# Supplementary material for: Re-expressing coefficients from regression models for inclusion in a meta-analysis
Source: BMC Med Res Methodol. 2024 Jan 8;24:6. doi: 10.1186/s12874-023-02132-y (PMC10773134; doi:10.1186/s12874-023-02132-y)
Supplement: Supplementary file 2 — Additional file 2. [file 12874_2023_2132_MOESM2_ESM.zip › Supp_Files_R1/simdata/simdata_scenario_254.csv]

ex_no	errsd	rsquare	beta	b_low_ci	b_hi_ci	lrsquare	lbeta	lb_low_ci	lb_hi_ci	x_median	x_25	x_75	rbl	rb	rbu	altl	alt	altu	dzl	dz	dzu	observed_beta	xlog	error	ylog	RelBias_rb	RelBias_rbl	RelBias_rbu	RelBias_alt	RelBias_altl	RelBias_altu	RelBias_dz	RelBias_dzl	RelBias_dzu	MC_SE_RelBias_rb	MC_SE_RelBias_alt	MC_SE_RelBias_dz
254	13.6259639633796	0.23	-0.316488269961219	-0.328853417346423	-0.304123122576016	0.461435384500879	-14.9881623581151	-15.3330113951053	-14.6433133211249	15.99	8.83	28.3	-0.929990122849201	-0.90907406206956	-0.88815800128992	-0.919958710888666	-0.899268262851695	-0.878577814814725	-0.889470442747336	-0.869703536249148	-0.849027522836257	-0.316488269961219	22.9683945786309	-0.100043519642972	-41.5981202481259	-1.03898219158608	-1.02238664184304	-1.05664806135701	-1.01696277907315	-1.00054646057951	-1.0344378579438	-0.95638819039294	-0.939351594287332	-0.972759951273505	0.00219778868512342	0.00217613041728384	0.00256175059701539
254	13.6259639633796	0.23	-0.312448094168416	-0.324747561211791	-0.300148627125042	0.463239116788868	-15.0841031869424	-15.4299027812953	-14.7383035925895	16.21	8.99	28.03	-0.923757089630422	-0.903054766913132	-0.882352444195842	-0.913430797781142	-0.892959897619344	-0.872488997457547	-0.885986881764941	-0.86679261512534	-0.846652804650556	-0.312448094168416	23.0875389157228	0.0483683445990622	-41.5647032463091	-1.03898219158608	-1.02238664184304	-1.05664806135701	-1.01696277907315	-1.00054646057951	-1.0344378579438	-0.95638819039294	-0.939351594287332	-0.972759951273505	0.00219778868512342	0.00217613041728384	0.00256175059701539
254	13.6259639633796	0.26	-0.378725756659385	-0.392237941793278	-0.365213571525493	0.460550967035081	-15.021676136637	-15.367911898043	-14.675440375231	15.73	8.9	28.31	-0.947183727211626	-0.925843880838337	-0.904504034465048	-0.937431262256148	-0.916311136828154	-0.89519101140016	-0.906797650804928	-0.886753914001809	-0.866291145704727	-0.378725756659385	22.6907423755959	0.214605639577399	-41.2476865205209	-1.03898219158608	-1.02238664184304	-1.05664806135701	-1.01696277907315	-1.00054646057951	-1.0344378579438	-0.95638819039294	-0.939351594287332	-0.972759951273505	0.00219778868512342	0.00217613041728384	0.00256175059701539
254	13.6259639633796	0.26	-0.354729965877207	-0.367351038229263	-0.342108893525151	0.464139620521565	-14.9515037095269	-15.2936434668652	-14.6093639521887	16.15	8.97	28.5	-0.918868818266794	-0.898312463910252	-0.87775610955371	-0.90869526102425	-0.888366503081458	-0.868037745138665	-0.879610454037131	-0.860413656869875	-0.840456632002425	-0.354729965877207	23.2126576311395	0.326208767823423	-41.3379862350011	-1.03898219158608	-1.02238664184304	-1.05664806135701	-1.01696277907315	-1.00054646057951	-1.0344378579438	-0.95638819039294	-0.939351594287332	-0.972759951273505	0.00219778868512342	0.00217613041728384	0.00256175059701539
254	13.6259639633796	0.26	-0.354316394741797	-0.366960781297577	-0.341672008186017	0.477771518805675	-15.2702119591652	-15.6102146715336	-14.9302092467968	16.2	9.22	28.49	-0.934751831139311	-0.914392203506627	-0.894032575873942	-0.924308608953715	-0.904176442886658	-0.884044276819601	-0.896820888479294	-0.878622031781631	-0.858760248176521	-0.354316394741797	23.4436341162019	0.136605189828398	-41.6262308101717	-1.03898219158608	-1.02238664184304	-1.05664806135701	-1.01696277907315	-1.00054646057951	-1.0344378579438	-0.95638819039294	-0.939351594287332	-0.972759951273505	0.00219778868512342	0.00217613041728384	0.00256175059701539
254	13.6259639633796	0.27	-0.384925717490547	-0.398245933690046	-0.371605501291048	0.465883157090549	-14.9127340028328	-15.2527928444111	-14.5726751612545	16.3	9.01	28.63	-0.908078268368196	-0.887832792857337	-0.867587317346479	-0.897776369938009	-0.877760573783709	-0.857744777629409	-0.869213878290148	-0.849363146113775	-0.830101633432695	-0.384925717490547	23.0293574443363	0.307880580181355	-41.3485354084896	-1.03898219158608	-1.02238664184304	-1.05664806135701	-1.01696277907315	-1.00054646057951	-1.0344378579438	-0.95638819039294	-0.939351594287332	-0.972759951273505	0.00219778868512342	0.00217613041728384	0.00256175059701539
254	13.6259639633796	0.27	-0.372026104247504	-0.385068998404607	-0.358983210090402	0.469735302058795	-15.0230692438481	-15.3630040186085	-14.6831344690877	15.72	8.97	28.22	-0.94756624725798	-0.926599597868183	-0.905632948478387	-0.937830966558121	-0.917079728193924	-0.896328489829727	-0.908539504855469	-0.888815997111687	-0.868572128878368	-0.372026104247504	22.8055620946583	0.121248988078106	-41.3025834314267	-1.03898219158608	-1.02238664184304	-1.05664806135701	-1.01696277907315	-1.00054646057951	-1.0344378579438	-0.95638819039294	-0.939351594287332	-0.972759951273505	0.00219778868512342	0.00217613041728384	0.00256175059701539
254	13.6259639633796	0.27	-0.36978704276515	-0.38282482944797	-0.356749256082329	0.453311440248359	-14.8136440536637	-15.1601021590289	-14.4671859482984	15.81	8.87	27.8	-0.929774499841471	-0.908526100044896	-0.88727770024832	-0.920060223937963	-0.899033827238017	-0.878007430538071	-0.891681062819724	-0.871473264090238	-0.851633002879633	-0.36978704276515	22.6710080797352	0.0125460315425422	-41.3637246379986	-1.03898219158608	-1.02238664184304	-1.05664806135701	-1.01696277907315	-1.00054646057951	-1.0344378579438	-0.95638819039294	-0.939351594287332	-0.972759951273505	0.00219778868512342	0.00217613041728384	0.00256175059701539
254	13.6259639633796	0.28	-0.416053143425089	-0.430131628236389	-0.40197465861379	0.45983767288676	-15.0708220673838	-15.4186896680652	-14.7229544667025	15.89	9.16	27.61	-0.941181040372628	-0.919946655520892	-0.898712270669157	-0.931211746888478	-0.910202283497611	-0.889192820106744	-0.907227799888766	-0.886910399666499	-0.866286622847808	-0.416053143425089	22.4896767056854	0.00211712043404861	-41.4658463040349	-1.03898219158608	-1.02238664184304	-1.05664806135701	-1.01696277907315	-1.00054646057951	-1.0344378579438	-0.95638819039294	-0.939351594287332	-0.972759951273505	0.00219778868512342	0.00217613041728384	0.00256175059701539
254	13.6259639633796	0.28	-0.408692089465216	-0.422505175430235	-0.394879003500197	0.451394750186021	-14.8666477800098	-15.2156932032569	-14.5176023567627	16.05	9.01	27.73	-0.919650431580173	-0.898553806546911	-0.877457181513648	-0.909633201966018	-0.888766370482332	-0.867899538998645	-0.883376084425764	-0.863453576997912	-0.843267758963321	-0.408692089465216	22.712544598613	-0.125157801680852	-41.6110920143788	-1.03898219158608	-1.02238664184304	-1.05664806135701	-1.01696277907315	-1.00054646057951	-1.0344378579438	-0.95638819039294	-0.939351594287332	-0.972759951273505	0.00219778868512342	0.00217613041728384	0.00256175059701539
254	13.6259639633796	0.28	-0.390263365319267	-0.403561256942596	-0.376965473695938	0.460142313818835	-14.8400118250312	-15.1823418354967	-14.4976818145657	15.87	8.96	28.26	-0.927639731169786	-0.906723398082285	-0.885807064994784	-0.917840916998676	-0.897145526648079	-0.876450136297481	-0.889486412401291	-0.868708592444499	-0.849329369364302	-0.390263365319267	23.0266706291967	0.150233346042934	-41.4104103064084	-1.03898219158608	-1.02238664184304	-1.05664806135701	-1.01696277907315	-1.00054646057951	-1.0344378579438	-0.95638819039294	-0.939351594287332	-0.972759951273505	0.00219778868512342	0.00217613041728384	0.00256175059701539
254	13.6259639633796	0.28	-0.390098827141628	-0.403341412509103	-0.376856241774152	0.464017022336021	-14.9418121249664	-15.2838143892617	-14.599809860671	15.82	8.93	28.35	-0.936546716723627	-0.915589834522617	-0.894632952321607	-0.926736720128456	-0.905999353878296	-0.885261987628136	-0.896536975278568	-0.876308827245817	-0.856664010291416	-0.390098827141628	23.0363187433037	-0.0625799477091688	-41.6093572171993	-1.03898219158608	-1.02238664184304	-1.05664806135701	-1.01696277907315	-1.00054646057951	-1.0344378579438	-0.95638819039294	-0.939351594287332	-0.972759951273505	0.00219778868512342	0.00217613041728384	0.00256175059701539
254	13.6259639633796	0.28	-0.387889405323661	-0.401044681315917	-0.374734129331405	0.470136885334299	-15.0533012635143	-15.3936456581489	-14.7129568688797	16.32	9.15	29	-0.9154595236481	-0.895219255403158	-0.874978987158217	-0.905044066201619	-0.885034077556337	-0.865024088911055	-0.875615765603871	-0.857323377044468	-0.837001951060392	-0.387889405323661	23.4354671572798	-0.218761220898186	-42.0425914317889	-1.03898219158608	-1.02238664184304	-1.05664806135701	-1.01696277907315	-1.00054646057951	-1.0344378579438	-0.95638819039294	-0.939351594287332	-0.972759951273505	0.00219778868512342	0.00217613041728384	0.00256175059701539
254	13.6259639633796	0.28	-0.38718375726372	-0.400411689640521	-0.373955824886919	0.455653622136511	-14.7538986123498	-15.0973333474993	-14.4104638772003	15.93	8.94	28.8	-0.919306796201267	-0.898394368899873	-0.877481941598479	-0.909500489839747	-0.888811136782695	-0.868121783725642	-0.878860594060084	-0.858732922239212	-0.838248140351494	-0.38718375726372	23.0852962564521	-0.152984380228697	-41.7097773042583	-1.03898219158608	-1.02238664184304	-1.05664806135701	-1.01696277907315	-1.00054646057951	-1.0344378579438	-0.95638819039294	-0.939351594287332	-0.972759951273505	0.00219778868512342	0.00217613041728384	0.00256175059701539
254	13.6259639633796	0.28	-0.382021268386087	-0.395005378229555	-0.369037158542619	0.461309484150149	-14.8368326627585	-15.1782863755691	-14.4953789499479	15.96	9.01	28.52	-0.922680357361319	-0.901923558737099	-0.881166760112879	-0.912790807211675	-0.8922564858509	-0.871722164490125	-0.884229260821614	-0.86423919046936	-0.844415865850162	-0.382021268386087	23.4532478815955	-0.0438922733309111	-41.723583790999	-1.03898219158608	-1.02238664184304	-1.05664806135701	-1.01696277907315	-1.00054646057951	-1.0344378579438	-0.95638819039294	-0.939351594287332	-0.972759951273505	0.00219778868512342	0.00217613041728384	0.00256175059701539
254	13.6259639633796	0.28	-0.380874935560464	-0.393745963433935	-0.368003907686993	0.468380186266292	-14.7210085249275	-15.0550158982079	-14.3870011516471	15.73	8.85	27.86	-0.927750715453353	-0.907167835858755	-0.886584956264158	-0.918193777853151	-0.897822926438798	-0.877452075024444	-0.888909938000824	-0.870152785850409	-0.849990853484218	-0.380874935560464	22.9948037315273	0.0631766094774295	-41.3392329096173	-1.03898219158608	-1.02238664184304	-1.05664806135701	-1.01696277907315	-1.00054646057951	-1.0344378579438	-0.95638819039294	-0.939351594287332	-0.972759951273505	0.00219778868512342	0.00217613041728384	0.00256175059701539
254	13.6259639633796	0.28	-0.376497675889827	-0.38933283966786	-0.363662512111794	0.47736758365474	-15.1129116528697	-15.4496844631391	-14.7761388426004	15.79	8.89	28.02	-0.94888203917248	-0.928198272348073	-0.907514505523667	-0.93900949083181	-0.918540926192091	-0.898072361552373	-0.909791901841837	-0.889497095515184	-0.869964882193454	-0.376497675889827	23.0562176060592	-0.10494693143161	-41.5647119552871	-1.03898219158608	-1.02238664184304	-1.05664806135701	-1.01696277907315	-1.00054646057951	-1.0344378579438	-0.95638819039294	-0.939351594287332	-0.972759951273505	0.00219778868512342	0.00217613041728384	0.00256175059701539
254	13.6259639633796	0.28	-0.376441720149503	-0.389340715011764	-0.363542725287241	0.464569323548075	-15.0093594888999	-15.3525266228867	-14.6661923549132	15.97	8.9	28.27	-0.932501346192337	-0.911657623053337	-0.890813899914335	-0.922483133964609	-0.901863342772597	-0.881243551580585	-0.892239905346192	-0.873233605164734	-0.852572057298047	-0.376441720149503	23.0068723985886	-0.0633432313790252	-41.5831851569109	-1.03898219158608	-1.02238664184304	-1.05664806135701	-1.01696277907315	-1.00054646057951	-1.0344378579438	-0.95638819039294	-0.939351594287332	-0.972759951273505	0.00219778868512342	0.00217613041728384	0.00256175059701539
254	13.6259639633796	0.28	-0.372016047501651	-0.384781234900544	-0.359250860102759	0.466855971481531	-15.1532447022041	-15.4981132751179	-14.8083761292902	15.95	9.15	28.12	-0.942605181558716	-0.921630053940615	-0.900654926322514	-0.932516740745229	-0.911766104078027	-0.891015467410825	-0.906770489878912	-0.885767682525288	-0.865142631808369	-0.372016047501651	23.1107758643374	-0.118634989559117	-41.7532296840903	-1.03898219158608	-1.02238664184304	-1.05664806135701	-1.01696277907315	-1.00054646057951	-1.0344378579438	-0.95638819039294	-0.939351594287332	-0.972759951273505	0.00219778868512342	0.00217613041728384	0.00256175059701539
254	13.6259639633796	0.29	-0.42819678065459	-0.442374622793479	-0.4140189385157	0.454431928823065	-15.0153112499208	-15.3656930673081	-14.6649294325335	15.5	8.9	27.21	-0.960885114489044	-0.938974181396713	-0.917063248304383	-0.951424330713481	-0.92972913059191	-0.908033930470339	-0.924957774505699	-0.903901935995924	-0.882815855104977	-0.42819678065459	22.2471887489566	0.0711832568038449	-41.1484436299502	-1.03898219158608	-1.02238664184304	-1.05664806135701	-1.01696277907315	-1.00054646057951	-1.0344378579438	-0.95638819039294	-0.939351594287332	-0.972759951273505	0.00219778868512342	0.00217613041728384	0.00256175059701539
254	13.6259639633796	0.29	-0.425745403378854	-0.439849321066186	-0.411641485691522	0.448140197261288	-15.036805635919	-15.3921751628728	-14.6814361089652	15.89	9.08	28.01	-0.939537088629544	-0.917845362332979	-0.896153636036413	-0.92958443164186	-0.908122489048262	-0.886660546454664	-0.902787560907847	-0.881847755744428	-0.861197838160925	-0.425745403378854	22.6324618206766	0.106274882532383	-41.4315257815937	-1.03898219158608	-1.02238664184304	-1.05664806135701	-1.01696277907315	-1.00054646057951	-1.0344378579438	-0.95638819039294	-0.939351594287332	-0.972759951273505	0.00219778868512342	0.00217613041728384	0.00256175059701539
254	13.6259639633796	0.29	-0.424010171304684	-0.437982260259035	-0.410038082350333	0.453220797016301	-14.8713233008512	-15.219194009437	-14.5234525922654	15.99	9.07	28.39	-0.923179623412881	-0.902078167609803	-0.880976711806725	-0.913224487140609	-0.89235057954455	-0.87147667194849	-0.885825454883149	-0.865295345626971	-0.844894726959678	-0.424010171304684	22.8943140203852	0.132937515348414	-41.4396381282288	-1.03898219158608	-1.02238664184304	-1.05664806135701	-1.01696277907315	-1.00054646057951	-1.0344378579438	-0.95638819039294	-0.939351594287332	-0.972759951273505	0.00219778868512342	0.00217613041728384	0.00256175059701539
254	13.6259639633796	0.29	-0.42347811221151	-0.437462741276634	-0.409493483146386	0.458300693088731	-15.0494569683135	-15.3979081007825	-14.7010058358445	16.35	9.23	28.43	-0.913983884955258	-0.893300639043763	-0.872617393132268	-0.903533980809382	-0.883087213834506	-0.86264044685963	-0.877937796634078	-0.858678656985945	-0.837985959686569	-0.42347811221151	23.0954366516526	0.142665558689192	-41.5519988950588	-1.03898219158608	-1.02238664184304	-1.05664806135701	-1.01696277907315	-1.00054646057951	-1.0344378579438	-0.95638819039294	-0.939351594287332	-0.972759951273505	0.00219778868512342	0.00217613041728384	0.00256175059701539
254	13.6259639633796	0.29	-0.422185568068637	-0.436107126887334	-0.408264009249939	0.462401759344125	-15.056575185328	-15.4023254693149	-14.7108249013411	15.9	8.88	28.12	-0.939374403682267	-0.918287395263297	-0.897200386844326	-0.929399628405475	-0.908536533017788	-0.887673437630102	-0.899478503309592	-0.878980478792939	-0.859296225073901	-0.422185568068637	22.7634214266534	-0.267746894568206	-41.6780221631058	-1.03898219158608	-1.02238664184304	-1.05664806135701	-1.01696277907315	-1.00054646057951	-1.0344378579438	-0.95638819039294	-0.939351594287332	-0.972759951273505	0.00219778868512342	0.00217613041728384	0.00256175059701539
254	13.6259639633796	0.29	-0.420731712202994	-0.434589757812121	-0.406873666593868	0.456886061290951	-14.9151467964231	-15.2614736920363	-14.5688199008098	15.92	9.03	27.93	-0.929765610710527	-0.908666544912355	-0.887567479114182	-0.919861864177672	-0.898987542978932	-0.878113221780192	-0.893019589736974	-0.872894728233093	-0.852707117152473	-0.420731712202994	22.7708064984319	0.149596734486906	-41.3567919540177	-1.03898219158608	-1.02238664184304	-1.05664806135701	-1.01696277907315	-1.00054646057951	-1.0344378579438	-0.95638819039294	-0.939351594287332	-0.972759951273505	0.00219778868512342	0.00217613041728384	0.00256175059701539
254	13.6259639633796	0.29	-0.417768826437419	-0.431576042418832	-0.403961610456005	0.452623375221483	-14.7609276013782	-15.1066324353043	-14.4152227674521	16.24	9.12	28.91	-0.902647501198525	-0.88199103750074	-0.861334573802955	-0.892504792060374	-0.872080437245437	-0.851656082430501	-0.864506890711414	-0.843700096458013	-0.824941259276149	-0.417768826437419	23.2235670487143	-0.0192388061174805	-41.8207847938499	-1.03898219158608	-1.02238664184304	-1.05664806135701	-1.01696277907315	-1.00054646057951	-1.0344378579438	-0.95638819039294	-0.939351594287332	-0.972759951273505	0.00219778868512342	0.00217613041728384	0.00256175059701539
254	13.6259639633796	0.29	-0.417646194130447	-0.431500595690588	-0.403791792570306	0.47249495971866	-15.0968263277117	-15.4365435337689	-14.7571091216545	16.04	8.89	28.5	-0.933834504956007	-0.913283294884303	-0.892732084812598	-0.923688030424612	-0.903360117230968	-0.883032204037324	-0.892624521977231	-0.873104878422347	-0.85375339215907	-0.417646194130447	22.7528172327113	0.10308534306477	-41.3609466991756	-1.03898219158608	-1.02238664184304	-1.05664806135701	-1.01696277907315	-1.00054646057951	-1.0344378579438	-0.95638819039294	-0.939351594287332	-0.972759951273505	0.00219778868512342	0.00217613041728384	0.00256175059701539
254	13.6259639633796	0.29	-0.416131426103255	-0.429892654740915	-0.402370197465596	0.462676259408612	-15.036580696198	-15.3816812562032	-14.6914801361928	16.08	9.01	27.86	-0.9280795441009	-0.907257322845377	-0.886435101589854	-0.917922176961021	-0.897327844518805	-0.876733512076589	-0.891573030893168	-0.870985686319697	-0.851597520816826	-0.416131426103255	22.7272457803517	0.29644323191826	-41.1601804893486	-1.03898219158608	-1.02238664184304	-1.05664806135701	-1.01696277907315	-1.00054646057951	-1.0344378579438	-0.95638819039294	-0.939351594287332	-0.972759951273505	0.00219778868512342	0.00217613041728384	0.00256175059701539
254	13.6259639633796	0.29	-0.412363937977436	-0.426057411362433	-0.39867046459244	0.465724743011546	-15.2481777674393	-15.5959965169708	-14.9003590179077	16.35	9.19	28.37	-0.925910349029377	-0.905260884314037	-0.884611419598697	-0.915329075876865	-0.894915592568186	-0.874502109259507	-0.889253340385446	-0.869118217210287	-0.849112013914025	-0.412363937977436	23.221405218776	-0.101393397352994	-41.9087226153079	-1.03898219158608	-1.02238664184304	-1.05664806135701	-1.01696277907315	-1.00054646057951	-1.0344378579438	-0.95638819039294	-0.939351594287332	-0.972759951273505	0.00219778868512342	0.00217613041728384	0.00256175059701539
254	13.6259639633796	0.29	-0.41235900413465	-0.426091628865107	-0.398626379404193	0.458634140957776	-14.9529983055159	-15.2989836424233	-14.6070129686086	16.33	9.05	28.05	-0.909512867612557	-0.888944304152569	-0.868375740692582	-0.899155656043338	-0.878821320125385	-0.858486984207432	-0.873630087839005	-0.853529034153468	-0.833099648189859	-0.41235900413465	23.041769585634	0.112242392268408	-41.5927350238067	-1.03898219158608	-1.02238664184304	-1.05664806135701	-1.01696277907315	-1.00054646057951	-1.0344378579438	-0.95638819039294	-0.939351594287332	-0.972759951273505	0.00219778868512342	0.00217613041728384	0.00256175059701539
254	13.6259639633796	0.29	-0.411026676282005	-0.424648861525253	-0.397404491038756	0.464600387707232	-15.2085361254408	-15.5562354314209	-14.8608368194607	15.97	9.08	28.66	-0.944828491047948	-0.923710514783328	-0.902592538518708	-0.934676448346133	-0.913785381619959	-0.892894314893785	-0.905370269171637	-0.884964880765031	-0.864751632663093	-0.411026676282005	23.0426541872711	-0.170039283977291	-41.8251438129087	-1.03898219158608	-1.02238664184304	-1.05664806135701	-1.01696277907315	-1.00054646057951	-1.0344378579438	-0.95638819039294	-0.939351594287332	-0.972759951273505	0.00219778868512342	0.00217613041728384	0.00256175059701539
254	13.6259639633796	0.29	-0.410174410290214	-0.423723225028932	-0.396625595551497	0.459749216972634	-14.8481081185731	-15.1908960257324	-14.5053202114138	16.03	9	28.26	-0.919101509010521	-0.898361660471831	-0.877621811933141	-0.909118966739121	-0.88860437777482	-0.868089788810519	-0.880752739785514	-0.86163109795292	-0.84039591735913	-0.410174410290214	23.0539112439236	-0.170326982643707	-41.761883464863	-1.03898219158608	-1.02238664184304	-1.05664806135701	-1.01696277907315	-1.00054646057951	-1.0344378579438	-0.95638819039294	-0.939351594287332	-0.972759951273505	0.00219778868512342	0.00217613041728384	0.00256175059701539
254	13.6259639633796	0.29	-0.409568150349987	-0.42311068115936	-0.396025619540613	0.468031461430875	-15.0593242375213	-15.4012470697476	-14.7174014052949	15.87	8.91	28.62	-0.941049618381652	-0.920157391322024	-0.899265164262396	-0.931110215887389	-0.910438653338634	-0.889767090789879	-0.899647112048019	-0.879489074471973	-0.859382626286193	-0.409568150349987	23.1124881205663	0.0468947816807355	-41.537928332261	-1.03898219158608	-1.02238664184304	-1.05664806135701	-1.01696277907315	-1.00054646057951	-1.0344378579438	-0.95638819039294	-0.939351594287332	-0.972759951273505	0.00219778868512342	0.00217613041728384	0.00256175059701539
254	13.6259639633796	0.29	-0.40900701262478	-0.4227055906912	-0.395308434558359	0.450247068192293	-14.6290395759363	-14.9733033400619	-14.2847758118107	16.13	8.91	28.08	-0.900493894566112	-0.879789884857981	-0.85908587514985	-0.890549962288656	-0.870074581860137	-0.849599201431617	-0.862487111262098	-0.842770080533367	-0.82295997938145	-0.40900701262478	22.8786435088998	0.0650707461459625	-41.4483558562449	-1.03898219158608	-1.02238664184304	-1.05664806135701	-1.01696277907315	-1.00054646057951	-1.0344378579438	-0.95638819039294	-0.939351594287332	-0.972759951273505	0.00219778868512342	0.00217613041728384	0.00256175059701539
254	13.6259639633796	0.29	-0.408818333616477	-0.422357693453947	-0.395278973779006	0.464339488609578	-15.0103125073358	-15.3536600222755	-14.6669649923961	16.01	9.14	28.23	-0.930334266214078	-0.909529587856969	-0.888724909499859	-0.92027164713269	-0.899691994942004	-0.879112342751317	-0.893997907037354	-0.873142468264243	-0.853523852320705	-0.408818333616477	22.8657031002003	-0.227608319047801	-41.842441373366	-1.03898219158608	-1.02238664184304	-1.05664806135701	-1.01696277907315	-1.00054646057951	-1.0344378579438	-0.95638819039294	-0.939351594287332	-0.972759951273505	0.00219778868512342	0.00217613041728384	0.00256175059701539
254	13.6259639633796	0.29	-0.406963820256298	-0.420416381107432	-0.393511259405164	0.459406804149606	-14.9458026681823	-15.2910839122492	-14.6005214241154	16.22	9.15	28.24	-0.914652959147921	-0.893999582746587	-0.873346206345253	-0.904404743286624	-0.883982777342675	-0.863560811398727	-0.878776890977416	-0.858677654322407	-0.838979823022598	-0.406963820256298	23.2142773037187	-0.0720666284829272	-41.7654381787891	-1.03898219158608	-1.02238664184304	-1.05664806135701	-1.01696277907315	-1.00054646057951	-1.0344378579438	-0.95638819039294	-0.939351594287332	-0.972759951273505	0.00219778868512342	0.00217613041728384	0.00256175059701539
254	13.6259639633796	0.29	-0.406317650053434	-0.419800170936357	-0.392835129170511	0.457832563685465	-14.7188959563906	-15.0600148532118	-14.3777770595693	16	9.13	28.65	-0.91293125568743	-0.892252783199247	-0.871574310711065	-0.903068681666638	-0.882613602740984	-0.86215852381533	-0.875211135927952	-0.855242007583155	-0.835682192015427	-0.406317650053434	23.1720273374661	0.172879236896167	-41.4977777590876	-1.03898219158608	-1.02238664184304	-1.05664806135701	-1.01696277907315	-1.00054646057951	-1.0344378579438	-0.95638819039294	-0.939351594287332	-0.972759951273505	0.00219778868512342	0.00217613041728384	0.00256175059701539
254	13.6259639633796	0.29	-0.405955649432127	-0.419328025581937	-0.392583273282317	0.475027241217798	-15.0397844536236	-15.3765036732308	-14.7030652340164	15.9	8.87	28.41	-0.937858602206799	-0.917321097495197	-0.896783592783594	-0.92790172224013	-0.907582256227269	-0.887262790214408	-0.897303566594289	-0.877728547609576	-0.857776718370347	-0.405955649432127	23.1089365835745	-0.402537752125985	-41.9259880518908	-1.03898219158608	-1.02238664184304	-1.05664806135701	-1.01696277907315	-1.00054646057951	-1.0344378579438	-0.95638819039294	-0.939351594287332	-0.972759951273505	0.00219778868512342	0.00217613041728384	0.00256175059701539
254	13.6259639633796	0.29	-0.402250698900875	-0.41550074377633	-0.38900065402542	0.463388423147489	-14.7294740437209	-15.0670424835209	-14.3919056039209	15.85	8.89	28.64	-0.921878204314891	-0.901224052217254	-0.880569900119616	-0.912179490055867	-0.891742632085067	-0.871305774114268	-0.881487182113756	-0.861155912505512	-0.842025183594131	-0.402250698900875	23.0039539787962	0.232780171650461	-41.2448753553008	-1.03898219158608	-1.02238664184304	-1.05664806135701	-1.01696277907315	-1.00054646057951	-1.0344378579438	-0.95638819039294	-0.939351594287332	-0.972759951273505	0.00219778868512342	0.00217613041728384	0.00256175059701539
254	13.6259639633796	0.29	-0.402047077539847	-0.415297078654175	-0.38879707642552	0.463199997450679	-14.7820765269877	-15.1209788881483	-14.443174165827	16.16	9.08	28.27	-0.907842760735476	-0.887495529418527	-0.867148298101579	-0.897771730648218	-0.877650218572142	-0.857528706496067	-0.870439714734154	-0.852202682986952	-0.832324488269065	-0.402047077539847	23.1793705501701	0.0547162957941358	-41.6143388948881	-1.03898219158608	-1.02238664184304	-1.05664806135701	-1.01696277907315	-1.00054646057951	-1.0344378579438	-0.95638819039294	-0.939351594287332	-0.972759951273505	0.00219778868512342	0.00217613041728384	0.00256175059701539
254	13.6259639633796	0.29	-0.400773652984019	-0.414049815722172	-0.387497490245865	0.459034688782761	-14.6891996688927	-15.0288071571518	-14.3495921806337	16.18	9.11	29.1	-0.90106561169129	-0.880704140155775	-0.86034266862026	-0.891032537547627	-0.870897784411904	-0.850763031276181	-0.861326289022136	-0.842569690011228	-0.823430463116355	-0.400773652984019	23.4833138019287	0.0275260259701789	-41.7725966369771	-1.03898219158608	-1.02238664184304	-1.05664806135701	-1.01696277907315	-1.00054646057951	-1.0344378579438	-0.95638819039294	-0.939351594287332	-0.972759951273505	0.00219778868512342	0.00217613041728384	0.00256175059701539
254	13.6259639633796	0.29	-0.400414672169914	-0.413707460181126	-0.387121884158702	0.458661223612338	-14.7336956390071	-15.0745881166188	-14.3928031613954	16.07	9.09	28.26	-0.909820790679755	-0.889246360312696	-0.868671929945637	-0.899871403082258	-0.879521965355966	-0.859172527629674	-0.873619460354019	-0.853346654002401	-0.834153725519507	-0.400414672169914	23.0881308130723	0.0446860738040475	-41.6021109489821	-1.03898219158608	-1.02238664184304	-1.05664806135701	-1.01696277907315	-1.00054646057951	-1.0344378579438	-0.95638819039294	-0.939351594287332	-0.972759951273505	0.00219778868512342	0.00217613041728384	0.00256175059701539
254	13.6259639633796	0.29	-0.400384407031576	-0.413639169011975	-0.387129645051178	0.459932967688581	-14.8514819985236	-15.1942209977519	-14.5087429992953	15.68	8.93	27.69	-0.939567441375498	-0.918373435798499	-0.897179430221499	-0.929988895944484	-0.90901095548037	-0.888033015016257	-0.902892831812226	-0.882264312668389	-0.862161956143614	-0.400384407031576	22.6333961443799	0.0919935534589613	-41.2675358028363	-1.03898219158608	-1.02238664184304	-1.05664806135701	-1.01696277907315	-1.00054646057951	-1.0344378579438	-0.95638819039294	-0.939351594287332	-0.972759951273505	0.00219778868512342	0.00217613041728384	0.00256175059701539
254	13.6259639633796	0.29	-0.400198564044743	-0.41342962637077	-0.386967501718717	0.464777179644465	-14.9634793950778	-15.3054546412129	-14.6215041489427	16.14	9.04	28.44	-0.920151480878824	-0.899592207304042	-0.879032933729259	-0.909980927232315	-0.889648897974551	-0.869316868716787	-0.881390176270517	-0.861092328622823	-0.842532986349199	-0.400198564044743	23.2125718095554	0.177988244703781	-41.45720450436	-1.03898219158608	-1.02238664184304	-1.05664806135701	-1.01696277907315	-1.00054646057951	-1.0344378579438	-0.95638819039294	-0.939351594287332	-0.972759951273505	0.00219778868512342	0.00217613041728384	0.00256175059701539
254	13.6259639633796	0.29	-0.39989195060276	-0.413224292951598	-0.386559608253922	0.465681099516111	-14.8304938178191	-15.1688146517093	-14.492172983929	15.74	8.95	28.11	-0.934221575621325	-0.913384969086168	-0.89254836255101	-0.92458129628386	-0.903959703737553	-0.883338111191245	-0.896368671304926	-0.875443369232216	-0.856455644788171	-0.39989195060276	22.8556205950579	0.120346409029057	-41.3169147022954	-1.03898219158608	-1.02238664184304	-1.05664806135701	-1.01696277907315	-1.00054646057951	-1.0344378579438	-0.95638819039294	-0.939351594287332	-0.972759951273505	0.00219778868512342	0.00217613041728384	0.00256175059701539
254	13.6259639633796	0.29	-0.399793719340103	-0.413066588133778	-0.386520850546428	0.464358127684344	-15.0155400894527	-15.3589943116681	-14.6720858672373	16.07	9.04	28.39	-0.927417573051949	-0.906678879179298	-0.885940185306647	-0.917288771639012	-0.896776575643804	-0.876264379648596	-0.889310853059336	-0.869506580745347	-0.850206502515821	-0.399793719340103	23.0817503237789	0.144558370947218	-41.4277589721858	-1.03898219158608	-1.02238664184304	-1.05664806135701	-1.01696277907315	-1.00054646057951	-1.0344378579438	-0.95638819039294	-0.939351594287332	-0.972759951273505	0.00219778868512342	0.00217613041728384	0.00256175059701539
254	13.6259639633796	0.29	-0.399587020871496	-0.412782254985115	-0.386391786757877	0.458892514920432	-14.8607976303045	-15.2044707552088	-14.5171245054002	16.21	9.3	28.37	-0.910313336508095	-0.889737136649732	-0.869160936791369	-0.900138893489828	-0.879792670898187	-0.859446448306547	-0.875868749810354	-0.85521040252047	-0.836276162253198	-0.399587020871496	23.370564358535	0.159925992755615	-41.6164527730156	-1.03898219158608	-1.02238664184304	-1.05664806135701	-1.01696277907315	-1.00054646057951	-1.0344378579438	-0.95638819039294	-0.939351594287332	-0.972759951273505	0.00219778868512342	0.00217613041728384	0.00256175059701539
254	13.6259639633796	0.29	-0.397688603279485	-0.411010870484425	-0.384366336074545	0.475673050682033	-15.2669736053035	-15.6083369924589	-14.925610218148	16.09	8.99	28.45	-0.941164881874179	-0.92058105977298	-0.899997237671781	-0.930846522553093	-0.910488368957734	-0.890130215362375	-0.901880508205474	-0.88145810043376	-0.862204770169745	-0.397688603279485	23.1314012304127	-0.0829755148020528	-41.691915748372	-1.03898219158608	-1.02238664184304	-1.05664806135701	-1.01696277907315	-1.00054646057951	-1.0344378579438	-0.95638819039294	-0.939351594287332	-0.972759951273505	0.00219778868512342	0.00217613041728384	0.00256175059701539
254	13.6259639633796	0.29	-0.396947559152313	-0.410165801483719	-0.383729316820906	0.455565757322318	-14.9245940625081	-15.2720637113169	-14.5771244136994	15.65	8.89	27.84	-0.945932501045368	-0.924410666135037	-0.902888831224706	-0.936337116678564	-0.915033595736741	-0.893730074794918	-0.907670276286511	-0.887516016842127	-0.866455183385888	-0.396947559152313	22.7279683284664	0.0500368526833696	-41.327431927685	-1.03898219158608	-1.02238664184304	-1.05664806135701	-1.01696277907315	-1.00054646057951	-1.0344378579438	-0.95638819039294	-0.939351594287332	-0.972759951273505	0.00219778868512342	0.00217613041728384	0.00256175059701539
254	13.6259639633796	0.29	-0.392348856318537	-0.405475270360875	-0.379222442276199	0.46080199839866	-14.6781580237559	-15.0163051390685	-14.3400109084434	15.88	8.95	27.91	-0.916790225076342	-0.896145334932912	-0.875500444789482	-0.907084515525322	-0.886658184984693	-0.866231854444064	-0.880154331307139	-0.859719517113899	-0.841041276383919	-0.392348856318537	22.9507352558938	0.265992094323292	-41.2215081520206	-1.03898219158608	-1.02238664184304	-1.05664806135701	-1.01696277907315	-1.00054646057951	-1.0344378579438	-0.95638819039294	-0.939351594287332	-0.972759951273505	0.00219778868512342	0.00217613041728384	0.00256175059701539
254	13.6259639633796	0.29	-0.391918069987954	-0.404983019857101	-0.378853120118807	0.463015222430843	-14.7955966811539	-15.13493507867	-14.4562582836378	15.81	8.86	28.58	-0.92848954511435	-0.907672002606778	-0.886854460099206	-0.918796622536996	-0.898196403777266	-0.877596185017537	-0.887717242127652	-0.867812340915727	-0.847394795537483	-0.391918069987954	23.1941887033719	0.0906378387120268	-41.4589993371589	-1.03898219158608	-1.02238664184304	-1.05664806135701	-1.01696277907315	-1.00054646057951	-1.0344378579438	-0.95638819039294	-0.939351594287332	-0.972759951273505	0.00219778868512342	0.00217613041728384	0.00256175059701539
254	13.6259639633796	0.29	-0.388996432620437	-0.401944014972701	-0.376048850268172	0.470226927902608	-15.0782374104354	-15.4190839874995	-14.7373908333714	16.28	9.22	28.84	-0.919156659754216	-0.898838241259523	-0.878519822764829	-0.90876414458784	-0.888675457847926	-0.868586771108013	-0.880979429713054	-0.861776261570107	-0.84240271074035	-0.388996432620437	23.2270882848603	0.0240917559323307	-41.7547085841436	-1.03898219158608	-1.02238664184304	-1.05664806135701	-1.01696277907315	-1.00054646057951	-1.0344378579438	-0.95638819039294	-0.939351594287332	-0.972759951273505	0.00219778868512342	0.00217613041728384	0.00256175059701539
254	13.6259639633796	0.29	-0.387052124731329	-0.399889320253275	-0.374214929209384	0.473835890253247	-14.9776595365012	-15.3137899085447	-14.6415291644577	16.04	9.05	28.52	-0.92614062063694	-0.905812276494933	-0.885483932352926	-0.916069649538919	-0.89596235840092	-0.87585506726292	-0.88708814434289	-0.867678346984994	-0.848391086897225	-0.387052124731329	23.404538679166	-0.0769716789467026	-41.7600764962925	-1.03898219158608	-1.02238664184304	-1.05664806135701	-1.01696277907315	-1.00054646057951	-1.0344378579438	-0.95638819039294	-0.939351594287332	-0.972759951273505	0.00219778868512342	0.00217613041728384	0.00256175059701539
254	13.6259639633796	0.29	-0.384747585537912	-0.397650788342841	-0.371844382732984	0.460231591980094	-14.670650727756	-15.0090131016702	-14.3322883538418	16.25	9.05	28.64	-0.896440698099639	-0.876231387825363	-0.856022077551087	-0.886356582793918	-0.866374608265874	-0.84639263373783	-0.858162827535586	-0.839015353330479	-0.819891557121229	-0.384747585537912	23.6132611966525	0.135010365403786	-41.6314995027839	-1.03898219158608	-1.02238664184304	-1.05664806135701	-1.01696277907315	-1.00054646057951	-1.0344378579438	-0.95638819039294	-0.939351594287332	-0.972759951273505	0.00219778868512342	0.00217613041728384	0.00256175059701539
254	13.6259639633796	0.29	-0.383348493894982	-0.395995502482834	-0.370701485307129	0.474427247791813	-14.8789631924358	-15.2124828576029	-14.5454435272687	16.25	9.05	28.88	-0.908329643710059	-0.88841535348753	-0.868501063265002	-0.898103928652865	-0.87841382780783	-0.858723726962794	-0.868518825477286	-0.84939674911174	-0.830977752668885	-0.383348493894982	23.6899757430641	-0.166939646221589	-41.9829875884438	-1.03898219158608	-1.02238664184304	-1.05664806135701	-1.01696277907315	-1.00054646057951	-1.0344378579438	-0.95638819039294	-0.939351594287332	-0.972759951273505	0.00219778868512342	0.00217613041728384	0.00256175059701539
254	13.6259639633796	0.3	-0.45005318024297	-0.464707236169765	-0.435399124316176	0.448242441558144	-14.9858381005882	-15.3399298947052	-14.6317463064712	16.01	9.06	27.47	-0.929379028527662	-0.907926160758059	-0.886473292988457	-0.9193230100506	-0.898102265481602	-0.876881520912605	-0.894900025212531	-0.874478125629745	-0.853598144262831	-0.45005318024297	22.4063917337202	0.0779419793357117	-41.3813843410287	-1.03898219158608	-1.02238664184304	-1.05664806135701	-1.01696277907315	-1.00054646057951	-1.0344378579438	-0.95638819039294	-0.939351594287332	-0.972759951273505	0.00219778868512342	0.00217613041728384	0.00256175059701539
254	13.6259639633796	0.3	-0.446494377009147	-0.460889165443536	-0.432099588574759	0.44405234409713	-14.5075855828237	-14.85329577004	-14.1618753956073	15.93	8.98	28.53	-0.9041097061162	-0.883066569252527	-0.862023432388855	-0.89445525345955	-0.873636823804774	-0.852818394149998	-0.866101161421791	-0.845291283614666	-0.825316038637651	-0.446494377009147	22.6512119045369	-0.221475380904338	-41.7959643712474	-1.03898219158608	-1.02238664184304	-1.05664806135701	-1.01696277907315	-1.00054646057951	-1.0344378579438	-0.95638819039294	-0.939351594287332	-0.972759951273505	0.00219778868512342	0.00217613041728384	0.00256175059701539
254	13.6259639633796	0.3	-0.445859032862564	-0.460200377074176	-0.431517688650952	0.467247546189353	-15.1197151953004	-15.4635501243806	-14.7758802662201	15.61	8.73	27.14	-0.960354102013441	-0.939000448945309	-0.917646795877177	-0.950691967583624	-0.929553153881596	-0.908414340179568	-0.922858881960428	-0.90201509695758	-0.880966329589055	-0.445859032862564	22.1798218060001	0.0798678713230677	-40.9748332167513	-1.03898219158608	-1.02238664184304	-1.05664806135701	-1.01696277907315	-1.00054646057951	-1.0344378579438	-0.95638819039294	-0.939351594287332	-0.972759951273505	0.00219778868512342	0.00217613041728384	0.00256175059701539
254	13.6259639633796	0.3	-0.44521278930298	-0.459564351531882	-0.430861227074079	0.44624218085682	-14.7214865440481	-15.0707422099405	-14.3722308781557	16.04	9.09	28.57	-0.911227291467364	-0.890110130147278	-0.868992968827191	-0.901312014102188	-0.880424633555367	-0.859537253008545	-0.87385386395764	-0.852656641129186	-0.833637503822909	-0.44521278930298	22.7879520312635	-0.287491811990923	-41.8664681511434	-1.03898219158608	-1.02238664184304	-1.05664806135701	-1.01696277907315	-1.00054646057951	-1.0344378579438	-0.95638819039294	-0.939351594287332	-0.972759951273505	0.00219778868512342	0.00217613041728384	0.00256175059701539
254	13.6259639633796	0.3	-0.443831913679247	-0.458172105540288	-0.429491721818207	0.4529481261703	-14.9120569314641	-15.261072453624	-14.5630414093042	15.72	8.92	27.77	-0.941171201717976	-0.919646937325176	-0.898122672932376	-0.93149829170637	-0.910195243466548	-0.888892195226726	-0.903984263425798	-0.88268589649088	-0.862193658989227	-0.443831913679247	22.5675713236143	-0.0501575764817311	-41.4362898405085	-1.03898219158608	-1.02238664184304	-1.05664806135701	-1.01696277907315	-1.00054646057951	-1.0344378579438	-0.95638819039294	-0.939351594287332	-0.972759951273505	0.00219778868512342	0.00217613041728384	0.00256175059701539
254	13.6259639633796	0.3	-0.44308195933653	-0.457407212619097	-0.428756706053963	0.463202854628591	-15.0890932819684	-15.435032497678	-14.7431540662588	16.29	9.03	28.57	-0.919407595609074	-0.898801280553353	-0.878194965497632	-0.908991432795673	-0.888618571034911	-0.868245709274148	-0.880437005461538	-0.860401383526807	-0.840510200271012	-0.44308195933653	22.8787941613601	-0.0805510892780645	-41.7162190337881	-1.03898219158608	-1.02238664184304	-1.05664806135701	-1.01696277907315	-1.00054646057951	-1.0344378579438	-0.95638819039294	-0.939351594287332	-0.972759951273505	0.00219778868512342	0.00217613041728384	0.00256175059701539
254	13.6259639633796	0.3	-0.443039357071254	-0.457509165334482	-0.428569548808025	0.440555001541733	-14.6769271656572	-15.0291608914906	-14.3246934398238	15.98	9.15	28.46	-0.912469537111434	-0.891084275014187	-0.86969901291694	-0.902654679250939	-0.881499444896271	-0.860344210541603	-0.875791423000868	-0.855100534233145	-0.834433657017785	-0.443039357071254	22.6756143587809	0.118251676847377	-41.4311181573285	-1.03898219158608	-1.02238664184304	-1.05664806135701	-1.01696277907315	-1.00054646057951	-1.0344378579438	-0.95638819039294	-0.939351594287332	-0.972759951273505	0.00219778868512342	0.00217613041728384	0.00256175059701539
254	13.6259639633796	0.3	-0.442593848705878	-0.456856243044509	-0.428331454367247	0.455021397364703	-14.8679084012277	-15.214438418547	-14.5213783839083	16.15	9.04	28.07	-0.91379477136331	-0.892981823212634	-0.872168875061957	-0.90366793653711	-0.883085641148709	-0.862503345760309	-0.877537851635248	-0.856589787683403	-0.836773103054417	-0.442593848705878	22.7866254510612	0.127531476663577	-41.4520735791279	-1.03898219158608	-1.02238664184304	-1.05664806135701	-1.01696277907315	-1.00054646057951	-1.0344378579438	-0.95638819039294	-0.939351594287332	-0.972759951273505	0.00219778868512342	0.00217613041728384	0.00256175059701539
254	13.6259639633796	0.3	-0.442435574785218	-0.456670776710549	-0.428200372859888	0.451526160522376	-14.8550316114859	-15.2037117809332	-14.5063514420385	16.22	9.2	27.83	-0.909639133453506	-0.888777574660588	-0.867916015867669	-0.899453441372802	-0.878825480065275	-0.858197518757747	-0.875335220991601	-0.855393678679493	-0.835790925651095	-0.442435574785218	22.8760427090027	-0.134828430004183	-41.7941458209313	-1.03898219158608	-1.02238664184304	-1.05664806135701	-1.01696277907315	-1.00054646057951	-1.0344378579438	-0.95638819039294	-0.939351594287332	-0.972759951273505	0.00219778868512342	0.00217613041728384	0.00256175059701539
254	13.6259639633796	0.3	-0.440811046118634	-0.455049164137238	-0.426572928100031	0.45753455083312	-14.9531418332031	-15.2998976171582	-14.606386049248	15.76	8.93	27.82	-0.941427068163267	-0.920090632506902	-0.898754196850536	-0.931685744767336	-0.910570085766831	-0.889454426766326	-0.904542922274868	-0.882468014676682	-0.862285541337617	-0.440811046118634	22.6463837464867	0.171981722918879	-41.2349972174672	-1.03898219158608	-1.02238664184304	-1.05664806135701	-1.01696277907315	-1.00054646057951	-1.0344378579438	-0.95638819039294	-0.939351594287332	-0.972759951273505	0.00219778868512342	0.00217613041728384	0.00256175059701539
254	13.6259639633796	0.3	-0.440467132835249	-0.454780774311225	-0.426153491359274	0.453252677469406	-14.9212177871573	-15.2702331793282	-14.5722023949864	15.6	8.68	27.75	-0.948694093674462	-0.927010807161048	-0.905327520647634	-0.93916001516875	-0.917694638893482	-0.896229262618215	-0.908238772228037	-0.88777981904062	-0.866375636680008	-0.440467132835249	22.4680941440257	-0.0878111413835432	-41.3084579508154	-1.03898219158608	-1.02238664184304	-1.05664806135701	-1.01696277907315	-1.00054646057951	-1.0344378579438	-0.95638819039294	-0.939351594287332	-0.972759951273505	0.00219778868512342	0.00217613041728384	0.00256175059701539
254	13.6259639633796	0.3	-0.440263461102246	-0.454628450100573	-0.425898472103919	0.44752658458977	-14.521944948471	-14.8655726972426	-14.1783171996995	15.96	9.08	28.46	-0.903540097946377	-0.882654158594729	-0.861768219243081	-0.893851733755509	-0.87318974748283	-0.852527761210152	-0.867331635202029	-0.846288957107371	-0.825734809550611	-0.440263461102246	22.9389138977079	-0.00455541774660264	-41.598022269244	-1.03898219158608	-1.02238664184304	-1.05664806135701	-1.01696277907315	-1.00054646057951	-1.0344378579438	-0.95638819039294	-0.939351594287332	-0.972759951273505	0.00219778868512342	0.00217613041728384	0.00256175059701539
254	13.6259639633796	0.3	-0.440203445225386	-0.454361561020479	-0.426045329430292	0.442893312485215	-14.5320851173934	-14.8791931990359	-14.1849770357509	15.97	9.17	28.29	-0.903455137409339	-0.882378955696976	-0.861302773984613	-0.893739991184116	-0.872890448492028	-0.85204090579994	-0.868137973829947	-0.848269444796601	-0.827998198397868	-0.440203445225386	22.8783731349099	0.0540215660028244	-41.5422190105649	-1.03898219158608	-1.02238664184304	-1.05664806135701	-1.01696277907315	-1.00054646057951	-1.0344378579438	-0.95638819039294	-0.939351594287332	-0.972759951273505	0.00219778868512342	0.00217613041728384	0.00256175059701539
254	13.6259639633796	0.3	-0.439554031578724	-0.453990159478439	-0.425117903679009	0.45285903605454	-14.8049983236393	-15.1515704469753	-14.4584262003033	16.08	8.99	28.35	-0.91389152211555	-0.892987462933911	-0.872083403752271	-0.903880279890666	-0.88320521462667	-0.862530149362674	-0.875181362027717	-0.855247811937155	-0.835599083038908	-0.439554031578724	22.6313824768899	0.366564270407527	-41.1620507577714	-1.03898219158608	-1.02238664184304	-1.05664806135701	-1.01696277907315	-1.00054646057951	-1.0344378579438	-0.95638819039294	-0.939351594287332	-0.972759951273505	0.00219778868512342	0.00217613041728384	0.00256175059701539
254	13.6259639633796	0.3	-0.438273296572501	-0.452416199744853	-0.42413039340015	0.467160562561252	-15.106363121047	-15.449954439497	-14.762771802597	15.89	8.88	28.31	-0.942734270322413	-0.921768816206899	-0.900803362091385	-0.932737692786397	-0.911994552417441	-0.891251412048484	-0.902167866160453	-0.882431117584326	-0.862798087363043	-0.438273296572501	22.8482719003596	0.14979207814074	-41.3525400962965	-1.03898219158608	-1.02238664184304	-1.05664806135701	-1.01696277907315	-1.00054646057951	-1.0344378579438	-0.95638819039294	-0.939351594287332	-0.972759951273505	0.00219778868512342	0.00217613041728384	0.00256175059701539
254	13.6259639633796	0.3	-0.437929969396923	-0.452062406207385	-0.423797532586461	0.451961675779472	-14.749222385095	-15.0951147307034	-14.4033300394866	15.85	8.97	27.57	-0.923370208033614	-0.902211926508795	-0.881053644983975	-0.913648900044748	-0.892713374430211	-0.871777848815674	-0.887807121335807	-0.867730192623934	-0.847843018247483	-0.437929969396923	22.476247557951	0.176504877521342	-41.1865573303642	-1.03898219158608	-1.02238664184304	-1.05664806135701	-1.01696277907315	-1.00054646057951	-1.0344378579438	-0.95638819039294	-0.939351594287332	-0.972759951273505	0.00219778868512342	0.00217613041728384	0.00256175059701539
254	13.6259639633796	0.3	-0.435813202962887	-0.450123960423683	-0.421502445502091	0.455200043108622	-14.931086669108	-15.2789638718337	-14.5832094663824	15.88	9.03	27.88	-0.932994009254045	-0.911751250332582	-0.890508491411119	-0.92312187351425	-0.902103887096662	-0.881085900679075	-0.897590734014701	-0.876783614731512	-0.85553993017625	-0.435813202962887	22.6655337825728	-0.234318529233833	-41.6838062204915	-1.03898219158608	-1.02238664184304	-1.05664806135701	-1.01696277907315	-1.00054646057951	-1.0344378579438	-0.95638819039294	-0.939351594287332	-0.972759951273505	0.00219778868512342	0.00217613041728384	0.00256175059701539
254	13.6259639633796	0.3	-0.435608638526902	-0.449849035487974	-0.42136824156583	0.444868658005994	-14.6996493374761	-15.0493577755983	-14.3499408993539	15.64	8.99	27.23	-0.932920646320128	-0.911241965609543	-0.889563284898957	-0.923481501097825	-0.902022161888858	-0.880562822679892	-0.899215124233111	-0.878580495040492	-0.857247746844564	-0.435608638526902	22.3439418617472	0.0521134805537019	-41.2573985223739	-1.03898219158608	-1.02238664184304	-1.05664806135701	-1.01696277907315	-1.00054646057951	-1.0344378579438	-0.95638819039294	-0.939351594287332	-0.972759951273505	0.00219778868512342	0.00217613041728384	0.00256175059701539
254	13.6259639633796	0.3	-0.43552745685333	-0.449603733735719	-0.421451179970941	0.459020231664521	-14.8110483107664	-15.1534828511761	-14.4686137703566	15.93	8.87	28.01	-0.92271876993123	-0.901867406517815	-0.881016043104401	-0.912875852346343	-0.892246916673968	-0.871617981001593	-0.883900387679097	-0.864101183209942	-0.844601384563354	-0.43552745685333	22.5434108354726	0.260277590696798	-41.1273403831213	-1.03898219158608	-1.02238664184304	-1.05664806135701	-1.01696277907315	-1.00054646057951	-1.0344378579438	-0.95638819039294	-0.939351594287332	-0.972759951273505	0.00219778868512342	0.00217613041728384	0.00256175059701539
254	13.6259639633796	0.3	-0.43526643107309	-0.449391234973832	-0.421141627172348	0.46248456700295	-15.0255974662236	-15.3705789330131	-14.6806159994341	16.13	8.97	28.21	-0.924807152573785	-0.904050528546625	-0.883293904519466	-0.914607389575109	-0.894079691811269	-0.873551994047429	-0.886254293484468	-0.866030887169113	-0.846548798123499	-0.43526643107309	22.8069768224816	-0.128408493432549	-41.7201677522095	-1.03898219158608	-1.02238664184304	-1.05664806135701	-1.01696277907315	-1.00054646057951	-1.0344378579438	-0.95638819039294	-0.939351594287332	-0.972759951273505	0.00219778868512342	0.00217613041728384	0.00256175059701539
254	13.6259639633796	0.3	-0.434872921653257	-0.448904747382013	-0.420841095924501	0.459581243680412	-14.8873879506211	-15.2311989228739	-14.5435769783683	15.86	8.94	27.91	-0.931516401101561	-0.910489457579	-0.88946251405644	-0.921703885811695	-0.900898438340702	-0.880092990869709	-0.89371068663464	-0.873879424765404	-0.853832772856525	-0.434872921653257	22.7909781998988	-0.23597374607644	-41.6974595406483	-1.03898219158608	-1.02238664184304	-1.05664806135701	-1.01696277907315	-1.00054646057951	-1.0344378579438	-0.95638819039294	-0.939351594287332	-0.972759951273505	0.00219778868512342	0.00217613041728384	0.00256175059701539
254	13.6259639633796	0.3	-0.434629474304949	-0.448682034364861	-0.420576914245037	0.456929551624985	-14.7627918641622	-15.105551069138	-14.4200326591864	15.89	9.01	27.82	-0.921836021479842	-0.900918692453295	-0.880001363426747	-0.912064605714145	-0.891368999330089	-0.870673392946033	-0.885884650538133	-0.865968397090947	-0.845828924923147	-0.434629474304949	22.6431991558163	0.0570677470476221	-41.3471297871133	-1.03898219158608	-1.02238664184304	-1.05664806135701	-1.01696277907315	-1.00054646057951	-1.0344378579438	-0.95638819039294	-0.939351594287332	-0.972759951273505	0.00219778868512342	0.00217613041728384	0.00256175059701539
254	13.6259639633796	0.3	-0.433550514864127	-0.447632928679471	-0.419468101048783	0.449490436940114	-14.8161331797663	-15.1653331890963	-14.4669331704363	16.06	9.14	28.57	-0.916184274562992	-0.89508803135909	-0.873991788155189	-0.906192054023403	-0.88532589369748	-0.864459733371556	-0.878342631227207	-0.858308093571178	-0.838749201976865	-0.433550514864127	22.8545655171566	-0.0793619847328576	-41.765971852532	-1.03898219158608	-1.02238664184304	-1.05664806135701	-1.01696277907315	-1.00054646057951	-1.0344378579438	-0.95638819039294	-0.939351594287332	-0.972759951273505	0.00219778868512342	0.00217613041728384	0.00256175059701539
254	13.6259639633796	0.3	-0.432954386041517	-0.446972199188878	-0.418936572894157	0.453459771830795	-14.8545137348867	-15.2018237379481	-14.5072037318253	16	8.96	28.16	-0.921745241699567	-0.900686495838872	-0.879627749978177	-0.911794040001481	-0.890962645276531	-0.870131250551582	-0.883191134567636	-0.863763552695725	-0.843265973409766	-0.432954386041517	22.888538970393	-0.282340870222729	-41.8367091756331	-1.03898219158608	-1.02238664184304	-1.05664806135701	-1.01696277907315	-1.00054646057951	-1.0344378579438	-0.95638819039294	-0.939351594287332	-0.972759951273505	0.00219778868512342	0.00217613041728384	0.00256175059701539
254	13.6259639633796	0.3	-0.432825550470472	-0.44685467501799	-0.418796425922954	0.466515318376247	-15.1112678641793	-15.4554165332718	-14.7671191950867	15.83	9.03	28.33	-0.946610717983567	-0.925532358947337	-0.904453999911107	-0.936681490169837	-0.915824227118297	-0.894966964066757	-0.908390553038698	-0.888010692222288	-0.867605326604587	-0.432825550470472	22.8359286076212	0.0585333145477772	-41.5252170924499	-1.03898219158608	-1.02238664184304	-1.05664806135701	-1.01696277907315	-1.00054646057951	-1.0344378579438	-0.95638819039294	-0.939351594287332	-0.972759951273505	0.00219778868512342	0.00217613041728384	0.00256175059701539
254	13.6259639633796	0.3	-0.431385886148595	-0.445369327167894	-0.417402445129297	0.456069983295148	-14.7704629932063	-15.1139948722519	-14.4269311141608	15.8	9.06	28.05	-0.92768897681586	-0.906603172561653	-0.885517368307445	-0.918019262771787	-0.897153245216164	-0.876287227660541	-0.891318546980425	-0.871165723821898	-0.850079475575125	-0.431385886148595	22.8304056552901	0.171150397006657	-41.2644463088147	-1.03898219158608	-1.02238664184304	-1.05664806135701	-1.01696277907315	-1.00054646057951	-1.0344378579438	-0.95638819039294	-0.939351594287332	-0.972759951273505	0.00219778868512342	0.00217613041728384	0.00256175059701539
254	13.6259639633796	0.3	-0.431151591200351	-0.445061625864115	-0.417241556536587	0.454983640388205	-14.9973176740456	-15.3468904774378	-14.6477448706534	15.87	9.05	27.67	-0.938027247720593	-0.916660781652041	-0.895294315583488	-0.928128898939759	-0.906987898318904	-0.88584689769805	-0.902240472826738	-0.881767455549638	-0.861300347379991	-0.431151591200351	22.8132003886801	0.111109083128408	-41.3795008802652	-1.03898219158608	-1.02238664184304	-1.05664806135701	-1.01696277907315	-1.00054646057951	-1.0344378579438	-0.95638819039294	-0.939351594287332	-0.972759951273505	0.00219778868512342	0.00217613041728384	0.00256175059701539
254	13.6259639633796	0.3	-0.430864714342256	-0.444797271786285	-0.416932156898227	0.460184545716879	-14.971612527777	-15.3169489527195	-14.6262761028345	16.01	9.07	27.92	-0.927956743914462	-0.907035001246655	-0.886113258578847	-0.917915207671443	-0.897219861803533	-0.876524515935624	-0.89156559416436	-0.871263983094575	-0.851242025613711	-0.430864714342256	22.9051988588682	0.0534538584147894	-41.5951598032554	-1.03898219158608	-1.02238664184304	-1.05664806135701	-1.01696277907315	-1.00054646057951	-1.0344378579438	-0.95638819039294	-0.939351594287332	-0.972759951273505	0.00219778868512342	0.00217613041728384	0.00256175059701539
254	13.6259639633796	0.3	-0.43071852332424	-0.444652752737685	-0.416784293910795	0.449154938490253	-14.8033445400414	-15.1524797551612	-14.4542093249217	15.7	8.89	27.49	-0.935566895565163	-0.914010070898837	-0.892453246232512	-0.925985316431753	-0.904649265311803	-0.883313214191853	-0.899243456602098	-0.878046771640851	-1.76393992834661	-0.43071852332424	22.6383287676463	0.00843092012109545	-41.3315644737423	-1.03898219158608	-1.02238664184304	-1.05664806135701	-1.01696277907315	-1.00054646057951	-1.0344378579438	-0.95638819039294	-0.939351594287332	-0.972759951273505	0.00219778868512342	0.00217613041728384	0.00256175059701539
254	13.6259639633796	0.3	-0.43070579783068	-0.444636542194879	-0.41677505346648	0.459654424515845	-15.1670623044951	-15.5172805081193	-14.8168441008709	15.75	8.92	27.22	-0.954955236402726	-0.9334023162722	-0.911849396141674	-0.945078615632371	-0.923748606493385	-0.902418597354399	-0.918906083803598	-0.898023565140782	-0.877947276113064	-0.43070579783068	22.4447968711692	-0.217770279864019	-41.476270421594	-1.03898219158608	-1.02238664184304	-1.05664806135701	-1.01696277907315	-1.00054646057951	-1.0344378579438	-0.95638819039294	-0.939351594287332	-0.972759951273505	0.00219778868512342	0.00217613041728384	0.00256175059701539
254	13.6259639633796	0.3	-0.430684972696938	-0.4446861752094	-0.416683770184477	0.451489124231583	-14.9344164184739	-15.28498613663	-14.5838467003178	16.16	9.23	28.19	-0.917569649698435	-0.896524675852337	-0.87547970200624	-0.907387121754429	-0.886575689889956	-0.865764258025483	-0.882150801115299	-0.861985668290498	-0.842362517940601	-0.430684972696938	22.9116671501457	-0.144479301680347	-41.8613454492181	-1.03898219158608	-1.02238664184304	-1.05664806135701	-1.01696277907315	-1.00054646057951	-1.0344378579438	-0.95638819039294	-0.939351594287332	-0.972759951273505	0.00219778868512342	0.00217613041728384	0.00256175059701539
254	13.6259639633796	0.3	-0.430232040325952	-0.444224057525238	-0.416240023126665	0.460894573458578	-14.8599334483483	-15.2022044348292	-14.5176624618674	15.84	8.83	27.97	-0.930533595906896	-0.909583038822231	-0.888632481737566	-0.920755614939884	-0.90002520482178	-0.879294794703676	-0.891995420617226	-0.871945068884278	-0.851558216761183	-0.430232040325952	22.5182984139148	0.116220122470185	-41.2008093333496	-1.03898219158608	-1.02238664184304	-1.05664806135701	-1.01696277907315	-1.00054646057951	-1.0344378579438	-0.95638819039294	-0.939351594287332	-0.972759951273505	0.00219778868512342	0.00217613041728384	0.00256175059701539
254	13.6259639633796	0.3	-0.429327713385293	-0.443286631669352	-0.415368795101234	0.450749624255162	-14.5846828810663	-14.9275545908402	-14.2418111712925	15.9	9.04	28	-0.910237651707625	-0.889330359890851	-0.868423068074076	-0.900566753963839	-0.879881593456267	-0.859196432948696	-0.874083866957813	-0.854650474238835	-0.834595414432437	-0.429327713385293	22.7995186941596	0.147264049165551	-41.3446806145351	-1.03898219158608	-1.02238664184304	-1.05664806135701	-1.01696277907315	-1.00054646057951	-1.0344378579438	-0.95638819039294	-0.939351594287332	-0.972759951273505	0.00219778868512342	0.00217613041728384	0.00256175059701539
254	13.6259639633796	0.3	-0.428850219638311	-0.44266780349665	-0.415032635779972	0.455841573197643	-14.7899634634213	-15.1341072898208	-14.4458196370218	16.05	8.98	28.39	-0.914475501436976	-0.893680677389123	-0.872885853341271	-0.904507280412096	-0.883939129907665	-0.863370979403234	-0.875524223766356	-0.856475720800422	-0.835559637697779	-0.428850219638311	22.928172056046	-0.0243424277568705	-41.587256955163	-1.03898219158608	-1.02238664184304	-1.05664806135701	-1.01696277907315	-1.00054646057951	-1.0344378579438	-0.95638819039294	-0.939351594287332	-0.972759951273505	0.00219778868512342	0.00217613041728384	0.00256175059701539
254	13.6259639633796	0.3	-0.428238747070173	-0.442157952304221	-0.414319541836126	0.464589796790002	-15.0637578371659	-15.4081545368682	-14.7193611374635	16.1	8.96	28.52	-0.928401644061544	-0.907650394361397	-0.886899144661251	-0.918202372951091	-0.897679093141914	-0.877155813332737	-0.888364041990839	-0.86936216077478	-0.849326771263583	-0.428238747070173	23.0431184053671	-0.189668639568497	-41.7620878743037	-1.03898219158608	-1.02238664184304	-1.05664806135701	-1.01696277907315	-1.00054646057951	-1.0344378579438	-0.95638819039294	-0.939351594287332	-0.972759951273505	0.00219778868512342	0.00217613041728384	0.00256175059701539
254	13.6259639633796	0.3	-0.428181056490897	-0.442147634052173	-0.414214478929621	0.46100269060535	-15.0445189414299	-15.3909661304027	-14.698071752457	16.06	8.95	28.43	-0.929484241384551	-0.908561759982546	-0.887639278580541	-0.919336975218037	-0.898642906497169	-0.877948837776302	-0.89012675560557	-0.869919667447878	-0.849533823487425	-0.428181056490897	22.9328891512586	0.313753595789638	-41.3471360326722	-1.03898219158608	-1.02238664184304	-1.05664806135701	-1.01696277907315	-1.00054646057951	-1.0344378579438	-0.95638819039294	-0.939351594287332	-0.972759951273505	0.00219778868512342	0.00217613041728384	0.00256175059701539
254	13.6259639633796	0.3	-0.428160105642899	-0.442062055074095	-0.414258156211702	0.474677273271016	-15.1771234145158	-15.5171559775219	-14.8370908515098	16.02	8.97	28.42	-0.939553643887823	-0.918964894630184	-0.898376145372545	-0.92937051233302	-0.909004909399813	-0.888639306466605	-0.900349259554827	-0.879858139325072	-0.860274812147261	-0.428160105642899	23.0044169626454	-0.117692852769404	-41.6276964218641	-1.03898219158608	-1.02238664184304	-1.05664806135701	-1.01696277907315	-1.00054646057951	-1.0344378579438	-0.95638819039294	-0.939351594287332	-0.972759951273505	0.00219778868512342	0.00217613041728384	0.00256175059701539
254	13.6259639633796	0.3	-0.428141932934629	-0.442126812648009	-0.414157053221249	0.46951198262853	-15.0498083196242	-15.3905008293108	-14.7091158099375	16.19	9.01	28.25	-0.922289392761411	-0.901873092384828	-0.881456792008245	-0.91200617666566	-0.891817511161923	-0.871628845658186	-0.884358775236862	-0.86502750345033	-0.8451051207997	-0.428141932934629	22.9214062149698	0.119399910348424	-41.4818678844876	-1.03898219158608	-1.02238664184304	-1.05664806135701	-1.01696277907315	-1.00054646057951	-1.0344378579438	-0.95638819039294	-0.939351594287332	-0.972759951273505	0.00219778868512342	0.00217613041728384	0.00256175059701539
254	13.6259639633796	0.3	-0.427926154918786	-0.441938605598442	-0.41391370423913	0.456695731204254	-14.8506184966261	-15.1955793328116	-14.5056576604406	16.05	8.98	28.46	-0.918525061749485	-0.897673262261048	-0.876821462772611	-0.908522817728098	-0.887898083123848	-0.867273348519597	-0.879200395245455	-0.859187572075213	-0.839987710721256	-0.427926154918786	22.8217648806142	0.0365224003904196	-41.520782201818	-1.03898219158608	-1.02238664184304	-1.05664806135701	-1.01696277907315	-1.00054646057951	-1.0344378579438	-0.95638819039294	-0.939351594287332	-0.972759951273505	0.00219778868512342	0.00217613041728384	0.00256175059701539
254	13.6259639633796	0.3	-0.427692103337185	-0.44157495931242	-0.413809247361951	0.456477202049227	-14.8408673274959	-15.1857535034701	-14.4959811515216	15.77	8.88	28.04	-0.933798064171643	-0.912590420875527	-0.891382777579411	-0.924117067400951	-0.903129290834207	-0.882141514267464	-0.895580529858843	-0.875141127246276	-0.854518344074436	-0.427692103337185	22.7302321313321	0.0745208386652158	-41.2972897866164	-1.03898219158608	-1.02238664184304	-1.05664806135701	-1.01696277907315	-1.00054646057951	-1.0344378579438	-0.95638819039294	-0.939351594287332	-0.972759951273505	0.00219778868512342	0.00217613041728384	0.00256175059701539
254	13.6259639633796	0.3	-0.427672530994223	-0.441427304817725	-0.413917757170721	0.457685701130284	-14.7536845609255	-15.0957108726241	-14.4116582492268	16.09	8.87	28.4	-0.91038071326525	-0.889754049159992	-0.869127385054735	-0.900403666409908	-0.880003054099519	-0.85960244178913	-0.871101740135206	-0.850411205720452	-0.831043801671276	-0.427672530994223	23.0303817796951	-0.317783858899882	-41.919075845861	-1.03898219158608	-1.02238664184304	-1.05664806135701	-1.01696277907315	-1.00054646057951	-1.0344378579438	-0.95638819039294	-0.939351594287332	-0.972759951273505	0.00219778868512342	0.00217613041728384	0.00256175059701539
254	13.6259639633796	0.3	-0.427480926897521	-0.441509500740325	-0.413452353054717	0.462336207441351	-15.0289601335963	-15.3741217886652	-14.6837984785274	15.82	8.87	27.9	-0.94217116031901	-0.921018644323353	-0.899866128327695	-0.93230502704163	-0.911374013837349	-0.890443000633068	-0.903346055069098	-0.883635766245671	-0.863221036187998	-0.427480926897521	22.665892372852	0.00209365092540309	-41.3613329805452	-1.03898219158608	-1.02238664184304	-1.05664806135701	-1.01696277907315	-1.00054646057951	-1.0344378579438	-0.95638819039294	-0.939351594287332	-0.972759951273505	0.00219778868512342	0.00217613041728384	0.00256175059701539
254	13.6259639633796	0.3	-0.427337899191856	-0.441150777146611	-0.4135250212371	0.44456834730408	-14.4502799965196	-14.7942649718842	-14.106295021155	15.93	8.95	28.05	-0.900710194160769	-0.879767567099686	-0.858824940038602	-0.891097934098415	-0.870378803983414	-0.849659673868412	-0.864085153182861	-0.843304969737372	-0.823251996152729	-0.427337899191856	22.7918673604	0.0528047036037302	-41.3695749019777	-1.03898219158608	-1.02238664184304	-1.05664806135701	-1.01696277907315	-1.00054646057951	-1.0344378579438	-0.95638819039294	-0.939351594287332	-0.972759951273505	0.00219778868512342	0.00217613041728384	0.00256175059701539
254	13.6259639633796	0.3	-0.427212380120006	-0.441002091421939	-0.413422668818072	0.45307906927734	-14.8573290099892	-15.2049717633089	-14.5096862566696	16	9.15	28.13	-0.921678126875482	-0.900605103742703	-0.879532080609923	-0.911719836723706	-0.890874497499888	-0.87002915827607	-0.886077516905179	-0.865384886040347	-0.845370108882318	-0.427212380120006	22.8891199047833	-0.0740667872352504	-41.7453842443203	-1.03898219158608	-1.02238664184304	-1.05664806135701	-1.01696277907315	-1.00054646057951	-1.0344378579438	-0.95638819039294	-0.939351594287332	-0.972759951273505	0.00219778868512342	0.00217613041728384	0.00256175059701539
254	13.6259639633796	0.3	-0.426812225205553	-0.440608695003267	-0.413015755407838	0.46698258720679	-15.100383452326	-15.4439615720138	-14.7568053326383	16.32	9.05	28.71	-0.918481355507819	-0.898048120445548	-0.877614885383277	-0.908032394976649	-0.887831615440459	-0.867630835904269	-0.879114726324909	-0.858686886049007	-0.839859904967006	-0.426812225205553	23.1800962014044	0.126050280409162	-41.5897667057685	-1.03898219158608	-1.02238664184304	-1.05664806135701	-1.01696277907315	-1.00054646057951	-1.0344378579438	-0.95638819039294	-0.939351594287332	-0.972759951273505	0.00219778868512342	0.00217613041728384	0.00256175059701539
254	13.6259639633796	0.3	-0.426413123996353	-0.440156927401248	-0.412669320591458	0.467305630505127	-15.0483879318184	-15.3905608963745	-14.7062149672624	15.89	8.87	27.84	-0.939530691731534	-0.918642434036072	-0.897754176340611	-0.929580913344699	-0.9089138655967	-0.888246817848701	-0.901255567858948	-0.881654620384391	-0.861190693364505	-0.426413123996353	22.8424150921492	-0.201910707085448	-41.5953457138456	-1.03898219158608	-1.02238664184304	-1.05664806135701	-1.01696277907315	-1.00054646057951	-1.0344378579438	-0.95638819039294	-0.939351594287332	-0.972759951273505	0.00219778868512342	0.00217613041728384	0.00256175059701539
254	13.6259639633796	0.3	-0.426195551622874	-0.440043635822329	-0.412347467423419	0.461133340003485	-14.9359319980919	-15.2797882232871	-14.5920757728968	15.91	9.05	27.85	-0.93119519131242	-0.91023958258765	-0.88928397386288	-0.921285773744826	-0.900553166469348	-0.87982055919387	-0.895634921308563	-0.874713217295224	-0.854662488847125	-0.426195551622874	22.8285480889145	0.150045869489875	-41.3292959990311	-1.03898219158608	-1.02238664184304	-1.05664806135701	-1.01696277907315	-1.00054646057951	-1.0344378579438	-0.95638819039294	-0.939351594287332	-0.972759951273505	0.00219778868512342	0.00217613041728384	0.00256175059701539
254	13.6259639633796	0.3	-0.426184346387518	-0.439945360733591	-0.412423332041445	0.449478860988978	-14.5671294568907	-14.9104687524066	-14.2237901613747	16.06	8.98	28.54	-0.90040740512997	-0.87967396949571	-0.858940533861451	-0.890575798103013	-0.870068752201127	-0.849561706299242	-0.862081653586832	-0.841901481666473	-0.822325601767377	-0.426184346387518	23.0196192879801	0.0991988685204803	-41.52251546233	-1.03898219158608	-1.02238664184304	-1.05664806135701	-1.01696277907315	-1.00054646057951	-1.0344378579438	-0.95638819039294	-0.939351594287332	-0.972759951273505	0.00219778868512342	0.00217613041728384	0.00256175059701539
254	13.6259639633796	0.3	-0.425697909605175	-0.43944447469338	-0.41195134451697	0.463302040858229	-15.0310183617087	-15.3755574010576	-14.6864793223599	16.39	9.18	28.52	-0.910708732529368	-0.890301361033965	-0.869893989538562	-0.9002386674968	-0.880065911635429	-0.859893155774057	-0.873910610972996	-0.854109113336205	-0.834264776384288	-0.425697909605175	23.1956468065168	0.0349494839953786	-41.6740551083847	-1.03898219158608	-1.02238664184304	-1.05664806135701	-1.01696277907315	-1.00054646057951	-1.0344378579438	-0.95638819039294	-0.939351594287332	-0.972759951273505	0.00219778868512342	0.00217613041728384	0.00256175059701539
254	13.6259639633796	0.3	-0.425344853501641	-0.439227992877372	-0.41146171412591	0.449998354203804	-14.9616749517959	-15.3139435368543	-14.6094063667374	16.15	9.2	27.84	-0.920216120491483	-0.899048272384077	-0.877880424276672	-0.910031476581557	-0.889097907129473	-0.868164337677388	-0.885736752699011	-0.865832427072457	-0.845271150640693	-0.425344853501641	22.9633525754165	0.0758741118499977	-41.6569008739467	-1.03898219158608	-1.02238664184304	-1.05664806135701	-1.01696277907315	-1.00054646057951	-1.0344378579438	-0.95638819039294	-0.939351594287332	-0.972759951273505	0.00219778868512342	0.00217613041728384	0.00256175059701539
254	13.6259639633796	0.3	-0.424455043621866	-0.438264512456673	-0.410645574787059	0.464051457474596	-14.9837065783378	-15.3266440204694	-14.6407691362062	15.46	8.68	27.55	-0.960715571233869	-0.939219323250624	-0.917723075267379	-0.95132771307553	-0.930041520735231	-0.908755328394932	-0.921311098925899	-0.899692071085564	-0.879838760613009	-0.424455043621866	22.3639269224953	0.237304270309821	-40.8786327058246	-1.03898219158608	-1.02238664184304	-1.05664806135701	-1.01696277907315	-1.00054646057951	-1.0344378579438	-0.95638819039294	-0.939351594287332	-0.972759951273505	0.00219778868512342	0.00217613041728384	0.00256175059701539
254	13.6259639633796	0.3	-0.423899755325856	-0.437673440929731	-0.410126069721982	0.449793373899315	-14.7664856226397	-15.1143025355987	-14.4186687096806	16.07	9.06	28.39	-0.912259078911931	-0.891265775655054	-0.870272472398176	-0.902284273662419	-0.881520514968454	-0.860756756274488	-0.87518666592539	-0.854918483742929	-0.835159594379452	-0.423899755325856	23.0788817557958	-0.154543861028903	-41.8577814492509	-1.03898219158608	-1.02238664184304	-1.05664806135701	-1.01696277907315	-1.00054646057951	-1.0344378579438	-0.95638819039294	-0.939351594287332	-0.972759951273505	0.00219778868512342	0.00217613041728384	0.00256175059701539
254	13.6259639633796	0.3	-0.423803104008339	-0.437437486327802	-0.410168721688876	0.465262160255279	-15.1699058044655	-15.5162609501409	-14.8235506587902	15.81	9.02	28.5	-0.951722440046324	-0.930478020052102	-0.90923360005788	-0.941782058933329	-0.920759528875061	-0.899736998816792	-0.91191803703449	-0.891660069625176	-0.871744301265826	-0.423803104008339	23.0413314254046	0.00712265208499939	-41.6292384120509	-1.03898219158608	-1.02238664184304	-1.05664806135701	-1.01696277907315	-1.00054646057951	-1.0344378579438	-0.95638819039294	-0.939351594287332	-0.972759951273505	0.00219778868512342	0.00217613041728384	0.00256175059701539
254	13.6259639633796	0.3	-0.423316346408699	-0.437095551608186	-0.409537141209212	0.456846118338583	-14.6946119562629	-15.0358455375207	-14.3533783750051	16.08	9.09	28.73	-0.906945406394388	-0.886362577962361	-0.865779749530334	-0.897011280504811	-0.87665390380049	-0.85629652709617	-0.868080903687214	-0.848881407674689	-0.829304849537095	-0.423316346408699	23.141385175215	0.0506973827442441	-41.5471418487606	-1.03898219158608	-1.02238664184304	-1.05664806135701	-1.01696277907315	-1.00054646057951	-1.0344378579438	-0.95638819039294	-0.939351594287332	-0.972759951273505	0.00219778868512342	0.00217613041728384	0.00256175059701539
254	13.6259639633796	0.3	-0.42331613852819	-0.43698667794243	-0.40964559911395	0.462731918481842	-14.8347452136761	-15.175175391041	-14.4943150363112	16.03	9.05	28.92	-0.918203887793159	-0.897605489137213	-0.877007090481267	-0.908232712835617	-0.88785800114024	-0.867483289444864	-0.878422656081698	-0.858922780129873	-0.839106628714785	-0.42331613852819	23.0536754895365	0.0844528577114846	-41.5458114122008	-1.03898219158608	-1.02238664184304	-1.05664806135701	-1.01696277907315	-1.00054646057951	-1.0344378579438	-0.95638819039294	-0.939351594287332	-0.972759951273505	0.00219778868512342	0.00217613041728384	0.00256175059701539
254	13.6259639633796	0.3	-0.423287011087647	-0.437206487762918	-0.409367534412375	0.459191138349583	-15.0264887246136	-15.3737847620921	-14.679192687135	15.87	9.08	27.61	-0.939560450639167	-0.918335643181013	-0.897110835722859	-0.929642544400082	-0.908641783888742	-0.887641023377402	-0.904533838588535	-0.884215314705018	-0.863807528737251	-0.423287011087647	22.6725896797681	-0.0030056026324083	-41.4701573199419	-1.03898219158608	-1.02238664184304	-1.05664806135701	-1.01696277907315	-1.00054646057951	-1.0344378579438	-0.95638819039294	-0.939351594287332	-0.972759951273505	0.00219778868512342	0.00217613041728384	0.00256175059701539
254	13.6259639633796	0.3	-0.423225192865281	-0.436837553408058	-0.409612832322504	0.461649353179884	-14.9855886215889	-15.3302300472201	-14.6409471959578	16.12	9.16	28.48	-0.922431269202845	-0.901693939972584	-0.880956610742324	-0.912259266755826	-0.891750615987276	-0.871241965218726	-0.885328820680596	-0.864667966242574	-0.845700777974045	-0.423225192865281	23.0056030697605	0.130221378116712	-41.5796090971519	-1.03898219158608	-1.02238664184304	-1.05664806135701	-1.01696277907315	-1.00054646057951	-1.0344378579438	-0.95638819039294	-0.939351594287332	-0.972759951273505	0.00219778868512342	0.00217613041728384	0.00256175059701539
254	13.6259639633796	0.3	-0.4231792421552	-0.436788712162345	-0.409569772148054	0.461056687949846	-15.1308885332157	-15.4792867954903	-14.782490270941	15.8	8.97	27.82	-0.950050241423761	-0.9286670951872	-0.907283948950638	-0.940145600384093	-0.918985381713398	-0.897825163042703	-0.91259691053277	-0.891104655421679	-0.871665008498969	-0.4231792421552	22.5729441645747	0.086601242940493	-41.3420241147388	-1.03898219158608	-1.02238664184304	-1.05664806135701	-1.01696277907315	-1.00054646057951	-1.0344378579438	-0.95638819039294	-0.939351594287332	-0.972759951273505	0.00219778868512342	0.00217613041728384	0.00256175059701539
254	13.6259639633796	0.3	-0.423019655533568	-0.436709262325901	-0.409330048741235	0.465846662142303	-15.0240559459025	-15.3666784140379	-14.6814334777671	16.13	9.16	28.11	-0.924048381634823	-0.903445377611325	-0.882842373587826	-0.913841247353429	-0.893465826249664	-0.8730904051459	-0.888229703203408	-0.868652200018358	-0.848995848713525	-0.423019655533568	22.9162712588213	-0.0444269472584567	-41.6398446009187	-1.03898219158608	-1.02238664184304	-1.05664806135701	-1.01696277907315	-1.00054646057951	-1.0344378579438	-0.95638819039294	-0.939351594287332	-0.972759951273505	0.00219778868512342	0.00217613041728384	0.00256175059701539
254	13.6259639633796	0.3	-0.423006417007327	-0.436806145271595	-0.409206688743059	0.46013719787244	-15.01494644553	-15.3613154217618	-14.6685774692982	15.82	9.04	28.47	-0.941669000435642	-0.92043612299807	-0.899203245560499	-0.931816785976205	-0.91080605757615	-0.889795329176095	-0.902947651440344	-0.882470989577237	-0.863213376766857	-0.423006417007327	23.0989799251878	-0.388642236843214	-42.0306516164176	-1.03898219158608	-1.02238664184304	-1.05664806135701	-1.01696277907315	-1.00054646057951	-1.0344378579438	-0.95638819039294	-0.939351594287332	-0.972759951273505	0.00219778868512342	0.00217613041728384	0.00256175059701539
254	13.6259639633796	0.3	-0.422848735136861	-0.436481602448965	-0.409215867824757	0.444861865130646	-14.6724716771713	-15.0215383524388	-14.3234050019039	15.94	9.06	27.9	-0.913768577654133	-0.892534656608103	-0.871300735562073	-0.903993295460582	-0.882986529927858	-0.861979764395135	-0.879003150694321	-0.856689172655843	-0.83763553812026	-0.422848735136861	22.9920608330159	-0.226890691292283	-41.8173414655428	-1.03898219158608	-1.02238664184304	-1.05664806135701	-1.01696277907315	-1.00054646057951	-1.0344378579438	-0.95638819039294	-0.939351594287332	-0.972759951273505	0.00219778868512342	0.00217613041728384	0.00256175059701539
254	13.6259639633796	0.3	-0.422731548125927	-0.43650801106856	-0.408955085183294	0.452480530514021	-14.6971927727848	-15.0415041658225	-14.3528813797471	16.2	9.08	28.1	-0.900956240128647	-0.880332671190006	-0.859709102251365	-0.890898342434005	-0.870505006371551	-0.850111670309097	-0.865024146870499	-0.844837226472471	-0.825582993394009	-0.422731548125927	23.0720759537621	-0.0142723233752433	-41.6731735328367	-1.03898219158608	-1.02238664184304	-1.05664806135701	-1.01696277907315	-1.00054646057951	-1.0344378579438	-0.95638819039294	-0.939351594287332	-0.972759951273505	0.00219778868512342	0.00217613041728384	0.00256175059701539
254	13.6259639633796	0.3	-0.422686514737714	-0.436368704002582	-0.409004325472846	0.458993680509627	-14.9894574230263	-15.3360353476321	-14.6428794984205	15.58	8.87	27.76	-0.953853493368392	-0.932297429065198	-0.910741364762004	-0.94430088793313	-0.922960702251189	-0.901620516569248	-0.915677077741101	-0.894870313694651	-0.874583866307355	-0.422686514737714	22.5740593117437	-0.0450396234771338	-41.4450060785521	-1.03898219158608	-1.02238664184304	-1.05664806135701	-1.01696277907315	-1.00054646057951	-1.0344378579438	-0.95638819039294	-0.939351594287332	-0.972759951273505	0.00219778868512342	0.00217613041728384	0.00256175059701539
254	13.6259639633796	0.3	-0.422586388570758	-0.436257014318974	-0.408915762822542	0.455025392973012	-14.6486115399221	-14.9900276004747	-14.3071954793695	16.05	9.1	28.17	-0.905813836924959	-0.885182828094317	-0.864551819263674	-0.895941370098934	-0.875535218674929	-0.855129067250925	-0.86947810346494	-0.849536401639779	-0.830247324764367	-0.422586388570758	23.084028712333	-0.00836392435693015	-41.6535067647582	-1.03898219158608	-1.02238664184304	-1.05664806135701	-1.01696277907315	-1.00054646057951	-1.0344378579438	-0.95638819039294	-0.939351594287332	-0.972759951273505	0.00219778868512342	0.00217613041728384	0.00256175059701539
254	13.6259639633796	0.3	-0.422572150190267	-0.436231151724295	-0.408913148656239	0.455486027823102	-14.6145143841864	-14.9548195496958	-14.274209218677	16.1	9.13	28.13	-0.901295796113268	-0.880786313263944	-0.860276830414619	-0.891400607714631	-0.871116295333901	-0.85083198295317	-0.866509745873582	-0.846636357871313	-0.826715767393507	-0.422572150190267	22.9154480975924	0.0628354704163931	-41.5505492166645	-1.03898219158608	-1.02238664184304	-1.05664806135701	-1.01696277907315	-1.00054646057951	-1.0344378579438	-0.95638819039294	-0.939351594287332	-0.972759951273505	0.00219778868512342	0.00217613041728384	0.00256175059701539
254	13.6259639633796	0.3	-0.422432265107057	-0.436032338989439	-0.408832191224675	0.452406946783133	-14.588069568728	-14.9298752886722	-14.2462638487838	15.92	8.92	28.38	-0.909614147334393	-0.888789370670857	-0.867964594007322	-0.899926583236695	-0.879323594415114	-0.858720605593533	-0.870781300600387	-0.850889405758944	-0.830580734041638	-0.422432265107057	23.1565038250995	-0.0427370099577467	-41.6752046331959	-1.03898219158608	-1.02238664184304	-1.05664806135701	-1.01696277907315	-1.00054646057951	-1.0344378579438	-0.95638819039294	-0.939351594287332	-0.972759951273505	0.00219778868512342	0.00217613041728384	0.00256175059701539
254	13.6259639633796	0.3	-0.422265282480117	-0.436028687695781	-0.408501877264453	0.465347058023363	-14.8227605686733	-15.1611320522707	-14.4843890850759	16.11	9.09	28.61	-0.91321387622949	-0.892832447383933	-0.872451018538375	-0.903172318807685	-0.883015000976445	-0.862857683145205	-0.874921889464172	-0.855230736292775	-0.835442176175413	-0.422265282480117	23.0625369215483	0.176266332392062	-41.4485334549563	-1.03898219158608	-1.02238664184304	-1.05664806135701	-1.01696277907315	-1.00054646057951	-1.0344378579438	-0.95638819039294	-0.939351594287332	-0.972759951273505	0.00219778868512342	0.00217613041728384	0.00256175059701539
254	13.6259639633796	0.3	-0.422213844550734	-0.435807305188632	-0.408620383912835	0.452091052566347	-14.7844788642902	-15.1311074929291	-14.4378502356513	15.89	8.96	27.98	-0.923376831756189	-0.902223796853873	-0.881070761951558	-0.913588510031582	-0.892659709378984	-0.871730908726387	-0.885731810671114	-0.866182878010293	-0.84529771258953	-0.422213844550734	23.0237996474369	0.253457353081694	-41.3326051801663	-1.03898219158608	-1.02238664184304	-1.05664806135701	-1.01696277907315	-1.00054646057951	-1.0344378579438	-0.95638819039294	-0.939351594287332	-0.972759951273505	0.00219778868512342	0.00217613041728384	0.00256175059701539
254	13.6259639633796	0.3	-0.422118962618316	-0.435878776017306	-0.408359149219326	0.459927092818236	-14.9316890090529	-15.276283081794	-14.5870949363117	16.05	8.94	27.8	-0.923457218326676	-0.902626373404414	-0.881795528482151	-0.913402892448398	-0.89279884753269	-0.872194802616981	-0.885395132652391	-0.865977758415455	-0.846283103913965	-0.422118962618316	22.8125628929279	-0.0132220934927683	-41.4955200966093	-1.03898219158608	-1.02238664184304	-1.05664806135701	-1.01696277907315	-1.00054646057951	-1.0344378579438	-0.95638819039294	-0.939351594287332	-0.972759951273505	0.00219778868512342	0.00217613041728384	0.00256175059701539
254	13.6259639633796	0.3	-0.422095660572486	-0.435695606026522	-0.40849571511845	0.458471553834181	-14.7184990303003	-15.0591700037321	-14.3778280568684	15.84	8.9	28.37	-0.922172061347581	-0.901310536194928	-0.880449011042275	-0.912493991276386	-0.891851404986318	-0.87120881869625	-0.883490479037128	-0.863488669145286	-0.842655667243374	-0.422095660572486	22.8244669919643	0.21860836219895	-41.1925358953125	-1.03898219158608	-1.02238664184304	-1.05664806135701	-1.01696277907315	-1.00054646057951	-1.0344378579438	-0.95638819039294	-0.939351594287332	-0.972759951273505	0.00219778868512342	0.00217613041728384	0.00256175059701539
254	13.6259639633796	0.3	-0.421712531903421	-0.435298326816303	-0.408126736990539	0.459207420952766	-14.8914516602707	-15.23561540362	-14.5472879169214	16.45	9.26	28.86	-0.899371069364034	-0.879054796887187	-0.85873852441034	-0.888941525912375	-0.868860850792159	-0.848780175671944	-0.862303019918861	-0.84313057764275	-0.823615584746069	-0.421712531903421	23.3480202187851	0.0256185446004466	-41.8592067387665	-1.03898219158608	-1.02238664184304	-1.05664806135701	-1.01696277907315	-1.00054646057951	-1.0344378579438	-0.95638819039294	-0.939351594287332	-0.972759951273505	0.00219778868512342	0.00217613041728384	0.00256175059701539
254	13.6259639633796	0.3	-0.421373488187639	-0.435081684165866	-0.407665292209412	0.460959480531915	-14.8395693100422	-15.1813266059547	-14.4978120141297	16.07	8.97	27.76	-0.916732851338038	-0.896095646930318	-0.875458442522598	-0.906722050352566	-0.886310205978493	-0.865898361604419	-0.88073854165437	-0.860434188801002	-0.840400082798506	-0.421373488187639	22.8267205488976	0.0356215925776058	-41.425884719133	-1.03898219158608	-1.02238664184304	-1.05664806135701	-1.01696277907315	-1.00054646057951	-1.0344378579438	-0.95638819039294	-0.939351594287332	-0.972759951273505	0.00219778868512342	0.00217613041728384	0.00256175059701539
254	13.6259639633796	0.3	-0.421242209590169	-0.434823547534832	-0.407660871645506	0.456982702691859	-14.9393035316688	-15.2861238001316	-14.592483263206	15.96	9.02	28.28	-0.928783492774327	-0.907710724784245	-0.886637956794163	-0.918814797936129	-0.897968205362733	-0.877121612789336	-0.891086795324121	-0.870652153692785	-0.85039359952585	-0.421242209590169	22.9506990322294	-0.038900088055168	-41.6746532057976	-1.03898219158608	-1.02238664184304	-1.05664806135701	-1.01696277907315	-1.00054646057951	-1.0344378579438	-0.95638819039294	-0.939351594287332	-0.972759951273505	0.00219778868512342	0.00217613041728384	0.00256175059701539
254	13.6259639633796	0.3	-0.421061902534027	-0.434760761137844	-0.40736304393021	0.464430841548929	-14.9253104647016	-15.2666509450058	-14.5839699843973	15.88	9.08	28.06	-0.932219807942709	-0.911376706326086	-0.890533604709463	-0.922355182862894	-0.90173264015437	-0.881110097445846	-0.896001967174279	-0.875057017773413	-0.85542889446288	-0.421061902534027	23.0436697593033	-0.0591709169726706	-41.6485667058532	-1.03898219158608	-1.02238664184304	-1.05664806135701	-1.01696277907315	-1.00054646057951	-1.0344378579438	-0.95638819039294	-0.939351594287332	-0.972759951273505	0.00219778868512342	0.00217613041728384	0.00256175059701539
254	13.6259639633796	0.3	-0.42077750489474	-0.434386598426252	-0.407168411363228	0.478697514764807	-15.2003294476973	-15.5381487650507	-14.8625101303439	16.08	8.95	28.54	-0.937670449357047	-0.917284289081845	-0.896898128806643	-0.927412641310735	-0.907249498961551	-0.887086356612367	-0.898814135612458	-0.877658496153432	-0.857550143685534	-0.42077750489474	23.0955216286102	-0.172164014060907	-41.807094649453	-1.03898219158608	-1.02238664184304	-1.05664806135701	-1.01696277907315	-1.00054646057951	-1.0344378579438	-0.95638819039294	-0.939351594287332	-0.972759951273505	0.00219778868512342	0.00217613041728384	0.00256175059701539
254	13.6259639633796	0.3	-0.420669232771878	-0.434340140836073	-0.406998324707684	0.453562994075625	-14.7765873318437	-15.1220034168553	-14.431171246832	15.87	9.17	27.72	-0.924165232106634	-0.90305549369576	-0.881945755284886	-0.914409599880605	-0.893522699158458	-0.872635798436311	-0.889863691331729	-0.870418449504461	-0.849696828729963	-0.420669232771878	22.7421474678562	0.0255080816053307	-41.4777667485216	-1.03898219158608	-1.02238664184304	-1.05664806135701	-1.01696277907315	-1.00054646057951	-1.0344378579438	-0.95638819039294	-0.939351594287332	-0.972759951273505	0.00219778868512342	0.00217613041728384	0.00256175059701539
254	13.6259639633796	0.3	-0.420608614711392	-0.434144529771244	-0.40707269965154	0.451635723353341	-14.5831631627196	-14.9253862753359	-14.2409400501033	16.1	9.04	28.36	-0.899354994957797	-0.878733748710383	-0.85811250246297	-0.889476090593174	-0.869081357036188	-0.848686623479203	-0.862109833793504	-0.842380947383299	-0.822281807960863	-0.420608614711392	23.0966021898439	-0.166103823299972	-41.8043494972981	-1.03898219158608	-1.02238664184304	-1.05664806135701	-1.01696277907315	-1.00054646057951	-1.0344378579438	-0.95638819039294	-0.939351594287332	-0.972759951273505	0.00219778868512342	0.00217613041728384	0.00256175059701539
254	13.6259639633796	0.3	-0.420039793696565	-0.433614912437782	-0.406464674955347	0.455979513124031	-14.7974404956234	-15.141662581721	-14.4532184095257	16.31	9.07	28.75	-0.900859198986026	-0.880379569943864	-0.859899940901702	-0.89062129163783	-0.870374405453703	-0.850127519269577	-0.862403973042559	-0.842296579388239	-0.822950193316721	-0.420039793696565	23.2835080674716	-0.0389206283965032	-41.8415306437602	-1.03898219158608	-1.02238664184304	-1.05664806135701	-1.01696277907315	-1.00054646057951	-1.0344378579438	-0.95638819039294	-0.939351594287332	-0.972759951273505	0.00219778868512342	0.00217613041728384	0.00256175059701539
254	13.6259639633796	0.3	-0.419816018474818	-0.433396062856849	-0.406235974092787	0.468049337062769	-15.0284797153333	-15.3696899719284	-14.6872694587383	16.09	9.18	28.6	-0.926853128397945	-0.906276799640226	-0.885700470882508	-0.916694035606841	-0.896343240784053	-0.875992445961264	-0.889756060779729	-0.869643686010599	-0.849914867836661	-0.419816018474818	23.2479904715358	-0.193482390886292	-41.9490050118606	-1.03898219158608	-1.02238664184304	-1.05664806135701	-1.01696277907315	-1.00054646057951	-1.0344378579438	-0.95638819039294	-0.939351594287332	-0.972759951273505	0.00219778868512342	0.00217613041728384	0.00256175059701539
254	13.6259639633796	0.3	-0.419709239572168	-0.433311193966572	-0.406107285177765	0.469118474937503	-14.9417684600529	-15.2802825170139	-14.6032544030918	15.77	8.93	28.14	-0.939261693389942	-0.918453616967044	-0.897645540544145	-0.92951332577835	-0.90892121129629	-0.888329096814231	-0.900639304211775	-0.880703308897055	-0.861209349590357	-0.419709239572168	22.6839997679238	-0.0292591281629533	-41.4222278082908	-1.03898219158608	-1.02238664184304	-1.05664806135701	-1.01696277907315	-1.00054646057951	-1.0344378579438	-0.95638819039294	-0.939351594287332	-0.972759951273505	0.00219778868512342	0.00217613041728384	0.00256175059701539
254	13.6259639633796	0.3	-0.419622118079287	-0.43321067518823	-0.406033560970344	0.465971758567301	-14.9445105621659	-15.2852333484876	-14.6037877758443	15.84	8.93	28.28	-0.935812497804549	-0.914952322859421	-0.894092147914293	-0.925985064306763	-0.905343952456545	-0.884702840606328	-0.896061180722777	-0.875862593747183	-0.856692046807419	-0.419622118079287	22.7599748060545	0.156546904033643	-41.259470462789	-1.03898219158608	-1.02238664184304	-1.05664806135701	-1.01696277907315	-1.00054646057951	-1.0344378579438	-0.95638819039294	-0.939351594287332	-0.972759951273505	0.00219778868512342	0.00217613041728384	0.00256175059701539
254	13.6259639633796	0.3	-0.419527330481692	-0.433206012420822	-0.405848648542561	0.463462609362067	-14.8096339525607	-15.1489888626381	-14.4702790424834	15.94	8.99	28.14	-0.921854074295962	-0.90120347448869	-0.880552874681418	-0.912002408766379	-0.89157249768627	-0.871142586606162	-0.884062830179018	-0.864334262939167	-0.844294360435639	-0.419527330481692	22.7887440807754	-0.0879488918422596	-41.5725463979414	-1.03898219158608	-1.02238664184304	-1.05664806135701	-1.01696277907315	-1.00054646057951	-1.0344378579438	-0.95638819039294	-0.939351594287332	-0.972759951273505	0.00219778868512342	0.00217613041728384	0.00256175059701539
254	13.6259639633796	0.3	-0.419452088646862	-0.432961004002828	-0.405943173290895	0.450311959100191	-14.7337475800965	-15.0804299820822	-14.3870651781108	16.37	9.18	28.52	-0.894033398389106	-0.873480559618775	-0.852927720848444	-0.883778874165288	-0.863461775562403	-0.843144676959518	-0.857490207801046	-0.83830223384429	-0.818075461184674	-0.419452088646862	23.0854610061837	-0.211540564614046	-41.9446277557235	-1.03898219158608	-1.02238664184304	-1.05664806135701	-1.01696277907315	-1.00054646057951	-1.0344378579438	-0.95638819039294	-0.939351594287332	-0.972759951273505	0.00219778868512342	0.00217613041728384	0.00256175059701539
254	13.6259639633796	0.3	-0.419384483777483	-0.433096930710942	-0.405672036844024	0.467021013653391	-15.0407319552431	-15.3829264132938	-14.6985374971925	16.31	9.12	28.82	-0.915620793042557	-0.895252733504526	-0.874884673966496	-0.9052272349935	-0.885090381005588	-0.864953527017676	-0.876382174460138	-0.857598584783678	-0.837382012978514	-0.419384483777483	23.1607223332938	0.0794027976524455	-41.6588712165671	-1.03898219158608	-1.02238664184304	-1.05664806135701	-1.01696277907315	-1.00054646057951	-1.0344378579438	-0.95638819039294	-0.939351594287332	-0.972759951273505	0.00219778868512342	0.00217613041728384	0.00256175059701539
254	13.6259639633796	0.3	-0.419374112405761	-0.432902810312527	-0.405845414498995	0.467895134463287	-14.8453151480971	-15.1824711847464	-14.5081591114478	15.96	8.99	28.56	-0.922873645854695	-0.902379457722984	-0.881885269591274	-0.912980168163072	-0.892705683773038	-0.872431199383004	-0.884071551907103	-0.864061721937001	-0.844819222784777	-0.419374112405761	23.1763300094387	0.106043098684963	-41.5291903608846	-1.03898219158608	-1.02238664184304	-1.05664806135701	-1.01696277907315	-1.00054646057951	-1.0344378579438	-0.95638819039294	-0.939351594287332	-0.972759951273505	0.00219778868512342	0.00217613041728384	0.00256175059701539
254	13.6259639633796	0.3	-0.41927796623622	-0.432759828200096	-0.405796104272344	0.46442852855259	-14.8158866989819	-15.1547262432472	-14.4770471547165	16.18	9.17	28.93	-0.908644526056838	-0.88832844167719	-0.868012357297542	-0.898527941111984	-0.878438050130832	-0.85834815914968	-0.869954214467776	-0.850554262053794	-0.831258610516827	-0.41927796623622	23.349110861545	0.164018617731839	-41.6383406113482	-1.03898219158608	-1.02238664184304	-1.05664806135701	-1.01696277907315	-1.00054646057951	-1.0344378579438	-0.95638819039294	-0.939351594287332	-0.972759951273505	0.00219778868512342	0.00217613041728384	0.00256175059701539
254	13.6259639633796	0.3	-0.41898654563821	-0.432621422004394	-0.405351669272026	0.464973931915	-14.9949730456414	-15.3375325533998	-14.652413537883	15.92	9.11	28.13	-0.93423428948749	-0.913368427444581	-0.892502565401671	-0.924277920713947	-0.903634431388047	-0.882990942062148	-0.897617301483491	-0.878156548438821	-0.857903472157007	-0.41898654563821	22.8105303134429	0.262256789969351	-41.3283573108046	-1.03898219158608	-1.02238664184304	-1.05664806135701	-1.01696277907315	-1.00054646057951	-1.0344378579438	-0.95638819039294	-0.939351594287332	-0.972759951273505	0.00219778868512342	0.00217613041728384	0.00256175059701539
254	13.6259639633796	0.3	-0.418927204183905	-0.432715268190514	-0.405139140177296	0.446133530455345	-14.735328833518	-15.0849897603772	-14.3856679066588	16.2	9.14	28.41	-0.903315964080534	-0.882377647100252	-0.861439330119969	-0.89322439811414	-0.872519997521294	-0.851815596928449	-0.866936891679885	-0.84642003740305	-0.826831414025477	-0.418927204183905	23.1902471250269	-0.100334158250319	-41.8463425623435	-1.03898219158608	-1.02238664184304	-1.05664806135701	-1.01696277907315	-1.00054646057951	-1.0344378579438	-0.95638819039294	-0.939351594287332	-0.972759951273505	0.00219778868512342	0.00217613041728384	0.00256175059701539
254	13.6259639633796	0.3	-0.418520713285544	-0.432164056854741	-0.404877369716347	0.465556061695494	-15.0332393606932	-15.3762715106275	-14.6902072107589	16.12	9.24	28.33	-0.925598159315488	-0.904948814879437	-0.884299470443385	-0.915403156416349	-0.894981254228613	-0.874559352040876	-0.890242250715302	-0.870957009888546	-0.849696754521695	-0.418520713285544	23.0571504659554	0.0738094355980886	-41.6598132202419	-1.03898219158608	-1.02238664184304	-1.05664806135701	-1.01696277907315	-1.00054646057951	-1.0344378579438	-0.95638819039294	-0.939351594287332	-0.972759951273505	0.00219778868512342	0.00217613041728384	0.00256175059701539
254	13.6259639633796	0.3	-0.418501459999386	-0.431995327126572	-0.4050075928722	0.46483436490073	-14.9762301785192	-15.3184574930999	-14.6340028639384	16.03	8.94	28.55	-0.926901434722437	-0.906193671618418	-0.885485908514399	-0.916836655124242	-0.896353747720954	-0.875870840317667	-0.887332723896538	-0.866697999224846	-0.847273954870202	-0.418501459999386	23.0533819277753	-0.196353622410402	-41.8267137174655	-1.03898219158608	-1.02238664184304	-1.05664806135701	-1.01696277907315	-1.00054646057951	-1.0344378579438	-0.95638819039294	-0.939351594287332	-0.972759951273505	0.00219778868512342	0.00217613041728384	0.00256175059701539
254	13.6259639633796	0.3	-0.418001627217753	-0.431619853580921	-0.404383400854585	0.460932070993907	-14.8779545678636	-15.2206147805754	-14.5352943551518	15.9	8.97	28.31	-0.928615594727142	-0.907709762616942	-0.886803930506743	-0.91876492719725	-0.89808086220223	-0.87739679720721	-0.890059258602281	-0.86975378450646	-0.84987792072282	-0.418001627217753	22.9025287400947	0.0443835405246294	-41.4983377102779	-1.03898219158608	-1.02238664184304	-1.05664806135701	-1.01696277907315	-1.00054646057951	-1.0344378579438	-0.95638819039294	-0.939351594287332	-0.972759951273505	0.00219778868512342	0.00217613041728384	0.00256175059701539
254	13.6259639633796	0.3	-0.417942083678277	-0.431421644888318	-0.404462522468236	0.462342406106153	-14.9294484445582	-15.2723203957867	-14.5865764933298	15.97	8.96	28.07	-0.927495352115229	-0.906672573854055	-0.885849795592882	-0.917526845310409	-0.896927865482638	-0.876328885654868	-0.889138446420861	-0.869355900211605	-0.849476239229059	-0.417942083678277	23.0407990471907	-0.0644613276062574	-41.6261460514669	-1.03898219158608	-1.02238664184304	-1.05664806135701	-1.01696277907315	-1.00054646057951	-1.0344378579438	-0.95638819039294	-0.939351594287332	-0.972759951273505	0.00219778868512342	0.00217613041728384	0.00256175059701539
254	13.6259639633796	0.3	-0.417935252146066	-0.431482520667089	-0.404387983625044	0.462032971851464	-14.981916932705	-15.3262081129765	-14.6376257524334	16.1	9.11	28.41	-0.923325792677287	-0.902584006803529	-0.881842220929771	-0.913178123774122	-0.892664297280657	-0.872150470787192	-0.885977182207019	-0.866167104289758	-0.849552967966503	-0.417935252146066	23.0420602588598	0.275889641479949	-41.4321916751258	-1.03898219158608	-1.02238664184304	-1.05664806135701	-1.01696277907315	-1.00054646057951	-1.0344378579438	-0.95638819039294	-0.939351594287332	-0.972759951273505	0.00219778868512342	0.00217613041728384	0.00256175059701539
254	13.6259639633796	0.3	-0.417337255487283	-0.430978995072777	-0.403695515901789	0.454352129382545	-14.753766642715	-15.0981007368519	-14.4094325485781	16.13	9.29	27.91	-0.908414099734934	-0.887696398112375	-0.866978696489816	-0.898395174153612	-0.877905968666057	-0.857416763178503	-0.875414805542281	-0.855841054400528	-0.835599083175124	-0.417337255487283	22.9159494093059	-0.153243103102906	-41.7979759152602	-1.03898219158608	-1.02238664184304	-1.05664806135701	-1.01696277907315	-1.00054646057951	-1.0344378579438	-0.95638819039294	-0.939351594287332	-0.972759951273505	0.00219778868512342	0.00217613041728384	0.00256175059701539
254	13.6259639633796	0.3	-0.417141686214212	-0.430561050182289	-0.403722322246136	0.457937587657432	-14.7157999545281	-15.0567749592339	-14.3748249498222	15.94	9	28.22	-0.91610049875091	-0.89535453072533	-0.87460856269975	-0.906305999604073	-0.885781837337144	-0.865257675070216	-0.878905116130545	-0.858284897365489	-0.838575341631154	-0.417141686214212	23.2768416595111	-0.0837290743937341	-41.7524218386465	-1.03898219158608	-1.02238664184304	-1.05664806135701	-1.01696277907315	-1.00054646057951	-1.0344378579438	-0.95638819039294	-0.939351594287332	-0.972759951273505	0.00219778868512342	0.00217613041728384	0.00256175059701539
254	13.6259639633796	0.3	-0.416638427494105	-0.430158733341231	-0.403118121646979	0.452430683733953	-14.7823758577986	-15.1287176778074	-14.4360340377897	16.53	9.15	29.06	-0.888664426450888	-0.868320226672106	-0.847976026893324	-0.878230174545924	-0.858124846155462	-0.838019517764999	-0.849915499503723	-0.830272574711382	-0.811221025515746	-0.416638427494105	23.5965279889161	0.236851531082229	-41.7870017563543	-1.03898219158608	-1.02238664184304	-1.05664806135701	-1.01696277907315	-1.00054646057951	-1.0344378579438	-0.95638819039294	-0.939351594287332	-0.972759951273505	0.00219778868512342	0.00217613041728384	0.00256175059701539
254	13.6259639633796	0.3	-0.416522421921008	-0.430027783012078	-0.403017060829938	0.465712072482556	-14.9565422890677	-15.2977173703368	-14.6153672077985	16.03	9.12	28.26	-0.92581042489878	-0.905162674694744	-0.884514924490707	-0.915762448776558	-0.895338792075303	-0.874915135374049	-0.889688414074213	-0.868903658333178	-0.849354004164643	-0.416522421921008	23.1637503118651	0.138471932328604	-41.5258163045296	-1.03898219158608	-1.02238664184304	-1.05664806135701	-1.01696277907315	-1.00054646057951	-1.0344378579438	-0.95638819039294	-0.939351594287332	-0.972759951273505	0.00219778868512342	0.00217613041728384	0.00256175059701539
254	13.6259639633796	0.3	-0.4164154448956	-0.429870769579941	-0.402960120211259	0.454693292675973	-14.5536338757524	-14.8930635121952	-14.2142042393097	15.71	8.93	28.12	-0.919232418471766	-0.8982820797216	-0.877331740971434	-0.909808339420243	-0.889072786011161	-0.86833723260208	-0.881465708883391	-0.861077482346708	-0.841458488988779	-0.4164154448956	22.9673038092941	0.240535221058998	-41.2082380108392	-1.03898219158608	-1.02238664184304	-1.05664806135701	-1.01696277907315	-1.00054646057951	-1.0344378579438	-0.95638819039294	-0.939351594287332	-0.972759951273505	0.00219778868512342	0.00217613041728384	0.00256175059701539
254	13.6259639633796	0.3	-0.41621909277772	-0.429802742878583	-0.402635442676856	0.453777098671224	-14.5503924999584	-14.8903742005331	-14.2104107993836	16.13	9.12	27.81	-0.895601418463436	-0.875152765583009	-0.854704112702582	-0.885714362692382	-0.865491454174686	-0.845268545656989	-0.861293055779718	-0.842066878925823	-0.822604325589017	-0.41621909277772	22.9815071312385	-0.155695999607578	-41.7729415807064	-1.03898219158608	-1.02238664184304	-1.05664806135701	-1.01696277907315	-1.00054646057951	-1.0344378579438	-0.95638819039294	-0.939351594287332	-0.972759951273505	0.00219778868512342	0.00217613041728384	0.00256175059701539
254	13.6259639633796	0.3	-0.415777198125151	-0.429244825513678	-0.402309570736623	0.473689872507106	-14.9690720490209	-15.3051080906828	-14.6330360073591	16.08	9.03	28.82	-0.923522288756029	-0.903245609070964	-0.882968929385899	-0.913416694778529	-0.89336189159239	-0.873307088406251	-0.884011775099493	-0.864547263079598	-0.845146556228084	-0.415777198125151	23.2609129284913	0.172568952633894	-41.4751363569763	-1.03898219158608	-1.02238664184304	-1.05664806135701	-1.01696277907315	-1.00054646057951	-1.0344378579438	-0.95638819039294	-0.939351594287332	-0.972759951273505	0.00219778868512342	0.00217613041728384	0.00256175059701539
254	13.6259639633796	0.3	-0.415748323293932	-0.429409044350736	-0.402087602237128	0.463847206565634	-14.8804780556468	-15.2211927509119	-14.5397633603817	16.5	9.16	29.15	-0.895684370083941	-0.875635164203635	-0.855585958323329	-0.885214319282207	-0.865399477438064	-0.845584635593921	-0.856577091383513	-0.836936758887795	-0.817984869239069	-0.415748323293932	23.2787707772175	-0.025466073233008	-41.8436330315735	-1.03898219158608	-1.02238664184304	-1.05664806135701	-1.01696277907315	-1.00054646057951	-1.0344378579438	-0.95638819039294	-0.939351594287332	-0.972759951273505	0.00219778868512342	0.00217613041728384	0.00256175059701539
254	13.6259639633796	0.3	-0.415576050704959	-0.429061624297974	-0.402090477111944	0.466550606829504	-14.9537479774854	-15.2942850970837	-14.613210857887	15.97	9.07	28.91	-0.92902345834014	-0.908338151996351	-0.887652845652563	-0.919044421024578	-0.898581304381206	-0.878118187737834	-0.889260553515824	-0.869082935218981	-0.849438234329951	-0.415576050704959	23.1550168540773	-0.134232156062281	-41.7880441835211	-1.03898219158608	-1.02238664184304	-1.05664806135701	-1.01696277907315	-1.00054646057951	-1.0344378579438	-0.95638819039294	-0.939351594287332	-0.972759951273505	0.00219778868512342	0.00217613041728384	0.00256175059701539
254	13.6259639633796	0.3	-0.415397941475793	-0.429062313014291	-0.401733569937295	0.460684454357879	-14.9416690932137	-15.2859682607738	-14.5973699256535	16.15	9.02	28.65	-0.918129557269993	-0.897449726140708	-0.876769895011423	-0.90795584234448	-0.887505162651341	-0.867054482958203	-0.878522456823885	-0.858397764086564	-0.838785599281907	-0.415397941475793	23.0779980504091	0.0403184784744899	-41.6456645407579	-1.03898219158608	-1.02238664184304	-1.05664806135701	-1.01696277907315	-1.00054646057951	-1.0344378579438	-0.95638819039294	-0.939351594287332	-0.972759951273505	0.00219778868512342	0.00217613041728384	0.00256175059701539
254	13.6259639633796	0.3	-0.415096520172773	-0.428539338417396	-0.401653701928149	0.469738706999375	-15.1195838213647	-15.4617001431517	-14.7774674995777	16.08	9.07	28.58	-0.93279052938441	-0.912150957930033	-0.891511386475655	-0.922578074478329	-0.902164470897894	-0.88175086731746	-0.894128604856914	-0.874358200952824	-0.854645299751163	-0.415096520172773	23.1653543903992	-0.100032831686455	-41.7231825301397	-1.03898219158608	-1.02238664184304	-1.05664806135701	-1.01696277907315	-1.00054646057951	-1.0344378579438	-0.95638819039294	-0.939351594287332	-0.972759951273505	0.00219778868512342	0.00217613041728384	0.00256175059701539
254	13.6259639633796	0.3	-0.414859398838371	-0.428324336495223	-0.40139446118152	0.463580107827232	-14.9813645253361	-15.3245734562194	-14.6381555944529	15.81	9.1	27.68	-0.939991009654544	-0.918938984266362	-0.897886958878181	-0.930173959855963	-0.909341796976544	-0.888509634097124	-0.904588506707506	-0.885005721810111	-0.864892080430868	-0.414859398838371	22.9281189166898	0.0678432124397561	-41.4424107326498	-1.03898219158608	-1.02238664184304	-1.05664806135701	-1.01696277907315	-1.00054646057951	-1.0344378579438	-0.95638819039294	-0.939351594287332	-0.972759951273505	0.00219778868512342	0.00217613041728384	0.00256175059701539
254	13.6259639633796	0.3	-0.414854805863055	-0.428333204258023	-0.401376407468088	0.460543155670456	-14.9623197178486	-15.3071927901929	-14.6174466455042	16.32	9.14	28.87	-0.910059618478557	-0.889555855251487	-0.869052092024417	-0.899697923565811	-0.879427610691672	-0.859157297817533	-0.871357605137877	-0.851644354134485	-0.832126422053953	-0.414854805863055	23.2486764463249	-0.30797295365951	-42.1393996369268	-1.03898219158608	-1.02238664184304	-1.05664806135701	-1.01696277907315	-1.00054646057951	-1.0344378579438	-0.95638819039294	-0.939351594287332	-0.972759951273505	0.00219778868512342	0.00217613041728384	0.00256175059701539
254	13.6259639633796	0.3	-0.414816846214998	-0.428284283258291	-0.401349409171705	0.444353035295661	-14.5126490882944	-14.8582694017508	-14.167028774838	15.88	9.16	28.22	-0.907114160915965	-0.88601364966803	-0.864913138420094	-0.897510048826899	-0.876632940193423	-0.855755831559947	-0.871630364935091	-0.852175593018456	-0.831069828232732	-0.414816846214998	23.1917449876077	0.0957381716607829	-41.6158848148264	-1.03898219158608	-1.02238664184304	-1.05664806135701	-1.01696277907315	-1.00054646057951	-1.0344378579438	-0.95638819039294	-0.939351594287332	-0.972759951273505	0.00219778868512342	0.00217613041728384	0.00256175059701539
254	13.6259639633796	0.3	-0.414641501034365	-0.427979213965036	-0.401303788103695	0.480937092518744	-15.201520365994	-15.5378538099087	-14.8651869220793	15.71	8.96	27.99	-0.958653427899865	-0.937902350378427	-0.917151272856989	-0.948813575304745	-0.928275491904079	-0.907737408503413	-0.920184918969042	-0.900240915164828	-0.880832616320612	-0.414641501034365	22.8361959195703	0.229180900312032	-41.2086494283069	-1.03898219158608	-1.02238664184304	-1.05664806135701	-1.01696277907315	-1.00054646057951	-1.0344378579438	-0.95638819039294	-0.939351594287332	-0.972759951273505	0.00219778868512342	0.00217613041728384	0.00256175059701539
254	13.6259639633796	0.3	-0.414607071931259	-0.427994063863388	-0.40122007999913	0.475598428157834	-15.111467186358	-15.4494040642205	-14.7735303084955	16.09	9.11	28.83	-0.93142431116846	-0.911050539961939	-0.890676768755419	-0.921208010827817	-0.901057708735449	-0.880907406643082	-0.892558562593432	-0.872450224225086	-0.852986726206951	-0.414607071931259	23.1896854072052	-0.114821454240718	-41.7816717159138	-1.03898219158608	-1.02238664184304	-1.05664806135701	-1.01696277907315	-1.00054646057951	-1.0344378579438	-0.95638819039294	-0.939351594287332	-0.972759951273505	0.00219778868512342	0.00217613041728384	0.00256175059701539
254	13.6259639633796	0.3	-0.414445094094371	-0.427883079534631	-0.40100710865411	0.468400458915974	-14.92342841108	-15.262014738856	-14.584842083304	16.03	8.9	28.45	-0.923750196468724	-0.903256887285342	-0.882763578101961	-0.913727618447921	-0.893456659193103	-0.873185699938284	-0.883691738133469	-0.863658624409903	-0.84170918762699	-0.414445094094371	23.0084159313567	-0.0173930719742199	-41.4926613468166	-1.03898219158608	-1.02238664184304	-1.05664806135701	-1.01696277907315	-1.00054646057951	-1.0344378579438	-0.95638819039294	-0.939351594287332	-0.972759951273505	0.00219778868512342	0.00217613041728384	0.00256175059701539
254	13.6259639633796	0.3	-0.413862060680767	-0.4274165464898	-0.400307574871734	0.460987349860365	-14.9207600120762	-15.2643678707022	-14.5771521534502	16.04	8.99	28.3	-0.922912032603478	-0.902136863273884	-0.88136169394429	-0.912868930915122	-0.892319836369254	-0.871770741823387	-0.883691264878286	-0.864932746502132	-0.844972014769325	-0.413862060680767	23.0838594027822	0.130968821683923	-41.462956181673	-1.03898219158608	-1.02238664184304	-1.05664806135701	-1.01696277907315	-1.00054646057951	-1.0344378579438	-0.95638819039294	-0.939351594287332	-0.972759951273505	0.00219778868512342	0.00217613041728384	0.00256175059701539
254	13.6259639633796	0.3	-0.413806061844069	-0.427160271018547	-0.400451852669591	0.467308302999542	-15.0581313711614	-15.4005240458544	-14.7157386964684	15.98	9.14	27.97	-0.934744843188655	-0.913963096667438	-0.89318135014622	-0.924682154770355	-0.904124127311676	-0.883566099852997	-0.899507101716746	-0.878468805959179	-0.859236725739396	-0.413806061844069	23.1909168554688	0.134614264426738	-41.5262979255052	-1.03898219158608	-1.02238664184304	-1.05664806135701	-1.01696277907315	-1.00054646057951	-1.0344378579438	-0.95638819039294	-0.939351594287332	-0.972759951273505	0.00219778868512342	0.00217613041728384	0.00256175059701539
254	13.6259639633796	0.3	-0.413327761422405	-0.426738672007136	-0.399916850837675	0.469341676616546	-15.1738644046736	-15.5174827140684	-14.8302460952787	15.97	9.03	28.26	-0.942722232280791	-0.921846641461439	-0.900971050642086	-0.932600331790376	-0.911948879795502	-0.891297427800627	-0.904305081778487	-0.884781939509834	-0.864855120882297	-0.413327761422405	23.2463408384984	-0.159582147804729	-41.8123685818972	-1.03898219158608	-1.02238664184304	-1.05664806135701	-1.01696277907315	-1.00054646057951	-1.0344378579438	-0.95638819039294	-0.939351594287332	-0.972759951273505	0.00219778868512342	0.00217613041728384	0.00256175059701539
254	13.6259639633796	0.3	-0.413280779670916	-0.426784116767981	-0.399777442573851	0.463686698899758	-14.828256427358	-15.1678850005234	-14.4886278541926	16.21	9.03	28.7	-0.907967130928993	-0.887636571912502	-0.867306012896011	-0.897814255127469	-0.877711032138505	-0.85760780914954	-0.869299630476859	-0.848961239274402	-0.830424495567202	-0.413280779670916	23.2481755429696	-0.0508495055138208	-41.7583012255837	-1.03898219158608	-1.02238664184304	-1.05664806135701	-1.01696277907315	-1.00054646057951	-1.0344378579438	-0.95638819039294	-0.939351594287332	-0.972759951273505	0.00219778868512342	0.00217613041728384	0.00256175059701539
254	13.6259639633796	0.3	-0.413179593638751	-0.426495978471192	-0.399863208806311	0.467537936299353	-15.1999494821629	-15.5454074549507	-14.8544915093752	15.85	9.17	28.25	-0.950957495110623	-0.929824832655796	-0.908692170200968	-0.940947055322244	-0.920036849965825	-0.899126644609406	-0.914299273541539	-0.894131939089434	-0.873066871952072	-0.413179593638751	23.0884695764015	0.0281214651006739	-41.566954568787	-1.03898219158608	-1.02238664184304	-1.05664806135701	-1.01696277907315	-1.00054646057951	-1.0344378579438	-0.95638819039294	-0.939351594287332	-0.972759951273505	0.00219778868512342	0.00217613041728384	0.00256175059701539
254	13.6259639633796	0.3	-0.412889604922723	-0.426207851468158	-0.399571358377287	0.468411513708402	-15.0846773977656	-15.4269145841374	-14.7424402113938	15.96	8.97	28.12	-0.937387060797254	-0.916591670476078	-0.895796280154901	-0.927327514955919	-0.906755289846823	-0.886183064737727	-0.898774299166522	-0.878764054538407	-0.858924129262488	-0.412889604922723	23.0148782494029	-0.186395376942759	-41.7538726683992	-1.03898219158608	-1.02238664184304	-1.05664806135701	-1.01696277907315	-1.00054646057951	-1.0344378579438	-0.95638819039294	-0.939351594287332	-0.972759951273505	0.00219778868512342	0.00217613041728384	0.00256175059701539
254	13.6259639633796	0.3	-0.412812196103035	-0.426152720480042	-0.399471671726027	0.471418796700483	-15.2004105831948	-15.5431980202962	-14.8576231460934	15.98	8.88	28.25	-0.943331823721845	-0.922527720359875	-0.901723616997904	-0.933174490264333	-0.912594395262749	-0.892014300261166	-0.902963106001522	-0.883384352518973	-0.863650794458907	-0.412812196103035	22.9648646238965	0.0407067653462957	-41.4753005918806	-1.03898219158608	-1.02238664184304	-1.05664806135701	-1.01696277907315	-1.00054646057951	-1.0344378579438	-0.95638819039294	-0.939351594287332	-0.972759951273505	0.00219778868512342	0.00217613041728384	0.00256175059701539
254	13.6259639633796	0.3	-0.412732978344293	-0.426087378631466	-0.399378578057119	0.47399923232412	-15.0974969600915	-15.4362057665977	-14.7587881535852	16	8.99	28.05	-0.935826628598463	-0.91529226119872	-0.894757893798977	-0.925719463116015	-0.905406872104167	-0.885094281092319	-0.898431449158988	-0.877893789330862	-0.860007946941284	-0.412732978344293	23.0105793775782	0.111176783612929	-41.3861487951348	-1.03898219158608	-1.02238664184304	-1.05664806135701	-1.01696277907315	-1.00054646057951	-1.0344378579438	-0.95638819039294	-0.939351594287332	-0.972759951273505	0.00219778868512342	0.00217613041728384	0.00256175059701539
254	13.6259639633796	0.3	-0.412363207355904	-0.425928200902139	-0.39879821380967	0.459884643713338	-14.8309374923738	-15.1732356652018	-14.4886393195457	16.11	9.12	27.82	-0.913525823674615	-0.892917284588111	-0.872308745501607	-0.903468293601744	-0.883086645749455	-0.862704997897165	-0.878767869836302	-0.858875272118513	-0.83959857602513	-0.412363207355904	22.9008224331788	0.172207928506016	-41.4046224653442	-1.03898219158608	-1.02238664184304	-1.05664806135701	-1.01696277907315	-1.00054646057951	-1.0344378579438	-0.95638819039294	-0.939351594287332	-0.972759951273505	0.00219778868512342	0.00217613041728384	0.00256175059701539
254	13.6259639633796	0.3	-0.411823489677323	-0.425281944936578	-0.398365034418069	0.462622076060721	-14.8527432357101	-15.193661740613	-14.5118247308072	16.25	9.05	28.81	-0.907308518341614	-0.886950143327125	-0.866591768312636	-0.897097360131899	-0.876968105184028	-0.856838850236158	-0.867710350710297	-0.848768324403215	-0.828052537860399	-0.411823489677323	23.3313838733026	-0.220642393703611	-41.9777850546981	-1.03898219158608	-1.02238664184304	-1.05664806135701	-1.01696277907315	-1.00054646057951	-1.0344378579438	-0.95638819039294	-0.939351594287332	-0.972759951273505	0.00219778868512342	0.00217613041728384	0.00256175059701539
254	13.6259639633796	0.3	-0.411567265073386	-0.425085009876311	-0.39804952027046	0.466270473653728	-15.0256146160848	-15.3679809643487	-14.6832482678209	16.36	9.17	28.71	-0.911755960674185	-0.89144395225304	-0.871131943831895	-0.901318157535302	-0.881238681452194	-0.861159205369087	-0.874206515420351	-0.854104097042116	-0.834490912262703	-0.411567265073386	23.2292999048391	0.211205450689192	-41.6264659729684	-1.03898219158608	-1.02238664184304	-1.05664806135701	-1.01696277907315	-1.00054646057951	-1.0344378579438	-0.95638819039294	-0.939351594287332	-0.972759951273505	0.00219778868512342	0.00217613041728384	0.00256175059701539
254	13.6259639633796	0.3	-0.41042693665735	-0.423875191175919	-0.396978682138782	0.459053608483552	-14.8710638172162	-15.214862823022	-14.5272648114105	16.05	9.09	28.49	-0.919418035019885	-0.898642625472228	-0.87786721592457	-0.909397836600801	-0.88884884606819	-0.868299855535579	-0.881677160885465	-0.862119014198953	-0.841788424883432	-0.41042693665735	23.1632538978034	0.12394254881294	-41.5387367793434	-1.03898219158608	-1.02238664184304	-1.05664806135701	-1.01696277907315	-1.00054646057951	-1.0344378579438	-0.95638819039294	-0.939351594287332	-0.972759951273505	0.00219778868512342	0.00217613041728384	0.00256175059701539
254	13.6259639633796	0.3	-0.410265991742495	-0.423527168129821	-0.397004815355169	0.460569152799355	-14.8486482091062	-15.1908833108083	-14.5064131074041	15.8	9.06	27.76	-0.93215531157167	-0.911154803481998	-0.890154295392327	-0.922431281792692	-0.901649846172493	-0.880868410552293	-0.895413543282159	-0.876145803805067	-0.856623866705858	-0.410265991742495	23.0803693703309	-0.0305722840298576	-41.5950396699464	-1.03898219158608	-1.02238664184304	-1.05664806135701	-1.01696277907315	-1.00054646057951	-1.0344378579438	-0.95638819039294	-0.939351594287332	-0.972759951273505	0.00219778868512342	0.00217613041728384	0.00256175059701539
254	13.6259639633796	0.3	-0.410141603883053	-0.423369527941174	-0.396913679824933	0.463457429808097	-14.7051684730975	-15.0421331214771	-14.3682038247178	15.87	8.91	28.56	-0.919407166844903	-0.898811170905253	-0.878215174965602	-0.909705522485504	-0.889326856837632	-0.868948191189761	-0.879559594441177	-0.859195199686148	-0.840088311403405	-0.410141603883053	23.1556060761021	0.0668635371394204	-41.4392169349811	-1.03898219158608	-1.02238664184304	-1.05664806135701	-1.01696277907315	-1.00054646057951	-1.0344378579438	-0.95638819039294	-0.939351594287332	-0.972759951273505	0.00219778868512342	0.00217613041728384	0.00256175059701539
254	13.6259639633796	0.3	-0.410057945532297	-0.423442991568099	-0.396672899496496	0.457117589234051	-14.7839582303531	-15.1270788470773	-14.4408376136289	15.76	8.91	28.18	-0.930901619110515	-0.909786403087135	-0.888671187063754	-0.921272540428769	-0.900375736396835	-0.879478932364901	-0.892368558130467	-0.872033642798731	-0.851410932573745	-0.410057945532297	22.901779849163	-0.00376127530518201	-41.5054474315449	-1.03898219158608	-1.02238664184304	-1.05664806135701	-1.01696277907315	-1.00054646057951	-1.0344378579438	-0.95638819039294	-0.939351594287332	-0.972759951273505	0.00219778868512342	0.00217613041728384	0.00256175059701539
254	13.6259639633796	0.3	-0.409816923995253	-0.423137857340257	-0.396495990650249	0.472409089795131	-15.1454417838884	-15.4863116761869	-14.8045718915898	15.52	8.79	28.1	-0.966930511104181	-0.945647360792342	-0.924364210480504	-0.957363436507316	-0.93629086749822	-0.915218298489124	-0.925887989273636	-0.905828055109208	-0.88505263479813	-0.409816923995253	22.9490355203643	-0.281977254449655	-41.6396642731605	-1.03898219158608	-1.02238664184304	-1.05664806135701	-1.01696277907315	-1.00054646057951	-1.0344378579438	-0.95638819039294	-0.939351594287332	-0.972759951273505	0.00219778868512342	0.00217613041728384	0.00256175059701539
254	13.6259639633796	0.3	-0.409660320426753	-0.423036074137759	-0.396284566715748	0.472999811034795	-15.1895111389275	-15.5309680179042	-14.8480542599509	16.23	9.06	28.22	-0.928753524199916	-0.908334366852718	-0.88791520950552	-0.918339902653998	-0.898149694507379	-0.877959486360759	-0.890552178595582	-0.871053109813537	-0.8521904384893	-0.409660320426753	23.0991626680206	-0.131539202430685	-41.8087610314875	-1.03898219158608	-1.02238664184304	-1.05664806135701	-1.01696277907315	-1.00054646057951	-1.0344378579438	-0.95638819039294	-0.939351594287332	-0.972759951273505	0.00219778868512342	0.00217613041728384	0.00256175059701539
254	13.6259639633796	0.3	-0.409598564086484	-0.423009979555593	-0.396187148617374	0.460259124993738	-14.8810697963248	-15.2242662346922	-14.5378733579573	15.93	9	28.19	-0.927012916598765	-0.906115519877447	-0.88521812315613	-0.917123706405408	-0.896449239424304	-0.875774772443199	-0.888442252592594	-0.868790803743238	-0.849181995262919	-0.409598564086484	23.0227711072287	-0.30900035513024	-41.8255172077748	-1.03898219158608	-1.02238664184304	-1.05664806135701	-1.01696277907315	-1.00054646057951	-1.0344378579438	-0.95638819039294	-0.939351594287332	-0.972759951273505	0.00219778868512342	0.00217613041728384	0.00256175059701539
254	13.6259639633796	0.3	-0.409503111109546	-0.422785469132067	-0.396220753087026	0.46230706695961	-14.8359067765602	-15.1766546559547	-14.4951588971656	16.04	9.03	29.06	-0.917738127654278	-0.897132972702358	-0.876527817750438	-0.907755237079632	-0.887374219058455	-0.866993201037279	-0.877258230465091	-0.85768969416277	-0.838132830075692	-0.409503111109546	23.4437889792886	-0.00116507674599358	-41.7287200532661	-1.03898219158608	-1.02238664184304	-1.05664806135701	-1.01696277907315	-1.00054646057951	-1.0344378579438	-0.95638819039294	-0.939351594287332	-0.972759951273505	0.00219778868512342	0.00217613041728384	0.00256175059701539
254	13.6259639633796	0.3	-0.408787781251373	-0.422204639778005	-0.395370922724742	0.464175295743941	-14.9246475477058	-15.2661482544495	-14.5831468409622	15.74	8.92	28.26	-0.940391251819608	-0.919354886145749	-0.898318520471889	-0.930692698407691	-0.909873287448889	-0.889053876490086	-0.90137863361895	-0.881653071489789	-0.861670950162703	-0.408787781251373	22.8901230361316	-0.0917987824722433	-41.5310792255076	-1.03898219158608	-1.02238664184304	-1.05664806135701	-1.01696277907315	-1.00054646057951	-1.0344378579438	-0.95638819039294	-0.939351594287332	-0.972759951273505	0.00219778868512342	0.00217613041728384	0.00256175059701539
254	13.6259639633796	0.3	-0.408590626364175	-0.421819910280209	-0.395361342448141	0.47916054709259	-15.2304860109385	-15.5686616667479	-14.8923103551291	16.04	8.99	28.27	-0.941674189686748	-0.921219555019192	-0.900764920351636	-0.931437916746275	-0.911205629920093	-0.890973343093912	-0.902156341217938	-0.88323546947747	-0.863950405900562	-0.408590626364175	23.200045379622	-0.0618305749154515	-41.6821882292035	-1.03898219158608	-1.02238664184304	-1.05664806135701	-1.01696277907315	-1.00054646057951	-1.0344378579438	-0.95638819039294	-0.939351594287332	-0.972759951273505	0.00219778868512342	0.00217613041728384	0.00256175059701539
254	13.6259639633796	0.3	-0.408583955542035	-0.421981466902554	-0.395186444181516	0.451139439137741	-14.6821653391853	-15.0270571585001	-14.3372735198706	16.06	9.22	28.63	-0.907576812608365	-0.886746665044087	-0.86591651747981	-0.897670811553295	-0.877068020462742	-0.856465229372189	-0.871208432112747	-0.851435125715617	-0.830985641598561	-0.408583955542035	23.0981993072725	0.404814342473511	-41.3175864123676	-1.03898219158608	-1.02238664184304	-1.05664806135701	-1.01696277907315	-1.00054646057951	-1.0344378579438	-0.95638819039294	-0.939351594287332	-0.972759951273505	0.00219778868512342	0.00217613041728384	0.00256175059701539
254	13.6259639633796	0.3	-0.408414508970742	-0.42178243552237	-0.395046582419113	0.463638368999792	-14.990275366215	-15.3336482100221	-14.6469025224079	16.27	9.13	28.53	-0.914435822096089	-0.893958475517406	-0.873481128938724	-0.904107763153607	-0.883861697149613	-0.863615631145619	-0.877388740367307	-0.856896436720135	-0.837151243419742	-0.408414508970742	23.1830197995412	0.0876232752417608	-41.5991096235438	-1.03898219158608	-1.02238664184304	-1.05664806135701	-1.01696277907315	-1.00054646057951	-1.0344378579438	-0.95638819039294	-0.939351594287332	-0.972759951273505	0.00219778868512342	0.00217613041728384	0.00256175059701539
254	13.6259639633796	0.3	-0.408334605210683	-0.421566803318703	-0.395102407102662	0.456130839467217	-14.7202740816569	-15.0625966743285	-14.3779514889853	16.41	9.18	28.98	-0.890871042772672	-0.870624514787377	-0.850377986802083	-0.880590646349938	-0.860577757492957	-0.840564868635976	-0.85262182954234	-0.833285155597667	-0.813650595834725	-0.408334605210683	23.4866594510774	0.046419162404461	-41.8608038806288	-1.03898219158608	-1.02238664184304	-1.05664806135701	-1.01696277907315	-1.00054646057951	-1.0344378579438	-0.95638819039294	-0.939351594287332	-0.972759951273505	0.00219778868512342	0.00217613041728384	0.00256175059701539
254	13.6259639633796	0.3	-0.40833396374957	-0.421571241273128	-0.395096686226013	0.465079038170726	-14.9076631729755	-15.2481561550901	-14.5671701908608	15.83	9.1	28.52	-0.934294824518847	-0.913431919670609	-0.89256901482237	-0.92450636806655	-0.903862040513419	-0.883217712960287	-0.895606997926575	-0.876529160590645	-0.85666005979524	-0.40833396374957	23.2076546391227	-0.210100470571826	-41.8433062359295	-1.03898219158608	-1.02238664184304	-1.05664806135701	-1.01696277907315	-1.00054646057951	-1.0344378579438	-0.95638819039294	-0.939351594287332	-0.972759951273505	0.00219778868512342	0.00217613041728384	0.00256175059701539
254	13.6259639633796	0.3	-0.408263333297264	-0.421451268374939	-0.395075398219589	0.4742522866065	-15.1917176369208	-15.5323673496961	-14.8510679241455	15.91	9.39	28.74	-0.946629343395634	-0.925868244544937	-0.905107145694239	-0.936556937467601	-0.916016742623942	-0.895476547780282	-0.910255019383385	-0.890369250735257	-0.870983564754969	-0.408263333297264	23.411646211088	0.0995017517729981	-41.7484713594582	-1.03898219158608	-1.02238664184304	-1.05664806135701	-1.01696277907315	-1.00054646057951	-1.0344378579438	-0.95638819039294	-0.939351594287332	-0.972759951273505	0.00219778868512342	0.00217613041728384	0.00256175059701539
254	13.6259639633796	0.3	-0.408142392892908	-0.421437936831239	-0.394846848954578	0.462907468711117	-14.6247079152012	-14.9601996548696	-14.2892161755327	16.2	9.12	28.88	-0.895924917681369	-0.875833246702405	-0.85574157572344	-0.885918362611339	-0.866051094825246	-0.846183827039152	-0.858511420405375	-0.838846892429543	-0.819430883127547	-0.408142392892908	23.448239428264	0.0862122415268472	-41.6989832579693	-1.03898219158608	-1.02238664184304	-1.05664806135701	-1.01696277907315	-1.00054646057951	-1.0344378579438	-0.95638819039294	-0.939351594287332	-0.972759951273505	0.00219778868512342	0.00217613041728384	0.00256175059701539
254	13.6259639633796	0.3	-0.407296949452573	-0.4205324530874	-0.394061445817747	0.465860432490031	-14.873283290602	-15.2124580146423	-14.5341085665616	16.14	9.07	28.66	-0.914571693203755	-0.894180537391924	-0.873789381580094	-0.904463146773198	-0.88429736962422	-0.864131592475242	-0.875965155852188	-0.85618821439834	-0.83701682111165	-0.407296949452573	23.2413595314685	0.162252721357054	-41.5157269196495	-1.03898219158608	-1.02238664184304	-1.05664806135701	-1.01696277907315	-1.00054646057951	-1.0344378579438	-0.95638819039294	-0.939351594287332	-0.972759951273505	0.00219778868512342	0.00217613041728384	0.00256175059701539
254	13.6259639633796	0.3	-0.407220739021114	-0.420429476226356	-0.394012001815872	0.457193074083379	-14.9524147499486	-15.299392296376	-14.6054372035211	16.13	9.27	28.86	-0.920541195950106	-0.899664084012018	-0.87878697207393	-0.910388998018347	-0.889742129521369	-0.86909526102439	-0.88349467147159	-0.863168089966634	-0.842500008216436	-0.407220739021114	23.2662085272455	0.0138985810851049	-41.7428832128487	-1.03898219158608	-1.02238664184304	-1.05664806135701	-1.01696277907315	-1.00054646057951	-1.0344378579438	-0.95638819039294	-0.939351594287332	-0.972759951273505	0.00219778868512342	0.00217613041728384	0.00256175059701539
254	13.6259639633796	0.3	-0.407024702360572	-0.420399704413861	-0.393649700307283	0.476501489060599	-15.3263915925109	-15.6685149140918	-14.98426827093	15.8	9.12	28.09	-0.961514906193904	-0.940520148537533	-0.919525390881161	-0.951486161370201	-0.930710382188125	-0.90993460300605	-0.924399788095795	-0.903684461443913	-0.883721674032443	-0.407024702360572	22.9087909153887	0.103143861965318	-41.4191984748671	-1.03898219158608	-1.02238664184304	-1.05664806135701	-1.01696277907315	-1.00054646057951	-1.0344378579438	-0.95638819039294	-0.939351594287332	-0.972759951273505	0.00219778868512342	0.00217613041728384	0.00256175059701539
254	13.6259639633796	0.3	-0.40671664463601	-0.420048360839681	-0.39338492843234	0.46684836048822	-15.0117263323389	-15.3533793507368	-14.6700733139409	16.04	9.05	28.22	-0.928308472281874	-0.907651170438795	-0.886993868595715	-0.918207088886122	-0.897774569356324	-0.877342049826526	-0.890212326550569	-0.871352585417719	-0.8512939714699	-0.40671664463601	23.0093241347533	-0.236709447071131	-41.75597106922	-1.03898219158608	-1.02238664184304	-1.05664806135701	-1.01696277907315	-1.00054646057951	-1.0344378579438	-0.95638819039294	-0.939351594287332	-0.972759951273505	0.00219778868512342	0.00217613041728384	0.00256175059701539
254	13.6259639633796	0.3	-0.406179139207451	-0.419348209329498	-0.393010069085404	0.46658642844065	-14.8132003692409	-15.1505125657025	-14.4758881727793	15.76	8.88	28.07	-0.931982847663653	-0.911233108666594	-0.890483369669535	-0.922331488255545	-0.901796627879039	-0.881261767502533	-0.89296137583251	-0.873987023364392	-0.853639519530415	-0.406179139207451	23.0688611926962	-0.309693533694046	-41.7539210340545	-1.03898219158608	-1.02238664184304	-1.05664806135701	-1.01696277907315	-1.00054646057951	-1.0344378579438	-0.95638819039294	-0.939351594287332	-0.972759951273505	0.00219778868512342	0.00217613041728384	0.00256175059701539
254	13.6259639633796	0.3	-0.405768842366855	-0.41895312781917	-0.392584556914539	0.469846418873105	-14.9985105620305	-15.3378139454414	-14.6592071786196	16.32	9.16	29.11	-0.912062936033554	-0.891886264104902	-0.871709592176251	-0.901683858238856	-0.88173679244736	-0.861789726655864	-0.872387556408663	-0.853515588172323	-0.834333868890783	-0.405768842366855	23.4952385248982	-0.183726800298514	-42.0055491858461	-1.03898219158608	-1.02238664184304	-1.05664806135701	-1.01696277907315	-1.00054646057951	-1.0344378579438	-0.95638819039294	-0.939351594287332	-0.972759951273505	0.00219778868512342	0.00217613041728384	0.00256175059701539
254	13.6259639633796	0.3	-0.405452288606264	-0.418495673467334	-0.392408903745193	0.460992489086448	-14.5985453990225	-14.9347295508714	-14.2623612471736	16.03	9.01	28.49	-0.90396434123056	-0.883615898741322	-0.863267456252083	-0.894157146115968	-0.874029465814647	-0.853901785513327	-0.865774561335845	-0.846718045800955	-0.82717413953677	-0.405452288606264	23.446677261326	-0.11751413323274	-41.8019004115304	-1.03898219158608	-1.02238664184304	-1.05664806135701	-1.01696277907315	-1.00054646057951	-1.0344378579438	-0.95638819039294	-0.939351594287332	-0.972759951273505	0.00219778868512342	0.00217613041728384	0.00256175059701539
254	13.6259639633796	0.3	-0.405433775814976	-0.418724371923727	-0.392143179706225	0.462311808189029	-14.8237747230083	-15.164240709116	-14.4833087369006	16.05	9.04	28.37	-0.916410270835767	-0.895835120881061	-0.875259970926354	-0.906424400204821	-0.886073451999264	-0.865722503793707	-0.878504253355487	-0.85913081317676	-0.839140369895655	-0.405433775814976	23.1805563034795	0.222574424661072	-41.3875408875074	-1.03898219158608	-1.02238664184304	-1.05664806135701	-1.01696277907315	-1.00054646057951	-1.0344378579438	-0.95638819039294	-0.939351594287332	-0.972759951273505	0.00219778868512342	0.00217613041728384	0.00256175059701539
254	13.6259639633796	0.3	-0.405033038112052	-0.418298220130867	-0.391767856093237	0.46363938942369	-14.9188282240458	-15.2605637718023	-14.5770926762893	15.92	8.9	27.8	-0.929605747289272	-0.908788735939109	-0.887971724588945	-0.919700524866991	-0.899105324890296	-0.878510124913602	-0.892098337148416	-0.872145357192427	-0.851849043716992	-0.405033038112052	22.978515123138	-0.125338716746509	-41.6450873311302	-1.03898219158608	-1.02238664184304	-1.05664806135701	-1.01696277907315	-1.00054646057951	-1.0344378579438	-0.95638819039294	-0.939351594287332	-0.972759951273505	0.00219778868512342	0.00217613041728384	0.00256175059701539
254	13.6259639633796	0.3	-0.404810024825088	-0.418134441545597	-0.391485608104579	0.462683354642187	-14.8030576536515	-15.1427938404247	-14.4633214668783	15.94	8.93	28.32	-0.921306483910691	-0.900636510127013	-0.879966536343335	-0.911455483786853	-0.891006522139591	-0.870557560492328	-0.882081003510635	-0.862589402178917	-0.842893375155306	-0.404810024825088	23.0550928765815	0.0917628255364421	-41.4912107860515	-1.03898219158608	-1.02238664184304	-1.05664806135701	-1.01696277907315	-1.00054646057951	-1.0344378579438	-0.95638819039294	-0.939351594287332	-0.972759951273505	0.00219778868512342	0.00217613041728384	0.00256175059701539
254	13.6259639633796	0.3	-0.404794678521601	-0.41796047822791	-0.391628878815293	0.460256379255855	-14.8672176972171	-15.210096564782	-14.5243388296522	15.78	8.85	28.03	-0.934677013165836	-0.913606733010263	-0.89253645285469	-0.924967921800436	-0.904116512198266	-0.883265102596097	-0.895577871081942	-0.874937946255371	-0.855834160831098	-0.404794678521601	23.0047106445097	0.125872885185212	-41.3614290898504	-1.03898219158608	-1.02238664184304	-1.05664806135701	-1.01696277907315	-1.00054646057951	-1.0344378579438	-0.95638819039294	-0.939351594287332	-0.972759951273505	0.00219778868512342	0.00217613041728384	0.00256175059701539
254	13.6259639633796	0.3	-0.404545740670236	-0.417646864828167	-0.391444616512306	0.473373492048211	-15.0002183094899	-15.3371672833421	-14.6632693356377	16.01	8.81	28.8	-0.929484425079836	-0.909064172926597	-0.888643920773358	-0.919435524791452	-0.899236041348494	-0.879036557905536	-0.886828849110758	-0.866706738758472	-0.848124415381269	-0.404545740670236	23.4449941742703	-0.0121420891662606	-41.647479964702	-1.03898219158608	-1.02238664184304	-1.05664806135701	-1.01696277907315	-1.00054646057951	-1.0344378579438	-0.95638819039294	-0.939351594287332	-0.972759951273505	0.00219778868512342	0.00217613041728384	0.00256175059701539
254	13.6259639633796	0.3	-0.404424104697132	-0.417608876909973	-0.391239332484292	0.476883604523229	-15.1011855665377	-15.4380236459161	-14.7643474871593	15.97	8.97	28.87	-0.937567995649783	-0.917111452106086	-0.89665490856239	-0.927491515783497	-0.907254828239694	-0.887018140695891	-0.89570418881222	-0.876033578206796	-0.857855431974247	-0.404424104697132	23.2296772740356	-0.151086913497275	-41.7401435742773	-1.03898219158608	-1.02238664184304	-1.05664806135701	-1.01696277907315	-1.00054646057951	-1.0344378579438	-0.95638819039294	-0.939351594287332	-0.972759951273505	0.00219778868512342	0.00217613041728384	0.00256175059701539
254	13.6259639633796	0.3	-0.404401830128182	-0.417551680084809	-0.391251980171556	0.479467555143	-15.129340528058	-15.4650638067545	-14.7936172493616	16.14	8.98	28.91	-0.929728222171976	-0.909545220605058	-0.889362219038139	-0.919451250142832	-0.899491346184033	-0.879531442225233	-0.88827769016664	-0.869046694837146	-0.84932646129117	-0.404401830128182	23.3466041409647	0.0761373436803158	-41.6782467298398	-1.03898219158608	-1.02238664184304	-1.05664806135701	-1.01696277907315	-1.00054646057951	-1.0344378579438	-0.95638819039294	-0.939351594287332	-0.972759951273505	0.00219778868512342	0.00217613041728384	0.00256175059701539
254	13.6259639633796	0.3	-0.403719240730684	-0.41700684912146	-0.390431632339909	0.468130129574813	-14.9504510178624	-15.2898346238901	-14.6110674118348	16	9.1	28.58	-0.926898426598073	-0.906324356428035	-0.885750286257996	-0.916886040734436	-0.896534212315399	-0.876182383896362	-0.888663249837246	-0.869121252512213	-0.848738305725599	-0.403719240730684	23.185832345738	0.0719206583954701	-41.556989372545	-1.03898219158608	-1.02238664184304	-1.05664806135701	-1.01696277907315	-1.00054646057951	-1.0344378579438	-0.95638819039294	-0.939351594287332	-0.972759951273505	0.00219778868512342	0.00217613041728384	0.00256175059701539
254	13.6259639633796	0.3	-0.403009993077621	-0.416218108432099	-0.389801877723143	0.475502158866096	-15.2680146207625	-15.6095182638315	-14.9265109776934	16.26	9.19	28.5	-0.931552769797504	-0.911172341701012	-0.89079191360452	-0.921051204101125	-0.900900528318742	-0.880749852536359	-0.894452770731063	-0.874609030767242	-0.854832955300458	-0.403009993077621	23.2056396991486	0.0291276192924944	-41.7178680491342	-1.03898219158608	-1.02238664184304	-1.05664806135701	-1.01696277907315	-1.00054646057951	-1.0344378579438	-0.95638819039294	-0.939351594287332	-0.972759951273505	0.00219778868512342	0.00217613041728384	0.00256175059701539
254	13.6259639633796	0.3	-0.402816679029507	-0.415927931690515	-0.389705426368498	0.459468237513929	-14.749065101591	-15.0897591309296	-14.4083710722523	15.97	9.09	28.48	-0.916234383878682	-0.895547798933637	-0.874861213988592	-0.906381630701318	-0.885917499550992	-0.865453368400666	-0.878653171391514	-0.859166510463153	-0.838796399734483	-0.402816679029507	23.325253940263	-0.065065549589024	-41.7291112577182	-1.03898219158608	-1.02238664184304	-1.05664806135701	-1.01696277907315	-1.00054646057951	-1.0344378579438	-0.95638819039294	-0.939351594287332	-0.972759951273505	0.00219778868512342	0.00217613041728384	0.00256175059701539
254	13.6259639633796	0.3	-0.402775889836832	-0.416021853514676	-0.389529926158987	0.459488415878179	-14.8510653554925	-15.1941015902339	-14.508029120751	15.91	9.07	28.71	-0.926443373022837	-0.905527121772603	-0.884610870522368	-0.91659884836166	-0.895904856298817	-0.875210864235974	-0.887591395513936	-0.865218114161253	-0.847127108090722	-0.402775889836832	23.3366981125334	0.0637932582941968	-41.6157783705162	-1.03898219158608	-1.02238664184304	-1.05664806135701	-1.01696277907315	-1.00054646057951	-1.0344378579438	-0.95638819039294	-0.939351594287332	-0.972759951273505	0.00219778868512342	0.00217613041728384	0.00256175059701539
254	13.6259639633796	0.3	-0.402768406064369	-0.41600781009557	-0.389529002033168	0.477772173547036	-14.9953108479297	-15.3291922429747	-14.6614294528846	16.31	8.99	28.75	-0.912425137327103	-0.892551828094874	-0.872678518862645	-0.902067934708291	-0.882420213178552	-0.862772491648814	-0.871903691327739	-0.852570114771182	-0.834353200593589	-0.402768406064369	23.1732533593772	0.101390347485206	-41.5437946444876	-1.03898219158608	-1.02238664184304	-1.05664806135701	-1.01696277907315	-1.00054646057951	-1.0344378579438	-0.95638819039294	-0.939351594287332	-0.972759951273505	0.00219778868512342	0.00217613041728384	0.00256175059701539
254	13.6259639633796	0.3	-0.401774724542457	-0.414695705424358	-0.388853743660555	0.470469163722475	-14.8879243573196	-15.2243052877388	-14.5515434269004	15.88	8.91	28.1	-0.929921586241773	-0.909374974591201	-0.888828362940628	-0.920090056934331	-0.899760672862513	-0.879431288790695	-0.889985075556117	-0.871966617722794	-0.852207654493871	-0.401774724542457	23.2241083728734	-0.134701101540971	-41.6257885613248	-1.03898219158608	-1.02238664184304	-1.05664806135701	-1.01696277907315	-1.00054646057951	-1.0344378579438	-0.95638819039294	-0.939351594287332	-0.972759951273505	0.00219778868512342	0.00217613041728384	0.00256175059701539
254	13.6259639633796	0.3	-0.401135971268848	-0.414269896214082	-0.388002046323613	0.46332685464863	-14.9047095857879	-15.2463363455769	-14.563082825999	15.9	9.05	27.99	-0.930206702642603	-0.909363432852747	-0.88852016306289	-0.920339822224155	-0.899717640983717	-0.879095459743278	-0.894092617591963	-0.873365492001042	-0.85323601457718	-0.401135971268848	23.1368426440853	0.0797379340593546	-41.5032975048214	-1.03898219158608	-1.02238664184304	-1.05664806135701	-1.01696277907315	-1.00054646057951	-1.0344378579438	-0.95638819039294	-0.939351594287332	-0.972759951273505	0.00219778868512342	0.00217613041728384	0.00256175059701539
254	13.6259639633796	0.3	-0.400879657811792	-0.413891855489902	-0.387867460133682	0.454838856461016	-14.6980095028668	-15.0407057583976	-14.3553132473361	16.34	9.26	28.7	-0.893309339843585	-0.872955656265664	-0.852601972687743	-0.883111473609708	-0.862990144193147	-0.842868814776586	-0.857565765933051	-0.838050789240716	-0.817912144546193	-0.400879657811792	23.6893353206664	-0.102890635884907	-41.9835988872981	-1.03898219158608	-1.02238664184304	-1.05664806135701	-1.01696277907315	-1.00054646057951	-1.0344378579438	-0.95638819039294	-0.939351594287332	-0.972759951273505	0.00219778868512342	0.00217613041728384	0.00256175059701539
254	13.6259639633796	0.3	-0.400649854639664	-0.413741552157782	-0.387558157121547	0.464374247311658	-14.8415893932849	-15.1810537973819	-14.5021249891878	16.21	9.05	28.89	-0.90894160099793	-0.888616706358865	-0.868291811719799	-0.898783394704076	-0.878685648291494	-0.858587901878913	-0.869439828068824	-0.849453845453629	-0.830741446187502	-0.400649854639664	23.2407247430059	-0.144864666184086	-41.8442656325979	-1.03898219158608	-1.02238664184304	-1.05664806135701	-1.01696277907315	-1.00054646057951	-1.0344378579438	-0.95638819039294	-0.939351594287332	-0.972759951273505	0.00219778868512342	0.00217613041728384	0.00256175059701539
254	13.6259639633796	0.3	-0.399291409128825	-0.412207007495421	-0.386375810762228	0.472561777211227	-15.1333343233093	-15.4738274100228	-14.7928412365959	16.22	9.02	28.99	-0.925480548840873	-0.905115856873069	-0.884751164905266	-0.91510792704268	-0.89497147892947	-0.87483503081626	-0.884778887010481	-0.86453599634173	-0.845508014745798	-0.399291409128825	23.5624837725303	-0.0419826320915131	-41.8484507259462	-1.03898219158608	-1.02238664184304	-1.05664806135701	-1.01696277907315	-1.00054646057951	-1.0344378579438	-0.95638819039294	-0.939351594287332	-0.972759951273505	0.00219778868512342	0.00217613041728384	0.00256175059701539
254	13.6259639633796	0.3	-0.395456779839704	-0.4084576495754	-0.382455910104009	0.468478511952465	-14.8904415715915	-15.2282265406652	-14.5526566025178	16.07	8.96	28.17	-0.919326983645237	-0.898934928410835	-0.878542873176433	-0.909280679089735	-0.889111466000774	-0.868942252911813	-0.880863161627808	-0.86158555725616	-0.842386966185553	-0.395456779839704	23.2257312661711	0.212376827047033	-41.3286402385627	-1.03898219158608	-1.02238664184304	-1.05664806135701	-1.01696277907315	-1.00054646057951	-1.0344378579438	-0.95638819039294	-0.939351594287332	-0.972759951273505	0.00219778868512342	0.00217613041728384	0.00256175059701539
254	13.6259639633796	0.3	-0.394264116740726	-0.407138909929596	-0.381389323551855	0.476605611772177	-14.9887944953027	-15.323311984345	-14.6542770062604	16.14	9.14	28.31	-0.921204024611754	-0.901093564319385	-0.880983104027017	-0.911021205791777	-0.891133042806055	-0.871244879820333	-0.884171358268448	-0.865463975530501	-0.845466622961499	-0.394264116740726	23.31276091777	0.119162995930492	-41.583156864355	-1.03898219158608	-1.02238664184304	-1.05664806135701	-1.01696277907315	-1.00054646057951	-1.0344378579438	-0.95638819039294	-0.939351594287332	-0.972759951273505	0.00219778868512342	0.00217613041728384	0.00256175059701539
254	13.6259639633796	0.3	-0.394149295968309	-0.407069722699816	-0.381228869236802	0.474740221421436	-15.1478020499878	-15.4871348558215	-14.8084692441542	16.18	8.92	28.66	-0.928827250951434	-0.908476065265101	-0.888124879578767	-0.918493511454213	-0.898368744459974	-0.878243977465735	-0.887339506117299	-0.868253376217543	-0.849277087654374	-0.394149295968309	23.2906579088796	0.185251183816845	-41.4799889845441	-1.03898219158608	-1.02238664184304	-1.05664806135701	-1.01696277907315	-1.00054646057951	-1.0344378579438	-0.95638819039294	-0.939351594287332	-0.972759951273505	0.00219778868512342	0.00217613041728384	0.00256175059701539
254	13.6259639633796	0.3	-0.392837599951307	-0.405726185558123	-0.379949014344491	0.472437241365249	-14.9189654374762	-15.2547191925299	-14.5832116824225	16.2	9.01	28.56	-0.913721032060136	-0.893610188739207	-0.873499345418277	-0.903520443205719	-0.883634113097285	-0.863747782988851	-0.873577500678429	-0.855559571052787	-0.836447991521301	-0.392837599951307	23.3251989184481	-0.0346638474121503	-41.7614472557838	-1.03898219158608	-1.02238664184304	-1.05664806135701	-1.01696277907315	-1.00054646057951	-1.0344378579438	-0.95638819039294	-0.939351594287332	-0.972759951273505	0.00219778868512342	0.00217613041728384	0.00256175059701539
254	13.6259639633796	0.3	-0.391579491282461	-0.404305911343009	-0.378853071221913	0.476838540222614	-15.0450958673042	-15.3807131554217	-14.7094785791867	16.17	9.02	28.13	-0.922679085510279	-0.90254562034826	-0.88241215518624	-0.912420769427681	-0.892511147476929	-0.872601525526176	-0.885463741711857	-0.865614854154519	-0.846976281036418	-0.391579491282461	23.3502810194887	0.0686067067198842	-41.5853959296845	-1.03898219158608	-1.02238664184304	-1.05664806135701	-1.01696277907315	-1.00054646057951	-1.0344378579438	-0.95638819039294	-0.939351594287332	-0.972759951273505	0.00219778868512342	0.00217613041728384	0.00256175059701539
254	13.6259639633796	0.3	-0.391261526250484	-0.403891007732439	-0.378632044768529	0.47883691864995	-15.0152977343026	-15.3489116240674	-14.6816838445378	15.95	9.01	28.71	-0.933295379007021	-0.913009881942733	-0.892724384878446	-0.923299430677767	-0.903231198999175	-0.883162967320583	-0.893352950723029	-0.873899141295296	-0.854346198950511	-0.391261526250484	23.4759148388797	0.184036376572895	-41.5396693492784	-1.03898219158608	-1.02238664184304	-1.05664806135701	-1.01696277907315	-1.00054646057951	-1.0344378579438	-0.95638819039294	-0.939351594287332	-0.972759951273505	0.00219778868512342	0.00217613041728384	0.00256175059701539
254	13.6259639633796	0.3	-0.388892617242088	-0.401641202863233	-0.376144031620943	0.464766538832971	-14.8808465442089	-15.2209405735717	-14.540752514846	16.06	9.11	28.68	-0.919469091161322	-0.898924634885697	-0.878380178610071	-0.909438794319151	-0.88911845323879	-0.86879811215843	-0.881848555082811	-0.861852525990216	-0.841341331296256	-0.388892617242088	23.4294010707666	-0.126495863473612	-41.7777079084611	-1.03898219158608	-1.02238664184304	-1.05664806135701	-1.01696277907315	-1.00054646057951	-1.0344378579438	-0.95638819039294	-0.939351594287332	-0.972759951273505	0.00219778868512342	0.00217613041728384	0.00256175059701539
254	13.6259639633796	0.31	-0.46636334240281	-0.48103042764194	-0.451696257163679	0.465958513587023	-15.0054091664713	-15.3475294966697	-14.6632888362728	15.9	9.1	27.87	-0.93629397478701	-0.915422524180808	-0.894551073574607	-0.926359882159918	-0.905709877946802	-0.885059873733685	-0.900964935405599	-0.880831678845792	-0.860417234114422	-0.46636334240281	22.4801059144995	0.315383453909329	-41.0691679422032	-1.03898219158608	-1.02238664184304	-1.05664806135701	-1.01696277907315	-1.00054646057951	-1.0344378579438	-0.95638819039294	-0.939351594287332	-0.972759951273505	0.00219778868512342	0.00217613041728384	0.00256175059701539
254	13.6259639633796	0.31	-0.464727556637824	-0.479410114250345	-0.450044999025304	0.466409527003204	-15.1633881361046	-15.5087972134153	-14.8179790587939	15.84	8.95	28.28	-0.949638776995399	-0.92848859692491	-0.907338416854422	-0.93967039957166	-0.918742233368581	-0.897814067165502	-0.909920832279193	-0.889339557089429	-0.869024896835965	-0.464727556637824	22.5336497297813	-0.00421211814179378	-41.4622050945169	-1.03898219158608	-1.02238664184304	-1.05664806135701	-1.01696277907315	-1.00054646057951	-1.0344378579438	-0.95638819039294	-0.939351594287332	-0.972759951273505	0.00219778868512342	0.00217613041728384	0.00256175059701539
254	13.6259639633796	0.31	-0.464079128541375	-0.478697327482319	-0.44946092960043	0.458583145485886	-14.9723796080211	-15.3188489719589	-14.6259102440832	15.79	8.88	28.21	-0.940673883936536	-0.91939848114113	-0.898123078345723	-0.930881439942377	-0.909827514742856	-0.888773589543336	-0.900442086408502	-0.880527823368914	-0.859672428687587	-0.464079128541375	22.7437105030191	0.252787415510993	-41.1888330907627	-1.03898219158608	-1.02238664184304	-1.05664806135701	-1.01696277907315	-1.00054646057951	-1.0344378579438	-0.95638819039294	-0.939351594287332	-0.972759951273505	0.00219778868512342	0.00217613041728384	0.00256175059701539
254	13.6259639633796	0.31	-0.462758897356484	-0.477316788900533	-0.448201005812435	0.457720100519788	-14.8663149241263	-15.2109284010311	-14.5217014472214	16.05	9.11	28.03	-0.919373794699026	-0.898544783371555	-0.877715772044083	-0.909359921085284	-0.888757780578077	-0.868155640070869	-0.882552929838702	-0.86378071521544	-0.843945211185913	-0.462758897356484	22.6870303414258	-0.0247209895515389	-41.5372245415298	-1.03898219158608	-1.02238664184304	-1.05664806135701	-1.01696277907315	-1.00054646057951	-1.0344378579438	-0.95638819039294	-0.939351594287332	-0.972759951273505	0.00219778868512342	0.00217613041728384	0.00256175059701539
254	13.6259639633796	0.31	-0.462230717009419	-0.476872131219154	-0.447589302799684	0.455068971564252	-14.8054796265404	-15.150521501649	-14.4604377514317	15.84	9.1	28.57	-0.927602341459605	-0.906476887050823	-0.88535143264204	-0.917862269776274	-0.896958638266257	-0.87605500675624	-0.890297955847053	-0.869912886829869	-0.848722007942959	-0.462230717009419	22.5145162550096	0.263263828311943	-41.246740776134	-1.03898219158608	-1.02238664184304	-1.05664806135701	-1.01696277907315	-1.00054646057951	-1.0344378579438	-0.95638819039294	-0.939351594287332	-0.972759951273505	0.00219778868512342	0.00217613041728384	0.00256175059701539
254	13.6259639633796	0.31	-0.461417645112078	-0.47590895278805	-0.446926337436105	0.458147670181273	-15.0388785741629	-15.3871921100535	-14.6905650382723	15.91	9.21	27.98	-0.937968351556472	-0.916735947960844	-0.895503544365217	-0.927993791135528	-0.906987177559569	-0.88598056398361	-0.902758530113519	-0.883089638747441	-0.861555665674757	-0.461417645112078	22.4108939847028	0.292149003378786	-41.2582017497406	-1.03898219158608	-1.02238664184304	-1.05664806135701	-1.01696277907315	-1.00054646057951	-1.0344378579438	-0.95638819039294	-0.939351594287332	-0.972759951273505	0.00219778868512342	0.00217613041728384	0.00256175059701539
254	13.6259639633796	0.31	-0.461366119406611	-0.47613743005177	-0.446594808761452	0.454177442396307	-14.9190026256697	-15.2673158135928	-14.5706894377466	15.87	8.86	28.29	-0.932905768278047	-0.911622172251857	-0.890338576225667	-0.923053591961042	-0.90199476648279	-0.880935941004537	-0.892664051585856	-0.872043203879415	-0.852337154784013	-0.461366119406611	22.4547273453465	0.098921847814921	-41.2697219784488	-1.03898219158608	-1.02238664184304	-1.05664806135701	-1.01696277907315	-1.00054646057951	-1.0344378579438	-0.95638819039294	-0.939351594287332	-0.972759951273505	0.00219778868512342	0.00217613041728384	0.00256175059701539
254	13.6259639633796	0.31	-0.461311208386612	-0.475821472970926	-0.446800943802298	0.460440814952388	-14.8496234743668	-15.1919694663995	-14.5072774823342	15.65	8.98	27.6	-0.941000469742007	-0.919795336330601	-0.898590202919196	-0.931456010385617	-0.91046595819946	-0.889475906013303	-0.905163559372278	-0.88503992467637	-0.864313610524562	-0.461311208386612	22.2619998791358	0.181357981700174	-41.0123625746274	-1.03898219158608	-1.02238664184304	-1.05664806135701	-1.01696277907315	-1.00054646057951	-1.0344378579438	-0.95638819039294	-0.939351594287332	-0.972759951273505	0.00219778868512342	0.00217613041728384	0.00256175059701539
254	13.6259639633796	0.31	-0.461139306051739	-0.475629673130121	-0.446648938973357	0.452786860975384	-14.8116574080526	-15.1584359182633	-14.464878897842	15.78	9.13	28.45	-0.931337464958778	-0.910031320951356	-0.888725176943934	-0.921657997795562	-0.900573290301814	-0.879488582808066	-0.894120818560703	-0.872830537960295	-0.852543808221802	-0.461139306051739	22.7280954704211	-0.0570977621092903	-41.5887538510709	-1.03898219158608	-1.02238664184304	-1.05664806135701	-1.01696277907315	-1.00054646057951	-1.0344378579438	-0.95638819039294	-0.939351594287332	-0.972759951273505	0.00219778868512342	0.00217613041728384	0.00256175059701539
254	13.6259639633796	0.31	-0.459539322783727	-0.474058741245643	-0.445019904321811	0.455237168642587	-14.9881107519454	-15.3372904128344	-14.6389310910564	16.05	9.23	27.87	-0.927243577684205	-0.906133290971088	-0.88502300425797	-0.917151000080976	-0.896270488167066	-0.875389976253155	-0.893217520272608	-0.873025211825767	-0.852617970492845	-0.459539322783727	22.4589535625733	-0.0583928753143004	-41.5691813252405	-1.03898219158608	-1.02238664184304	-1.05664806135701	-1.01696277907315	-1.00054646057951	-1.0344378579438	-0.95638819039294	-0.939351594287332	-0.972759951273505	0.00219778868512342	0.00217613041728384	0.00256175059701539
254	13.6259639633796	0.31	-0.459151310131315	-0.473775012270023	-0.444527607992608	0.450912540994541	-14.8978642595929	-15.2479833455402	-14.5477451736455	16	9.1	28.3	-0.924479786836359	-0.903252191644985	-0.882024596453611	-0.914497115491883	-0.893498739056016	-0.872500362620148	-0.88702842677804	-0.866891892798621	-0.846750479694071	-0.459151310131315	22.5109774089162	0.170563032242249	-41.3856958800793	-1.03898219158608	-1.02238664184304	-1.05664806135701	-1.01696277907315	-1.00054646057951	-1.0344378579438	-0.95638819039294	-0.939351594287332	-0.972759951273505	0.00219778868512342	0.00217613041728384	0.00256175059701539
254	13.6259639633796	0.31	-0.45845045698573	-0.472899669669732	-0.444001244301727	0.454842397111187	-14.8761191822773	-15.2229657360518	-14.5292726285028	16.22	9.04	28.27	-0.91071137426553	-0.889961337306623	-0.869211300347715	-0.90051129419693	-0.879993660219239	-0.859476026241549	-0.872819737339919	-0.853490255063669	-0.833621159255736	-0.45845045698573	22.6748154568196	-0.0306211270493731	-41.5892590656455	-1.03898219158608	-1.02238664184304	-1.05664806135701	-1.01696277907315	-1.00054646057951	-1.0344378579438	-0.95638819039294	-0.939351594287332	-0.972759951273505	0.00219778868512342	0.00217613041728384	0.00256175059701539
254	13.6259639633796	0.31	-0.45821827688505	-0.472692699819492	-0.443743853950608	0.462955046427333	-14.7544988888196	-15.0929356581358	-14.4160621195034	16.09	9.02	28.37	-0.910108317392022	-0.889700483843753	-0.869292650295484	-0.900131092332116	-0.879946983305868	-0.85976287427962	-0.872026301457668	-0.85267864017935	-0.833711460786675	-0.45821827688505	22.7882517828141	-0.011795894101315	-41.5582366236393	-1.03898219158608	-1.02238664184304	-1.05664806135701	-1.01696277907315	-1.00054646057951	-1.0344378579438	-0.95638819039294	-0.939351594287332	-0.972759951273505	0.00219778868512342	0.00217613041728384	0.00256175059701539
254	13.6259639633796	0.31	-0.45750336661538	-0.471932854731095	-0.443073878499665	0.457201573163991	-14.9495686944128	-15.2964742564948	-14.6026631323307	15.95	9	27.88	-0.93025114631765	-0.909154173814084	-0.888057201310518	-0.920292185780458	-0.899421070474111	-0.878549955167764	-0.893436054447164	-0.873792657378117	-0.852833592743592	-0.45750336661538	22.6707344744675	0.264881075199734	-41.2323225040218	-1.03898219158608	-1.02238664184304	-1.05664806135701	-1.01696277907315	-1.00054646057951	-1.0344378579438	-0.95638819039294	-0.939351594287332	-0.972759951273505	0.00219778868512342	0.00217613041728384	0.00256175059701539
254	13.6259639633796	0.31	-0.457356643964404	-0.471828963472394	-0.442884324456414	0.465904151116487	-15.261133179608	-15.6091219756616	-14.9131443835544	15.73	8.85	28.01	-0.961811064923549	-0.940368508767243	-0.918925952610938	-0.951900619037932	-0.930679005746797	-0.909457392455661	-0.922050514634149	-0.900572021409617	-0.880660200110734	-0.457356643964404	22.5567143499219	0.18234232356877	-41.2569454804434	-1.03898219158608	-1.02238664184304	-1.05664806135701	-1.01696277907315	-1.00054646057951	-1.0344378579438	-0.95638819039294	-0.939351594287332	-0.972759951273505	0.00219778868512342	0.00217613041728384	0.00256175059701539
254	13.6259639633796	0.31	-0.457291559664652	-0.471661529796199	-0.442921589533105	0.452235008271618	-14.838826343139	-15.1866280965512	-14.4910245897267	16.08	9.14	28.16	-0.916501169252643	-0.895511604508986	-0.874522039765328	-0.906476263729055	-0.885716287785277	-0.864956311841498	-0.880754558303596	-0.860151048284488	-0.840779730694462	-0.457291559664652	22.6823158243485	0.127419096775817	-41.4414102450986	-1.03898219158608	-1.02238664184304	-1.05664806135701	-1.01696277907315	-1.00054646057951	-1.0344378579438	-0.95638819039294	-0.939351594287332	-0.972759951273505	0.00219778868512342	0.00217613041728384	0.00256175059701539
254	13.6259639633796	0.31	-0.457150000580621	-0.471553584208764	-0.442746416952478	0.450863441123064	-14.7537180357797	-15.1004838813096	-14.4069521902497	16.46	8.99	29.01	-0.890508793406029	-0.87005924774084	-0.849609702075652	-0.880155965097949	-0.859944160639606	-0.839732356181262	-0.850489524559524	-0.830998667642967	-0.810939855068866	-0.457150000580621	22.9627419273064	0.172456465504021	-41.5667976094841	-1.03898219158608	-1.02238664184304	-1.05664806135701	-1.01696277907315	-1.00054646057951	-1.0344378579438	-0.95638819039294	-0.939351594287332	-0.972759951273505	0.00219778868512342	0.00217613041728384	0.00256175059701539
254	13.6259639633796	0.31	-0.457105717259938	-0.471542437393699	-0.442668997126177	0.469437172663868	-15.2392774548542	-15.5843109163583	-14.8942439933502	16.31	9.07	28.53	-0.92726754500866	-0.906738030902338	-0.886208516796015	-0.916731679959607	-0.896435427754136	-0.876139175548664	-0.887735367503049	-0.868329825381591	-0.849142417829322	-0.457105717259938	22.8695926303418	-0.00798661329197064	-41.6382129306878	-1.03898219158608	-1.02238664184304	-1.05664806135701	-1.01696277907315	-1.00054646057951	-1.0344378579438	-0.95638819039294	-0.939351594287332	-0.972759951273505	0.00219778868512342	0.00217613041728384	0.00256175059701539
254	13.6259639633796	0.31	-0.457099971764934	-0.471566460899129	-0.44263348263074	0.447154144977383	-14.5729619294522	-14.9180567146965	-14.2278671442079	15.77	9.05	27.56	-0.917461388788671	-0.896238038657414	-0.875014688526157	-0.907953586087923	-0.886950177011584	-0.865946767935245	-0.883690794685426	-0.861984830265587	-0.842218963945533	-0.457099971764934	22.328584811547	0.134229935182347	-41.2091696259391	-1.03898219158608	-1.02238664184304	-1.05664806135701	-1.01696277907315	-1.00054646057951	-1.0344378579438	-0.95638819039294	-0.939351594287332	-0.972759951273505	0.00219778868512342	0.00217613041728384	0.00256175059701539
254	13.6259639633796	0.31	-0.456831095413279	-0.471206597673711	-0.442455593152846	0.454469496294332	-14.6762446294381	-15.0186883920739	-14.3338008668023	15.9	9.03	28.08	-0.915795044796483	-0.894913840475814	-0.874032636155144	-0.906065111998756	-0.885405761591722	-0.864746411184687	-0.879769659524778	-0.859050572941152	-0.839401580440363	-0.456831095413279	22.6456684530806	-0.285684789723511	-41.7102778429377	-1.03898219158608	-1.02238664184304	-1.05664806135701	-1.01696277907315	-1.00054646057951	-1.0344378579438	-0.95638819039294	-0.939351594287332	-0.972759951273505	0.00219778868512342	0.00217613041728384	0.00256175059701539
254	13.6259639633796	0.31	-0.456628959061419	-0.471036946309589	-0.442220971813249	0.465824688587027	-15.2088337710708	-15.5556853979294	-14.8619821442123	16.13	9.09	28.09	-0.935822449208658	-0.914956024447844	-0.89408959968703	-0.925497529969367	-0.904861324253469	-0.884225118537572	-0.898667774588356	-0.8786782600547	-0.85835539060943	-0.456628959061419	22.6310453648677	-0.114718741639531	-41.6317060136486	-1.03898219158608	-1.02238664184304	-1.05664806135701	-1.01696277907315	-1.00054646057951	-1.0344378579438	-0.95638819039294	-0.939351594287332	-0.972759951273505	0.00219778868512342	0.00217613041728384	0.00256175059701539
254	13.6259639633796	0.31	-0.455640567210692	-0.469951278830643	-0.441329855590742	0.459624039902655	-14.9978201570401	-15.3441516233764	-14.6514886907039	15.69	8.89	28.03	-0.94795961323563	-0.926563302058721	-0.905166990881812	-0.938268357346373	-0.917090786634571	-0.895913215922768	-0.909222597449986	-0.888532834456052	-0.867229756750753	-0.455640567210692	22.5985474601703	-0.170729986814467	-41.4892727323279	-1.03898219158608	-1.02238664184304	-1.05664806135701	-1.01696277907315	-1.00054646057951	-1.0344378579438	-0.95638819039294	-0.939351594287332	-0.972759951273505	0.00219778868512342	0.00217613041728384	0.00256175059701539
254	13.6259639633796	0.31	-0.454916536757441	-0.469301834180166	-0.440531239334716	0.460808819643879	-14.9767301113638	-15.3217508257405	-14.6317093969871	15.96	8.99	27.77	-0.931113044081395	-0.910145904536564	-0.889178764991733	-0.921124351666267	-0.900382141101939	-0.879639930537611	-0.894205627855409	-0.874296646488775	-0.853987530001595	-0.454916536757441	22.5547458428238	-0.012831803444562	-41.4646295381674	-1.03898219158608	-1.02238664184304	-1.05664806135701	-1.01696277907315	-1.00054646057951	-1.0344378579438	-0.95638819039294	-0.939351594287332	-0.972759951273505	0.00219778868512342	0.00217613041728384	0.00256175059701539
254	13.6259639633796	0.31	-0.454846576014059	-0.46921432561133	-0.440478826416789	0.457917757808271	-14.8738643086799	-15.2185155369791	-14.5292130803807	16.07	9.02	28.17	-0.918908112761361	-0.898097751265343	-0.877287389769326	-0.908871433995968	-0.888288371519761	-0.867705309043555	-0.88120191172046	-0.861869897702681	-0.841475020794966	-0.454846576014059	22.8708507074516	0.189872354443276	-41.369780658655	-1.03898219158608	-1.02238664184304	-1.05664806135701	-1.01696277907315	-1.00054646057951	-1.0344378579438	-0.95638819039294	-0.939351594287332	-0.972759951273505	0.00219778868512342	0.00217613041728384	0.00256175059701539
254	13.6259639633796	0.31	-0.45478556152869	-0.469107188453935	-0.440463934603444	0.462308646824215	-15.1417402790411	-15.4895113706442	-14.7939691874381	16.3	9.33	28.8	-0.92204155938894	-0.901339847634509	-0.880638135880078	-0.911577394004276	-0.891110624084449	-0.870643854164622	-0.886115745325502	-0.865712082901813	-0.845512913097093	-0.45478556152869	23.1425802868198	-0.152174361162841	-41.9855713579057	-1.03898219158608	-1.02238664184304	-1.05664806135701	-1.01696277907315	-1.00054646057951	-1.0344378579438	-0.95638819039294	-0.939351594287332	-0.972759951273505	0.00219778868512342	0.00217613041728384	0.00256175059701539
254	13.6259639633796	0.31	-0.454784602332492	-0.469070000605533	-0.44049920405945	0.465694177067349	-15.127952913921	-15.4730504684364	-14.7828553594056	15.71	8.66	28.18	-0.954965360132661	-0.933666637485762	-0.912367914838863	-0.94517293334849	-0.924092612531461	-0.903012291714433	-0.912233793934987	-0.891636745342161	-0.871504141849797	-0.454784602332492	22.6406214027375	0.16183320596178	-41.1255760597224	-1.03898219158608	-1.02238664184304	-1.05664806135701	-1.01696277907315	-1.00054646057951	-1.0344378579438	-0.95638819039294	-0.939351594287332	-0.972759951273505	0.00219778868512342	0.00217613041728384	0.00256175059701539
254	13.6259639633796	0.31	-0.454755808729679	-0.469200677003814	-0.440310940455545	0.456459107304696	-15.0097278159917	-15.3585508523554	-14.660904779628	15.93	8.95	28.07	-0.934988972767594	-0.913753525778963	-0.892518078790332	-0.92500857330301	-0.903999800906196	-0.882991028509382	-0.896295429307962	-0.87669789191137	-0.855878234762437	-0.454755808729679	22.5126884301521	-0.190741306766975	-41.5925802758533	-1.03898219158608	-1.02238664184304	-1.05664806135701	-1.01696277907315	-1.00054646057951	-1.0344378579438	-0.95638819039294	-0.939351594287332	-0.972759951273505	0.00219778868512342	0.00217613041728384	0.00256175059701539
254	13.6259639633796	0.31	-0.454674891081352	-0.469015859187393	-0.440333922975312	0.461830690410971	-14.8227422311977	-15.163514144614	-14.4819703177814	15.78	8.93	28.08	-0.931951230666771	-0.911007351757422	-0.890063472848072	-0.922274655288398	-0.901548239499771	-0.880821823711144	-0.89332959176079	-0.873403757974142	-0.853237345979982	-0.454674891081352	22.7236501410029	0.061325575654403	-41.3461500990884	-1.03898219158608	-1.02238664184304	-1.05664806135701	-1.01696277907315	-1.00054646057951	-1.0344378579438	-0.95638819039294	-0.939351594287332	-0.972759951273505	0.00219778868512342	0.00217613041728384	0.00256175059701539
254	13.6259639633796	0.31	-0.454118306423823	-0.468540861118682	-0.439695751728964	0.447249036089333	-14.5475055151976	-14.8919313709002	-14.203079659495	15.96	8.97	27.71	-0.905144957062464	-0.884210444365186	-0.863275931667908	-0.895439468317023	-0.874729427596073	-0.854019386875122	-0.869730100933634	-0.849324756424928	-0.828596723313642	-0.454118306423823	22.6567345035219	0.178236033378319	-41.2418999589157	-1.03898219158608	-1.02238664184304	-1.05664806135701	-1.01696277907315	-1.00054646057951	-1.0344378579438	-0.95638819039294	-0.939351594287332	-0.972759951273505	0.00219778868512342	0.00217613041728384	0.00256175059701539
254	13.6259639633796	0.31	-0.453688615472401	-0.467990432488476	-0.439386798456326	0.459861879126265	-14.9115726946341	-15.2557476998882	-14.56739768938	16.09	8.88	28.67	-0.919825890001346	-0.899074296126573	-0.8783227022518	-0.909739121520227	-0.889215088671192	-0.868691055822157	-0.879152141593477	-0.858581351211295	-0.838997640901342	-0.453688615472401	22.909888532497	0.0175076782409778	-41.5706742973358	-1.03898219158608	-1.02238664184304	-1.05664806135701	-1.01696277907315	-1.00054646057951	-1.0344378579438	-0.95638819039294	-0.939351594287332	-0.972759951273505	0.00219778868512342	0.00217613041728384	0.00256175059701539
254	13.6259639633796	0.31	-0.45337795873571	-0.467624883922349	-0.439131033549072	0.459636789038372	-14.8344681149608	-15.1770186444297	-14.491917585492	16.03	9.03	28.22	-0.918529701893664	-0.897798170682692	-0.87706663947172	-0.908561467434179	-0.888054922702565	-0.867548377970951	-0.880537378246674	-0.86119558674884	-0.84119718158709	-0.45337795873571	22.9252966663258	0.179248168771041	-41.4265233079396	-1.03898219158608	-1.02238664184304	-1.05664806135701	-1.01696277907315	-1.00054646057951	-1.0344378579438	-0.95638819039294	-0.939351594287332	-0.972759951273505	0.00219778868512342	0.00217613041728384	0.00256175059701539
254	13.6259639633796	0.31	-0.453197813258035	-0.467593783569501	-0.438801842946568	0.451896593426179	-14.816828030483	-15.1643514885811	-14.4693045723848	16.05	9.13	28.65	-0.916580769841292	-0.895575366543869	-0.874569963246446	-0.906597987141822	-0.885821360602032	-0.865044734062242	-0.878237911445735	-0.858376482170721	-0.83861287101597	-0.453197813258035	22.8592904474489	-0.0386102302290533	-41.7021528959583	-1.03898219158608	-1.02238664184304	-1.05664806135701	-1.01696277907315	-1.00054646057951	-1.0344378579438	-0.95638819039294	-0.939351594287332	-0.972759951273505	0.00219778868512342	0.00217613041728384	0.00256175059701539
254	13.6259639633796	0.31	-0.452691112013099	-0.466972679141034	-0.438409544885164	0.45990378582179	-14.9800955643753	-15.3258229849978	-14.6343681437528	16.1	8.91	28.16	-0.923443534305974	-0.902612042808345	-0.881780551310715	-0.91329881310669	-0.892696171198188	-0.872093529289687	-0.884648944906257	-0.864381087866504	-0.845343041628565	-0.452691112013099	22.7688108900583	-0.0195921035800381	-41.5760832111897	-1.03898219158608	-1.02238664184304	-1.05664806135701	-1.01696277907315	-1.00054646057951	-1.0344378579438	-0.95638819039294	-0.939351594287332	-0.972759951273505	0.00219778868512342	0.00217613041728384	0.00256175059701539
254	13.6259639633796	0.31	-0.452440128559984	-0.466692792175149	-0.438187464944819	0.457856147118542	-14.8377760165524	-15.1816336920917	-14.4939183410132	15.63	8.79	27.91	-0.941486803059166	-0.92016251937424	-0.898838235689314	-0.931972345417038	-0.910863560232154	-0.889754775047271	-0.902065033883923	-0.881406525510894	-0.860697075650244	-0.452440128559984	22.5641835734779	-0.144074020835582	-41.4341391322009	-1.03898219158608	-1.02238664184304	-1.05664806135701	-1.01696277907315	-1.00054646057951	-1.0344378579438	-0.95638819039294	-0.939351594287332	-0.972759951273505	0.00219778868512342	0.00217613041728384	0.00256175059701539
254	13.6259639633796	0.31	-0.451929871887004	-0.466327026476507	-0.437532717297501	0.453119331001493	-14.9969336805942	-15.3478145009675	-14.6460528602209	15.95	8.9	27.67	-0.933387510904843	-0.912048461261531	-0.890709411618219	-0.923395402579962	-0.902284791921632	-0.881174181263302	-0.895929495029556	-0.875793936691496	-0.855801565851415	-0.451929871887004	22.3947117655515	0.229405793297109	-41.1262869377853	-1.03898219158608	-1.02238664184304	-1.05664806135701	-1.01696277907315	-1.00054646057951	-1.0344378579438	-0.95638819039294	-0.939351594287332	-0.972759951273505	0.00219778868512342	0.00217613041728384	0.00256175059701539
254	13.6259639633796	0.31	-0.451892230167774	-0.466110598194165	-0.437673862141384	0.455314960580604	-14.7480737139085	-15.0916073219818	-14.4045401058353	15.94	8.84	28.3	-0.918152176667313	-0.897252074823859	-0.876351972980406	-0.908333686080939	-0.887657084718582	-0.866980483356224	-0.878404419639355	-0.858153644500181	-0.838516630238108	-0.451892230167774	22.7991169845105	-0.0156811130868023	-41.563349433044	-1.03898219158608	-1.02238664184304	-1.05664806135701	-1.01696277907315	-1.00054646057951	-1.0344378579438	-0.95638819039294	-0.939351594287332	-0.972759951273505	0.00219778868512342	0.00217613041728384	0.00256175059701539
254	13.6259639633796	0.31	-0.45173235065828	-0.465931588151879	-0.437533113164682	0.466484174700198	-14.9897632724185	-15.3311661188129	-14.6483604260241	15.87	8.92	28.63	-0.936684751198203	-0.915826139546942	-0.89496752789568	-0.926788923375556	-0.90615067746555	-0.885512431555544	-0.89618342804842	-0.875674772648403	-0.855871450583686	-0.45173235065828	22.8616802583867	0.274114133817707	-41.2289103974198	-1.03898219158608	-1.02238664184304	-1.05664806135701	-1.01696277907315	-1.00054646057951	-1.0344378579438	-0.95638819039294	-0.939351594287332	-0.972759951273505	0.00219778868512342	0.00217613041728384	0.00256175059701539
254	13.6259639633796	0.31	-0.451685410851717	-0.465923281885518	-0.437447539817916	0.456274529514998	-14.9589552562367	-15.3067276918526	-14.6111828206208	15.82	9.07	28.28	-0.93812688439464	-0.91681242201766	-0.895497959640679	-0.928305730846203	-0.907214407376431	-0.886123083906659	-0.901077043251271	-0.87961705198019	-0.859281751718298	-0.451685410851717	22.6996452296184	-0.180496091991946	-41.7302694048653	-1.03898219158608	-1.02238664184304	-1.05664806135701	-1.01696277907315	-1.00054646057951	-1.0344378579438	-0.95638819039294	-0.939351594287332	-0.972759951273505	0.00219778868512342	0.00217613041728384	0.00256175059701539
254	13.6259639633796	0.31	-0.451600351659266	-0.46591373270159	-0.437286970616943	0.463059993449553	-15.2390536542481	-15.5885313127228	-14.8895759957734	15.55	8.96	27.62	-0.971479864196572	-0.94970035839299	-0.927920852589408	-0.961810639196036	-0.940247906739774	-0.918685174283511	-0.934263138942402	-0.913020252420888	-0.892954734087834	-0.451600351659266	22.5040384403901	-0.0351574317905737	-41.3711323456869	-1.03898219158608	-1.02238664184304	-1.05664806135701	-1.01696277907315	-1.00054646057951	-1.0344378579438	-0.95638819039294	-0.939351594287332	-0.972759951273505	0.00219778868512342	0.00217613041728384	0.00256175059701539
254	13.6259639633796	0.31	-0.451237259815013	-0.465465739128214	-0.437008780501811	0.458414442067739	-14.7427364532382	-15.0840076705538	-14.4014652359227	15.76	9	27.84	-0.927703928587502	-0.906714901272465	-0.885725873957428	-0.918091104356846	-0.897319564350135	-0.876548024343423	-0.891870026652745	-0.871010821468358	-0.851398658259601	-0.451237259815013	22.5922590836891	-0.0129621016519279	-41.3900506407479	-1.03898219158608	-1.02238664184304	-1.05664806135701	-1.01696277907315	-1.00054646057951	-1.0344378579438	-0.95638819039294	-0.939351594287332	-0.972759951273505	0.00219778868512342	0.00217613041728384	0.00256175059701539
254	13.6259639633796	0.31	-0.451022404334105	-0.465188569020414	-0.436856239647796	0.458149081002505	-14.9466133966661	-15.2927890069491	-14.6004377863831	15.74	8.95	28.5	-0.941867590259716	-0.920546980414397	-0.899226370569079	-0.932148739046541	-0.911048130225786	-0.889947521405032	-0.902049403689689	-0.881399305576305	-0.861410972046168	-0.451022404334105	22.706315750474	-0.0668815830245354	-41.5253513255069	-1.03898219158608	-1.02238664184304	-1.05664806135701	-1.01696277907315	-1.00054646057951	-1.0344378579438	-0.95638819039294	-0.939351594287332	-0.972759951273505	0.00219778868512342	0.00217613041728384	0.00256175059701539
254	13.6259639633796	0.31	-0.450894780928141	-0.465083043996905	-0.436706517859376	0.464363935039703	-15.1535165501313	-15.5001226962974	-14.8069104039652	15.91	9.25	28.47	-0.945090697454909	-0.923957042525808	-0.902823387596708	-0.935047658823005	-0.914138581401077	-0.893229503979148	-0.908370338904293	-0.888654888142493	-0.867647457662439	-0.450894780928141	22.8472421868358	-0.143508000471731	-41.8190121626289	-1.03898219158608	-1.02238664184304	-1.05664806135701	-1.01696277907315	-1.00054646057951	-1.0344378579438	-0.95638819039294	-0.939351594287332	-0.972759951273505	0.00219778868512342	0.00217613041728384	0.00256175059701539
254	13.6259639633796	0.31	-0.45080813329763	-0.465008535190021	-0.436607731405239	0.466676633645646	-14.9450432180197	-15.2852959498641	-14.6047904861753	16.06	8.98	28.39	-0.923547728379497	-0.902989432445907	-0.882431136512317	-0.913478704661414	-0.893144546542252	-0.872810388423089	-0.884804943296561	-0.86540617786018	-0.845140338897342	-0.45080813329763	22.8599679439875	-0.0630511763867903	-41.562859587954	-1.03898219158608	-1.02238664184304	-1.05664806135701	-1.01696277907315	-1.00054646057951	-1.0344378579438	-0.95638819039294	-0.939351594287332	-0.972759951273505	0.00219778868512342	0.00217613041728384	0.00256175059701539
254	13.6259639633796	0.31	-0.45079881316893	-0.465210944189596	-0.436386682148263	0.457161663454916	-14.6888509152737	-15.029733915978	-14.3479679145694	16.25	8.84	28.18	-0.897615711677097	-0.877257271601821	-0.856898831526545	-0.887516512636033	-0.867387128197608	-0.847257743759183	-0.858751917470187	-0.83820055167277	-0.819977303400936	-0.45079881316893	22.6967868211108	-0.152784876189732	-41.6257427746151	-1.03898219158608	-1.02238664184304	-1.05664806135701	-1.01696277907315	-1.00054646057951	-1.0344378579438	-0.95638819039294	-0.939351594287332	-0.972759951273505	0.00219778868512342	0.00217613041728384	0.00256175059701539
254	13.6259639633796	0.31	-0.450741494228274	-0.46507462609764	-0.436408362358909	0.454764202008013	-15.0269342988207	-15.3773524558319	-14.6765161418095	15.58	9.07	27.32	-0.956751257683206	-0.934948869177224	-0.913146480671242	-0.947179837280266	-0.925595561710643	-0.904011286141021	-0.922792300164342	-0.902150069675879	-0.880713979365768	-0.450741494228274	22.3875837933926	-0.114245645674633	-41.4751531625601	-1.03898219158608	-1.02238664184304	-1.05664806135701	-1.01696277907315	-1.00054646057951	-1.0344378579438	-0.95638819039294	-0.939351594287332	-0.972759951273505	0.00219778868512342	0.00217613041728384	0.00256175059701539
254	13.6259639633796	0.31	-0.450563275227256	-0.464867464675215	-0.436259085779297	0.459764399745891	-14.989641382472	-15.3356861927796	-14.6435965721644	15.79	9.09	27.69	-0.941678248590164	-0.920429582778418	-0.899180916966673	-0.931874442233883	-0.910846996149003	-0.889819550064122	-0.906061974492922	-0.885671796939487	-0.865487578595415	-0.450563275227256	22.6067861096288	0.0498758246175587	-41.3818432893857	-1.03898219158608	-1.02238664184304	-1.05664806135701	-1.01696277907315	-1.00054646057951	-1.0344378579438	-0.95638819039294	-0.939351594287332	-0.972759951273505	0.00219778868512342	0.00217613041728384	0.00256175059701539
254	13.6259639633796	0.31	-0.449492414893629	-0.463674895288167	-0.43530993449909	0.461635074358139	-15.0024745090023	-15.3475141912051	-14.6574348267995	15.94	9.08	27.84	-0.933741168494378	-0.912748990085344	-0.891756811676309	-0.92375658042906	-0.902988873491436	-0.882221166553811	-0.897815928887678	-0.877706185038355	-0.857757875845937	-0.449492414893629	22.6622190510564	-0.0285027163894181	-41.4681752450601	-1.03898219158608	-1.02238664184304	-1.05664806135701	-1.01696277907315	-1.00054646057951	-1.0344378579438	-0.95638819039294	-0.939351594287332	-0.972759951273505	0.00219778868512342	0.00217613041728384	0.00256175059701539
254	13.6259639633796	0.31	-0.449429599989206	-0.463618988259776	-0.435240211718635	0.457983705184376	-14.8484550248812	-15.1924717791938	-14.5044382705686	16.25	9.08	29.25	-0.907322602834207	-0.886777283976418	-0.86623196511863	-0.89711382501651	-0.876799672664172	-0.856485520311833	-0.866023482834865	-0.847195889505185	-0.827593810700726	-0.449429599989206	23.1809254550144	-0.0933590460012278	-41.8256624344683	-1.03898219158608	-1.02238664184304	-1.05664806135701	-1.01696277907315	-1.00054646057951	-1.0344378579438	-0.95638819039294	-0.939351594287332	-0.972759951273505	0.00219778868512342	0.00217613041728384	0.00256175059701539
254	13.6259639633796	0.31	-0.449303913480596	-0.46361961534983	-0.434988211611362	0.456862738343367	-14.999981534215	-15.3482946452067	-14.6516684232232	16	9.01	27.93	-0.930429779955378	-0.909314672465778	-0.888199564976178	-0.920378866616902	-0.899491853842328	-0.878604841067754	-0.89353178892365	-0.87299378184182	-0.852496164442153	-0.449303913480596	22.5713684688938	0.0995403419743091	-41.373354668852	-1.03898219158608	-1.02238664184304	-1.05664806135701	-1.01696277907315	-1.00054646057951	-1.0344378579438	-0.95638819039294	-0.939351594287332	-0.972759951273505	0.00219778868512342	0.00217613041728384	0.00256175059701539
254	13.6259639633796	0.31	-0.449287529055694	-0.463407192446586	-0.435167865664802	0.453020765453693	-14.770375457905	-15.116024269261	-14.424726646549	16.17	9.15	28.08	-0.907059310713294	-0.886318144452069	-0.865576978190844	-0.896982408336073	-0.876471664391377	-0.855960920446681	-0.871893891110214	-0.85199269792566	-0.831266579900187	-0.449287529055694	22.7434767435374	0.0690860731476664	-41.5055443467606	-1.03898219158608	-1.02238664184304	-1.05664806135701	-1.01696277907315	-1.00054646057951	-1.0344378579438	-0.95638819039294	-0.939351594287332	-0.972759951273505	0.00219778868512342	0.00217613041728384	0.00256175059701539
254	13.6259639633796	0.31	-0.449031297539978	-0.463316104858878	-0.434746490221078	0.449551885667439	-14.592311333588	-14.9361934074081	-14.2484292597678	16.17	9.04	28.9	-0.896181504697446	-0.875548352330676	-0.854915199963907	-0.886222847878509	-0.86581897773017	-0.845415107581831	-0.85661710369534	-0.837025032261561	-0.817669092974145	-0.449031297539978	22.7439183938851	-0.393937024985451	-42.0208259669085	-1.03898219158608	-1.02238664184304	-1.05664806135701	-1.01696277907315	-1.00054646057951	-1.0344378579438	-0.95638819039294	-0.939351594287332	-0.972759951273505	0.00219778868512342	0.00217613041728384	0.00256175059701539
254	13.6259639633796	0.31	-0.448993749285997	-0.463121569777864	-0.43486592879413	0.454157576881222	-14.9335031851842	-15.2821688868775	-14.5848374834909	16.08	9.26	28.34	-0.921949673943944	-0.900915210029102	-0.87988074611426	-0.9118556096047	-0.89105144376154	-0.870247277918381	-0.886363482535897	-0.866053433520759	-0.84599303894755	-0.448993749285997	22.9193636831429	-0.162346804263403	-41.8923185491797	-1.03898219158608	-1.02238664184304	-1.05664806135701	-1.01696277907315	-1.00054646057951	-1.0344378579438	-0.95638819039294	-0.939351594287332	-0.972759951273505	0.00219778868512342	0.00217613041728384	0.00256175059701539
254	13.6259639633796	0.31	-0.448945475849604	-0.463049790885758	-0.434841160813449	0.467232928559858	-15.1805552754837	-15.5257838949234	-14.8353266560441	15.97	9.08	28.07	-0.943242282808786	-0.922268512125448	-0.90129474144211	-0.933115276227032	-0.91236668789358	-0.891618099560128	-0.906218220265794	-0.886211251779112	-0.865481545993677	-0.448945475849604	22.7414992969329	-0.181083739918181	-41.7126666280825	-1.03898219158608	-1.02238664184304	-1.05664806135701	-1.01696277907315	-1.00054646057951	-1.0344378579438	-0.95638819039294	-0.939351594287332	-0.972759951273505	0.00219778868512342	0.00217613041728384	0.00256175059701539
254	13.6259639633796	0.31	-0.448693851419763	-0.462911545974328	-0.434476156865198	0.452886636409743	-14.7122068120211	-15.0565875858487	-14.3678260381935	15.76	8.77	28.51	-0.926011438308175	-0.904831304769983	-0.883651171231792	-0.916415964441686	-0.895455302725814	-0.874494641009942	-0.88375532784011	-0.864336109475933	-0.843852374598046	-0.448693851419763	22.688246658411	-0.182514831847551	-41.5495401963191	-1.03898219158608	-1.02238664184304	-1.05664806135701	-1.01696277907315	-1.00054646057951	-1.0344378579438	-0.95638819039294	-0.939351594287332	-0.972759951273505	0.00219778868512342	0.00217613041728384	0.00256175059701539
254	13.6259639633796	0.31	-0.44864951650327	-0.462823901097475	-0.434475131909065	0.464471220540723	-14.9344258202545	-15.2759470460871	-14.5929045944219	16.08	9.05	28.69	-0.921821284329577	-0.901212314288439	-0.880603344247301	-0.911736069720863	-0.891352572761398	-0.870969075801934	-0.882605341035089	-0.862624275082807	-0.842757744414916	-0.44864951650327	22.9277807104995	-0.238973534853313	-41.808422632828	-1.03898219158608	-1.02238664184304	-1.05664806135701	-1.01696277907315	-1.00054646057951	-1.0344378579438	-0.95638819039294	-0.939351594287332	-0.972759951273505	0.00219778868512342	0.00217613041728384	0.00256175059701539
254	13.6259639633796	0.31	-0.448467030668461	-0.462588269654181	-0.43434579168274	0.460701231627428	-14.9947448526905	-15.3402553731514	-14.6492343322296	15.91	9.06	28.22	-0.935113854346259	-0.914052166216162	-0.892990478086065	-0.925169852140977	-0.904332134035748	-0.88349441593052	-0.89728104500886	-0.877825493230513	-0.857327271516276	-0.448467030668461	22.7903115527089	-0.0246685001932892	-41.5049979739822	-1.03898219158608	-1.02238664184304	-1.05664806135701	-1.01696277907315	-1.00054646057951	-1.0344378579438	-0.95638819039294	-0.939351594287332	-0.972759951273505	0.00219778868512342	0.00217613041728384	0.00256175059701539
254	13.6259639633796	0.31	-0.448463838199279	-0.462549595963452	-0.434378080435107	0.45712850160363	-15.1448632103886	-15.496352336134	-14.7933740846432	16.1	9.14	28.01	-0.934058748182345	-0.912872375694677	-0.89168600320701	-0.92380765077723	-0.902853794251171	-0.881899937725111	-0.897814254007547	-0.877251837524999	-0.856947604990353	-0.448463838199279	22.7966578004865	-0.203376729721373	-41.8265613502777	-1.03898219158608	-1.02238664184304	-1.05664806135701	-1.01696277907315	-1.00054646057951	-1.0344378579438	-0.95638819039294	-0.939351594287332	-0.972759951273505	0.00219778868512342	0.00217613041728384	0.00256175059701539
254	13.6259639633796	0.31	-0.448463007113812	-0.462632739504232	-0.434293274723392	0.458705448749676	-14.744110479133	-15.0852135447244	-14.4030074135416	15.55	8.81	28.25	-0.940171706830768	-0.918912779972924	-0.89765385311508	-0.930815924182897	-0.909768547936036	-0.888721171689175	-0.900180618717636	-0.878950488078507	-0.857973424628904	-0.448463007113812	22.7857816595021	-0.204179806378654	-41.5509630005497	-1.03898219158608	-1.02238664184304	-1.05664806135701	-1.01696277907315	-1.00054646057951	-1.0344378579438	-0.95638819039294	-0.939351594287332	-0.972759951273505	0.00219778868512342	0.00217613041728384	0.00256175059701539
254	13.6259639633796	0.31	-0.448107827975073	-0.46249714870581	-0.433718507244337	0.456601356961435	-15.0635806955099	-15.4135549217739	-14.713606469246	16.14	9.28	28.3	-0.926349530327401	-0.90531619559238	-0.884282860857358	-0.916101438706784	-0.895300793182903	-0.874500147659021	-0.891426482738476	-0.870625877243459	-0.850549748208019	-0.448107827975073	22.8043870104198	0.0480919781827111	-41.6004286316436	-1.03898219158608	-1.02238664184304	-1.05664806135701	-1.01696277907315	-1.00054646057951	-1.0344378579438	-0.95638819039294	-0.939351594287332	-0.972759951273505	0.00219778868512342	0.00217613041728384	0.00256175059701539
254	13.6259639633796	0.31	-0.447921099218811	-0.462010824678931	-0.43383137375869	0.471501197895615	-15.1456263507882	-15.4871218700208	-14.8041308315555	15.5	8.89	28.1	-0.968043629702	-0.946697987513641	-0.925352345325281	-0.958498763432575	-0.937363588307757	-0.916228413182938	-0.929016806612738	-0.907804784354617	-0.887567580324038	-0.447921099218811	22.6107950264615	0.139681906560941	-41.1768200801599	-1.03898219158608	-1.02238664184304	-1.05664806135701	-1.01696277907315	-1.00054646057951	-1.0344378579438	-0.95638819039294	-0.939351594287332	-0.972759951273505	0.00219778868512342	0.00217613041728384	0.00256175059701539
254	13.6259639633796	0.31	-0.447820948121817	-0.462023905394645	-0.43361799084899	0.463588562623587	-14.9545297021112	-15.2971180485335	-14.6119413556888	16.06	9.03	28.27	-0.92403349345983	-0.903339196301442	-0.882644899143055	-0.913952277826845	-0.893483755679324	-0.873015233531803	-0.885975452419251	-0.866337741172486	-0.846858786865105	-0.447820948121817	22.7840714442654	-0.142952595022443	-41.684036744207	-1.03898219158608	-1.02238664184304	-1.05664806135701	-1.01696277907315	-1.00054646057951	-1.0344378579438	-0.95638819039294	-0.939351594287332	-0.972759951273505	0.00219778868512342	0.00217613041728384	0.00256175059701539
254	13.6259639633796	0.31	-0.447752275960764	-0.461841856371999	-0.433662695549529	0.463384492658599	-14.9213697454613	-15.2633387321978	-14.5794007587249	16.15	9.13	29.02	-0.916804892197351	-0.89626424604381	-0.875723599890269	-0.906646892027562	-0.88633383179649	-0.866020771565418	-0.877034978631532	-0.857109286350141	-0.837940718156097	-0.447752275960764	22.938172250708	0.0677175414445572	-41.5480374516867	-1.03898219158608	-1.02238664184304	-1.05664806135701	-1.01696277907315	-1.00054646057951	-1.0344378579438	-0.95638819039294	-0.939351594287332	-0.972759951273505	0.00219778868512342	0.00217613041728384	0.00256175059701539
254	13.6259639633796	0.31	-0.447509121983476	-0.461642482591655	-0.433375761375297	0.462091850064409	-14.8886112685402	-15.2307177218413	-14.5465048152392	15.83	9.09	27.81	-0.933168151585733	-0.912207691776627	-0.891247231967522	-0.923389717642651	-0.90264889721077	-0.881908076778889	-0.897711589335733	-0.877582073194773	-0.857147984318426	-0.447509121983476	22.4058748549576	0.0961789945523359	-41.3731750224472	-1.03898219158608	-1.02238664184304	-1.05664806135701	-1.01696277907315	-1.00054646057951	-1.0344378579438	-0.95638819039294	-0.939351594287332	-0.972759951273505	0.00219778868512342	0.00217613041728384	0.00256175059701539
254	13.6259639633796	0.31	-0.447404336650933	-0.461531324356395	-0.433277348945472	0.474887212454246	-15.2868267045047	-15.629172950329	-14.9444804586804	15.84	8.94	28.09	-0.956785281701116	-0.935827560502989	-0.914869839304862	-0.946735022186871	-0.925997444986459	-0.905259867786047	-0.917584538889402	-0.898110325509867	-0.876903568328176	-0.447404336650933	22.7525875628636	-0.0121267514668661	-41.4210034091689	-1.03898219158608	-1.02238664184304	-1.05664806135701	-1.01696277907315	-1.00054646057951	-1.0344378579438	-0.95638819039294	-0.939351594287332	-0.972759951273505	0.00219778868512342	0.00217613041728384	0.00256175059701539
254	13.6259639633796	0.31	-0.447320273504741	-0.461456160236418	-0.433184386773064	0.461783129336255	-15.0123860865001	-15.3575508985948	-14.6672212744054	16.01	8.93	28.17	-0.930276288729132	-0.909368095585867	-0.888459902442603	-0.920205407578585	-0.899523560017563	-0.878841712456541	-0.890935389228072	-0.87187323790259	-0.8508752917831	-0.447320273504741	22.6112725857096	0.0400137342263639	-41.3792145423678	-1.03898219158608	-1.02238664184304	-1.05664806135701	-1.01696277907315	-1.00054646057951	-1.0344378579438	-0.95638819039294	-0.939351594287332	-0.972759951273505	0.00219778868512342	0.00217613041728384	0.00256175059701539
254	13.6259639633796	0.31	-0.447163873277355	-0.461215372333868	-0.433112374220841	0.463029782058429	-14.9607001539734	-15.3038151687763	-14.6175851391705	15.83	9.05	28	-0.937657760993431	-0.916635260852438	-0.895612760711444	-0.927832618875648	-0.907030400654294	-0.88622818243294	-0.900582299296544	-0.880575577371286	-0.860768466350453	-0.447163873277355	22.7024435422303	-0.15300697784852	-41.6592142773111	-1.03898219158608	-1.02238664184304	-1.05664806135701	-1.01696277907315	-1.00054646057951	-1.0344378579438	-0.95638819039294	-0.939351594287332	-0.972759951273505	0.00219778868512342	0.00217613041728384	0.00256175059701539
254	13.6259639633796	0.31	-0.446832994795115	-0.461158424925278	-0.432507564664952	0.461760342162267	-15.1223068240537	-15.4700148733543	-14.7745987747531	15.71	8.96	27.85	-0.954414840443407	-0.932963166019635	-0.911511491595862	-0.94461685696556	-0.923385404548687	-0.902153952131813	-0.916250969727431	-0.895764123084804	-0.875518914648469	-0.446832994795115	22.5997551534598	0.181676271914316	-41.2661370803223	-1.03898219158608	-1.02238664184304	-1.05664806135701	-1.01696277907315	-1.00054646057951	-1.0344378579438	-0.95638819039294	-0.939351594287332	-0.972759951273505	0.00219778868512342	0.00217613041728384	0.00256175059701539
254	13.6259639633796	0.31	-0.446628022283083	-0.460845525839377	-0.432410518726788	0.462091288475181	-14.9359618523061	-15.2791567021175	-14.5927670024946	15.97	9.01	28.45	-0.928109381732456	-0.907262527021676	-0.886415672310896	-0.918140310711388	-0.897517377640953	-0.876894444570519	-0.889539492412797	-0.868694053812923	-0.849633680611907	-0.446628022283083	22.9185083175321	0.00598144273911236	-41.5600789216916	-1.03898219158608	-1.02238664184304	-1.05664806135701	-1.01696277907315	-1.00054646057951	-1.0344378579438	-0.95638819039294	-0.939351594287332	-0.972759951273505	0.00219778868512342	0.00217613041728384	0.00256175059701539
254	13.6259639633796	0.31	-0.446325372197165	-0.460375346337818	-0.432275398056513	0.45080106983155	-14.7477427392525	-15.0944118075536	-14.4010736709513	16.14	9.12	28.08	-0.907179993434398	-0.886345048216595	-0.865510102998791	-0.897144297972086	-0.876539839721249	-0.855935381470413	-0.872003718848152	-0.851888063282628	-0.831817687805002	-0.446325372197165	22.9327604938782	0.221840343647006	-41.422341548504	-1.03898219158608	-1.02238664184304	-1.05664806135701	-1.01696277907315	-1.00054646057951	-1.0344378579438	-0.95638819039294	-0.939351594287332	-0.972759951273505	0.00219778868512342	0.00217613041728384	0.00256175059701539
254	13.6259639633796	0.31	-0.446113668557103	-0.460157903085615	-0.432069434028591	0.457358607235777	-14.7463337083924	-15.0884149474741	-14.4042524693107	15.95	8.89	28.53	-0.917515083856764	-0.896713382826237	-0.875911681795709	-0.907689949849608	-0.887111002105427	-0.866532054361246	-0.877778124903486	-0.857318798031943	-0.837488905960662	-0.446113668557103	22.9774931661763	0.0828378157043159	-41.4419035946369	-1.03898219158608	-1.02238664184304	-1.05664806135701	-1.01696277907315	-1.00054646057951	-1.0344378579438	-0.95638819039294	-0.939351594287332	-0.972759951273505	0.00219778868512342	0.00217613041728384	0.00256175059701539
254	13.6259639633796	0.31	-0.446046144301172	-0.460094570147297	-0.431997718455047	0.463879382692494	-14.9441774615104	-15.2863285320916	-14.6020263909292	16.07	9.03	28.69	-0.922701297984795	-0.902048645108117	-0.881395992231439	-0.912614100192808	-0.892187227202808	-0.871760354212808	-0.883650503891305	-0.863755736494625	-0.843628606141592	-0.446046144301172	22.7745322962002	0.00922305085142198	-41.5700292602323	-1.03898219158608	-1.02238664184304	-1.05664806135701	-1.01696277907315	-1.00054646057951	-1.0344378579438	-0.95638819039294	-0.939351594287332	-0.972759951273505	0.00219778868512342	0.00217613041728384	0.00256175059701539
254	13.6259639633796	0.31	-0.445907210398835	-0.459915808057678	-0.431898612739991	0.464100639608844	-14.8667443603767	-15.2069712049858	-14.5265175157676	16	8.9	28.16	-0.921927430324666	-0.901301070456561	-0.880674710588455	-0.911970326586405	-0.89156673783693	-0.871163149087455	-0.882748176670082	-0.863464887977933	-0.843810404514991	-0.445907210398835	22.7523086619554	-0.282925187910499	-41.7487698979525	-1.03898219158608	-1.02238664184304	-1.05664806135701	-1.01696277907315	-1.00054646057951	-1.0344378579438	-0.95638819039294	-0.939351594287332	-0.972759951273505	0.00219778868512342	0.00217613041728384	0.00256175059701539
254	13.6259639633796	0.31	-0.44580100237104	-0.460061504695277	-0.431540500046803	0.461063905107395	-15.132480435194	-15.4809102919436	-14.7840505784444	16.04	9.03	28.38	-0.936253855513211	-0.915181528976476	-0.894109202439741	-0.92607309918809	-0.90522991159739	-0.88438672400669	-0.897339962339809	-0.877516099599757	-0.857451906968093	-0.44580100237104	22.839806137525	-0.0946451646436939	-41.6542279874329	-1.03898219158608	-1.02238664184304	-1.05664806135701	-1.01696277907315	-1.00054646057951	-1.0344378579438	-0.95638819039294	-0.939351594287332	-0.972759951273505	0.00219778868512342	0.00217613041728384	0.00256175059701539
254	13.6259639633796	0.31	-0.445788598908367	-0.459823210756411	-0.431753987060322	0.450640903486109	-14.7061751713957	-15.0519789688631	-14.3603713739282	15.64	9.05	27.63	-0.932879462245219	-0.91144751224774	-0.890015562250261	-0.923434421494993	-0.902219461633191	-0.881004501771389	-0.897991138823987	-0.877803491951084	-0.857014218342758	-0.445788598908367	22.5811369685499	-0.166621665998194	-41.600779858093	-1.03898219158608	-1.02238664184304	-1.05664806135701	-1.01696277907315	-1.00054646057951	-1.0344378579438	-0.95638819039294	-0.939351594287332	-0.972759951273505	0.00219778868512342	0.00217613041728384	0.00256175059701539
254	13.6259639633796	0.31	-0.445673679598933	-0.459983720996047	-0.431363638201819	0.458772984196385	-14.766381700598	-15.1079535520737	-14.4248098491222	15.8	9.06	28.01	-0.927357053817079	-0.906390675759351	-0.885424297701623	-0.917691992770363	-0.896944129601827	-0.876196266433292	-0.891233866471298	-0.871062494019285	-0.851108281172908	-0.445673679598933	22.5322093871055	0.0686799081626328	-41.3799213849417	-1.03898219158608	-1.02238664184304	-1.05664806135701	-1.01696277907315	-1.00054646057951	-1.0344378579438	-0.95638819039294	-0.939351594287332	-0.972759951273505	0.00219778868512342	0.00217613041728384	0.00256175059701539
254	13.6259639633796	0.31	-0.445576146047722	-0.459741553353695	-0.43141073874175	0.457337017033853	-14.7977335508224	-15.1410220804437	-14.454445021201	16.17	9.12	29.08	-0.908563914248655	-0.88796427648759	-0.867364638726526	-0.898470433638899	-0.87809964278783	-0.857728851936761	-0.869344186654803	-0.849293807936104	-0.829712395173874	-0.445576146047722	23.1899658021632	-0.0350566017994085	-41.8130035253687	-1.03898219158608	-1.02238664184304	-1.05664806135701	-1.01696277907315	-1.00054646057951	-1.0344378579438	-0.95638819039294	-0.939351594287332	-0.972759951273505	0.00219778868512342	0.00217613041728384	0.00256175059701539
254	13.6259639633796	0.31	-0.445572778026181	-0.459622457614471	-0.431523098437891	0.475546156547508	-15.1742641071884	-15.5136408715695	-14.8348873428073	16.11	9.07	28.47	-0.934315095093592	-0.913875996592453	-0.893436898091314	-0.924037548659445	-0.903823282000391	-0.883609015341337	-0.895870744905993	-0.876349149180391	-0.857245444074911	-0.445572778026181	22.8247177599354	-0.20164254477252	-41.7793263810378	-1.03898219158608	-1.02238664184304	-1.05664806135701	-1.01696277907315	-1.00054646057951	-1.0344378579438	-0.95638819039294	-0.939351594287332	-0.972759951273505	0.00219778868512342	0.00217613041728384	0.00256175059701539
254	13.6259639633796	0.31	-0.445314517712127	-0.459532293929882	-0.431096741494371	0.449346649525535	-14.7994309293848	-15.1483386448038	-14.4505232139658	16.17	9.15	27.77	-0.908827428349236	-0.88789464428818	-0.866961860227123	-0.898725761276214	-0.878025646266399	-0.857325531256585	-0.874256606567816	-0.854050085435938	-0.83426382316059	-0.445314517712127	22.6983817478461	-0.221437858152006	-41.8073859059927	-1.03898219158608	-1.02238664184304	-1.05664806135701	-1.01696277907315	-1.00054646057951	-1.0344378579438	-0.95638819039294	-0.939351594287332	-0.972759951273505	0.00219778868512342	0.00217613041728384	0.00256175059701539
254	13.6259639633796	0.31	-0.445256369930649	-0.459333336254207	-0.431179403607091	0.452977846361115	-14.8299427061514	-15.1770155363413	-14.4828698759614	15.95	8.95	28.54	-0.922651860913654	-0.901552363988153	-0.880452867062652	-0.912764097209156	-0.891890716816576	-0.871017336423996	-0.882738053209707	-0.862736108594364	-0.843161042589757	-0.445256369930649	23.0529103625063	-0.237011041075389	-41.8749388715108	-1.03898219158608	-1.02238664184304	-1.05664806135701	-1.01696277907315	-1.00054646057951	-1.0344378579438	-0.95638819039294	-0.939351594287332	-0.972759951273505	0.00219778868512342	0.00217613041728384	0.00256175059701539
254	13.6259639633796	0.31	-0.445236196591608	-0.459276321544801	-0.431196071638416	0.463936223349123	-14.9856204088259	-15.3286811210249	-14.642559696627	15.62	8.72	28.01	-0.951431650374209	-0.930138310326949	-0.908844970279689	-0.941842321733626	-0.920763593882091	-0.899684866030555	-0.909725843585268	-0.890462264192124	-0.86908640168281	-0.445236196591608	22.6533129288704	-0.116270856444108	-41.4053513291404	-1.03898219158608	-1.02238664184304	-1.05664806135701	-1.01696277907315	-1.00054646057951	-1.0344378579438	-0.95638819039294	-0.939351594287332	-0.972759951273505	0.00219778868512342	0.00217613041728384	0.00256175059701539
254	13.6259639633796	0.31	-0.44520521968245	-0.459201430777086	-0.431209008587815	0.480084655880592	-15.3752137607741	-15.7159715052768	-15.0344560162713	16.14	9	28.15	-0.945010127850712	-0.924520174710332	-0.904030221569952	-0.934570175104552	-0.914306583710202	-0.894042992315853	-0.906259644897051	-0.886148182243153	-0.866167098942515	-0.44520521968245	22.8895892385488	0.181452612239583	-41.3761388500616	-1.03898219158608	-1.02238664184304	-1.05664806135701	-1.01696277907315	-1.00054646057951	-1.0344378579438	-0.95638819039294	-0.939351594287332	-0.972759951273505	0.00219778868512342	0.00217613041728384	0.00256175059701539
254	13.6259639633796	0.31	-0.44488670890305	-0.458984017551659	-0.430789400254441	0.455051314063784	-14.8317030145343	-15.1773683323746	-14.4860376966941	15.77	8.86	27.72	-0.933164376407349	-0.911911511371454	-0.890658646335558	-0.923486320438472	-0.902453873608111	-0.88142142677775	-0.895491713710752	-0.875201323470098	-0.854579618123675	-0.44488670890305	22.5761520736688	-0.257736000321208	-41.5845356905293	-1.03898219158608	-1.02238664184304	-1.05664806135701	-1.01696277907315	-1.00054646057951	-1.0344378579438	-0.95638819039294	-0.939351594287332	-0.972759951273505	0.00219778868512342	0.00217613041728384	0.00256175059701539
254	13.6259639633796	0.31	-0.444757497785363	-0.458872231360769	-0.430642764209957	0.456319380107773	-14.9463980907888	-15.2938471838898	-14.5989489976878	16.15	9.25	28.54	-0.91899932766775	-0.898121292264408	-0.877243256861066	-0.908827874683705	-0.888180916658888	-0.867533958634072	-0.882527128503545	-0.862488324662124	-0.843043785125414	-0.444757497785363	23.0589052457739	-0.00548668067809659	-41.7697032378682	-1.03898219158608	-1.02238664184304	-1.05664806135701	-1.01696277907315	-1.00054646057951	-1.0344378579438	-0.95638819039294	-0.939351594287332	-0.972759951273505	0.00219778868512342	0.00217613041728384	0.00256175059701539
254	13.6259639633796	0.31	-0.444700663413531	-0.458712313362612	-0.430689013464451	0.467315240603587	-15.1498059197561	-15.4942782955387	-14.8053335439734	15.81	8.79	27.87	-0.950324900760053	-0.929197057946974	-0.908069215133895	-0.940397608498372	-0.919490471541045	-0.898583334583717	-0.910596131799927	-0.890355855226992	-0.870134134956456	-0.444700663413531	22.4734836774275	-0.130022728937797	-41.4537111679357	-1.03898219158608	-1.02238664184304	-1.05664806135701	-1.01696277907315	-1.00054646057951	-1.0344378579438	-0.95638819039294	-0.939351594287332	-0.972759951273505	0.00219778868512342	0.00217613041728384	0.00256175059701539
254	13.6259639633796	0.31	-0.44468715841177	-0.458864554184033	-0.430509762639506	0.461378532824318	-14.7588651602628	-15.0984773502043	-14.4192529703213	16.01	9.07	28	-0.914811970398573	-0.894234975152921	-0.873657979907268	-0.904915430981816	-0.884561039999244	-0.864206649016671	-0.879255922147249	-0.860079647000015	-0.839192982163466	-0.44468715841177	22.7017049641051	0.0987210428030646	-41.3808772659829	-1.03898219158608	-1.02238664184304	-1.05664806135701	-1.01696277907315	-1.00054646057951	-1.0344378579438	-0.95638819039294	-0.939351594287332	-0.972759951273505	0.00219778868512342	0.00217613041728384	0.00256175059701539
254	13.6259639633796	0.31	-0.44462693593402	-0.458863641803627	-0.430390230064412	0.451185663587649	-14.6301753119995	-14.9738137816098	-14.2865368423892	16.06	9	28.34	-0.904273409258745	-0.883520972037399	-0.862768534816053	-0.894400818345318	-0.873874950125167	-0.853349081905016	-0.866932620393316	-0.846691399285715	-0.826469362340824	-0.44462693593402	22.7851422813753	-0.0191950282684735	-41.5527436087064	-1.03898219158608	-1.02238664184304	-1.05664806135701	-1.01696277907315	-1.00054646057951	-1.0344378579438	-0.95638819039294	-0.939351594287332	-0.972759951273505	0.00219778868512342	0.00217613041728384	0.00256175059701539
254	13.6259639633796	0.31	-0.444549429868314	-0.458584483570839	-0.430514376165789	0.463405840108013	-14.9738479402602	-15.3170048955895	-14.630690984931	16.13	8.89	29.09	-0.921055720145036	-0.900420701825982	-0.879785683506928	-0.910881473995865	-0.890474396018615	-0.870067318041365	-0.877708051145052	-0.857263308095714	-0.838474244018448	-0.444549429868314	23.0898078201888	0.039959823380205	-41.5904990070466	-1.03898219158608	-1.02238664184304	-1.05664806135701	-1.01696277907315	-1.00054646057951	-1.0344378579438	-0.95638819039294	-0.939351594287332	-0.972759951273505	0.00219778868512342	0.00217613041728384	0.00256175059701539
254	13.6259639633796	0.31	-0.444525169165294	-0.458762587378184	-0.430287750952403	0.456146328274378	-14.741283652425	-15.0840841247436	-14.3984831801063	16.23	9.04	28.14	-0.902086733945967	-0.88158593615727	-0.861085138368573	-0.891973812520066	-0.871702840699764	-0.851431868879462	-0.865592922652756	-0.846135997397297	-0.825734465158308	-0.444525169165294	22.7963714206116	-0.010690044872514	-41.6014391295798	-1.03898219158608	-1.02238664184304	-1.05664806135701	-1.01696277907315	-1.00054646057951	-1.0344378579438	-0.95638819039294	-0.939351594287332	-0.972759951273505	0.00219778868512342	0.00217613041728384	0.00256175059701539
254	13.6259639633796	0.31	-0.444391268745856	-0.458397248531207	-0.430385288960506	0.458347877001632	-14.8047798855346	-15.147533257042	-14.4620265140273	16.21	9.08	28.99	-0.906690397457456	-0.886174107090679	-0.865657816723902	-0.896550050912052	-0.876263212952324	-0.855976374992597	-0.867341776631187	-0.847135146916396	-0.828087792531566	-0.444391268745856	23.193058249592	-0.00381935364157001	-41.7505732718974	-1.03898219158608	-1.02238664184304	-1.05664806135701	-1.01696277907315	-1.00054646057951	-1.0344378579438	-0.95638819039294	-0.939351594287332	-0.972759951273505	0.00219778868512342	0.00217613041728384	0.00256175059701539
254	13.6259639633796	0.31	-0.443982163722331	-0.458100495422065	-0.429863832022598	0.461826970709228	-14.9124313151252	-15.25526772829	-14.5695949019604	16.12	9.11	27.84	-0.918201541634861	-0.897566510594881	-0.876931479554902	-0.908084623555952	-0.887676953186937	-0.867269282817923	-0.88339913019399	-0.863342001771903	-0.843454942268013	-0.443982163722331	22.7416730771849	-0.0825396264169196	-41.5961439583082	-1.03898219158608	-1.02238664184304	-1.05664806135701	-1.01696277907315	-1.00054646057951	-1.0344378579438	-0.95638819039294	-0.939351594287332	-0.972759951273505	0.00219778868512342	0.00217613041728384	0.00256175059701539
254	13.6259639633796	0.31	-0.443888695904917	-0.458087109454988	-0.429690282354846	0.461026664171251	-15.0346338466884	-15.3808366990121	-14.6884309943647	15.92	8.96	28.13	-0.937140051025701	-0.916046233761992	-0.894952416498283	-0.927160875416087	-0.906291676560824	-0.88542247770556	-0.898463137275619	-0.878551804281208	-0.857685750130423	-0.443888695904917	22.9010460547329	-0.0311489506942903	-41.541184937885	-1.03898219158608	-1.02238664184304	-1.05664806135701	-1.01696277907315	-1.00054646057951	-1.0344378579438	-0.95638819039294	-0.939351594287332	-0.972759951273505	0.00219778868512342	0.00217613041728384	0.00256175059701539
254	13.6259639633796	0.31	-0.443657976400795	-0.45770979111825	-0.429606161683339	0.468369446973746	-15.22267921916	-15.5680765293439	-14.8772819089761	15.66	8.99	27.78	-0.963955773642567	-0.942569205383809	-0.921182637125051	-0.954167923042988	-0.932998510530041	-0.911829098017094	-0.926304380219312	-0.90624847749897	-0.885275845906984	-0.443657976400795	22.5575951917006	-0.028286938534885	-41.3901195380991	-1.03898219158608	-1.02238664184304	-1.05664806135701	-1.01696277907315	-1.00054646057951	-1.0344378579438	-0.95638819039294	-0.939351594287332	-0.972759951273505	0.00219778868512342	0.00217613041728384	0.00256175059701539
254	13.6259639633796	0.31	-0.443111512330951	-0.457034370804751	-0.42918865385715	0.472775850288201	-15.0829131517323	-15.422126085944	-14.7437002175207	15.82	8.83	27.87	-0.945007983930954	-0.924222332893201	-0.903436681855449	-0.935108927858606	-0.914541008658702	-0.893973089458798	-0.905997655445995	-0.886013809729298	-0.865402720787246	-0.443111512330951	22.6287659137219	0.239284130478804	-41.1295073960511	-1.03898219158608	-1.02238664184304	-1.05664806135701	-1.01696277907315	-1.00054646057951	-1.0344378579438	-0.95638819039294	-0.939351594287332	-0.972759951273505	0.00219778868512342	0.00217613041728384	0.00256175059701539
254	13.6259639633796	0.31	-0.442910942033637	-0.45703022426783	-0.428791659799444	0.456744355949285	-14.8999180772105	-15.2459901684081	-14.5538459860128	16.13	9.02	28.37	-0.916799953915783	-0.895989309690196	-0.875178665464609	-0.906673155289976	-0.886092381498441	-0.865511607706906	-0.878881186177286	-0.858555671333507	-0.838005619328526	-0.442910942033637	22.8652885918068	-0.0759653850282429	-41.6337023101704	-1.03898219158608	-1.02238664184304	-1.05664806135701	-1.01696277907315	-1.00054646057951	-1.0344378579438	-0.95638819039294	-0.939351594287332	-0.972759951273505	0.00219778868512342	0.00217613041728384	0.00256175059701539
254	13.6259639633796	0.31	-0.442883809286101	-0.456942501458067	-0.428825117114135	0.465639337928132	-15.0502862725972	-15.3936499382628	-14.7069226069315	16.14	8.99	28.97	-0.925143015418302	-0.904507201409734	-0.883871387401165	-0.914907964213782	-0.894500448543421	-0.87409293287306	-0.883712729691925	-0.864507823499245	-0.844321828279888	-0.442883809286101	23.0765659891441	0.144497543139623	-41.5246179794845	-1.03898219158608	-1.02238664184304	-1.05664806135701	-1.01696277907315	-1.00054646057951	-1.0344378579438	-0.95638819039294	-0.939351594287332	-0.972759951273505	0.00219778868512342	0.00217613041728384	0.00256175059701539
254	13.6259639633796	0.31	-0.44274800791837	-0.456979855537152	-0.428516160299588	0.459291418696184	-15.0958689013373	-15.4446980346109	-14.7470397680637	15.86	8.82	27.79	-0.94417122989056	-0.922846472938593	-0.901521715986626	-0.934213114138257	-0.913113268083164	-0.892013422028072	-0.905607866795404	-0.884886286154504	-0.863780464514602	-0.44274800791837	22.5344328660467	-0.0164605497677349	-41.4115642860695	-1.03898219158608	-1.02238664184304	-1.05664806135701	-1.01696277907315	-1.00054646057951	-1.0344378579438	-0.95638819039294	-0.939351594287332	-0.972759951273505	0.00219778868512342	0.00217613041728384	0.00256175059701539
254	13.6259639633796	0.31	-0.442707766668774	-0.456650523432979	-0.428765009904569	0.481249670866901	-15.3619179887289	-15.7015875106788	-15.0222484667791	15.78	8.86	28.15	-0.964758150332568	-0.943887716722093	-0.923017283111618	-0.954732854587551	-0.934079296335112	-0.913425738082674	-0.924453061207814	-0.904127385695231	-0.883789025608895	-0.442707766668774	22.6422573990301	-0.152985763006708	-41.4722106048036	-1.03898219158608	-1.02238664184304	-1.05664806135701	-1.01696277907315	-1.00054646057951	-1.0344378579438	-0.95638819039294	-0.939351594287332	-0.972759951273505	0.00219778868512342	0.00217613041728384	0.00256175059701539
254	13.6259639633796	0.31	-0.44267788045886	-0.456761455966032	-0.428594304951689	0.464720613208481	-14.904898473632	-15.2455736437154	-14.5642233035486	15.94	9.07	28.67	-0.927423505978827	-0.906699447440766	-0.885975388902705	-0.917502959232551	-0.897000583658286	-0.876498208084021	-0.887987111151392	-0.868637206840856	-0.84877539264812	-0.44267788045886	22.9141785707508	-0.103029559482538	-41.7042943587623	-1.03898219158608	-1.02238664184304	-1.05664806135701	-1.01696277907315	-1.00054646057951	-1.0344378579438	-0.95638819039294	-0.939351594287332	-0.972759951273505	0.00219778868512342	0.00217613041728384	0.00256175059701539
254	13.6259639633796	0.31	-0.442651900735239	-0.456586551513878	-0.428717249956599	0.466710175318988	-14.9610631913052	-15.3016576979083	-14.6204686847022	16.11	8.76	28.09	-0.921617850087022	-0.901103865058467	-0.880589880029912	-0.911482065927542	-0.891193689945601	-0.87090531396366	-0.881582326676699	-0.862280778762882	-0.842896404755873	-0.442651900735239	22.7873189281654	-0.340347494687042	-41.7496078073331	-1.03898219158608	-1.02238664184304	-1.05664806135701	-1.01696277907315	-1.00054646057951	-1.0344378579438	-0.95638819039294	-0.939351594287332	-0.972759951273505	0.00219778868512342	0.00217613041728384	0.00256175059701539
254	13.6259639633796	0.31	-0.442600106211289	-0.456586467301883	-0.428613745120695	0.458014962501028	-14.9127343444667	-15.2582186036094	-14.5672500853239	15.71	8.91	28.28	-0.941397209131547	-0.920081620083759	-0.89876603103597	-0.931734376622375	-0.9106375782878	-0.889540779953225	-0.902060325375229	-0.881246949526842	-0.861019035811452	-0.442600106211289	22.9245740679764	0.0430371884866945	-41.419270887917	-1.03898219158608	-1.02238664184304	-1.05664806135701	-1.01696277907315	-1.00054646057951	-1.0344378579438	-0.95638819039294	-0.939351594287332	-0.972759951273505	0.00219778868512342	0.00217613041728384	0.00256175059701539
254	13.6259639633796	0.31	-0.442463393715865	-0.456368228170755	-0.428558559260974	0.462145645484265	-14.9389945270124	-15.2822215298192	-14.5957675242056	16.19	9.13	28.71	-0.915937711555527	-0.895366451357427	-0.874795191159327	-0.905729416433165	-0.88538742673293	-0.865045437032694	-0.878086944540243	-0.858265989451281	-0.838722416757482	-0.442463393715865	23.2311506537868	-0.109680653100146	-41.8389676372005	-1.03898219158608	-1.02238664184304	-1.05664806135701	-1.01696277907315	-1.00054646057951	-1.0344378579438	-0.95638819039294	-0.939351594287332	-0.972759951273505	0.00219778868512342	0.00217613041728384	0.00256175059701539
254	13.6259639633796	0.31	-0.442378268510203	-0.456470460568932	-0.428286076451473	0.45934771139923	-14.889815239947	-15.2338439769862	-14.5457865029079	16.07	8.98	28.84	-0.919575426292587	-0.898808483097053	-0.87804153990152	-0.909523672511024	-0.888983729944073	-0.868443787377122	-0.879486067686192	-0.859498758853224	-0.838982006149022	-0.442378268510203	22.9439147057633	0.162557366673023	-41.4013163927927	-1.03898219158608	-1.02238664184304	-1.05664806135701	-1.01696277907315	-1.00054646057951	-1.0344378579438	-0.95638819039294	-0.939351594287332	-0.972759951273505	0.00219778868512342	0.00217613041728384	0.00256175059701539
254	13.6259639633796	0.31	-0.442351689071686	-0.456418661119652	-0.428284717023721	0.462058730316905	-14.8764975989648	-15.2183484819659	-14.5346467159637	15.86	8.94	27.94	-0.930473427006652	-0.909572133873023	-0.888670840739394	-0.920664043331203	-0.899983099105678	-0.879302154880152	-0.892481747349654	-0.872560403373772	-0.852508517539587	-0.442351689071686	22.6107136390576	-0.175084048169481	-41.5620677264976	-1.03898219158608	-1.02238664184304	-1.05664806135701	-1.01696277907315	-1.00054646057951	-1.0344378579438	-0.95638819039294	-0.939351594287332	-0.972759951273505	0.00219778868512342	0.00217613041728384	0.00256175059701539
254	13.6259639633796	0.31	-0.442236560812806	-0.456278542128456	-0.428194579497155	0.456581713362552	-14.9185434382344	-15.265161714912	-14.5719251615568	15.92	9.09	28.24	-0.930198002384404	-0.909076468621649	-0.887954934858895	-0.920295974720031	-0.899399281272024	-0.878502587824016	-0.893403793828469	-0.872561276448232	-0.852939352157383	-0.442236560812806	22.9155465594112	-0.0282580321238931	-41.6052701381263	-1.03898219158608	-1.02238664184304	-1.05664806135701	-1.01696277907315	-1.00054646057951	-1.0344378579438	-0.95638819039294	-0.939351594287332	-0.972759951273505	0.00219778868512342	0.00217613041728384	0.00256175059701539
254	13.6259639633796	0.31	-0.442231897737903	-0.456227292434859	-0.428236503040947	0.465601685631115	-14.9695413490015	-15.3110887067428	-14.6279939912602	16.16	9.02	28.58	-0.919570010900984	-0.899056988378748	-0.878543965856512	-0.90937828375406	-0.889092610020961	-0.868806936287862	-0.880137000923361	-0.860322456359208	-0.841374914521732	-0.442231897737903	22.8952106899078	0.175833278802567	-41.4676935038612	-1.03898219158608	-1.02238664184304	-1.05664806135701	-1.01696277907315	-1.00054646057951	-1.0344378579438	-0.95638819039294	-0.939351594287332	-0.972759951273505	0.00219778868512342	0.00217613041728384	0.00256175059701539
254	13.6259639633796	0.31	-0.442167814445559	-0.456186214964801	-0.428149413926316	0.474221682809859	-15.2765744982857	-15.6191480122905	-14.934000984281	15.86	9.01	28.67	-0.954892999745213	-0.933949408573413	-0.913005817401613	-0.944823550638355	-0.924100811881931	-0.903378073125507	-0.913715455863056	-0.894167575790153	-0.87406678480543	-0.442167814445559	22.9206247700253	0.0609158735171655	-41.4450966604297	-1.03898219158608	-1.02238664184304	-1.05664806135701	-1.01696277907315	-1.00054646057951	-1.0344378579438	-0.95638819039294	-0.939351594287332	-0.972759951273505	0.00219778868512342	0.00217613041728384	0.00256175059701539
254	13.6259639633796	0.31	-0.442047527306034	-0.4560175710216	-0.428077483590468	0.460526249453579	-15.0478619744122	-15.3947185491509	-14.7010053996736	15.9	9.03	28.5	-0.938765948341265	-0.917614724284563	-0.896463500227861	-0.928793230185549	-0.907866700256855	-0.886940170328161	-0.89919153463925	-0.87916994747219	-0.859058472958278	-0.442047527306034	22.9219912422034	0.0482449078940946	-41.5233257010142	-1.03898219158608	-1.02238664184304	-1.05664806135701	-1.01696277907315	-1.00054646057951	-1.0344378579438	-0.95638819039294	-0.939351594287332	-0.972759951273505	0.00219778868512342	0.00217613041728384	0.00256175059701539
254	13.6259639633796	0.31	-0.441983842526154	-0.455973513670502	-0.427994171381807	0.463205353344931	-14.8097373155212	-15.149270186948	-14.4702044440943	16.07	8.86	28.32	-0.91440259107405	-0.893908551852609	-0.873414512631169	-0.904405341954721	-0.884135365982398	-0.863865390010076	-0.874398588059688	-0.854717720636388	-0.835250192172117	-0.441983842526154	22.9095507189645	-0.163735818645569	-41.6732938027057	-1.03898219158608	-1.02238664184304	-1.05664806135701	-1.01696277907315	-1.00054646057951	-1.0344378579438	-0.95638819039294	-0.939351594287332	-0.972759951273505	0.00219778868512342	0.00217613041728384	0.00256175059701539
254	13.6259639633796	0.31	-0.441926426498301	-0.455930884753758	-0.427921968242844	0.45879408485648	-14.8399167214402	-15.1831749792805	-14.4966584636	16.07	9.07	28.51	-0.916697541350603	-0.895973022174619	-0.875248502998634	-0.906682694889402	-0.886184589408412	-0.865686483927422	-0.878555264178168	-0.858353528541925	-0.839119200776107	-0.441926426498301	22.8784136520283	0.0935060240987712	-41.5085645574227	-1.03898219158608	-1.02238664184304	-1.05664806135701	-1.01696277907315	-1.00054646057951	-1.0344378579438	-0.95638819039294	-0.939351594287332	-0.972759951273505	0.00219778868512342	0.00217613041728384	0.00256175059701539
254	13.6259639633796	0.31	-0.441822266009823	-0.45571882347961	-0.427925708540035	0.476623693822619	-15.0748840501572	-15.4113106784877	-14.7384574218267	15.92	8.98	28.39	-0.93907964014666	-0.918579670763178	-0.898079701379696	-0.929082333065949	-0.908800603414551	-0.888518873763154	-0.899782604167451	-0.879578017763696	-0.861124682583953	-0.441822266009823	22.9117448409692	0.0353997908159437	-41.4427494741972	-1.03898219158608	-1.02238664184304	-1.05664806135701	-1.01696277907315	-1.00054646057951	-1.0344378579438	-0.95638819039294	-0.939351594287332	-0.972759951273505	0.00219778868512342	0.00217613041728384	0.00256175059701539
254	13.6259639633796	0.31	-0.441725913439433	-0.45577488389599	-0.427676942982875	0.45757045933872	-14.9057091472553	-15.2513399879779	-14.5600783065326	16.02	9.19	27.92	-0.923556790329098	-0.902626845147352	-0.881696899965607	-0.913550005567696	-0.892846837405723	-0.87214366924375	-0.88967071245581	-0.869321561809531	-0.849516647711457	-0.441725913439433	22.9451482097975	0.0093833342651743	-41.6463880472376	-1.03898219158608	-1.02238664184304	-1.05664806135701	-1.01696277907315	-1.00054646057951	-1.0344378579438	-0.95638819039294	-0.939351594287332	-0.972759951273505	0.00219778868512342	0.00217613041728384	0.00256175059701539
254	13.6259639633796	0.31	-0.441681730426326	-0.455596491838214	-0.427766969014437	0.466996169837821	-15.0380757279701	-15.3802268282974	-14.6959246276428	15.97	8.84	28.4	-0.933912145963847	-0.913136180048792	-0.892360214133736	-0.923870534304155	-0.903317955762822	-0.882765377221489	-0.893041105717206	-0.872863485527871	-0.853651704502992	-0.441681730426326	22.9506906343411	0.0854326976724341	-41.4406958209502	-1.03898219158608	-1.02238664184304	-1.05664806135701	-1.01696277907315	-1.00054646057951	-1.0344378579438	-0.95638819039294	-0.939351594287332	-0.972759951273505	0.00219778868512342	0.00217613041728384	0.00256175059701539
254	13.6259639633796	0.31	-0.44167143921169	-0.455590745384313	-0.427752133039068	0.480637292825619	-15.1657330777212	-15.5014762769241	-14.8299898785183	16.11	8.88	28.71	-0.933728677778244	-0.913505245644142	-0.89328181351004	-0.923461980442321	-0.903460912536454	-0.883459844630586	-0.891637044592162	-0.871911505313537	-0.852773560468606	-0.44167143921169	22.9268855305625	-0.128404585588168	-41.6260290552265	-1.03898219158608	-1.02238664184304	-1.05664806135701	-1.01696277907315	-1.00054646057951	-1.0344378579438	-0.95638819039294	-0.939351594287332	-0.972759951273505	0.00219778868512342	0.00217613041728384	0.00256175059701539
254	13.6259639633796	0.31	-0.44163696909242	-0.455525878394271	-0.427748059790569	0.467815102481446	-14.8742877707355	-15.2121561132229	-14.5364194282481	15.96	9.01	28.7	-0.924555178991161	-0.90402042221251	-0.88348566543386	-0.914639943248725	-0.894325407998222	-0.874010872747719	-0.884879434572249	-0.864901426067521	-0.84642859633977	-0.44163696909242	23.0332665920824	-0.0919563635453576	-41.7113058225892	-1.03898219158608	-1.02238664184304	-1.05664806135701	-1.01696277907315	-1.00054646057951	-1.0344378579438	-0.95638819039294	-0.939351594287332	-0.972759951273505	0.00219778868512342	0.00217613041728384	0.00256175059701539
254	13.6259639633796	0.31	-0.441586386500995	-0.455559175841133	-0.427613597160857	0.462764517111635	-15.0207169774761	-15.3653922674599	-14.6760416874924	15.85	9.03	27.78	-0.940139716000229	-0.919050574662532	-0.897961433324834	-0.930249092350968	-0.909381816717386	-0.888514541083804	-0.904286354576469	-0.883938499823148	-0.863344354127142	-0.441586386500995	22.741018559387	-0.00929147240014127	-41.4646845001039	-1.03898219158608	-1.02238664184304	-1.05664806135701	-1.01696277907315	-1.00054646057951	-1.0344378579438	-0.95638819039294	-0.939351594287332	-0.972759951273505	0.00219778868512342	0.00217613041728384	0.00256175059701539
254	13.6259639633796	0.31	-0.441569430217595	-0.455464179994681	-0.42767468044051	0.459831824686431	-14.9222963026798	-15.2667396581108	-14.5778529472488	15.87	8.99	28.59	-0.932687744977915	-0.911644738832269	-0.890601732686624	-0.922832289463904	-0.902011638990954	-0.881190988518004	-0.893421337445432	-0.87274119821922	-0.852744612722057	-0.441569430217595	22.9000841416713	-0.0753177393502255	-41.668603616675	-1.03898219158608	-1.02238664184304	-1.05664806135701	-1.01696277907315	-1.00054646057951	-1.0344378579438	-0.95638819039294	-0.939351594287332	-0.972759951273505	0.00219778868512342	0.00217613041728384	0.00256175059701539
254	13.6259639633796	0.31	-0.441556154636187	-0.455515566239498	-0.427596743032876	0.454803474268424	-14.7718887142698	-15.1163320988466	-14.4274453296931	16.25	9.04	28.73	-0.902873449910134	-0.882300417715686	-0.861727385521238	-0.892717655980549	-0.872376035481167	-0.852034414981784	-0.863748734154659	-0.844460324564906	-0.824781230986051	-0.441556154636187	23.1639915994663	-0.148695039668245	-41.9104237902696	-1.03898219158608	-1.02238664184304	-1.05664806135701	-1.01696277907315	-1.00054646057951	-1.0344378579438	-0.95638819039294	-0.939351594287332	-0.972759951273505	0.00219778868512342	0.00217613041728384	0.00256175059701539
254	13.6259639633796	0.31	-0.44131466373693	-0.455227142492541	-0.427402184981319	0.459142261989292	-14.7497566750243	-15.0906903601474	-14.4088229899013	15.76	8.96	28.68	-0.928152807050348	-0.907183683086301	-0.886214559122255	-0.918536496104541	-0.897784626901529	-0.877032757698518	-0.888375464939345	-0.867979676675845	-0.847759615595854	-0.44131466373693	22.9571851549234	-0.14467254217304	-41.7113936467934	-1.03898219158608	-1.02238664184304	-1.05664806135701	-1.01696277907315	-1.00054646057951	-1.0344378579438	-0.95638819039294	-0.939351594287332	-0.972759951273505	0.00219778868512342	0.00217613041728384	0.00256175059701539
254	13.6259639633796	0.31	-0.441266750129538	-0.455131644745718	-0.427401855513357	0.46791748003459	-15.0977398092199	-15.4406133446471	-14.7548662737927	16.22	9.07	28.18	-0.923671699012153	-0.903160688604388	-0.882649678196622	-0.913324657329055	-0.893043412843401	-0.872762168357747	-0.886469421247685	-0.866998449291402	-0.846591137936657	-0.441266750129538	23.0649250605453	0.198020699772621	-41.4200833203736	-1.03898219158608	-1.02238664184304	-1.05664806135701	-1.01696277907315	-1.00054646057951	-1.0344378579438	-0.95638819039294	-0.939351594287332	-0.972759951273505	0.00219778868512342	0.00217613041728384	0.00256175059701539
254	13.6259639633796	0.31	-0.441178194532585	-0.455049078172717	-0.427307310892452	0.459103189110649	-14.7768414986828	-15.1184281088624	-14.4352548885033	15.74	8.98	28.01	-0.931367369452191	-0.910324003020693	-0.889280636589196	-0.921764211893937	-0.900937819741361	-0.880111427588785	-0.894185169108334	-0.874230412333778	-0.854049300593939	-0.441178194532585	22.857044663184	0.0691114753923179	-41.3667366660361	-1.03898219158608	-1.02238664184304	-1.05664806135701	-1.01696277907315	-1.00054646057951	-1.0344378579438	-0.95638819039294	-0.939351594287332	-0.972759951273505	0.00219778868512342	0.00217613041728384	0.00256175059701539
254	13.6259639633796	0.31	-0.441084878383209	-0.454986680375435	-0.427183076390983	0.474223808346343	-15.1707063038402	-15.5109042989482	-14.8305083087322	15.97	9.06	28.22	-0.942132859323709	-0.921469221428075	-0.900805583532441	-0.932011529260616	-0.911569880755731	-0.891128232250847	-0.904538973788876	-0.883989067713769	-0.864657209673457	-0.441084878383209	23.0746159209757	-0.110175872635827	-41.6576984000997	-1.03898219158608	-1.02238664184304	-1.05664806135701	-1.01696277907315	-1.00054646057951	-1.0344378579438	-0.95638819039294	-0.939351594287332	-0.972759951273505	0.00219778868512342	0.00217613041728384	0.00256175059701539
254	13.6259639633796	0.31	-0.441076910247587	-0.455007318408731	-0.427146502086444	0.45409390290902	-15.0247785486244	-15.3756203923107	-14.673936704938	16.04	9.15	28.44	-0.929956172085335	-0.908736375443823	-0.887516578802311	-0.91984601233937	-0.898856909939438	-0.877867807539507	-0.892444494615661	-0.872383075437019	-0.851645159926215	-0.441076910247587	23.0617462775924	0.10057509386193	-41.6084691109853	-1.03898219158608	-1.02238664184304	-1.05664806135701	-1.01696277907315	-1.00054646057951	-1.0344378579438	-0.95638819039294	-0.939351594287332	-0.972759951273505	0.00219778868512342	0.00217613041728384	0.00256175059701539
254	13.6259639633796	0.31	-0.441011757473545	-0.455091889262662	-0.426931625684428	0.448884470946802	-14.7586531227168	-15.1069246151358	-14.4103816302977	16.09	9.03	28.03	-0.910821448415285	-0.8898235846377	-0.868825720860114	-0.900832478334947	-0.880064897927818	-0.859297317520689	-0.874296229486417	-0.854205651383674	-0.833428437303756	-0.441011757473545	22.8410339534385	-0.0496019366539402	-41.6212535067599	-1.03898219158608	-1.02238664184304	-1.05664806135701	-1.01696277907315	-1.00054646057951	-1.0344378579438	-0.95638819039294	-0.939351594287332	-0.972759951273505	0.00219778868512342	0.00217613041728384	0.00256175059701539
254	13.6259639633796	0.31	-0.4408582589658	-0.45492209400498	-0.42679442392662	0.465027619031134	-14.9455538300498	-15.2869475186071	-14.6041601414924	15.86	8.97	28.01	-0.934529288535537	-0.913659039554195	-0.892788790572852	-0.924672918414637	-0.904022785486369	-0.883372652558102	-0.896457050849209	-0.876612158656752	-0.856463861562678	-0.4408582589658	22.664821020459	0.4031283250041	-41.0141231175544	-1.03898219158608	-1.02238664184304	-1.05664806135701	-1.01696277907315	-1.00054646057951	-1.0344378579438	-0.95638819039294	-0.939351594287332	-0.972759951273505	0.00219778868512342	0.00217613041728384	0.00256175059701539
254	13.6259639633796	0.31	-0.440843496687808	-0.454751722673048	-0.426935270702568	0.469106383199283	-14.9544578046781	-15.2932675706702	-14.6156480386861	15.99	9.07	27.86	-0.927665207041603	-0.907113547282541	-0.886561887523479	-0.917661468883962	-0.897331433716805	-0.877001398549647	-0.89206848505594	-0.873464239275755	-0.852125590344605	-0.440843496687808	22.7826721025666	0.0603614839548625	-41.4703335537513	-1.03898219158608	-1.02238664184304	-1.05664806135701	-1.01696277907315	-1.00054646057951	-1.0344378579438	-0.95638819039294	-0.939351594287332	-0.972759951273505	0.00219778868512342	0.00217613041728384	0.00256175059701539
254	13.6259639633796	0.31	-0.440783737132073	-0.45473000653645	-0.426837467727697	0.461921952498398	-14.8951001412413	-15.2374726862401	-14.5527275962425	16.05	8.94	28.15	-0.921120348097347	-0.900423587924447	-0.879726827751547	-0.911091744183025	-0.890620317877206	-0.870148891571387	-0.883079370906722	-0.862579435813151	-0.843028172774477	-0.440783737132073	22.8407172598847	-0.114592032129081	-41.6096280010669	-1.03898219158608	-1.02238664184304	-1.05664806135701	-1.01696277907315	-1.00054646057951	-1.0344378579438	-0.95638819039294	-0.939351594287332	-0.972759951273505	0.00219778868512342	0.00217613041728384	0.00256175059701539
254	13.6259639633796	0.31	-0.440690619277984	-0.454812563106389	-0.42656867544958	0.449931168739323	-14.5678367429449	-14.9108790720541	-14.2247944138357	15.67	8.92	27.92	-0.922334848307595	-0.901115449165998	-0.879896050024401	-0.91294090471035	-0.891937624301629	-0.870934343892908	-0.885376100267079	-0.864535018012971	-0.844853539685728	-0.440690619277984	22.5864487044838	0.0563716383996363	-41.2648657353119	-1.03898219158608	-1.02238664184304	-1.05664806135701	-1.01696277907315	-1.00054646057951	-1.0344378579438	-0.95638819039294	-0.939351594287332	-0.972759951273505	0.00219778868512342	0.00217613041728384	0.00256175059701539
254	13.6259639633796	0.31	-0.44064924115693	-0.454560937492272	-0.426737544821587	0.455607804605982	-14.9093305438093	-15.2564154109066	-14.5622456767119	15.87	8.95	28.13	-0.932544670313097	-0.911329192480305	-0.890113714647513	-0.922705623567598	-0.901713984961784	-0.88072234635597	-0.893990591051374	-0.874042676156473	-0.853948522367738	-0.44064924115693	23.0199066019611	0.136798966034452	-41.4711858221549	-1.03898219158608	-1.02238664184304	-1.05664806135701	-1.01696277907315	-1.00054646057951	-1.0344378579438	-0.95638819039294	-0.939351594287332	-0.972759951273505	0.00219778868512342	0.00217613041728384	0.00256175059701539
254	13.6259639633796	0.31	-0.440628767336607	-0.454485447543975	-0.42677208712924	0.459854965462826	-15.0308534126297	-15.3777863723441	-14.6839204529153	15.99	9.15	28.3	-0.932706367703614	-0.911663899505859	-0.890621431308105	-0.922645672418814	-0.901830180113912	-0.881014687809009	-0.895342711638193	-0.875945211271387	-0.855061962758645	-0.440628767336607	23.0935628732589	-0.18565208576009	-41.90776149479	-1.03898219158608	-1.02238664184304	-1.05664806135701	-1.01696277907315	-1.00054646057951	-1.0344378579438	-0.95638819039294	-0.939351594287332	-0.972759951273505	0.00219778868512342	0.00217613041728384	0.00256175059701539
254	13.6259639633796	0.31	-0.440509032164619	-0.454350613749587	-0.426667450579651	0.462460210646385	-14.9029477100302	-15.2451299520889	-14.5607654679715	15.85	9.14	28.13	-0.932868107276668	-0.911929558277995	-0.890991009279322	-0.923056635347284	-0.902338308247227	-0.88161998114717	-0.896840724307178	-0.876365783942815	-0.856905878122069	-0.440509032164619	22.9746679280818	0.262607716636867	-41.4180576252214	-1.03898219158608	-1.02238664184304	-1.05664806135701	-1.01696277907315	-1.00054646057951	-1.0344378579438	-0.95638819039294	-0.939351594287332	-0.972759951273505	0.00219778868512342	0.00217613041728384	0.00256175059701539
254	13.6259639633796	0.31	-0.440499219630869	-0.454386326278168	-0.42661211298357	0.458718015770128	-14.9597809109319	-15.30586472541	-14.6136970964538	16.11	9.11	28.37	-0.921872690107869	-0.901028051612795	-0.880183413117721	-0.911734146915494	-0.891118752946242	-0.870503358976989	-0.884227342438938	-0.863949405302975	-0.84457375267435	-0.440499219630869	23.1022465010311	-0.120111068336791	-41.841415748898	-1.03898219158608	-1.02238664184304	-1.05664806135701	-1.01696277907315	-1.00054646057951	-1.0344378579438	-0.95638819039294	-0.939351594287332	-0.972759951273505	0.00219778868512342	0.00217613041728384	0.00256175059701539
254	13.6259639633796	0.31	-0.440286368213329	-0.454168206398176	-0.426404530028482	0.457589979027403	-14.7297045968005	-15.0712408461034	-14.3881683474976	16.23	9.08	28.29	-0.901297587081713	-0.880872872186575	-0.860448157291436	-0.891192883320451	-0.870997155716948	-0.850801428113446	-0.864574884575674	-0.844536523051487	-0.825782168640895	-0.440286368213329	22.9715144752305	0.0537127378391868	-41.6104566576112	-1.03898219158608	-1.02238664184304	-1.05664806135701	-1.01696277907315	-1.00054646057951	-1.0344378579438	-0.95638819039294	-0.939351594287332	-0.972759951273505	0.00219778868512342	0.00217613041728384	0.00256175059701539
254	13.6259639633796	0.31	-0.44023835845049	-0.454140049971586	-0.426336666929393	0.460794090961131	-14.8960091931877	-15.2391805014501	-14.5528378849252	15.98	8.9	28.24	-0.924956714751192	-0.904127602197725	-0.883298489644258	-0.914999540441709	-0.894394653628862	-0.873789766816015	-0.885539406556676	-0.865911509758942	-0.846106752220988	-0.44023835845049	22.8214809393169	-0.303281549137483	-41.7807546452847	-1.03898219158608	-1.02238664184304	-1.05664806135701	-1.01696277907315	-1.00054646057951	-1.0344378579438	-0.95638819039294	-0.939351594287332	-0.972759951273505	0.00219778868512342	0.00217613041728384	0.00256175059701539
254	13.6259639633796	0.31	-0.440096661527861	-0.45404126392075	-0.426152059134972	0.46073126846009	-14.7729643671377	-15.1133440223632	-14.4325847119121	15.85	8.9	28.14	-0.924713934582491	-0.903887715727837	-0.883061496873183	-0.91498547134229	-0.894378354954878	-0.873771238567466	-0.886052893659408	-0.866051654072168	-0.846602151441709	-0.440096661527861	22.6182926867732	0.153047558984324	-41.2196574334904	-1.03898219158608	-1.02238664184304	-1.05664806135701	-1.01696277907315	-1.00054646057951	-1.0344378579438	-0.95638819039294	-0.939351594287332	-0.972759951273505	0.00219778868512342	0.00217613041728384	0.00256175059701539
254	13.6259639633796	0.31	-0.439930628146577	-0.454056448356736	-0.425804807936417	0.46044383366738	-14.9068802441114	-15.2505441564817	-14.563216331741	16.03	9.2	28.27	-0.922622416159186	-0.901831549556363	-0.881040682953541	-0.912598972786685	-0.892033979813647	-0.871468986840609	-0.886507724212242	-0.867058539704976	-0.846437254553519	-0.439930628146577	22.7257139100323	-0.264218335193996	-41.8840341989707	-1.03898219158608	-1.02238664184304	-1.05664806135701	-1.01696277907315	-1.00054646057951	-1.0344378579438	-0.95638819039294	-0.939351594287332	-0.972759951273505	0.00219778868512342	0.00217613041728384	0.00256175059701539
254	13.6259639633796	0.31	-0.439833052223165	-0.4537810132224	-0.42588509122393	0.475241310093701	-15.1896395674241	-15.5295678999609	-14.8497112348874	16.09	9.13	28.7	-0.936421736786434	-0.915924303658384	-0.895426870530333	-0.926155575434934	-0.905882859384155	-0.885610143333376	-0.896948422583035	-0.877787368269789	-0.857727681696641	-0.439833052223165	23.1706354000736	-0.171915765833427	-41.8668085142927	-1.03898219158608	-1.02238664184304	-1.05664806135701	-1.01696277907315	-1.00054646057951	-1.0344378579438	-0.95638819039294	-0.939351594287332	-0.972759951273505	0.00219778868512342	0.00217613041728384	0.00256175059701539
254	13.6259639633796	0.31	-0.439724820820084	-0.45377009472374	-0.425679546916428	0.458024066484919	-14.8208354362459	-15.1641843714454	-14.4774865010464	15.67	9.02	27.87	-0.938245358673119	-0.917001516144872	-0.895757673616626	-0.928696851750305	-0.907669207443103	-0.886641563135901	-0.901705251159112	-0.882005946234301	-0.860905631808873	-0.439724820820084	22.5472929800077	0.114541732627218	-41.2313141080589	-1.03898219158608	-1.02238664184304	-1.05664806135701	-1.01696277907315	-1.00054646057951	-1.0344378579438	-0.95638819039294	-0.939351594287332	-0.972759951273505	0.00219778868512342	0.00217613041728384	0.00256175059701539
254	13.6259639633796	0.31	-0.439720181699161	-0.453594004419766	-0.425846358978555	0.467363389783866	-15.0673162639832	-15.4098798799922	-14.7247526479743	16.01	8.98	27.99	-0.933872034471642	-0.913111938772673	-0.892351843073705	-0.923775122704539	-0.903239482655608	-0.882703842606677	-0.895777330295904	-0.87589408632448	-0.855918543154624	-0.439720181699161	22.824174282677	0.0159830907900187	-41.4778291083401	-1.03898219158608	-1.02238664184304	-1.05664806135701	-1.01696277907315	-1.00054646057951	-1.0344378579438	-0.95638819039294	-0.939351594287332	-0.972759951273505	0.00219778868512342	0.00217613041728384	0.00256175059701539
254	13.6259639633796	0.31	-0.439525293171763	-0.453373337291975	-0.425677249051551	0.459152089717178	-14.8175532636264	-15.1600472578083	-14.4750592694445	15.95	9.16	28.34	-0.922033207014999	-0.901202741880649	-0.880372276746298	-0.912164620714507	-0.891557105514382	-0.870949590314256	-0.886071676007031	-0.865964899823074	-0.844569324636235	-0.439525293171763	23.0190425931575	-0.243571243578802	-41.893034917993	-1.03898219158608	-1.02238664184304	-1.05664806135701	-1.01696277907315	-1.00054646057951	-1.0344378579438	-0.95638819039294	-0.939351594287332	-0.972759951273505	0.00219778868512342	0.00217613041728384	0.00256175059701539
254	13.6259639633796	0.31	-0.439448587696178	-0.453333133129739	-0.425564042262617	0.456352251424585	-14.6564723472249	-14.9971591565966	-14.3157855378531	16.02	9.13	27.99	-0.908216283386235	-0.887584555431928	-0.866952827477621	-0.898377275245612	-0.877969057641219	-0.857560840036827	-0.872914089026507	-0.853410729408261	-0.833452494883851	-0.439448587696178	22.9152499732862	-0.24884892532051	-41.8057692534986	-1.03898219158608	-1.02238664184304	-1.05664806135701	-1.01696277907315	-1.00054646057951	-1.0344378579438	-0.95638819039294	-0.939351594287332	-0.972759951273505	0.00219778868512342	0.00217613041728384	0.00256175059701539
254	13.6259639633796	0.31	-0.43934269249192	-0.453200392506663	-0.425484992477176	0.465912447685724	-14.9337742983905	-15.2742928853424	-14.5932557114386	15.96	8.92	28.49	-0.928226680415268	-0.907533189727437	-0.886839699039605	-0.918268881787793	-0.897797386025896	-0.877325890263999	-0.887865181184417	-0.868464020855415	-0.848733028494279	-0.43934269249192	22.9485143970435	0.12589721232853	-41.3935137655198	-1.03898219158608	-1.02238664184304	-1.05664806135701	-1.01696277907315	-1.00054646057951	-1.0344378579438	-0.95638819039294	-0.939351594287332	-0.972759951273505	0.00219778868512342	0.00217613041728384	0.00256175059701539
254	13.6259639633796	0.31	-0.439196110373096	-0.453027216898268	-0.425365003847925	0.470956423623763	-15.0783863482757	-15.4187376336685	-14.738035062883	16	8.98	28.25	-0.934674986713772	-0.914043087999971	-0.89341118928617	-0.924577453972177	-0.90416844693275	-0.883759439893323	-0.895573795379891	-0.876397470129848	-0.856532871944035	-0.439196110373096	23.0912796462472	0.197552324001535	-41.3905188434088	-1.03898219158608	-1.02238664184304	-1.05664806135701	-1.01696277907315	-1.00054646057951	-1.0344378579438	-0.95638819039294	-0.939351594287332	-0.972759951273505	0.00219778868512342	0.00217613041728384	0.00256175059701539
254	13.6259639633796	0.31	-0.439039719029651	-0.453025324242673	-0.425054113816629	0.456319818215289	-14.6254564076301	-14.9654444801633	-14.2854683350968	16.1	9.07	28.38	-0.901594351770041	-0.881111744235633	-0.860629136701224	-0.891685600928302	-0.871428102451253	-0.851170603974203	-0.864539509086754	-0.844693012594234	-0.825471454031058	-0.439039719029651	22.9254837065347	0.0800146295514065	-41.527033066652	-1.03898219158608	-1.02238664184304	-1.05664806135701	-1.01696277907315	-1.00054646057951	-1.0344378579438	-0.95638819039294	-0.939351594287332	-0.972759951273505	0.00219778868512342	0.00217613041728384	0.00256175059701539
254	13.6259639633796	0.31	-0.438977958866742	-0.452791971988484	-0.425163945745	0.461033106703939	-14.8824494969692	-15.2251435541915	-14.5397554397468	15.97	9.04	28.37	-0.924496582926643	-0.903687617561971	-0.8828786521973	-0.914556250048026	-0.89397102595661	-0.873385801865194	-0.886575411941394	-0.866210166270331	-0.846721848466548	-0.438977958866742	22.8767195888578	0.00430479785250877	-41.5432048375433	-1.03898219158608	-1.02238664184304	-1.05664806135701	-1.01696277907315	-1.00054646057951	-1.0344378579438	-0.95638819039294	-0.939351594287332	-0.972759951273505	0.00219778868512342	0.00217613041728384	0.00256175059701539
254	13.6259639633796	0.31	-0.438897797250124	-0.452787023008954	-0.425008571491294	0.446003559109166	-14.6632093074964	-15.0112504029121	-14.3151682120808	15.93	9.09	28.38	-0.913874523930849	-0.89268602318346	-0.871497522436071	-0.904120368587964	-0.88315802134673	-0.862195674105496	-0.87685076530229	-0.856357241796277	-0.835986083284711	-0.438897797250124	22.8968868134621	0.272625460246065	-41.3505394667886	-1.03898219158608	-1.02238664184304	-1.05664806135701	-1.01696277907315	-1.00054646057951	-1.0344378579438	-0.95638819039294	-0.939351594287332	-0.972759951273505	0.00219778868512342	0.00217613041728384	0.00256175059701539
254	13.6259639633796	0.31	-0.438895694909473	-0.452804198122598	-0.424987191696347	0.463907552708248	-14.9929851782393	-15.3362342743858	-14.6497360820927	15.98	9	28.72	-0.930898382122814	-0.910063409041997	-0.88922843596118	-0.920878789149879	-0.900268070352753	-0.879657351555626	-0.891163036849592	-0.870625141749054	-0.851142598232122	-0.438895694909473	23.1495737218915	0.0247601957456977	-41.6229692190625	-1.03898219158608	-1.02238664184304	-1.05664806135701	-1.01696277907315	-1.00054646057951	-1.0344378579438	-0.95638819039294	-0.939351594287332	-0.972759951273505	0.00219778868512342	0.00217613041728384	0.00256175059701539
254	13.6259639633796	0.31	-0.438858028779464	-0.452662157336306	-0.425053900222622	0.46842047752625	-14.9700807477357	-15.3097118822739	-14.6304496131975	16.36	9.22	28.51	-0.908546734670549	-0.88839150505879	-0.86823627544703	-0.89815301070729	-0.878228355797972	-0.858303700888653	-0.872471076126486	-0.853006668522712	-0.833496628323761	-0.438858028779464	23.1756763279587	0.0125260543054	-41.73745822379	-1.03898219158608	-1.02238664184304	-1.05664806135701	-1.01696277907315	-1.00054646057951	-1.0344378579438	-0.95638819039294	-0.939351594287332	-0.972759951273505	0.00219778868512342	0.00217613041728384	0.00256175059701539
254	13.6259639633796	0.31	-0.43882515242281	-0.452852628031524	-0.424797676814095	0.464494119971162	-15.1668643741775	-15.5136850520263	-14.8200436963288	16.13	9.13	28.53	-0.933400910256033	-0.912533995959783	-0.891667081663533	-0.923105868488147	-0.902469107978856	-0.881832347469566	-0.894987412775783	-0.874508228497561	-0.855607702038807	-0.43882515242281	22.9502794935179	-0.0192266759044246	-41.7062282117396	-1.03898219158608	-1.02238664184304	-1.05664806135701	-1.01696277907315	-1.00054646057951	-1.0344378579438	-0.95638819039294	-0.939351594287332	-0.972759951273505	0.00219778868512342	0.00217613041728384	0.00256175059701539
254	13.6259639633796	0.31	-0.438821097530859	-0.452671313011925	-0.424970882049793	0.462833943887754	-14.8027781909215	-15.1424050893887	-14.4631512924544	15.76	8.95	28.29	-0.931483134837882	-0.910591029112804	-0.889698923387727	-0.921836920124109	-0.901161168007711	-0.880485415891314	-0.892393667042624	-0.872670291813447	-0.85262247218777	-0.438821097530859	22.8826709977	0.105217406976397	-41.341399689643	-1.03898219158608	-1.02238664184304	-1.05664806135701	-1.01696277907315	-1.00054646057951	-1.0344378579438	-0.95638819039294	-0.939351594287332	-0.972759951273505	0.00219778868512342	0.00217613041728384	0.00256175059701539
254	13.6259639633796	0.31	-0.438815281561441	-0.452844536461486	-0.424786026661395	0.472129899454803	-15.2891557983882	-15.6334529687948	-14.9448586279816	15.8	9.05	28.37	-0.959523836440075	-0.93839214259845	-0.917260448756825	-0.949520784045687	-0.928609388473529	-0.907697992901371	-0.921202156891072	-0.900539940273197	-0.879895872141135	-0.438815281561441	22.8924878360248	-0.120333004774757	-41.7262143317682	-1.03898219158608	-1.02238664184304	-1.05664806135701	-1.01696277907315	-1.00054646057951	-1.0344378579438	-0.95638819039294	-0.939351594287332	-0.972759951273505	0.00219778868512342	0.00217613041728384	0.00256175059701539
254	13.6259639633796	0.31	-0.438781640779631	-0.452636957336998	-0.424926324222265	0.458962499095753	-14.7996066990245	-15.1418164855607	-14.4573969124882	16.04	9.18	28.56	-0.915499989224536	-0.89480940324463	-0.874118817264723	-0.905537473925272	-0.885072043905826	-0.86460661388638	-0.878405077378375	-0.858671468675465	-0.839142860136756	-0.438781640779631	22.9484035373561	0.274812362045769	-41.3287579736385	-1.03898219158608	-1.02238664184304	-1.05664806135701	-1.01696277907315	-1.00054646057951	-1.0344378579438	-0.95638819039294	-0.939351594287332	-0.972759951273505	0.00219778868512342	0.00217613041728384	0.00256175059701539
254	13.6259639633796	0.31	-0.438668679641048	-0.452621037097133	-0.424716322184964	0.458842868808568	-14.9465449654414	-15.29223565314	-14.6008542777427	15.87	8.99	28.02	-0.934612383364767	-0.913484877559513	-0.89235737175426	-0.924747800734957	-0.903843290077732	-0.882938779420507	-0.896795502792836	-0.87699991746113	-0.856920658765656	-0.438668679641048	22.569844662291	-0.00774158914726561	-41.442339625527	-1.03898219158608	-1.02238664184304	-1.05664806135701	-1.01696277907315	-1.00054646057951	-1.0344378579438	-0.95638819039294	-0.939351594287332	-0.972759951273505	0.00219778868512342	0.00217613041728384	0.00256175059701539
254	13.6259639633796	0.31	-0.438641370977466	-0.452474446792068	-0.424808295162864	0.462641738734437	-14.6739954497009	-15.0107977951503	-14.3371931042515	15.89	8.82	28.21	-0.916057143134939	-0.895503259285196	-0.874949375435453	-0.906347091887815	-0.886011075740982	-0.865675059594148	-0.876228846428865	-0.856709465702725	-0.836498833179463	-0.438641370977466	22.696677624185	0.230212914907439	-41.1436919115568	-1.03898219158608	-1.02238664184304	-1.05664806135701	-1.01696277907315	-1.00054646057951	-1.0344378579438	-0.95638819039294	-0.939351594287332	-0.972759951273505	0.00219778868512342	0.00217613041728384	0.00256175059701539
254	13.6259639633796	0.31	-0.438611983213146	-0.452428245359063	-0.424795721067229	0.467364558074068	-14.9976947179635	-15.338674650186	-14.656714785741	16.28	9.24	28.89	-0.914563340979344	-0.894232526672871	-0.873901712366398	-0.904228714539238	-0.884127639783506	-0.864026565027774	-0.876777450258771	-0.857593325628164	-0.838292148504306	-0.438611983213146	23.3459875449132	0.0828024481700274	-41.7417069058901	-1.03898219158608	-1.02238664184304	-1.05664806135701	-1.01696277907315	-1.00054646057951	-1.0344378579438	-0.95638819039294	-0.939351594287332	-0.972759951273505	0.00219778868512342	0.00217613041728384	0.00256175059701539
254	13.6259639633796	0.31	-0.438578003913432	-0.452403573177081	-0.424752434649784	0.470083376975662	-15.0793285293328	-15.4202980002001	-14.7383590584656	15.8	8.93	28.08	-0.946043434064458	-0.925124776777407	-0.904206119490356	-0.936168718285922	-0.915468408051173	-0.894768097816425	-0.907405761974148	-0.886963951127961	-0.867027540544733	-0.438578003913432	22.744305868417	0.0675405347550074	-41.3522030743827	-1.03898219158608	-1.02238664184304	-1.05664806135701	-1.01696277907315	-1.00054646057951	-1.0344378579438	-0.95638819039294	-0.939351594287332	-0.972759951273505	0.00219778868512342	0.00217613041728384	0.00256175059701539
254	13.6259639633796	0.31	-0.438543781265067	-0.452634357051823	-0.424453205478311	0.455669122187033	-14.7771610283435	-15.1211265080906	-14.4331955485965	15.98	9.19	28.11	-0.917605698056219	-0.896732604773014	-0.875859511489809	-0.90772202992508	-0.887073763849595	-0.86642549777411	-0.883017743623993	-0.86198993524914	-0.8423405604195	-0.438543781265067	22.7972440561669	-0.0613447616909358	-41.6811187794782	-1.03898219158608	-1.02238664184304	-1.05664806135701	-1.01696277907315	-1.00054646057951	-1.0344378579438	-0.95638819039294	-0.939351594287332	-0.972759951273505	0.00219778868512342	0.00217613041728384	0.00256175059701539
254	13.6259639633796	0.31	-0.438471803538824	-0.452361163917253	-0.424582443160396	0.456169618092336	-14.9142188818818	-15.2610245885551	-14.5674131752085	16.03	9.02	28.07	-0.92355508037219	-0.902567356353947	-0.881579632335704	-0.9135305323709	-0.892770615498468	-0.872010698626036	-0.886758090019037	-0.86599853729401	-0.845805403291975	-0.438471803538824	22.9737444132015	-0.133406853068125	-41.768639075206	-1.03898219158608	-1.02238664184304	-1.05664806135701	-1.01696277907315	-1.00054646057951	-1.0344378579438	-0.95638819039294	-0.939351594287332	-0.972759951273505	0.00219778868512342	0.00217613041728384	0.00256175059701539
254	13.6259639633796	0.31	-0.43841551752289	-0.452230535968712	-0.424600499077067	0.458385201566411	-14.8487080580242	-15.1924525937743	-14.5049635222741	15.93	8.84	28.25	-0.92511081297628	-0.904179249427796	-0.883247685879313	-0.915242960392413	-0.894534666943629	-0.873826373494845	-0.885026282578199	-0.86523628796177	-0.845154519767236	-0.43841551752289	22.8833250040206	0.157596496382481	-41.3105260268631	-1.03898219158608	-1.02238664184304	-1.05664806135701	-1.01696277907315	-1.00054646057951	-1.0344378579438	-0.95638819039294	-0.939351594287332	-0.972759951273505	0.00219778868512342	0.00217613041728384	0.00256175059701539
254	13.6259639633796	0.31	-0.438378129940551	-0.452150957914962	-0.424605301966139	0.459180514663089	-14.8912170392606	-15.2353940048995	-14.5470400736217	16.06	9.02	28.62	-0.920171431065398	-0.899384189796164	-0.878596948526931	-0.91012832061394	-0.88956795941618	-0.86900759821842	-0.881399232518118	-0.860645108156023	-0.840800487888576	-0.438378129940551	23.0791412402381	-0.143970201704824	-41.8423234359348	-1.03898219158608	-1.02238664184304	-1.05664806135701	-1.01696277907315	-1.00054646057951	-1.0344378579438	-0.95638819039294	-0.939351594287332	-0.972759951273505	0.00219778868512342	0.00217613041728384	0.00256175059701539
254	13.6259639633796	0.31	-0.438083984234072	-0.45203787035624	-0.424130098111904	0.459732345833265	-14.7697353728178	-15.1107255237746	-14.4287452218609	15.92	8.86	28.35	-0.920498236692422	-0.899726180963436	-0.878954125234451	-0.910690665348976	-0.890139928260691	-0.869589191172406	-0.87996909220067	-0.860651443047958	-0.840729393972333	-0.438083984234072	22.9454116619926	0.216343887128138	-41.2577886465197	-1.03898219158608	-1.02238664184304	-1.05664806135701	-1.01696277907315	-1.00054646057951	-1.0344378579438	-0.95638819039294	-0.939351594287332	-0.972759951273505	0.00219778868512342	0.00217613041728384	0.00256175059701539
254	13.6259639633796	0.31	-0.438058088955344	-0.451846065304623	-0.424270112606065	0.472658497875702	-14.8623920174022	-15.1967241518007	-14.5280598830036	15.91	8.89	28.49	-0.926259169502541	-0.905881211591835	-0.885503253681128	-0.916406121293462	-0.896244933168478	-0.876083745043494	-0.885781218511196	-0.86655206425734	-0.847505568420576	-0.438058088955344	22.8461086289688	-0.0528139188403039	-41.5134882693019	-1.03898219158608	-1.02238664184304	-1.05664806135701	-1.01696277907315	-1.00054646057951	-1.0344378579438	-0.95638819039294	-0.939351594287332	-0.972759951273505	0.00219778868512342	0.00217613041728384	0.00256175059701539
254	13.6259639633796	0.31	-0.437902787518283	-0.451907358158116	-0.42389821687845	0.451638330082497	-14.603588715279	-14.9462893508351	-14.2608880797229	16.66	9.19	28.85	-0.871204533560215	-0.851228849941207	-0.831253166322199	-0.860779171998781	-0.841042529518958	-0.821305887039134	-0.834024845808214	-0.81531768747954	-0.795693698368757	-0.437902787518283	23.2287411060478	-0.0401317750396474	-41.8412562056862	-1.03898219158608	-1.02238664184304	-1.05664806135701	-1.01696277907315	-1.00054646057951	-1.0344378579438	-0.95638819039294	-0.939351594287332	-0.972759951273505	0.00219778868512342	0.00217613041728384	0.00256175059701539
254	13.6259639633796	0.31	-0.437836333879921	-0.451878682809881	-0.423793984949961	0.461407172355143	-15.0082444239625	-15.3535751121737	-14.6629137357514	15.99	8.95	28.32	-0.931158691962669	-0.91021518730138	-0.88927168264009	-0.921112291203631	-0.900394748929787	-0.879677206655943	-0.891844320442902	-0.872111520862103	-0.852236792396953	-0.437836333879921	22.9419992104603	0.160800189631625	-41.4286906247854	-1.03898219158608	-1.02238664184304	-1.05664806135701	-1.01696277907315	-1.00054646057951	-1.0344378579438	-0.95638819039294	-0.939351594287332	-0.972759951273505	0.00219778868512342	0.00217613041728384	0.00256175059701539
254	13.6259639633796	0.31	-0.437758946008995	-0.451736483411707	-0.423781408606282	0.458056317789916	-14.8220670081239	-15.1654221695966	-14.4787118466513	16.37	9.13	28.97	-0.899027110140588	-0.878672543342609	-0.85831797654463	-0.888713976869866	-0.868592906211978	-0.848471835554091	-0.859842700683803	-0.840425869300434	-0.821483929405799	-0.437758946008995	23.2391499615663	-0.121385565934735	-41.9590111641901	-1.03898219158608	-1.02238664184304	-1.05664806135701	-1.01696277907315	-1.00054646057951	-1.0344378579438	-0.95638819039294	-0.939351594287332	-0.972759951273505	0.00219778868512342	0.00217613041728384	0.00256175059701539
254	13.6259639633796	0.31	-0.43773287070415	-0.451560393281185	-0.423905348127114	0.464692643084882	-14.9205775598574	-15.2616302739727	-14.5795248457421	16.01	8.9	28.41	-0.924452285020962	-0.903793485455218	-0.883134685889474	-0.914444039414944	-0.894008894810445	-0.873573750205947	-0.88480118172399	-0.864892007481547	-0.844922662624499	-0.43773287070415	22.9658931482352	-0.213284796128444	-41.793491542487	-1.03898219158608	-1.02238664184304	-1.05664806135701	-1.01696277907315	-1.00054646057951	-1.0344378579438	-0.95638819039294	-0.939351594287332	-0.972759951273505	0.00219778868512342	0.00217613041728384	0.00256175059701539
254	13.6259639633796	0.31	-0.437569473673609	-0.451411701913076	-0.423727245434143	0.459962182073687	-14.8570756762707	-15.1999236029269	-14.5142277496144	16	9.01	28.28	-0.921584540782143	-0.900797373866069	-0.880010206949995	-0.911633696122393	-0.89107097944365	-0.870508262764906	-0.884108683803908	-0.863711920988786	-0.843614873116122	-0.437569473673609	22.9864989801842	-0.0753158926609209	-41.6636655244922	-1.03898219158608	-1.02238664184304	-1.05664806135701	-1.01696277907315	-1.00054646057951	-1.0344378579438	-0.95638819039294	-0.939351594287332	-0.972759951273505	0.00219778868512342	0.00217613041728384	0.00256175059701539
254	13.6259639633796	0.31	-0.43756841771403	-0.451317332162803	-0.423819503265256	0.46630990163209	-14.9280910150769	-15.2682082941839	-14.5879737359699	16.39	9.16	28.94	-0.9043816346068	-0.884235471094349	-0.864089307581899	-0.893985234874467	-0.874070663381286	-0.854156091888104	-0.865601614384585	-0.846904690087255	-0.827325388572256	-0.43756841771403	23.0476757879059	-0.139598602401013	-41.9434771318357	-1.03898219158608	-1.02238664184304	-1.05664806135701	-1.01696277907315	-1.00054646057951	-1.0344378579438	-0.95638819039294	-0.939351594287332	-0.972759951273505	0.00219778868512342	0.00217613041728384	0.00256175059701539
254	13.6259639633796	0.31	-0.437484489316467	-0.451321306861827	-0.423647671771107	0.460352469517704	-14.829520194688	-15.1714635162548	-14.4875768731211	16.18	9.07	29.03	-0.910075179931632	-0.889563373040492	-0.869051566149352	-0.89995546128025	-0.879671738529131	-0.859388015778013	-0.870458860050539	-0.850881024080195	-0.830737300631015	-0.437484489316467	23.1926379241356	-0.126332409647264	-41.8932697615173	-1.03898219158608	-1.02238664184304	-1.05664806135701	-1.01696277907315	-1.00054646057951	-1.0344378579438	-0.95638819039294	-0.939351594287332	-0.972759951273505	0.00219778868512342	0.00217613041728384	0.00256175059701539
254	13.6259639633796	0.31	-0.437350541910989	-0.451211770814895	-0.423489313007082	0.460959961382263	-14.8009732554479	-15.1418413491591	-14.4601051617368	16.34	8.96	28.45	-0.899337975319177	-0.87909237809093	-0.858846780862684	-0.88907193686425	-0.869057445277477	-0.849042953690704	-0.860248909995847	-0.84083242115012	-0.821820881362638	-0.437350541910989	22.9997281550186	-0.133825995097549	-41.7884107563467	-1.03898219158608	-1.02238664184304	-1.05664806135701	-1.01696277907315	-1.00054646057951	-1.0344378579438	-0.95638819039294	-0.939351594287332	-0.972759951273505	0.00219778868512342	0.00217613041728384	0.00256175059701539
254	13.6259639633796	0.31	-0.437329244487192	-0.451104991676582	-0.423553497297801	0.477485107943702	-15.2382735186511	-15.57775989707	-14.8987871402323	16.06	9.03	28.13	-0.941061992290797	-0.920553412768366	-0.900044833245935	-0.930797292731027	-0.910512411975435	-0.890227531219844	-0.903326980328136	-0.883070239251589	-0.863977060378763	-0.437329244487192	23.019365571392	-0.0183042929560751	-41.6143286934141	-1.03898219158608	-1.02238664184304	-1.05664806135701	-1.01696277907315	-1.00054646057951	-1.0344378579438	-0.95638819039294	-0.939351594287332	-0.972759951273505	0.00219778868512342	0.00217613041728384	0.00256175059701539
254	13.6259639633796	0.31	-0.437228807841465	-0.451267229819903	-0.423190385863027	0.451552223344196	-14.6916368978095	-15.0364636897533	-14.3468101058658	15.59	9.03	27.97	-0.934610028515474	-0.913176892074553	-0.891743755633631	-0.925231147079853	-0.904013093763806	-0.88279504044776	-0.897482139392985	-0.878111077723927	-0.855680022358096	-0.437228807841465	22.7294488554452	-0.0623546184511969	-41.4938043109832	-1.03898219158608	-1.02238664184304	-1.05664806135701	-1.01696277907315	-1.00054646057951	-1.0344378579438	-0.95638819039294	-0.939351594287332	-0.972759951273505	0.00219778868512342	0.00217613041728384	0.00256175059701539
254	13.6259639633796	0.31	-0.437211749149588	-0.451211108277536	-0.423212390021641	0.456988836537417	-14.9586386117062	-15.3059034577369	-14.6113737656755	15.75	8.86	27.86	-0.942098516697224	-0.920723908053574	-0.899349299409925	-0.932359534926445	-0.911205887169845	-0.890052239413246	-0.903164156586846	-0.883222711195076	-0.861946568778287	-0.437211749149588	22.534190132611	0.0597343365036266	-41.3342876372331	-1.03898219158608	-1.02238664184304	-1.05664806135701	-1.01696277907315	-1.00054646057951	-1.0344378579438	-0.95638819039294	-0.939351594287332	-0.972759951273505	0.00219778868512342	0.00217613041728384	0.00256175059701539
254	13.6259639633796	0.31	-0.43715759745458	-0.451074406202335	-0.423240788706825	0.463196621856588	-14.984383936751	-15.3279268455208	-14.6408410279812	15.94	9.06	27.39	-0.932825428224421	-0.911918128482167	-0.891010828739913	-0.922859023675829	-0.902175099713164	-0.881491175750498	-0.898612051070764	-0.878730579526133	-0.857808238499933	-0.43715759745458	22.6033450756237	-0.0573546449741473	-41.4759367481788	-1.03898219158608	-1.02238664184304	-1.05664806135701	-1.01696277907315	-1.00054646057951	-1.0344378579438	-0.95638819039294	-0.939351594287332	-0.972759951273505	0.00219778868512342	0.00217613041728384	0.00256175059701539
254	13.6259639633796	0.31	-0.437141586556403	-0.450891969226917	-0.423391203885888	0.471237087451492	-15.0771449345848	-15.4172765792345	-14.7370132899351	16.28	9.07	28.21	-0.91920105284946	-0.898921896264143	-0.878642739678826	-0.908812564309784	-0.888762595653623	-0.868712626997463	-0.882330275776723	-0.861282961236509	-0.842960545716925	-0.437141586556403	23.0399728407505	0.160823108665389	-41.5036223399733	-1.03898219158608	-1.02238664184304	-1.05664806135701	-1.01696277907315	-1.00054646057951	-1.0344378579438	-0.95638819039294	-0.939351594287332	-0.972759951273505	0.00219778868512342	0.00217613041728384	0.00256175059701539
254	13.6259639633796	0.31	-0.437083261880037	-0.45103543897842	-0.423131084781654	0.461049232135249	-14.8554987430854	-15.1975611133645	-14.5134363728063	16.06	9.07	28.61	-0.918031515342144	-0.897368723872748	-0.876705932403352	-0.908016138340445	-0.887578770119614	-0.867141401898783	-0.879226063443939	-0.859933875937608	-0.839651252490505	-0.437083261880037	22.8251965418541	0.0836412474319853	-41.4247669299855	-1.03898219158608	-1.02238664184304	-1.05664806135701	-1.01696277907315	-1.00054646057951	-1.0344378579438	-0.95638819039294	-0.939351594287332	-0.972759951273505	0.00219778868512342	0.00217613041728384	0.00256175059701539
254	13.6259639633796	0.31	-0.436888292843206	-0.450891859779824	-0.422884725906587	0.467595881019006	-15.1474127379475	-15.4916366152041	-14.8031888606909	15.97	9.06	28.45	-0.940781844519227	-0.91987768944402	-0.898973534368812	-0.930669545767451	-0.909990085782296	-0.889310625797141	-0.902311135109424	-0.882267613827339	-0.862030886164676	-0.436888292843206	22.8286056693524	-0.06507846747958	-41.6581974295017	-1.03898219158608	-1.02238664184304	-1.05664806135701	-1.01696277907315	-1.00054646057951	-1.0344378579438	-0.95638819039294	-0.939351594287332	-0.972759951273505	0.00219778868512342	0.00217613041728384	0.00256175059701539
254	13.6259639633796	0.31	-0.436826332341759	-0.450834645950062	-0.422818018733455	0.458132814882465	-15.0841848084331	-15.4335581293999	-14.7348114874663	15.76	9.02	27.7	-0.949512481780827	-0.928018129909545	-0.906523778038263	-0.939683222546183	-0.918411378078097	-0.897139533610012	-0.912688445269089	-0.892029640175041	-0.871621351421442	-0.436826332341759	22.5113594302379	0.199754421871004	-41.2139308016023	-1.03898219158608	-1.02238664184304	-1.05664806135701	-1.01696277907315	-1.00054646057951	-1.0344378579438	-0.95638819039294	-0.939351594287332	-0.972759951273505	0.00219778868512342	0.00217613041728384	0.00256175059701539
254	13.6259639633796	0.31	-0.436703885125077	-0.45050166343041	-0.422906106819743	0.467540326326851	-14.7349608835824	-15.069849186141	-14.4000725810238	16.01	8.87	28.27	-0.913294088211064	-0.892998496452979	-0.872702904694894	-0.903420530123041	-0.883344352578561	-0.86326817503408	-0.874256444648044	-0.854412874074879	-0.834733337083243	-0.436703885125077	22.9363502835357	0.25260382200682	-41.2469746909345	-1.03898219158608	-1.02238664184304	-1.05664806135701	-1.01696277907315	-1.00054646057951	-1.0344378579438	-0.95638819039294	-0.939351594287332	-0.972759951273505	0.00219778868512342	0.00217613041728384	0.00256175059701539
254	13.6259639633796	0.31	-0.436597958779673	-0.450352254321488	-0.422843663237859	0.463397129189566	-14.8981958509712	-15.239625061206	-14.5567666407364	16.1	9.01	28.82	-0.918512966790551	-0.897934563084278	-0.877356159378005	-0.908430335277485	-0.888077823277915	-0.867725311278345	-0.87879801873855	-0.858299504424459	-0.840344690227788	-0.436597958779673	23.1960550273745	0.154968972452421	-41.5462993801514	-1.03898219158608	-1.02238664184304	-1.05664806135701	-1.01696277907315	-1.00054646057951	-1.0344378579438	-0.95638819039294	-0.939351594287332	-0.972759951273505	0.00219778868512342	0.00217613041728384	0.00256175059701539
254	13.6259639633796	0.31	-0.436554500363714	-0.450322482820442	-0.422786517906985	0.464508536548274	-14.9559183639239	-15.2979054288278	-14.6139312990199	16.01	9.03	28.53	-0.927077376474437	-0.906352416943579	-0.885627457412722	-0.917053662386225	-0.896552784549193	-0.87605190671216	-0.887604244232703	-0.868018388261433	-0.848499228145221	-0.436554500363714	22.8670962676002	-0.0547379769976744	-41.6186989089843	-1.03898219158608	-1.02238664184304	-1.05664806135701	-1.01696277907315	-1.00054646057951	-1.0344378579438	-0.95638819039294	-0.939351594287332	-0.972759951273505	0.00219778868512342	0.00217613041728384	0.00256175059701539
254	13.6259639633796	0.31	-0.43632116344799	-0.450181231088626	-0.422461095807354	0.458619052251355	-15.0788553185417	-15.4277633606778	-14.7299472764056	15.83	9.06	27.73	-0.945122082761092	-0.923747584866197	-0.902373086971301	-0.93521474833667	-0.914064310700932	-0.892913873065194	-0.909495985104464	-0.888657985958556	-0.868115701928687	-0.43632116344799	22.8605161716738	0.100787487316367	-41.403854940231	-1.03898219158608	-1.02238664184304	-1.05664806135701	-1.01696277907315	-1.00054646057951	-1.0344378579438	-0.95638819039294	-0.939351594287332	-0.972759951273505	0.00219778868512342	0.00217613041728384	0.00256175059701539
254	13.6259639633796	0.31	-0.436299185878889	-0.450059569192165	-0.422538802565613	0.471491495266403	-15.1541917690075	-15.4958870689696	-14.8124964690454	16.19	9.13	28.76	-0.928782975146861	-0.908302651827521	-0.88782232850818	-0.918432691990658	-0.898180599755605	-0.877928507520553	-0.890429966893025	-0.870737592541261	-0.850536882940137	-0.436299185878889	23.2659200161347	0.000737952670616232	-41.7232687454214	-1.03898219158608	-1.02238664184304	-1.05664806135701	-1.01696277907315	-1.00054646057951	-1.0344378579438	-0.95638819039294	-0.939351594287332	-0.972759951273505	0.00219778868512342	0.00217613041728384	0.00256175059701539
254	13.6259639633796	0.31	-0.436201290995297	-0.450172451329945	-0.422230130660648	0.467206964734129	-15.0868201739367	-15.4299350100229	-14.7437053378506	15.99	9.01	28.16	-0.936017706244982	-0.91520351865162	-0.894389331058258	-0.925925789889579	-0.905336015828992	-0.884746241768404	-0.897888683413903	-0.878523232740503	-0.858349874638253	-0.436201290995297	22.8870720019972	-0.0909283538573797	-41.6518911394311	-1.03898219158608	-1.02238664184304	-1.05664806135701	-1.01696277907315	-1.00054646057951	-1.0344378579438	-0.95638819039294	-0.939351594287332	-0.972759951273505	0.00219778868512342	0.00217613041728384	0.00256175059701539
254	13.6259639633796	0.31	-0.436157871471887	-0.449999895997163	-0.42231584694661	0.467602261496261	-14.9475986405147	-15.2872774036847	-14.6079198773447	15.82	8.91	28.57	-0.93725526585221	-0.916429732235442	-0.895604198618674	-0.927453057357716	-0.906845325902171	-0.886237594446627	-0.895932272871819	-0.87683364757471	-0.856370061130038	-0.436157871471887	22.9015542125999	0.0362549899494916	-41.4810448272534	-1.03898219158608	-1.02238664184304	-1.05664806135701	-1.01696277907315	-1.00054646057951	-1.0344378579438	-0.95638819039294	-0.939351594287332	-0.972759951273505	0.00219778868512342	0.00217613041728384	0.00256175059701539
254	13.6259639633796	0.31	-0.436060083828874	-0.449823864826523	-0.422296302831224	0.467058974421955	-14.7269008357165	-15.0619297163725	-14.3918719550606	15.89	8.85	28.02	-0.918991597881203	-0.898550078622508	-0.878108559363812	-0.909244772190166	-0.88902005570261	-0.868795339215054	-0.880414670414495	-0.861302895095941	-0.840895117550415	-0.436060083828874	22.937052214655	-0.0386451993082649	-41.461116982731	-1.03898219158608	-1.02238664184304	-1.05664806135701	-1.01696277907315	-1.00054646057951	-1.0344378579438	-0.95638819039294	-0.939351594287332	-0.972759951273505	0.00219778868512342	0.00217613041728384	0.00256175059701539
254	13.6259639633796	0.31	-0.435984757246022	-0.449698373948499	-0.422271140543545	0.460190161936257	-14.8523518199359	-15.1949334951473	-14.5097701447245	16.14	9.16	28.15	-0.91324902741247	-0.892659112899447	-0.872069198386424	-0.903147022850429	-0.88278486594141	-0.862422709032391	-0.877159246529467	-0.857826541568913	-0.837889257359372	-0.435984757246022	23.0619308673507	-0.23602398723605	-41.8434866766873	-1.03898219158608	-1.02238664184304	-1.05664806135701	-1.01696277907315	-1.00054646057951	-1.0344378579438	-0.95638819039294	-0.939351594287332	-0.972759951273505	0.00219778868512342	0.00217613041728384	0.00256175059701539
254	13.6259639633796	0.31	-0.435981130941829	-0.449879921553307	-0.422082340330351	0.457958962853039	-14.9811103157093	-15.3282177953146	-14.634002836104	15.79	9.08	28.01	-0.941447566602812	-0.920128487216822	-0.898809407830831	-0.931653158960954	-0.91055587392811	-0.889458588895265	-0.904517403252378	-0.884396765496165	-0.864426889251622	-0.435981130941829	22.8282641523613	0.0775165905061242	-41.4194179141542	-1.03898219158608	-1.02238664184304	-1.05664806135701	-1.01696277907315	-1.00054646057951	-1.0344378579438	-0.95638819039294	-0.939351594287332	-0.972759951273505	0.00219778868512342	0.00217613041728384	0.00256175059701539
254	13.6259639633796	0.31	-0.435967972136779	-0.449913642027295	-0.422022302246263	0.466095858690456	-14.9517028798589	-15.2925046553788	-14.6109011043391	16.12	9.05	28.48	-0.920363730470326	-0.899852924651606	-0.879342118832887	-0.910220612228435	-0.88993585131106	-0.869651090393686	-0.881317091907217	-0.861859993562428	-0.842689305454962	-0.435967972136779	22.829071970746	0.179538950350838	-41.4005113652803	-1.03898219158608	-1.02238664184304	-1.05664806135701	-1.01696277907315	-1.00054646057951	-1.0344378579438	-0.95638819039294	-0.939351594287332	-0.972759951273505	0.00219778868512342	0.00217613041728384	0.00256175059701539
254	13.6259639633796	0.31	-0.435962153164634	-0.449704864933065	-0.422219441396204	0.473776437866741	-14.827382135849	-15.1601796427892	-14.4945846289089	16	8.97	28.47	-0.918908126924624	-0.898736180354518	-0.878564233784413	-0.908978104603434	-0.889024142697773	-0.869070180792112	-0.87974215613305	-0.860467825466397	-0.840992586684253	-0.435962153164634	22.9575701820426	-0.10078887233066	-41.6487742091936	-1.03898219158608	-1.02238664184304	-1.05664806135701	-1.01696277907315	-1.00054646057951	-1.0344378579438	-0.95638819039294	-0.939351594287332	-0.972759951273505	0.00219778868512342	0.00217613041728384	0.00256175059701539
254	13.6259639633796	0.31	-0.435920511208568	-0.449646713285612	-0.422194309131523	0.475872345530373	-15.1055714939974	-15.4431910795472	-14.7679519084476	16	8.91	28.49	-0.936394706062843	-0.915923212124608	-0.895451718186374	-0.926285785269048	-0.906035292912104	-0.88578480055516	-0.896301968521281	-0.875484075681342	-0.856988196613793	-0.435920511208568	22.9500006433588	0.132927307997258	-41.4072866846506	-1.03898219158608	-1.02238664184304	-1.05664806135701	-1.01696277907315	-1.00054646057951	-1.0344378579438	-0.95638819039294	-0.939351594287332	-0.972759951273505	0.00219778868512342	0.00217613041728384	0.00256175059701539
254	13.6259639633796	0.31	-0.435904016117424	-0.449717672300642	-0.422090359934206	0.46331740956462	-15.0213982256606	-15.365706112914	-14.6770903384072	16.04	9.14	28.57	-0.92910606551813	-0.908287071317531	-0.887468077116931	-0.918997582335964	-0.898405094516666	-0.877812606697369	-0.891189147447085	-0.870132679594753	-0.851456664471433	-0.435904016117424	23.2300508481594	-0.157400599513477	-41.9007388729832	-1.03898219158608	-1.02238664184304	-1.05664806135701	-1.01696277907315	-1.00054646057951	-1.0344378579438	-0.95638819039294	-0.939351594287332	-0.972759951273505	0.00219778868512342	0.00217613041728384	0.00256175059701539
254	13.6259639633796	0.31	-0.435826888083396	-0.449780873319339	-0.421872902847453	0.459375076173741	-14.8139525497512	-15.1562096249377	-14.4716954745646	15.85	9.09	28.1	-0.927521563039723	-0.90657629867652	-0.885631034313317	-0.917769216953361	-0.897044179779563	-0.876319142605764	-0.891652287047335	-0.871234021379382	-0.850736467948809	-0.435826888083396	22.8039297319432	-0.133806125759653	-41.643497988389	-1.03898219158608	-1.02238664184304	-1.05664806135701	-1.01696277907315	-1.00054646057951	-1.0344378579438	-0.95638819039294	-0.939351594287332	-0.972759951273505	0.00219778868512342	0.00217613041728384	0.00256175059701539
254	13.6259639633796	0.31	-0.435805868055371	-0.449584550257648	-0.422027185853094	0.472625606226187	-15.2778733320121	-15.6215744689319	-14.9341721950922	16.16	9.13	28.62	-0.937740043274936	-0.917108171650866	-0.896476300026796	-0.927332621581203	-0.906929730888323	-0.886526840195442	-0.899394533231741	-0.877912691504092	-0.859098412903321	-0.435805868055371	23.2009357352781	-0.0447648846981301	-41.8174763136888	-1.03898219158608	-1.02238664184304	-1.05664806135701	-1.01696277907315	-1.00054646057951	-1.0344378579438	-0.95638819039294	-0.939351594287332	-0.972759951273505	0.00219778868512342	0.00217613041728384	0.00256175059701539
254	13.6259639633796	0.31	-0.435778728608765	-0.44955624268397	-0.42200121453356	0.471115255224775	-15.1673570555102	-15.5096074953869	-14.8251066156335	15.92	8.88	28.58	-0.944736241788384	-0.923888751327022	-0.903041260865661	-0.934668577643284	-0.914043250282002	-0.893417922920721	-0.903009323786402	-0.883618708576689	-0.863187829808066	-0.435778728608765	23.0591528065808	0.0905805068052954	-41.428399441292	-1.03898219158608	-1.02238664184304	-1.05664806135701	-1.01696277907315	-1.00054646057951	-1.0344378579438	-0.95638819039294	-0.939351594287332	-0.972759951273505	0.00219778868512342	0.00217613041728384	0.00256175059701539
254	13.6259639633796	0.31	-0.435706013369324	-0.449507469846077	-0.42190455689257	0.45338417397288	-14.7403861009969	-15.08508028034	-14.3956919216538	16.14	9.13	28.24	-0.907013856177046	-0.886288583855147	-0.865563311533248	-0.896991850692776	-0.876495581259266	-0.855999311825755	-0.871254040485005	-0.851457485457774	-0.831024494810577	-0.435706013369324	23.0626387020531	-0.0961528783754993	-41.7785455108698	-1.03898219158608	-1.02238664184304	-1.05664806135701	-1.01696277907315	-1.00054646057951	-1.0344378579438	-0.95638819039294	-0.939351594287332	-0.972759951273505	0.00219778868512342	0.00217613041728384	0.00256175059701539
254	13.6259639633796	0.31	-0.435612927144033	-0.449351846985928	-0.421874007302138	0.468259500244516	-15.0614602717312	-15.4032750374946	-14.7196455059678	15.75	8.83	28.31	-0.948004923574231	-0.926967703885215	-0.9059304841962	-0.938202209128662	-0.91738252191465	-0.896562834700637	-0.907053579055243	-0.887024599760753	-0.867356597583263	-0.435612927144033	22.9002748728837	-0.140128967641997	-41.5691240662953	-1.03898219158608	-1.02238664184304	-1.05664806135701	-1.01696277907315	-1.00054646057951	-1.0344378579438	-0.95638819039294	-0.939351594287332	-0.972759951273505	0.00219778868512342	0.00217613041728384	0.00256175059701539
254	13.6259639633796	0.31	-0.435513517144435	-0.449441115092795	-0.421585919196075	0.460885386181401	-14.9341463185815	-15.2781330202402	-14.5901596169228	15.98	9.17	28.24	-0.927119727951885	-0.906245655390899	-0.885371582829913	-0.917133167301895	-0.896483941851112	-0.87583471640033	-0.891460493227114	-0.871115934426015	-0.850979222902495	-0.435513517144435	22.8928929601424	0.11306203474887	-41.5218247078945	-1.03898219158608	-1.02238664184304	-1.05664806135701	-1.01696277907315	-1.00054646057951	-1.0344378579438	-0.95638819039294	-0.939351594287332	-0.972759951273505	0.00219778868512342	0.00217613041728384	0.00256175059701539
254	13.6259639633796	0.31	-0.43550698031579	-0.449399202648993	-0.421614757982587	0.47181636711788	-15.2430432223973	-15.5865179734947	-14.8995684712999	16.02	9.03	28.3	-0.943917373009764	-0.92311658958255	-0.902315806155336	-0.933691905018585	-0.913116456722611	-0.892541008426636	-0.904909225006345	-0.884110764501738	-0.864974058733	-0.43550698031579	22.872040418733	-0.0631247026413896	-41.657611448547	-1.03898219158608	-1.02238664184304	-1.05664806135701	-1.01696277907315	-1.00054646057951	-1.0344378579438	-0.95638819039294	-0.939351594287332	-0.972759951273505	0.00219778868512342	0.00217613041728384	0.00256175059701539
254	13.6259639633796	0.31	-0.435498555362549	-0.449400279968993	-0.421596830756104	0.479812473258528	-15.312188766483	-15.6517347851534	-14.9726427478126	15.89	8.95	28.97	-0.9551552177835	-0.934434246219487	-0.913713274655474	-0.945030242665673	-0.924528920555065	-0.904027598444456	-0.912333582917478	-0.892605777606124	-0.8736775215691	-0.435498555362549	23.0621652105303	-0.148271665623897	-41.7581283328364	-1.03898219158608	-1.02238664184304	-1.05664806135701	-1.01696277907315	-1.00054646057951	-1.0344378579438	-0.95638819039294	-0.939351594287332	-0.972759951273505	0.00219778868512342	0.00217613041728384	0.00256175059701539
254	13.6259639633796	0.31	-0.435483933791851	-0.449450332755937	-0.421517534827766	0.465616112426838	-15.1403987812501	-15.485834433861	-14.7949631286392	15.88	9.11	27.91	-0.94555953225311	-0.924467354398484	-0.903375176543859	-0.935552400294899	-0.914683447102367	-0.893814493909836	-0.909167130573433	-0.889547862073495	-0.868848006125386	-0.435483933791851	22.8275772669283	-0.124400813178473	-41.6604544525637	-1.03898219158608	-1.02238664184304	-1.05664806135701	-1.01696277907315	-1.00054646057951	-1.0344378579438	-0.95638819039294	-0.939351594287332	-0.972759951273505	0.00219778868512342	0.00217613041728384	0.00256175059701539
254	13.6259639633796	0.31	-0.435460290370138	-0.449361569934602	-0.421559010805673	0.465143381899588	-15.0990874788272	-15.443908023121	-14.7542669345333	16.02	9.06	28.75	-0.935145227473976	-0.914265972958306	-0.893386718442635	-0.925010683149274	-0.904357705498564	-0.883704727847854	-0.894450981972962	-0.875637848035874	-0.855296215750052	-0.435460290370138	23.2867965774227	-0.0862373719708959	-41.7754428806981	-1.03898219158608	-1.02238664184304	-1.05664806135701	-1.01696277907315	-1.00054646057951	-1.0344378579438	-0.95638819039294	-0.939351594287332	-0.972759951273505	0.00219778868512342	0.00217613041728384	0.00256175059701539
254	13.6259639633796	0.31	-0.435241875495522	-0.449010394784755	-0.421473356206288	0.454565764544812	-14.7106381083847	-15.0538177485934	-14.367458468176	15.74	8.74	28.08	-0.927219262372263	-0.906081583002839	-0.884943903633414	-0.917653708260565	-0.896734093402966	-0.875814478545367	-0.887420621222945	-0.866938222793604	-0.846356236299705	-0.435241875495522	22.8079937187749	-0.173179137915012	-41.6031263646224	-1.03898219158608	-1.02238664184304	-1.05664806135701	-1.01696277907315	-1.00054646057951	-1.0344378579438	-0.95638819039294	-0.939351594287332	-0.972759951273505	0.00219778868512342	0.00217613041728384	0.00256175059701539
254	13.6259639633796	0.31	-0.435231090165179	-0.449041299447719	-0.421420880882639	0.462990069093323	-14.8933882507087	-15.2349867859015	-14.551789715516	16.02	8.93	28.58	-0.922293477240719	-0.901613833387346	-0.880934189533973	-0.912292123243099	-0.891836729526831	-0.871381335810563	-0.882554746858115	-0.86213343775501	-0.842553870853514	-0.435231090165179	22.9749690458691	0.125758418643314	-41.4442936673261	-1.03898219158608	-1.02238664184304	-1.05664806135701	-1.01696277907315	-1.00054646057951	-1.0344378579438	-0.95638819039294	-0.939351594287332	-0.972759951273505	0.00219778868512342	0.00217613041728384	0.00256175059701539
254	13.6259639633796	0.31	-0.435181980516057	-0.449010452892562	-0.421353508139552	0.46390537177885	-14.7527227089643	-15.090472721983	-14.4149726959455	15.86	8.89	28.43	-0.922707402060668	-0.902055667499398	-0.881403932938129	-0.912981494836671	-0.892547442342229	-0.872113389847787	-0.883071776354037	-0.863091841693925	-0.843474364530701	-0.435181980516057	22.8981459399998	0.123976857077979	-41.2822261421524	-1.03898219158608	-1.02238664184304	-1.05664806135701	-1.01696277907315	-1.00054646057951	-1.0344378579438	-0.95638819039294	-0.939351594287332	-0.972759951273505	0.00219778868512342	0.00217613041728384	0.00256175059701539
254	13.6259639633796	0.31	-0.434996607123585	-0.448774440741267	-0.421218773505903	0.472875942962062	-15.0751197314898	-15.4140893279976	-14.7361501349819	15.99	9.17	28.42	-0.935169979257367	-0.914604755857543	-0.894039532457718	-0.925090643552856	-0.904747073750862	-0.884403503948867	-0.898525032332056	-0.877937806485432	-0.858655149987478	-0.434996607123585	22.8710081878041	-0.1334153466276	-41.6869364811779	-1.03898219158608	-1.02238664184304	-1.05664806135701	-1.01696277907315	-1.00054646057951	-1.0344378579438	-0.95638819039294	-0.939351594287332	-0.972759951273505	0.00219778868512342	0.00217613041728384	0.00256175059701539
254	13.6259639633796	0.31	-0.434933394858082	-0.448834350581315	-0.421032439134848	0.463499247879323	-14.9047067656955	-15.2462150590252	-14.5631984723658	15.94	9.08	28.09	-0.927556976128973	-0.906780121109055	-0.886003266089136	-0.917637872896444	-0.897083201284223	-0.876528529672002	-0.891346412168254	-0.871729075803195	-0.851149619086248	-0.434933394858082	22.8740133259503	-0.224308977038686	-41.7863748342875	-1.03898219158608	-1.02238664184304	-1.05664806135701	-1.01696277907315	-1.00054646057951	-1.0344378579438	-0.95638819039294	-0.939351594287332	-0.972759951273505	0.00219778868512342	0.00217613041728384	0.00256175059701539
254	13.6259639633796	0.31	-0.434882625114939	-0.448703154965789	-0.421062095264089	0.453296274704324	-14.7679085047024	-15.1133075258973	-14.4225094835074	16.08	9.19	28.42	-0.911838739389473	-0.890999607549335	-0.870160475709196	-0.901857672423954	-0.881246647552092	-0.86063562268023	-0.875420545347201	-0.855625457353171	-0.835344982420797	-0.434882625114939	23.1010290867699	-0.161596044559229	-41.8772069495777	-1.03898219158608	-1.02238664184304	-1.05664806135701	-1.01696277907315	-1.00054646057951	-1.0344378579438	-0.95638819039294	-0.939351594287332	-0.972759951273505	0.00219778868512342	0.00217613041728384	0.00256175059701539
254	13.6259639633796	0.31	-0.434882296030575	-0.448832350933682	-0.420932241127469	0.456700908486698	-14.7991444624912	-15.1429060364105	-14.455382888572	15.92	8.87	27.8	-0.922577294315828	-0.901633717039869	-0.88069013976391	-0.912751185705437	-0.892030672519903	-0.871310159334369	-0.884543594673844	-0.865471553786577	-0.844552219055747	-0.434882296030575	22.8532950264934	0.214275181519089	-41.2370476649456	-1.03898219158608	-1.02238664184304	-1.05664806135701	-1.01696277907315	-1.00054646057951	-1.0344378579438	-0.95638819039294	-0.939351594287332	-0.972759951273505	0.00219778868512342	0.00217613041728384	0.00256175059701539
254	13.6259639633796	0.31	-0.434673457045531	-0.448518287769143	-0.420828626321919	0.461262420102761	-15.0311907919121	-15.3771502069436	-14.6852313768807	15.73	8.97	27.8	-0.947514498975584	-0.926197053454931	-0.904879607934278	-0.937751277588256	-0.916653487745965	-0.895555697903674	-0.910708366598018	-0.890205302723144	-0.869530489024434	-0.434673457045531	22.6250619506241	-0.0623967957073117	-41.488537012174	-1.03898219158608	-1.02238664184304	-1.05664806135701	-1.01696277907315	-1.00054646057951	-1.0344378579438	-0.95638819039294	-0.939351594287332	-0.972759951273505	0.00219778868512342	0.00217613041728384	0.00256175059701539
254	13.6259639633796	0.31	-0.434600596037782	-0.448505217705006	-0.420695974370558	0.465795477867706	-14.8281147853797	-15.1663036106988	-14.4899259600606	15.89	8.83	28.04	-0.925554308740647	-0.904915652646406	-0.884276996552165	-0.915743808193986	-0.895323913489522	-0.874904018785059	-0.886706978193991	-0.866261831937169	-0.846899180615629	-0.434600596037782	22.740178788175	-0.20544072847158	-41.5635240835342	-1.03898219158608	-1.02238664184304	-1.05664806135701	-1.01696277907315	-1.00054646057951	-1.0344378579438	-0.95638819039294	-0.939351594287332	-0.972759951273505	0.00219778868512342	0.00217613041728384	0.00256175059701539
254	13.6259639633796	0.31	-0.43459750596724	-0.448282077069945	-0.420912934864536	0.477584135718969	-14.964337555799	-15.2976548873963	-14.6310202242016	15.92	8.76	28.13	-0.931988877562415	-0.911681971174857	-0.8913750647873	-0.922062028150845	-0.901971415762687	-0.88188080337453	-0.890799294002475	-0.872184490180836	-0.852124366866416	-0.43459750596724	22.8453185560795	-0.0556323953316352	-41.4478131483645	-1.03898219158608	-1.02238664184304	-1.05664806135701	-1.01696277907315	-1.00054646057951	-1.0344378579438	-0.95638819039294	-0.939351594287332	-0.972759951273505	0.00219778868512342	0.00217613041728384	0.00256175059701539
254	13.6259639633796	0.31	-0.43441074267396	-0.448235780553382	-0.420585704794538	0.472847929295838	-14.8940065396413	-15.2289225589645	-14.5590905203181	15.83	8.99	27.68	-0.93272197134677	-0.912209454550572	-0.891696937754374	-0.922937921394634	-0.902640576423635	-0.882343231452636	-0.897960832890503	-0.876645796406153	-0.85781361483646	-0.43441074267396	22.6483527375664	-0.0313528659541302	-41.4129959141084	-1.03898219158608	-1.02238664184304	-1.05664806135701	-1.01696277907315	-1.00054646057951	-1.0344378579438	-0.95638819039294	-0.939351594287332	-0.972759951273505	0.00219778868512342	0.00217613041728384	0.00256175059701539
254	13.6259639633796	0.31	-0.434369365679829	-0.448324347173534	-0.420414384186123	0.461571510986928	-14.8265112671333	-15.167547606121	-14.4854749281455	16.14	9.13	28.6	-0.911945543321242	-0.891440806660652	-0.870936070000062	-0.901868240983679	-0.881590088500395	-0.861311936017111	-0.874413713720038	-0.854977942695602	-0.834673355070078	-0.434369365679829	23.1154108884899	-0.26236346998469	-41.9793430526662	-1.03898219158608	-1.02238664184304	-1.05664806135701	-1.01696277907315	-1.00054646057951	-1.0344378579438	-0.95638819039294	-0.939351594287332	-0.972759951273505	0.00219778868512342	0.00217613041728384	0.00256175059701539
254	13.6259639633796	0.31	-0.434319512755875	-0.447980840469499	-0.42065818504225	0.476544078803597	-15.1022897650127	-15.4393817963507	-14.7651977336747	16.05	8.89	28.97	-0.93291955456247	-0.912550879710686	-0.892182204858903	-0.922750221143137	-0.902603575988196	-0.882456930833254	-0.889856190797596	-0.870900657410271	-0.851557153829172	-0.434319512755875	23.1539840669134	-0.036368102257074	-41.665604919337	-1.03898219158608	-1.02238664184304	-1.05664806135701	-1.01696277907315	-1.00054646057951	-1.0344378579438	-0.95638819039294	-0.939351594287332	-0.972759951273505	0.00219778868512342	0.00217613041728384	0.00256175059701539
254	13.6259639633796	0.31	-0.43430492402524	-0.447996896214427	-0.420612951836054	0.46790908625968	-14.9866708206764	-15.3270276882824	-14.6463139530704	16.2	9.02	28.52	-0.917832552787479	-0.897450870245577	-0.877069187703674	-0.907579497597159	-0.887425497670499	-0.867271497743839	-0.879159379226087	-0.859041583335016	-0.840068114784088	-0.43430492402524	23.1086776386808	-0.008729414318763	-41.6997436835138	-1.03898219158608	-1.02238664184304	-1.05664806135701	-1.01696277907315	-1.00054646057951	-1.0344378579438	-0.95638819039294	-0.939351594287332	-0.972759951273505	0.00219778868512342	0.00217613041728384	0.00256175059701539
254	13.6259639633796	0.31	-0.434276073542299	-0.448075519134927	-0.420476627949671	0.468939018682676	-15.0941096592514	-15.4361983212338	-14.7520209972691	16.41	9.08	28.72	-0.913348228527984	-0.893107100050687	-0.87286597157339	-0.902819693695271	-0.882811892901294	-0.862804092107317	-0.87321409705064	-0.855432069663701	-0.83564622942892	-0.434276073542299	23.2918219064868	0.0626258906826385	-41.6930145911885	-1.03898219158608	-1.02238664184304	-1.05664806135701	-1.01696277907315	-1.00054646057951	-1.0344378579438	-0.95638819039294	-0.939351594287332	-0.972759951273505	0.00219778868512342	0.00217613041728384	0.00256175059701539
254	13.6259639633796	0.31	-0.434250944816895	-0.448095096854137	-0.420406792779652	0.463620197965215	-14.8324782454479	-15.1722489429249	-14.492707547971	16.11	9.12	28.27	-0.913991624708142	-0.893523494176974	-0.873055363645806	-0.903944768895038	-0.883701629874351	-0.863458490853664	-0.877932670410502	-0.85774226871327	-0.838378172845729	-0.434250944816895	22.8719810083712	0.232093008782641	-41.3884140731129	-1.03898219158608	-1.02238664184304	-1.05664806135701	-1.01696277907315	-1.00054646057951	-1.0344378579438	-0.95638819039294	-0.939351594287332	-0.972759951273505	0.00219778868512342	0.00217613041728384	0.00256175059701539
254	13.6259639633796	0.31	-0.434197469965698	-0.448097907527055	-0.420297032404342	0.461225322288129	-14.973923347489	-15.3185904156026	-14.6292562793753	16.16	9.09	28.55	-0.919607787904862	-0.898916685690338	-0.878225583475813	-0.909403267164391	-0.888941765856327	-0.868480264548263	-0.881302689344509	-0.861906588912327	-0.842059656682534	-0.434197469965698	22.9731928903526	0.104367375459583	-41.5656221598475	-1.03898219158608	-1.02238664184304	-1.05664806135701	-1.01696277907315	-1.00054646057951	-1.0344378579438	-0.95638819039294	-0.939351594287332	-0.972759951273505	0.00219778868512342	0.00217613041728384	0.00256175059701539
254	13.6259639633796	0.31	-0.434149747815558	-0.447839718891443	-0.420459776739674	0.464992645097391	-14.9060510289284	-15.2465663097738	-14.565535748083	15.95	8.98	28.19	-0.927263026352587	-0.906553627041243	-0.885844227729898	-0.917337484464181	-0.896849761208613	-0.876362037953044	-0.889015175953064	-0.869265932898224	-0.850040795307693	-0.434149747815558	23.0410430427669	-0.220994434286672	-41.7625801492763	-1.03898219158608	-1.02238664184304	-1.05664806135701	-1.01696277907315	-1.00054646057951	-1.0344378579438	-0.95638819039294	-0.939351594287332	-0.972759951273505	0.00219778868512342	0.00217613041728384	0.00256175059701539
254	13.6259639633796	0.31	-0.434130718706309	-0.447980857472574	-0.420280579940044	0.457805469764807	-14.6192211395714	-14.9580485064917	-14.2803937726512	16.07	9.07	28.89	-0.902814842985795	-0.882364422870319	-0.861914002754844	-0.892942906004246	-0.872716103455755	-0.852489300907265	-0.864312588110709	-0.844433183530226	-0.825198177441958	-0.434130718706309	23.0570635483364	0.0054755933301383	-41.6706417773672	-1.03898219158608	-1.02238664184304	-1.05664806135701	-1.01696277907315	-1.00054646057951	-1.0344378579438	-0.95638819039294	-0.939351594287332	-0.972759951273505	0.00219778868512342	0.00217613041728384	0.00256175059701539
254	13.6259639633796	0.31	-0.434127963680324	-0.447886079841326	-0.420369847519323	0.46286221466415	-14.7636924420087	-15.1024033201847	-14.4249815638327	15.8	8.77	28.24	-0.927088073781916	-0.90629569994844	-0.885503326114965	-0.917428016288413	-0.896852294499482	-0.876276572710551	-0.885986192446242	-0.866641539643225	-0.847090656691399	-0.434127963680324	22.7779062265586	0.129397979387543	-41.2856457571211	-1.03898219158608	-1.02238664184304	-1.05664806135701	-1.01696277907315	-1.00054646057951	-1.0344378579438	-0.95638819039294	-0.939351594287332	-0.972759951273505	0.00219778868512342	0.00217613041728384	0.00256175059701539
254	13.6259639633796	0.31	-0.43386461853406	-0.44755090310633	-0.420178333961791	0.470781242332655	-15.1899157078316	-15.5329050070759	-14.8469264085873	16.02	9.04	28.21	-0.940611703848953	-0.919841619372342	-0.899071534895731	-0.930420265098208	-0.909875222520316	-0.889330179942423	-0.902974471516082	-0.882747613633902	-0.862750102549666	-0.43386461853406	22.7915448722021	0.0458238408901091	-41.442817539373	-1.03898219158608	-1.02238664184304	-1.05664806135701	-1.01696277907315	-1.00054646057951	-1.0344378579438	-0.95638819039294	-0.939351594287332	-0.972759951273505	0.00219778868512342	0.00217613041728384	0.00256175059701539
254	13.6259639633796	0.31	-0.433845904751252	-0.447716349418026	-0.419975460084478	0.461997430994897	-14.8217118822483	-15.1623458310307	-14.4810779334659	15.57	8.74	28.15	-0.943876524542174	-0.922671600759218	-0.901466676976262	-0.934449551863498	-0.913456412389143	-0.892463272914788	-0.903099472129177	-0.881697840381274	-0.862161517165766	-0.433845904751252	22.8132853939408	-0.103164467484209	-41.4468116822447	-1.03898219158608	-1.02238664184304	-1.05664806135701	-1.01696277907315	-1.00054646057951	-1.0344378579438	-0.95638819039294	-0.939351594287332	-0.972759951273505	0.00219778868512342	0.00217613041728384	0.00256175059701539
254	13.6259639633796	0.31	-0.433833539212209	-0.447539113457692	-0.420127964966726	0.462774665442809	-14.9564812611892	-15.2996755514059	-14.6132869709725	16.1	9.17	27.97	-0.921821261921746	-0.901143451295702	-0.880465640669658	-0.911692954742963	-0.891242336986574	-0.870791719230186	-0.886985122225713	-0.866204528799495	-0.846998333931327	-0.433833539212209	23.0270207030056	-0.150493201174324	-41.7930882983598	-1.03898219158608	-1.02238664184304	-1.05664806135701	-1.01696277907315	-1.00054646057951	-1.0344378579438	-0.95638819039294	-0.939351594287332	-0.972759951273505	0.00219778868512342	0.00217613041728384	0.00256175059701539
254	13.6259639633796	0.31	-0.433813587471075	-0.447608408729303	-0.420018766212848	0.477192364113355	-15.125176855606	-15.4623413602712	-14.7880123509408	16.1	8.97	28.62	-0.931615894535721	-0.911301518834094	-0.890987143132468	-0.921379785909138	-0.901288613952298	-0.881197441995458	-0.891787533081649	-0.872137479233459	-0.852138083847269	-0.433813587471075	23.0680993281613	0.024242130244974	-41.5939297265502	-1.03898219158608	-1.02238664184304	-1.05664806135701	-1.01696277907315	-1.00054646057951	-1.0344378579438	-0.95638819039294	-0.939351594287332	-0.972759951273505	0.00219778868512342	0.00217613041728384	0.00256175059701539
254	13.6259639633796	0.31	-0.433770572306998	-0.447588752469909	-0.419952392144086	0.455859980497924	-14.741563753975	-15.0845686530297	-14.3985588549203	16.23	8.99	28.24	-0.901667726333643	-0.881164889655591	-0.860662052977541	-0.891546131565281	-0.871273447745535	-0.851000763925789	-0.863951018964282	-0.844306784221664	-0.824343706096607	-0.433770572306998	22.9541158278448	0.0597659403385599	-41.5640378191139	-1.03898219158608	-1.02238664184304	-1.05664806135701	-1.01696277907315	-1.00054646057951	-1.0344378579438	-0.95638819039294	-0.939351594287332	-0.972759951273505	0.00219778868512342	0.00217613041728384	0.00256175059701539
254	13.6259639633796	0.31	-0.433757316825248	-0.447662685497374	-0.419851948153123	0.463825913594296	-14.9778127063947	-15.3207707312202	-14.6348546815692	15.96	8.88	28.07	-0.931269392659796	-0.910422770966267	-0.889576149272739	-0.921285580373281	-0.90066244799384	-0.880039315614399	-0.891937397661067	-0.872058410112539	-0.852154186935628	-0.433757316825248	22.8763343407567	0.0493622506615407	-41.4040424084119	-1.03898219158608	-1.02238664184304	-1.05664806135701	-1.01696277907315	-1.00054646057951	-1.0344378579438	-0.95638819039294	-0.939351594287332	-0.972759951273505	0.00219778868512342	0.00217613041728384	0.00256175059701539
254	13.6259639633796	0.31	-0.433715906101502	-0.447563921982219	-0.419867890220785	0.449346572536267	-14.8102171572228	-15.1593792203968	-14.4610550940488	16.24	9.18	28.29	-0.905954522084	-0.885087905748746	-0.864221289413492	-0.895779287549006	-0.875147034760693	-0.85451478197238	-0.870394087994093	-0.849940406861215	-0.830432245550627	-0.433715906101502	23.1693072692414	-0.11627795452432	-41.907370009304	-1.03898219158608	-1.02238664184304	-1.05664806135701	-1.01696277907315	-1.00054646057951	-1.0344378579438	-0.95638819039294	-0.939351594287332	-0.972759951273505	0.00219778868512342	0.00217613041728384	0.00256175059701539
254	13.6259639633796	0.31	-0.433563142925762	-0.447442093839312	-0.419684192012212	0.455677379329519	-14.9604704031781	-15.3086969479457	-14.6122438584105	16.03	8.99	28.04	-0.9262475000023	-0.905178171396333	-0.884108842790367	-0.916187906806992	-0.895347403514642	-0.874506900222292	-0.888793094560165	-0.867700269126276	-0.84781364578537	-0.433563142925762	22.7933597418547	-0.0351334331295601	-41.5739762557011	-1.03898219158608	-1.02238664184304	-1.05664806135701	-1.01696277907315	-1.00054646057951	-1.0344378579438	-0.95638819039294	-0.939351594287332	-0.972759951273505	0.00219778868512342	0.00217613041728384	0.00256175059701539
254	13.6259639633796	0.31	-0.433473636378053	-0.44733517347434	-0.419612099281765	0.453175387570609	-14.5673730150173	-14.9081649264121	-14.2265811036225	15.75	9	28.2	-0.917695580316285	-0.896717597282273	-0.875739614248261	-0.908211277285308	-0.887450099859105	-0.866688922432901	-0.88014705096739	-0.860049259479281	-0.84000685820496	-0.433473636378053	22.6833057266531	-0.119586663469924	-41.6215061785591	-1.03898219158608	-1.02238664184304	-1.05664806135701	-1.01696277907315	-1.00054646057951	-1.0344378579438	-0.95638819039294	-0.939351594287332	-0.972759951273505	0.00219778868512342	0.00217613041728384	0.00256175059701539
254	13.6259639633796	0.31	-0.433472557356686	-0.447144154421635	-0.419800960291736	0.46598895666338	-15.1155030965923	-15.4601124661896	-14.7708937269951	16.21	9.1	28.63	-0.92564454993783	-0.905011725595654	-0.884378901253477	-0.915299516889797	-0.894897285651321	-0.874495054412846	-0.88672449478145	-0.865848262857646	-0.848085168145344	-0.433472557356686	23.3686537086955	0.174521890551845	-41.6132930034705	-1.03898219158608	-1.02238664184304	-1.05664806135701	-1.01696277907315	-1.00054646057951	-1.0344378579438	-0.95638819039294	-0.939351594287332	-0.972759951273505	0.00219778868512342	0.00217613041728384	0.00256175059701539
254	13.6259639633796	0.31	-0.433330325285018	-0.447059075270791	-0.419601575299245	0.458259760275371	-14.9425119507342	-15.288515429857	-14.5965084716115	15.93	9.15	27.7	-0.93058250313763	-0.909521937435642	-0.888461371733653	-0.920644793823548	-0.89980913432733	-0.878973474831111	-0.896349211479269	-0.87598991556691	-0.855925808738347	-0.433330325285018	22.7734627850302	-0.170803788021241	-41.7391341946389	-1.03898219158608	-1.02238664184304	-1.05664806135701	-1.01696277907315	-1.00054646057951	-1.0344378579438	-0.95638819039294	-0.939351594287332	-0.972759951273505	0.00219778868512342	0.00217613041728384	0.00256175059701539
254	13.6259639633796	0.31	-0.433001853518619	-0.446693972108363	-0.419309734928875	0.474211920269287	-15.2309398043822	-15.572496657977	-14.8893829507873	15.86	9.04	28.33	-0.952019067331784	-0.931138110068351	-0.910257152804918	-0.941979256475209	-0.921318505790218	-0.900657755105228	-0.913472060101498	-0.893442356973144	-0.873589324564648	-0.433001853518619	22.9726436677342	0.211012039181104	-41.3429731286666	-1.03898219158608	-1.02238664184304	-1.05664806135701	-1.01696277907315	-1.00054646057951	-1.0344378579438	-0.95638819039294	-0.939351594287332	-0.972759951273505	0.00219778868512342	0.00217613041728384	0.00256175059701539
254	13.6259639633796	0.31	-0.43282170040088	-0.446467416933296	-0.419175983868464	0.462302953832659	-14.9148643916996	-15.2574285865385	-14.5723001968607	16.02	8.97	28.36	-0.923886760991632	-0.903143388502204	-0.882400016012776	-0.913875229393342	-0.893356638703915	-0.872838048014488	-0.885240386375393	-0.866068468875725	-0.844927441402557	-0.43282170040088	23.0823049980006	0.0138218735237198	-41.5752287057297	-1.03898219158608	-1.02238664184304	-1.05664806135701	-1.01696277907315	-1.00054646057951	-1.0344378579438	-0.95638819039294	-0.939351594287332	-0.972759951273505	0.00219778868512342	0.00217613041728384	0.00256175059701539
254	13.6259639633796	0.31	-0.432811741825683	-0.446420996619916	-0.41920248703145	0.465339648794955	-15.0589369575563	-15.4027049546757	-14.7151689604368	16.01	9.09	29.02	-0.933219112138882	-0.912390896186061	-0.891562680233239	-0.923122657833536	-0.902519781383404	-0.881916904933272	-0.892798299017179	-0.872478517322563	-0.853311501004108	-0.432811741825683	23.1792723009583	-0.210723024187343	-41.9434396083744	-1.03898219158608	-1.02238664184304	-1.05664806135701	-1.01696277907315	-1.00054646057951	-1.0344378579438	-0.95638819039294	-0.939351594287332	-0.972759951273505	0.00219778868512342	0.00217613041728384	0.00256175059701539
254	13.6259639633796	0.31	-0.43280298442123	-0.446461483720391	-0.419144485122069	0.466291113916474	-14.8691725146647	-15.2079601997574	-14.530384829572	16.14	9.15	28.92	-0.914481764827219	-0.894109857214638	-0.873737949602056	-0.904379632455473	-0.884232770016325	-0.864085907577177	-0.875896211709949	-0.856163797403236	-0.837245527340109	-0.43280298442123	23.1653389149415	0.0747234279697642	-41.6625684744627	-1.03898219158608	-1.02238664184304	-1.05664806135701	-1.01696277907315	-1.00054646057951	-1.0344378579438	-0.95638819039294	-0.939351594287332	-0.972759951273505	0.00219778868512342	0.00217613041728384	0.00256175059701539
254	13.6259639633796	0.31	-0.432638611334204	-0.446467334600118	-0.418809888068289	0.454671950258066	-14.8592388783952	-15.2058109558066	-14.5126668009839	16.05	8.98	28.28	-0.919038630586615	-0.898091827528928	-0.877145024471242	-0.909027626921744	-0.888308995472082	-0.867590364022421	-0.880528442586194	-0.861003575720552	-0.839086678273877	-0.432638611334204	22.9916026618854	0.077846861926244	-41.4527903939158	-1.03898219158608	-1.02238664184304	-1.05664806135701	-1.01696277907315	-1.00054646057951	-1.0344378579438	-0.95638819039294	-0.939351594287332	-0.972759951273505	0.00219778868512342	0.00217613041728384	0.00256175059701539
254	13.6259639633796	0.31	-0.4325973305052	-0.446480216837357	-0.418714444173044	0.462608735018219	-15.0475424446877	-15.3929414892524	-14.702143400123	15.92	8.86	28.14	-0.937460754181449	-0.916425265347994	-0.895389776514539	-0.92746547841129	-0.906654271512746	-0.885843064614201	-0.896303794225619	-0.876981596048805	-0.857210141554925	-0.4325973305052	22.8945563895743	0.0761238028233148	-41.4571927104126	-1.03898219158608	-1.02238664184304	-1.05664806135701	-1.01696277907315	-1.00054646057951	-1.0344378579438	-0.95638819039294	-0.939351594287332	-0.972759951273505	0.00219778868512342	0.00217613041728384	0.00256175059701539
254	13.6259639633796	0.31	-0.432594615325362	-0.446210558437595	-0.41897867221313	0.465316521828301	-14.9393519244326	-15.2804058648339	-14.5982979840312	15.8	8.88	28.26	-0.937476513231216	-0.91655232694327	-0.895628140655323	-0.927691694612143	-0.906985902454278	-0.886280110296413	-0.897867915168102	-0.878292044741772	-0.857982851154149	-0.432594615325362	23.0544041504267	-0.0566642063299821	-41.6172037966548	-1.03898219158608	-1.02238664184304	-1.05664806135701	-1.01696277907315	-1.00054646057951	-1.0344378579438	-0.95638819039294	-0.939351594287332	-0.972759951273505	0.00219778868512342	0.00217613041728384	0.00256175059701539
254	13.6259639633796	0.31	-0.432483270172525	-0.446150894741752	-0.418815645603298	0.466188573823139	-14.930531320114	-15.2707871312221	-14.5902755090059	16.19	8.93	28.39	-0.915446715421499	-0.895049203361029	-0.874651691300558	-0.905249709774113	-0.88507940213982	-0.864909094505527	-0.876015365471184	-0.856594686734144	-0.836917328702593	-0.432483270172525	23.1287642592769	0.191900676985526	-41.454566188412	-1.03898219158608	-1.02238664184304	-1.05664806135701	-1.01696277907315	-1.00054646057951	-1.0344378579438	-0.95638819039294	-0.939351594287332	-0.972759951273505	0.00219778868512342	0.00217613041728384	0.00256175059701539
254	13.6259639633796	0.31	-0.432442941142346	-0.44604058795703	-0.418845294327662	0.472697315504764	-15.168659954668	-15.509855071291	-14.827464838045	15.65	8.99	28.02	-0.960733317453962	-0.93959852832888	-0.918463739203799	-0.950990035990539	-0.930069585428902	-0.909149134867264	-0.922298173788436	-0.903039596862977	-0.881517865261143	-0.432442941142346	22.7124301332472	-0.0800643008386405	-41.5122618102293	-1.03898219158608	-1.02238664184304	-1.05664806135701	-1.01696277907315	-1.00054646057951	-1.0344378579438	-0.95638819039294	-0.939351594287332	-0.972759951273505	0.00219778868512342	0.00217613041728384	0.00256175059701539
254	13.6259639633796	0.31	-0.432392411274047	-0.446071551685752	-0.418713270862341	0.470994404503121	-15.3082977829922	-15.6538123233676	-14.9627832426169	15.96	9.08	28.13	-0.951325434833431	-0.930327561371439	-0.909329687909448	-0.941120905858156	-0.920348269103096	-0.899575632348036	-0.913366637454457	-0.893759940145338	-0.873608524669255	-0.432392411274047	22.9999103769986	-0.0144944728458717	-41.6118124188789	-1.03898219158608	-1.02238664184304	-1.05664806135701	-1.01696277907315	-1.00054646057951	-1.0344378579438	-0.95638819039294	-0.939351594287332	-0.972759951273505	0.00219778868512342	0.00217613041728384	0.00256175059701539
254	13.6259639633796	0.31	-0.432165635965106	-0.445915778077643	-0.418415493852568	0.460628046741731	-14.8737130989182	-15.2164852729334	-14.5309409249029	16.1	9.17	28.49	-0.916769799737281	-0.896118304224947	-0.875466808712613	-0.906695815905614	-0.886271250678233	-0.865846685450853	-0.880258622218102	-0.860345810405258	-0.839772158921489	-0.432165635965106	22.8326771086708	-0.0949934609866299	-41.6791376741994	-1.03898219158608	-1.02238664184304	-1.05664806135701	-1.01696277907315	-1.00054646057951	-1.0344378579438	-0.95638819039294	-0.939351594287332	-0.972759951273505	0.00219778868512342	0.00217613041728384	0.00256175059701539
254	13.6259639633796	0.31	-0.431857798149458	-0.445541027443728	-0.418174568855187	0.463492420201225	-15.0273911502966	-15.3717152111877	-14.6830670894056	15.99	9.25	28.22	-0.932629678198399	-0.911738916582476	-0.890848154966553	-0.922578647461057	-0.901913027390633	-0.881247407320209	-0.897368498600628	-0.877613633401189	-0.857082000023098	-0.431857798149458	23.0610940311912	0.163773069581627	-41.5007336667301	-1.03898219158608	-1.02238664184304	-1.05664806135701	-1.01696277907315	-1.00054646057951	-1.0344378579438	-0.95638819039294	-0.939351594287332	-0.972759951273505	0.00219778868512342	0.00217613041728384	0.00256175059701539
254	13.6259639633796	0.31	-0.431836666479478	-0.44553564002105	-0.418137692937906	0.456896256975904	-14.6671714136074	-15.0077333709945	-14.3266094562203	16.05	9.2	28.11	-0.90686601680876	-0.886287022090666	-0.865708027372572	-0.896981546784577	-0.876626854722717	-0.856272162660858	-0.871849921246804	-0.852291607723466	-0.832243832861636	-0.431836666479478	22.8820289395986	0.175812741590214	-41.4056677011757	-1.03898219158608	-1.02238664184304	-1.05664806135701	-1.01696277907315	-1.00054646057951	-1.0344378579438	-0.95638819039294	-0.939351594287332	-0.972759951273505	0.00219778868512342	0.00217613041728384	0.00256175059701539
254	13.6259639633796	0.31	-0.431821956220461	-0.44569709942677	-0.417946813014152	0.452788630559711	-14.9149500080607	-15.2641456133394	-14.565754402782	16.05	9.16	29.1	-0.922356129126527	-0.901255524156447	-0.880154919186367	-0.912302702366067	-0.891432088155489	-0.87056147394491	-0.882825323362054	-0.862632388329897	-0.842742143998137	-0.431821956220461	23.1857706103654	0.117665861850871	-41.7140495881859	-1.03898219158608	-1.02238664184304	-1.05664806135701	-1.01696277907315	-1.00054646057951	-1.0344378579438	-0.95638819039294	-0.939351594287332	-0.972759951273505	0.00219778868512342	0.00217613041728384	0.00256175059701539
254	13.6259639633796	0.31	-0.431595700281763	-0.445313314044169	-0.417878086519357	0.461501606724329	-14.7564242357444	-15.0958961876138	-14.416952283875	15.98	9.08	28.53	-0.916472246146353	-0.895862895209723	-0.875253544273094	-0.906612847114558	-0.886225211364094	-0.865837575613631	-0.878207945968085	-0.858429752380814	-0.839071880183448	-0.431595700281763	23.3844883686961	0.0865214089816182	-41.6022607648504	-1.03898219158608	-1.02238664184304	-1.05664806135701	-1.01696277907315	-1.00054646057951	-1.0344378579438	-0.95638819039294	-0.939351594287332	-0.972759951273505	0.00219778868512342	0.00217613041728384	0.00256175059701539
254	13.6259639633796	0.31	-0.431565182029059	-0.44534639237145	-0.417783971686668	0.471846024420979	-15.3475698040062	-15.6933792974337	-15.0017603105787	16.1	9.2	28.65	-0.945664883119168	-0.924826803060966	-0.903988723002764	-0.935278288308491	-0.914669080758997	-0.894059873209503	-0.907694647898972	-0.88693633972221	-0.866864317213011	-0.431565182029059	23.1543866616738	-0.112755622557191	-41.8546999945124	-1.03898219158608	-1.02238664184304	-1.05664806135701	-1.01696277907315	-1.00054646057951	-1.0344378579438	-0.95638819039294	-0.939351594287332	-0.972759951273505	0.00219778868512342	0.00217613041728384	0.00256175059701539
254	13.6259639633796	0.31	-0.431556929968073	-0.445215626822696	-0.417898233113449	0.467327898745538	-14.9240689824701	-15.2633999824893	-14.584737982451	16	9.03	28.49	-0.925310341453233	-0.904739139502579	-0.884167937551925	-0.915315547246686	-0.894966546346715	-0.874617545446743	-0.886482005117924	-0.867123483916777	-0.847112480345857	-0.431556929968073	22.9790025012225	-0.152455692804752	-41.7434272572957	-1.03898219158608	-1.02238664184304	-1.05664806135701	-1.01696277907315	-1.00054646057951	-1.0344378579438	-0.95638819039294	-0.939351594287332	-0.972759951273505	0.00219778868512342	0.00217613041728384	0.00256175059701539
254	13.6259639633796	0.31	-0.431552545102309	-0.445383346919493	-0.417721743285125	0.464837266194029	-14.9913257258237	-15.3338959965982	-14.6487554550493	15.93	8.94	27.8	-0.933419299275104	-0.912566040444489	-0.891712781613874	-0.923453563900321	-0.902822946769282	-0.882192329638242	-0.896258560651077	-0.87566875318419	-0.856397443507184	-0.431552545102309	22.7459656482898	0.264174133019877	-41.1882081969164	-1.03898219158608	-1.02238664184304	-1.05664806135701	-1.01696277907315	-1.00054646057951	-1.0344378579438	-0.95638819039294	-0.939351594287332	-0.972759951273505	0.00219778868512342	0.00217613041728384	0.00256175059701539
254	13.6259639633796	0.31	-0.43155142682709	-0.445150839384921	-0.417952014269259	0.475208266773173	-15.2397861332085	-15.5808592888318	-14.8987129775852	15.79	8.89	27.68	-0.957032725117119	-0.936082778420379	-0.915132831723639	-0.947078267490976	-0.926346229075937	-0.905614190660899	-0.919200074958127	-0.899961159866263	-0.879117297487477	-0.43155142682709	22.7882531257305	0.105394358337639	-41.2484395979602	-1.03898219158608	-1.02238664184304	-1.05664806135701	-1.01696277907315	-1.00054646057951	-1.0344378579438	-0.95638819039294	-0.939351594287332	-0.972759951273505	0.00219778868512342	0.00217613041728384	0.00256175059701539
254	13.6259639633796	0.31	-0.431538510393609	-0.445282339142839	-0.417794681644379	0.466841481612382	-15.1092817150417	-15.4531597556452	-14.7654036744381	16.02	9.02	27.85	-0.93577967734	-0.914955840210978	-0.894132003081957	-0.925640503369575	-0.905042292541803	-0.884444081714031	-0.898464385524646	-0.879072060937761	-0.859530807447284	-0.431538510393609	22.8672159506635	0.232428941376277	-41.3090150546145	-1.03898219158608	-1.02238664184304	-1.05664806135701	-1.01696277907315	-1.00054646057951	-1.0344378579438	-0.95638819039294	-0.939351594287332	-0.972759951273505	0.00219778868512342	0.00217613041728384	0.00256175059701539
254	13.6259639633796	0.31	-0.431343272069656	-0.445002695963969	-0.417683848175342	0.460532571229425	-15.0202172847515	-15.3664322383633	-14.6740023311396	16.1	9.12	28.82	-0.925728080543164	-0.904870870522591	-0.884013660502018	-0.915553377471101	-0.894925409625775	-0.874297441780449	-0.886319269337008	-0.866869043475519	-0.846242672757211	-0.431343272069656	23.2924816486587	-0.0302483417305786	-41.8440556593321	-1.03898219158608	-1.02238664184304	-1.05664806135701	-1.01696277907315	-1.00054646057951	-1.0344378579438	-0.95638819039294	-0.939351594287332	-0.972759951273505	0.00219778868512342	0.00217613041728384	0.00256175059701539
254	13.6259639633796	0.31	-0.431333537162222	-0.444925356439571	-0.417741717884874	0.463290968737232	-15.003718007137	-15.3476389283687	-14.6597970859054	15.92	8.94	28	-0.934801212804514	-0.91385351552178	-0.892905818239045	-0.924837320813033	-0.904112901581649	-0.883388482350265	-0.897311287685599	-0.87674736142437	-0.857298954392035	-0.431333537162222	23.0894950252352	0.0439805645304446	-41.5466918161355	-1.03898219158608	-1.02238664184304	-1.05664806135701	-1.01696277907315	-1.00054646057951	-1.0344378579438	-0.95638819039294	-0.939351594287332	-0.972759951273505	0.00219778868512342	0.00217613041728384	0.00256175059701539
254	13.6259639633796	0.31	-0.431223645405851	-0.444841631076045	-0.417605659735656	0.460715897698969	-14.8363816808684	-15.1782330904361	-14.4945302713006	16.04	9.02	28.44	-0.917864274569798	-0.897191697321574	-0.87651912007335	-0.907880939164142	-0.887433211360532	-0.866985483556923	-0.879826242369931	-0.860156326530252	-0.840103560281319	-0.431223645405851	22.9656434298103	0.0908848158428618	-41.5158382198715	-1.03898219158608	-1.02238664184304	-1.05664806135701	-1.01696277907315	-1.00054646057951	-1.0344378579438	-0.95638819039294	-0.939351594287332	-0.972759951273505	0.00219778868512342	0.00217613041728384	0.00256175059701539
254	13.6259639633796	0.31	-0.43121193451274	-0.445030380981307	-0.417393488044172	0.46512137900668	-15.0086292850759	-15.3513991767567	-14.6658593933952	16.01	8.94	28.74	-0.9298379953661	-0.909076339357907	-0.888314683349715	-0.919769872322977	-0.899233019891656	-0.878696167460335	-0.888985690827953	-0.869234348386091	-0.848729722731964	-0.43121193451274	23.10091283645	0.0399075424755242	-41.6004323565352	-1.03898219158608	-1.02238664184304	-1.05664806135701	-1.01696277907315	-1.00054646057951	-1.0344378579438	-0.95638819039294	-0.939351594287332	-0.972759951273505	0.00219778868512342	0.00217613041728384	0.00256175059701539
254	13.6259639633796	0.31	-0.431196280322649	-0.44476453634939	-0.417628024295909	0.453461575699735	-14.5916108318917	-14.9327727204632	-14.2504489433201	16.2	9.08	28.71	-0.894490978007351	-0.874054972110804	-0.853618966214257	-0.884506677669325	-0.864298778288771	-0.844090878908217	-0.856957027595338	-0.836591348168345	-0.817072700306492	-0.431196280322649	23.1429027594028	0.0750841382120924	-41.6874919293229	-1.03898219158608	-1.02238664184304	-1.05664806135701	-1.01696277907315	-1.00054646057951	-1.0344378579438	-0.95638819039294	-0.939351594287332	-0.972759951273505	0.00219778868512342	0.00217613041728384	0.00256175059701539
254	13.6259639633796	0.31	-0.431171511419391	-0.444908758409593	-0.417434264429189	0.465930371295427	-14.9795893868217	-15.3211403443098	-14.6380384293335	15.96	9.02	28.4	-0.931278580885082	-0.910517783461304	-0.889756986037526	-0.921294266814006	-0.900756047602697	-0.880217828391389	-0.893235477918672	-0.873113066685253	-0.852735709272745	-0.431171511419391	23.1506111854486	-0.189158445089845	-41.7606920457383	-1.03898219158608	-1.02238664184304	-1.05664806135701	-1.01696277907315	-1.00054646057951	-1.0344378579438	-0.95638819039294	-0.939351594287332	-0.972759951273505	0.00219778868512342	0.00217613041728384	0.00256175059701539
254	13.6259639633796	0.31	-0.431156341283649	-0.444987223062608	-0.41732545950469	0.465387326575878	-15.2049637906679	-15.5520320573304	-14.8578955240053	15.71	9	27.66	-0.959688174973089	-0.938271210926423	-0.916854246879756	-0.949842637062453	-0.928645391812945	-0.907448146563438	-0.923313920564915	-0.845010177044696	-0.881776982166314	-0.431156341283649	22.6338136270299	-0.273373253340632	-41.6351066378441	-1.03898219158608	-1.02238664184304	-1.05664806135701	-1.01696277907315	-1.00054646057951	-1.0344378579438	-0.95638819039294	-0.939351594287332	-0.972759951273505	0.00219778868512342	0.00217613041728384	0.00256175059701539
254	13.6259639633796	0.31	-0.431119399494517	-0.444947344700606	-0.417291454288428	0.458867990161073	-14.8316440097765	-15.1746598624139	-14.4886281571392	16.04	8.91	28.4	-0.917468543914764	-0.896729610870314	-0.875990677825864	-0.907484086867979	-0.886970847649821	-0.866457608431663	-0.877875977152727	-0.858743984880025	-0.838369974805857	-0.431119399494517	22.9252988062328	-0.0126983250765479	-41.5792816654089	-1.03898219158608	-1.02238664184304	-1.05664806135701	-1.01696277907315	-1.00054646057951	-1.0344378579438	-0.95638819039294	-0.939351594287332	-0.972759951273505	0.00219778868512342	0.00217613041728384	0.00256175059701539
254	13.6259639633796	0.31	-0.431094009290972	-0.4447387610915	-0.417449257490443	0.462809841277858	-15.0375887650682	-15.3826197541023	-14.692557776034	15.82	8.92	28.13	-0.942672961834462	-0.921528879125747	-0.900384796417031	-0.932800992532743	-0.911878337343288	-0.890955682153834	-0.903481445096559	-0.883705097670409	-0.862627192498985	-0.431094009290972	22.863776694941	0.0570237403534161	-41.3744038846565	-1.03898219158608	-1.02238664184304	-1.05664806135701	-1.01696277907315	-1.00054646057951	-1.0344378579438	-0.95638819039294	-0.939351594287332	-0.972759951273505	0.00219778868512342	0.00217613041728384	0.00256175059701539
254	13.6259639633796	0.31	-0.431088071428158	-0.444700317247216	-0.4174758256091	0.464969935229815	-14.8898980229477	-15.2300598288165	-14.5497362170788	16.1	9.13	28.21	-0.917594742994448	-0.897100359627536	-0.876605976260624	-0.907511907793185	-0.887242723504208	-0.86697353921523	-0.881722597460379	-0.861680678814919	-0.841774924018757	-0.431088071428158	23.1384921892375	0.0183355641857103	-41.6697437549902	-1.03898219158608	-1.02238664184304	-1.05664806135701	-1.01696277907315	-1.00054646057951	-1.0344378579438	-0.95638819039294	-0.939351594287332	-0.972759951273505	0.00219778868512342	0.00217613041728384	0.00256175059701539
254	13.6259639633796	0.31	-0.431082808146714	-0.444677668387564	-0.417487947905863	0.468361903846336	-14.7536418726725	-15.0884019587254	-14.4188817866197	16.08	9.09	28.51	-0.910090109337605	-0.889898319368655	-0.869706529399705	-0.90012077178414	-0.880150167352692	-0.860179562921244	-0.873232991970618	-0.852147480162603	-0.833673781439263	-0.431082808146714	23.3172606785243	-0.0581965192546189	-41.6928183950336	-1.03898219158608	-1.02238664184304	-1.05664806135701	-1.01696277907315	-1.00054646057951	-1.0344378579438	-0.95638819039294	-0.939351594287332	-0.972759951273505	0.00219778868512342	0.00217613041728384	0.00256175059701539
254	13.6259639633796	0.31	-0.430711190985414	-0.444461458601546	-0.416960923369282	0.468354709887576	-14.9256597507079	-15.2643278141388	-14.5869916872771	16.07	9.09	28.89	-0.921565116022409	-0.901118446049843	-0.880671776077276	-0.911496123673221	-0.891272853393135	-0.87104958311305	-0.882371945624849	-0.861974801512038	-0.843249708965	-0.430711190985414	23.1377049065465	-0.228236486941413	-41.9853220636174	-1.03898219158608	-1.02238664184304	-1.05664806135701	-1.01696277907315	-1.00054646057951	-1.0344378579438	-0.95638819039294	-0.939351594287332	-0.972759951273505	0.00219778868512342	0.00217613041728384	0.00256175059701539
254	13.6259639633796	0.31	-0.430557418647295	-0.444106740341472	-0.417008096953118	0.472407531500189	-15.0972344788591	-15.4370204588149	-14.7574484989033	16.13	9.02	28.51	-0.928708450133566	-0.908266544801915	-0.887824639470264	-0.918462765511183	-0.898246379087085	-0.878029992662986	-0.889023354720428	-0.870223882481974	-0.850209995852897	-0.430557418647295	23.1454425628284	-0.428614787910647	-42.1190042137153	-1.03898219158608	-1.02238664184304	-1.05664806135701	-1.01696277907315	-1.00054646057951	-1.0344378579438	-0.95638819039294	-0.939351594287332	-0.972759951273505	0.00219778868512342	0.00217613041728384	0.00256175059701539
254	13.6259639633796	0.31	-0.430496722806194	-0.444189354454304	-0.416804091158085	0.469559609987769	-14.8823072212775	-15.2191756879018	-14.5454387546532	16.03	8.93	28.89	-0.921065999573472	-0.900678687060695	-0.880291374547918	-0.911069783944519	-0.890903732418541	-0.870737680892563	-0.879980628701972	-0.860574707928193	-0.840915343068357	-0.430496722806194	23.1896220803377	0.113604488087672	-41.4551416825437	-1.03898219158608	-1.02238664184304	-1.05664806135701	-1.01696277907315	-1.00054646057951	-1.0344378579438	-0.95638819039294	-0.939351594287332	-0.972759951273505	0.00219778868512342	0.00217613041728384	0.00256175059701539
254	13.6259639633796	0.31	-0.430457346298858	-0.4441162885221	-0.416798404075616	0.459658999364085	-14.8893809814015	-15.2331841604139	-14.5455778023892	15.95	8.94	28.29	-0.926448461944043	-0.905539115411281	-0.884629768878518	-0.916531618253668	-0.895846088511317	-0.875160558768965	-0.887366091664233	-0.867192821252869	-0.847636160300977	-0.430457346298858	22.8474607179169	0.110524215171426	-41.405704916877	-1.03898219158608	-1.02238664184304	-1.05664806135701	-1.01696277907315	-1.00054646057951	-1.0344378579438	-0.95638819039294	-0.939351594287332	-0.972759951273505	0.00219778868512342	0.00217613041728384	0.00256175059701539
254	13.6259639633796	0.31	-0.430349657869453	-0.443911721094769	-0.416787594644136	0.473249947928607	-15.1023538133769	-15.4416811236499	-14.7630265031039	15.97	8.94	28.45	-0.93784340101232	-0.917234512888387	-0.896625624764454	-0.927765578100733	-0.907378147764628	-0.886990717428523	-0.898115694799252	-0.878279369726837	-0.858119287994526	-0.430349657869453	23.047180230014	0.116422288315299	-41.4306391592081	-1.03898219158608	-1.02238664184304	-1.05664806135701	-1.01696277907315	-1.00054646057951	-1.0344378579438	-0.95638819039294	-0.939351594287332	-0.972759951273505	0.00219778868512342	0.00217613041728384	0.00256175059701539
254	13.6259639633796	0.31	-0.430291536753378	-0.444004212432352	-0.416578861074405	0.467315848316458	-14.9789353729302	-15.3195221225981	-14.6383486232623	15.81	8.77	27.8	-0.939692751889212	-0.918801310400947	-0.897909868912682	-0.929879172218985	-0.909205908241463	-0.888532644263942	-0.900815945717208	-0.88025478121161	-0.860339535797608	-0.430291536753378	22.6420469878392	0.091422577295553	-41.2182912632122	-1.03898219158608	-1.02238664184304	-1.05664806135701	-1.01696277907315	-1.00054646057951	-1.0344378579438	-0.95638819039294	-0.939351594287332	-0.972759951273505	0.00219778868512342	0.00217613041728384	0.00256175059701539
254	13.6259639633796	0.31	-0.430176577535951	-0.443812728123236	-0.416540426948666	0.471676145878061	-15.1942583375804	-15.5367301461909	-14.8517865289699	16	8.98	28.59	-0.941946038267422	-0.921182984503628	-0.900419930739835	-0.931773541129425	-0.911234716882405	-0.890695892635386	-0.902218923585813	-0.881324510753862	-0.861699204353201	-0.430176577535951	23.0505203017689	0.057120847489837	-41.5986902080898	-1.03898219158608	-1.02238664184304	-1.05664806135701	-1.01696277907315	-1.00054646057951	-1.0344378579438	-0.95638819039294	-0.939351594287332	-0.972759951273505	0.00219778868512342	0.00217613041728384	0.00256175059701539
254	13.6259639633796	0.31	-0.430152546886964	-0.443798895366324	-0.416506198407603	0.465802448421874	-15.0009566194637	-15.3430827031797	-14.6588305357478	15.98	8.89	28.22	-0.931061880165218	-0.910300696710727	-0.889539513256236	-0.921032881228615	-0.900495328331043	-0.879957775433472	-0.891826787479006	-0.871367124952482	-0.85189038398729	-0.430152546886964	23.063350546743	-0.0266775463257137	-41.5874172978632	-1.03898219158608	-1.02238664184304	-1.05664806135701	-1.01696277907315	-1.00054646057951	-1.0344378579438	-0.95638819039294	-0.939351594287332	-0.972759951273505	0.00219778868512342	0.00217613041728384	0.00256175059701539
254	13.6259639633796	0.31	-0.429939419274825	-0.443693397038917	-0.416185441510732	0.46827858087547	-15.0499921588838	-15.3915335730842	-14.7084507446834	15.7	8.91	28.44	-0.950161451300779	-0.929077165952926	-0.907992880605074	-0.940425295643436	-0.9195570576671	-0.898688819690765	-0.909373782628531	-0.889058725015535	-0.869494336909318	-0.429939419274825	22.916482371528	-0.0466801484303609	-41.5739677745689	-1.03898219158608	-1.02238664184304	-1.05664806135701	-1.01696277907315	-1.00054646057951	-1.0344378579438	-0.95638819039294	-0.939351594287332	-0.972759951273505	0.00219778868512342	0.00217613041728384	0.00256175059701539
254	13.6259639633796	0.31	-0.429938465495158	-0.443485991285111	-0.416390939705205	0.471916744241656	-14.8665782399588	-15.2015025673168	-14.5316539126007	15.55	8.69	27.75	-0.947532135722638	-0.926655807096457	-0.905779478470276	-0.938106625856467	-0.917437963053974	-0.89676930025148	-0.907169764621245	-0.887047752546083	-0.867053571913584	-0.429938465495158	22.6150638634182	-0.0383869273748447	-41.2194440932771	-1.03898219158608	-1.02238664184304	-1.05664806135701	-1.01696277907315	-1.00054646057951	-1.0344378579438	-0.95638819039294	-0.939351594287332	-0.972759951273505	0.00219778868512342	0.00217613041728384	0.00256175059701539
254	13.6259639633796	0.31	-0.42971665927435	-0.443369400467199	-0.416063918081501	0.461959648473955	-14.9440833007261	-15.2875557051986	-14.6006108962536	15.86	9.08	28.17	-0.934789912120542	-0.913787565834177	-0.892785219547811	-0.924937621548159	-0.904156631114732	-0.883375640681304	-0.897613632365737	-0.878130956886504	-0.856996409529307	-0.42971665927435	23.0268551445062	-0.219424247365733	-41.8174154336709	-1.03898219158608	-1.02238664184304	-1.05664806135701	-1.01696277907315	-1.00054646057951	-1.0344378579438	-0.95638819039294	-0.939351594287332	-0.972759951273505	0.00219778868512342	0.00217613041728384	0.00256175059701539
254	13.6259639633796	0.31	-0.429591522025513	-0.443187111303438	-0.415995932747588	0.45714751288952	-14.7817747231785	-15.1248239796986	-14.4387254666584	16.03	9.08	28.24	-0.915101274492011	-0.894345673482938	-0.873590072473865	-0.905162099511461	-0.884631930982929	-0.864101762454398	-0.878855692270519	-0.85795536767001	-0.838469042681641	-0.429591522025513	22.9783205523076	-0.0692824677487688	-41.6716166854586	-1.03898219158608	-1.02238664184304	-1.05664806135701	-1.01696277907315	-1.00054646057951	-1.0344378579438	-0.95638819039294	-0.939351594287332	-0.972759951273505	0.00219778868512342	0.00217613041728384	0.00256175059701539
254	13.6259639633796	0.31	-0.429448389150351	-0.443175498804261	-0.415721279496442	0.476351106506021	-14.9836417572128	-15.3182148837264	-14.6490686306992	15.93	8.89	28.27	-0.932843694931689	-0.912468968899259	-0.89209424286683	-0.922895636378767	-0.902738191085514	-0.88258074579226	-0.893148184817827	-0.874302617982724	-0.853820096708081	-0.429448389150351	23.0131568623007	0.00704686457083159	-41.4640698264357	-1.03898219158608	-1.02238664184304	-1.05664806135701	-1.01696277907315	-1.00054646057951	-1.0344378579438	-0.95638819039294	-0.939351594287332	-0.972759951273505	0.00219778868512342	0.00217613041728384	0.00256175059701539
254	13.6259639633796	0.31	-0.429389558034997	-0.443127857193283	-0.415651258876712	0.463798098719281	-14.893411601667	-15.2344561037376	-14.5523670995965	15.66	8.85	28.41	-0.943023201988869	-0.921912315182455	-0.900801428376041	-0.933439378917452	-0.912543039328548	-0.891646699739643	-0.90191695417988	-0.88202496057505	-0.861469510281133	-0.429389558034997	22.9964024123966	-0.0448081773590796	-41.5125792126582	-1.03898219158608	-1.02238664184304	-1.05664806135701	-1.01696277907315	-1.00054646057951	-1.0344378579438	-0.95638819039294	-0.939351594287332	-0.972759951273505	0.00219778868512342	0.00217613041728384	0.00256175059701539
254	13.6259639633796	0.31	-0.42936890431841	-0.44293548447913	-0.415802324157689	0.462459580209819	-14.9076431867894	-15.2499336743537	-14.5653526992252	16.27	9.16	28.5	-0.909826604606323	-0.889405204832409	-0.868983805058495	-0.899562017870646	-0.879371010600295	-0.859180003329943	-0.872498968886758	-0.852990143577986	-0.83403729947648	-0.42936890431841	23.3354000249712	-0.202073112623964	-41.9779981627655	-1.03898219158608	-1.02238664184304	-1.05664806135701	-1.01696277907315	-1.00054646057951	-1.0344378579438	-0.95638819039294	-0.939351594287332	-0.972759951273505	0.00219778868512342	0.00217613041728384	0.00256175059701539
254	13.6259639633796	0.31	-0.429254303973025	-0.442735980909816	-0.415772627036233	0.468218124953031	-14.8827472808342	-15.2205342796396	-14.5449602820288	16.22	9.13	28.92	-0.910325908559638	-0.890123184336053	-0.869920460112468	-0.900122978207029	-0.880146686062602	-0.860170393918175	-0.870773135530404	-0.851905249814014	-0.833100274926362	-0.429254303973025	23.2148571519823	-0.12364101354142	-41.8492835570782	-1.03898219158608	-1.02238664184304	-1.05664806135701	-1.01696277907315	-1.00054646057951	-1.0344378579438	-0.95638819039294	-0.939351594287332	-0.972759951273505	0.00219778868512342	0.00217613041728384	0.00256175059701539
254	13.6259639633796	0.31	-0.429041306607417	-0.442731860921469	-0.415350752293364	0.463653008188141	-14.8840223629168	-15.2249513007199	-14.5430934251138	15.93	9.02	28.42	-0.926745553606697	-0.905993147180947	-0.885240740755197	-0.916849794782318	-0.896318981876186	-0.875788168970055	-0.888652240484647	-0.867991346249203	-0.847840221825972	-0.429041306607417	22.9053021766667	0.0309698946635796	-41.5011031647372	-1.03898219158608	-1.02238664184304	-1.05664806135701	-1.01696277907315	-1.00054646057951	-1.0344378579438	-0.95638819039294	-0.939351594287332	-0.972759951273505	0.00219778868512342	0.00217613041728384	0.00256175059701539
254	13.6259639633796	0.31	-0.428939762275924	-0.442436210872999	-0.415443313678848	0.472068715643494	-15.0110970527767	-15.349174102445	-14.6730200031084	16.18	9.08	29.02	-0.920667637739116	-0.900389243825899	-0.880110849912683	-0.910428107180168	-0.890375246592605	-0.870322386005041	-0.879820873467419	-0.860975424105901	-0.841186138210699	-0.428939762275924	23.441349037676	-0.215920039684526	-42.0570364636449	-1.03898219158608	-1.02238664184304	-1.05664806135701	-1.01696277907315	-1.00054646057951	-1.0344378579438	-0.95638819039294	-0.939351594287332	-0.972759951273505	0.00219778868512342	0.00217613041728384	0.00256175059701539
254	13.6259639633796	0.31	-0.428853421645689	-0.442420363745887	-0.415286479545491	0.478905664218242	-15.1872066518991	-15.5245935859487	-14.8498197178495	16.45	9.1	28.55	-0.915915974432279	-0.896010906982367	-0.876105839532455	-0.905279442682929	-0.885605532771278	-0.865931622859628	-0.877400575159248	-0.858567669377663	-0.839470988841943	-0.428853421645689	23.3596419872309	0.122052643381022	-41.6875095136942	-1.03898219158608	-1.02238664184304	-1.05664806135701	-1.01696277907315	-1.00054646057951	-1.0344378579438	-0.95638819039294	-0.939351594287332	-0.972759951273505	0.00219778868512342	0.00217613041728384	0.00256175059701539
254	13.6259639633796	0.31	-0.428791651814964	-0.442444023554577	-0.415139280075351	0.452726405059228	-14.6015111754877	-14.9434113384096	-14.2596110125658	15.99	8.99	27.9	-0.906708556984572	-0.88596337395137	-0.865218190918168	-0.896938846225353	-0.876417190847559	-0.855895535469766	-0.871017539505507	-0.850376452482955	-0.830502535694181	-0.428791651814964	22.9328131447855	0.198838118213629	-41.3406406448994	-1.03898219158608	-1.02238664184304	-1.05664806135701	-1.01696277907315	-1.00054646057951	-1.0344378579438	-0.95638819039294	-0.939351594287332	-0.972759951273505	0.00219778868512342	0.00217613041728384	0.00256175059701539
254	13.6259639633796	0.31	-0.428627729542424	-0.442397605703975	-0.414857853380874	0.457145323783187	-14.9696308362007	-15.317041311253	-14.6222203611484	16.13	9.04	28.44	-0.921131234918994	-0.900238777073784	-0.879346319228574	-0.910958356909356	-0.890296633205953	-0.86963490950255	-0.882402178375158	-0.861978834128275	-0.842885767230526	-0.428627729542424	23.0311533550209	-0.000243216596047933	-41.6519074089518	-1.03898219158608	-1.02238664184304	-1.05664806135701	-1.01696277907315	-1.00054646057951	-1.0344378579438	-0.95638819039294	-0.939351594287332	-0.972759951273505	0.00219778868512342	0.00217613041728384	0.00256175059701539
254	13.6259639633796	0.31	-0.42855857652414	-0.442232803308633	-0.414884349739647	0.467439127202883	-14.9607338274416	-15.3008224951664	-14.6206451597168	15.91	8.61	28.66	-0.932931502470747	-0.912195399437462	-0.891459296404177	-0.923017453292509	-0.902501708071874	-0.88198596285124	-0.887527361386542	-0.868074355250572	-0.848307476234188	-0.42855857652414	22.8151486856255	-0.139079912483047	-41.5045063219432	-1.03898219158608	-1.02238664184304	-1.05664806135701	-1.01696277907315	-1.00054646057951	-1.0344378579438	-0.95638819039294	-0.939351594287332	-0.972759951273505	0.00219778868512342	0.00217613041728384	0.00256175059701539
254	13.6259639633796	0.31	-0.4285023547977	-0.442225838784326	-0.414778870811075	0.46668948169518	-14.9752329137346	-15.3161641724375	-14.6343016550316	15.61	8.87	28.06	-0.95094278069633	-0.929775201429928	-0.908607622163525	-0.94136732267894	-0.920412889009423	-0.899458455339906	-0.911317421980412	-0.89280275660257	-0.870911090732018	-0.4285023547977	22.7827037530875	-0.0168841910252151	-41.4072854296181	-1.03898219158608	-1.02238664184304	-1.05664806135701	-1.01696277907315	-1.00054646057951	-1.0344378579438	-0.95638819039294	-0.939351594287332	-0.972759951273505	0.00219778868512342	0.00217613041728384	0.00256175059701539
254	13.6259639633796	0.31	-0.428486150384452	-0.441959372518457	-0.415012928250447	0.465633238737583	-14.8577567721353	-15.1967321420121	-14.5187814022586	15.99	8.95	28.5	-0.921847484096014	-0.901284932294004	-0.880722380491994	-0.911907633493447	-0.891566798077765	-0.871225962662083	-0.882149911712539	-0.862279943256849	-0.842948994721767	-0.428486150384452	23.0931421332826	-0.307353356764644	-41.9424613003145	-1.03898219158608	-1.02238664184304	-1.05664806135701	-1.01696277907315	-1.00054646057951	-1.0344378579438	-0.95638819039294	-0.939351594287332	-0.972759951273505	0.00219778868512342	0.00217613041728384	0.00256175059701539
254	13.6259639633796	0.31	-0.428398607758915	-0.441941296537221	-0.414855918980609	0.460610687337578	-14.9079783420073	-15.2515521784482	-14.5644045055664	16.16	8.99	28.68	-0.915539530370176	-0.894915044076441	-0.874290557782706	-0.905378840144491	-0.884983245132174	-0.864587650119856	-0.875529318108246	-0.856230540132755	-0.836451420973976	-0.428398607758915	23.2004740024371	-0.244155377035881	-41.8985815442346	-1.03898219158608	-1.02238664184304	-1.05664806135701	-1.01696277907315	-1.00054646057951	-1.0344378579438	-0.95638819039294	-0.939351594287332	-0.972759951273505	0.00219778868512342	0.00217613041728384	0.00256175059701539
254	13.6259639633796	0.31	-0.428382977103643	-0.441971718373581	-0.414794235833705	0.460860615056541	-14.8022342303726	-15.1431995215837	-14.4612689391615	16.15	8.92	28.17	-0.910037507671276	-0.889547042405075	-0.869056577138874	-0.899967960553358	-0.879704221882189	-0.859440483211021	-0.871343163756638	-0.852198372907192	-0.832556318803831	-0.428382977103643	23.1764865739816	0.307504116401083	-41.3511122541308	-1.03898219158608	-1.02238664184304	-1.05664806135701	-1.01696277907315	-1.00054646057951	-1.0344378579438	-0.95638819039294	-0.939351594287332	-0.972759951273505	0.00219778868512342	0.00217613041728384	0.00256175059701539
254	13.6259639633796	0.31	-0.428378781851647	-0.442038213349316	-0.414719350353978	0.459042477666926	-15.0348947674317	-15.382489114775	-14.6873004200884	15.9	9.2	27.86	-0.937986038550506	-0.916790597263055	-0.895595155975604	-0.928020564583217	-0.907050310675635	-0.886080056768053	-0.903308790979448	-0.882782329157906	-0.863354512436543	-0.428378781851647	22.7997477954371	0.269710032650144	-41.2999468814168	-1.03898219158608	-1.02238664184304	-1.05664806135701	-1.01696277907315	-1.00054646057951	-1.0344378579438	-0.95638819039294	-0.939351594287332	-0.972759951273505	0.00219778868512342	0.00217613041728384	0.00256175059701539
254	13.6259639633796	0.31	-0.428364717338874	-0.441932014322282	-0.414797420355465	0.47074987476798	-15.1204622705222	-15.4619047998121	-14.7790197412324	16.24	9.18	28.34	-0.924161123633686	-0.903753035780972	-0.883344947928258	-0.913785193896568	-0.8936062358787	-0.873427277860831	-0.887780482071085	-0.8673695848528	-0.84805901326263	-0.428364717338874	23.100994954425	-0.281137691008035	-42.0299531375961	-1.03898219158608	-1.02238664184304	-1.05664806135701	-1.01696277907315	-1.00054646057951	-1.0344378579438	-0.95638819039294	-0.939351594287332	-0.972759951273505	0.00219778868512342	0.00217613041728384	0.00256175059701539
254	13.6259639633796	0.31	-0.428280717612127	-0.441860766369281	-0.414700668854974	0.456764401976079	-14.8165874862283	-15.1607102033883	-14.4724647690683	16.16	9.23	28.69	-0.910351023268104	-0.889687580494402	-0.869024137720699	-0.900255852042963	-0.879821552739823	-0.859387253436683	-0.87329280619646	-0.853795602488615	-0.833404438334363	-0.428280717612127	23.2282487537622	-0.0411640690864664	-41.8732229631552	-1.03898219158608	-1.02238664184304	-1.05664806135701	-1.01696277907315	-1.00054646057951	-1.0344378579438	-0.95638819039294	-0.939351594287332	-0.972759951273505	0.00219778868512342	0.00217613041728384	0.00256175059701539
254	13.6259639633796	0.31	-0.428069785381669	-0.441648177282087	-0.414491393481252	0.468558057847745	-14.9161112622933	-15.254424498803	-14.5777980257836	15.85	8.97	28.19	-0.933532852755035	-0.912828923817665	-0.892124994880296	-0.923717325600553	-0.903231085816906	-0.88274484603326	-0.894906322194556	-0.875021919735059	-0.855388733895419	-0.428069785381669	22.986439815905	-0.0668860149603224	-41.5751044008974	-1.03898219158608	-1.02238664184304	-1.05664806135701	-1.01696277907315	-1.00054646057951	-1.0344378579438	-0.95638819039294	-0.939351594287332	-0.972759951273505	0.00219778868512342	0.00217613041728384	0.00256175059701539
254	13.6259639633796	0.31	-0.427992468474077	-0.441491263246527	-0.414493673701626	0.471883029202135	-15.0238029828899	-15.3622922714754	-14.6853136943044	16.04	8.96	28.38	-0.928818828715354	-0.908353443797476	-0.887888058879598	-0.918711029775807	-0.89846835782366	-0.878225685871513	-0.88971607798458	-0.869860996569573	-0.850130653575356	-0.427992468474077	23.3076732350395	-0.0319764194842375	-41.6732435444721	-1.03898219158608	-1.02238664184304	-1.05664806135701	-1.01696277907315	-1.00054646057951	-1.0344378579438	-0.95638819039294	-0.939351594287332	-0.972759951273505	0.00219778868512342	0.00217613041728384	0.00256175059701539
254	13.6259639633796	0.31	-0.427934610572615	-0.4414545128057	-0.41441470833953	0.474021548341689	-15.1560131683254	-15.4960195556218	-14.816006781029	16.24	9.14	28.6	-0.92618231349077	-0.905860455915831	-0.885538598340892	-0.91578315816094	-0.89568947397091	-0.875595789780881	-0.888261706549136	-0.869154865411469	-0.848834235280536	-0.427934610572615	23.306065772672	0.13795523352863	-41.6744651892993	-1.03898219158608	-1.02238664184304	-1.05664806135701	-1.01696277907315	-1.00054646057951	-1.0344378579438	-0.95638819039294	-0.939351594287332	-0.972759951273505	0.00219778868512342	0.00217613041728384	0.00256175059701539
254	13.6259639633796	0.31	-0.427883998006234	-0.441464652576392	-0.414303343436076	0.472807904195802	-15.1618889773633	-15.5028561442761	-14.8209218104504	16	9.05	28.37	-0.939681441861736	-0.919014248923196	-0.898347055984656	-0.929527014122228	-0.909083155930895	-0.888639297739561	-0.901378865636336	-0.881214735676876	-0.861243931614401	-0.427883998006234	23.0756862940997	0.158472788943105	-41.4591432407228	-1.03898219158608	-1.02238664184304	-1.05664806135701	-1.01696277907315	-1.00054646057951	-1.0344378579438	-0.95638819039294	-0.939351594287332	-0.972759951273505	0.00219778868512342	0.00217613041728384	0.00256175059701539
254	13.6259639633796	0.31	-0.427881526514029	-0.441514944963835	-0.414248108064224	0.469838760626858	-15.2346786062187	-15.5793299926515	-14.8900272197859	15.98	9.04	28.4	-0.945770855794035	-0.924848182171301	-0.903925508548568	-0.935594725794911	-0.91489717207877	-0.894199618362628	-0.906708095930767	-0.888474496333787	-0.867309342920524	-0.427881526514029	23.0522795909931	-0.0205195486257503	-41.6774709588376	-1.03898219158608	-1.02238664184304	-1.05664806135701	-1.01696277907315	-1.00054646057951	-1.0344378579438	-0.95638819039294	-0.939351594287332	-0.972759951273505	0.00219778868512342	0.00217613041728384	0.00256175059701539
254	13.6259639633796	0.31	-0.427765518871864	-0.441373261599547	-0.41415777614418	0.465948071532144	-15.1458187633468	-15.4911476496991	-14.8004898769945	16.18	9.03	28.85	-0.928740694856579	-0.908037193920606	-0.887333692984632	-0.918398121689331	-0.89792517754325	-0.877452233397168	-0.888537950086259	-0.868155252172845	-0.848781001898888	-0.427765518871864	23.3176757269022	-0.287260842985969	-42.0442468574182	-1.03898219158608	-1.02238664184304	-1.05664806135701	-1.01696277907315	-1.00054646057951	-1.0344378579438	-0.95638819039294	-0.939351594287332	-0.972759951273505	0.00219778868512342	0.00217613041728384	0.00256175059701539
254	13.6259639633796	0.31	-0.427738746460071	-0.441442627541985	-0.414034865378156	0.463720647647333	-14.8028490489752	-15.1418725462162	-14.4638255517341	16.04	9.14	28.09	-0.915863013077853	-0.895357023429632	-0.874851033781412	-0.905907413788696	-0.885624328016984	-0.865341242245272	-0.880017826373371	-0.860932078114708	-0.84122268547469	-0.427738746460071	22.9685339793827	-0.0702448173540823	-41.6376586042902	-1.03898219158608	-1.02238664184304	-1.05664806135701	-1.01696277907315	-1.00054646057951	-1.0344378579438	-0.95638819039294	-0.939351594287332	-0.972759951273505	0.00219778868512342	0.00217613041728384	0.00256175059701539
254	13.6259639633796	0.31	-0.427716884869114	-0.441370374941929	-0.414063394796299	0.459159845781614	-14.9005771067441	-15.2449847415929	-14.5561694718953	16.05	9.29	28.33	-0.921517462112358	-0.900698966392118	-0.879880470671879	-0.91148281358931	-0.890891016001141	-0.870299218412972	-0.886661483496712	-0.867082907147922	-0.84695206425049	-0.427716884869114	23.1102174855861	0.103482356420635	-41.6573085060282	-1.03898219158608	-1.02238664184304	-1.05664806135701	-1.01696277907315	-1.00054646057951	-1.0344378579438	-0.95638819039294	-0.939351594287332	-0.972759951273505	0.00219778868512342	0.00217613041728384	0.00256175059701539
254	13.6259639633796	0.31	-0.4276947426532	-0.441195900035252	-0.414193585271149	0.482317226500804	-15.3321720107704	-15.6704597991969	-14.9938842223439	16.05	9.1	28.6	-0.947102125784656	-0.926656453631364	-0.906210781478073	-0.936784829345427	-0.91656188297298	-0.896338936600533	-0.90662660237071	-0.888406740378775	-0.868442448309336	-0.4276947426532	23.0649821375878	-0.0366373896508281	-41.6429674035068	-1.03898219158608	-1.02238664184304	-1.05664806135701	-1.01696277907315	-1.00054646057951	-1.0344378579438	-0.95638819039294	-0.939351594287332	-0.972759951273505	0.00219778868512342	0.00217613041728384	0.00256175059701539
254	13.6259639633796	0.31	-0.427684065650412	-0.441256493046952	-0.414111638253872	0.467913856183137	-14.8503362196853	-15.1875936107086	-14.513078828662	15.79	8.91	28.05	-0.932517806514838	-0.911810212502959	-0.89110261849108	-0.922807315932376	-0.902315354153182	-0.881823392373989	-0.894074381050912	-0.874450004230746	-0.854134174314582	-0.427684065650412	22.9378744471459	-0.0663233143070036	-41.5002274407929	-1.03898219158608	-1.02238664184304	-1.05664806135701	-1.01696277907315	-1.00054646057951	-1.0344378579438	-0.95638819039294	-0.939351594287332	-0.972759951273505	0.00219778868512342	0.00217613041728384	0.00256175059701539
254	13.6259639633796	0.31	-0.427646387874672	-0.441287043606502	-0.414005732142843	0.469184914800439	-14.9977343165722	-15.3374709914379	-14.6579976417065	16.16	9.25	28.15	-0.920994292894717	-0.900593567194047	-0.880192841493377	-0.91078197562637	-0.890607460538477	-0.870432945450584	-0.886189871462908	-0.866480839749411	-0.847077041876749	-0.427646387874672	22.97748520285	-0.0510440658017624	-41.7265523385669	-1.03898219158608	-1.02238664184304	-1.05664806135701	-1.01696277907315	-1.00054646057951	-1.0344378579438	-0.95638819039294	-0.939351594287332	-0.972759951273505	0.00219778868512342	0.00217613041728384	0.00256175059701539
254	13.6259639633796	0.31	-0.427588124536594	-0.441255924275815	-0.413920324797373	0.468620347580105	-15.1091184109319	-15.4517663957286	-14.7664704261351	16.23	9.18	28.22	-0.923692828358227	-0.903209637109903	-0.882726445861579	-0.91332626587061	-0.893072956543529	-0.872819647216448	-0.887934346512702	-0.866899904728422	-0.847981806824236	-0.427588124536594	23.0511933621219	-0.154564720090638	-41.8324229376261	-1.03898219158608	-1.02238664184304	-1.05664806135701	-1.01696277907315	-1.00054646057951	-1.0344378579438	-0.95638819039294	-0.939351594287332	-0.972759951273505	0.00219778868512342	0.00217613041728384	0.00256175059701539
254	13.6259639633796	0.31	-0.427237595946966	-0.4406863259533	-0.413788865940632	0.460466732616893	-14.7942592490726	-15.1353110736349	-14.4532074245103	16.04	8.99	28.6	-0.91511913977226	-0.894498284951848	-0.873877430131436	-0.905161145800547	-0.884764679629731	-0.864368213458915	-0.876250655316424	-0.856584422661309	-0.83684874599856	-0.427237595946966	23.0747022457771	-0.130495062016137	-41.7369025272306	-1.03898219158608	-1.02238664184304	-1.05664806135701	-1.01696277907315	-1.00054646057951	-1.0344378579438	-0.95638819039294	-0.939351594287332	-0.972759951273505	0.00219778868512342	0.00217613041728384	0.00256175059701539
254	13.6259639633796	0.31	-0.427028278531885	-0.44045131983694	-0.41360523722683	0.461101368677843	-14.8019771422112	-15.1427713711279	-14.4611829132945	16.27	9.05	29.33	-0.903038749241545	-0.882715494885579	-0.862392240529613	-0.892838998386977	-0.872745293572665	-0.852651588758354	-0.86207557160411	-0.842152050952835	-0.823348674565147	-0.427028278531885	23.5949884214318	0.0148908382997179	-41.8443622365158	-1.03898219158608	-1.02238664184304	-1.05664806135701	-1.01696277907315	-1.00054646057951	-1.0344378579438	-0.95638819039294	-0.939351594287332	-0.972759951273505	0.00219778868512342	0.00217613041728384	0.00256175059701539
254	13.6259639633796	0.31	-0.427012811948589	-0.440451712157427	-0.41357391173975	0.463133212915685	-14.5902083229307	-14.9247567297694	-14.255659916092	15.88	8.99	28.58	-0.911239646966312	-0.890813600655435	-0.870387554344558	-0.901593880862651	-0.881384050852056	-0.861174220841462	-0.873036263833092	-0.852429393246306	-0.833709883080452	-0.427012811948589	23.1167069958793	0.286408529727336	-41.2403608322494	-1.03898219158608	-1.02238664184304	-1.05664806135701	-1.01696277907315	-1.00054646057951	-1.0344378579438	-0.95638819039294	-0.939351594287332	-0.972759951273505	0.00219778868512342	0.00217613041728384	0.00256175059701539
254	13.6259639633796	0.31	-0.426987776676151	-0.440610133868507	-0.413365419483794	0.470903325210041	-15.1701040001081	-15.5125620375558	-14.8276459626603	16.01	9.01	28.03	-0.940148490686832	-0.919393607886001	-0.898638725085171	-0.929985344421984	-0.909454825018749	-0.888924305615513	-0.903131567383465	-0.88245912192917	-0.861709185246607	-0.426987776676151	23.1095695798821	0.206036089356418	-41.388085743117	-1.03898219158608	-1.02238664184304	-1.05664806135701	-1.01696277907315	-1.00054646057951	-1.0344378579438	-0.95638819039294	-0.939351594287332	-0.972759951273505	0.00219778868512342	0.00217613041728384	0.00256175059701539
254	13.6259639633796	0.31	-0.42682132083762	-0.440340892960564	-0.413301748714675	0.477739016972546	-15.0650573954968	-15.4005140362139	-14.7296007547796	15.85	8.86	28.41	-0.942039616308009	-0.921519947654997	-0.901000279001986	-0.932121391388096	-0.911817763213064	-0.891514135038031	-0.901518545925367	-0.881052420802221	-0.861513447923269	-0.42682132083762	23.0014071265049	-0.0623298287702719	-41.5398438127641	-1.03898219158608	-1.02238664184304	-1.05664806135701	-1.01696277907315	-1.00054646057951	-1.0344378579438	-0.95638819039294	-0.939351594287332	-0.972759951273505	0.00219778868512342	0.00217613041728384	0.00256175059701539
254	13.6259639633796	0.31	-0.426718008650476	-0.440253686463868	-0.413182330837085	0.482282543813307	-15.2008608371391	-15.5362746810686	-14.8654469932096	15.92	9.04	28.21	-0.946712033150451	-0.926273393344457	-0.905834753538464	-0.936634014134182	-0.916412949465527	-0.896191884796871	-0.909003070778262	-0.889153090047672	-0.868523980532355	-0.426718008650476	23.0311186983804	-0.129260803258621	-41.69950304894	-1.03898219158608	-1.02238664184304	-1.05664806135701	-1.01696277907315	-1.00054646057951	-1.0344378579438	-0.95638819039294	-0.939351594287332	-0.972759951273505	0.00219778868512342	0.00217613041728384	0.00256175059701539
254	13.6259639633796	0.31	-0.426610661554925	-0.440209192560749	-0.4130121305491	0.472641336000804	-14.9233053294275	-15.2590192768865	-14.5875913819684	15.96	9.03	28.43	-0.927121043119485	-0.906723436988305	-0.886325830857126	-0.917169718451856	-0.896991051587086	-0.876812384722317	-0.889115785785251	-0.869149049661492	-0.849050758004533	-0.426610661554925	23.1062880638178	0.0339088925966684	-41.550884110986	-1.03898219158608	-1.02238664184304	-1.05664806135701	-1.01696277907315	-1.00054646057951	-1.0344378579438	-0.95638819039294	-0.939351594287332	-0.972759951273505	0.00219778868512342	0.00217613041728384	0.00256175059701539
254	13.6259639633796	0.31	-0.426519736386832	-0.440042068904884	-0.41299740386878	0.458638681272706	-14.7317454471995	-15.072608276529	-14.3908826178699	16.22	9.04	28.91	-0.90178790241046	-0.881394220691187	-0.861000538971915	-0.891689906493926	-0.871524588133903	-0.85135926977388	-0.86184992831646	-0.843009243929932	-0.823607504343491	-0.426519736386832	23.3157785269286	0.125770758592987	-41.6194363660472	-1.03898219158608	-1.02238664184304	-1.05664806135701	-1.01696277907315	-1.00054646057951	-1.0344378579438	-0.95638819039294	-0.939351594287332	-0.972759951273505	0.00219778868512342	0.00217613041728384	0.00256175059701539
254	13.6259639633796	0.31	-0.426459323141037	-0.440127020749155	-0.412791625532918	0.472433775234549	-14.9418949697176	-15.2781670958658	-14.6056228435694	16.06	9.1	28.79	-0.922668707107656	-0.9023607888919	-0.882052870676144	-0.912595743408497	-0.892509530905113	-0.872423318401729	-0.883107615205369	-0.864057324564061	-0.845143157884189	-0.426459323141037	23.10362553226	0.129579631478404	-41.5506436927636	-1.03898219158608	-1.02238664184304	-1.05664806135701	-1.01696277907315	-1.00054646057951	-1.0344378579438	-0.95638819039294	-0.939351594287332	-0.972759951273505	0.00219778868512342	0.00217613041728384	0.00256175059701539
254	13.6259639633796	0.31	-0.426432379024476	-0.440094799511027	-0.412769958537925	0.468611860408934	-15.228721408922	-15.5740876629041	-14.8833551549398	16.22	9.06	28.65	-0.931915028684308	-0.91124916308417	-0.890583297484031	-0.921483376395006	-0.901048839958539	-0.880614303522071	-0.892414214848209	-0.87232147768558	-0.853350960865987	-0.426432379024476	23.3221714321183	0.155539853307112	-41.5895185076241	-1.03898219158608	-1.02238664184304	-1.05664806135701	-1.01696277907315	-1.00054646057951	-1.0344378579438	-0.95638819039294	-0.939351594287332	-0.972759951273505	0.00219778868512342	0.00217613041728384	0.00256175059701539
254	13.6259639633796	0.31	-0.426175426584562	-0.439806308514409	-0.412544544654716	0.465503840317449	-14.8764115656005	-15.2159008050142	-14.5369223261868	16.22	9.04	28.34	-0.910408356730593	-0.890095800507796	-0.869783244284999	-0.900215244918669	-0.880130112088062	-0.860044979257454	-0.872930520111015	-0.852535142594646	-0.83400145506653	-0.426175426584562	22.9602155701386	-0.0995153273379206	-41.7072005340909	-1.03898219158608	-1.02238664184304	-1.05664806135701	-1.01696277907315	-1.00054646057951	-1.0344378579438	-0.95638819039294	-0.939351594287332	-0.972759951273505	0.00219778868512342	0.00217613041728384	0.00256175059701539
254	13.6259639633796	0.31	-0.426137810261445	-0.439720380466093	-0.412555240056797	0.462742728007671	-14.9241123795961	-15.2665859240233	-14.581638835169	16.11	9.05	28.2	-0.919310565265291	-0.898687778397123	-0.878064991528955	-0.909194293919426	-0.888798444188444	-0.868402594457462	-0.882511467508402	-0.862134604677849	-0.842409802693652	-0.426137810261445	23.0361187009327	-0.204698027695905	-41.8297805048734	-1.03898219158608	-1.02238664184304	-1.05664806135701	-1.01696277907315	-1.00054646057951	-1.0344378579438	-0.95638819039294	-0.939351594287332	-0.972759951273505	0.00219778868512342	0.00217613041728384	0.00256175059701539
254	13.6259639633796	0.31	-0.426033524064928	-0.439476968167559	-0.412590079962296	0.459232532328526	-15.0051658704175	-15.3519401863851	-14.6583915544498	16.28	9.08	28.77	-0.915268080310513	-0.894593725237256	-0.873919370163999	-0.904922924072941	-0.884482248549911	-0.864041573026881	-0.876154946475399	-0.856812257483743	-0.836253520951161	-0.426033524064928	23.5499599100513	-0.052953257720892	-41.9324434417975	-1.03898219158608	-1.02238664184304	-1.05664806135701	-1.01696277907315	-1.00054646057951	-1.0344378579438	-0.95638819039294	-0.939351594287332	-0.972759951273505	0.00219778868512342	0.00217613041728384	0.00256175059701539
254	13.6259639633796	0.31	-0.425995637215293	-0.439383582067848	-0.412607692362738	0.465754900267339	-14.9431896497278	-15.2840308087204	-14.6023484907351	15.9	9.08	28.37	-0.932307516652503	-0.91151661545044	-0.890725714248377	-0.922412286655472	-0.901842053790375	-0.881271820925277	-0.894800289641948	-0.874805683272219	-0.854478809721575	-0.425995637215293	23.2430575659799	-0.126046193228171	-41.7649488565079	-1.03898219158608	-1.02238664184304	-1.05664806135701	-1.01696277907315	-1.00054646057951	-1.0344378579438	-0.95638819039294	-0.939351594287332	-0.972759951273505	0.00219778868512342	0.00217613041728384	0.00256175059701539
254	13.6259639633796	0.31	-0.425880040879507	-0.439425297881426	-0.412334783877588	0.469325951602852	-15.0904055715137	-15.4321447099228	-14.7486664331047	15.96	9.11	28.3	-0.938051384226384	-0.917278583176717	-0.896505782127049	-0.927995233628711	-0.907445122315666	-0.88689501100262	-0.899823710371541	-0.881056411046513	-0.860433852431052	-0.425880040879507	22.944234992458	0.0908416266334697	-41.4695275779776	-1.03898219158608	-1.02238664184304	-1.05664806135701	-1.01696277907315	-1.00054646057951	-1.0344378579438	-0.95638819039294	-0.939351594287332	-0.972759951273505	0.00219778868512342	0.00217613041728384	0.00256175059701539
254	13.6259639633796	0.31	-0.425822840162087	-0.439234129451634	-0.41241155087254	0.474783757538533	-15.185203480534	-15.52534443905	-14.845062522018	15.78	9.02	28.35	-0.953790373213276	-0.932894014163611	-0.911997655113946	-0.943874786443132	-0.92319566554889	-0.902516544654648	-0.9144346782048	-0.894805668178486	-0.874532235230704	-0.425822840162087	23.0859349417124	-0.0346972982070606	-41.5667403199286	-1.03898219158608	-1.02238664184304	-1.05664806135701	-1.01696277907315	-1.00054646057951	-1.0344378579438	-0.95638819039294	-0.939351594287332	-0.972759951273505	0.00219778868512342	0.00217613041728384	0.00256175059701539
254	13.6259639633796	0.31	-0.425811379803336	-0.439484249721307	-0.412138509885364	0.455691400693649	-14.7660157608867	-15.1097063786799	-14.4223251430935	16.13	9.1	28.62	-0.908827444904647	-0.88815494087456	-0.867482436844473	-0.898795400846362	-0.878351089167186	-0.85790677748801	-0.870944825804506	-0.851394006776686	-0.83165056041149	-0.425811379803336	23.2067919944618	-0.210029013218378	-41.9142768358025	-1.03898219158608	-1.02238664184304	-1.05664806135701	-1.01696277907315	-1.00054646057951	-1.0344378579438	-0.95638819039294	-0.939351594287332	-0.972759951273505	0.00219778868512342	0.00217613041728384	0.00256175059701539
254	13.6259639633796	0.31	-0.425781939584677	-0.439382913992822	-0.412180965176533	0.472482422056279	-15.1542548116523	-15.4952728824831	-14.8132367408214	16.07	9.21	28.15	-0.935527384838108	-0.914938412549174	-0.89434944026024	-0.925306421494442	-0.904942390916953	-0.884578360339463	-0.899566702127349	-0.880065694268746	-0.860460149498056	-0.425781939584677	23.167536994458	-0.27971288643519	-42.0017486855048	-1.03898219158608	-1.02238664184304	-1.05664806135701	-1.01696277907315	-1.00054646057951	-1.0344378579438	-0.95638819039294	-0.939351594287332	-0.972759951273505	0.00219778868512342	0.00217613041728384	0.00256175059701539
254	13.6259639633796	0.31	-0.425749432489364	-0.43924666329541	-0.412252201683318	0.471945892230232	-15.037676127912	-15.376435252881	-14.6989170029429	16.13	9.1	28.59	-0.924735679586846	-0.904362774912092	-0.883989870237337	-0.914523974569283	-0.894376044552133	-0.874228114534982	-0.885948099842651	-0.867239655096175	-0.846812775789971	-0.425749432489364	23.1684782810592	0.0494082973149373	-41.6686774257668	-1.03898219158608	-1.02238664184304	-1.05664806135701	-1.01696277907315	-1.00054646057951	-1.0344378579438	-0.95638819039294	-0.939351594287332	-0.972759951273505	0.00219778868512342	0.00217613041728384	0.00256175059701539
254	13.6259639633796	0.31	-0.425727121028416	-0.439173732227226	-0.412280509829607	0.470206314122207	-15.0346348983108	-15.3745098936753	-14.6947599029462	16.1	8.96	28.22	-0.926198187597779	-0.905723284209417	-0.885248380821055	-0.916017820509916	-0.895767968342095	-0.875518116174275	-0.887454444922233	-0.868476565700944	-0.848245130119429	-0.425727121028416	22.9601631695773	0.259738755664735	-41.3065918050583	-1.03898219158608	-1.02238664184304	-1.05664806135701	-1.01696277907315	-1.00054646057951	-1.0344378579438	-0.95638819039294	-0.939351594287332	-0.972759951273505	0.00219778868512342	0.00217613041728384	0.00256175059701539
254	13.6259639633796	0.31	-0.425712462044233	-0.439142244042974	-0.412282680045491	0.464596176339425	-14.8903869560098	-15.2308155807804	-14.5499583312393	16.09	8.88	28.19	-0.91861511764409	-0.89808286974611	-0.87755062184813	-0.908550437531981	-0.888243148382346	-0.86793585923271	-0.878448704816851	-0.860250924262545	-0.840370922140297	-0.425712462044233	23.2219556877722	-0.212295026950338	-41.8151862231486	-1.03898219158608	-1.02238664184304	-1.05664806135701	-1.01696277907315	-1.00054646057951	-1.0344378579438	-0.95638819039294	-0.939351594287332	-0.972759951273505	0.00219778868512342	0.00217613041728384	0.00256175059701539
254	13.6259639633796	0.31	-0.425637365257236	-0.439203548064364	-0.412071182450109	0.453968638199312	-14.698583161903	-15.0418947872277	-14.3552715365783	16.02	9.15	28.39	-0.910621014397554	-0.889837277712127	-0.8690535410267	-0.900746748145962	-0.880188378706063	-0.859630009266164	-0.874418885446273	-0.854273303868909	-0.834216107555977	-0.425637365257236	23.1832182899745	-0.0238118450361496	-41.7452465498538	-1.03898219158608	-1.02238664184304	-1.05664806135701	-1.01696277907315	-1.00054646057951	-1.0344378579438	-0.95638819039294	-0.939351594287332	-0.972759951273505	0.00219778868512342	0.00217613041728384	0.00256175059701539
254	13.6259639633796	0.31	-0.425604096194848	-0.439062030570476	-0.412146161819219	0.474178853306333	-15.0953513734038	-15.4338900774155	-14.756812669392	16.12	9.05	28.99	-0.928920177466583	-0.908544534551379	-0.888168891636176	-0.918684182741971	-0.898533063933844	-0.878381945125717	-0.888591846458813	-0.868379034788623	-0.848755180862702	-0.425604096194848	23.420610273339	0.0507137276360523	-41.749714571294	-1.03898219158608	-1.02238664184304	-1.05664806135701	-1.01696277907315	-1.00054646057951	-1.0344378579438	-0.95638819039294	-0.939351594287332	-0.972759951273505	0.00219778868512342	0.00217613041728384	0.00256175059701539
254	13.6259639633796	0.31	-0.425557089026984	-0.439134226227067	-0.4119799518269	0.474752955209791	-15.2218474088226	-15.5628302321031	-14.8808645855421	15.97	9.04	28.75	-0.94513154931077	-0.924423643406183	-0.903715737501596	-0.934973292309436	-0.914487954607435	-0.894002616905435	-0.905045992291765	-0.885544871135293	-0.864429693907176	-0.425557089026984	23.1324753790875	0.126999412361305	-41.5242392635483	-1.03898219158608	-1.02238664184304	-1.05664806135701	-1.01696277907315	-1.00054646057951	-1.0344378579438	-0.95638819039294	-0.939351594287332	-0.972759951273505	0.00219778868512342	0.00217613041728384	0.00256175059701539
254	13.6259639633796	0.31	-0.425392770570017	-0.439047609909578	-0.411737931230456	0.468065129669617	-14.9157615283173	-15.2544018637638	-14.5771211928708	15.82	8.86	28.29	-0.935210363765674	-0.914449146503466	-0.893687929241257	-0.925428643279398	-0.904884575475837	-0.884340507672277	-0.895570736032296	-0.875029111389631	-0.85515009431816	-0.425392770570017	22.9332562242056	-0.0423542503455382	-41.4783440573194	-1.03898219158608	-1.02238664184304	-1.05664806135701	-1.01696277907315	-1.00054646057951	-1.0344378579438	-0.95638819039294	-0.939351594287332	-0.972759951273505	0.00219778868512342	0.00217613041728384	0.00256175059701539
254	13.6259639633796	0.31	-0.425322733234713	-0.438961804141329	-0.411683662328097	0.463298284497313	-15.0001582603591	-15.3439925256096	-14.6563239951087	16.05	8.98	28.29	-0.927250385455777	-0.906472191354453	-0.885693997253128	-0.917145707679758	-0.896593943202464	-0.876042178725171	-0.888345231821309	-0.867944337424248	-0.848765444176937	-0.425322733234713	22.948806919665	0.0580920603124127	-41.494333103729	-1.03898219158608	-1.02238664184304	-1.05664806135701	-1.01696277907315	-1.00054646057951	-1.0344378579438	-0.95638819039294	-0.939351594287332	-0.972759951273505	0.00219778868512342	0.00217613041728384	0.00256175059701539
254	13.6259639633796	0.31	-0.425001734295151	-0.438491595899004	-0.411511872691299	0.463462307789698	-14.7158216954082	-15.0530271518269	-14.3786162389895	16.08	9.11	28.72	-0.90833100981703	-0.887983330266909	-0.867635650716789	-0.898392232865452	-0.878267193571301	-0.858142154277151	-0.870667368638522	-0.851000050059655	-0.830822802999754	-0.425001734295151	23.3498059789073	0.184815650891251	-41.5664822401124	-1.03898219158608	-1.02238664184304	-1.05664806135701	-1.01696277907315	-1.00054646057951	-1.0344378579438	-0.95638819039294	-0.939351594287332	-0.972759951273505	0.00219778868512342	0.00217613041728384	0.00256175059701539
254	13.6259639633796	0.31	-0.424919267335562	-0.438532274464354	-0.41130626020677	0.467981921101444	-14.8141771334655	-15.1505673515661	-14.477786915365	15.94	8.89	28.13	-0.921577598116906	-0.901115678636705	-0.880653759156504	-0.911717564581285	-0.891474568838694	-0.871231573096104	-0.883538835947842	-0.86359883634044	-0.843404796342237	-0.424919267335562	22.9066302625926	-0.132438190342005	-41.6178284530745	-1.03898219158608	-1.02238664184304	-1.05664806135701	-1.01696277907315	-1.00054646057951	-1.0344378579438	-0.95638819039294	-0.939351594287332	-0.972759951273505	0.00219778868512342	0.00217613041728384	0.00256175059701539
254	13.6259639633796	0.31	-0.424908289034605	-0.438414132058595	-0.411402446010616	0.4654592124223	-14.916634951844	-15.2570726448753	-14.5761972588127	16.16	9.14	28.75	-0.916201688465127	-0.895758081986186	-0.875314475507245	-0.906043569174153	-0.885826625225924	-0.865609681277696	-0.877756989702518	-0.858070368946369	-0.83860740045116	-0.424908289034605	23.2816501355971	-0.105852285266669	-41.8396691234054	-1.03898219158608	-1.02238664184304	-1.05664806135701	-1.01696277907315	-1.00054646057951	-1.0344378579438	-0.95638819039294	-0.939351594287332	-0.972759951273505	0.00219778868512342	0.00217613041728384	0.00256175059701539
254	13.6259639633796	0.31	-0.424657393442376	-0.438201131535471	-0.411113655349281	0.466371687939678	-14.9656319330904	-15.3065622094789	-14.6247016567019	15.98	8.96	28.62	-0.929274258631934	-0.908576094961979	-0.887877931292024	-0.919277514016861	-0.898802012552694	-0.878326511088528	-0.889376375247053	-0.870258775270915	-0.849585835468886	-0.424657393442376	23.0540816231259	-0.132514935329989	-41.6609438676383	-1.03898219158608	-1.02238664184304	-1.05664806135701	-1.01696277907315	-1.00054646057951	-1.0344378579438	-0.95638819039294	-0.939351594287332	-0.972759951273505	0.00219778868512342	0.00217613041728384	0.00256175059701539
254	13.6259639633796	0.31	-0.42464588582343	-0.438290616206031	-0.411001155440829	0.4720655062932	-15.2763763183786	-15.6204301520887	-14.9323224846684	15.8	8.92	27.97	-0.958461519092482	-0.937350553715941	-0.9162395883394	-0.948461474332718	-0.927570768814796	-0.906680063296874	-0.919350394017126	-0.899755532016038	-0.87868713722001	-0.42464588582343	22.8788107859184	0.164995687488544	-41.1860195336475	-1.03898219158608	-1.02238664184304	-1.05664806135701	-1.01696277907315	-1.00054646057951	-1.0344378579438	-0.95638819039294	-0.939351594287332	-0.972759951273505	0.00219778868512342	0.00217613041728384	0.00256175059701539
254	13.6259639633796	0.31	-0.424358783146163	-0.43778657192334	-0.410930994368986	0.473999063849544	-15.2600863923334	-15.602442970322	-14.9177298143448	15.67	8.91	27.98	-0.965046200906161	-0.943870676305843	-0.922695151705525	-0.955215191214084	-0.934255383526993	-0.913295575839902	-0.92561586485751	-0.905387623487933	-0.885086036457939	-0.424358783146163	23.0387256202825	-0.0731939112885196	-41.6121191073776	-1.03898219158608	-1.02238664184304	-1.05664806135701	-1.01696277907315	-1.00054646057951	-1.0344378579438	-0.95638819039294	-0.939351594287332	-0.972759951273505	0.00219778868512342	0.00217613041728384	0.00256175059701539
254	13.6259639633796	0.31	-0.424196280662924	-0.437753503736361	-0.410639057589486	0.469694196006174	-15.277235345622	-15.6229497939039	-14.93152089734	16.12	9.14	28.6	-0.9401899809005	-0.919384866321301	-0.898579751742101	-0.929826521049494	-0.909250735620803	-0.888674950192113	-0.901209281018929	-0.882110218657923	-0.86144241299205	-0.424196280662924	23.2923017024259	-0.138221260736535	-41.8815158078324	-1.03898219158608	-1.02238664184304	-1.05664806135701	-1.01696277907315	-1.00054646057951	-1.0344378579438	-0.95638819039294	-0.939351594287332	-0.972759951273505	0.00219778868512342	0.00217613041728384	0.00256175059701539
254	13.6259639633796	0.31	-0.424084254428981	-0.437695899529112	-0.410472609328851	0.459274542358776	-14.6854169312574	-15.0247730395725	-14.3460608229423	16.25	9.07	28.56	-0.897399864683529	-0.87713079806406	-0.856861731444591	-0.887305492739274	-0.867264422028287	-0.8472233513173	-0.859382023824938	-0.840733717585181	-0.82097410242756	-0.424084254428981	23.1818319714778	-0.0479228890792796	-41.7258307512089	-1.03898219158608	-1.02238664184304	-1.05664806135701	-1.01696277907315	-1.00054646057951	-1.0344378579438	-0.95638819039294	-0.939351594287332	-0.972759951273505	0.00219778868512342	0.00217613041728384	0.00256175059701539
254	13.6259639633796	0.31	-0.424035684109837	-0.437565058646169	-0.410506309573505	0.469887001988452	-14.8374412203287	-15.1730734746625	-14.5018089659949	16.07	8.95	28.72	-0.915912526942498	-0.895652308292427	-0.875392089642355	-0.905900976144402	-0.885862215550891	-0.86582345495738	-0.875904501485292	-0.855770060069418	-0.836658704104179	-0.424035684109837	23.0578284623455	0.10692609255071	-41.4760685967568	-1.03898219158608	-1.02238664184304	-1.05664806135701	-1.01696277907315	-1.00054646057951	-1.0344378579438	-0.95638819039294	-0.939351594287332	-0.972759951273505	0.00219778868512342	0.00217613041728384	0.00256175059701539
254	13.6259639633796	0.31	-0.423726346247552	-0.437256868209256	-0.410195824285849	0.472144655607503	-14.8798058507643	-15.2148749321245	-14.5447367694041	15.64	8.78	28.2	-0.943176254796057	-0.922405186833612	-0.901634118871166	-0.933633192400058	-0.913072286214469	-0.89251138002888	-0.90239209745307	-0.88221694136296	-0.862723937120202	-0.423726346247552	22.9643481781611	0.222231958177872	-41.1631521431754	-1.03898219158608	-1.02238664184304	-1.05664806135701	-1.01696277907315	-1.00054646057951	-1.0344378579438	-0.95638819039294	-0.939351594287332	-0.972759951273505	0.00219778868512342	0.00217613041728384	0.00256175059701539
254	13.6259639633796	0.31	-0.423570862107456	-0.437113614294973	-0.410028109919939	0.460139746889585	-14.9392665727221	-15.2838879763869	-14.5946451690574	16.03	9.02	28.96	-0.925137986905915	-0.904277957564974	-0.883417928224032	-0.915102283443754	-0.89446853933987	-0.873834795235986	-0.883867273158857	-0.864973438801206	-0.84451461675833	-0.423570862107456	23.2246750896415	0.341084779214782	-41.3861825161924	-1.03898219158608	-1.02238664184304	-1.05664806135701	-1.01696277907315	-1.00054646057951	-1.0344378579438	-0.95638819039294	-0.939351594287332	-0.972759951273505	0.00219778868512342	0.00217613041728384	0.00256175059701539
254	13.6259639633796	0.31	-0.423451860927115	-0.437009736892793	-0.409893984961436	0.466584677422698	-14.8533440729145	-15.1915715736464	-14.5151165721826	15.93	9.06	28.36	-0.925097775269099	-0.904501255222108	-0.883904735175116	-0.915231297464676	-0.894854446206567	-0.874477594948459	-0.887641397079598	-0.867944786711913	-0.847996323033066	-0.423451860927115	23.0530790245776	0.0727397279087652	-41.5072968674278	-1.03898219158608	-1.02238664184304	-1.05664806135701	-1.01696277907315	-1.00054646057951	-1.0344378579438	-0.95638819039294	-0.939351594287332	-0.972759951273505	0.00219778868512342	0.00217613041728384	0.00256175059701539
254	13.6259639633796	0.31	-0.423388407827198	-0.436898877415979	-0.409877938238416	0.471899331335949	-15.0473594275561	-15.3863683591927	-14.7083504959194	16.34	9.28	28.86	-0.913847264302587	-0.893712403527258	-0.873577542751929	-0.903415179650935	-0.883510169727343	-0.863605159803751	-0.876109457670677	-0.857813934592885	-0.837851071579601	-0.423388407827198	23.4716933629154	0.0201821458341921	-41.8461771681359	-1.03898219158608	-1.02238664184304	-1.05664806135701	-1.01696277907315	-1.00054646057951	-1.0344378579438	-0.95638819039294	-0.939351594287332	-0.972759951273505	0.00219778868512342	0.00217613041728384	0.00256175059701539
254	13.6259639633796	0.31	-0.423360263068958	-0.436856529012942	-0.409863997124973	0.465388289080294	-15.0211941029384	-15.3640669823591	-14.6783212235178	16.38	9.24	28.45	-0.910638813682541	-0.890316502375384	-0.869994191068226	-0.900187618651187	-0.880098541899561	-0.860009465147935	-0.874972387896715	-0.855503822613136	-0.836023472068322	-0.423360263068958	23.217683222962	-0.121019303296682	-41.8676100902019	-1.03898219158608	-1.02238664184304	-1.05664806135701	-1.01696277907315	-1.00054646057951	-1.0344378579438	-0.95638819039294	-0.939351594287332	-0.972759951273505	0.00219778868512342	0.00217613041728384	0.00256175059701539
254	13.6259639633796	0.31	-0.423334236039561	-0.436651196313718	-0.410017275765404	0.473468968061839	-14.9044102883784	-15.2391430274335	-14.5696775493233	16.13	9.1	28.69	-0.916854697370279	-0.896715685379001	-0.876576673387723	-0.90674131128555	-0.886824443112935	-0.86690757494032	-0.878233429686867	-0.859614793965957	-0.839932039400698	-0.423334236039561	23.3337432504375	-0.173162659633914	-41.8532016936151	-1.03898219158608	-1.02238664184304	-1.05664806135701	-1.01696277907315	-1.00054646057951	-1.0344378579438	-0.95638819039294	-0.939351594287332	-0.972759951273505	0.00219778868512342	0.00217613041728384	0.00256175059701539
254	13.6259639633796	0.31	-0.423213878527428	-0.436669376961363	-0.409758380093493	0.455647834295941	-14.8893835431769	-15.2359760805389	-14.542791005815	16.03	9.21	28.41	-0.92226342033486	-0.901283496417926	-0.880303572500992	-0.912259672308605	-0.891507316641531	-0.870754960974456	-0.88592576864252	-0.866172863562376	-0.84627722063026	-0.423213878527428	23.2628926022352	-0.1509025479702	-41.9316855639716	-1.03898219158608	-1.02238664184304	-1.05664806135701	-1.01696277907315	-1.00054646057951	-1.0344378579438	-0.95638819039294	-0.939351594287332	-0.972759951273505	0.00219778868512342	0.00217613041728384	0.00256175059701539
254	13.6259639633796	0.31	-0.423125606534209	-0.436491531478571	-0.409759681589846	0.473102306826172	-15.1203185116484	-15.4601500827871	-14.7804869405097	15.64	8.83	27.65	-0.958463286935359	-0.937395180679351	-0.916327074423343	-0.948768102486829	-0.927913107342031	-0.907058112197234	-0.92020565506242	-0.899689381864705	-0.879620535320544	-0.423125606534209	22.8560867989173	0.079515430616475	-41.287751425701	-1.03898219158608	-1.02238664184304	-1.05664806135701	-1.01696277907315	-1.00054646057951	-1.0344378579438	-0.95638819039294	-0.939351594287332	-0.972759951273505	0.00219778868512342	0.00217613041728384	0.00256175059701539
254	13.6259639633796	0.31	-0.42301460428688	-0.436392308969009	-0.409636899604751	0.464842012671887	-14.971663901869	-15.3137816118679	-14.6295461918701	15.67	8.89	28.55	-0.947498686190394	-0.926331081155779	-0.905163476121163	-0.937855927212562	-0.916903746343132	-0.895951565473702	-0.906447819314216	-0.885697478148448	-0.866378740133698	-0.42301460428688	23.1845616703767	0.0632831505856388	-41.4732932953842	-1.03898219158608	-1.02238664184304	-1.05664806135701	-1.01696277907315	-1.00054646057951	-1.0344378579438	-0.95638819039294	-0.939351594287332	-0.972759951273505	0.00219778868512342	0.00217613041728384	0.00256175059701539
254	13.6259639633796	0.31	-0.422874976736681	-0.436225663331392	-0.40952429014197	0.466804418598394	-15.064411630955	-15.4072939837563	-14.7215292781537	16.16	9.13	28.79	-0.924903532354463	-0.904320222941255	-0.883736913528047	-0.914639367845202	-0.89428448276661	-0.873929597688018	-0.885905006930571	-0.866763146675973	-0.846076381055571	-0.422874976736681	23.5189646875313	-0.244817792146699	-42.053944099658	-1.03898219158608	-1.02238664184304	-1.05664806135701	-1.01696277907315	-1.00054646057951	-1.0344378579438	-0.95638819039294	-0.939351594287332	-0.972759951273505	0.00219778868512342	0.00217613041728384	0.00256175059701539
254	13.6259639633796	0.31	-0.422535324070143	-0.436077651358734	-0.408992996781553	0.471507811375101	-15.0817674601374	-15.421818610574	-14.7417163097009	15.95	8.99	27.9	-0.937697941290312	-0.917021698640232	-0.896345455990151	-0.927653911107883	-0.907199139355937	-0.886744367603991	-0.900810740616601	-0.880273185342503	-0.859808628691623	-0.422535324070143	22.9420593522741	-0.0774832882201331	-41.5971284831746	-1.03898219158608	-1.02238664184304	-1.05664806135701	-1.01696277907315	-1.00054646057951	-1.0344378579438	-0.95638819039294	-0.939351594287332	-0.972759951273505	0.00219778868512342	0.00217613041728384	0.00256175059701539
254	13.6259639633796	0.31	-0.422494365360104	-0.435770577748443	-0.409218152971765	0.477880419516538	-15.171206232518	-15.5089307983037	-14.8334816667323	16.25	9.1	28.72	-0.926123665556292	-0.905956271886055	-0.885788878215818	-0.915700411249293	-0.895759995768635	-0.875819580287977	-0.886973066057078	-0.867952531758799	-0.847801559481457	-0.422494365360104	23.3867030894781	-0.07168295418105	-41.8198844620189	-1.03898219158608	-1.02238664184304	-1.05664806135701	-1.01696277907315	-1.00054646057951	-1.0344378579438	-0.95638819039294	-0.939351594287332	-0.972759951273505	0.00219778868512342	0.00217613041728384	0.00256175059701539
254	13.6259639633796	0.31	-0.422491171042258	-0.435903855000429	-0.409078487084086	0.464177297371114	-14.8409353149785	-15.18051918044	-14.501351449517	16.02	9.01	28.83	-0.919210420687321	-0.898647946893163	-0.878085473099006	-0.909248981801723	-0.888909342541887	-0.868569703282051	-0.878847436892558	-0.859433922790383	-0.839902345584377	-0.422491171042258	23.3247058416078	0.0716848509486482	-41.6678698721415	-1.03898219158608	-1.02238664184304	-1.05664806135701	-1.01696277907315	-1.00054646057951	-1.0344378579438	-0.95638819039294	-0.939351594287332	-0.972759951273505	0.00219778868512342	0.00217613041728384	0.00256175059701539
254	13.6259639633796	0.31	-0.422211104760287	-0.43555267709524	-0.408869532425333	0.458342761266533	-14.6110642398191	-14.9493362820729	-14.2727921975653	15.98	9.06	28.39	-0.90743137335467	-0.886898109664697	-0.866364845974724	-0.897664892537319	-0.877352623769755	-0.85704035500219	-0.870430870042947	-0.850697636443071	-0.831163085919426	-0.422211104760287	23.081042694943	0.0689526601813472	-41.5698405553462	-1.03898219158608	-1.02238664184304	-1.05664806135701	-1.01696277907315	-1.00054646057951	-1.0344378579438	-0.95638819039294	-0.939351594287332	-0.972759951273505	0.00219778868512342	0.00217613041728384	0.00256175059701539
254	13.6259639633796	0.31	-0.422162575744539	-0.435629339756679	-0.408695811732399	0.455117822419765	-14.7745458158443	-15.1188328654906	-14.430258766198	16.12	9.09	28.54	-0.910055844841492	-0.889331993693631	-0.868608142545769	-0.90003066784425	-0.879535110681862	-0.859039553519473	-0.871799862487587	-0.852734229966121	-0.831668355795934	-0.422162575744539	23.2457566878367	-0.0619165521736383	-41.789025705575	-1.03898219158608	-1.02238664184304	-1.05664806135701	-1.01696277907315	-1.00054646057951	-1.0344378579438	-0.95638819039294	-0.939351594287332	-0.972759951273505	0.00219778868512342	0.00217613041728384	0.00256175059701539
254	13.6259639633796	0.31	-0.422034032948279	-0.435476224866873	-0.408591841029686	0.467382022916562	-14.9891550386242	-15.3299288628236	-14.6483812144247	15.97	8.88	28.11	-0.93087340919866	-0.910180730560898	-0.889488051923135	-0.920864938980761	-0.900394741784436	-0.879924544588111	-0.891248587757921	-0.871876041684525	-0.851971512858225	-0.422034032948279	23.0052286290951	-0.00726669902909403	-41.5324435024178	-1.03898219158608	-1.02238664184304	-1.05664806135701	-1.01696277907315	-1.00054646057951	-1.0344378579438	-0.95638819039294	-0.939351594287332	-0.972759951273505	0.00219778868512342	0.00217613041728384	0.00256175059701539
254	13.6259639633796	0.31	-0.42201949830387	-0.435333839770775	-0.408705156836964	0.476896252925778	-15.109552135931	-15.4465682912467	-14.7725359806153	15.51	8.67	27.71	-0.965027348039636	-0.94397219841167	-0.922917048783703	-0.955497176933398	-0.934649958385343	-0.913802739837287	-0.923875400167285	-0.904246032081624	-0.882921196568355	-0.42201949830387	22.6999106091496	-0.0491468851065387	-41.262108561878	-1.03898219158608	-1.02238664184304	-1.05664806135701	-1.01696277907315	-1.00054646057951	-1.0344378579438	-0.95638819039294	-0.939351594287332	-0.972759951273505	0.00219778868512342	0.00217613041728384	0.00256175059701539
254	13.6259639633796	0.31	-0.421964364994259	-0.435429156454896	-0.408499573533623	0.454366625322944	-14.7409087449952	-15.0849326943485	-14.3968847956419	16.17	9.14	28.44	-0.90494137041905	-0.884303459034706	-0.863665547650361	-0.894880440358924	-0.874471976527551	-0.854063512696177	-0.868387467008853	-0.84860626915637	-0.828248162899042	-0.421964364994259	23.0683180864436	0.246814677530099	-41.4319708486322	-1.03898219158608	-1.02238664184304	-1.05664806135701	-1.01696277907315	-1.00054646057951	-1.0344378579438	-0.95638819039294	-0.939351594287332	-0.972759951273505	0.00219778868512342	0.00217613041728384	0.00256175059701539
254	13.6259639633796	0.31	-0.4219534607148	-0.435439400459132	-0.408467520970468	0.466938128356515	-14.994982412033	-15.3361928195103	-14.6537720045557	15.81	8.87	28.1	-0.940351008589785	-0.919429417775902	-0.89850782696202	-0.930519389053669	-0.909816539028166	-0.889113689002663	-0.901167955859883	-0.880393997672021	-0.860532976929348	-0.4219534607148	22.9335224585846	-0.116278935983899	-41.542859156941	-1.03898219158608	-1.02238664184304	-1.05664806135701	-1.01696277907315	-1.00054646057951	-1.0344378579438	-0.95638819039294	-0.939351594287332	-0.972759951273505	0.00219778868512342	0.00217613041728384	0.00256175059701539
254	13.6259639633796	0.31	-0.421826593810893	-0.435370205407394	-0.408282982214391	0.477189702030866	-15.2937818991292	-15.6347067001543	-14.952857098104	16.12	9.08	28.52	-0.941028602933006	-0.920508871071922	-0.899989139210837	-0.930659839908686	-0.910366205571446	-0.890072571234206	-0.902499974144727	-0.882682068986146	-0.862343289869106	-0.421826593810893	22.9589198498415	-0.170019146926598	-41.785779879005	-1.03898219158608	-1.02238664184304	-1.05664806135701	-1.01696277907315	-1.00054646057951	-1.0344378579438	-0.95638819039294	-0.939351594287332	-0.972759951273505	0.00219778868512342	0.00217613041728384	0.00256175059701539
254	13.6259639633796	0.31	-0.421212146132468	-0.434607127846269	-0.407817164418668	0.463283821074339	-14.8241165713759	-15.1639254842754	-14.4843076584764	16.01	9.05	28.54	-0.918554810291177	-0.897970884852652	-0.877386959414127	-0.908611042771226	-0.888249947551339	-0.867888852331453	-0.87980811436206	-0.860360180599135	-0.840569085889987	-0.421212146132468	23.1152241042278	-0.00263986593214147	-41.6214824589973	-1.03898219158608	-1.02238664184304	-1.05664806135701	-1.01696277907315	-1.00054646057951	-1.0344378579438	-0.95638819039294	-0.939351594287332	-0.972759951273505	0.00219778868512342	0.00217613041728384	0.00256175059701539
254	13.6259639633796	0.31	-0.421190650038131	-0.434436148863307	-0.407945151212955	0.475694201973562	-15.1942291264338	-15.5339515707977	-14.8545066820699	16.25	9.12	28.98	-0.92782561064055	-0.907534367748896	-0.887243124857242	-0.917389399018775	-0.89732639266474	-0.877263386310704	-0.887627822609633	-0.868649085522184	-1.31799582854638	-0.421190650038131	23.5377766227212	0.102277725901549	-41.6873167617941	-1.03898219158608	-1.02238664184304	-1.05664806135701	-1.01696277907315	-1.00054646057951	-1.0344378579438	-0.95638819039294	-0.939351594287332	-0.972759951273505	0.00219778868512342	0.00217613041728384	0.00256175059701539
254	13.6259639633796	0.31	-0.421106721878854	-0.434637505910332	-0.407575937847377	0.46628981319374	-14.7911541869802	-15.1281651388308	-14.4541432351296	15.88	8.81	28.26	-0.924098434973153	-0.90351224422788	-0.882926053482606	-0.914329973110986	-0.893961394918198	-0.873592816725411	-0.884061673926661	-0.864287779049451	-0.844893898778331	-0.421106721878854	22.8441307578617	-0.114480381167993	-41.5519746042971	-1.03898219158608	-1.02238664184304	-1.05664806135701	-1.01696277907315	-1.00054646057951	-1.0344378579438	-0.95638819039294	-0.939351594287332	-0.972759951273505	0.00219778868512342	0.00217613041728384	0.00256175059701539
254	13.6259639633796	0.31	-0.420862185916394	-0.434251134840419	-0.407473236992368	0.473136612047328	-15.0866239564924	-15.4256749064601	-14.7475730065246	16.27	9.05	28.83	-0.919974173924119	-0.899753462706867	-0.879532751489616	-0.909585058746566	-0.889592696654499	-0.869600334562433	-0.880280701537556	-0.860668518906004	-0.84164730530754	-0.420862185916394	23.3142756046043	-0.0494955120005453	-41.8167234888512	-1.03898219158608	-1.02238664184304	-1.05664806135701	-1.01696277907315	-1.00054646057951	-1.0344378579438	-0.95638819039294	-0.939351594287332	-0.972759951273505	0.00219778868512342	0.00217613041728384	0.00256175059701539
254	13.6259639633796	0.31	-0.420738283505755	-0.434254129159763	-0.407222437851746	0.46128821506591	-14.732794397445	-15.0718682919165	-14.3937205029735	16.41	9.01	28.38	-0.891695538988885	-0.871634941773476	-0.851574344558068	-0.881413781824621	-0.861584494714647	-0.841755207604673	-0.853776665608705	-0.835199298490414	-0.816099167266508	-0.420738283505755	23.047619949793	0.31264592964489	-41.3290565078214	-1.03898219158608	-1.02238664184304	-1.05664806135701	-1.01696277907315	-1.00054646057951	-1.0344378579438	-0.95638819039294	-0.939351594287332	-0.972759951273505	0.00219778868512342	0.00217613041728384	0.00256175059701539
254	13.6259639633796	0.31	-0.420557005298008	-0.43400933712012	-0.407104673475895	0.462651582273651	-14.8882242574778	-15.2299368874802	-14.5465116274753	16.21	9.17	28.82	-0.911539782069364	-0.891087651598697	-0.87063552112803	-0.901342717648902	-0.881119377732467	-0.860896037816033	-0.873202646096368	-0.854088466426361	-0.835489491835926	-0.420557005298008	23.5353899239628	0.211303280094316	-41.6501221093985	-1.03898219158608	-1.02238664184304	-1.05664806135701	-1.01696277907315	-1.00054646057951	-1.0344378579438	-0.95638819039294	-0.939351594287332	-0.972759951273505	0.00219778868512342	0.00217613041728384	0.00256175059701539
254	13.6259639633796	0.31	-0.420429881742624	-0.433783501823097	-0.407076261662152	0.459771371713227	-14.8480612810099	-15.1908328194799	-14.5052897425398	16.16	8.99	28.63	-0.912186274899747	-0.891603368318239	-0.871020461736731	-0.902071546294757	-0.881716872169385	-0.861362198044013	-0.872554741473257	-0.852437824423386	-0.833283289085897	-0.420429881742624	23.3497914113816	-0.172928218179769	-41.9276958275561	-1.03898219158608	-1.02238664184304	-1.05664806135701	-1.01696277907315	-1.00054646057951	-1.0344378579438	-0.95638819039294	-0.939351594287332	-0.972759951273505	0.00219778868512342	0.00217613041728384	0.00256175059701539
254	13.6259639633796	0.31	-0.420339618541902	-0.433645894781155	-0.40703334230265	0.476913493487164	-15.2073993756071	-15.5465862772749	-14.8682124739393	16.06	9.07	28.39	-0.939286909703873	-0.918794062528461	-0.898301215353049	-0.92904483550906	-0.908775444296959	-0.888506053084858	-0.901159516696261	-0.880678138036963	-0.861742020348954	-0.420339618541902	23.2540444120518	0.0936356658911984	-41.5301238040068	-1.03898219158608	-1.02238664184304	-1.05664806135701	-1.01696277907315	-1.00054646057951	-1.0344378579438	-0.95638819039294	-0.939351594287332	-0.972759951273505	0.00219778868512342	0.00217613041728384	0.00256175059701539
254	13.6259639633796	0.31	-0.420266657493394	-0.433712152868965	-0.406821162117822	0.471024092084541	-15.0901988964708	-15.430770565485	-14.7496272274565	15.86	8.92	28.31	-0.943681508283444	-0.922853566805727	-0.90202562532801	-0.933739612488092	-0.913131098033142	-0.892522583578192	-0.904423562498585	-0.884277546056097	-0.863447734873779	-0.420266657493394	23.1120873721161	0.096273086037476	-41.4012969107001	-1.03898219158608	-1.02238664184304	-1.05664806135701	-1.01696277907315	-1.00054646057951	-1.0344378579438	-0.95638819039294	-0.939351594287332	-0.972759951273505	0.00219778868512342	0.00217613041728384	0.00256175059701539
254	13.6259639633796	0.31	-0.420195384563889	-0.433505329225773	-0.406885439902004	0.474427962910165	-14.9238592263774	-15.2583847796893	-14.5893336730656	16.08	9.04	28.66	-0.92056809719433	-0.900385518466528	-0.880202939738725	-0.910490764878568	-0.890529122063544	-0.870567479248521	-0.881782197580923	-0.862377180513029	-0.843035141677928	-0.420195384563889	23.3041228155239	-0.17582977845892	-41.8308774839059	-1.03898219158608	-1.02238664184304	-1.05664806135701	-1.01696277907315	-1.00054646057951	-1.0344378579438	-0.95638819039294	-0.939351594287332	-0.972759951273505	0.00219778868512342	0.00217613041728384	0.00256175059701539
254	13.6259639633796	0.31	-0.420069043083941	-0.43348068184314	-0.406657404324743	0.464971756425469	-14.923808648935	-15.2647438998572	-14.5828733980128	16.1	9.03	28.17	-0.919598856409103	-0.899059784878363	-0.878520713347622	-0.90949142472849	-0.889178100827635	-0.868864776926781	-0.882511825846482	-0.862394390804218	-0.842409802693652	-0.420069043083941	23.0423140436823	-0.0512568436851048	-41.6505308852352	-1.03898219158608	-1.02238664184304	-1.05664806135701	-1.01696277907315	-1.00054646057951	-1.0344378579438	-0.95638819039294	-0.939351594287332	-0.972759951273505	0.00219778868512342	0.00217613041728384	0.00256175059701539
254	13.6259639633796	0.31	-0.41996358462018	-0.433217824623844	-0.406709344616516	0.478842459101861	-15.3106785943449	-15.6508515586305	-14.9705056300593	16.28	9.25	28.78	-0.932964903334726	-0.912686809484506	-0.892408715634285	-0.922416032124076	-0.902367219139255	-0.882318406154433	-0.895367705513589	-0.875322268552374	-0.855994902567291	-0.41996358462018	23.4023003296127	0.00775753117172132	-41.8448647078808	-1.03898219158608	-1.02238664184304	-1.05664806135701	-1.01696277907315	-1.00054646057951	-1.0344378579438	-0.95638819039294	-0.939351594287332	-0.972759951273505	0.00219778868512342	0.00217613041728384	0.00256175059701539
254	13.6259639633796	0.31	-0.419921294230216	-0.433359094813052	-0.40648349364738	0.481788971847105	-15.2692942310374	-15.6065512755294	-14.9320371865454	16.01	9.07	28.36	-0.945610908161049	-0.925176288462214	-0.904741668763378	-0.935381633352502	-0.915168067935828	-0.894954502519154	-0.906998394558036	-0.887696916957443	-0.868087949063588	-0.419921294230216	23.0515393815716	-0.118885078116928	-41.6851387664337	-1.03898219158608	-1.02238664184304	-1.05664806135701	-1.01696277907315	-1.00054646057951	-1.0344378579438	-0.95638819039294	-0.939351594287332	-0.972759951273505	0.00219778868512342	0.00217613041728384	0.00256175059701539
254	13.6259639633796	0.31	-0.419820932287175	-0.433309655654155	-0.406332208920195	0.465480755644167	-15.1439363563685	-15.4895467154414	-14.7983259972956	16.04	9.06	27.9	-0.936949858375147	-0.916044173855436	-0.895138489335725	-0.926766782203825	-0.906088307471249	-0.885409832738672	-0.900861541209582	-0.880026165737201	-0.86053100481269	-0.419820932287175	22.943105769547	0.110177361023383	-41.4794896744065	-1.03898219158608	-1.02238664184304	-1.05664806135701	-1.01696277907315	-1.00054646057951	-1.0344378579438	-0.95638819039294	-0.939351594287332	-0.972759951273505	0.00219778868512342	0.00217613041728384	0.00256175059701539
254	13.6259639633796	0.31	-0.419418348167229	-0.432631408080663	-0.406205288253796	0.473195564742463	-15.041295613018	-15.3792879027435	-14.7033033232926	16.18	9.05	28.62	-0.922336868184655	-0.902066570109261	-0.881796272033867	-0.912074668374967	-0.892029903785469	-0.87198513919597	-0.882931958393696	-0.863653839556456	-0.844224269629166	-0.419418348167229	23.3057373876657	-0.200151792813974	-41.8846290145319	-1.03898219158608	-1.02238664184304	-1.05664806135701	-1.01696277907315	-1.00054646057951	-1.0344378579438	-0.95638819039294	-0.939351594287332	-0.972759951273505	0.00219778868512342	0.00217613041728384	0.00256175059701539
254	13.6259639633796	0.31	-0.419412169328399	-0.432755285402465	-0.406069053254333	0.468776119240455	-14.7703467731268	-15.1052072681386	-14.4354862781151	16.06	8.9	28.92	-0.912506871599189	-0.892277920264646	-0.872048968930103	-0.90255339978881	-0.882545102460422	-0.862536805132034	-0.871497756453291	-0.851451120222427	-0.832175597156122	-0.419412169328399	23.3057236667571	-0.10984938883993	-41.7657613691583	-1.03898219158608	-1.02238664184304	-1.05664806135701	-1.01696277907315	-1.00054646057951	-1.0344378579438	-0.95638819039294	-0.939351594287332	-0.972759951273505	0.00219778868512342	0.00217613041728384	0.00256175059701539
254	13.6259639633796	0.31	-0.419401423244535	-0.432815160327823	-0.405987686161248	0.467951792985775	-14.9815856796798	-15.3217978804992	-14.6413734788603	16.03	8.87	28.51	-0.926956508159071	-0.906373942316318	-0.885791376473565	-0.916886686305425	-0.896527715388112	-0.876168744470799	-0.885883880787507	-0.866259738063033	-0.846072968151198	-0.419401423244535	23.2359090695419	0.0525730955411957	-41.4941976971112	-1.03898219158608	-1.02238664184304	-1.05664806135701	-1.01696277907315	-1.00054646057951	-1.0344378579438	-0.95638819039294	-0.939351594287332	-0.972759951273505	0.00219778868512342	0.00217613041728384	0.00256175059701539
254	13.6259639633796	0.31	-0.419057602879197	-0.432380360617543	-0.405734845140851	0.453619581167751	-14.5225911091428	-14.8620310509873	-14.1831511672983	16	9.09	28.23	-0.900993602282357	-0.880415444767295	-0.859837287252234	-0.891261932500899	-0.870906040530388	-0.850550148559876	-0.864903778799616	-0.845085995976165	-0.825116258881707	-0.419057602879197	23.247728756653	0.0495588903733247	-41.6118199770179	-1.03898219158608	-1.02238664184304	-1.05664806135701	-1.01696277907315	-1.00054646057951	-1.0344378579438	-0.95638819039294	-0.939351594287332	-0.972759951273505	0.00219778868512342	0.00217613041728384	0.00256175059701539
254	13.6259639633796	0.31	-0.418778602768925	-0.432061045826782	-0.405496159711069	0.470715646641528	-15.0335594633003	-15.3730629181758	-14.6940560084247	16.14	9.06	28.43	-0.923910746893826	-0.903506817485835	-0.883102888077844	-0.913689478334413	-0.893511278568433	-0.873333078802453	-0.885911958084935	-0.865860716200276	-0.846717094493503	-0.418778602768925	23.2202024382306	0.00937122398813254	-41.6365472620895	-1.03898219158608	-1.02238664184304	-1.05664806135701	-1.01696277907315	-1.00054646057951	-1.0344378579438	-0.95638819039294	-0.939351594287332	-0.972759951273505	0.00219778868512342	0.00217613041728384	0.00256175059701539
254	13.6259639633796	0.31	-0.418654625330187	-0.432034922616709	-0.405274328043664	0.462715531985348	-14.9566675066847	-15.2999068885854	-14.613428124784	16.1	9.13	28.09	-0.921915945036205	-0.901233606153822	-0.88055126727144	-0.911789027674309	-0.891333876897133	-0.870878726119957	-0.886441969072074	-0.866477099307358	-0.845622976265855	-0.418654625330187	23.2113425939518	-0.175754863374951	-41.835994440085	-1.03898219158608	-1.02238664184304	-1.05664806135701	-1.01696277907315	-1.00054646057951	-1.0344378579438	-0.95638819039294	-0.939351594287332	-0.972759951273505	0.00219778868512342	0.00217613041728384	0.00256175059701539
254	13.6259639633796	0.31	-0.418507636161425	-0.431774925799819	-0.405240346523032	0.479666172653802	-15.2365755033716	-15.5745438447339	-14.8986071620093	15.9	8.98	28.87	-0.950183188451895	-0.9295641681202	-0.908945147788505	-0.940102948681103	-0.919702670031337	-0.89930239138157	-0.908661536929949	-0.889008863626876	-0.869644181211591	-0.418507636161425	23.2076416029046	0.0590787823023897	-41.5528732438913	-1.03898219158608	-1.02238664184304	-1.05664806135701	-1.01696277907315	-1.00054646057951	-1.0344378579438	-0.95638819039294	-0.939351594287332	-0.972759951273505	0.00219778868512342	0.00217613041728384	0.00256175059701539
254	13.6259639633796	0.31	-0.417815815051465	-0.431007257270275	-0.404624372832656	0.470476855626856	-14.8615033868323	-15.1972821725493	-14.5257246011154	16.25	9.12	29.05	-0.907590199240599	-0.887537302178514	-0.867484405116429	-0.897377823455047	-0.87755056536588	-0.857723307276713	-0.868227907842454	-0.848975110935388	-0.830122535518212	-0.417815815051465	23.5548554842608	0.131399215970419	-41.6985269879678	-1.03898219158608	-1.02238664184304	-1.05664806135701	-1.01696277907315	-1.00054646057951	-1.0344378579438	-0.95638819039294	-0.939351594287332	-0.972759951273505	0.00219778868512342	0.00217613041728384	0.00256175059701539
254	13.6259639633796	0.31	-0.417807927641074	-0.431071039449973	-0.404544815832175	0.458866309622302	-14.6835237411512	-15.0231151213466	-14.3439323609559	15.89	9.09	28.31	-0.916882519741977	-0.896156764940716	-0.875431010139455	-0.907165967224905	-0.886659851123964	-0.866153735023023	-0.880924187690955	-0.859448689136544	-0.840106418285026	-0.417807927641074	23.3793158143195	0.0347629468620529	-41.691844390344	-1.03898219158608	-1.02238664184304	-1.05664806135701	-1.01696277907315	-1.00054646057951	-1.0344378579438	-0.95638819039294	-0.939351594287332	-0.972759951273505	0.00219778868512342	0.00217613041728384	0.00256175059701539
254	13.6259639633796	0.31	-0.417805728973868	-0.43098270772282	-0.404628750224916	0.471313847201641	-14.9258621169408	-15.2625290488932	-14.5891951849885	15.99	9.03	28.43	-0.925897885866319	-0.905474062295718	-0.885050238725117	-0.915916152980433	-0.895712510441134	-0.875508867901835	-0.888460075815216	-0.86744008718137	-0.848252986510474	-0.417805728973868	23.1771266299558	-0.061870512529884	-41.6778925262425	-1.03898219158608	-1.02238664184304	-1.05664806135701	-1.01696277907315	-1.00054646057951	-1.0344378579438	-0.95638819039294	-0.939351594287332	-0.972759951273505	0.00219778868512342	0.00217613041728384	0.00256175059701539
254	13.6259639633796	0.31	-0.417777447711551	-0.43111769556607	-0.404437199857031	0.471013896208052	-15.091380611461	-15.4319859195577	-14.7507753033643	16.05	9.05	28.23	-0.932573619229843	-0.911990427503488	-0.891407235777133	-0.9224111043433	-0.90205221339923	-0.88169332245516	-0.89414539677523	-0.875592037742581	-0.855664538957939	-0.417777447711551	23.2494338971162	-0.224705506374834	-41.9115300516029	-1.03898219158608	-1.02238664184304	-1.05664806135701	-1.01696277907315	-1.00054646057951	-1.0344378579438	-0.95638819039294	-0.939351594287332	-0.972759951273505	0.00219778868512342	0.00217613041728384	0.00256175059701539
254	13.6259639633796	0.31	-0.417391686782545	-0.430608180407921	-0.404175193157168	0.468749313563448	-15.1420105471713	-15.485315557674	-14.7987055366686	16.35	9.18	29.16	-0.919525797720021	-0.89914017416149	-0.87875455060296	-0.909023012394285	-0.888870232578146	-0.868717452762007	-0.879536342011619	-0.86090575205272	-0.840285216165428	-0.417391686782545	23.6077236319598	-0.230743810380812	-42.1470961755818	-1.03898219158608	-1.02238664184304	-1.05664806135701	-1.01696277907315	-1.00054646057951	-1.0344378579438	-0.95638819039294	-0.939351594287332	-0.972759951273505	0.00219778868512342	0.00217613041728384	0.00256175059701539
254	13.6259639633796	0.31	-0.417084495380801	-0.430438446866544	-0.403730543895057	0.478551382614793	-15.1631325867226	-15.5002239091309	-14.8260412643144	15.74	8.76	28.19	-0.954635436689683	-0.933874490031233	-0.913113543372782	-0.944784595809456	-0.924237880442025	-0.903691165074594	-0.913674899841079	-0.89242398852345	-0.872684539070007	-0.417084495380801	23.0448122482821	0.104634269821787	-41.3118392080131	-1.03898219158608	-1.02238664184304	-1.05664806135701	-1.01696277907315	-1.00054646057951	-1.0344378579438	-0.95638819039294	-0.939351594287332	-0.972759951273505	0.00219778868512342	0.00217613041728384	0.00256175059701539
254	13.6259639633796	0.31	-0.417069732250028	-0.430321398678221	-0.403818065821835	0.46704352072557	-14.9424603044503	-15.2824035966852	-14.6025170122154	16.02	8.97	28.08	-0.925141002774254	-0.904562075102642	-0.88398314743103	-0.915108075036382	-0.894752320798477	-0.874396566560572	-0.886792709225082	-0.867316611451743	-0.847809843297111	-0.417069732250028	23.136870941661	0.157995380938115	-41.4289840956842	-1.03898219158608	-1.02238664184304	-1.05664806135701	-1.01696277907315	-1.00054646057951	-1.0344378579438	-0.95638819039294	-0.939351594287332	-0.972759951273505	0.00219778868512342	0.00217613041728384	0.00256175059701539
254	13.6259639633796	0.31	-0.416823896788966	-0.430129661893886	-0.403518131684047	0.456727286783782	-14.7550524515486	-15.0977716175317	-14.4123332855656	15.93	9.06	27.96	-0.919397955670087	-0.8985276372843	-0.877657318898513	-0.909592638738096	-0.888944900884474	-0.868297163030852	-0.883046042142315	-0.862990472408961	-0.843478164938129	-0.416823896788966	22.9240226947136	0.100532679538199	-41.4188982680371	-1.03898219158608	-1.02238664184304	-1.05664806135701	-1.01696277907315	-1.00054646057951	-1.0344378579438	-0.95638819039294	-0.939351594287332	-0.972759951273505	0.00219778868512342	0.00217613041728384	0.00256175059701539
254	13.6259639633796	0.31	-0.416771672788805	-0.429950857944787	-0.403592487632824	0.479116253553815	-15.3371854951521	-15.6777605137262	-14.996610476578	16.02	9.13	28.95	-0.949253797781338	-0.928632732066765	-0.908011666352191	-0.938964796978402	-0.918567243839907	-0.898169690701412	-0.909196115686864	-0.889373601658673	-0.870187439832194	-0.416771672788805	23.3761166317915	0.0599795802798435	-41.7324627995918	-1.03898219158608	-1.02238664184304	-1.05664806135701	-1.01696277907315	-1.00054646057951	-1.0344378579438	-0.95638819039294	-0.939351594287332	-0.972759951273505	0.00219778868512342	0.00217613041728384	0.00256175059701539
254	13.6259639633796	0.31	-0.416224914156005	-0.429563399908462	-0.402886428403548	0.467434307280572	-14.8927346162869	-15.2312807976058	-14.5541884349681	16.1	9.07	28.45	-0.917776860583195	-0.897377403992381	-0.876977947401567	-0.90769529132565	-0.887519918107679	-0.867344544889708	-0.880406101154052	-0.860184993368352	-0.840843074093228	-0.416224914156005	23.2290410509355	0.00242872863910221	-41.6528149006393	-1.03898219158608	-1.02238664184304	-1.05664806135701	-1.01696277907315	-1.00054646057951	-1.0344378579438	-0.95638819039294	-0.939351594287332	-0.972759951273505	0.00219778868512342	0.00217613041728384	0.00256175059701539
254	13.6259639633796	0.31	-0.415905019073331	-0.429044556978724	-0.402765481167938	0.467248156153868	-15.0947008212443	-15.437966482039	-14.7514351604495	16.08	9.04	28.36	-0.931227147259132	-0.910521162282042	-0.889815177304952	-0.92102784506415	-0.900548643207213	-0.880069441350275	-0.892527754643027	-0.873145041341573	-0.85270009060021	-0.415905019073331	23.41482359649	0.0662095965242065	-41.6353637553698	-1.03898219158608	-1.02238664184304	-1.05664806135701	-1.01696277907315	-1.00054646057951	-1.0344378579438	-0.95638819039294	-0.939351594287332	-0.972759951273505	0.00219778868512342	0.00217613041728384	0.00256175059701539
254	13.6259639633796	0.31	-0.41580324910216	-0.429064847029953	-0.402541651174368	0.471059910960118	-14.9447305443063	-15.2819948856838	-14.6074662029287	15.74	8.6	28.03	-0.941170606635323	-0.920399543227356	-0.899628479819389	-0.931457956477117	-0.910901245356475	-0.890344534235834	-0.898461580203566	-0.878605350267081	-0.858581874043595	-0.41580324910216	22.9695243807733	-0.0969553886444853	-41.4037332048972	-1.03898219158608	-1.02238664184304	-1.05664806135701	-1.01696277907315	-1.00054646057951	-1.0344378579438	-0.95638819039294	-0.939351594287332	-0.972759951273505	0.00219778868512342	0.00217613041728384	0.00256175059701539
254	13.6259639633796	0.31	-0.415656394321676	-0.428991664205192	-0.402321124438161	0.464829453525203	-14.9821747834418	-15.3245413200489	-14.6398082468347	15.94	9.14	28.14	-0.932635479091429	-0.911799411490782	-0.890963343890135	-0.922671593175138	-0.902058129373265	-0.881444665571392	-0.89620389975767	-0.875905498590378	-0.856079816378947	-0.415656394321676	23.1163001747917	0.0412708596009208	-41.6270194183114	-1.03898219158608	-1.02238664184304	-1.05664806135701	-1.01696277907315	-1.00054646057951	-1.0344378579438	-0.95638819039294	-0.939351594287332	-0.972759951273505	0.00219778868512342	0.00217613041728384	0.00256175059701539
254	13.6259639633796	0.31	-0.41512306053203	-0.428413267524487	-0.401832853539573	0.465207117979417	-15.0048134599613	-15.3474371610344	-14.6621897588881	16.02	9.19	28.66	-0.929090801613766	-0.9083493236887	-0.887607845763633	-0.919015429520179	-0.898498879134491	-0.877982328748803	-0.892459758425207	-0.871933420698268	-0.852476462791479	-0.41512306053203	23.5315098606828	0.0369826613967506	-41.7862856209385	-1.03898219158608	-1.02238664184304	-1.05664806135701	-1.01696277907315	-1.00054646057951	-1.0344378579438	-0.95638819039294	-0.939351594287332	-0.972759951273505	0.00219778868512342	0.00217613041728384	0.00256175059701539
254	13.6259639633796	0.31	-0.414698581076004	-0.427773274706516	-0.401623887445492	0.47044499783819	-15.1658684646977	-15.5085459432423	-14.8231909861532	15.98	9.19	28.24	-0.941192823325643	-0.920396187412655	-0.899599551499667	-0.931057432069368	-0.910484748184666	-0.889912064299965	-0.905031121529678	-0.885448258396323	-0.865157522952738	-0.414698581076004	23.3175379678789	0.107441420748249	-41.6402065442995	-1.03898219158608	-1.02238664184304	-1.05664806135701	-1.01696277907315	-1.00054646057951	-1.0344378579438	-0.95638819039294	-0.939351594287332	-0.972759951273505	0.00219778868512342	0.00217613041728384	0.00256175059701539
254	13.6259639633796	0.31	-0.414536543571199	-0.427768294289083	-0.401304792853314	0.461409621584551	-14.7717450321476	-15.1116323365208	-14.4318577277745	16.11	9.09	28.54	-0.910071556167757	-0.889602439322914	-0.869133322478071	-0.900059715652307	-0.87981578278553	-0.859571849918753	-0.872284147808834	-0.852768869923448	-0.834049888446988	-0.414536543571199	23.367135754027	0.163245476388379	-41.5446741265017	-1.03898219158608	-1.02238664184304	-1.05664806135701	-1.01696277907315	-1.00054646057951	-1.0344378579438	-0.95638819039294	-0.939351594287332	-0.972759951273505	0.00219778868512342	0.00217613041728384	0.00256175059701539
254	13.6259639633796	0.31	-0.413991507441459	-0.427233290195493	-0.400749724687425	0.46104894518284	-14.9364541764423	-15.2803808232427	-14.5925275296419	16.26	9.22	28.25	-0.912075649006969	-0.891546898891388	-0.871018148775806	-0.901798579036055	-0.881501142410295	-0.861203705784535	-0.877013580889257	-0.857324961366787	-0.837327985914637	-0.413991507441459	23.3884058622954	0.179113036429259	-41.6306331622014	-1.03898219158608	-1.02238664184304	-1.05664806135701	-1.01696277907315	-1.00054646057951	-1.0344378579438	-0.95638819039294	-0.939351594287332	-0.972759951273505	0.00219778868512342	0.00217613041728384	0.00256175059701539
254	13.6259639633796	0.31	-0.413989850953925	-0.427173251817324	-0.400806450090527	0.481514043229213	-15.3049900996609	-15.643221747142	-14.9667584521798	15.99	9.25	28.34	-0.949158226863141	-0.928635897385149	-0.908113567907157	-0.938930756774153	-0.91862956167076	-0.898328366567366	-0.912844808655076	-0.892836233725769	-0.873704438977607	-0.413989850953925	23.3749427441023	-0.13954153821489	-41.9333977404209	-1.03898219158608	-1.02238664184304	-1.05664806135701	-1.01696277907315	-1.00054646057951	-1.0344378579438	-0.95638819039294	-0.939351594287332	-0.972759951273505	0.00219778868512342	0.00217613041728384	0.00256175059701539
[truncated: 1,379 more rows]
