# Supplementary material for: Re-expressing coefficients from regression models for inclusion in a meta-analysis
Source: BMC Med Res Methodol. 2024 Jan 8;24:6. doi: 10.1186/s12874-023-02132-y (PMC10773134; doi:10.1186/s12874-023-02132-y)
Supplement: Supplementary file 2 — Additional file 2. [file 12874_2023_2132_MOESM2_ESM.zip › Supp_Files_R1/simdata/simdata_scenario_255.csv]

ex_no	errsd	rsquare	beta	b_low_ci	b_hi_ci	lrsquare	lbeta	lb_low_ci	lb_hi_ci	x_median	x_25	x_75	rbl	rb	rbu	altl	alt	altu	dzl	dz	dzu	observed_beta	xlog	error	ylog	RelBias_rb	RelBias_rbl	RelBias_rbu	RelBias_alt	RelBias_altl	RelBias_altu	RelBias_dz	RelBias_dzl	RelBias_dzu	MC_SE_RelBias_rb	MC_SE_RelBias_alt	MC_SE_RelBias_dz
255	10.5789757830327	0.18	-0.0599206760323304	-0.079717215600647	-0.0401241364640139	0.632484216482444	-14.8536596962451	-16.6214554356265	-13.0858639568637	31.7	17.41	48.58	-0.516232612857288	-0.461328045861142	-0.406423478864995	-0.503106513947779	-0.449597989663824	-0.396089465379869	-0.494577828476967	-0.441562246684636	-0.389334858060137	-0.0599206760323304	47.2256703440204	-1.6864944980479	-52.6787804695413	-0.987320828650175	-0.89273428393554	-1.12874819885706	-0.936773958491628	-0.844593710488432	-1.07460385979948	-0.902537827964866	-0.805106935792235	-1.06810074156451	0.012142592256041	0.011847924154185	0.0130708961820061
255	10.5789757830327	0.19	-0.0750254790449585	-0.098974883824316	-0.051076074265601	0.580900369725889	-13.5808024995875	-15.3818232121229	-11.7797817870522	29.25	17.87	55.79	-0.517076268085036	-0.456533050552302	-0.395989833019569	-0.504577095230123	-0.445497375807517	-0.38641765638491	-0.489114731624287	-0.432592031674283	-0.374927267683282	-0.0750254790449585	48.6624018350304	-0.118521683143458	-51.4625021258319	-0.987320828650175	-0.89273428393554	-1.12874819885706	-0.936773958491628	-0.844593710488432	-1.07460385979948	-0.902537827964866	-0.805106935792235	-1.06810074156451	0.012142592256041	0.011847924154185	0.0130708961820061
255	10.5789757830327	0.19	-0.0441591308537388	-0.0585655726770974	-0.0297526890303802	0.649276290285214	-15.9424981075975	-17.771902117733	-14.1130940974619	28.07	16.87	47.82	-0.622071899305561	-0.55803706388709	-0.494002228468619	-0.607458239899381	-0.544927705311699	-0.482397170724018	-0.596132327743762	-0.534383127502553	-0.473371838510941	-0.0441591308537388	53.526067796024	0.0692024758559712	-51.0541161554816	-0.987320828650175	-0.89273428393554	-1.12874819885706	-0.936773958491628	-0.844593710488432	-1.07460385979948	-0.902537827964866	-0.805106935792235	-1.06810074156451	0.012142592256041	0.011847924154185	0.0130708961820061
255	10.5789757830327	0.2	-0.0872496982481905	-0.114083976871946	-0.0604154196244349	0.617704054704711	-15.2352910248708	-17.1066014451237	-13.3639806046179	32.51	20.04	50.84	-0.518291692693885	-0.461595180041744	-0.404898667389604	-0.504920236818586	-0.449686442801334	-0.394452648784083	-0.501563841738772	-0.446265894657561	-0.391850834155655	-0.0872496982481905	46.9108466070426	0.0379899392731402	-51.4649698825892	-0.987320828650175	-0.89273428393554	-1.12874819885706	-0.936773958491628	-0.844593710488432	-1.07460385979948	-0.902537827964866	-0.805106935792235	-1.06810074156451	0.012142592256041	0.011847924154185	0.0130708961820061
255	10.5789757830327	0.21	-0.0753099181088564	-0.0978242759584852	-0.0527955602592277	0.526518182367601	-13.6870651285374	-15.7135378485761	-11.6605924084986	32.99	19.42	61	-0.46925852007157	-0.408741302451034	-0.348224084830498	-0.45705228787245	-0.398109228586234	-0.339166169300017	-0.443202918056381	-0.38605889694418	-0.328675453333409	-0.0753099181088564	56.3299469704459	0.641558232211536	-52.5913096224054	-0.987320828650175	-0.89273428393554	-1.12874819885706	-0.936773958491628	-0.844593710488432	-1.07460385979948	-0.902537827964866	-0.805106935792235	-1.06810074156451	0.012142592256041	0.011847924154185	0.0130708961820061
255	10.5789757830327	0.23	-0.139025522987346	-0.178908083730187	-0.0991429622445046	0.58706736999822	-15.1990804293784	-17.1892881407624	-13.2088727179944	35.68	18.15	52.54	-0.475074197541621	-0.42006922446279	-0.365064251383958	-0.462199618293897	-0.408685287915905	-0.355170957537912	-0.452328525226816	-0.400070589164419	-0.347770853247262	-0.139025522987346	43.3620589008163	-0.189543665602597	-51.6878231124131	-0.987320828650175	-0.89273428393554	-1.12874819885706	-0.936773958491628	-0.844593710488432	-1.07460385979948	-0.902537827964866	-0.805106935792235	-1.06810074156451	0.012142592256041	0.011847924154185	0.0130708961820061
255	10.5789757830327	0.24	-0.160624697362364	-0.204770205146357	-0.116479189578372	0.406170614568633	-12.2343600228472	-14.5439947999138	-9.92472524578053	28.51	15.89	51.18	-0.501357573647772	-0.421740322419828	-0.342123071191884	-0.489448927413595	-0.411722808839962	-0.333996690266328	-0.473099708584966	-0.397721811143813	-0.322852519353594	-0.160624697362364	39.9799941900739	0.256365193527556	-49.8480217257956	-0.987320828650175	-0.89273428393554	-1.12874819885706	-0.936773958491628	-0.844593710488432	-1.07460385979948	-0.902537827964866	-0.805106935792235	-1.06810074156451	0.012142592256041	0.011847924154185	0.0130708961820061
255	10.5789757830327	0.24	-0.136508191123765	-0.174091388082697	-0.0989249941648339	0.559997320337021	-15.7382904587142	-17.9163899019056	-13.5601910155228	31.63	19.51	54.64	-0.557610329097143	-0.4898215192993	-0.422032709501457	-0.543449805029648	-0.477382493243155	-0.411315181456662	-0.534309452197232	-0.468860571585405	-0.40401571861662	-0.136508191123765	48.0164436875888	0.139901338252846	-52.2120323294772	-0.987320828650175	-0.89273428393554	-1.12874819885706	-0.936773958491628	-0.844593710488432	-1.07460385979948	-0.902537827964866	-0.805106935792235	-1.06810074156451	0.012142592256041	0.011847924154185	0.0130708961820061
255	10.5789757830327	0.24	-0.106339669517515	-0.135662698553392	-0.0770166404816393	0.591929220675908	-15.1111674698051	-17.070085840994	-13.1522490986162	31.76	17.43	52.63	-0.529193251465639	-0.468464419058966	-0.407735586652293	-0.515722831437919	-0.456539829175613	-0.397356826913306	-0.502149207532282	-0.444813504289804	-0.386616630122166	-0.106339669517515	47.758236113773	0.00796882528196626	-51.5473069311692	-0.987320828650175	-0.89273428393554	-1.12874819885706	-0.936773958491628	-0.844593710488432	-1.07460385979948	-0.902537827964866	-0.805106935792235	-1.06810074156451	0.012142592256041	0.011847924154185	0.0130708961820061
255	10.5789757830327	0.24	-0.0957240366484502	-0.122216236501666	-0.0692318367952338	0.629548665340816	-13.8955508547116	-15.5597762990182	-12.231325410405	31.43	17.97	55.33	-0.487282501444801	-0.435164275457132	-0.383046049469463	-0.47495423522648	-0.424154602381182	-0.373354969535884	-0.461562833452725	-0.412348576234338	-0.362891355880555	-0.0957240366484502	49.967410920865	-0.106113082643087	-52.0245109308138	-0.987320828650175	-0.89273428393554	-1.12874819885706	-0.936773958491628	-0.844593710488432	-1.07460385979948	-0.902537827964866	-0.805106935792235	-1.06810074156451	0.012142592256041	0.011847924154185	0.0130708961820061
255	10.5789757830327	0.25	-0.16250401214924	-0.206285740909533	-0.118722283388948	0.528836706508446	-14.0049906826984	-16.0689123687132	-11.9410689966837	30.96	19.63	49.27	-0.510896452523802	-0.445275939854572	-0.379655427185342	-0.498090228482498	-0.43411457160116	-0.370138914719822	-0.49534529761075	-0.431222093287425	-1.00686798095705	-0.16250401214924	43.6029058211767	0.0590744472905777	-51.2255590208918	-0.987320828650175	-0.89273428393554	-1.12874819885706	-0.936773958491628	-0.844593710488432	-1.07460385979948	-0.902537827964866	-0.805106935792235	-1.06810074156451	0.012142592256041	0.011847924154185	0.0130708961820061
255	10.5789757830327	0.25	-0.161769439663188	-0.205388071452616	-0.11815080787376	0.463839184265618	-12.4708728025173	-14.5642434467604	-10.3775021582743	30.31	16.17	46.49	-0.472768182393342	-0.404815525726201	-0.336862869059059	-0.461072205194041	-0.394800653035641	-0.32852910087724	-0.451457077163324	-0.386978873168177	-0.321738170852838	-0.161769439663188	39.0256300775512	0.313249565230749	-49.7095897829184	-0.987320828650175	-0.89273428393554	-1.12874819885706	-0.936773958491628	-0.844593710488432	-1.07460385979948	-0.902537827964866	-0.805106935792235	-1.06810074156451	0.012142592256041	0.011847924154185	0.0130708961820061
255	10.5789757830327	0.25	-0.131164687877721	-0.166391582308421	-0.095937793447021	0.592530106901287	-14.9817883887935	-16.9215201265077	-13.0420566510793	34.9	20.97	51.59	-0.478067359124492	-0.423265992443118	-0.368464625761744	-0.46525519463193	-0.411922499908467	-0.358589805185004	-0.46384733972159	-0.410509574385377	-0.357136327586139	-0.131164687877721	45.5747222274744	-0.33198803301202	-52.603670457965	-0.987320828650175	-0.89273428393554	-1.12874819885706	-0.936773958491628	-0.844593710488432	-1.07460385979948	-0.902537827964866	-0.805106935792235	-1.06810074156451	0.012142592256041	0.011847924154185	0.0130708961820061
255	10.5789757830327	0.25	-0.120227792529291	-0.152964799251026	-0.0874907858075561	0.507619070085144	-14.1814696341175	-16.3621315977556	-12.0008076704794	34.81	22.16	62.14	-0.463451472546428	-0.401685009409517	-0.339918546272605	-0.451047463680231	-0.390934143972068	-0.330820824263905	-0.443238113473738	-0.38402602619031	-0.325083194861571	-0.120227792529291	51.5144103618962	0.262600275752832	-53.5118883164103	-0.987320828650175	-0.89273428393554	-1.12874819885706	-0.936773958491628	-0.844593710488432	-1.07460385979948	-0.902537827964866	-0.805106935792235	-1.06810074156451	0.012142592256041	0.011847924154185	0.0130708961820061
255	10.5789757830327	0.25	-0.0954380842300526	-0.121558677852807	-0.0693174906072982	0.572009768158293	-14.5521194379881	-16.5174106765565	-12.5868281994197	34.78	20.05	61.15	-0.468204532781866	-0.412496148207993	-0.356787763634119	-0.455678228682352	-0.401460261473554	-0.347242294264756	-0.442948510344274	-0.390578980859309	-0.337656678746054	-0.0954380842300526	52.5294206934944	-1.62724019675329	-54.5287228636208	-0.987320828650175	-0.89273428393554	-1.12874819885706	-0.936773958491628	-0.844593710488432	-1.07460385979948	-0.902537827964866	-0.805106935792235	-1.06810074156451	0.012142592256041	0.011847924154185	0.0130708961820061
255	10.5789757830327	0.26	-0.182347022087488	-0.230703736745648	-0.133990307429328	0.460249185794146	-14.2180622578066	-16.6220154752038	-11.8141090404094	31.31	19.82	48.63	-0.522521062332938	-0.446951635097901	-0.371382207862865	-0.509331638827573	-0.435669727387997	-0.362007815948421	-0.507917898778595	-0.434064214033388	-0.36092728995658	-0.182347022087488	40.975244006977	0.233326394697259	-51.4210969151983	-0.987320828650175	-0.89273428393554	-1.12874819885706	-0.936773958491628	-0.844593710488432	-1.07460385979948	-0.902537827964866	-0.805106935792235	-1.06810074156451	0.012142592256041	0.011847924154185	0.0130708961820061
255	10.5789757830327	0.26	-0.168805589990616	-0.213188668671965	-0.124422511309267	0.467497652847085	-13.4969454892246	-15.7459586727163	-11.2479323057329	29.45	19.44	47.03	-0.525816519190909	-0.450713547797546	-0.375610576404183	-0.513048719508829	-0.43976938746357	-0.366490055418311	-0.511651692473818	-0.438502588701598	-0.365372516821746	-0.168805589990616	42.7483174527602	-0.519352565732846	-52.2281971274835	-0.987320828650175	-0.89273428393554	-1.12874819885706	-0.936773958491628	-0.844593710488432	-1.07460385979948	-0.902537827964866	-0.805106935792235	-1.06810074156451	0.012142592256041	0.011847924154185	0.0130708961820061
255	10.5789757830327	0.26	-0.149037625078926	-0.18821879275673	-0.109856457401123	0.513674282287861	-12.5183055569766	-14.4200436960631	-10.6165674178901	35.56	20.13	57.81	-0.399875722221034	-0.347139480371079	-0.294403238521124	-0.389057156549179	-0.337747684227945	-0.286438211906712	-0.381007209781896	-0.331019644892134	-0.280947456334661	-0.149037625078926	47.6004628683791	-0.691883895230621	-53.2845813989279	-0.987320828650175	-0.89273428393554	-1.12874819885706	-0.936773958491628	-0.844593710488432	-1.07460385979948	-0.902537827964866	-0.805106935792235	-1.06810074156451	0.012142592256041	0.011847924154185	0.0130708961820061
255	10.5789757830327	0.26	-0.135122943070255	-0.170300761368515	-0.0999451247719946	0.565355417736756	-14.4807788686964	-16.4631444071883	-12.4984133302045	33.69	18.54	61.54	-0.48153276487672	-0.423550283818634	-0.365567802760547	-0.46886254119952	-0.412405711266239	-0.355948881332959	-0.451034358119163	-0.39682141789912	-0.342524616863464	-0.135122943070255	49.8518409575939	-0.723253937352253	-53.9369803967535	-0.987320828650175	-0.89273428393554	-1.12874819885706	-0.936773958491628	-0.844593710488432	-1.07460385979948	-0.902537827964866	-0.805106935792235	-1.06810074156451	0.012142592256041	0.011847924154185	0.0130708961820061
255	10.5789757830327	0.26	-0.1222267409773	-0.154738431548973	-0.0897150504056273	0.58419372269966	-16.6254116024937	-18.8153149394231	-14.4355082655644	36.24	19.88	61.6	-0.512127780567535	-0.452521532189029	-0.392915283810523	-0.498144159833518	-0.440165456771493	-0.382186753709468	-0.483751523981394	-0.427571803523823	-0.3702566765139	-0.1222267409773	52.5413289021284	-2.69872327582964	-56.0478364704307	-0.987320828650175	-0.89273428393554	-1.12874819885706	-0.936773958491628	-0.844593710488432	-1.07460385979948	-0.902537827964866	-0.805106935792235	-1.06810074156451	0.012142592256041	0.011847924154185	0.0130708961820061
255	10.5789757830327	0.26	-0.112000749118683	-0.141358705663259	-0.0826427925741074	0.458368435107807	-11.9609858198871	-13.9909906374997	-9.93098100227451	34.99	19.77	56.16	-0.394287388776549	-0.337078766493936	-0.279870144211324	-0.38370692825401	-0.328033464302198	-0.272360000350387	-0.376513434853616	-0.321709074880208	-0.267296181291354	-0.112000749118683	51.0892529812901	0.282385531355489	-52.812587430198	-0.987320828650175	-0.89273428393554	-1.12874819885706	-0.936773958491628	-0.844593710488432	-1.07460385979948	-0.902537827964866	-0.805106935792235	-1.06810074156451	0.012142592256041	0.011847924154185	0.0130708961820061
255	10.5789757830327	0.26	-0.106278174927902	-0.133936578790765	-0.078619771065039	0.619068702749023	-15.7292593242133	-17.6556645054474	-13.8028541429791	35.31	20.11	55.67	-0.493122860243546	-0.439318347099049	-0.385513833954552	-0.479829582984218	-0.427475496029007	-0.375121409073795	-0.471657632406844	-0.420415419808102	-0.369056381408656	-0.106278174927902	50.3387813440792	-0.372889754267758	-52.9946563218704	-0.987320828650175	-0.89273428393554	-1.12874819885706	-0.936773958491628	-0.844593710488432	-1.07460385979948	-0.902537827964866	-0.805106935792235	-1.06810074156451	0.012142592256041	0.011847924154185	0.0130708961820061
255	10.5789757830327	0.26	-0.0922289721645591	-0.116587473589074	-0.067870470740044	0.564303800656303	-13.3795948572157	-15.2151347282755	-11.5440549861559	32.25	16.96	50.47	-0.464683980342972	-0.408624931994408	-0.352565883645845	-0.452750872687676	-0.398131423480239	-0.343511974272802	-0.441715492863856	-0.388456239514377	-0.334984243296893	-0.0922289721645591	47.2552455628588	-0.589924659075647	-51.7477572832388	-0.987320828650175	-0.89273428393554	-1.12874819885706	-0.936773958491628	-0.844593710488432	-1.07460385979948	-0.902537827964866	-0.805106935792235	-1.06810074156451	0.012142592256041	0.011847924154185	0.0130708961820061
255	10.5789757830327	0.27	-0.20094062230362	-0.251969806584723	-0.149911438022517	0.521634067328033	-14.1101667232755	-16.2198378304852	-12.0004956160658	32.5	18.39	51.76	-0.491502285844062	-0.427573892575921	-0.36364549930778	-0.478823122738472	-0.416543874446194	-0.354264626153916	-0.47070366482501	-0.408732708102429	-0.34798139958021	-0.20094062230362	42.1482481765449	-0.426091803142535	-51.4877280317844	-0.987320828650175	-0.89273428393554	-1.12874819885706	-0.936773958491628	-0.844593710488432	-1.07460385979948	-0.902537827964866	-0.805106935792235	-1.06810074156451	0.012142592256041	0.011847924154185	0.0130708961820061
255	10.5789757830327	0.27	-0.124465253474645	-0.15626541470722	-0.0926650922420693	0.552879616860663	-13.4407662997382	-15.3279163645206	-11.5536162349558	31.11	15.69	46.84	-0.485014330705384	-0.425300094024808	-0.365585857344232	-0.472820855727222	-0.414607861390858	-0.356394867054494	-0.46095104903993	-0.404246041808567	-0.347564922584577	-0.124465253474645	44.6170898832463	0.84696600316204	-49.8109134380474	-0.987320828650175	-0.89273428393554	-1.12874819885706	-0.936773958491628	-0.844593710488432	-1.07460385979948	-0.902537827964866	-0.805106935792235	-1.06810074156451	0.012142592256041	0.011847924154185	0.0130708961820061
255	10.5789757830327	0.27	-0.103442896572969	-0.130199950297604	-0.0766858428483348	0.660847698541477	-15.4706907952077	-17.2010722862558	-13.7403093041595	29.24	18.46	50.39	-0.578525458292217	-0.520327357123322	-0.462129255954427	-0.564545725971536	-0.507753948179169	-0.450962170386802	-0.555811186999252	-0.500445424037279	-0.444113639144509	-0.103442896572969	48.0872687684438	-0.431002103100519	-51.7063085296458	-0.987320828650175	-0.89273428393554	-1.12874819885706	-0.936773958491628	-0.844593710488432	-1.07460385979948	-0.902537827964866	-0.805106935792235	-1.06810074156451	0.012142592256041	0.011847924154185	0.0130708961820061
255	10.5789757830327	0.28	-0.193050307208497	-0.240807883331145	-0.145292731085849	0.528478189662817	-13.3022176481011	-15.2639821402887	-11.3404531559135	30.46	16.06	51.67	-0.493082735647615	-0.429710530831479	-0.366338326015343	-0.480846188307844	-0.419046654624149	-0.357247120940455	-0.464409729279212	-0.404808868590648	-0.344816946469653	-0.193050307208497	42.1489387717427	0.496558257967906	-50.166889078742	-0.987320828650175	-0.89273428393554	-1.12874819885706	-0.936773958491628	-0.844593710488432	-1.07460385979948	-0.902537827964866	-0.805106935792235	-1.06810074156451	0.012142592256041	0.011847924154185	0.0130708961820061
255	10.5789757830327	0.28	-0.171021112121455	-0.213621914839961	-0.128420309402949	0.532889239606885	-14.0411097340726	-16.093587000534	-11.9886324676111	36.37	19.33	56.5	-0.436545115748787	-0.380870832207807	-0.325196548666827	-0.424605386390035	-0.37045382261785	-0.316302258845665	-0.415250631915989	-0.361930063627721	-0.309040139122571	-0.171021112121455	46.7197617092607	0.843047650111084	-51.4860023319742	-0.987320828650175	-0.89273428393554	-1.12874819885706	-0.936773958491628	-0.844593710488432	-1.07460385979948	-0.902537827964866	-0.805106935792235	-1.06810074156451	0.012142592256041	0.011847924154185	0.0130708961820061
255	10.5789757830327	0.28	-0.16505524169614	-0.20632793287515	-0.12378255051713	0.584249613350969	-14.7692374686111	-16.7144212910358	-12.8240536461864	28.64	19.24	49.57	-0.573599955166097	-0.506845783190605	-0.440091611215113	-0.559931951290821	-0.49476842846555	-0.42960490564028	-0.55530213459162	-0.490696136196584	-0.425801071031539	-0.16505524169614	44.4656274842203	-1.20006200241546	-51.8501131331405	-0.987320828650175	-0.89273428393554	-1.12874819885706	-0.936773958491628	-0.844593710488432	-1.07460385979948	-0.902537827964866	-0.805106935792235	-1.06810074156451	0.012142592256041	0.011847924154185	0.0130708961820061
255	10.5789757830327	0.28	-0.149438068360459	-0.187058297124126	-0.111817839596793	0.546056645676191	-14.1475957353364	-16.1615522346675	-12.1336392360053	35.31	21.06	60.39	-0.451394066330479	-0.395144022990229	-0.338893979649979	-0.439225710299272	-0.384492015101786	-0.329758319904301	-1.41390946240847	-0.376900644595737	-0.322929376536948	-0.149438068360459	46.2655021890745	0.428949504688787	-52.1553225496964	-0.987320828650175	-0.89273428393554	-1.12874819885706	-0.936773958491628	-0.844593710488432	-1.07460385979948	-0.902537827964866	-0.805106935792235	-1.06810074156451	0.012142592256041	0.011847924154185	0.0130708961820061
255	10.5789757830327	0.28	-0.13211063109493	-0.164787462546727	-0.0994337996431321	0.586492320322977	-15.048385959689	-17.0211993543307	-13.0755725650473	29.02	16.81	55	-0.576749794740193	-0.509902582817326	-0.443055370894458	-0.562884033490637	-0.497643909232427	-0.432403784974218	-0.542064626244817	-0.479835780613652	-0.416871168534777	-0.13211063109493	44.5302693456688	-0.97149908526785	-52.3301108470192	-0.987320828650175	-0.89273428393554	-1.12874819885706	-0.936773958491628	-0.844593710488432	-1.07460385979948	-0.902537827964866	-0.805106935792235	-1.06810074156451	0.012142592256041	0.011847924154185	0.0130708961820061
255	10.5789757830327	0.28	-0.130848796091259	-0.163851844579824	-0.097845747602693	0.546423661277142	-13.8668963726507	-15.839433465377	-11.8943592799244	33.62	19.36	56.33	-0.4643006643886	-0.406479765384485	-0.348658866380369	-0.452098353629842	-0.395797048785532	-0.339495743941223	-0.441844226816934	-0.386932350540238	-0.331947081584993	-0.130848796091259	48.602492566531	-0.140471300261658	-52.5575310169206	-0.987320828650175	-0.89273428393554	-1.12874819885706	-0.936773958491628	-0.844593710488432	-1.07460385979948	-0.902537827964866	-0.805106935792235	-1.06810074156451	0.012142592256041	0.011847924154185	0.0130708961820061
255	10.5789757830327	0.28	-0.124087745463457	-0.154855318296771	-0.0933201726301434	0.620923973960802	-14.0891134888123	-15.8078649261322	-12.3703620514924	29.45	17.72	49.27	-0.527882281750086	-0.470486900733526	-0.413091519716966	-0.515064296639123	-0.459062584561156	-0.403060872483188	-0.506619857509475	-0.451216050418044	-0.396253767398172	-0.124087745463457	47.5074056049514	0.200246211784224	-50.5869765577368	-0.987320828650175	-0.89273428393554	-1.12874819885706	-0.936773958491628	-0.844593710488432	-1.07460385979948	-0.902537827964866	-0.805106935792235	-1.06810074156451	0.012142592256041	0.011847924154185	0.0130708961820061
255	10.5789757830327	0.28	-0.1018257274736	-0.127341983482147	-0.076309471465053	0.579991399442169	-15.0146928972669	-17.0095887632394	-13.0197970312944	32.36	20.8	54.74	-0.517601638087191	-0.456896974240627	-0.396192310394064	-0.504281493686915	-0.44513902522133	-0.385996556755744	-0.498856090110722	-0.440419717596462	-0.381661250005237	-0.1018257274736	55.2433501975064	0.84469990597167	-52.7217641316381	-0.987320828650175	-0.89273428393554	-1.12874819885706	-0.936773958491628	-0.844593710488432	-1.07460385979948	-0.902537827964866	-0.805106935792235	-1.06810074156451	0.012142592256041	0.011847924154185	0.0130708961820061
255	10.5789757830327	0.29	-0.270868999540627	-0.336410730263586	-0.205327268817669	0.424643668514985	-13.3336597481828	-15.7568691860021	-10.9104503103636	28.31	16.31	47.92	-0.547068178780409	-0.462935934087476	-0.378803689394543	-0.534140268592468	-0.451996174820183	-0.369852081047899	-0.521613302095062	-0.441608964131695	-0.361237515123698	-0.270868999540627	37.3857719253657	-0.612273973601919	-50.7589664809151	-0.987320828650175	-0.89273428393554	-1.12874819885706	-0.936773958491628	-0.844593710488432	-1.07460385979948	-0.902537827964866	-0.805106935792235	-1.06810074156451	0.012142592256041	0.011847924154185	0.0130708961820061
255	10.5789757830327	0.29	-0.214221606583296	-0.265946102506505	-0.162497110660086	0.516334635665904	-14.6020372161764	-16.8085465934892	-12.3955278388636	26.85	15.79	45.44	-0.614645264790138	-0.53395889890258	-0.453272533015021	-0.600678511668234	-0.521825604227703	-0.442972696787173	-0.587787525366765	-0.510529947858601	-0.434177926112271	-0.214221606583296	38.8587564917274	0.697723979285377	-49.1794968127567	-0.987320828650175	-0.89273428393554	-1.12874819885706	-0.936773958491628	-0.844593710488432	-1.07460385979948	-0.902537827964866	-0.805106935792235	-1.06810074156451	0.012142592256041	0.011847924154185	0.0130708961820061
255	10.5789757830327	0.29	-0.172744028629268	-0.215303380156395	-0.13018467710214	0.588781310121629	-15.8921364818653	-17.9657468821576	-13.8185260815729	37.57	19.77	65.53	-0.47193338776406	-0.41746273382845	-0.36299207989284	-0.45882826938735	-0.4058702110561	-0.352912152724851	-0.441379959618736	-0.39086216755441	-0.339852104078875	-0.172744028629268	49.6690845929274	-0.0465182980567605	-53.3868413502283	-0.987320828650175	-0.89273428393554	-1.12874819885706	-0.936773958491628	-0.844593710488432	-1.07460385979948	-0.902537827964866	-0.805106935792235	-1.06810074156451	0.012142592256041	0.011847924154185	0.0130708961820061
255	10.5789757830327	0.29	-0.171935233559791	-0.213759567263857	-0.130110899855726	0.493732921159974	-12.5060219009607	-14.4832120911485	-10.5288317107728	35.33	19.52	51.66	-0.40426957024419	-0.349080305359588	-0.293891040474985	-0.393368175354793	-0.339667125301198	-0.285966075247604	-0.389217683166509	-0.335852177497779	-0.282468830599149	-0.171935233559791	44.6338907681748	0.161332185459444	-51.9655014727565	-0.987320828650175	-0.89273428393554	-1.12874819885706	-0.936773958491628	-0.844593710488432	-1.07460385979948	-0.902537827964866	-0.805106935792235	-1.06810074156451	0.012142592256041	0.011847924154185	0.0130708961820061
255	10.5789757830327	0.29	-0.142966717712179	-0.177895786109914	-0.108037649314444	0.525555968992565	-14.2788580056249	-16.397033520383	-12.1606824908668	36.5	19.33	54.53	-0.443211674794118	-0.385957408878468	-0.328703142962818	-0.431068952774331	-0.375383288669054	-0.319697624563778	-0.423816618701233	-0.36854461287366	-0.313635553133784	-0.142966717712179	49.0916933183297	0.347173004775354	-52.7973553344434	-0.987320828650175	-0.89273428393554	-1.12874819885706	-0.936773958491628	-0.844593710488432	-1.07460385979948	-0.902537827964866	-0.805106935792235	-1.06810074156451	0.012142592256041	0.011847924154185	0.0130708961820061
255	10.5789757830327	0.29	-0.138572490598978	-0.172796095756225	-0.104348885441732	0.548742012431608	-13.3753023868242	-15.2690295826692	-11.4815751909792	39.35	20.79	68.53	-0.383182261358985	-0.335658437701945	-0.288134614044905	-0.372322284553853	-0.32614535942175	-0.279968434289648	-1.05720672607418	-0.314106303940743	-0.269433679777085	-0.138572490598978	57.778750762284	0.282286908137543	-54.4126619689593	-0.987320828650175	-0.89273428393554	-1.12874819885706	-0.936773958491628	-0.844593710488432	-1.07460385979948	-0.902537827964866	-0.805106935792235	-1.06810074156451	0.012142592256041	0.011847924154185	0.0130708961820061
255	10.5789757830327	0.29	-0.132964205531641	-0.165665472929466	-0.100262938133815	0.566236479853085	-14.7208695821273	-16.7324922292585	-12.7092469349961	30.5	18.97	51.44	-0.5398410354741	-0.474939977225793	-0.410038918977487	-0.526433360361178	-0.463144206814992	-0.399855053268805	-0.518959495475195	-0.456713990330437	-0.394346996293382	-0.132964205531641	47.2559180804216	-0.221558373742504	-52.2753987696901	-0.987320828650175	-0.89273428393554	-1.12874819885706	-0.936773958491628	-0.844593710488432	-1.07460385979948	-0.902537827964866	-0.805106935792235	-1.06810074156451	0.012142592256041	0.011847924154185	0.0130708961820061
255	10.5789757830327	0.29	-0.124415971156414	-0.154553213002507	-0.094278729310321	0.567955128760556	-14.2969159510918	-16.2437782710842	-12.3500536310993	37.35	23.14	69.51	-0.429132511326264	-0.377699777965698	-0.326267044605132	-0.417247310020259	-0.367239051323286	-0.317230792626313	-0.406854187283328	-1.04210510253907	-0.309151823598203	-0.124415971156414	56.5467351042675	0.415127066834858	-54.5875541908993	-0.987320828650175	-0.89273428393554	-1.12874819885706	-0.936773958491628	-0.844593710488432	-1.07460385979948	-0.902537827964866	-0.805106935792235	-1.06810074156451	0.012142592256041	0.011847924154185	0.0130708961820061
255	10.5789757830327	0.29	-0.095635604922997	-0.118730513018054	-0.0725406968279398	0.586349712351496	-13.7899834890816	-15.5983544099884	-11.9816125681748	35.39	18.79	69.8	-0.43465749918948	-0.384266159088565	-0.333874818987651	-0.422926608485907	-0.373895270925459	-0.324863933365011	-0.400928260206136	-0.35429016671287	-0.307740592523975	-0.095635604922997	57.1405588565761	-0.249351556322805	-54.10593275072	-0.987320828650175	-0.89273428393554	-1.12874819885706	-0.936773958491628	-0.844593710488432	-1.07460385979948	-0.902537827964866	-0.805106935792235	-1.06810074156451	0.012142592256041	0.011847924154185	0.0130708961820061
255	10.5789757830327	0.3	-0.205097841506783	-0.253491751747132	-0.156703931266434	0.572521947508997	-14.9641381678716	-16.982960090581	-12.9453162451621	28.28	17.11	46.81	-0.590065229500922	-0.519922179361758	-0.449779129222594	-0.576128546153951	-0.507642196714822	-0.439155847275693	-0.567125126050551	-0.499987853384663	-0.432963119386367	-0.205097841506783	38.3982306844664	-0.837532319171693	-51.0044414814942	-0.987320828650175	-0.89273428393554	-1.12874819885706	-0.936773958491628	-0.844593710488432	-1.07460385979948	-0.902537827964866	-0.805106935792235	-1.06810074156451	0.012142592256041	0.011847924154185	0.0130708961820061
255	10.5789757830327	0.3	-0.189052910088466	-0.2342118778573	-0.143893942319633	0.569751825507773	-15.3962808695999	-17.4851822756533	-13.3073794635465	30.27	16.94	51.36	-0.568337973128092	-0.500440368604181	-0.43254276408027	-0.554289669853707	-0.488070373282204	-0.4218510767107	-0.539370210739333	-0.475396000588944	-0.410820315006929	-0.189052910088466	43.6197500669421	-2.40063872511372	-53.6825774862198	-0.987320828650175	-0.89273428393554	-1.12874819885706	-0.936773958491628	-0.844593710488432	-1.07460385979948	-0.902537827964866	-0.805106935792235	-1.06810074156451	0.012142592256041	0.011847924154185	0.0130708961820061
255	10.5789757830327	0.3	-0.187313309256	-0.232028379534466	-0.142598238977533	0.525148260941167	-14.6190976054568	-16.7895190805141	-12.4486761303996	30.41	16.96	49.16	-0.543183915763074	-0.472965225756274	-0.402746535749474	-0.529717053373997	-0.461239257027744	-0.39276146068149	-0.518586970440664	-0.451380098683455	-0.384634367225785	-0.187313309256	44.480330273283	-0.650388778593032	-52.1005069045414	-0.987320828650175	-0.89273428393554	-1.12874819885706	-0.936773958491628	-0.844593710488432	-1.07460385979948	-0.902537827964866	-0.805106935792235	-1.06810074156451	0.012142592256041	0.011847924154185	0.0130708961820061
255	10.5789757830327	0.3	-0.184245496331225	-0.228200432467284	-0.140290560195166	0.583081894237395	-13.7746050893594	-15.5931549720068	-11.9560552067121	31.71	17.86	51.95	-0.484197172171152	-0.427727733355802	-0.371258294540452	-0.471884134587207	-0.41685070234612	-0.361817270105034	-0.461802788757327	-0.407603334794565	-0.354084605278542	-0.184245496331225	42.7234707949186	-0.797906715637836	-51.9907232334076	-0.987320828650175	-0.89273428393554	-1.12874819885706	-0.936773958491628	-0.844593710488432	-1.07460385979948	-0.902537827964866	-0.805106935792235	-1.06810074156451	0.012142592256041	0.011847924154185	0.0130708961820061
255	10.5789757830327	0.3	-0.182960270466031	-0.226297891853372	-0.139622649078689	0.48655869082866	-13.8694331163198	-16.0938795830956	-11.6449866495441	36.7	22.77	67.55	-0.432613744543846	-0.37281920522469	-0.313024665905533	-0.420729814127836	-0.362577835068237	-0.304425856008639	-0.410731859791974	-0.353858913542672	-0.297262920885248	-0.182960270466031	50.370596340114	-0.27046711027018	-54.3115707467458	-0.987320828650175	-0.89273428393554	-1.12874819885706	-0.936773958491628	-0.844593710488432	-1.07460385979948	-0.902537827964866	-0.805106935792235	-1.06810074156451	0.012142592256041	0.011847924154185	0.0130708961820061
255	10.5789757830327	0.3	-0.171839625454716	-0.212684745174196	-0.130994505735237	0.551060155099649	-13.352953327552	-15.2346835648807	-11.4712230902234	30.38	19.93	52.26	-0.493438579384485	-0.432490920633454	-0.371543261882423	-0.481213879341921	-0.421776169098477	-0.362338458855034	-0.47555884704074	-0.417130127200235	-0.358537424472811	-0.171839625454716	44.420115823596	1.43831868012323	-50.4418091476788	-0.987320828650175	-0.89273428393554	-1.12874819885706	-0.936773958491628	-0.844593710488432	-1.07460385979948	-0.902537827964866	-0.805106935792235	-1.06810074156451	0.012142592256041	0.011847924154185	0.0130708961820061
255	10.5789757830327	0.3	-0.17157036910276	-0.212335279671551	-0.130805458533969	0.52224564136224	-14.0885890396305	-16.1924540918328	-11.9847239874282	33.1	18.03	61.43	-0.481896070670113	-0.419283924535462	-0.356671778400811	-0.469336870837526	-0.408356525630736	-0.347376180423947	-0.450194775431059	-0.391482758142716	-0.333538142496324	-0.17157036910276	49.4390919497609	1.71444225153977	-50.9758008561645	-0.987320828650175	-0.89273428393554	-1.12874819885706	-0.936773958491628	-0.844593710488432	-1.07460385979948	-0.902537827964866	-0.805106935792235	-1.06810074156451	0.012142592256041	0.011847924154185	0.0130708961820061
255	10.5789757830327	0.3	-0.168667321692185	-0.208745369478134	-0.128589273906236	0.502835070334298	-13.2141872582064	-15.2656488069443	-11.1627257094684	31.5	20.46	55.71	-0.477087552804818	-0.412974537869261	-0.348861522933705	-0.465002156973867	-0.402513227929582	-0.340024298885298	-0.458393265953242	-0.396874981757127	-0.334978773010425	-0.168667321692185	47.1652420285493	-0.333240191685608	-52.8874906773501	-0.987320828650175	-0.89273428393554	-1.12874819885706	-0.936773958491628	-0.844593710488432	-1.07460385979948	-0.902537827964866	-0.805106935792235	-1.06810074156451	0.012142592256041	0.011847924154185	0.0130708961820061
255	10.5789757830327	0.3	-0.153814213089802	-0.190509507225735	-0.117118918953869	0.53250527826749	-14.1738683430269	-16.2473502657346	-12.1003864203192	33.54	18.99	54.48	-0.477374017318319	-0.416451689733161	-0.355529362148003	-0.464844169014442	-0.405520896876938	-0.346197624739434	-0.45512061593814	-0.397139700553526	-0.339081842006943	-0.153814213089802	49.5772959363533	0.275123131483322	-52.455167992755	-0.987320828650175	-0.89273428393554	-1.12874819885706	-0.936773958491628	-0.844593710488432	-1.07460385979948	-0.902537827964866	-0.805106935792235	-1.06810074156451	0.012142592256041	0.011847924154185	0.0130708961820061
255	10.5789757830327	0.3	-0.152410462979151	-0.188347025195009	-0.116473900763294	0.605939245460733	-15.0854153692298	-16.9847862943314	-13.1860444441283	32.61	19.86	60.02	-0.512999250500816	-0.455631683778747	-0.398264117056678	-0.499740651957676	-0.44385576486101	-0.387970877764344	-0.486548239886966	-0.432272844840724	-0.377650440369716	-0.152410462979151	49.3002264143363	1.10382496166296	-51.1475627677349	-0.987320828650175	-0.89273428393554	-1.12874819885706	-0.936773958491628	-0.844593710488432	-1.07460385979948	-0.902537827964866	-0.805106935792235	-1.06810074156451	0.012142592256041	0.011847924154185	0.0130708961820061
255	10.5789757830327	0.3	-0.15129777199237	-0.18718068797311	-0.11541485601163	0.524561132714466	-13.9821421349666	-16.0604432050054	-11.9038410649278	28.98	16.12	57.59	-0.544769890887627	-0.474273962929436	-0.403778034971245	-0.531682529106663	-0.462880170724739	-0.394077812342815	-0.506485935140312	-0.440949293575704	-0.375716263957329	-0.15129777199237	46.8066500002419	0.767577923872927	-50.6571499467953	-0.987320828650175	-0.89273428393554	-1.12874819885706	-0.936773958491628	-0.844593710488432	-1.07460385979948	-0.902537827964866	-0.805106935792235	-1.06810074156451	0.012142592256041	0.011847924154185	0.0130708961820061
255	10.5789757830327	0.3	-0.137628504557211	-0.170543381293952	-0.10471362782047	0.544274851640618	-15.1120307469108	-17.2710208599664	-12.9530406338553	32.22	18.95	60.2	-0.527942016264163	-0.461945825151744	-0.395949634039324	-0.514391465046812	-0.450089181106523	-0.385786897166234	-0.49810699818991	-0.435783200156031	-0.373583439730638	-0.137628504557211	49.0135905316374	-0.721521044329773	-53.6893157615961	-0.987320828650175	-0.89273428393554	-1.12874819885706	-0.936773958491628	-0.844593710488432	-1.07460385979948	-0.902537827964866	-0.805106935792235	-1.06810074156451	0.012142592256041	0.011847924154185	0.0130708961820061
255	10.5789757830327	0.3	-0.130594835853766	-0.161675072360457	-0.0995145993470751	0.550274757388862	-13.8748174042867	-15.8331956438093	-11.916439164764	34.83	19.81	60.99	-0.448190932364432	-0.39275503749901	-0.337319142633589	-0.436191506965174	-0.382239798496317	-0.328288090027459	-0.423284975369714	-0.37146196440813	-0.318818189137546	-0.130594835853766	54.5912651348616	0.154874042911476	-54.0363516341792	-0.987320828650175	-0.89273428393554	-1.12874819885706	-0.936773958491628	-0.844593710488432	-1.07460385979948	-0.902537827964866	-0.805106935792235	-1.06810074156451	0.012142592256041	0.011847924154185	0.0130708961820061
255	10.5789757830327	0.3	-0.115110320676327	-0.142508847934765	-0.0877117934178885	0.621542743199264	-14.3609507615373	-16.110562054226	-12.6113394688485	30.42	16.99	57.49	-0.521158505965863	-0.464560554618816	-0.407962603271769	-0.508236765356068	-0.453042118450914	-0.397847471545761	-0.487689268978129	-0.435066809348406	-0.382269039876362	-0.115110320676327	52.6379448276779	0.221456946691835	-51.9769919417385	-0.987320828650175	-0.89273428393554	-1.12874819885706	-0.936773958491628	-0.844593710488432	-1.07460385979948	-0.902537827964866	-0.805106935792235	-1.06810074156451	0.012142592256041	0.011847924154185	0.0130708961820061
255	10.5789757830327	0.3	-0.104281905774559	-0.129002460314765	-0.0795613512343527	0.614104039288479	-15.0022874932332	-16.8590531069302	-13.1455218795361	36.12	20.46	64.94	-0.460444321141865	-0.409733455169989	-0.359022589198112	-0.447892775355943	-0.398564269263131	-0.34923576317032	-0.433236285173064	-0.385755548391856	-0.338121536659034	-0.104281905774559	57.6494603748366	-0.448905868724305	-54.2503207991139	-0.987320828650175	-0.89273428393554	-1.12874819885706	-0.936773958491628	-0.844593710488432	-1.07460385979948	-0.902537827964866	-0.805106935792235	-1.06810074156451	0.012142592256041	0.011847924154185	0.0130708961820061
255	10.5789757830327	0.31	-0.225363356021874	-0.277729466108167	-0.172997245935582	0.513947043634946	-13.6508656838717	-15.7235266256567	-11.5782047420867	26.11	14.63	49.75	-0.591047706473368	-0.513136336772119	-0.43522496707087	-0.577914403394011	-0.501734253728653	-0.425554104063296	-0.554597007656437	-0.480831207213602	-0.408039380472439	-0.225363356021874	38.7026158397912	0.475506497325152	-49.130939631118	-0.987320828650175	-0.89273428393554	-1.12874819885706	-0.936773958491628	-0.844593710488432	-1.07460385979948	-0.902537827964866	-0.805106935792235	-1.06810074156451	0.012142592256041	0.011847924154185	0.0130708961820061
255	10.5789757830327	0.31	-0.218026952846958	-0.268377745305952	-0.167676160387963	0.519565253889699	-13.2251394466142	-15.2106988107904	-11.2395800824381	32.21	19.19	58.41	-0.465118204809661	-0.404403058287038	-0.343687911764415	-0.453182476139433	-0.394025384123328	-0.334868292107223	-0.44059964480865	-0.383583234511223	-0.325641705089309	-0.218026952846958	44.473659717039	-1.02541327921141	-53.1022218734007	-0.987320828650175	-0.89273428393554	-1.12874819885706	-0.936773958491628	-0.844593710488432	-1.07460385979948	-0.902537827964866	-0.805106935792235	-1.06810074156451	0.012142592256041	0.011847924154185	0.0130708961820061
255	10.5789757830327	0.31	-0.215774312356017	-0.266579513411154	-0.16496911130088	0.535051204166563	-14.4852488211215	-16.5934706801863	-12.3770269620568	28.75	15.43	50.47	-0.567281388821031	-0.495207556456284	-0.423133724091538	-0.553727568616639	-0.483375766596204	-0.41302396457577	-0.534008368661026	-0.465890992318009	-0.398318456435612	-0.215774312356017	40.6644138153683	-1.15382046611078	-51.5918491085876	-0.987320828650175	-0.89273428393554	-1.12874819885706	-0.936773958491628	-0.844593710488432	-1.07460385979948	-0.902537827964866	-0.805106935792235	-1.06810074156451	0.012142592256041	0.011847924154185	0.0130708961820061
255	10.5789757830327	0.31	-0.213739103498956	-0.263491172129553	-0.163987034868358	0.531091521949706	-13.6386897561677	-15.6395532946131	-11.6378262177222	29.55	17.64	51.31	-0.52053880956383	-0.453943101567439	-0.387347393571047	-0.507871006871533	-0.442895968215356	-0.37792092955918	-0.496766137885801	-0.433252008837593	-0.369899516063376	-0.213739103498956	42.7670470332267	0.458683052349175	-50.4271458892821	-0.987320828650175	-0.89273428393554	-1.12874819885706	-0.936773958491628	-0.844593710488432	-1.07460385979948	-0.902537827964866	-0.805106935792235	-1.06810074156451	0.012142592256041	0.011847924154185	0.0130708961820061
255	10.5789757830327	0.31	-0.209417838873669	-0.258033267392217	-0.16080241035512	0.506477412464862	-13.8569813295984	-15.9926189844831	-11.7213436747138	33.55	18.88	64.48	-0.469759993919342	-0.407028734408568	-0.344297474897794	-0.457428131800142	-0.396343656291548	-0.335259180782954	-0.438917265870728	-0.379740817228888	-0.321509254348753	-0.209417838873669	48.5828338548297	-1.41736064046298	-54.152921954114	-0.987320828650175	-0.89273428393554	-1.12874819885706	-0.936773958491628	-0.844593710488432	-1.07460385979948	-0.902537827964866	-0.805106935792235	-1.06810074156451	0.012142592256041	0.011847924154185	0.0130708961820061
255	10.5789757830327	0.31	-0.202899711892593	-0.250674210600731	-0.155125213184455	0.497232744629304	-12.7970542541341	-14.8061429251527	-10.7879655831156	32.28	19.73	60.91	-0.45167085492336	-0.390382320681657	-0.329093786439954	-0.440064125895086	-0.380350542531283	-0.32063695916748	-0.427537527657814	-0.369692246032897	-0.311513551947108	-0.202899711892593	46.3434831631442	1.5974041557927	-50.8314196296693	-0.987320828650175	-0.89273428393554	-1.12874819885706	-0.936773958491628	-0.844593710488432	-1.07460385979948	-0.902537827964866	-0.805106935792235	-1.06810074156451	0.012142592256041	0.011847924154185	0.0130708961820061
255	10.5789757830327	0.31	-0.1927727615786	-0.237962311808007	-0.147583211349193	0.519084839503412	-13.7117073329082	-15.7722995638068	-11.6511151020097	30.89	17.05	54.65	-0.502519309175995	-0.436867031892299	-0.371214754608604	-0.489939515548975	-0.425930741478573	-0.361921967408171	-0.473489233967088	-0.411978440973985	-0.350001686793545	-0.1927727615786	45.3976480221113	1.31892415691924	-50.3168819328864	-0.987320828650175	-0.89273428393554	-1.12874819885706	-0.936773958491628	-0.844593710488432	-1.07460385979948	-0.902537827964866	-0.805106935792235	-1.06810074156451	0.012142592256041	0.011847924154185	0.0130708961820061
255	10.5789757830327	0.31	-0.182377767769848	-0.224777461118748	-0.139978074420948	0.524949298714165	-15.1546949542949	-17.4055315227053	-12.9038583858846	29.19	19.43	54.06	-0.58631122956229	-0.510491036754795	-0.434670843947299	-0.572158385479532	-0.49816840044058	-0.424178415401628	-0.56230840793973	-0.489217653626507	-0.417015499336728	-0.182377767769848	44.4478787345611	-0.135570899063964	-51.949081308695	-0.987320828650175	-0.89273428393554	-1.12874819885706	-0.936773958491628	-0.844593710488432	-1.07460385979948	-0.902537827964866	-0.805106935792235	-1.06810074156451	0.012142592256041	0.011847924154185	0.0130708961820061
255	10.5789757830327	0.31	-0.176298792597601	-0.217543398379949	-0.135054186815252	0.48307597731075	-12.7862174959094	-14.8512799289185	-10.7211550629003	31.38	18.99	53.07	-0.465922039059309	-0.401135831797882	-0.336349624536456	-0.454146909791366	-0.390998027879097	-0.327849145966828	-0.446038235575186	-0.384501517492014	-0.921775341033934	-0.176298792597601	44.5718258845697	0.31635077146129	-51.5869039704151	-0.987320828650175	-0.89273428393554	-1.12874819885706	-0.936773958491628	-0.844593710488432	-1.07460385979948	-0.902537827964866	-0.805106935792235	-1.06810074156451	0.012142592256041	0.011847924154185	0.0130708961820061
255	10.5789757830327	0.31	-0.175173131218103	-0.215745635677871	-0.134600626758336	0.62818407204322	-14.8636604812505	-16.6490450342741	-13.0782759282269	34.49	20.96	56.64	-0.4758564544678	-0.424827295647315	-0.373798136826831	-0.463180222948373	-0.413510418246923	-0.363840613545473	-0.456852246245164	-0.407783023430265	-0.359003861695136	-0.175173131218103	46.4681442509365	-0.817669967612523	-53.2643608149672	-0.987320828650175	-0.89273428393554	-1.12874819885706	-0.936773958491628	-0.844593710488432	-1.07460385979948	-0.902537827964866	-0.805106935792235	-1.06810074156451	0.012142592256041	0.011847924154185	0.0130708961820061
255	10.5789757830327	0.31	-0.17013966571518	-0.20931737729231	-0.130961954138051	0.520340629970317	-13.4288459719685	-15.4418597676177	-11.4158321763193	35.23	21.04	69.1	-0.432225332357434	-0.37588007537685	-0.319534818396265	-0.420586469486635	-0.365758464435363	-0.310930459384091	-0.405428114243838	-0.35261136218213	-0.299870196173698	-0.17013966571518	52.9194211547805	0.670744634454518	-53.2074238809736	-0.987320828650175	-0.89273428393554	-1.12874819885706	-0.936773958491628	-0.844593710488432	-1.07460385979948	-0.902537827964866	-0.805106935792235	-1.06810074156451	0.012142592256041	0.011847924154185	0.0130708961820061
255	10.5789757830327	0.31	-0.165257687401884	-0.203446267344674	-0.127069107459093	0.582859460001677	-15.828613542601	-17.9192937709371	-13.737933314265	30.59	17.26	52.62	-0.576505441099111	-0.509243385872977	-0.441981330646844	-0.562161522694288	-0.496573001424859	-0.43098448015543	-0.54693347068134	-0.482742184300611	-0.419359058597408	-0.165257687401884	45.4361723317467	-0.878166144569914	-52.5224667298431	-0.987320828650175	-0.89273428393554	-1.12874819885706	-0.936773958491628	-0.844593710488432	-1.07460385979948	-0.902537827964866	-0.805106935792235	-1.06810074156451	0.012142592256041	0.011847924154185	0.0130708961820061
255	10.5789757830327	0.31	-0.164626184768306	-0.202835047821402	-0.126417321715211	0.569467717090356	-14.7991623201216	-16.8082130431115	-12.7901115971318	27.62	18.09	50.11	-0.597759353105093	-0.526310421713668	-0.454861490322244	-0.583881388719489	-0.514091261527595	-0.444301134335702	-0.574646836707271	-0.506742897610679	-0.436929125497063	-0.164626184768306	45.2725536297798	-0.474452389031463	-51.707928406843	-0.987320828650175	-0.89273428393554	-1.12874819885706	-0.936773958491628	-0.844593710488432	-1.07460385979948	-0.902537827964866	-0.805106935792235	-1.06810074156451	0.012142592256041	0.011847924154185	0.0130708961820061
255	10.5789757830327	0.31	-0.163501437425751	-0.201296518708816	-0.125706356142687	0.55788803585108	-13.9647766343723	-15.9057164319214	-12.0238368368232	30.59	19.34	64.15	-0.511571230111536	-0.449145311476905	-0.386719392842274	-0.498840519113055	-0.437968101305238	-0.37709568349742	-0.480004089245093	-0.42175338293127	-0.363035271555019	-0.163501437425751	47.0817444407651	-1.01914636455554	-53.496246793299	-0.987320828650175	-0.89273428393554	-1.12874819885706	-0.936773958491628	-0.844593710488432	-1.07460385979948	-0.902537827964866	-0.805106935792235	-1.06810074156451	0.012142592256041	0.011847924154185	0.0130708961820061
255	10.5789757830327	0.31	-0.163111922574929	-0.200767781802998	-0.125456063346859	0.587341658637882	-14.8109104166608	-16.7491931550983	-12.8726276782234	34.07	21.57	61.73	-0.484478034511441	-0.428412324196327	-0.372346613881213	-0.471653604948801	-0.417071988238758	-0.362490371528715	-0.461760507066937	-0.408919843867609	-0.355256744772724	-0.163111922574929	50.7131604201126	0.270531801203192	-52.7419063515683	-0.987320828650175	-0.89273428393554	-1.12874819885706	-0.936773958491628	-0.844593710488432	-1.07460385979948	-0.902537827964866	-0.805106935792235	-1.06810074156451	0.012142592256041	0.011847924154185	0.0130708961820061
255	10.5789757830327	0.31	-0.162331990415113	-0.200321536527351	-0.124342444302876	0.537576116808876	-13.4802022724674	-15.4322121713839	-11.5281923735508	33.6	17.96	52.68	-0.452641622189751	-0.395387294853945	-0.338132967518139	-0.440749710022279	-0.384999582473914	-0.32924945492555	-0.430389394650629	-0.376343247882786	-0.321739646905804	-0.162331990415113	43.1530229555824	-0.79719838816694	-52.2416568730028	-0.987320828650175	-0.89273428393554	-1.12874819885706	-0.936773958491628	-0.844593710488432	-1.07460385979948	-0.902537827964866	-0.805106935792235	-1.06810074156451	0.012142592256041	0.011847924154185	0.0130708961820061
255	10.5789757830327	0.31	-0.161145712269977	-0.198445432830547	-0.123845991709408	0.528443241680031	-13.086919764994	-15.0170682224453	-11.1567713075428	29.52	16.39	52.88	-0.500317228202822	-0.436011298979659	-0.371705369756497	-0.488149657546078	-0.425407629970438	-0.362665602394799	-0.471298590920873	-0.410481214612839	-0.350258296953224	-0.161145712269977	44.835680775721	0.91529904816812	-50.4163629185969	-0.987320828650175	-0.89273428393554	-1.12874819885706	-0.936773958491628	-0.844593710488432	-1.07460385979948	-0.902537827964866	-0.805106935792235	-1.06810074156451	0.012142592256041	0.011847924154185	0.0130708961820061
255	10.5789757830327	0.31	-0.157264336049885	-0.194317337288125	-0.120211334811645	0.580717557201149	-14.5003705863143	-16.4240620747217	-12.5766790979068	29.99	16.43	54.3	-0.538723406644595	-0.475624666074008	-0.412525925503421	-0.525485545834482	-0.463937308425006	-0.40238907101553	-0.506167857454191	-0.446978422351387	-0.387296116120559	-0.157264336049885	45.6625333009915	-1.35369428942186	-52.810581141598	-0.987320828650175	-0.89273428393554	-1.12874819885706	-0.936773958491628	-0.844593710488432	-1.07460385979948	-0.902537827964866	-0.805106935792235	-1.06810074156451	0.012142592256041	0.011847924154185	0.0130708961820061
255	10.5789757830327	0.31	-0.149457726317809	-0.183981893648693	-0.114933558986926	0.644577329889104	-15.8471720274426	-17.6844390631385	-14.0099049917466	33.9	19.14	57.59	-0.514048469579869	-0.460643082813735	-0.407237696047601	-0.500477093983092	-0.448481660957871	-0.396486227932649	-0.487956582000856	-0.437056291191591	-0.38655041240868	-0.149457726317809	48.4132825009368	-0.882351629272605	-52.7271331360983	-0.987320828650175	-0.89273428393554	-1.12874819885706	-0.936773958491628	-0.844593710488432	-1.07460385979948	-0.902537827964866	-0.805106935792235	-1.06810074156451	0.012142592256041	0.011847924154185	0.0130708961820061
255	10.5789757830327	0.31	-0.148916948746575	-0.183859629482628	-0.113974268010523	0.580351197359085	-14.9368768568348	-16.9199686345767	-12.9537850790929	31.6	19.97	63.75	-0.527124720631616	-0.465343477302781	-0.403562233973945	-0.513746404968695	-0.453533156732768	-0.39331990849684	-0.497047993040504	-0.43877050024529	-0.380482318809807	-0.148916948746575	50.3653422687249	1.43686093555313	-51.4743638281006	-0.987320828650175	-0.89273428393554	-1.12874819885706	-0.936773958491628	-0.844593710488432	-1.07460385979948	-0.902537827964866	-0.805106935792235	-1.06810074156451	0.012142592256041	0.011847924154185	0.0130708961820061
255	10.5789757830327	0.31	-0.147828342325713	-0.182253954384124	-0.113402730267302	0.543985906112611	-14.0636695086347	-16.0740553751641	-12.0532836421052	28.67	18.65	55.87	-0.551140352103835	-0.482209099318953	-0.413277846534071	-0.537999384277234	-0.470711675412944	-0.403423966548655	-0.524538206696356	-0.459129477411882	-0.393319572194376	-0.147828342325713	47.4480260709708	-0.0623824865651368	-52.0033663647402	-0.987320828650175	-0.89273428393554	-1.12874819885706	-0.936773958491628	-0.844593710488432	-1.07460385979948	-0.902537827964866	-0.805106935792235	-1.06810074156451	0.012142592256041	0.011847924154185	0.0130708961820061
255	10.5789757830327	0.31	-0.137593139673074	-0.1696221848683	-0.105564094477847	0.576751370296055	-17.0873376060173	-19.3727434025148	-14.8019318095198	30.98	19.2	57.33	-0.61541012460522	-0.542810088731445	-0.47021005285767	-0.599975912434423	-0.529196653165521	-0.458417393896619	-0.584747899691674	-0.515511420235862	-0.447338960753649	-0.137593139673074	50.8941215858076	-0.00486089219711658	-52.5999972811486	-0.987320828650175	-0.89273428393554	-1.12874819885706	-0.936773958491628	-0.844593710488432	-1.07460385979948	-0.902537827964866	-0.805106935792235	-1.06810074156451	0.012142592256041	0.011847924154185	0.0130708961820061
255	10.5789757830327	0.32	-0.285364834721666	-0.350990857363034	-0.219738812080298	0.468280780515829	-14.1177780344903	-16.4665444235405	-11.7690116454401	24.37	16.37	45.8	-0.662110862204752	-0.567668233625781	-0.473225605046809	-0.648252479123674	-0.555786592206474	-0.463320705289274	-0.636946229473831	-0.545984136340935	-0.455581377431046	-0.285364834721666	35.2037023405555	-1.04375624956493	-50.0359227966539	-0.987320828650175	-0.89273428393554	-1.12874819885706	-0.936773958491628	-0.844593710488432	-1.07460385979948	-0.902537827964866	-0.805106935792235	-1.06810074156451	0.012142592256041	0.011847924154185	0.0130708961820061
255	10.5789757830327	0.32	-0.260662767380565	-0.320245160435703	-0.201080374325427	0.440753386586562	-13.2510518560882	-15.5815012013234	-10.9206025108529	32.21	19.65	50.91	-0.476365226472764	-0.405117596621027	-0.33386996676929	-0.464139510146257	-0.394720421218787	-0.325301332291317	-0.459845968310308	-0.390803385542784	-0.321951709559766	-0.260662767380565	40.9875210222368	1.64450496588716	-49.9830081357217	-0.987320828650175	-0.89273428393554	-1.12874819885706	-0.936773958491628	-0.844593710488432	-1.07460385979948	-0.902537827964866	-0.805106935792235	-1.06810074156451	0.012142592256041	0.011847924154185	0.0130708961820061
255	10.5789757830327	0.32	-0.258381721489096	-0.316763924026147	-0.199999518952045	0.49269636642014	-14.3240499358811	-16.5933691730073	-12.054730698755	29.06	15.89	41.25	-0.561345537691292	-0.484575581326433	-0.407805624961574	-0.547835046752385	-0.472912793326634	-0.397990539900884	-0.542258831138026	-0.468286198657852	-0.394300716280989	-0.258381721489096	36.7227606579275	-0.37903139109437	-49.7423568129452	-0.987320828650175	-0.89273428393554	-1.12874819885706	-0.936773958491628	-0.844593710488432	-1.07460385979948	-0.902537827964866	-0.805106935792235	-1.06810074156451	0.012142592256041	0.011847924154185	0.0130708961820061
255	10.5789757830327	0.32	-0.228622678268191	-0.280839848895074	-0.176405507641307	0.41213194983701	-12.199832490601	-14.4747262328391	-9.924938748363	31.88	16.31	50.96	-0.447011386101417	-0.376757663261105	-0.306503940420794	-0.435606820826695	-0.367145475524934	-0.298684130223173	-0.422541059632225	-0.35611361645201	-0.289516379297936	-0.228622678268191	41.6760095825737	0.401380004675299	-50.7203776893409	-0.987320828650175	-0.89273428393554	-1.12874819885706	-0.936773958491628	-0.844593710488432	-1.07460385979948	-0.902537827964866	-0.805106935792235	-1.06810074156451	0.012142592256041	0.011847924154185	0.0130708961820061
255	10.5789757830327	0.32	-0.22082851576813	-0.271088214555689	-0.170568816980572	0.536759242584324	-13.419411189297	-15.3658131698462	-11.4730092087478	29.38	15.93	48.03	-0.514339151303947	-0.449187328116576	-0.384035504929205	-0.501870030106309	-0.438297682207783	-0.374725334309258	-0.489096516847676	-0.427090620834539	-0.364792845063089	-0.22082851576813	39.1862008778486	-0.392713915424885	-50.6087552999463	-0.987320828650175	-0.89273428393554	-1.12874819885706	-0.936773958491628	-0.844593710488432	-1.07460385979948	-0.902537827964866	-0.805106935792235	-1.06810074156451	0.012142592256041	0.011847924154185	0.0130708961820061
255	10.5789757830327	0.32	-0.208805466800846	-0.25620474960951	-0.161406183992183	0.509856534740223	-14.3303032277757	-16.5240093895831	-12.1365970659683	28.25	16.26	47.24	-0.574856079287429	-0.498538928071076	-0.422221776854723	-0.561291206808892	-0.486774910556895	-0.412258614304898	-0.549151176811247	-0.476440888140519	-0.402315612159238	-0.208805466800846	40.0584238637452	-0.24909547181383	-50.5761525975972	-0.987320828650175	-0.89273428393554	-1.12874819885706	-0.936773958491628	-0.844593710488432	-1.07460385979948	-0.902537827964866	-0.805106935792235	-1.06810074156451	0.012142592256041	0.011847924154185	0.0130708961820061
255	10.5789757830327	0.32	-0.20308689634398	-0.249538755677053	-0.156635037010907	0.549331693645189	-13.6989711628861	-15.6362163621733	-11.7617259635989	30.08	17.3	48.76	-0.511441837805236	-0.448076876483793	-0.384711915162351	-0.498851268104964	-0.437046212335043	-0.375241156565121	-0.489436436889439	-0.42878867780537	-0.368540109640724	-0.20308689634398	40.8405778546739	-0.929321752657557	-51.3437485478291	-0.987320828650175	-0.89273428393554	-1.12874819885706	-0.936773958491628	-0.844593710488432	-1.07460385979948	-0.902537827964866	-0.805106935792235	-1.06810074156451	0.012142592256041	0.011847924154185	0.0130708961820061
255	10.5789757830327	0.32	-0.195882994987263	-0.240467829228875	-0.151298160745651	0.563589623867624	-13.9306130881134	-15.8445240562309	-12.016702119996	33.94	18.23	59.08	-0.460030612723893	-0.404462036966277	-0.348893461208661	-0.447877755470872	-0.393777162387142	-0.339676569303412	-0.43218577381566	-0.379943170826125	-0.327856051401594	-0.195882994987263	45.7233282181574	-0.282770437911022	-51.582246870908	-0.987320828650175	-0.89273428393554	-1.12874819885706	-0.936773958491628	-0.844593710488432	-1.07460385979948	-0.902537827964866	-0.805106935792235	-1.06810074156451	0.012142592256041	0.011847924154185	0.0130708961820061
255	10.5789757830327	0.32	-0.192089471313398	-0.235795598353684	-0.148383344273112	0.532156361069352	-13.9759495230596	-16.0219113219677	-11.9299877241515	27.81	17.63	46.68	-0.566079132496392	-0.493792108996351	-0.421505085496309	-0.55287216973213	-0.482271645473801	-0.411671121215472	-0.546235101400878	-0.477000686693911	-0.406642628746852	-0.192089471313398	41.1871446227769	1.40926977321254	-48.7195723770342	-0.987320828650175	-0.89273428393554	-1.12874819885706	-0.936773958491628	-0.844593710488432	-1.07460385979948	-0.902537827964866	-0.805106935792235	-1.06810074156451	0.012142592256041	0.011847924154185	0.0130708961820061
255	10.5789757830327	0.32	-0.190280249451759	-0.233146024374363	-0.147414474529154	0.550094530890313	-13.6120413980455	-15.5340295027412	-11.6900532933499	28.93	15.34	50.35	-0.527818844885204	-0.46251308882722	-0.397207332769236	-0.515153798284431	-0.451415057977757	-0.387676317671082	-0.496731007089485	-0.435450419829433	-0.373890432483503	-0.190280249451759	41.7819814342631	0.365476206214874	-49.6588367325346	-0.987320828650175	-0.89273428393554	-1.12874819885706	-0.936773958491628	-0.844593710488432	-1.07460385979948	-0.902537827964866	-0.805106935792235	-1.06810074156451	0.012142592256041	0.011847924154185	0.0130708961820061
255	10.5789757830327	0.32	-0.189712492978605	-0.232462095415343	-0.146962890541866	0.491885372683713	-13.9888958708268	-16.2087160428311	-11.7690756988225	32.27	20.2	55.51	-0.494634716126866	-0.426893377594522	-0.359152039062178	-0.481926582900008	-0.415925651838	-0.349924720775992	-0.474286349662044	-0.409255024423983	-0.34464644644102	-0.189712492978605	46.4757068394441	0.151219334382316	-52.3147885033822	-0.987320828650175	-0.89273428393554	-1.12874819885706	-0.936773958491628	-0.844593710488432	-1.07460385979948	-0.902537827964866	-0.805106935792235	-1.06810074156451	0.012142592256041	0.011847924154185	0.0130708961820061
255	10.5789757830327	0.32	-0.189646562282889	-0.232930397699084	-0.146362726866695	0.579640623512102	-14.0366286274599	-15.9029190761111	-12.1703381788088	30.54	18.12	54.93	-0.512319107694356	-0.452195789907514	-0.392072472120673	-0.499583016118286	-0.440954345065658	-0.38232567401303	-0.486036311835186	-0.429449402883624	-0.371698987167738	-0.189646562282889	44.6036314440461	0.476094858432054	-50.7807625501333	-0.987320828650175	-0.89273428393554	-1.12874819885706	-0.936773958491628	-0.844593710488432	-1.07460385979948	-0.902537827964866	-0.805106935792235	-1.06810074156451	0.012142592256041	0.011847924154185	0.0130708961820061
255	10.5789757830327	0.32	-0.177005214327594	-0.217001237228855	-0.137009191426333	0.587273250568706	-15.1167083016116	-17.0952895689673	-13.1381270342559	32.63	18.57	62.07	-0.516082320671018	-0.456351784491816	-0.396621248312614	-0.502740278193206	-0.444553928511013	-0.386367578828821	-0.483669564741009	-0.427298350054215	-0.371317439654778	-0.177005214327594	49.8764945280924	0.841661022564258	-51.9040396506684	-0.987320828650175	-0.89273428393554	-1.12874819885706	-0.936773958491628	-0.844593710488432	-1.07460385979948	-0.902537827964866	-0.805106935792235	-1.06810074156451	0.012142592256041	0.011847924154185	0.0130708961820061
255	10.5789757830327	0.32	-0.175153552445928	-0.214786623621856	-0.135520481269999	0.555951756996982	-13.8310444051134	-15.7609539837405	-11.9011348264864	31.31	16.64	53.81	-0.495536581585175	-0.434858731986227	-0.374180882387279	-0.483029582312162	-0.423883199509054	-0.364736816705947	-0.466631083901864	-0.409123955172461	-0.352794589793533	-0.175153552445928	45.0515503428251	0.0914657523966931	-51.1406326624745	-0.987320828650175	-0.89273428393554	-1.12874819885706	-0.936773958491628	-0.844593710488432	-1.07460385979948	-0.902537827964866	-0.805106935792235	-1.06810074156451	0.012142592256041	0.011847924154185	0.0130708961820061
255	10.5789757830327	0.32	-0.172481299921929	-0.211561475593187	-0.133401124250671	0.536270699528114	-14.5761697316028	-16.6924301667289	-12.4599092964768	35.04	20.93	58.46	-0.46975497611195	-0.410199605191138	-0.350644234270325	-0.457140266746746	-0.399184184249701	-0.341228101752656	-0.448767418167715	-0.39215545691078	-0.335502023142087	-0.172481299921929	49.0314062228678	-0.407768891950812	-53.7221530791679	-0.987320828650175	-0.89273428393554	-1.12874819885706	-0.936773958491628	-0.844593710488432	-1.07460385979948	-0.902537827964866	-0.805106935792235	-1.06810074156451	0.012142592256041	0.011847924154185	0.0130708961820061
255	10.5789757830327	0.32	-0.169357193158638	-0.207597831275633	-0.131116555041643	0.548156409977092	-13.544761731116	-15.4647503110489	-11.6247731511831	30.17	17.39	54.94	-0.504251763296083	-0.441647608203594	-0.379043453111105	-0.491812910245567	-0.430753070795045	-0.369693231344522	-0.476118143622988	-0.417137237679594	-0.357949792614549	-0.169357193158638	46.7006389816033	0.345189218635372	-50.8620302412602	-0.987320828650175	-0.89273428393554	-1.12874819885706	-0.936773958491628	-0.844593710488432	-1.07460385979948	-0.902537827964866	-0.805106935792235	-1.06810074156451	0.012142592256041	0.011847924154185	0.0130708961820061
255	10.5789757830327	0.32	-0.155232135958279	-0.190407832109386	-0.120056439807172	0.642226577370128	-14.5898251360902	-16.2900072736559	-12.8896429985245	29.69	17	54.02	-0.539699903633353	-0.483371620877624	-0.427043338121895	-0.526525360469262	-0.471572099994487	-0.416618839519712	-0.509744265470435	-0.456047580045379	-0.403401368114812	-0.155232135958279	47.5114687627057	0.761797447500734	-50.3970610454014	-0.987320828650175	-0.89273428393554	-1.12874819885706	-0.936773958491628	-0.844593710488432	-1.07460385979948	-0.902537827964866	-0.805106935792235	-1.06810074156451	0.012142592256041	0.011847924154185	0.0130708961820061
255	10.5789757830327	0.32	-0.14704271589361	-0.180317627570088	-0.113767804217131	0.588733228283307	-14.5865206252704	-16.4899628926775	-12.6830783578632	36.42	17.93	55.72	-0.446726215822016	-0.395160450229417	-0.343594684636817	-0.434500474636536	-0.384345930686718	-0.334191386736901	-0.421518499684548	-0.372870523180342	-0.324181159576539	-0.14704271589361	50.8404153248976	-0.981689487272002	-54.1409759474023	-0.987320828650175	-0.89273428393554	-1.12874819885706	-0.936773958491628	-0.844593710488432	-1.07460385979948	-0.902537827964866	-0.805106935792235	-1.06810074156451	0.012142592256041	0.011847924154185	0.0130708961820061
255	10.5789757830327	0.32	-0.143730296933776	-0.176723612703957	-0.110736981163595	0.542899697636494	-14.0594103803264	-16.0735915137804	-12.0452292468724	32.21	19.54	60.02	-0.491493006607916	-0.429904036881672	-0.368315067155427	-0.478880290104545	-0.418871819397509	-0.358863348690473	-0.465340356406595	-0.407028484071887	-0.348567343960553	-0.143730296933776	48.6669227092823	0.225374059128906	-52.2119576792584	-0.987320828650175	-0.89273428393554	-1.12874819885706	-0.936773958491628	-0.844593710488432	-1.07460385979948	-0.902537827964866	-0.805106935792235	-1.06810074156451	0.012142592256041	0.011847924154185	0.0130708961820061
255	10.5789757830327	0.32	-0.139309921617114	-0.170852959208705	-0.107766884025522	0.567704671080659	-13.1876759862278	-14.9844057715914	-11.3909462008643	31.62	17.39	51.22	-0.466582944080435	-0.410636549825597	-0.35469015557076	-0.454737486445694	-0.400211441244267	-0.34568539604284	-0.443691267050257	-0.390789655365601	-0.337879284501195	-0.139309921617114	47.4140348359483	-0.896098104571863	-52.2387511652701	-0.987320828650175	-0.89273428393554	-1.12874819885706	-0.936773958491628	-0.844593710488432	-1.07460385979948	-0.902537827964866	-0.805106935792235	-1.06810074156451	0.012142592256041	0.011847924154185	0.0130708961820061
255	10.5789757830327	0.33	-0.292037387206841	-0.356304046625522	-0.22777072778816	0.497129649571909	-14.2893751415511	-16.5332151202759	-12.0455351628262	31.68	19.89	46.9	-0.513826328966144	-0.44409131066098	-0.374356292355815	-0.500766502894785	-0.432803926285983	-0.364841349677181	-0.501259784804545	-0.433446424526609	-0.364836008815064	-0.292037387206841	38.438831114028	-0.0855629457522991	-51.1166177026371	-0.987320828650175	-0.89273428393554	-1.12874819885706	-0.936773958491628	-0.844593710488432	-1.07460385979948	-0.902537827964866	-0.805106935792235	-1.06810074156451	0.012142592256041	0.011847924154185	0.0130708961820061
255	10.5789757830327	0.33	-0.25029410965489	-0.306415046716505	-0.194173172593275	0.51613546839802	-15.1955776694041	-17.4926925663905	-12.8984627724178	27.33	16.94	57.61	-0.628586086652451	-0.54604107774616	-0.463496068839869	-0.61410691572221	-0.533463290443033	-0.452819665163856	-0.589098247220686	-0.511570753874707	-0.434105859085128	-0.25029410965489	42.0701865059867	0.381185301163619	-50.5952983164848	-0.987320828650175	-0.89273428393554	-1.12874819885706	-0.936773958491628	-0.844593710488432	-1.07460385979948	-0.902537827964866	-0.805106935792235	-1.06810074156451	0.012142592256041	0.011847924154185	0.0130708961820061
255	10.5789757830327	0.33	-0.241175641785777	-0.294658248546926	-0.187693035024628	0.503197180913452	-14.7428074096241	-17.0299254517028	-12.4556893675454	34.81	19.26	56.43	-0.482364780925663	-0.417583217644768	-0.352801654363872	-0.469454544669207	-0.406406825400335	-0.343359106131463	-0.458665958213755	-0.397329427367437	-0.335524155657695	-0.241175641785777	45.5938685182575	-0.113798285058764	-52.7241079306953	-0.987320828650175	-0.89273428393554	-1.12874819885706	-0.936773958491628	-0.844593710488432	-1.07460385979948	-0.902537827964866	-0.805106935792235	-1.06810074156451	0.012142592256041	0.011847924154185	0.0130708961820061
255	10.5789757830327	0.33	-0.233794725925559	-0.285546768307625	-0.182042683543493	0.524326106520899	-14.5316089208704	-16.6926005286063	-12.3706173131346	28.96	14.93	54.05	-0.566602505020549	-0.493251246409093	-0.419899987797637	-0.552997138165579	-0.481407203893214	-0.409817269620849	-0.525894025218229	-0.458375130085384	-0.389548386998321	-0.233794725925559	41.9324591647831	0.630610154211861	-49.9899702325232	-0.987320828650175	-0.89273428393554	-1.12874819885706	-0.936773958491628	-0.844593710488432	-1.07460385979948	-0.902537827964866	-0.805106935792235	-1.06810074156451	0.012142592256041	0.011847924154185	0.0130708961820061
255	10.5789757830327	0.33	-0.230862633629993	-0.282084783656881	-0.179640483603105	0.581724700837864	-16.0250403912837	-18.146608366505	-13.9034724160624	31.71	18.49	55.45	-0.563436398704031	-0.497563559249859	-0.431690719795688	-0.549107557404361	-0.48490994068104	-0.420712323957719	-0.534338723023157	-0.472512627002828	-0.41032073716779	-0.230862633629993	44.2099022142878	-0.168052406490973	-52.025502101474	-0.987320828650175	-0.89273428393554	-1.12874819885706	-0.936773958491628	-0.844593710488432	-1.07460385979948	-0.902537827964866	-0.805106935792235	-1.06810074156451	0.012142592256041	0.011847924154185	0.0130708961820061
255	10.5789757830327	0.33	-0.206216411620325	-0.252151411065638	-0.160281412175013	0.599213278910421	-16.5311291090999	-18.641962360077	-14.4202958581229	33.41	21.48	60.48	-0.549793300064194	-0.487540091065915	-0.425286882067637	-0.535392379624257	-0.474769789823794	-0.414147200023331	-0.526206293808541	-0.466358709966604	-0.406563927099063	-0.206216411620325	48.7472469720284	0.830486687355578	-52.1357043120908	-0.987320828650175	-0.89273428393554	-1.12874819885706	-0.936773958491628	-0.844593710488432	-1.07460385979948	-0.902537827964866	-0.805106935792235	-1.06810074156451	0.012142592256041	0.011847924154185	0.0130708961820061
255	10.5789757830327	0.33	-0.203159526038114	-0.247863531816683	-0.158455520259545	0.555879761996868	-15.5177777686239	-17.6833608010866	-13.3521947361613	34.46	19.48	54.2	-0.50587346503719	-0.443921950006728	-0.381970434976265	-0.492403976711412	-0.432101995143642	-0.371800013575872	-0.484241852892519	-0.424954678726196	-0.365464522252283	-0.203159526038114	46.8217676113349	-0.417246663715901	-52.6836113660142	-0.987320828650175	-0.89273428393554	-1.12874819885706	-0.936773958491628	-0.844593710488432	-1.07460385979948	-0.902537827964866	-0.805106935792235	-1.06810074156451	0.012142592256041	0.011847924154185	0.0130708961820061
255	10.5789757830327	0.33	-0.202835860325742	-0.248095520071273	-0.157576200580212	0.553668227462335	-13.6453227931964	-15.5581395871927	-11.7325059992	35.02	16.6	64.56	-0.43802723888133	-0.38417337968021	-0.330319520479089	-0.426267199647351	-0.373859194587	-0.321451189526649	-0.401260636300869	-0.351949992751338	-0.302848773774834	-0.202835860325742	47.1337036766578	-1.24793491100939	-53.7015052189706	-0.987320828650175	-0.89273428393554	-1.12874819885706	-0.936773958491628	-0.844593710488432	-1.07460385979948	-0.902537827964866	-0.805106935792235	-1.06810074156451	0.012142592256041	0.011847924154185	0.0130708961820061
255	10.5789757830327	0.33	-0.201908889514864	-0.246469096184093	-0.157348682845635	0.556998698038326	-14.107009934777	-16.0712557882238	-12.1427640813302	29.84	17.14	58.02	-0.529830501156429	-0.465074057811862	-0.400317614467295	-0.516854482624449	-0.453683981967346	-0.390513481310242	-0.4962006323524	-0.435313177489854	-0.374907156568	-0.201908889514864	46.6727011547005	0.0196094766826668	-51.6377495422767	-0.987320828650175	-0.89273428393554	-1.12874819885706	-0.936773958491628	-0.844593710488432	-1.07460385979948	-0.902537827964866	-0.805106935792235	-1.06810074156451	0.012142592256041	0.011847924154185	0.0130708961820061
255	10.5789757830327	0.33	-0.200505147141118	-0.244810383099764	-0.156199911182471	0.521277434345661	-13.3684414412748	-15.3686428403492	-11.3682400422004	31.17	18.65	53.06	-0.485255216277307	-0.422100117119315	-0.358945017961324	-0.473039474651409	-0.411474232434246	-0.349908990217083	-0.464122883090531	-0.403857479123182	-0.342956616485829	-0.200505147141118	42.5943594677249	-1.00254147999382	-52.5252901283331	-0.987320828650175	-0.89273428393554	-1.12874819885706	-0.936773958491628	-0.844593710488432	-1.07460385979948	-0.902537827964866	-0.805106935792235	-1.06810074156451	0.012142592256041	0.011847924154185	0.0130708961820061
255	10.5789757830327	0.33	-0.198513020880771	-0.242940185407388	-0.154085856354153	0.533171352639389	-15.3039806058827	-17.5397922539068	-13.0681689578586	35.85	20.49	56.04	-0.482503539375314	-0.420998419022028	-0.359493298668742	-0.469397272319504	-0.4095628185352	-0.349728364750896	-0.462162484567558	-0.4036989119507	-0.344430137249097	-0.198513020880771	46.8895157508353	-0.765845772449601	-53.8622153540394	-0.987320828650175	-0.89273428393554	-1.12874819885706	-0.936773958491628	-0.844593710488432	-1.07460385979948	-0.902537827964866	-0.805106935792235	-1.06810074156451	0.012142592256041	0.011847924154185	0.0130708961820061
255	10.5789757830327	0.33	-0.197325403881255	-0.241463610040706	-0.153187197721804	0.509943037663425	-13.5508452164449	-15.6248716856694	-11.4768187472204	34.76	19.38	51.81	-0.443099964277286	-0.384283413785777	-0.325466863294268	-0.431248015621435	-0.374004678383681	-0.316761341145928	-0.426055125573404	-0.369198815677955	-0.312949366466882	-0.197325403881255	44.7764323155051	0.922424734215014	-51.0996675964035	-0.987320828650175	-0.89273428393554	-1.12874819885706	-0.936773958491628	-0.844593710488432	-1.07460385979948	-0.902537827964866	-0.805106935792235	-1.06810074156451	0.012142592256041	0.011847924154185	0.0130708961820061
255	10.5789757830327	0.33	-0.19310212888913	-0.235773688654385	-0.150430569123875	0.642965911577916	-16.4075517428327	-18.316482218493	-14.4986212671724	31.59	16.61	46.41	-0.570875182327133	-0.511378985385881	-0.451882788444629	-0.556390206219749	-0.498403622969639	-0.440417039719529	-0.546585012927614	-0.489971295444603	-0.433033524372211	-0.19310212888913	40.9686966873549	1.21506858424089	-48.6032870412757	-0.987320828650175	-0.89273428393554	-1.12874819885706	-0.936773958491628	-0.844593710488432	-1.07460385979948	-0.902537827964866	-0.805106935792235	-1.06810074156451	0.012142592256041	0.011847924154185	0.0130708961820061
255	10.5789757830327	0.33	-0.190943326203028	-0.233605705850753	-0.148280946555303	0.534750853257058	-13.7672699014772	-15.7722050879498	-11.7623347150046	29.61	17.96	54.65	-0.523912427269653	-0.457313593802434	-0.390714760335215	-0.511145554205751	-0.446169623362757	-0.381193692519762	-0.497429663816213	-0.434029917490688	-0.37075427341666	-0.190943326203028	46.5202797623927	0.587369533955679	-51.6220456655151	-0.987320828650175	-0.89273428393554	-1.12874819885706	-0.936773958491628	-0.844593710488432	-1.07460385979948	-0.902537827964866	-0.805106935792235	-1.06810074156451	0.012142592256041	0.011847924154185	0.0130708961820061
255	10.5789757830327	0.33	-0.189866448973041	-0.23247806701636	-0.147254830929723	0.637714024441838	-16.8888942312727	-18.8763590725754	-14.9014293899699	34.59	18.81	52.81	-0.537930408734995	-0.481292485589016	-0.424654562443038	-0.52357849896084	-0.468451667862433	-0.413324836764027	-0.513896139853316	-0.459870246485467	-0.405992843779602	-0.189866448973041	45.6571272304702	-0.470330785677406	-52.9468784199555	-0.987320828650175	-0.89273428393554	-1.12874819885706	-0.936773958491628	-0.844593710488432	-1.07460385979948	-0.902537827964866	-0.805106935792235	-1.06810074156451	0.012142592256041	0.011847924154185	0.0130708961820061
255	10.5789757830327	0.33	-0.18502884524345	-0.226041121241643	-0.144016569245257	0.486769731067648	-13.6236970770822	-15.8078084927047	-11.4395856614597	37.61	20.06	60.15	-0.414813278948542	-0.357499931666949	-0.300186584385356	-0.403288764880521	-0.347567720715902	-0.291846676551284	-0.393170689726548	-1.03955698013305	-0.284126834395985	-0.18502884524345	50.0754955887249	0.482706068408333	-52.9207535897788	-0.987320828650175	-0.89273428393554	-1.12874819885706	-0.936773958491628	-0.844593710488432	-1.07460385979948	-0.902537827964866	-0.805106935792235	-1.06810074156451	0.012142592256041	0.011847924154185	0.0130708961820061
255	10.5789757830327	0.33	-0.184698660411345	-0.225905129729675	-0.143492191093014	0.519499153642547	-14.5299001616642	-16.7116389256726	-12.3481613976557	31.47	19.19	53.15	-0.522814920317096	-0.454560359341301	-0.386305798365505	-0.509579402856024	-0.443052765851956	-0.376526128847889	-0.501747654023253	-0.435979723875382	-1.01190185546871	-0.184698660411345	47.8435023522844	-1.39783352023079	-53.8042205234071	-0.987320828650175	-0.89273428393554	-1.12874819885706	-0.936773958491628	-0.844593710488432	-1.07460385979948	-0.902537827964866	-0.805106935792235	-1.06810074156451	0.012142592256041	0.011847924154185	0.0130708961820061
255	10.5789757830327	0.33	-0.184509636623442	-0.225579296862025	-0.143439976384859	0.520817066141319	-14.1169696616939	-16.231115831451	-12.0028234919367	31.92	18.39	59.17	-0.500693522576071	-0.435476854543594	-0.370260186511116	-0.487910923606628	-0.424359223216019	-0.36080752282541	-0.47129233188723	-0.410243874903466	-0.348470263580831	-0.184509636623442	46.1753409776202	1.233136140054	-50.508793089289	-0.987320828650175	-0.89273428393554	-1.12874819885706	-0.936773958491628	-0.844593710488432	-1.07460385979948	-0.902537827964866	-0.805106935792235	-1.06810074156451	0.012142592256041	0.011847924154185	0.0130708961820061
255	10.5789757830327	0.33	-0.18404912284133	-0.225098683630092	-0.142999562052569	0.496464825701949	-14.2126220205722	-16.4473791547226	-11.9778648864218	31.63	19.8	55.24	-0.511962450719849	-0.442400502375343	-0.372838554030837	-0.498962253454216	-0.431166682798911	-0.363371112143606	-0.490702444176616	-0.423597165552607	-0.357156715825933	-0.18404912284133	46.1539789666434	-0.346639707844451	-52.8915766127053	-0.987320828650175	-0.89273428393554	-1.12874819885706	-0.936773958491628	-0.844593710488432	-1.07460385979948	-0.902537827964866	-0.805106935792235	-1.06810074156451	0.012142592256041	0.011847924154185	0.0130708961820061
255	10.5789757830327	0.33	-0.181033543048037	-0.221440182392013	-0.140626903704062	0.568945370249545	-14.8298230015758	-16.8451814594135	-12.814464543738	32.52	17.85	56.98	-0.510140136757209	-0.449106942085292	-0.388073747413375	-0.496975557157129	-0.437517373529458	-0.378059189901786	-0.480715962197561	-0.42347400865268	-0.365429027229559	-0.181033543048037	46.2937031925716	0.0993493839857812	-51.9321446083916	-0.987320828650175	-0.89273428393554	-1.12874819885706	-0.936773958491628	-0.844593710488432	-1.07460385979948	-0.902537827964866	-0.805106935792235	-1.06810074156451	0.012142592256041	0.011847924154185	0.0130708961820061
255	10.5789757830327	0.33	-0.180363073854018	-0.220764529633096	-0.13996161807494	0.535830150708532	-13.4114345811498	-15.3603167713943	-11.4625523909052	35.75	19.26	59.05	-0.423796343250152	-0.37002602340954	-0.316255703568929	-0.412301570847503	-0.359989681685753	-0.307677792524002	-0.40117625043653	-0.350071723834398	-0.299059247521837	-0.180363073854018	50.9547949081703	0.993093846117275	-52.3103903773718	-0.987320828650175	-0.89273428393554	-1.12874819885706	-0.936773958491628	-0.844593710488432	-1.07460385979948	-0.902537827964866	-0.805106935792235	-1.06810074156451	0.012142592256041	0.011847924154185	0.0130708961820061
255	10.5789757830327	0.33	-0.179744946059894	-0.219641086641685	-0.139848805478103	0.554409879321187	-15.0959537256142	-17.208947968822	-12.9829594824065	34.85	20.34	66.17	-0.4868631320532	-0.427083824385915	-0.36730451671863	-0.473824582750845	-0.415646208485507	-0.357467834220169	-0.456844971312939	-0.401060345246111	-0.344982901510502	-0.179744946059894	51.755436500398	-0.305130336527906	-54.2105904346664	-0.987320828650175	-0.89273428393554	-1.12874819885706	-0.936773958491628	-0.844593710488432	-1.07460385979948	-0.902537827964866	-0.805106935792235	-1.06810074156451	0.012142592256041	0.011847924154185	0.0130708961820061
255	10.5789757830327	0.33	-0.178993390219285	-0.219047956198452	-0.138938824240119	0.575084433659504	-14.9715716105637	-16.980841925323	-12.9623012958044	36.98	21.87	60.13	-0.453148585558939	-0.399529453766601	-0.345910321974263	-0.440657455628244	-0.388516345754838	-0.336375235881432	-0.43363262275219	-0.382247234775374	-0.999856472015325	-0.178993390219285	49.7880042662828	-0.830830520082405	-54.8783595007364	-0.987320828650175	-0.89273428393554	-1.12874819885706	-0.936773958491628	-0.844593710488432	-1.07460385979948	-0.902537827964866	-0.805106935792235	-1.06810074156451	0.012142592256041	0.011847924154185	0.0130708961820061
255	10.5789757830327	0.33	-0.177873374973583	-0.217516716626089	-0.138230033321077	0.615235707079502	-16.2472640300359	-18.2533166189839	-14.2412114410879	30.69	18.83	53.88	-0.585362307442863	-0.521030569993184	-0.456698832543504	-0.570768323650913	-0.508040475487768	-0.445312627324623	-0.559339127500895	-0.497627324205861	-0.436681078894415	-0.177873374973583	45.6841799052275	-1.05530304968876	-52.5155684547476	-0.987320828650175	-0.89273428393554	-1.12874819885706	-0.936773958491628	-0.844593710488432	-1.07460385979948	-0.902537827964866	-0.805106935792235	-1.06810074156451	0.012142592256041	0.011847924154185	0.0130708961820061
255	10.5789757830327	0.33	-0.175694448841549	-0.214703216345353	-0.136685681337744	0.530449034408335	-13.5279520366432	-15.515131332803	-11.5407727404835	34.24	20.55	56.65	-0.446583048470042	-0.389384654921205	-0.332186261372367	-0.434730762698432	-0.379050410885259	-0.323370059072086	-0.427708148228376	-0.373538360894195	-0.318114153481596	-0.175694448841549	48.4426231690697	-1.01902678578322	-53.943023892118	-0.987320828650175	-0.89273428393554	-1.12874819885706	-0.936773958491628	-0.844593710488432	-1.07460385979948	-0.902537827964866	-0.805106935792235	-1.06810074156451	0.012142592256041	0.011847924154185	0.0130708961820061
255	10.5789757830327	0.33	-0.163194671072433	-0.199647266769106	-0.12674207537576	0.587732881313919	-14.8500911508959	-16.7919333545017	-12.90824894729	32.02	18.34	56.25	-0.516415051993101	-0.456696107106467	-0.396977162219832	-0.503207313138135	-0.445015729287381	-0.386824145436628	-0.488942909025669	-0.432677772451202	-0.376090406209515	-0.163194671072433	46.4984369292696	0.393220409606813	-52.0240180381076	-0.987320828650175	-0.89273428393554	-1.12874819885706	-0.936773958491628	-0.844593710488432	-1.07460385979948	-0.902537827964866	-0.805106935792235	-1.06810074156451	0.012142592256041	0.011847924154185	0.0130708961820061
255	10.5789757830327	0.33	-0.156899178411229	-0.19188036515232	-0.121917991670138	0.624534829324443	-16.2038423032219	-18.1654401051296	-14.2422445013142	36.92	21.04	66.6	-0.485441238103856	-0.433020792460428	-0.380600346817001	-0.472068837783198	-0.421092412814382	-0.370115987845566	-0.457120387375829	-0.407823483599903	-0.358672347658732	-0.156899178411229	56.2643362569551	-0.312047054767101	-55.2407070623502	-0.987320828650175	-0.89273428393554	-1.12874819885706	-0.936773958491628	-0.844593710488432	-1.07460385979948	-0.902537827964866	-0.805106935792235	-1.06810074156451	0.012142592256041	0.011847924154185	0.0130708961820061
255	10.5789757830327	0.33	-0.154780237416889	-0.18951771478165	-0.120042760052128	0.544711743549106	-12.2201728863651	-13.9644788544554	-10.4758669182749	30.93	17.25	51.33	-0.44438248057893	-0.388874572187399	-0.333366663795868	-0.433249661251127	-0.379132355645246	-0.325015050039366	-0.422826728691777	-0.370071192654802	-0.316514115547701	-0.154780237416889	46.142895617609	0.161198635055912	-51.4144504706329	-0.987320828650175	-0.89273428393554	-1.12874819885706	-0.936773958491628	-0.844593710488432	-1.07460385979948	-0.902537827964866	-0.805106935792235	-1.06810074156451	0.012142592256041	0.011847924154185	0.0130708961820061
255	10.5789757830327	0.33	-0.154548482469664	-0.188657910184345	-0.120439054754983	0.53321863509869	-13.2937222258944	-15.2356637881176	-11.3517806636713	33.21	18.16	58.93	-0.451995305894039	-0.39438386981536	-0.33677243373668	-0.440194675993909	-0.384087351188763	-0.327980026383617	-0.424435577584863	-0.370643989940707	-0.316917554889021	-0.154548482469664	48.6166289175561	-0.795593758047616	-52.5595076983206	-0.987320828650175	-0.89273428393554	-1.12874819885706	-0.936773958491628	-0.844593710488432	-1.07460385979948	-0.902537827964866	-0.805106935792235	-1.06810074156451	0.012142592256041	0.011847924154185	0.0130708961820061
255	10.5789757830327	0.33	-0.151618944195356	-0.185252312098526	-0.117985576292186	0.582965762665453	-13.6230178237331	-15.4219844931661	-11.8240511543001	32.79	18.02	63.41	-0.46324966781779	-0.409211829016993	-0.355173990216196	-0.451239401222454	-0.398602553928657	-0.345965706634859	-0.43088389499226	-0.380718278447267	-0.330180990379188	-0.151618944195356	50.4996524233984	0.087870728457133	-52.1745802495067	-0.987320828650175	-0.89273428393554	-1.12874819885706	-0.936773958491628	-0.844593710488432	-1.07460385979948	-0.902537827964866	-0.805106935792235	-1.06810074156451	0.012142592256041	0.011847924154185	0.0130708961820061
255	10.5789757830327	0.33	-0.142722670647586	-0.174584834563507	-0.110860506731665	0.625221202838664	-14.5345237434881	-16.2914637210949	-12.7775837658812	33.47	16.12	64.92	-0.479669247695352	-0.427939698298674	-0.376210148901996	-0.467093548133431	-0.416720215077099	-0.366346882020768	-0.437344702450805	-0.390466553818532	-0.343074809811098	-0.142722670647586	53.2661414051989	1.527662359263	-51.2549846535642	-0.987320828650175	-0.89273428393554	-1.12874819885706	-0.936773958491628	-0.844593710488432	-1.07460385979948	-0.902537827964866	-0.805106935792235	-1.06810074156451	0.012142592256041	0.011847924154185	0.0130708961820061
255	10.5789757830327	0.33	-0.141762470398153	-0.17350466914133	-0.110020271654976	0.575775974836453	-14.9459311529951	-16.9489235438534	-12.9429387621368	36.29	22.22	57.58	-0.460688926935868	-0.406245562859224	-0.35180219878258	-0.448101366871423	-0.395145577327953	-0.342189787784483	-0.4436702001739	-0.391603198911347	-0.339254667356515	-0.141762470398153	53.1977314976433	-0.089277883641976	-54.1681157660974	-0.987320828650175	-0.89273428393554	-1.12874819885706	-0.936773958491628	-0.844593710488432	-1.07460385979948	-0.902537827964866	-0.805106935792235	-1.06810074156451	0.012142592256041	0.011847924154185	0.0130708961820061
255	10.5789757830327	0.33	-0.138974325283427	-0.170207736250929	-0.107740914315926	0.556438403371511	-13.5878262746902	-15.4819304799897	-11.6937220693906	36.56	22.51	70.76	-0.417764589543482	-0.366654059955308	-0.315543530367135	-0.406309661093784	-0.356600560621703	-0.306891460149622	-0.393949514445582	-0.34543584807474	-0.297605699530407	-0.138974325283427	60.0904792542858	2.16794351598359	-52.9263609512199	-0.987320828650175	-0.89273428393554	-1.12874819885706	-0.936773958491628	-0.844593710488432	-1.07460385979948	-0.902537827964866	-0.805106935792235	-1.06810074156451	0.012142592256041	0.011847924154185	0.0130708961820061
255	10.5789757830327	0.33	-0.134580761817383	-0.164568230358923	-0.104593293275844	0.613530649007613	-13.9354183243165	-15.6622295738888	-12.2086070747443	34.56	18.18	58.59	-0.446759234092192	-0.397502589778485	-0.348245945464778	-0.434845668687196	-0.386902533326145	-0.338959397965094	-0.42017713181029	-0.373775817413629	-0.327684716195152	-0.134580761817383	50.5629642843732	0.497548584746323	-52.4541876898436	-0.987320828650175	-0.89273428393554	-1.12874819885706	-0.936773958491628	-0.844593710488432	-1.07460385979948	-0.902537827964866	-0.805106935792235	-1.06810074156451	0.012142592256041	0.011847924154185	0.0130708961820061
255	10.5789757830327	0.33	-0.115343872418865	-0.140838768599586	-0.0898489762381433	0.596026142681312	-15.449331427899	-17.4351479861049	-13.4635148696932	34.47	18.56	60.49	-0.498599359017482	-0.441810230308232	-0.385021101598982	-0.485321127568596	-0.430044353781478	-0.37476757999436	-0.468118668255328	-0.414992865206744	-0.361564194066308	-0.115343872418865	54.5589173576831	0.519519074270058	-52.7738037090161	-0.987320828650175	-0.89273428393554	-1.12874819885706	-0.936773958491628	-0.844593710488432	-1.07460385979948	-0.902537827964866	-0.805106935792235	-1.06810074156451	0.012142592256041	0.011847924154185	0.0130708961820061
255	10.5789757830327	0.34	-0.280235456975898	-0.340820765074075	-0.219650148877721	0.515416852471607	-14.1763522620734	-16.3224762252412	-12.0302282989056	28.91	16.51	46.89	-0.555044552165758	-0.482065771398009	-0.409086990630259	-0.541733493926635	-0.470504887621871	-0.399276281317107	-0.531118874672096	-0.461677602819517	-0.391344649909565	-0.280235456975898	37.3850943878096	0.321383096573344	-49.5981761191297	-0.987320828650175	-0.89273428393554	-1.12874819885706	-0.936773958491628	-0.844593710488432	-1.07460385979948	-0.902537827964866	-0.805106935792235	-1.06810074156451	0.012142592256041	0.011847924154185	0.0130708961820061
255	10.5789757830327	0.34	-0.25195512194483	-0.3068072573006	-0.197102986589059	0.427586489740787	-11.754862059817	-13.8783311770884	-9.63139294254572	29.31	16.5	51.9	-0.465656721480146	-0.394408409655355	-0.323160097830565	-0.454386047209129	-0.384862217127852	-0.315338387046576	-0.440095001819726	-0.373046006281059	-0.305394515626141	-0.25195512194483	39.8169879985855	0.457897691418128	-50.1070735970761	-0.987320828650175	-0.89273428393554	-1.12874819885706	-0.936773958491628	-0.844593710488432	-1.07460385979948	-0.902537827964866	-0.805106935792235	-1.06810074156451	0.012142592256041	0.011847924154185	0.0130708961820061
255	10.5789757830327	0.34	-0.247111316291053	-0.300574833560979	-0.193647799021126	0.590719075231972	-15.0285232472717	-16.9816121998126	-13.0754342947309	30.29	17.72	53.68	-0.551508274789512	-0.488078212552067	-0.424648150314622	-0.537868620727412	-0.476007282198395	-0.414145943669377	-0.52395288883448	-0.463021379223052	-0.402855576497733	-0.247111316291053	40.1262299192249	-0.766315077080092	-51.5807351516312	-0.987320828650175	-0.89273428393554	-1.12874819885706	-0.936773958491628	-0.844593710488432	-1.07460385979948	-0.902537827964866	-0.805106935792235	-1.06810074156451	0.012142592256041	0.011847924154185	0.0130708961820061
255	10.5789757830327	0.34	-0.235636655053481	-0.287230309603415	-0.184043000503546	0.487427040617166	-13.621539155516	-15.80243377526	-11.440644535772	28.62	16.84	53.35	-0.542743131904561	-0.467839127046348	-0.392935122188134	-0.529817824626254	-0.456697642026225	-0.383577459426196	-0.512478942467348	-0.442314511122195	-0.37123675950425	-0.235636655053481	40.5306038107655	0.703386916394341	-49.6522383528545	-0.987320828650175	-0.89273428393554	-1.12874819885706	-0.936773958491628	-0.844593710488432	-1.07460385979948	-0.902537827964866	-0.805106935792235	-1.06810074156451	0.012142592256041	0.011847924154185	0.0130708961820061
255	10.5789757830327	0.34	-0.231507222604767	-0.282418849805434	-0.1805955954041	0.541332455961246	-13.6501128980338	-15.6118403824711	-11.6883854135965	31.35	18.02	57.67	-0.490229933593001	-0.428629410473186	-0.367028887353371	-0.477847356763018	-0.417802783531264	-0.35775821029951	-0.46221209968676	-0.403961219726158	-0.345729003902097	-0.231507222604767	44.7377313359224	-0.231583108887203	-51.8634091931069	-0.987320828650175	-0.89273428393554	-1.12874819885706	-0.936773958491628	-0.844593710488432	-1.07460385979948	-0.902537827964866	-0.805106935792235	-1.06810074156451	0.012142592256041	0.011847924154185	0.0130708961820061
255	10.5789757830327	0.34	-0.229959739832137	-0.280322113946489	-0.179597365717785	0.5501977108607	-14.6796213957301	-16.7519172463282	-12.607325545132	31.33	17.63	55.88	-0.526388469214947	-0.461271585904416	-0.396154702593885	-0.513098097910518	-0.449625299924794	-0.386152501939071	-0.496313229365148	-0.435368541184887	-0.373808925083248	-0.229959739832137	44.5826254729736	1.12847266723801	-50.2087528557452	-0.987320828650175	-0.89273428393554	-1.12874819885706	-0.936773958491628	-0.844593710488432	-1.07460385979948	-0.902537827964866	-0.805106935792235	-1.06810074156451	0.012142592256041	0.011847924154185	0.0130708961820061
255	10.5789757830327	0.34	-0.2296969304242	-0.27958999651922	-0.179803864329179	0.567208634851193	-16.9863059459062	-19.3029124984484	-14.669699393364	32.96	19.44	51.59	-0.576935501308679	-0.507695558225822	-0.438455615142966	-0.56193551693002	-0.494495771724164	-0.427056026518308	-0.555094100446341	-0.488810477827354	-0.422262709973122	-0.2296969304242	45.1671292243457	0.371614036400594	-52.0038255020604	-0.987320828650175	-0.89273428393554	-1.12874819885706	-0.936773958491628	-0.844593710488432	-1.07460385979948	-0.902537827964866	-0.805106935792235	-1.06810074156451	0.012142592256041	0.011847924154185	0.0130708961820061
255	10.5789757830327	0.34	-0.229295649747181	-0.278909863384197	-0.179681436110165	0.466974092116126	-12.5627322787045	-14.6582789239239	-10.4671856334851	29.92	17.98	53.18	-0.481914275728238	-0.413019840779437	-0.344125405830635	-0.470090262896552	-0.402886188088328	-0.335682113280104	-0.459266902727708	-0.393441066324704	-0.327652663194577	-0.229295649747181	41.0369659504461	-0.692829952143197	-51.6674592200922	-0.987320828650175	-0.89273428393554	-1.12874819885706	-0.936773958491628	-0.844593710488432	-1.07460385979948	-0.902537827964866	-0.805106935792235	-1.06810074156451	0.012142592256041	0.011847924154185	0.0130708961820061
255	10.5789757830327	0.34	-0.229195503597662	-0.278733267292308	-0.179657739903016	0.603682402276957	-15.9539471445209	-17.9721788794187	-13.9357154096231	34.2	19.94	54.3	-0.517922290237485	-0.459760883688984	-0.401599477140482	-0.504185351621925	-0.447566569684512	-0.390947787747098	-0.497738680633246	-0.440563343552838	-1.10180816650393	-0.229195503597662	44.6169176172912	0.17394758804362	-52.1964948054783	-0.987320828650175	-0.89273428393554	-1.12874819885706	-0.936773958491628	-0.844593710488432	-1.07460385979948	-0.902537827964866	-0.805106935792235	-1.06810074156451	0.012142592256041	0.011847924154185	0.0130708961820061
255	10.5789757830327	0.34	-0.225928242358874	-0.275024942359665	-0.176831542358084	0.527574331420704	-13.3559177924762	-15.3291768881311	-11.3826586968213	29.61	19.02	52.76	-0.509169187079522	-0.443626024719003	-0.378082862358483	-0.496761142746736	-0.432815214635495	-0.368869286524253	-0.48840990842408	-0.42580184545638	-0.362377479063482	-0.225928242358874	41.6440274422848	1.06278324009628	-50.3391558062224	-0.987320828650175	-0.89273428393554	-1.12874819885706	-0.936773958491628	-0.844593710488432	-1.07460385979948	-0.902537827964866	-0.805106935792235	-1.06810074156451	0.012142592256041	0.011847924154185	0.0130708961820061
255	10.5789757830327	0.34	-0.222934651590143	-0.271320282118818	-0.174549021061467	0.495946087178623	-14.0889804086567	-16.3065961099457	-11.8713647073677	31.98	17.83	52.11	-0.502109256476916	-0.433824903113517	-0.365540549750118	-0.489276751440293	-0.422737554727873	-0.356198358015452	-0.478641573964047	-0.413740870575591	-0.348147903154691	-0.222934651590143	42.3633967076961	-0.17477635614588	-51.5818665076653	-0.987320828650175	-0.89273428393554	-1.12874819885706	-0.936773958491628	-0.844593710488432	-1.07460385979948	-0.902537827964866	-0.805106935792235	-1.06810074156451	0.012142592256041	0.011847924154185	0.0130708961820061
255	10.5789757830327	0.34	-0.221694323947248	-0.269680353300988	-0.173708294593509	0.455053742541842	-13.4414931655107	-15.7380567227419	-11.1449296082795	32.95	20.58	49.05	-0.470599256291143	-0.401927429705551	-0.33325560311996	-0.458367054766219	-0.391480202573703	-0.324593350381186	-0.458854904361844	-0.391419516624329	-0.324265492665476	-0.221694323947248	44.2880709127804	0.51833645138753	-52.0409561549748	-0.987320828650175	-0.89273428393554	-1.12874819885706	-0.936773958491628	-0.844593710488432	-1.07460385979948	-0.902537827964866	-0.805106935792235	-1.06810074156451	0.012142592256041	0.011847924154185	0.0130708961820061
255	10.5789757830327	0.34	-0.211985700962197	-0.258615908551857	-0.165355493372536	0.444673321686528	-12.8428446252049	-15.0836308270992	-10.6020584233107	32.87	18.17	54.23	-0.452076239846116	-0.384916932378086	-0.317757624910056	-0.440340842200043	-0.374924915846315	-0.309508989492587	-0.429584862234642	-0.365535416186805	-0.301552367009933	-0.211985700962197	44.5874811203868	-0.454315598659172	-52.8155534854959	-0.987320828650175	-0.89273428393554	-1.12874819885706	-0.936773958491628	-0.844593710488432	-1.07460385979948	-0.902537827964866	-0.805106935792235	-1.06810074156451	0.012142592256041	0.011847924154185	0.0130708961820061
255	10.5789757830327	0.34	-0.210897010351793	-0.257210945931825	-0.16458307477176	0.59820062650643	-14.5336848317706	-16.3933827097369	-12.6739869538042	29.78	17.36	52.88	-0.541484314426985	-0.480057258869146	-0.418630203311306	-0.528239635265579	-0.468315082404525	-0.40839052954347	-0.514263990370935	-0.455802334712799	-0.39711354095689	-0.210897010351793	45.273260521801	0.702175355361771	-50.4559124909807	-0.987320828650175	-0.89273428393554	-1.12874819885706	-0.936773958491628	-0.844593710488432	-1.07460385979948	-0.902537827964866	-0.805106935792235	-1.06810074156451	0.012142592256041	0.011847924154185	0.0130708961820061
255	10.5789757830327	0.34	-0.210116418602718	-0.255372569230607	-0.164860267974829	0.500512921309419	-14.1817903586938	-16.3937184530068	-11.9698622643807	29.46	17.94	54.19	-0.547147151404406	-0.473323134029459	-0.399499116654512	-0.533856484469548	-0.461825714896779	-0.389794945324009	-0.520534277476534	-0.449486043772418	-0.379848439948416	-0.210116418602718	45.0222842197067	-0.128858064725697	-52.059555828493	-0.987320828650175	-0.89273428393554	-1.12874819885706	-0.936773958491628	-0.844593710488432	-1.07460385979948	-0.902537827964866	-0.805106935792235	-1.06810074156451	0.012142592256041	0.011847924154185	0.0130708961820061
255	10.5789757830327	0.34	-0.207460192579813	-0.252183976770427	-0.162736408389198	0.590960873255425	-14.5545802549436	-16.4451304348244	-12.6640300750629	30.82	18.81	55.41	-0.525100319966126	-0.4647342129108	-0.404368105855474	-0.511973148079466	-0.453116155060664	-0.394259162041861	-0.500203566254742	-0.442345027517043	-0.385479481764761	-0.207460192579813	44.1342973721459	1.0755058390724	-50.3127935767025	-0.987320828650175	-0.89273428393554	-1.12874819885706	-0.936773958491628	-0.844593710488432	-1.07460385979948	-0.902537827964866	-0.805106935792235	-1.06810074156451	0.012142592256041	0.011847924154185	0.0130708961820061
255	10.5789757830327	0.34	-0.197378141672101	-0.240559397849518	-0.154196885494685	0.62402867406284	-14.9762291527905	-16.7911723076304	-13.1612859979506	36.19	20.11	58.74	-0.457684183277309	-0.408213499497823	-0.358742815718337	-0.445195809466542	-0.39707498310902	-0.348954156751498	-0.435310996293359	-0.388191083065064	-1.03573074340821	-0.197378141672101	47.8409953972257	0.83536407030488	-51.6954816202983	-0.987320828650175	-0.89273428393554	-1.12874819885706	-0.936773958491628	-0.844593710488432	-1.07460385979948	-0.902537827964866	-0.805106935792235	-1.06810074156451	0.012142592256041	0.011847924154185	0.0130708961820061
255	10.5789757830327	0.34	-0.196741608586655	-0.239073635122177	-0.154409582051134	0.49708211749336	-12.3630619169295	-14.304600275109	-10.4215235587499	40.5	22.47	70.51	-0.348870101394954	-0.301518573155545	-0.254167044916135	-0.33886232769693	-0.292869137065073	-0.246875946433217	-0.328415478570068	-0.284122003907762	-0.239179459971713	-0.196741608586655	51.5015317746646	1.3103434255915	-53.0287639692487	-0.987320828650175	-0.89273428393554	-1.12874819885706	-0.936773958491628	-0.844593710488432	-1.07460385979948	-0.902537827964866	-0.805106935792235	-1.06810074156451	0.012142592256041	0.011847924154185	0.0130708961820061
255	10.5789757830327	0.34	-0.195213545857465	-0.237618506435865	-0.152808585279064	0.537535327963567	-13.6301833498323	-15.6040732934712	-11.6562934061935	32.34	18.03	59.75	-0.475242830946347	-0.415125384229152	-0.355007937511957	-0.463018892068163	-0.404447753777588	-0.345876615487014	-0.445949056241016	-0.389203934510838	-0.332985478169645	-0.195213545857465	47.8535911413428	-0.270835836474427	-52.62362163794	-0.987320828650175	-0.89273428393554	-1.12874819885706	-0.936773958491628	-0.844593710488432	-1.07460385979948	-0.902537827964866	-0.805106935792235	-1.06810074156451	0.012142592256041	0.011847924154185	0.0130708961820061
255	10.5789757830327	0.34	-0.189681189916814	-0.230514994152835	-0.148847385680793	0.58651598673605	-15.440258415028	-17.4643467428573	-13.4161700871987	29.46	17.48	60.77	-0.582954700977091	-0.515391234488798	-0.447827768000505	-0.568795464655748	-0.502873029772644	-0.43695059488954	-0.544077464338409	-0.480860887306176	-0.418262642663006	-0.189681189916814	49.5274807583157	-0.0503795617746307	-52.3637717570704	-0.987320828650175	-0.89273428393554	-1.12874819885706	-0.936773958491628	-0.844593710488432	-1.07460385979948	-0.902537827964866	-0.805106935792235	-1.06810074156451	0.012142592256041	0.011847924154185	0.0130708961820061
255	10.5789757830327	0.34	-0.189354319810598	-0.230789048441862	-0.147919591179334	0.616949204944085	-15.6478556512743	-17.5729134448303	-13.7227978577183	29.71	19.28	57.35	-0.581703496025286	-0.517979694500976	-0.454255892976666	-0.567495490142783	-0.505328131296056	-0.443160772449329	-0.553836166939344	-0.493060215199572	-0.432480728569871	-0.189354319810598	44.6425003708328	1.72591319153595	-49.4388131905978	-0.987320828650175	-0.89273428393554	-1.12874819885706	-0.936773958491628	-0.844593710488432	-1.07460385979948	-0.902537827964866	-0.805106935792235	-1.06810074156451	0.012142592256041	0.011847924154185	0.0130708961820061
255	10.5789757830327	0.34	-0.188586431472549	-0.22927356141841	-0.147899301526689	0.527174753164294	-14.0330705708088	-16.1080375895777	-11.9581035520399	33.05	19.33	54.35	-0.480184405050459	-0.418329148141229	-0.356473891231998	-0.467681494823399	-0.407436808178579	-0.34719212153376	-0.459466499985537	-0.400083294105244	-0.34068118929805	-0.188586431472549	45.1817853048193	-0.383343035314503	-52.6305892843624	-0.987320828650175	-0.89273428393554	-1.12874819885706	-0.936773958491628	-0.844593710488432	-1.07460385979948	-0.902537827964866	-0.805106935792235	-1.06810074156451	0.012142592256041	0.011847924154185	0.0130708961820061
255	10.5789757830327	0.34	-0.186540009876112	-0.226919858789137	-0.146160160963087	0.499292121119871	-13.3517828229645	-15.4393457581575	-11.2642198877716	31.66	17.96	56.43	-0.480180686285742	-0.415255175931392	-0.350329665577042	-0.467981358466137	-0.404705326333818	-0.341429294201498	-0.453976207311245	-0.392426572468114	-0.330997505151954	-0.186540009876112	44.6522630706713	0.180053393792029	-51.6730273268744	-0.987320828650175	-0.89273428393554	-1.12874819885706	-0.936773958491628	-0.844593710488432	-1.07460385979948	-0.902537827964866	-0.805106935792235	-1.06810074156451	0.012142592256041	0.011847924154185	0.0130708961820061
255	10.5789757830327	0.34	-0.186044717055019	-0.226101296515156	-0.145988137594882	0.560765024691819	-15.5991393737989	-17.7546198725019	-13.4436588750959	30.25	17.95	54.18	-0.577455648941325	-0.507350267970219	-0.437244886999114	-0.56318771169278	-0.494814514272593	-0.426441316852406	-0.548234894435725	-0.481632446737381	-0.415153560091532	-0.186044717055019	46.4636746592649	-1.22339202420809	-52.7848601993451	-0.987320828650175	-0.89273428393554	-1.12874819885706	-0.936773958491628	-0.844593710488432	-1.07460385979948	-0.902537827964866	-0.805106935792235	-1.06810074156451	0.012142592256041	0.011847924154185	0.0130708961820061
255	10.5789757830327	0.34	-0.184980567340112	-0.225624968649313	-0.144336166030911	0.521250564868798	-13.9332845323255	-16.0181106328688	-11.8484584317822	33.99	18.7	52.35	-0.464435685911003	-0.403987380726736	-0.34353907554247	-0.452157454035413	-0.393307213621047	-0.334456973206681	-0.444401925135602	-0.386726520573006	-0.328831215005181	-0.184980567340112	45.4424544389423	-1.6082476886627	-53.487612059387	-0.987320828650175	-0.89273428393554	-1.12874819885706	-0.936773958491628	-0.844593710488432	-1.07460385979948	-0.902537827964866	-0.805106935792235	-1.06810074156451	0.012142592256041	0.011847924154185	0.0130708961820061
255	10.5789757830327	0.34	-0.183564235392758	-0.22335959153252	-0.143768879252996	0.630307736012417	-16.281703729618	-18.2285388494092	-14.3348686098268	34.38	19.09	57.64	-0.522661131654218	-0.466840143737394	-0.411019155820569	-0.508761359334526	-0.454424887819846	-0.400088416305167	-0.49550273556237	-0.442651429226719	-0.389476504939366	-0.183564235392758	49.693084486176	-1.32530110320558	-53.9782823851404	-0.987320828650175	-0.89273428393554	-1.12874819885706	-0.936773958491628	-0.844593710488432	-1.07460385979948	-0.902537827964866	-0.805106935792235	-1.06810074156451	0.012142592256041	0.011847924154185	0.0130708961820061
255	10.5789757830327	0.34	-0.180877293794337	-0.219860124818348	-0.141894462770326	0.565498824711465	-14.5793786090007	-16.5746597613577	-12.5840974566436	30.68	17.63	52.5	-0.531570598833718	-0.467579372933997	-0.403588147034275	-0.518318367070677	-0.455922463708141	-0.393526560345604	-0.505932519306381	-0.445034276814596	-0.383767973563427	-0.180877293794337	45.7315369050266	0.730340982323799	-50.8868832304682	-0.987320828650175	-0.89273428393554	-1.12874819885706	-0.936773958491628	-0.844593710488432	-1.07460385979948	-0.902537827964866	-0.805106935792235	-1.06810074156451	0.012142592256041	0.011847924154185	0.0130708961820061
255	10.5789757830327	0.34	-0.179504099487576	-0.218450529728366	-0.140557669246786	0.548814466201136	-14.9971190111801	-17.1201586726213	-12.8740793497389	31.88	19.73	58.17	-0.528718155021313	-0.463152780640213	-0.397587406259113	-0.515229162760164	-0.451336533714602	-0.38744390466904	-0.502969473790674	-0.44097359018493	-0.378363537573056	-0.179504099487576	48.1013454759418	2.30965288413616	-50.8936781099161	-0.987320828650175	-0.89273428393554	-1.12874819885706	-0.936773958491628	-0.844593710488432	-1.07460385979948	-0.902537827964866	-0.805106935792235	-1.06810074156451	0.012142592256041	0.011847924154185	0.0130708961820061
255	10.5789757830327	0.34	-0.177127828284454	-0.21558743390612	-0.138668222662789	0.558340857258477	-15.4598441561184	-17.6066090333519	-13.3130792788849	31.01	19.23	58.13	-0.558861522996126	-0.490719821971661	-0.422578120947195	-0.544838615910084	-0.47840672080861	-0.411974825707137	-0.530567389691982	-0.465300219920241	-0.401435196065893	-0.177127828284454	47.4916388847717	-0.32767195452209	-52.8353501184137	-0.987320828650175	-0.89273428393554	-1.12874819885706	-0.936773958491628	-0.844593710488432	-1.07460385979948	-0.902537827964866	-0.805106935792235	-1.06810074156451	0.012142592256041	0.011847924154185	0.0130708961820061
255	10.5789757830327	0.34	-0.171885343478704	-0.209324079289022	-0.134446607668386	0.628889350773062	-14.3895499670804	-16.1153769754327	-12.6637229587282	33.33	18.63	64.72	-0.476406388435747	-0.425387103353717	-0.374367818271688	-0.463944029100541	-0.414259362275427	-0.364574695450313	-0.443387318250915	-0.396074835618141	-0.348984045705612	-0.171885343478704	52.9226168032326	0.277413235691689	-52.6797803281077	-0.987320828650175	-0.89273428393554	-1.12874819885706	-0.936773958491628	-0.844593710488432	-1.07460385979948	-0.902537827964866	-0.805106935792235	-1.06810074156451	0.012142592256041	0.011847924154185	0.0130708961820061
255	10.5789757830327	0.34	-0.169943502176905	-0.20699207905915	-0.132894925294661	0.532109042115336	-13.0256671343275	-14.9326967783578	-11.1186374902973	35.56	20.83	53.21	-0.414158345996956	-0.361266878711326	-0.308375411425696	-0.402954267525709	-0.351493654297846	-0.300033041069982	-1.22781124114993	-0.348463155374153	-0.297618794308678	-0.169943502176905	47.2122712062052	0.249525962756256	-52.7554275736821	-0.987320828650175	-0.89273428393554	-1.12874819885706	-0.936773958491628	-0.844593710488432	-1.07460385979948	-0.902537827964866	-0.805106935792235	-1.06810074156451	0.012142592256041	0.011847924154185	0.0130708961820061
255	10.5789757830327	0.34	-0.169201654795978	-0.206349408214124	-0.132053901377832	0.556215924402361	-15.5460747195009	-17.7141300430865	-13.3780193959154	32.57	19.38	57.95	-0.535660464184892	-0.47010028605672	-0.404540107928548	-0.521825543855473	-0.457958639548743	-0.394091735242014	-0.508994057051518	-0.446407202457833	-0.384221808755871	-0.169201654795978	49.805552898638	-1.13418723608819	-54.1024089343945	-0.987320828650175	-0.89273428393554	-1.12874819885706	-0.936773958491628	-0.844593710488432	-1.07460385979948	-0.902537827964866	-0.805106935792235	-1.06810074156451	0.012142592256041	0.011847924154185	0.0130708961820061
255	10.5789757830327	0.34	-0.164407813742417	-0.200228202905516	-0.128587424579318	0.6282107990166	-14.7734341964311	-16.5478794727752	-12.9989889200871	32.21	18.08	56.34	-0.505925958450374	-0.451675023843974	-0.397424089237574	-0.492941819883856	-0.440083187136111	-0.387224554388367	-0.478156419325574	-0.426898635027323	-0.37554359543695	-0.164407813742417	49.0098415049393	1.15477159142674	-50.8895956551915	-0.987320828650175	-0.89273428393554	-1.12874819885706	-0.936773958491628	-0.844593710488432	-1.07460385979948	-0.902537827964866	-0.805106935792235	-1.06810074156451	0.012142592256041	0.011847924154185	0.0130708961820061
255	10.5789757830327	0.34	-0.154136774011153	-0.187392557058466	-0.120880990963841	0.585150148474907	-14.6929699435794	-16.6245239761564	-12.7614159110023	31.36	18.04	56.35	-0.521769249059982	-0.461146430713906	-0.40052361236783	-0.508586029940951	-0.449494930643687	-0.390403831346424	-0.493039324031863	-0.435765191905638	-0.378774736951578	-0.154136774011153	50.1108680631773	-0.374116116214697	-52.7875668293337	-0.987320828650175	-0.89273428393554	-1.12874819885706	-0.936773958491628	-0.844593710488432	-1.07460385979948	-0.902537827964866	-0.805106935792235	-1.06810074156451	0.012142592256041	0.011847924154185	0.0130708961820061
255	10.5789757830327	0.34	-0.151087536922697	-0.183700324889684	-0.11847474895571	0.611675376691796	-14.5593952266375	-16.3705925294871	-12.7481979237879	33.58	17.9	54.97	-0.480329898883528	-0.427187520819397	-0.374045142755266	-0.467712917445469	-0.415966447483598	-0.364219977521727	-0.454918438607535	-0.40384743803545	-0.354119167634151	-0.151087536922697	48.3236999113678	0.0170228785763579	-51.9091897381072	-0.987320828650175	-0.89273428393554	-1.12874819885706	-0.936773958491628	-0.844593710488432	-1.07460385979948	-0.902537827964866	-0.805106935792235	-1.06810074156451	0.012142592256041	0.011847924154185	0.0130708961820061
255	10.5789757830327	0.34	-0.149209270967643	-0.18193374776581	-0.116484794169477	0.635923336945856	-14.7544378352424	-16.4974570230254	-13.0114186474594	33.43	20.12	61.7	-0.486253118478501	-0.434878623946135	-0.383504129413769	-0.473512288713733	-0.423483911387024	-0.373455534060314	-0.460251203595673	-0.411497798667819	-0.363307843383946	-0.149209270967643	48.975517056466	0.121842585806137	-52.1837380946655	-0.987320828650175	-0.89273428393554	-1.12874819885706	-0.936773958491628	-0.844593710488432	-1.07460385979948	-0.902537827964866	-0.805106935792235	-1.06810074156451	0.012142592256041	0.011847924154185	0.0130708961820061
255	10.5789757830327	0.34	-0.148839936613295	-0.181016860357525	-0.116663012869066	0.674807120837653	-16.5673479310842	-18.3629873870876	-14.7717084750808	30.98	18.69	61.1	-0.583344582121825	-0.526301764086655	-0.469258946051485	-0.568714733504553	-0.513102506955331	-0.457490280406108	-0.548612953733158	-0.494754728671192	-0.441227277032238	-0.148839936613295	52.2378767781163	0.443138752979683	-52.0092780245441	-0.987320828650175	-0.89273428393554	-1.12874819885706	-0.936773958491628	-0.844593710488432	-1.07460385979948	-0.902537827964866	-0.805106935792235	-1.06810074156451	0.012142592256041	0.011847924154185	0.0130708961820061
255	10.5789757830327	0.34	-0.148113283094581	-0.180540814205895	-0.115685751983268	0.632203454265191	-15.3274436800326	-17.1527282453079	-13.5021591147573	29.68	15.84	52.89	-0.568419435299432	-0.507931843645412	-0.447444251991392	-0.55454604948469	-0.495534775570542	-0.436523501656394	-0.533085487006549	-0.476462962846137	-0.419513434810654	-0.148113283094581	49.4764080100753	1.14213180148402	-50.2356565767091	-0.987320828650175	-0.89273428393554	-1.12874819885706	-0.936773958491628	-0.844593710488432	-1.07460385979948	-0.902537827964866	-0.805106935792235	-1.06810074156451	0.012142592256041	0.011847924154185	0.0130708961820061
255	10.5789757830327	0.34	-0.138862348205608	-0.169260414698028	-0.108464281713188	0.597838605528358	-13.8217463680237	-15.591678410818	-12.0518143252295	32.54	17.42	58.59	-0.472010547194209	-0.418428978231356	-0.364847409268504	-0.459827435997243	-0.407628866242062	-0.355430296486882	-0.441966297980009	-0.391599873066121	-0.341528014017936	-0.138862348205608	48.6806534603453	0.434295001933822	-51.4840671640836	-0.987320828650175	-0.89273428393554	-1.12874819885706	-0.936773958491628	-0.844593710488432	-1.07460385979948	-0.902537827964866	-0.805106935792235	-1.06810074156451	0.012142592256041	0.011847924154185	0.0130708961820061
255	10.5789757830327	0.34	-0.137985000774422	-0.167881870038148	-0.108088131510695	0.544370433489929	-14.2925787530205	-16.3341039289792	-12.2510535770618	41.28	21.33	67.5	-0.39094605089816	-0.34208348648566	-0.293220922073159	-0.37964467861691	-0.332194621198082	-0.284744563779254	-0.367561761642665	-0.321627727150172	-0.275644846079247	-0.137985000774422	55.1211078975666	0.85081410085559	-53.7394083957981	-0.987320828650175	-0.89273428393554	-1.12874819885706	-0.936773958491628	-0.844593710488432	-1.07460385979948	-0.902537827964866	-0.805106935792235	-1.06810074156451	0.012142592256041	0.011847924154185	0.0130708961820061
255	10.5789757830327	0.34	-0.137865543292358	-0.167595333809508	-0.108135752775209	0.611619394195483	-15.6042545204757	-17.5456616952021	-13.6628473457492	36.73	20.14	65.25	-0.471281926462576	-0.419135126344828	-0.36698832622708	-0.458331099247562	-0.40761729318331	-0.356903487119057	-0.442015324061067	-0.393368482677948	-0.344611185966987	-0.137865543292358	53.3420810260203	1.17258261125705	-52.6365687085309	-0.987320828650175	-0.89273428393554	-1.12874819885706	-0.936773958491628	-0.844593710488432	-1.07460385979948	-0.902537827964866	-0.805106935792235	-1.06810074156451	0.012142592256041	0.011847924154185	0.0130708961820061
255	10.5789757830327	0.34	-0.13068067511206	-0.159201193400245	-0.102160156823875	0.619305558216141	-15.2796161529809	-17.1500126692904	-13.4092196366714	33.21	19.97	52.62	-0.508745492456958	-0.453261230425854	-0.39777696839475	-0.49546261740261	-0.441426998221357	-0.387391379040104	-0.490122342148586	-0.436518840349538	-0.383354676376348	-0.13068067511206	48.4958133131052	-0.0397644993667111	-52.4233180290367	-0.987320828650175	-0.89273428393554	-1.12874819885706	-0.936773958491628	-0.844593710488432	-1.07460385979948	-0.902537827964866	-0.805106935792235	-1.06810074156451	0.012142592256041	0.011847924154185	0.0130708961820061
255	10.5789757830327	0.35	-0.270473191010251	-0.328198900141815	-0.212747481878687	0.512362999880316	-13.865164431892	-15.9770478073913	-11.7532810563927	35.52	17.79	55.05	-0.44356518306511	-0.384933704499205	-0.3263022259333	-0.431571565859248	-0.374525431538069	-0.31747929721689	-0.418820207557635	-0.363755143904835	-0.308176912778265	-0.270473191010251	42.6582325580251	-0.382771332267428	-52.2699345811821	-0.987320828650175	-0.89273428393554	-1.12874819885706	-0.936773958491628	-0.844593710488432	-1.07460385979948	-0.902537827964866	-0.805106935792235	-1.06810074156451	0.012142592256041	0.011847924154185	0.0130708961820061
255	10.5789757830327	0.35	-0.270434829283144	-0.327551582145918	-0.213318076420371	0.44945935350926	-13.5898871208304	-15.9381720659879	-11.241602175673	29.81	19.45	50.86	-0.525801774010135	-0.448331635970906	-0.370861497931676	-0.512930226553375	-0.437356545710645	-0.361782864867915	-0.507861049383759	-0.432530945687781	-0.358382003581888	-0.270434829283144	41.451015444806	-0.419518783431376	-51.8305620548946	-0.987320828650175	-0.89273428393554	-1.12874819885706	-0.936773958491628	-0.844593710488432	-1.07460385979948	-0.902537827964866	-0.805106935792235	-1.06810074156451	0.012142592256041	0.011847924154185	0.0130708961820061
255	10.5789757830327	0.35	-0.268527747806165	-0.326026053172902	-0.211029442439427	0.565015422833508	-16.4140264509471	-18.6626014033446	-14.1654514985496	29.52	18.06	49.61	-0.621663480997605	-0.546761976004794	-0.471860471011983	-0.606543000256566	-0.533463295640224	-0.460383591023882	-0.597041052015141	-0.525742380600316	-0.452870173448809	-0.268527747806165	40.8630238311719	2.08708732810092	-48.8046814575164	-0.987320828650175	-0.89273428393554	-1.12874819885706	-0.936773958491628	-0.844593710488432	-1.07460385979948	-0.902537827964866	-0.805106935792235	-1.06810074156451	0.012142592256041	0.011847924154185	0.0130708961820061
255	10.5789757830327	0.35	-0.265008613915779	-0.321605309979316	-0.208411917852243	0.494647354276005	-15.4871230115588	-17.9311479668101	-13.0430980563075	31.28	17.85	48.91	-0.564330380371689	-0.487411850939677	-0.410493321507664	-0.550095727085885	-0.475117388428286	-0.400139049770687	-0.541461074061734	-0.467865567231513	-0.39385483861904	-0.265008613915779	41.2073016965903	-0.936047717508576	-52.5733726642637	-0.987320828650175	-0.89273428393554	-1.12874819885706	-0.936773958491628	-0.844593710488432	-1.07460385979948	-0.902537827964866	-0.805106935792235	-1.06810074156451	0.012142592256041	0.011847924154185	0.0130708961820061
255	10.5789757830327	0.35	-0.257437809956406	-0.31178027854527	-0.203095341367542	0.524115355820976	-14.5139994087881	-16.6732844004852	-12.3547144170911	35.16	19.42	60.77	-0.467595315647318	-0.407039067519282	-0.346482819391245	-0.455016380479353	-0.396089175871915	-0.337161971264478	-0.441285088193372	-0.383999591391785	-0.327014223352373	-0.257437809956406	45.620395350178	-0.181163512698721	-52.8212539260438	-0.987320828650175	-0.89273428393554	-1.12874819885706	-0.936773958491628	-0.844593710488432	-1.07460385979948	-0.902537827964866	-0.805106935792235	-1.06810074156451	0.012142592256041	0.011847924154185	0.0130708961820061
255	10.5789757830327	0.35	-0.25437638234281	-0.308355234410474	-0.200397530275146	0.535042303466978	-14.8284119419459	-16.9866172879381	-12.6702065959537	26.4	17.84	50.54	-0.631592043724089	-0.551346206536754	-0.471100369349419	-0.617430989944759	-0.538984361007859	-0.460537732070959	-0.606664156123836	-0.529061562440496	-0.451893919827577	-0.25437638234281	40.1207280516401	0.231839781541951	-50.6958481873335	-0.987320828650175	-0.89273428393554	-1.12874819885706	-0.936773958491628	-0.844593710488432	-1.07460385979948	-0.902537827964866	-0.805106935792235	-1.06810074156451	0.012142592256041	0.011847924154185	0.0130708961820061
255	10.5789757830327	0.35	-0.246572653353943	-0.29948360049501	-0.193661706212875	0.506102167076352	-14.3510542671202	-16.5644992418111	-12.1376092924294	32.39	17.98	52.65	-0.503624851255603	-0.436327562042817	-0.369030272830031	-0.490657949160428	-0.425093373014356	-0.359528796868285	-0.479333221772013	-0.415798242742183	-0.351594202473152	-0.246572653353943	43.034455127908	0.243483212203246	-51.4239646953584	-0.987320828650175	-0.89273428393554	-1.12874819885706	-0.936773958491628	-0.844593710488432	-1.07460385979948	-0.902537827964866	-0.805106935792235	-1.06810074156451	0.012142592256041	0.011847924154185	0.0130708961820061
255	10.5789757830327	0.35	-0.246554653279771	-0.299120285747551	-0.193989020811991	0.564994510075033	-14.4397434182868	-16.4179433968768	-12.4615434396967	27.92	17.76	51.57	-0.577806223351464	-0.508186281862294	-0.438566340373123	-0.564286500436367	-0.496295551990642	-0.428304603544916	-0.551493987838883	-0.486248008660853	-0.420150040952288	-0.246554653279771	40.4735268102375	0.944376831848978	-49.3644928208561	-0.987320828650175	-0.89273428393554	-1.12874819885706	-0.936773958491628	-0.844593710488432	-1.07460385979948	-0.902537827964866	-0.805106935792235	-1.06810074156451	0.012142592256041	0.011847924154185	0.0130708961820061
255	10.5789757830327	0.35	-0.246124723027582	-0.298190643732986	-0.194058802322178	0.537189427286414	-13.9067793021789	-15.9221267590508	-11.8914318453071	30.23	16.54	55.6	-0.518109602302695	-0.452529740693562	-0.38694987908443	-0.505312062886877	-0.441352053255196	-0.377392043623516	-0.485513497914959	-0.423978771649256	-0.362716591925905	-0.246124723027582	41.9967811383962	0.778426202071265	-49.8027868377381	-0.987320828650175	-0.89273428393554	-1.12874819885706	-0.936773958491628	-0.844593710488432	-1.07460385979948	-0.902537827964866	-0.805106935792235	-1.06810074156451	0.012142592256041	0.011847924154185	0.0130708961820061
255	10.5789757830327	0.35	-0.241240933128555	-0.292396793151654	-0.190085073105457	0.528717507606807	-14.0739059434976	-16.1484798602909	-11.9993320267043	29.21	18.48	52.94	-0.543510019110739	-0.473686003542833	-0.403861987974927	-0.530382797452586	-0.462245218743603	-0.39410764003462	-0.519741892213408	-0.453043871897706	-0.386141136313206	-0.241240933128555	42.4349913940245	1.15236658092668	-50.0959735371451	-0.987320828650175	-0.89273428393554	-1.12874819885706	-0.936773958491628	-0.844593710488432	-1.07460385979948	-0.902537827964866	-0.805106935792235	-1.06810074156451	0.012142592256041	0.011847924154185	0.0130708961820061
255	10.5789757830327	0.35	-0.22750934069014	-0.275469162187002	-0.179549519193278	0.587028829199351	-15.2478723815906	-17.2446277576174	-13.2511170055638	32.2	16.99	54.41	-0.527323428118929	-0.466264650579573	-0.405205873040217	-0.513791571941628	-0.454299647972522	-0.394807724003416	-0.496599761834907	-0.439462989309648	-0.381561063767871	-0.22750934069014	43.5428731929802	0.696390850298826	-50.4987135030865	-0.987320828650175	-0.89273428393554	-1.12874819885706	-0.936773958491628	-0.844593710488432	-1.07460385979948	-0.902537827964866	-0.805106935792235	-1.06810074156451	0.012142592256041	0.011847924154185	0.0130708961820061
255	10.5789757830327	0.35	-0.223706484431522	-0.271362155607385	-0.176050813255659	0.461363416683353	-13.4506347082391	-15.7197396719821	-11.1815297444961	25.48	15.69	44.67	-0.605136049479147	-0.517786179680709	-0.430436309882271	-0.591959278642436	-0.506511442639442	-0.421063606636447	-0.580113244621432	-0.496417576102741	-0.412740496229993	-0.223706484431522	38.4400410309972	0.484454868702948	-49.4263622224789	-0.987320828650175	-0.89273428393554	-1.12874819885706	-0.936773958491628	-0.844593710488432	-1.07460385979948	-0.902537827964866	-0.805106935792235	-1.06810074156451	0.012142592256041	0.011847924154185	0.0130708961820061
255	10.5789757830327	0.35	-0.22199692997695	-0.269529189909365	-0.174464670044536	0.483749072138716	-12.7943402500595	-14.8579316425849	-10.730748857534	29.02	16.71	48.03	-0.503426279724452	-0.433506309529343	-0.363586339334234	-0.491322923347493	-0.423083966542469	-0.354845009737446	-0.480969609575045	-0.414502558007643	-0.34739634860994	-0.22199692997695	42.6163609830229	-0.723886457465917	-51.5105605113747	-0.987320828650175	-0.89273428393554	-1.12874819885706	-0.936773958491628	-0.844593710488432	-1.07460385979948	-0.902537827964866	-0.805106935792235	-1.06810074156451	0.012142592256041	0.011847924154185	0.0130708961820061
255	10.5789757830327	0.35	-0.220819845897216	-0.267439969653715	-0.174199722140717	0.567273458028904	-14.2881703490256	-16.2365456523684	-12.3397950456828	32.27	18.02	50.61	-0.495485882653378	-0.436027887240662	-0.376569891827947	-0.4827559097102	-0.424825503073185	-0.366895096436171	-0.474604610517561	-0.417073857355385	-0.360103439043075	-0.220819845897216	42.8416439618776	0.681509081575119	-50.6963482242242	-0.987320828650175	-0.89273428393554	-1.12874819885706	-0.936773958491628	-0.844593710488432	-1.07460385979948	-0.902537827964866	-0.805106935792235	-1.06810074156451	0.012142592256041	0.011847924154185	0.0130708961820061
255	10.5789757830327	0.35	-0.216182874169099	-0.261822744358975	-0.170543003979222	0.629910096401255	-16.313866017903	-18.2662115670773	-14.3615204687288	30.13	16.72	51.39	-0.596384778246718	-0.532641447390753	-0.468898116534788	-0.581685793929084	-0.519513533051397	-0.45734127217371	-0.564896775668517	-0.504812167045677	-0.444538836239936	-0.216182874169099	43.5957176024892	0.188406315397869	-50.4925032425643	-0.987320828650175	-0.89273428393554	-1.12874819885706	-0.936773958491628	-0.844593710488432	-1.07460385979948	-0.902537827964866	-0.805106935792235	-1.06810074156451	0.012142592256041	0.011847924154185	0.0130708961820061
255	10.5789757830327	0.35	-0.215825918662312	-0.262095274518253	-0.16955656280637	0.561653599219045	-15.27764107804	-17.38489181152	-13.17039034456	29.71	17.69	46.94	-0.575544719602462	-0.505782017269787	-0.436019314937112	-0.561488198944865	-0.493429310118023	-0.42537042129118	-0.554948308416013	-0.487356195163673	-0.420282867407683	-0.215825918662312	42.2568973120481	-0.730124271003559	-51.7650214524118	-0.987320828650175	-0.89273428393554	-1.12874819885706	-0.936773958491628	-0.844593710488432	-1.07460385979948	-0.902537827964866	-0.805106935792235	-1.06810074156451	0.012142592256041	0.011847924154185	0.0130708961820061
255	10.5789757830327	0.35	-0.21365474009903	-0.259089065361062	-0.168220414836998	0.514618418247551	-15.0538908636141	-17.3365087090446	-12.7712730181836	35.64	19.15	52.62	-0.479682990319396	-0.416525351591288	-0.35336771286318	-0.466690813019896	-0.405243794131835	-0.343796775243774	-0.459327709790861	-0.398844201567946	-1.02807826995849	-0.21365474009903	46.3881649959251	1.25608904721208	-51.1563048135455	-0.987320828650175	-0.89273428393554	-1.12874819885706	-0.936773958491628	-0.844593710488432	-1.07460385979948	-0.902537827964866	-0.805106935792235	-1.06810074156451	0.012142592256041	0.011847924154185	0.0130708961820061
255	10.5789757830327	0.35	-0.210624166860746	-0.255226106090084	-0.166022227631407	0.533073585460251	-14.6265312338589	-16.7637916603027	-12.4892708074151	35.61	21.46	52.56	-0.464267382579599	-0.405076698026669	-0.345886013473739	-0.451698567480709	-0.394110314624766	-0.336522061768822	-0.450139123993146	-0.393198681057601	-0.335530860445768	-0.210624166860746	43.9048463847345	-0.264487893464663	-53.0541958702537	-0.987320828650175	-0.89273428393554	-1.12874819885706	-0.936773958491628	-0.844593710488432	-1.07460385979948	-0.902537827964866	-0.805106935792235	-1.06810074156451	0.012142592256041	0.011847924154185	0.0130708961820061
255	10.5789757830327	0.35	-0.210133046336449	-0.254907376021938	-0.16535871665096	0.484046668284229	-13.4004993748537	-15.5605704297005	-11.2404283200068	35.42	21.53	63.91	-0.433181029620569	-0.373048156740396	-0.312915283860224	-0.421484223501658	-0.362975065667522	-0.304465907833386	-0.411343963149852	-0.353692674565346	-0.297209174936542	-0.210133046336449	50.2578032363924	1.44901248392196	-52.7090697559969	-0.987320828650175	-0.89273428393554	-1.12874819885706	-0.936773958491628	-0.844593710488432	-1.07460385979948	-0.902537827964866	-0.805106935792235	-1.06810074156451	0.012142592256041	0.011847924154185	0.0130708961820061
255	10.5789757830327	0.35	-0.209992897731257	-0.254265188180938	-0.165720607281576	0.577936779963831	-14.7400754118879	-16.7067556506295	-12.7733951731463	33.35	19.09	58.4	-0.493527518472125	-0.435430612157598	-0.377333705843072	-0.480612062851438	-0.424035533794754	-0.36745900473807	-0.467387940444237	-0.41227478045263	-0.357253537655913	-0.209992897731257	46.0651718312613	-0.403966938110821	-52.9362596109008	-0.987320828650175	-0.89273428393554	-1.12874819885706	-0.936773958491628	-0.844593710488432	-1.07460385979948	-0.902537827964866	-0.805106935792235	-1.06810074156451	0.012142592256041	0.011847924154185	0.0130708961820061
255	10.5789757830327	0.35	-0.203591493174155	-0.247108343873305	-0.160074642475006	0.615955534333673	-15.6276726742547	-17.5542916898997	-13.7010536586097	33.45	18.6	54.38	-0.517081592840935	-0.460330842254937	-0.403580091668939	-0.503528365569099	-0.448265109086911	-0.393001852604723	-0.492070914976977	-0.438241757854591	-0.384149071356183	-0.203591493174155	44.8526078398481	0.573783322052323	-51.0656898999416	-0.987320828650175	-0.89273428393554	-1.12874819885706	-0.936773958491628	-0.844593710488432	-1.07460385979948	-0.902537827964866	-0.805106935792235	-1.06810074156451	0.012142592256041	0.011847924154185	0.0130708961820061
255	10.5789757830327	0.35	-0.202186685824793	-0.245441793955811	-0.158931577693774	0.555862169657153	-13.4218536603313	-15.2950068022676	-11.548700518395	34.37	19.35	62.54	-0.438601427267711	-0.384886665831811	-0.331171904395911	-0.426937895066206	-0.374651546332031	-0.322365197597856	-0.412999234263957	-0.361966558620375	-0.311694741784667	-0.202186685824793	48.8995879663801	0.745927356188166	-52.0861484204198	-0.987320828650175	-0.89273428393554	-1.12874819885706	-0.936773958491628	-0.844593710488432	-1.07460385979948	-0.902537827964866	-0.805106935792235	-1.06810074156451	0.012142592256041	0.011847924154185	0.0130708961820061
255	10.5789757830327	0.35	-0.198990699650562	-0.241352016299053	-0.156629383002071	0.549777110947185	-13.7291954431926	-15.6689688759228	-11.7894220104624	33.82	18.27	53.3	-0.45660327262701	-0.400077096300211	-0.343550919973413	-0.444564758454217	-0.38952891567437	-0.334493072894523	-0.434484549272499	-0.381068064143982	-0.327148705249801	-0.198990699650562	44.6801871379895	-0.0167223242292009	-51.5996785416993	-0.987320828650175	-0.89273428393554	-1.12874819885706	-0.936773958491628	-0.844593710488432	-1.07460385979948	-0.902537827964866	-0.805106935792235	-1.06810074156451	0.012142592256041	0.011847924154185	0.0130708961820061
255	10.5789757830327	0.35	-0.198980538175539	-0.241614250821219	-0.156346825529859	0.609469052629537	-15.4006788171397	-17.325441649179	-13.4759159851004	37.42	20.89	62.64	-0.456932461706807	-0.40616973733567	-0.355407012964533	-0.444267326777629	-0.394911630375422	-0.345555933973214	-0.432651538273318	-0.384760916470602	-0.336615966008126	-0.198980538175539	49.8859543335456	1.40269876343869	-52.0534788742983	-0.987320828650175	-0.89273428393554	-1.12874819885706	-0.936773958491628	-0.844593710488432	-1.07460385979948	-0.902537827964866	-0.805106935792235	-1.06810074156451	0.012142592256041	0.011847924154185	0.0130708961820061
255	10.5789757830327	0.35	-0.197927862147998	-0.239711346098511	-0.156144378197485	0.579008043378068	-15.7871640982426	-17.8889292431286	-13.6853989533565	33.83	20.35	49.66	-0.521147620627049	-0.459918136766524	-0.398688652905998	-0.507405280995567	-0.447790380660645	-0.388175480325723	-0.50573471724884	-0.446201859453385	-0.387304453251799	-0.197927862147998	44.7370598512375	1.8909134404954	-49.9207096773395	-0.987320828650175	-0.89273428393554	-1.12874819885706	-0.936773958491628	-0.844593710488432	-1.07460385979948	-0.902537827964866	-0.805106935792235	-1.06810074156451	0.012142592256041	0.011847924154185	0.0130708961820061
255	10.5789757830327	0.35	-0.197685398279757	-0.239884730418909	-0.155486066140604	0.565435830392119	-12.884363736273	-14.6478973152229	-11.1208301573231	29.26	16.51	55.93	-0.492322000922218	-0.433048894236808	-0.373775787551398	-0.480419845947081	-0.42257969919502	-0.364739552442958	-0.460868239703074	-0.405597692770211	-0.35022082517934	-0.197685398279757	43.2447823283628	-0.184305555916175	-51.0596194719971	-0.987320828650175	-0.89273428393554	-1.12874819885706	-0.936773958491628	-0.844593710488432	-1.07460385979948	-0.902537827964866	-0.805106935792235	-1.06810074156451	0.012142592256041	0.011847924154185	0.0130708961820061
255	10.5789757830327	0.35	-0.193935919783849	-0.23500472889089	-0.152867110676808	0.589432680156021	-14.1127060607954	-15.9516599557552	-12.2737521658357	33.9	20.15	52.73	-0.463710122774086	-0.410252267054185	-0.356794411334284	-0.451468151870935	-0.399421586269854	-0.347375020668773	-0.446483156721322	-0.395200435118894	-1.01724672317506	-0.193935919783849	47.1137592498912	0.193761992271572	-52.0804738202413	-0.987320828650175	-0.89273428393554	-1.12874819885706	-0.936773958491628	-0.844593710488432	-1.07460385979948	-0.902537827964866	-0.805106935792235	-1.06810074156451	0.012142592256041	0.011847924154185	0.0130708961820061
255	10.5789757830327	0.35	-0.193082673857514	-0.234467583319883	-0.151697764395144	0.532013674602631	-13.5904935017417	-15.5805979603176	-11.6003890431658	29.11	16.68	53.05	-0.526312447262273	-0.459086738045699	-0.391861028829125	-0.513632345285119	-0.448026261165361	-0.382420177045603	-0.496706079114683	-0.433797816404086	-0.369924722440195	-0.193082673857514	43.3667229541149	-1.44651375718507	-52.465687289056	-0.987320828650175	-0.89273428393554	-1.12874819885706	-0.936773958491628	-0.844593710488432	-1.07460385979948	-0.902537827964866	-0.805106935792235	-1.06810074156451	0.012142592256041	0.011847924154185	0.0130708961820061
255	10.5789757830327	0.35	-0.193047223899624	-0.233789274843136	-0.152305172956111	0.590655236188848	-15.0454128441094	-17.000954904354	-13.0898707838647	27.98	16.07	47.34	-0.596906025244826	-0.528246656112521	-0.459587286980217	-0.582914937631512	-0.515864899295644	-0.448814860959776	-0.569130007373602	-0.503667255159729	-0.438324417446469	-0.193047223899624	42.0451475898317	-0.106141296744899	-50.180627384256	-0.987320828650175	-0.89273428393554	-1.12874819885706	-0.936773958491628	-0.844593710488432	-1.07460385979948	-0.902537827964866	-0.805106935792235	-1.06810074156451	0.012142592256041	0.011847924154185	0.0130708961820061
255	10.5789757830327	0.35	-0.18887954881764	-0.228974816127806	-0.148784281507474	0.55757780729652	-14.2306882553069	-16.2098308172842	-12.2515456933297	34.07	16.96	55.86	-0.468896750809293	-0.411646707476947	-0.354396664144601	-0.456485050559	-0.400750416271248	-0.345015781983496	-0.439709640705751	-0.386379461506148	-0.332438852932067	-0.18887954881764	48.8818489988754	0.02322964847778	-52.5835295516634	-0.987320828650175	-0.89273428393554	-1.12874819885706	-0.936773958491628	-0.844593710488432	-1.07460385979948	-0.902537827964866	-0.805106935792235	-1.06810074156451	0.012142592256041	0.011847924154185	0.0130708961820061
255	10.5789757830327	0.35	-0.188211436440678	-0.228350776559644	-0.148072096321713	0.527001968132883	-14.4303728448225	-16.564825677294	-12.2959200123511	33.51	21.38	63.04	-0.487037499004311	-0.424280510822147	-0.361523522639983	-0.474258835678775	-0.413148436157533	-0.352038036636292	-0.463204370696981	-0.403680410074349	-0.996030235290472	-0.188211436440678	51.9903364096791	-0.0680814611355117	-53.7062877084235	-0.987320828650175	-0.89273428393554	-1.12874819885706	-0.936773958491628	-0.844593710488432	-1.07460385979948	-0.902537827964866	-0.805106935792235	-1.06810074156451	0.012142592256041	0.011847924154185	0.0130708961820061
255	10.5789757830327	0.35	-0.187644702925523	-0.22779508115657	-0.147494324694475	0.540022473060065	-13.9977079575992	-16.0147027649456	-11.9807131502529	31.84	15.96	53.56	-0.49525403477715	-0.432878552002074	-0.370503069226998	-0.482629030316414	-0.421843621913231	-0.361058213510048	-0.464054395274387	-0.405538256870972	-0.347050292864928	-0.187644702925523	45.9016349846194	-0.29090630252216	-51.8160090468029	-0.987320828650175	-0.89273428393554	-1.12874819885706	-0.936773958491628	-0.844593710488432	-1.07460385979948	-0.902537827964866	-0.805106935792235	-1.06810074156451	0.012142592256041	0.011847924154185	0.0130708961820061
255	10.5789757830327	0.35	-0.187341321834198	-0.227137077047319	-0.147545566621077	0.589749050340738	-15.1911337539171	-17.1693183764901	-13.2129491313442	33.03	20.59	54.71	-0.512168022811036	-0.453157939551954	-0.394147856292871	-0.498837391755744	-0.441363213928928	-0.383889036102113	-0.492973787526331	-0.436226946497661	-0.379576082296951	-0.187341321834198	45.0881000219428	0.364198215293258	-51.8098225186605	-0.987320828650175	-0.89273428393554	-1.12874819885706	-0.936773958491628	-0.844593710488432	-1.07460385979948	-0.902537827964866	-0.805106935792235	-1.06810074156451	0.012142592256041	0.011847924154185	0.0130708961820061
255	10.5789757830327	0.35	-0.186456883731899	-0.225863557712452	-0.147050209751346	0.664612711601992	-15.5819178584837	-17.3101232255327	-13.8537124914347	30.63	16.41	50.17	-0.556172558274011	-0.500645489651139	-0.445118421028267	-0.54232297151207	-0.48817861575967	-0.43403426000727	-0.527827505488097	-0.475309884034585	-0.421917666653367	-0.186456883731899	44.5292154934836	0.668412660039025	-50.2432631391491	-0.987320828650175	-0.89273428393554	-1.12874819885706	-0.936773958491628	-0.844593710488432	-1.07460385979948	-0.902537827964866	-0.805106935792235	-1.06810074156451	0.012142592256041	0.011847924154185	0.0130708961820061
255	10.5789757830327	0.35	-0.186124468738153	-0.225299077939878	-0.146949859536429	0.524944064477552	-14.0418045886858	-16.1273720674102	-11.9562371099613	29.09	17.81	55.26	-0.545058944426265	-0.474572742227185	-0.404086540028104	-0.531931780475155	-0.463143163357505	-0.394354546239856	-0.515967241962307	-0.449725661250539	-0.382345554443644	-0.186124468738153	46.9426675610038	0.632541499055793	-51.6270095427326	-0.987320828650175	-0.89273428393554	-1.12874819885706	-0.936773958491628	-0.844593710488432	-1.07460385979948	-0.902537827964866	-0.805106935792235	-1.06810074156451	0.012142592256041	0.011847924154185	0.0130708961820061
255	10.5789757830327	0.35	-0.185616805849799	-0.224816060965748	-0.146417550733849	0.629301676828559	-15.6171815321192	-17.4885917066647	-13.7457713575737	29.73	15.54	52.14	-0.578572310385491	-0.516660743889655	-0.454749177393818	-0.564435267123895	-0.504036470040341	-0.443637672956787	-0.542060986066624	-0.484279219233666	-0.426718041068045	-0.185616805849799	46.4045421325876	0.0991094263438852	-50.8467687686024	-0.987320828650175	-0.89273428393554	-1.12874819885706	-0.936773958491628	-0.844593710488432	-1.07460385979948	-0.902537827964866	-0.805106935792235	-1.06810074156451	0.012142592256041	0.011847924154185	0.0130708961820061
255	10.5789757830327	0.35	-0.185525634605923	-0.225292619655464	-0.145758649556381	0.567264028630463	-13.6702879590046	-15.5344428762444	-11.8061330417649	34.13	19.12	54.86	-0.448648544388656	-0.394810090264657	-0.340971636140657	-0.43676276426096	-0.38435062041064	-0.33193847656032	-0.428159167819951	-0.376348500415149	-0.32491646830583	-0.185525634605923	49.0002742662362	1.07849339333796	-51.6092675595729	-0.987320828650175	-0.89273428393554	-1.12874819885706	-0.936773958491628	-0.844593710488432	-1.07460385979948	-0.902537827964866	-0.805106935792235	-1.06810074156451	0.012142592256041	0.011847924154185	0.0130708961820061
255	10.5789757830327	0.35	-0.179983227328078	-0.218077113765103	-0.141889340891052	0.589762487114949	-15.139281920471	-17.1106596710258	-13.1679041699161	29.73	17.83	52.91	-0.566125562023417	-0.500900295525763	-0.435675029028109	-0.552293560982942	-0.488661926736826	-0.42503029249071	-0.538734473332371	-0.476727433261469	-0.414842592991451	-0.179983227328078	45.6524898645408	0.636316768595257	-50.4680621081155	-0.987320828650175	-0.89273428393554	-1.12874819885706	-0.936773958491628	-0.844593710488432	-1.07460385979948	-0.902537827964866	-0.805106935792235	-1.06810074156451	0.012142592256041	0.011847924154185	0.0130708961820061
255	10.5789757830327	0.35	-0.175664781160528	-0.212744018124085	-0.138585544196971	0.443267632254526	-13.6454922066427	-16.0331104741789	-11.2578739391066	34.38	20.88	56.9	-0.459652833605526	-0.391202266636081	-0.322751699666636	-0.447427884867954	-0.380797832450101	-0.314167780032247	-0.440595028062311	-0.375482820145732	-0.309886975476336	-0.175664781160528	50.1768244631322	-0.413332646165124	-54.1147265827486	-0.987320828650175	-0.89273428393554	-1.12874819885706	-0.936773958491628	-0.844593710488432	-1.07460385979948	-0.902537827964866	-0.805106935792235	-1.06810074156451	0.012142592256041	0.011847924154185	0.0130708961820061
255	10.5789757830327	0.35	-0.175229715576318	-0.21292413725267	-0.137535293899965	0.563863990377925	-12.5384170659826	-14.2600952082738	-10.8167389236914	31.73	15.99	54.03	-0.442419701004679	-0.389004606798518	-0.335589512592357	-0.43116322960058	-0.379107174060901	-0.327051118521222	-0.414183417684482	-0.364145470024891	-0.314212065295818	-0.175229715576318	45.2844908759825	0.0930478741403936	-50.5193047558007	-0.987320828650175	-0.89273428393554	-1.12874819885706	-0.936773958491628	-0.844593710488432	-1.07460385979948	-0.902537827964866	-0.805106935792235	-1.06810074156451	0.012142592256041	0.011847924154185	0.0130708961820061
255	10.5789757830327	0.35	-0.174554552413833	-0.212067498755982	-0.137041606071685	0.596779495374642	-14.8053873149335	-16.7054572786645	-12.9053173512024	32.59	17.85	58.4	-0.504817045066181	-0.447399418687599	-0.389981792309018	-0.491773682507933	-0.435839601357092	-0.379905520206251	-0.474278506849042	-0.420051340620153	-0.366323755803104	-0.174554552413833	48.7811527228245	-0.713735625212991	-52.9332706257742	-0.987320828650175	-0.89273428393554	-1.12874819885706	-0.936773958491628	-0.844593710488432	-1.07460385979948	-0.902537827964866	-0.805106935792235	-1.06810074156451	0.012142592256041	0.011847924154185	0.0130708961820061
255	10.5789757830327	0.35	-0.173957013721187	-0.211103828436137	-0.136810199006237	0.578842729648519	-15.0963886119613	-17.1068715330555	-13.085905690867	32.82	18.86	59.73	-0.513389833723954	-0.453053758213537	-0.392717682703121	-0.50007270965612	-0.441301727473536	-0.382530745290952	-0.48499275228918	-0.427140432224535	-0.370274264458572	-0.173957013721187	50.6629934064918	1.7857621684539	-51.0455058085839	-0.987320828650175	-0.89273428393554	-1.12874819885706	-0.936773958491628	-0.844593710488432	-1.07460385979948	-0.902537827964866	-0.805106935792235	-1.06810074156451	0.012142592256041	0.011847924154185	0.0130708961820061
255	10.5789757830327	0.35	-0.167210304914967	-0.203114460026475	-0.131306149803458	0.586341832221472	-14.2495457942734	-16.1182124881588	-12.380879100388	30.34	16.86	58.39	-0.522621875755099	-0.462031652525512	-0.401441429295924	-0.509683179496089	-0.45059300540528	-0.391502831314471	-0.487623954954732	-0.431073674278083	-0.374601446138897	-0.167210304914967	46.2704997911672	1.40332798533937	-50.14171700748	-0.987320828650175	-0.89273428393554	-1.12874819885706	-0.936773958491628	-0.844593710488432	-1.07460385979948	-0.902537827964866	-0.805106935792235	-1.06810074156451	0.012142592256041	0.011847924154185	0.0130708961820061
255	10.5789757830327	0.35	-0.165988691406309	-0.20093991855275	-0.131037464259868	0.597576984693506	-14.814239746441	-16.712296982511	-12.9161825103709	33.77	16.89	57.39	-0.487731703288812	-0.43233879771414	-0.376945892139468	-0.474882830059636	-0.420949203052926	-0.367015576046215	-0.455569507937033	-0.403808349984187	-0.352018450859539	-0.165988691406309	50.9388276133208	-0.0383038860409619	-52.8915001948731	-0.987320828650175	-0.89273428393554	-1.12874819885706	-0.936773958491628	-0.844593710488432	-1.07460385979948	-0.902537827964866	-0.805106935792235	-1.06810074156451	0.012142592256041	0.011847924154185	0.0130708961820061
255	10.5789757830327	0.35	-0.163154305494452	-0.197693473421249	-0.128615137567655	0.643184377205527	-14.8008730052982	-16.5220557399458	-13.0796902706506	33.06	18.55	58.11	-0.492326655917327	-0.441038598710079	-0.389750541502831	-0.479504676415012	-0.429552347042772	-0.379600017670531	-0.464967039825465	-0.416454111021381	-0.367992982980247	-0.163154305494452	48.9101770416547	0.330526947434269	-52.2665027360666	-0.987320828650175	-0.89273428393554	-1.12874819885706	-0.936773958491628	-0.844593710488432	-1.07460385979948	-0.902537827964866	-0.805106935792235	-1.06810074156451	0.012142592256041	0.011847924154185	0.0130708961820061
255	10.5789757830327	0.35	-0.162509078023781	-0.197268430955235	-0.127749725092326	0.643076675358556	-15.2454278565222	-17.0187235714323	-13.4721321416121	37.67	17.83	70.04	-0.445879277697915	-0.39942010529346	-0.352960932889005	-0.433482597664922	-0.388315119052269	-0.343147640439617	-0.407610292584047	-0.365111425541676	-0.322712139083072	-0.162509078023781	52.1922822195097	-0.7942067022618	-54.1812135529931	-0.987320828650175	-0.89273428393554	-1.12874819885706	-0.936773958491628	-0.844593710488432	-1.07460385979948	-0.902537827964866	-0.805106935792235	-1.06810074156451	0.012142592256041	0.011847924154185	0.0130708961820061
255	10.5789757830327	0.35	-0.159764602943333	-0.194121738041831	-0.125407467844836	0.598935764253749	-15.3930850590219	-17.3597391298331	-13.4264309882108	33.14	19.42	58.03	-0.516103812749421	-0.457635326747779	-0.399166840746137	-0.502645359254411	-0.445701557590179	-0.388757755925947	-0.490284514461742	-0.434485820525888	-0.379211060933926	-0.159764602943333	51.6985504897027	-0.0220186118678187	-52.8320274240963	-0.987320828650175	-0.89273428393554	-1.12874819885706	-0.936773958491628	-0.844593710488432	-1.07460385979948	-0.902537827964866	-0.805106935792235	-1.06810074156451	0.012142592256041	0.011847924154185	0.0130708961820061
255	10.5789757830327	0.35	-0.154082734655339	-0.186973525600784	-0.121191943709893	0.574109702456774	-14.4943837256492	-16.4434950561003	-12.5452723951982	30.33	17.82	55.31	-0.533381149456537	-0.470157410323957	-0.406933671191377	-0.520179457565819	-0.458520566244336	-0.396861674922853	-0.505209059272297	-0.445096035978441	-0.385396878787034	-0.154082734655339	48.9950622799492	-1.19742029583054	-53.3369138792467	-0.987320828650175	-0.89273428393554	-1.12874819885706	-0.936773958491628	-0.844593710488432	-1.07460385979948	-0.902537827964866	-0.805106935792235	-1.06810074156451	0.012142592256041	0.011847924154185	0.0130708961820061
255	10.5789757830327	0.35	-0.12984187723118	-0.157561835328702	-0.102121919133657	0.640175015780194	-15.2239745458931	-17.0059831957626	-13.4419658960236	31.5	17.98	49.88	-0.531498834140612	-0.475804581774767	-0.420110329408922	-0.518035445557938	-0.463751983420138	-0.409468521282338	-0.509122226121282	-0.455884144710984	-0.402335608625793	-0.12984187723118	51.1827795420009	-1.46710497498669	-53.6606615431627	-0.987320828650175	-0.89273428393554	-1.12874819885706	-0.936773958491628	-0.844593710488432	-1.07460385979948	-0.902537827964866	-0.805106935792235	-1.06810074156451	0.012142592256041	0.011847924154185	0.0130708961820061
255	10.5789757830327	0.36	-0.28744095793425	-0.346701823709702	-0.228180092158798	0.566935139460263	-15.6221471219022	-17.7538956409982	-13.4903986028061	26.75	15.21	44.91	-0.65154019581955	-0.573308360077399	-0.495076524335247	-0.63677703464542	-0.560317843488238	-0.483858652331056	-0.621997848939694	-0.547206610842717	-0.472202151929457	-0.28744095793425	36.7333818913746	-0.747755607954148	-49.8271572344494	-0.987320828650175	-0.89273428393554	-1.12874819885706	-0.936773958491628	-0.844593710488432	-1.07460385979948	-0.902537827964866	-0.805106935792235	-1.06810074156451	0.012142592256041	0.011847924154185	0.0130708961820061
255	10.5789757830327	0.36	-0.284244539652184	-0.342920881309578	-0.225568197994791	0.562539807385007	-15.3296262370416	-17.4402443823443	-13.2190080917389	36.18	18.46	56.6	-0.47546801722985	-0.417926884050986	-0.360385750872122	-0.462495616321601	-0.406524402929687	-0.350553189537773	-0.449194410547392	-0.395557540327384	-0.34088257124885	-0.284244539652184	44.0324715147171	0.272401721548533	-51.8538639026162	-0.987320828650175	-0.89273428393554	-1.12874819885706	-0.936773958491628	-0.844593710488432	-1.07460385979948	-0.902537827964866	-0.805106935792235	-1.06810074156451	0.012142592256041	0.011847924154185	0.0130708961820061
255	10.5789757830327	0.36	-0.278506244292117	-0.336391855730415	-0.220620632853818	0.463199613024322	-13.6419101992737	-15.9347988469996	-11.3490215515477	30.76	16.22	50.14	-0.509871749287249	-0.43650532922999	-0.363138909172731	-0.497142007555871	-0.425607294355072	-0.354072581154273	-0.482651023237139	-0.413685507113785	-0.343797594724457	-0.278506244292117	38.8314774619957	-0.627617815326556	-51.4285953764981	-0.987320828650175	-0.89273428393554	-1.12874819885706	-0.936773958491628	-0.844593710488432	-1.07460385979948	-0.902537827964866	-0.805106935792235	-1.06810074156451	0.012142592256041	0.011847924154185	0.0130708961820061
255	10.5789757830327	0.36	-0.265733096262341	-0.320796373000043	-0.210669819524639	0.566507926098478	-15.0325024061869	-17.0855751095471	-12.9794297028267	30.62	18.07	64.16	-0.549043973358694	-0.483068600131878	-0.417093226905062	-0.535373256333052	-0.471040612471841	-0.40670796861063	-0.510807273885265	-0.449431941164384	-0.387991109064668	-0.265733096262341	45.229237660701	-0.623262175143896	-52.4252168706519	-0.987320828650175	-0.89273428393554	-1.12874819885706	-0.936773958491628	-0.844593710488432	-1.07460385979948	-0.902537827964866	-0.805106935792235	-1.06810074156451	0.012142592256041	0.011847924154185	0.0130708961820061
255	10.5789757830327	0.36	-0.262377318536882	-0.316517823343892	-0.208236813729873	0.621743592434418	-16.8750571149344	-18.9300872777436	-14.8200269521252	29.07	18.8	48.75	-0.640315483423629	-0.57080351483929	-0.501291546254951	-0.624903010858976	-0.557064203921444	-0.489225396983912	-0.619323026335342	-0.55211535225981	-0.484601632326017	-0.262377318536882	39.5197832278634	-1.3086843606855	-51.9265343930325	-0.987320828650175	-0.89273428393554	-1.12874819885706	-0.936773958491628	-0.844593710488432	-1.07460385979948	-0.902537827964866	-0.805106935792235	-1.06810074156451	0.012142592256041	0.011847924154185	0.0130708961820061
255	10.5789757830327	0.36	-0.255167576405309	-0.307930835416534	-0.202404317394083	0.491090264762336	-13.5669311567638	-15.723219324369	-11.4106429891587	37.3	20.91	65.46	-0.415979689577723	-0.358932079664254	-0.301884469750786	-0.404466511209421	-0.348997822875239	-0.293529134541056	-0.392411935367307	-0.33846279823933	-0.28448353901943	-0.255167576405309	47.5910477649066	0.271631048507415	-53.5287389807935	-0.987320828650175	-0.89273428393554	-1.12874819885706	-0.936773958491628	-0.844593710488432	-1.07460385979948	-0.902537827964866	-0.805106935792235	-1.06810074156451	0.012142592256041	0.011847924154185	0.0130708961820061
255	10.5789757830327	0.36	-0.2526048674841	-0.305162606452693	-0.200047128515506	0.528131492000607	-15.015958959742	-17.2320010186522	-12.7999169008318	30.95	16.86	44.9	-0.548037042198372	-0.477559264600879	-0.407081487003386	-0.534302358374928	-0.465590866479579	-0.39687937458423	-0.527851044610749	-0.460089486946733	-0.391984079573145	-0.2526048674841	39.2936605976371	0.770002278281207	-49.5334147822901	-0.987320828650175	-0.89273428393554	-1.12874819885706	-0.936773958491628	-0.844593710488432	-1.07460385979948	-0.902537827964866	-0.805106935792235	-1.06810074156451	0.012142592256041	0.011847924154185	0.0130708961820061
255	10.5789757830327	0.36	-0.251387492650371	-0.303750209659019	-0.199024775641724	0.479360455578081	-13.4667312822411	-15.6579469730923	-11.2755155913898	29.86	15.83	49.67	-0.5157338611013	-0.443560661722704	-0.371387462344108	-0.503095475946425	-0.43269092656428	-0.362286377182134	-0.487514018555449	-0.419448442732098	-0.351105364864761	-0.251387492650371	41.4365168551957	-0.638107592704408	-51.4572390432064	-0.987320828650175	-0.89273428393554	-1.12874819885706	-0.936773958491628	-0.844593710488432	-1.07460385979948	-0.902537827964866	-0.805106935792235	-1.06810074156451	0.012142592256041	0.011847924154185	0.0130708961820061
255	10.5789757830327	0.36	-0.246132160793937	-0.297351700338042	-0.194912621249833	0.565086795179818	-14.8242289332656	-16.8547209778722	-12.793736888659	32.66	19.69	55.86	-0.508333036864994	-0.447094041053662	-0.38585504524233	-0.495184145193093	-0.435529199332528	-0.375874253471964	-0.485660440051276	-0.426792797476182	-0.368930177098501	-0.246132160793937	43.3958151775601	0.230304611598611	-51.6183045391777	-0.987320828650175	-0.89273428393554	-1.12874819885706	-0.936773958491628	-0.844593710488432	-1.07460385979948	-0.902537827964866	-0.805106935792235	-1.06810074156451	0.012142592256041	0.011847924154185	0.0130708961820061
255	10.5789757830327	0.36	-0.243735232294217	-0.294314888987607	-0.193155575600826	0.548995485237145	-14.8948147795007	-17.0026013191802	-12.7870282398213	31.83	18.56	55.72	-0.526008842265159	-0.460800328775628	-0.395591815286098	-0.512602929232952	-0.449056326324688	-0.385509723416424	-0.499888380964253	-0.43794688548672	-0.375645780744308	-0.243735232294217	44.0960551227932	0.199595901255833	-51.4397443097545	-0.987320828650175	-0.89273428393554	-1.12874819885706	-0.936773958491628	-0.844593710488432	-1.07460385979948	-0.902537827964866	-0.805106935792235	-1.06810074156451	0.012142592256041	0.011847924154185	0.0130708961820061
255	10.5789757830327	0.36	-0.243663318062091	-0.294729136856185	-0.192597499267996	0.536319167977307	-13.4523812739044	-15.4052926777512	-11.4994698700575	28.87	15.91	50.34	-0.524660166896154	-0.458149595204421	-0.391639023512688	-0.512091230676445	-0.447174008711403	-0.382256786746361	-0.495826551872883	-0.433170945383628	-0.370012230916927	-0.243663318062091	41.2965208446837	-0.740381310883865	-51.4430082850222	-0.987320828650175	-0.89273428393554	-1.12874819885706	-0.936773958491628	-0.844593710488432	-1.07460385979948	-0.902537827964866	-0.805106935792235	-1.06810074156451	0.012142592256041	0.011847924154185	0.0130708961820061
255	10.5789757830327	0.36	-0.242417469096855	-0.29326723452826	-0.19156770366545	0.489987030829676	-13.5454581548744	-15.7030906685715	-11.3878256411773	31.83	17.89	55.88	-0.485797447747076	-0.419048016666735	-0.352298585586394	-0.47341623774887	-0.408368006885408	-0.343319776021946	-0.459399621474573	-0.396356953120272	-0.332941928087512	-0.242417469096855	43.1774680705809	0.351961599428054	-51.4982494801032	-0.987320828650175	-0.89273428393554	-1.12874819885706	-0.936773958491628	-0.844593710488432	-1.07460385979948	-0.902537827964866	-0.805106935792235	-1.06810074156451	0.012142592256041	0.011847924154185	0.0130708961820061
255	10.5789757830327	0.36	-0.242108522959465	-0.292271528671088	-0.191945517247841	0.557785730061169	-15.1948640102226	-17.3072095199723	-13.082518500473	30.23	17.7	49.83	-0.563275535904463	-0.494527737615745	-0.425779939327027	-0.549363894040109	-0.482314012113443	-0.415264130186776	-0.539019099283711	-0.47345102551022	-0.407998147315214	-0.242108522959465	41.3490140301001	0.0377231260739082	-50.5135327488676	-0.987320828650175	-0.89273428393554	-1.12874819885706	-0.936773958491628	-0.844593710488432	-1.07460385979948	-0.902537827964866	-0.805106935792235	-1.06810074156451	0.012142592256041	0.011847924154185	0.0130708961820061
255	10.5789757830327	0.36	-0.241789289691465	-0.292234324820505	-0.191344254562426	0.541805486536562	-13.5776634774644	-15.527120858083	-11.6282060968458	32.66	21.27	52.03	-0.468303842629448	-0.409507470093275	-0.350711097557102	-0.45619053311673	-0.398915007932047	-0.341639482747365	-0.45449810541003	-0.39766157466092	-0.340279787170177	-0.241789289691465	40.9249729007334	0.0550037169604016	-51.305604616	-0.987320828650175	-0.89273428393554	-1.12874819885706	-0.936773958491628	-0.844593710488432	-1.07460385979948	-0.902537827964866	-0.805106935792235	-1.06810074156451	0.012142592256041	0.011847924154185	0.0130708961820061
255	10.5789757830327	0.36	-0.24061457833732	-0.291185392191256	-0.190043764483384	0.550916184443315	-15.7981287075346	-18.0250868065245	-13.5711706085448	31.86	18.82	57.33	-0.556997762581636	-0.488181967583556	-0.419366172585475	-0.542792321308157	-0.475731575971322	-0.408670830634486	-0.528256411797798	-0.462711009024585	-0.397609892201334	-0.24061457833732	43.5762470407166	-1.41111539452448	-53.4730081976613	-0.987320828650175	-0.89273428393554	-1.12874819885706	-0.936773958491628	-0.844593710488432	-1.07460385979948	-0.902537827964866	-0.805106935792235	-1.06810074156451	0.012142592256041	0.011847924154185	0.0130708961820061
255	10.5789757830327	0.36	-0.238279477209966	-0.28778552137067	-0.188773433049262	0.590720033700268	-16.4553981633005	-18.5939178387425	-14.3168784878585	30.39	18.3	55.99	-0.601949827174611	-0.532718503243535	-0.463487179312459	-0.587032187191301	-0.519516567658412	-0.452000948125524	-0.570195026409566	-0.505371782383126	-0.439530533026563	-0.238279477209966	45.0057624443203	-0.902349583776711	-52.6892479821089	-0.987320828650175	-0.89273428393554	-1.12874819885706	-0.936773958491628	-0.844593710488432	-1.07460385979948	-0.902537827964866	-0.805106935792235	-1.06810074156451	0.012142592256041	0.011847924154185	0.0130708961820061
255	10.5789757830327	0.36	-0.227761179421836	-0.274807888231749	-0.180714470611922	0.53731793766282	-14.4296380463042	-16.5202169361424	-12.3390591564659	31.06	16.21	49.3	-0.523576881239398	-0.457319956202794	-0.391063031166189	-0.510426896029615	-0.445834058189173	-0.381241220348731	-0.496841168590042	-0.434005427181214	-0.370977490318178	-0.227761179421836	40.2901469084143	0.673055971703189	-50.0943201078868	-0.987320828650175	-0.89273428393554	-1.12874819885706	-0.936773958491628	-0.844593710488432	-1.07460385979948	-0.902537827964866	-0.805106935792235	-1.06810074156451	0.012142592256041	0.011847924154185	0.0130708961820061
255	10.5789757830327	0.36	-0.225846568339578	-0.273159471651367	-0.17853366502779	0.532671503708467	-13.5869286968577	-15.573884274581	-11.5999731191345	30.45	17.33	53.31	-0.50321018793511	-0.439009358388897	-0.374808528842685	-0.490724158398065	-0.428116328105914	-0.365508497813762	-0.47669780274655	-0.41618265789754	-0.355152001226764	-0.225846568339578	43.1781078649352	-0.689056260944105	-51.8026097620125	-0.987320828650175	-0.89273428393554	-1.12874819885706	-0.936773958491628	-0.844593710488432	-1.07460385979948	-0.902537827964866	-0.805106935792235	-1.06810074156451	0.012142592256041	0.011847924154185	0.0130708961820061
255	10.5789757830327	0.36	-0.222415861729551	-0.268568385546426	-0.176263337912677	0.580574326319828	-14.9776190574592	-16.9652091989361	-12.9900289159823	29.93	17.61	52.9	-0.557624297390395	-0.492294802001053	-0.426965306611711	-0.543940540793329	-0.480214190958621	-0.416487841123912	-0.530126296972667	-0.467858394716938	-0.406014432386485	-0.222415861729551	41.744193060435	-0.00708233488215471	-50.9174279551574	-0.987320828650175	-0.89273428393554	-1.12874819885706	-0.936773958491628	-0.844593710488432	-1.07460385979948	-0.902537827964866	-0.805106935792235	-1.06810074156451	0.012142592256041	0.011847924154185	0.0130708961820061
255	10.5789757830327	0.36	-0.217912694391651	-0.263171031054326	-0.172654357728976	0.549131663273825	-16.6544612299587	-19.0106098156551	-14.2983126442623	33.57	21.37	58.79	-0.557952947438482	-0.488801033810243	-0.419649120182004	-0.543299345903269	-0.475963579303839	-0.408627812704409	-0.534621629249449	-0.46846252665978	-0.402355521914359	-0.217912694391651	44.379341359419	-0.228347457324426	-52.4895986460132	-0.987320828650175	-0.89273428393554	-1.12874819885706	-0.936773958491628	-0.844593710488432	-1.07460385979948	-0.902537827964866	-0.805106935792235	-1.06810074156451	0.012142592256041	0.011847924154185	0.0130708961820061
255	10.5789757830327	0.36	-0.215084014161827	-0.260239350778968	-0.169928677544687	0.606915063773801	-15.8186529403565	-17.8062768000326	-13.8310290806803	32.07	18.47	59.36	-0.546698365067788	-0.485673214967197	-0.424648064866605	-0.532702400255902	-0.473239548321945	-0.413776696387989	-0.514759178623797	-0.457677066885288	-0.400066048442094	-0.215084014161827	46.5083343476931	0.309826315014458	-51.7986858811155	-0.987320828650175	-0.89273428393554	-1.12874819885706	-0.936773958491628	-0.844593710488432	-1.07460385979948	-0.902537827964866	-0.805106935792235	-1.06810074156451	0.012142592256041	0.011847924154185	0.0130708961820061
255	10.5789757830327	0.36	-0.214825350436698	-0.259129614151473	-0.170521086721924	0.553242901523823	-15.8311379909726	-18.0522752718024	-13.6100007101428	27.25	18.82	54.71	-0.650675973072257	-0.570617330060733	-0.490558687049209	-0.635723074689058	-0.55750422414443	-0.479285373599801	-0.621627621014533	-0.545228656443589	-0.468648722731642	-0.214825350436698	42.8457878014707	-1.20125804416366	-52.6791380958589	-0.987320828650175	-0.89273428393554	-1.12874819885706	-0.936773958491628	-0.844593710488432	-1.07460385979948	-0.902537827964866	-0.805106935792235	-1.06810074156451	0.012142592256041	0.011847924154185	0.0130708961820061
255	10.5789757830327	0.36	-0.2106048212761	-0.254722525601859	-0.166487116950342	0.522132097556524	-13.527505874133	-15.5480434301606	-11.5069683181055	30.46	17.84	52.39	-0.502289539203043	-0.437014774405898	-0.371740009608753	-0.489824996259797	-0.426170054384338	-0.36251511250888	-0.478452373477578	-0.415953641193522	-0.354309826109976	-0.2106048212761	43.143649043723	0.896187605774664	-50.668725315439	-0.987320828650175	-0.89273428393554	-1.12874819885706	-0.936773958491628	-0.844593710488432	-1.07460385979948	-0.902537827964866	-0.805106935792235	-1.06810074156451	0.012142592256041	0.011847924154185	0.0130708961820061
255	10.5789757830327	0.36	-0.20986149061271	-0.253904895225448	-0.165818085999972	0.591078639737785	-14.8669411838842	-16.7975947458735	-12.9362876218948	29.78	16.43	48.84	-0.554755220938556	-0.490993702724746	-0.427232184510937	-0.541184632392636	-0.478982867554881	-0.416781102717125	-0.527744320548341	-0.466666340928262	-0.406796227393234	-0.20986149061271	43.4247367206911	0.412666310575169	-50.4370296480242	-0.987320828650175	-0.89273428393554	-1.12874819885706	-0.936773958491628	-0.844593710488432	-1.07460385979948	-0.902537827964866	-0.805106935792235	-1.06810074156451	0.012142592256041	0.011847924154185	0.0130708961820061
255	10.5789757830327	0.36	-0.207316666275189	-0.250735030223649	-0.163898302326729	0.585441268897952	-13.8331157435075	-15.6505421702932	-12.0156893167218	32.24	18.43	59.69	-0.478073305677718	-0.422556822591995	-0.367040339506273	-0.465797729361372	-0.411706753236277	-0.357615777111183	-0.449458132249253	-0.3972896131896	-0.345146426992522	-0.207316666275189	46.8476098504751	-0.938684414247203	-53.4950182509348	-0.987320828650175	-0.89273428393554	-1.12874819885706	-0.936773958491628	-0.844593710488432	-1.07460385979948	-0.902537827964866	-0.805106935792235	-1.06810074156451	0.012142592256041	0.011847924154185	0.0130708961820061
255	10.5789757830327	0.36	-0.207019909368632	-0.249954870620805	-0.164084948116459	0.527630838486233	-14.3049769530147	-16.4182144448643	-12.1917394611651	36.27	20.97	57.02	-0.446577163387893	-0.389096880873351	-0.331616598358809	-0.434379349074147	-0.378469083726392	-0.322558818378637	-0.427731088514308	-0.373353418673413	-0.317800709459533	-0.207019909368632	51.1854332789221	-0.967522826094792	-54.6176216355917	-0.987320828650175	-0.89273428393554	-1.12874819885706	-0.936773958491628	-0.844593710488432	-1.07460385979948	-0.902537827964866	-0.805106935792235	-1.06810074156451	0.012142592256041	0.011847924154185	0.0130708961820061
255	10.5789757830327	0.36	-0.204908045591213	-0.247474139002536	-0.162341952179891	0.602647714387309	-15.2845243749201	-17.2222553929401	-13.3467933569001	31.96	17.57	51.01	-0.530626989169294	-0.470924450073665	-0.411221910978037	-0.517070523657008	-0.458893265839501	-0.400716008021994	-0.505751296349585	-0.449050824541448	-0.392109622221071	-0.204908045591213	42.1740120089361	1.16577442936887	-49.5080599850082	-0.987320828650175	-0.89273428393554	-1.12874819885706	-0.936773958491628	-0.844593710488432	-1.07460385979948	-0.902537827964866	-0.805106935792235	-1.06810074156451	0.012142592256041	0.011847924154185	0.0130708961820061
255	10.5789757830327	0.36	-0.203184619941818	-0.245849458987156	-0.16051978089648	0.455258465607126	-12.9436458345495	-15.1542364015965	-10.7330552675025	31.74	20.15	52.68	-0.470105117426691	-0.401529577850544	-0.332954038274396	-0.458143406100777	-0.391312754589067	-0.324482103077356	-0.453721673732831	-0.387135746673609	-0.321194370594053	-0.203184619941818	42.5616830063339	0.291610007663744	-51.5087584416036	-0.987320828650175	-0.89273428393554	-1.12874819885706	-0.936773958491628	-0.844593710488432	-1.07460385979948	-0.902537827964866	-0.805106935792235	-1.06810074156451	0.012142592256041	0.011847924154185	0.0130708961820061
255	10.5789757830327	0.36	-0.200727661434188	-0.242854331444795	-0.158600991423581	0.531008067746172	-13.267648758274	-15.2144048996936	-11.3208926168544	34.03	19.81	60.59	-0.440587953818259	-0.384212610149808	-0.327837266481357	-0.428932465445185	-0.37404849746452	-0.319164529483854	-0.417563116616852	-0.363423011048047	-0.310500916555635	-0.200727661434188	49.8140636800544	1.04200992294617	-51.7463473377766	-0.987320828650175	-0.89273428393554	-1.12874819885706	-0.936773958491628	-0.844593710488432	-1.07460385979948	-0.902537827964866	-0.805106935792235	-1.06810074156451	0.012142592256041	0.011847924154185	0.0130708961820061
255	10.5789757830327	0.36	-0.199022880486072	-0.240258838923065	-0.15778692204908	0.541884858946887	-14.1268532861651	-16.1548381585586	-12.0988684137715	34.73	19.74	59.04	-0.458541943455569	-0.400979242080366	-0.343416540705163	-0.446282685414489	-0.390258940332755	-0.33423519525102	-0.434982751977231	-0.380724810334952	-0.325807999733932	-0.199022880486072	47.2414945912712	-0.128650352816907	-53.1123547074124	-0.987320828650175	-0.89273428393554	-1.12874819885706	-0.936773958491628	-0.844593710488432	-1.07460385979948	-0.902537827964866	-0.805106935792235	-1.06810074156451	0.012142592256041	0.011847924154185	0.0130708961820061
255	10.5789757830327	0.36	-0.19757057548282	-0.238375314587346	-0.156765836378293	0.550159218766839	-14.6338758368055	-16.6998745299617	-12.5678771436494	31.32	17.6	48.74	-0.524924207735475	-0.459984035565811	-0.395043863396147	-0.511673440651745	-0.448372566276156	-0.385071691900568	-0.503624199082186	-0.441032331555179	-0.378949575198318	-0.19757057548282	42.9048079132767	0.172161353610773	-50.9695922243249	-0.987320828650175	-0.89273428393554	-1.12874819885706	-0.936773958491628	-0.844593710488432	-1.07460385979948	-0.902537827964866	-0.805106935792235	-1.06810074156451	0.012142592256041	0.011847924154185	0.0130708961820061
255	10.5789757830327	0.36	-0.196401454437482	-0.237040914526332	-0.155761994348632	0.563691174051657	-14.8143037819094	-16.8492038637394	-12.7794037000795	34.12	18.65	55.46	-0.48670906799838	-0.42792858612477	-0.369148104251161	-0.473816231153421	-0.416592833814072	-0.359369436474723	-0.462017997263686	-0.406700072400386	-0.350504423463262	-0.196401454437482	46.5514393472437	0.552835505016806	-51.6571211295375	-0.987320828650175	-0.89273428393554	-1.12874819885706	-0.936773958491628	-0.844593710488432	-1.07460385979948	-0.902537827964866	-0.805106935792235	-1.06810074156451	0.012142592256041	0.011847924154185	0.0130708961820061
255	10.5789757830327	0.36	-0.195830883311781	-0.236542940672966	-0.155118825950596	0.571472020723629	-14.9513436805424	-16.9727694203351	-12.9299179407497	32.08	17.75	57.72	-0.520944418985979	-0.458900893179404	-0.396857367372828	-0.507605326237804	-0.44715046193713	-0.386695597636457	-0.489743194960813	-0.431125974749688	-0.373348529866197	-0.195830883311781	46.4480584137339	1.6365714010555	-50.3075098389156	-0.987320828650175	-0.89273428393554	-1.12874819885706	-0.936773958491628	-0.844593710488432	-1.07460385979948	-0.902537827964866	-0.805106935792235	-1.06810074156451	0.012142592256041	0.011847924154185	0.0130708961820061
255	10.5789757830327	0.36	-0.194821575175884	-0.235036791879188	-0.154606358472581	0.575880142102382	-14.8885987559274	-16.8834822618868	-12.8937152499679	31.68	17.31	53.93	-0.52472457552816	-0.462725256628426	-0.400725937728693	-0.511387941002384	-0.450964424524675	-0.390540908046965	-0.496117583669695	-0.437822319566394	-0.379044294045814	-0.194821575175884	47.7399288854333	-0.088888218295834	-52.2235253613719	-0.987320828650175	-0.89273428393554	-1.12874819885706	-0.936773958491628	-0.844593710488432	-1.07460385979948	-0.902537827964866	-0.805106935792235	-1.06810074156451	0.012142592256041	0.011847924154185	0.0130708961820061
255	10.5789757830327	0.36	-0.190969110690004	-0.230986050485507	-0.150952170894501	0.600056977880585	-14.3588631271509	-16.1891043551289	-12.5286218991729	29.17	16.23	50.28	-0.545745366554232	-0.48404672974675	-0.422348092939269	-0.532578513458549	-0.472368440616672	-0.412158367774794	-0.516983701065892	-0.458446575990624	-0.400167874457081	-0.190969110690004	42.7064154629596	0.308392530860413	-49.7118533096701	-0.987320828650175	-0.89273428393554	-1.12874819885706	-0.936773958491628	-0.844593710488432	-1.07460385979948	-0.902537827964866	-0.805106935792235	-1.06810074156451	0.012142592256041	0.011847924154185	0.0130708961820061
255	10.5789757830327	0.36	-0.190602475363072	-0.230073865977419	-0.151131084748726	0.53601620268379	-13.880918784835	-15.8972697309762	-11.8645678386939	31.12	17.74	59.35	-0.502772962927014	-0.439003098249137	-0.37523323357126	-0.490129042918503	-0.42796288633035	-0.365796729742197	-0.471378895984748	-0.411436946038072	-0.351747810542447	-0.190602475363072	46.5391419335606	0.293899413194741	-51.6882929251004	-0.987320828650175	-0.89273428393554	-1.12874819885706	-0.936773958491628	-0.844593710488432	-1.07460385979948	-0.902537827964866	-0.805106935792235	-1.06810074156451	0.012142592256041	0.011847924154185	0.0130708961820061
255	10.5789757830327	0.36	-0.190331562097118	-0.22999849421434	-0.150664629979896	0.581360952633267	-14.103029771362	-15.9715371687814	-12.2345223739425	33.26	18.14	55.43	-0.473168244744513	-0.41781237284652	-0.362456500948526	-0.460805293189695	-0.406895760876301	-0.352986228562907	-0.447951165627957	-0.39568521976206	-0.342988970091535	-0.190331562097118	44.7745467254842	-1.15675110452106	-52.8599341836768	-0.987320828650175	-0.89273428393554	-1.12874819885706	-0.936773958491628	-0.844593710488432	-1.07460385979948	-0.902537827964866	-0.805106935792235	-1.06810074156451	0.012142592256041	0.011847924154185	0.0130708961820061
255	10.5789757830327	0.36	-0.189870329336657	-0.229532363082288	-0.150208295591026	0.685972155738309	-15.915973736308	-17.5972903734557	-14.2346570991603	30.31	16.32	52.8	-0.571154501314885	-0.516584079104256	-0.462013656893627	-0.557023411708723	-0.503803131227397	-0.450582850746071	-0.537787041450862	-0.486560334708366	-0.435512369551827	-0.189870329336657	43.0280317253232	-0.799106385790323	-51.2381089820432	-0.987320828650175	-0.89273428393554	-1.12874819885706	-0.936773958491628	-0.844593710488432	-1.07460385979948	-0.902537827964866	-0.805106935792235	-1.06810074156451	0.012142592256041	0.011847924154185	0.0130708961820061
255	10.5789757830327	0.36	-0.1875423123102	-0.226226834895897	-0.148857789724503	0.633313203058839	-15.3409106960878	-17.1634418832574	-13.5183795089181	30.23	16.97	57.14	-0.558516641746093	-0.499209539763916	-0.43990243778174	-0.544721259530498	-0.486879045214668	-0.429036830898839	-0.522977406070787	-0.467596153191775	-0.411932078832061	-0.1875423123102	46.8956635829137	0.827009093567547	-50.284681461922	-0.987320828650175	-0.89273428393554	-1.12874819885706	-0.936773958491628	-0.844593710488432	-1.07460385979948	-0.902537827964866	-0.805106935792235	-1.06810074156451	0.012142592256041	0.011847924154185	0.0130708961820061
255	10.5789757830327	0.36	-0.182367151795719	-0.220639163797521	-0.144095139793918	0.654888177152414	-17.2864435582052	-19.2456827417094	-15.327204374701	36.09	19.75	57.2	-0.526047855858811	-0.472495400202701	-0.418942944546591	-0.511713608315059	-0.459620400420157	-0.407527192525256	-0.501254273184526	-0.449470829770275	-0.398629759642124	-0.182367151795719	51.1279992495527	1.52543300626255	-51.9691338279924	-0.987320828650175	-0.89273428393554	-1.12874819885706	-0.936773958491628	-0.844593710488432	-1.07460385979948	-0.902537827964866	-0.805106935792235	-1.06810074156451	0.012142592256041	0.011847924154185	0.0130708961820061
255	10.5789757830327	0.36	-0.181992345535826	-0.219758266626752	-0.144226424444899	0.563577531496025	-14.9406892627956	-16.9934238993034	-12.8879546262878	34.53	23.52	67.93	-0.485163941324621	-0.426558163428237	-0.367952385531853	-0.472232294962182	-0.415188605939268	-0.358144916916353	-0.462000138496807	-0.406335684178777	-0.350937673242746	-0.181992345535826	53.1956147386201	-0.0553590089958073	-54.6201914544817	-0.987320828650175	-0.89273428393554	-1.12874819885706	-0.936773958491628	-0.844593710488432	-1.07460385979948	-0.902537827964866	-0.805106935792235	-1.06810074156451	0.012142592256041	0.011847924154185	0.0130708961820061
255	10.5789757830327	0.36	-0.181506481988927	-0.219675232549216	-0.143337731428638	0.507464981417156	-13.4437318605821	-15.5115903775416	-11.3758733436226	34.78	20.33	65.99	-0.439701610923005	-0.381084750953289	-0.322467890983572	-0.427937984968401	-0.370889340347884	-0.313840695727367	-0.413117744745265	-0.358282884221381	-0.302905828995424	-0.181506481988927	51.2377120544362	-0.212043211035943	-54.1769416888086	-0.987320828650175	-0.89273428393554	-1.12874819885706	-0.936773958491628	-0.844593710488432	-1.07460385979948	-0.902537827964866	-0.805106935792235	-1.06810074156451	0.012142592256041	0.011847924154185	0.0130708961820061
255	10.5789757830327	0.36	-0.181496233960553	-0.218882027107372	-0.144110440813734	0.569628531369435	-13.2094760547008	-15.0021319042344	-11.4168202051673	27.74	16.33	45.97	-0.531287318528962	-0.467801986882523	-0.404316655236084	-0.518913616208717	-0.456906860406456	-0.394900104604195	-0.509983573676559	-0.448401161445228	-0.387360032013335	-0.181496233960553	39.338712013678	-1.00120921423622	-50.3436571298782	-0.987320828650175	-0.89273428393554	-1.12874819885706	-0.936773958491628	-0.844593710488432	-1.07460385979948	-0.902537827964866	-0.805106935792235	-1.06810074156451	0.012142592256041	0.011847924154185	0.0130708961820061
255	10.5789757830327	0.36	-0.174478541273125	-0.211005922728981	-0.137951159817269	0.553690208846423	-14.5551405567639	-16.595405891058	-12.5148752224698	30.99	19.47	56.14	-0.527010139851983	-0.462218683335645	-0.397427226819307	-0.513790270089915	-0.450624085180459	-0.387457900271004	-0.503136152244002	-0.441266890154626	-0.379326854468697	-0.174478541273125	48.9929991400416	0.975447800261818	-51.7899446127194	-0.987320828650175	-0.89273428393554	-1.12874819885706	-0.936773958491628	-0.844593710488432	-1.07460385979948	-0.902537827964866	-0.805106935792235	-1.06810074156451	0.012142592256041	0.011847924154185	0.0130708961820061
255	10.5789757830327	0.36	-0.172843822756723	-0.208689439603796	-0.13699820590965	0.634983443215953	-16.3038086683164	-18.233774467196	-14.3738428694368	38.11	19.21	64.1	-0.472280007672539	-0.422291220987564	-0.372302434302589	-0.459080619977252	-0.410488931126513	-0.361897242275773	-0.441294030151992	-0.394589960588097	-0.348093486976515	-0.172843822756723	52.8768718381542	0.23478714597319	-53.4451238078881	-0.987320828650175	-0.89273428393554	-1.12874819885706	-0.936773958491628	-0.844593710488432	-1.07460385979948	-0.902537827964866	-0.805106935792235	-1.06810074156451	0.012142592256041	0.011847924154185	0.0130708961820061
255	10.5789757830327	0.36	-0.172645736656533	-0.208754590204182	-0.136536883108883	0.593399088996627	-15.0091077084256	-16.9488814309759	-13.0693339858753	31.65	18.88	59.72	-0.527218973180527	-0.466879562914993	-0.406540152649458	-0.513825976868673	-0.455019374677686	-0.396212772486699	-0.497317893450597	-0.440794518172913	-0.38350695395109	-0.172645736656533	46.7756791381383	1.10552219247032	-50.4843108229745	-0.987320828650175	-0.89273428393554	-1.12874819885706	-0.936773958491628	-0.844593710488432	-1.07460385979948	-0.902537827964866	-0.805106935792235	-1.06810074156451	0.012142592256041	0.011847924154185	0.0130708961820061
255	10.5789757830327	0.36	-0.170016182428425	-0.205426764357832	-0.134605600499019	0.62321857800025	-14.5892330949411	-16.3603305930989	-12.8181355967833	31.75	16.47	60.2	-0.507290620873964	-0.452373567434483	-0.397456513995003	-0.494379252676934	-0.440859927222315	-0.387340601767695	-0.469366828259673	-0.418465165488493	-0.367797266173033	-0.170016182428425	52.3276513632298	0.355114734675674	-51.7242426873089	-0.987320828650175	-0.89273428393554	-1.12874819885706	-0.936773958491628	-0.844593710488432	-1.07460385979948	-0.902537827964866	-0.805106935792235	-1.06810074156451	0.012142592256041	0.011847924154185	0.0130708961820061
255	10.5789757830327	0.36	-0.163448000979154	-0.197753553670488	-0.129142448287821	0.609210979599362	-14.6644122704398	-16.4981509213178	-12.8306736195617	29.77	17.37	57.96	-0.545144588901319	-0.48455278635612	-0.423960983810922	-0.53181361613731	-0.472703526308146	-0.413593436478982	-0.511104519203432	-0.454838474600984	-0.397755115255496	-0.163448000979154	47.8092539542624	-0.209164836646888	-51.8852366328579	-0.987320828650175	-0.89273428393554	-1.12874819885706	-0.936773958491628	-0.844593710488432	-1.07460385979948	-0.902537827964866	-0.805106935792235	-1.06810074156451	0.012142592256041	0.011847924154185	0.0130708961820061
255	10.5789757830327	0.36	-0.149880158925422	-0.180824863837929	-0.118935454012915	0.604096871578506	-14.6111823805966	-16.4579489181002	-12.7644158430929	32.71	19.77	56.42	-0.495577500880205	-0.439968144579511	-0.384358788278816	-0.482746922634759	-0.428577301180638	-0.374407679726517	-0.472963591442532	-0.420457454735104	-0.367406859164468	-0.149880158925422	52.4361528605965	0.235763757718393	-52.4903073444045	-0.987320828650175	-0.89273428393554	-1.12874819885706	-0.936773958491628	-0.844593710488432	-1.07460385979948	-0.902537827964866	-0.805106935792235	-1.06810074156451	0.012142592256041	0.011847924154185	0.0130708961820061
255	10.5789757830327	0.36	-0.14493699831732	-0.175297323652737	-0.114576672981903	0.549380925997972	-14.0715874294362	-16.0613284423314	-12.081846416541	37.88	18.55	62.77	-0.418525266866391	-0.366676698336895	-0.314828129807398	-0.406860215136648	-0.356456759439976	-0.306053303743303	-0.390327535882427	-0.342403003896993	-0.293911730909979	-0.14493699831732	54.2883617523826	-0.514966607319545	-54.3518543025074	-0.987320828650175	-0.89273428393554	-1.12874819885706	-0.936773958491628	-0.844593710488432	-1.07460385979948	-0.902537827964866	-0.805106935792235	-1.06810074156451	0.012142592256041	0.011847924154185	0.0130708961820061
255	10.5789757830327	0.36	-0.144217778785791	-0.174094000961539	-0.114341556610043	0.502975807720241	-12.8748569032317	-14.8730759213933	-10.87663788507	36.5	19.23	66.92	-0.402049059557412	-0.348033193485886	-0.29401732741436	-0.39103446994367	-0.338498429737335	-0.285962389531	-0.374260297952682	-0.323561604223833	-0.273385953178223	-0.144217778785791	55.7913323635051	-0.414913031541235	-54.5095696652171	-0.987320828650175	-0.89273428393554	-1.12874819885706	-0.936773958491628	-0.844593710488432	-1.07460385979948	-0.902537827964866	-0.805106935792235	-1.06810074156451	0.012142592256041	0.011847924154185	0.0130708961820061
255	10.5789757830327	0.36	-0.143907889158135	-0.173683978298303	-0.114131800017968	0.562199061077661	-15.030726593316	-17.1016246615722	-12.9598285250599	32.22	18.73	51.13	-0.522750186559248	-0.459448460965968	-0.396146735372688	-0.509332687454648	-0.447655735736741	-0.385978784018833	-0.501683878862431	-0.441464258399499	-0.380536062613318	-0.143907889158135	46.1782779182329	0.259523453696574	-51.4226658429457	-0.987320828650175	-0.89273428393554	-1.12874819885706	-0.936773958491628	-0.844593710488432	-1.07460385979948	-0.902537827964866	-0.805106935792235	-1.06810074156451	0.012142592256041	0.011847924154185	0.0130708961820061
255	10.5789757830327	0.36	-0.143654263453116	-0.173359813775855	-0.113948713130376	0.600734356380657	-14.623449774518	-16.4847868792846	-12.7621126697515	31.85	18.91	55.89	-0.509632882185141	-0.452089002463387	-0.394545122741633	-0.496638932824396	-0.440562231311237	-0.384485529798077	-0.485075064427355	-0.429804261302789	-0.375142538237149	-0.143654263453116	48.1860828960787	1.53328528016514	-50.4884942233443	-0.987320828650175	-0.89273428393554	-1.12874819885706	-0.936773958491628	-0.844593710488432	-1.07460385979948	-0.902537827964866	-0.805106935792235	-1.06810074156451	0.012142592256041	0.011847924154185	0.0130708961820061
255	10.5789757830327	0.36	-0.14269348245714	-0.172498621796484	-0.112888343117797	0.634773553970665	-16.0741170135827	-17.97775465307	-14.1704793740954	33.5	17.86	54.54	-0.52874741453099	-0.472759139047939	-0.416770863564887	-0.514876790500247	-0.460357254717878	-0.405837718935509	-0.500350331061493	-0.447561454683435	-0.39513706844607	-0.14269348245714	49.6380023036532	0.10959918183941	-51.7887496311768	-0.987320828650175	-0.89273428393554	-1.12874819885706	-0.936773958491628	-0.844593710488432	-1.07460385979948	-0.902537827964866	-0.805106935792235	-1.06810074156451	0.012142592256041	0.011847924154185	0.0130708961820061
255	10.5789757830327	0.36	-0.13895434702435	-0.167815183234316	-0.110093510814384	0.608554706717205	-14.3692368130108	-16.1685422351306	-12.5699313908911	30.51	16.46	62.98	-0.521454407259356	-0.463424701876802	-0.405394996494249	-0.508500355014405	-0.451912232682679	-0.395324110350954	-0.479869008141025	-0.426294945656121	-0.373083766768056	-0.13895434702435	51.5842600999503	0.663710550886232	-51.1343941543561	-0.987320828650175	-0.89273428393554	-1.12874819885706	-0.936773958491628	-0.844593710488432	-1.07460385979948	-0.902537827964866	-0.805106935792235	-1.06810074156451	0.012142592256041	0.011847924154185	0.0130708961820061
255	10.5789757830327	0.36	-0.136843802291084	-0.165271477474473	-0.108416127107695	0.605863291192949	-15.3193800091584	-17.2485156906801	-13.3902443276367	33.76	19.97	63.75	-0.503511206029493	-0.447196712016402	-0.39088221800331	-0.490248498865491	-0.435417353453664	-0.380586208041836	-0.474025752283065	-0.420281249332457	-0.36824016901931	-0.136843802291084	55.8748342008588	-0.880111179801108	-54.4864435400428	-0.987320828650175	-0.89273428393554	-1.12874819885706	-0.936773958491628	-0.844593710488432	-1.07460385979948	-0.902537827964866	-0.805106935792235	-1.06810074156451	0.012142592256041	0.011847924154185	0.0130708961820061
255	10.5789757830327	0.37	-0.29042789898678	-0.350038029929556	-0.230817768044003	0.543215035594486	-16.0067777914663	-18.2984863494764	-13.7150692334562	30.48	19.06	48.54	-0.590657629382678	-0.516683470085673	-0.442709310788667	-0.575992490232141	-0.503854997873254	-0.431717505514368	-0.5714811681041	-0.500405947542388	-0.429050137580278	-0.29042789898678	41.6550818767604	1.02894291868303	-50.1979929641858	-0.987320828650175	-0.89273428393554	-1.12874819885706	-0.936773958491628	-0.844593710488432	-1.07460385979948	-0.902537827964866	-0.805106935792235	-1.06810074156451	0.012142592256041	0.011847924154185	0.0130708961820061
255	10.5789757830327	0.37	-0.286973020046557	-0.344937178905676	-0.229008861187438	0.497995111899073	-14.4386931433238	-16.7020591098027	-12.1753271768448	27.02	17.53	48.78	-0.606968066618968	-0.524715282354865	-0.442462498090762	-0.593108179406548	-0.512733606494088	-0.432359033581627	-0.582582435211908	-0.503834637568308	-0.424841478124737	-0.286973020046557	38.426456347071	0.0843426490406814	-50.2507851358998	-0.987320828650175	-0.89273428393554	-1.12874819885706	-0.936773958491628	-0.844593710488432	-1.07460385979948	-0.902537827964866	-0.805106935792235	-1.06810074156451	0.012142592256041	0.011847924154185	0.0130708961820061
255	10.5789757830327	0.37	-0.280614112720028	-0.337671990970841	-0.223556234469215	0.576399449166557	-16.2285268574993	-18.4006329795805	-14.0564207354181	30.43	16.34	47.49	-0.595004116476266	-0.524766745539308	-0.454529374602351	-0.580247693684724	-0.51175224740444	-0.443256801124155	-0.568001603172095	-0.499880471703319	-0.433586794901325	-0.280614112720028	39.8878012308312	0.0245718973431112	-50.1320407940478	-0.987320828650175	-0.89273428393554	-1.12874819885706	-0.936773958491628	-0.844593710488432	-1.07460385979948	-0.902537827964866	-0.805106935792235	-1.06810074156451	0.012142592256041	0.011847924154185	0.0130708961820061
255	10.5789757830327	0.37	-0.276398974441497	-0.333067799937479	-0.219730148945515	0.532420015420057	-14.8853957641097	-17.0633393023039	-12.7074522259155	28.27	17.84	45.71	-0.593203990277493	-0.517488166160848	-0.441772342044204	-0.579199079573836	-0.505270824949284	-0.431342570324732	-0.57411782416327	-0.50044220779981	-0.428140627279399	-0.276398974441497	38.9196765731753	1.02162838159929	-49.5071021483797	-0.987320828650175	-0.89273428393554	-1.12874819885706	-0.936773958491628	-0.844593710488432	-1.07460385979948	-0.902537827964866	-0.805106935792235	-1.06810074156451	0.012142592256041	0.011847924154185	0.0130708961820061
255	10.5789757830327	0.37	-0.275356367537155	-0.331037440925807	-0.219675294148502	0.565587546420107	-15.9376691331094	-18.1184472597374	-13.7568910064814	29.21	16.78	50.17	-0.609810417035295	-0.536412227897107	-0.46301403875892	-0.595081815886836	-0.523456395174107	-0.451830974461377	-0.580036232571524	-0.510060588794836	-0.440161394320299	-0.275356367537155	41.2363839020719	-0.935241262952503	-51.8165648446087	-0.987320828650175	-0.89273428393554	-1.12874819885706	-0.936773958491628	-0.844593710488432	-1.07460385979948	-0.902537827964866	-0.805106935792235	-1.06810074156451	0.012142592256041	0.011847924154185	0.0130708961820061
255	10.5789757830327	0.37	-0.2732167524252	-0.329245430905388	-0.217188073945011	0.439234847823295	-13.1418317146651	-15.4602056068695	-10.8234578224608	32.08	20.03	49.32	-0.474578573065533	-0.403411953321108	-0.332245333576682	-0.462427595430741	-0.393083106001371	-0.323738616572001	-0.461048651335519	-0.391327842641792	-0.322326658626591	-0.2732167524252	41.7358362070129	-0.261965332407244	-52.0471747431293	-0.987320828650175	-0.89273428393554	-1.12874819885706	-0.936773958491628	-0.844593710488432	-1.07460385979948	-0.902537827964866	-0.805106935792235	-1.06810074156451	0.012142592256041	0.011847924154185	0.0130708961820061
255	10.5789757830327	0.37	-0.266283348798531	-0.320632847867278	-0.211933849729784	0.452433315822006	-12.4071019883192	-14.5381686405526	-10.2760353360857	33.68	16.42	62.63	-0.425386710437023	-0.363031715435316	-0.30067672043361	-0.414196076515183	-0.353481452275284	-0.292766828035385	-0.390888071857516	-0.333507364953953	-0.276307166456066	-0.266283348798531	43.9149125921275	0.236425588224706	-51.8075484603664	-0.987320828650175	-0.89273428393554	-1.12874819885706	-0.936773958491628	-0.844593710488432	-1.07460385979948	-0.902537827964866	-0.805106935792235	-1.06810074156451	0.012142592256041	0.011847924154185	0.0130708961820061
255	10.5789757830327	0.37	-0.264898878382746	-0.319280791116757	-0.210516965648734	0.472115735948006	-13.2482935511626	-15.435503758883	-11.0610833434421	32.06	18.62	56.8	-0.474173233024667	-0.40698290663817	-0.339792580251672	-0.462037942772171	-0.39656718648384	-0.331096430195509	-0.449677946398048	-0.385990693834564	-0.322447706542376	-0.264898878382746	42.1683828360353	0.605675168925267	-51.0692764171654	-0.987320828650175	-0.89273428393554	-1.12874819885706	-0.936773958491628	-0.844593710488432	-1.07460385979948	-0.902537827964866	-0.805106935792235	-1.06810074156451	0.012142592256041	0.011847924154185	0.0130708961820061
255	10.5789757830327	0.37	-0.263866058545803	-0.317245110620214	-0.210487006471391	0.532161709743861	-13.3218630928155	-15.2720511753086	-11.3716750103223	31.25	18.35	51.84	-0.481060170546017	-0.41963045159132	-0.358200732636623	-0.468932359408315	-0.409051319964705	-0.349170280521095	-0.460925158585404	-0.401301347219711	-0.342908092508876	-0.263866058545803	39.9217757015285	0.331980499281161	-50.3019805183204	-0.987320828650175	-0.89273428393554	-1.12874819885706	-0.936773958491628	-0.844593710488432	-1.07460385979948	-0.902537827964866	-0.805106935792235	-1.06810074156451	0.012142592256041	0.011847924154185	0.0130708961820061
255	10.5789757830327	0.37	-0.260583323502797	-0.313995183314059	-0.207171463691535	0.492165729395727	-13.6770318679199	-15.8461471710523	-11.5079165647874	28.03	17.67	45.92	-0.555477326893987	-0.479440271494807	-0.403403216095627	-0.542442095065655	-0.468189380082697	-0.393936665099739	-0.536679946317975	-0.463387467357896	-0.389897065034819	-0.260583323502797	40.1886464716726	-1.19082816085773	-51.654489254831	-0.987320828650175	-0.89273428393554	-1.12874819885706	-0.936773958491628	-0.844593710488432	-1.07460385979948	-0.902537827964866	-0.805106935792235	-1.06810074156451	0.012142592256041	0.011847924154185	0.0130708961820061
255	10.5789757830327	0.37	-0.258689961649005	-0.311682995249926	-0.205696928048085	0.568496867964261	-14.423654846212	-16.3856083951333	-12.4617012972906	30.04	17.29	57.64	-0.536541698574946	-0.472298134083557	-0.408054569592167	-0.52334266930697	-0.460679508892753	-0.398016348478537	-0.503124699602767	-0.443064929453211	-0.383227041851341	-0.258689961649005	41.074668747093	-0.0114212388892268	-51.0085366092411	-0.987320828650175	-0.89273428393554	-1.12874819885706	-0.936773958491628	-0.844593710488432	-1.07460385979948	-0.902537827964866	-0.805106935792235	-1.06810074156451	0.012142592256041	0.011847924154185	0.0130708961820061
255	10.5789757830327	0.37	-0.256327267257057	-0.308857799705358	-0.203796734808756	0.556059179088051	-14.9073013517819	-16.9869335155966	-12.8276691879672	31.81	17.72	53.48	-0.525709485609742	-0.46134929051669	-0.396989095423638	-0.512314011545051	-0.449593762748893	-0.386873513952734	-0.498968960972807	-0.438197713947638	-0.376740867230892	-0.256327267257057	42.2816988740326	-1.35188001898321	-52.7104944720513	-0.987320828650175	-0.89273428393554	-1.12874819885706	-0.936773958491628	-0.844593710488432	-1.07460385979948	-0.902537827964866	-0.805106935792235	-1.06810074156451	0.012142592256041	0.011847924154185	0.0130708961820061
255	10.5789757830327	0.37	-0.247509432387313	-0.298214283174705	-0.19680458159992	0.467914800452757	-13.196775622409	-15.3939295941895	-10.9996216506285	30.57	19.39	57.81	-0.495554849804818	-0.424825001404398	-0.354095153003979	-0.483229721977191	-0.414259021778241	-0.345288321579292	-0.471186424795707	-0.404136727546722	-0.336997294986904	-0.247509432387313	43.7413884316154	-0.359916035474691	-52.3484319959371	-0.987320828650175	-0.89273428393554	-1.12874819885706	-0.936773958491628	-0.844593710488432	-1.07460385979948	-0.902537827964866	-0.805106935792235	-1.06810074156451	0.012142592256041	0.011847924154185	0.0130708961820061
255	10.5789757830327	0.37	-0.246500959689562	-0.296278415422502	-0.196723503956622	0.569420824999052	-15.5796861421527	-17.6948986382159	-13.4644736460894	34.38	19.21	56.58	-0.507290301600384	-0.446649842052376	-0.386009382504367	-0.493798324281019	-0.434770668491089	-0.375743012701158	-0.482574740201206	-0.424930585405418	-0.366900567785073	-0.246500959689562	46.2680623531796	0.18449076549892	-52.3899594586577	-0.987320828650175	-0.89273428393554	-1.12874819885706	-0.936773958491628	-0.844593710488432	-1.07460385979948	-0.902537827964866	-0.805106935792235	-1.06810074156451	0.012142592256041	0.011847924154185	0.0130708961820061
255	10.5789757830327	0.37	-0.246235451062987	-0.296861967247488	-0.195608934878486	0.460327746343278	-13.9706987220049	-16.3324548852245	-11.6089425587853	31.58	17.21	52	-0.509091480111948	-0.435474259109568	-0.361857038107188	-0.496174969376373	-0.424425541614593	-0.352676113852813	-0.483399617231892	-0.4136263466399	-0.343339305452897	-0.246235451062987	42.2323837516276	-0.707685906950786	-52.4214467166403	-0.987320828650175	-0.89273428393554	-1.12874819885706	-0.936773958491628	-0.844593710488432	-1.07460385979948	-0.902537827964866	-0.805106935792235	-1.06810074156451	0.012142592256041	0.011847924154185	0.0130708961820061
255	10.5789757830327	0.37	-0.246170285097927	-0.29622688924088	-0.196113680954974	0.463829692763491	-13.4903094200798	-15.7548467205322	-11.2257721196275	28.79	17.02	48.81	-0.537897154350459	-0.460582014987894	-0.38326687562533	-0.525033431604401	-0.449567271194019	-0.374101110783637	-0.514593589371666	-0.440654265810394	-0.366660321613932	-0.246170285097927	40.5140011881738	1.4487368866387	-49.2138647787344	-0.987320828650175	-0.89273428393554	-1.12874819885706	-0.936773958491628	-0.844593710488432	-1.07460385979948	-0.902537827964866	-0.805106935792235	-1.06810074156451	0.012142592256041	0.011847924154185	0.0130708961820061
255	10.5789757830327	0.37	-0.243883228883862	-0.294033173935187	-0.193733283832538	0.563925767739284	-14.1816449307367	-16.1287137944476	-12.2345760670257	29.34	17.66	46.74	-0.540521970063881	-0.475269804796654	-0.410017639529427	-0.527428724914845	-0.463757184753843	-0.400085644592841	-0.521585566170143	-0.458295262158902	-0.395275474492129	-0.243883228883862	40.4842040383102	-0.0217168237051126	-50.984261289812	-0.987320828650175	-0.89273428393554	-1.12874819885706	-0.936773958491628	-0.844593710488432	-1.07460385979948	-0.902537827964866	-0.805106935792235	-1.06810074156451	0.012142592256041	0.011847924154185	0.0130708961820061
255	10.5789757830327	0.37	-0.243586362033924	-0.293020954267313	-0.194151769800534	0.602477478291852	-15.8353654897841	-17.843644337625	-13.8270866419432	35.51	22.35	58.84	-0.495562010769128	-0.439787154176485	-0.384012297583843	-0.482164822043034	-0.42789780153085	-0.373630781018666	-0.47672200960208	-0.423565694119938	-0.369373073162948	-0.243586362033924	50.853650945646	0.536229003181794	-52.9626233701103	-0.987320828650175	-0.89273428393554	-1.12874819885706	-0.936773958491628	-0.844593710488432	-1.07460385979948	-0.902537827964866	-0.805106935792235	-1.06810074156451	0.012142592256041	0.011847924154185	0.0130708961820061
255	10.5789757830327	0.37	-0.242141123573316	-0.291698477069177	-0.192583770077455	0.561957203191078	-16.1714262264814	-18.4005820910173	-13.9422703619454	33.26	19.62	52.87	-0.54500732156205	-0.478981895786625	-0.412956470011201	-0.530765572348918	-0.466465476708304	-0.402165381067691	-0.523854409637209	-0.460377139705763	-0.396929207821543	-0.242141123573316	42.3838725334359	0.656806627208565	-51.1112407119932	-0.987320828650175	-0.89273428393554	-1.12874819885706	-0.936773958491628	-0.844593710488432	-1.07460385979948	-0.902537827964866	-0.805106935792235	-1.06810074156451	0.012142592256041	0.011847924154185	0.0130708961820061
255	10.5789757830327	0.37	-0.241698682867076	-0.291374949680314	-0.192022416053839	0.517322991933115	-14.0604722931877	-16.1809454846819	-11.9399991016935	32.15	17.64	58.86	-0.49559417706712	-0.430647776541494	-0.365701376015868	-0.482888492073141	-0.419607140381331	-0.356325788689521	-0.464689764131549	-0.403319063025843	-0.343111882850633	-0.241698682867076	45.7978518327096	-0.671658838341783	-52.9252189798597	-0.987320828650175	-0.89273428393554	-1.12874819885706	-0.936773958491628	-0.844593710488432	-1.07460385979948	-0.902537827964866	-0.805106935792235	-1.06810074156451	0.012142592256041	0.011847924154185	0.0130708961820061
255	10.5789757830327	0.37	-0.24160181156647	-0.290654798547006	-0.192548824585934	0.485867577056958	-13.4830130814718	-15.6484770134073	-11.3175491495363	31.95	18.81	55.41	-0.482332862228952	-0.415586787486398	-0.348840712743843	-0.470013156746574	-0.404971904642753	-0.339930652538933	-0.458813237214902	-0.395309465043826	-0.332177619579849	-0.24160181156647	44.9158830572847	0.477081355798587	-51.7662754251392	-0.987320828650175	-0.89273428393554	-1.12874819885706	-0.936773958491628	-0.844593710488432	-1.07460385979948	-0.902537827964866	-0.805106935792235	-1.06810074156451	0.012142592256041	0.011847924154185	0.0130708961820061
255	10.5789757830327	0.37	-0.232905079273793	-0.280505243915911	-0.185304914631675	0.586846232643635	-14.9247189113858	-16.8798924920511	-12.9695453307205	29.93	16.1	46.06	-0.554792171501414	-0.490531395137448	-0.426270618773482	-0.541177464204819	-0.478493659733733	-0.415809855262646	-0.530686906075572	-0.469173028097206	-0.407351700241351	-0.232905079273793	40.4787970747799	-0.0676313467589588	-50.3083310430891	-0.987320828650175	-0.89273428393554	-1.12874819885706	-0.936773958491628	-0.844593710488432	-1.07460385979948	-0.902537827964866	-0.805106935792235	-1.06810074156451	0.012142592256041	0.011847924154185	0.0130708961820061
255	10.5789757830327	0.37	-0.23271647832577	-0.280404137279816	-0.185028819371723	0.627299094417259	-14.6792580899187	-16.4458346412825	-12.9126815385548	30.94	17.35	52.43	-0.523071123607097	-0.466883936892944	-0.41069675017879	-0.509962700459816	-0.455183592658193	-0.400404484856569	-0.496894700489358	-0.443075579094117	-0.390256117554728	-0.23271647832577	42.173704681191	-0.338521173163122	-51.4687443820585	-0.987320828650175	-0.89273428393554	-1.12874819885706	-0.936773958491628	-0.844593710488432	-1.07460385979948	-0.902537827964866	-0.805106935792235	-1.06810074156451	0.012142592256041	0.011847924154185	0.0130708961820061
255	10.5789757830327	0.37	-0.230644391798524	-0.277268466188042	-0.184020317409005	0.523584405330386	-13.8576052962464	-15.9214322583144	-11.7937783341783	29.43	18.97	47.27	-0.53193408460643	-0.462981751170446	-0.394029417734461	-0.519021965219892	-0.451743374428101	-0.38446478363631	-0.516741142177417	-0.449362809355469	-0.382766511234426	-0.230644391798524	42.1302631874968	1.3176781378932	-49.6168072770304	-0.987320828650175	-0.89273428393554	-1.12874819885706	-0.936773958491628	-0.844593710488432	-1.07460385979948	-0.902537827964866	-0.805106935792235	-1.06810074156451	0.012142592256041	0.011847924154185	0.0130708961820061
255	10.5789757830327	0.37	-0.230638145380169	-0.278055207048108	-0.18322108371223	0.556917519792102	-14.3645203304109	-16.3649506978434	-12.3640899629784	34.81	20.33	61.24	-0.463517970562769	-0.406858134472542	-0.350198298382315	-0.451111997018541	-0.395968651058572	-0.340825305098603	-0.439548228883316	-0.385713740395482	-0.332020783792281	-0.230638145380169	48.4719403328982	-0.561176851221831	-53.7059737078186	-0.987320828650175	-0.89273428393554	-1.12874819885706	-0.936773958491628	-0.844593710488432	-1.07460385979948	-0.902537827964866	-0.805106935792235	-1.06810074156451	0.012142592256041	0.011847924154185	0.0130708961820061
255	10.5789757830327	0.37	-0.230154077329497	-0.277544874165319	-0.182763280493675	0.592709808978398	-14.3933130370808	-16.2561598818643	-12.5304661922972	29.67	19.07	48.37	-0.538823811215089	-0.477078217919338	-0.415332624623587	-0.525674642187608	-0.465435855432416	-0.405197068677224	-0.52208142388559	-0.461957554642997	-0.402142670855782	-0.230154077329497	41.1236910047562	0.394436630146757	-50.6679416936562	-0.987320828650175	-0.89273428393554	-1.12874819885706	-0.936773958491628	-0.844593710488432	-1.07460385979948	-0.902537827964866	-0.805106935792235	-1.06810074156451	0.012142592256041	0.011847924154185	0.0130708961820061
255	10.5789757830327	0.37	-0.229745560563524	-0.276215614441022	-0.183275506686026	0.515668578904273	-14.6595573058726	-16.877714422089	-12.4414001896563	32.57	18.22	58.8	-0.510440941508932	-0.443356134970531	-0.376271328432131	-0.497258466032626	-0.431906169066069	-0.366553872099512	-0.480168857216849	-0.417351587339258	-0.354012348989555	-0.229745560563524	45.3963275319056	1.31461763219034	-50.8824505440448	-0.987320828650175	-0.89273428393554	-1.12874819885706	-0.936773958491628	-0.844593710488432	-1.07460385979948	-0.902537827964866	-0.805106935792235	-1.06810074156451	0.012142592256041	0.011847924154185	0.0130708961820061
255	10.5789757830327	0.37	-0.227458315560421	-0.273576864459358	-0.181339766661484	0.56016678032369	-13.8557618740271	-15.7726696149374	-11.9388541331168	32.56	19.09	57.16	-0.477147469029662	-0.419158067154884	-0.361168665280105	-0.464826699390065	-0.408334683770924	-0.351842668151783	-0.453295385107221	-0.398117496304299	-0.343059634122956	-0.227458315560421	44.1357122653638	-1.84741169100275	-54.0304034716354	-0.987320828650175	-0.89273428393554	-1.12874819885706	-0.936773958491628	-0.844593710488432	-1.07460385979948	-0.902537827964866	-0.805106935792235	-1.06810074156451	0.012142592256041	0.011847924154185	0.0130708961820061
255	10.5789757830327	0.37	-0.221726274036256	-0.266691123159298	-0.176761424913214	0.549939051785328	-14.8759489574361	-16.9770576826044	-12.7748402322679	30.54	18.55	51.03	-0.546919849521797	-0.47923214478039	-0.411544440038983	-0.533323545814859	-0.46731854209755	-0.401313538380241	-0.525276219556428	-0.46104492536256	-0.394971450035571	-0.221726274036256	42.7045955854338	0.143934266819086	-50.8159274401264	-0.987320828650175	-0.89273428393554	-1.12874819885706	-0.936773958491628	-0.844593710488432	-1.07460385979948	-0.902537827964866	-0.805106935792235	-1.06810074156451	0.012142592256041	0.011847924154185	0.0130708961820061
255	10.5789757830327	0.37	-0.220105051201378	-0.265277012139269	-0.174933090263488	0.605261277916228	-14.7174001249847	-16.5730668447151	-12.8617334052543	28.16	17.11	59.3	-0.578390794072601	-0.513629060012425	-0.448867325952249	-0.564773840923094	-0.501536781023737	-0.43829972112438	-0.540488102312786	-0.479804266987542	-0.419454555573093	-0.220105051201378	44.0429651189427	0.465380804562469	-50.532802740778	-0.987320828650175	-0.89273428393554	-1.12874819885706	-0.936773958491628	-0.844593710488432	-1.07460385979948	-0.902537827964866	-0.805106935792235	-1.06810074156451	0.012142592256041	0.011847924154185	0.0130708961820061
255	10.5789757830327	0.37	-0.217975391485115	-0.261963864487014	-0.173986918483216	0.621943989156106	-15.767521363686	-17.6868587633219	-13.8481839640501	30.56	16.2	47.59	-0.56950635080242	-0.507704826119472	-0.445903301436525	-0.555344133852535	-0.495079460513142	-0.434814787173749	-0.542481169180063	-0.483578279887791	-0.424657858393361	-0.217975391485115	43.2975268768588	1.58471272084127	-49.08039999101	-0.987320828650175	-0.89273428393554	-1.12874819885706	-0.936773958491628	-0.844593710488432	-1.07460385979948	-0.902537827964866	-0.805106935792235	-1.06810074156451	0.012142592256041	0.011847924154185	0.0130708961820061
255	10.5789757830327	0.37	-0.217628117859228	-0.261933756064274	-0.173322479654183	0.556155119796188	-15.2953524736191	-17.4287048139034	-13.1620001333348	33.25	18.51	59.29	-0.516453608416862	-0.453237349611132	-0.390021090805403	-0.502961373894032	-0.441396625651037	-0.379831877408042	-0.486336337658001	-0.426695919038323	-0.367278602366884	-0.217628117859228	47.0164354935185	-0.204816551716973	-52.694670767084	-0.987320828650175	-0.89273428393554	-1.12874819885706	-0.936773958491628	-0.844593710488432	-1.07460385979948	-0.902537827964866	-0.805106935792235	-1.06810074156451	0.012142592256041	0.011847924154185	0.0130708961820061
255	10.5789757830327	0.37	-0.213488779112937	-0.256561086767475	-0.170416471458399	0.620521242323219	-16.4039326841014	-18.4067846376674	-14.4010807305354	31.96	19.84	55.17	-0.567039200147674	-0.505339365433456	-0.443639530719238	-0.55255121110578	-0.492427822127577	-0.432304433149375	-0.542932587109912	-0.484021294193837	-0.424754363047116	-0.213488779112937	44.7978809793285	0.645045160102924	-51.4274901543184	-0.987320828650175	-0.89273428393554	-1.12874819885706	-0.936773958491628	-0.844593710488432	-1.07460385979948	-0.902537827964866	-0.805106935792235	-1.06810074156451	0.012142592256041	0.011847924154185	0.0130708961820061
255	10.5789757830327	0.37	-0.213112361482445	-0.256534468143939	-0.16969025482095	0.538890293115412	-14.1963900089273	-16.2466802069028	-12.1460998109517	35.89	18.2	54.19	-0.446451250924193	-0.390110225435497	-0.333769199946802	-0.434317829082592	-0.379508010926898	-0.324698192771203	-0.423475596152145	-0.370311440416511	-0.316829999585967	-0.213112361482445	44.9130148741145	1.0276507141599	-51.3257853022548	-0.987320828650175	-0.89273428393554	-1.12874819885706	-0.936773958491628	-0.844593710488432	-1.07460385979948	-0.902537827964866	-0.805106935792235	-1.06810074156451	0.012142592256041	0.011847924154185	0.0130708961820061
255	10.5789757830327	0.37	-0.212516822316163	-0.255966102995055	-0.169067541637271	0.573038859275522	-15.7202690043033	-17.8388622002565	-13.6016758083501	30.73	18.07	54.91	-0.571234748893381	-0.503393311546544	-0.435551874199708	-0.556979858123465	-0.490831371495972	-0.424682884868479	-0.542331313285779	-0.477975121743439	-0.413168355486097	-0.212516822316163	44.1611204957467	0.254119525984482	-51.403775333407	-0.987320828650175	-0.89273428393554	-1.12874819885706	-0.936773958491628	-0.844593710488432	-1.07460385979948	-0.902537827964866	-0.805106935792235	-1.06810074156451	0.012142592256041	0.011847924154185	0.0130708961820061
255	10.5789757830327	0.37	-0.211273882379404	-0.254582161846991	-0.167965602911817	0.55060541542393	-14.9707844963606	-17.082443061774	-12.8591259309471	31.4	18.66	48.22	-0.535581213737087	-0.469374954282708	-0.40316869482833	-0.522040413726019	-0.457508010067472	-0.392975606408926	-0.517374951654532	-0.453797782298785	-0.388991126667618	-0.211273882379404	42.6449150734357	0.463689490577828	-51.0501106845123	-0.987320828650175	-0.89273428393554	-1.12874819885706	-0.936773958491628	-0.844593710488432	-1.07460385979948	-0.902537827964866	-0.805106935792235	-1.06810074156451	0.012142592256041	0.011847924154185	0.0130708961820061
255	10.5789757830327	0.37	-0.211121848666398	-0.253820142530873	-0.168423554801923	0.557448368137247	-14.2763506198725	-16.2623646673783	-12.2903365723666	36	20.7	60.71	-0.445613286813949	-0.39119351051026	-0.336773734206571	-0.433485648425634	-0.380546939647787	-0.32760823086994	-0.424221326452785	-0.37221677325773	-0.320081343771876	-0.211121848666398	49.7274114262951	-0.370419678048486	-53.7419942765974	-0.987320828650175	-0.89273428393554	-1.12874819885706	-0.936773958491628	-0.844593710488432	-1.07460385979948	-0.902537827964866	-0.805106935792235	-1.06810074156451	0.012142592256041	0.011847924154185	0.0130708961820061
255	10.5789757830327	0.37	-0.210804680466025	-0.253910666275365	-0.167698694656685	0.524873523354056	-15.5829868185825	-17.8977866822157	-13.2681869549492	35.93	20.99	55.32	-0.491350885608916	-0.427802303697736	-0.364253721786556	-0.477990872884258	-0.416170200472855	-0.354349528061451	-0.472450497487657	-0.411315578461873	-0.350175695891623	-0.210804680466025	47.3221547148037	0.2600481115287	-52.6363946217084	-0.987320828650175	-0.89273428393554	-1.12874819885706	-0.936773958491628	-0.844593710488432	-1.07460385979948	-0.902537827964866	-0.805106935792235	-1.06810074156451	0.012142592256041	0.011847924154185	0.0130708961820061
255	10.5789757830327	0.37	-0.210478190941246	-0.253561620250583	-0.167394761631909	0.609637778472163	-16.1269023272704	-18.1417135984628	-14.1120910560779	37.16	20.39	59.77	-0.481750303049944	-0.428247311989185	-0.374744320928427	-0.468439933515846	-0.416415186636128	-0.364390439756411	-0.458153680298008	-0.406991918748058	-0.356359794641509	-0.210478190941246	49.2449647043281	0.0591678884661333	-52.8450117265902	-0.987320828650175	-0.89273428393554	-1.12874819885706	-0.936773958491628	-0.844593710488432	-1.07460385979948	-0.902537827964866	-0.805106935792235	-1.06810074156451	0.012142592256041	0.011847924154185	0.0130708961820061
255	10.5789757830327	0.37	-0.210291207534607	-0.253211457500627	-0.167370957568586	0.6338116104157	-16.8416414909737	-18.8403159825428	-14.8429669994046	35.05	18.69	51.98	-0.530055357835326	-0.473824447281244	-0.417593536727162	-0.515819359634302	-0.461098674624886	-0.406377989615469	-0.5083133871103	-0.453745508423475	-0.399788560120585	-0.210291207534607	45.8510921862288	1.45467394522696	-50.4131447271154	-0.987320828650175	-0.89273428393554	-1.12874819885706	-0.936773958491628	-0.844593710488432	-1.07460385979948	-0.902537827964866	-0.805106935792235	-1.06810074156451	0.012142592256041	0.011847924154185	0.0130708961820061
255	10.5789757830327	0.37	-0.208756220774792	-0.251395712690978	-0.166116728858606	0.569672590936724	-14.7642515011832	-16.7677256278912	-12.7607773744753	33.11	17.89	55.86	-0.49898208157165	-0.439361730409845	-0.37974137924804	-0.485977084615094	-0.427910621887451	-0.369844159159807	-0.471549951311386	-0.41489349362137	-0.358607522682647	-0.208756220774792	43.9534726537334	-0.90772437356423	-52.7246505235972	-0.987320828650175	-0.89273428393554	-1.12874819885706	-0.936773958491628	-0.844593710488432	-1.07460385979948	-0.902537827964866	-0.805106935792235	-1.06810074156451	0.012142592256041	0.011847924154185	0.0130708961820061
255	10.5789757830327	0.37	-0.208438259433214	-0.250867894174923	-0.166008624691504	0.566963443034098	-15.041226945467	-17.0935866419616	-12.9888672489725	35.32	19.44	54.93	-0.477296715164709	-0.419989576411945	-0.362682437659181	-0.464428331089664	-0.408666248584475	-0.352904166079287	-0.455997596802212	-0.401006187507261	-0.346552441743638	-0.208438259433214	47.2731300672918	-0.0454323284056895	-52.9902328926476	-0.987320828650175	-0.89273428393554	-1.12874819885706	-0.936773958491628	-0.844593710488432	-1.07460385979948	-0.902537827964866	-0.805106935792235	-1.06810074156451	0.012142592256041	0.011847924154185	0.0130708961820061
255	10.5789757830327	0.37	-0.207915076733823	-0.249854768365276	-0.165975385102369	0.63503927702652	-16.141078702067	-18.0515511866879	-14.2306062174461	32.98	18.83	51.35	-0.539158327943628	-0.48209690758491	-0.425035487226193	-0.525135033969442	-0.46955775849137	-0.413980483013298	-0.517062980004985	-0.462883053321791	-0.408181760557928	-0.207915076733823	45.1159751040307	0.792676738565219	-50.6047243597012	-0.987320828650175	-0.89273428393554	-1.12874819885706	-0.936773958491628	-0.844593710488432	-1.07460385979948	-0.902537827964866	-0.805106935792235	-1.06810074156451	0.012142592256041	0.011847924154185	0.0130708961820061
255	10.5789757830327	0.37	-0.207264780995041	-0.249291506503656	-0.165238055486425	0.59739344010795	-15.8518746827035	-17.8836528563628	-13.8200965090441	31.87	19.06	56.55	-0.552594609931793	-0.489813830392017	-0.427033050852241	-0.538500970499965	-0.477321382238895	-0.416141793977825	-0.525568827554364	-0.46584333951085	-0.406058962412702	-0.207264780995041	47.3527958791276	1.98589405232724	-50.5522536211336	-0.987320828650175	-0.89273428393554	-1.12874819885706	-0.936773958491628	-0.844593710488432	-1.07460385979948	-0.902537827964866	-0.805106935792235	-1.06810074156451	0.012142592256041	0.011847924154185	0.0130708961820061
255	10.5789757830327	0.37	-0.20687330113225	-0.248895112339998	-0.164851489924501	0.570556189170886	-14.5712054440589	-16.5449225570593	-12.5974883310586	35.07	20.55	59.46	-0.465122184645352	-0.409635698546392	-0.354149212447431	-0.452625263930502	-0.398629590870384	-0.344633917810266	-0.442665912986397	-0.389795680949015	-0.337353271241682	-0.20687330113225	49.9711845630587	0.625754978061317	-52.7750087108737	-0.987320828650175	-0.89273428393554	-1.12874819885706	-0.936773958491628	-0.844593710488432	-1.07460385979948	-0.902537827964866	-0.805106935792235	-1.06810074156451	0.012142592256041	0.011847924154185	0.0130708961820061
255	10.5789757830327	0.37	-0.205995837078877	-0.247819354945977	-0.164172319211777	0.506318643557963	-14.08722467292	-16.2590370627517	-11.9154122830883	32.15	20.13	63.13	-0.497993886521989	-0.431474000465105	-0.364954114408221	-0.485226798003109	-0.420412284836413	-0.355597771669718	-0.470330979010013	-0.407742280505009	-0.344584933911102	-0.205995837078877	48.9051966925987	0.161562545954242	-52.988097405595	-0.987320828650175	-0.89273428393554	-1.12874819885706	-0.936773958491628	-0.844593710488432	-1.07460385979948	-0.902537827964866	-0.805106935792235	-1.06810074156451	0.012142592256041	0.011847924154185	0.0130708961820061
255	10.5789757830327	0.37	-0.205537590554717	-0.247718463147865	-0.163356717961569	0.626580736290895	-15.648492395991	-17.5346058131667	-13.7623789788153	34.55	17.73	63.33	-0.500296494291952	-0.446482000798094	-0.392667507304236	-0.486957062103466	-0.434577427328207	-0.382197792552947	-0.464283827237043	-0.413868211506693	-0.364357871742673	-0.205537590554717	49.3766112007935	0.664782715335543	-51.8192432930362	-0.987320828650175	-0.89273428393554	-1.12874819885706	-0.936773958491628	-0.844593710488432	-1.07460385979948	-0.902537827964866	-0.805106935792235	-1.06810074156451	0.012142592256041	0.011847924154185	0.0130708961820061
255	10.5789757830327	0.37	-0.202866611371114	-0.243795292083641	-0.161937930658587	0.605374307183275	-15.0352296237223	-16.9305219878713	-13.1399372595734	30.07	16.55	57.05	-0.553961063745362	-0.491947726241383	-0.429934388737403	-0.540326717352973	-0.479839680847047	-0.419352644341122	-0.517569903672581	-0.460132219551774	-0.401890996624847	-0.202866611371114	44.4815053044631	-0.359290736756777	-51.6192575632514	-0.987320828650175	-0.89273428393554	-1.12874819885706	-0.936773958491628	-0.844593710488432	-1.07460385979948	-0.902537827964866	-0.805106935792235	-1.06810074156451	0.012142592256041	0.011847924154185	0.0130708961820061
255	10.5789757830327	0.37	-0.202393156281533	-0.243740343696037	-0.161045968867028	0.585867905319293	-15.3392661890804	-17.3528032907781	-13.3257290873827	29.16	15.53	46.79	-0.585145944377154	-0.517248380556011	-0.449350816734869	-0.571031336451223	-0.504771564879468	-0.438511793307713	-0.555589694510088	-0.49190293963227	-0.426971474850881	-0.202393156281533	40.6614336808677	-0.0698023899329077	-49.6295844113618	-0.987320828650175	-0.89273428393554	-1.12874819885706	-0.936773958491628	-0.844593710488432	-1.07460385979948	-0.902537827964866	-0.805106935792235	-1.06810074156451	0.012142592256041	0.011847924154185	0.0130708961820061
255	10.5789757830327	0.37	-0.202387184194697	-0.243334126074706	-0.161440242314688	0.593997817691042	-15.5550826391551	-17.5629246806628	-13.5472405976475	32.91	17.86	54.09	-0.525655081501254	-0.465560741227028	-0.405466400952802	-0.51199898174748	-0.453465844502203	-0.394932707256925	-0.498758003887796	-0.441169924394829	-0.384279385234553	-0.202387184194697	44.6322053891965	-0.0274331095777084	-51.3353120578893	-0.987320828650175	-0.89273428393554	-1.12874819885706	-0.936773958491628	-0.844593710488432	-1.07460385979948	-0.902537827964866	-0.805106935792235	-1.06810074156451	0.012142592256041	0.011847924154185	0.0130708961820061
255	10.5789757830327	0.37	-0.20228438164885	-0.243721327269014	-0.160847436028686	0.59874374871302	-14.1074249792532	-15.9105407863514	-12.304309172155	38.65	20.44	62.82	-0.406401245826977	-0.360344451138789	-0.314287656450601	-0.394971945626509	-0.35021041501088	-0.30544888439525	-0.383920582063673	-1.03637790679935	-0.29684976459961	-0.20228438164885	49.1090068044569	0.158917085484155	-53.4595022033507	-0.987320828650175	-0.89273428393554	-1.12874819885706	-0.936773958491628	-0.844593710488432	-1.07460385979948	-0.902537827964866	-0.805106935792235	-1.06810074156451	0.012142592256041	0.011847924154185	0.0130708961820061
255	10.5789757830327	0.37	-0.200686479466181	-0.241312198661097	-0.160060760271265	0.58088512743822	-14.343642317384	-16.2458867246009	-12.4413979101671	34.52	18.66	58.45	-0.463921625457272	-0.409600655948312	-0.355279686439352	-0.451557571176614	-0.398684319080966	-0.345811066985319	-0.437492667074911	-0.386381739650466	-0.335145095718845	-0.200686479466181	49.6542510305752	-0.277200522560214	-52.9567867193832	-0.987320828650175	-0.89273428393554	-1.12874819885706	-0.936773958491628	-0.844593710488432	-1.07460385979948	-0.902537827964866	-0.805106935792235	-1.06810074156451	0.012142592256041	0.011847924154185	0.0130708961820061
255	10.5789757830327	0.37	-0.200684759111222	-0.241277733423562	-0.160091784798882	0.573294840326979	-13.8980555111394	-15.7700925370194	-12.0260184852594	29.75	17.59	60.71	-0.521417176441868	-0.45952075713186	-0.397624337821852	-0.508671779934493	-0.448288341865103	-0.387904903795713	-0.487199869563421	-0.429109581055716	-0.371053461791253	-0.200684759111222	44.9793267271178	-0.554278113579918	-52.2124449610154	-0.987320828650175	-0.89273428393554	-1.12874819885706	-0.936773958491628	-0.844593710488432	-1.07460385979948	-0.902537827964866	-0.805106935792235	-1.06810074156451	0.012142592256041	0.011847924154185	0.0130708961820061
255	10.5789757830327	0.37	-0.199435680067913	-0.240303014226573	-0.158568345909253	0.603369873300107	-14.9409266301109	-16.8322423536048	-13.0496109066169	31.77	17.83	58.39	-0.521657690692305	-0.46304283879311	-0.404427986893915	-0.508376624639247	-0.45125406880633	-0.394131512973412	-0.489921599390443	-0.435326172472996	-0.380187848942175	-0.199435680067913	48.113018594339	-0.45818987036514	-52.7181610426031	-0.987320828650175	-0.89273428393554	-1.12874819885706	-0.936773958491628	-0.844593710488432	-1.07460385979948	-0.902537827964866	-0.805106935792235	-1.06810074156451	0.012142592256041	0.011847924154185	0.0130708961820061
255	10.5789757830327	0.37	-0.195974606472233	-0.235700865712247	-0.156248347232219	0.552155432653718	-13.8688019715546	-15.818904246577	-11.9186996965323	31.71	19.52	52.79	-0.491172703587068	-0.430622554742132	-0.370072405897195	-0.47868175625368	-0.419671450145783	-0.360661144037887	-0.472076238930188	-0.414053763476886	-0.355412456660824	-0.195974606472233	45.7829991673474	-0.355403380596894	-52.7359449403203	-0.987320828650175	-0.89273428393554	-1.12874819885706	-0.936773958491628	-0.844593710488432	-1.07460385979948	-0.902537827964866	-0.805106935792235	-1.06810074156451	0.012142592256041	0.011847924154185	0.0130708961820061
255	10.5789757830327	0.37	-0.195730548029188	-0.2354209580273	-0.156040138031076	0.577789719043718	-13.4598840803048	-15.2562974490941	-11.6634707115154	35.84	18.93	58.25	-0.41986872042135	-0.370429609456313	-0.320990498491275	-0.408466253841405	-0.360369771615073	-0.31227328938874	-0.396577526261533	-0.350265044067418	-0.303532005036702	-0.195730548029188	45.2093923870157	-0.0836769223769664	-52.1346574836624	-0.987320828650175	-0.89273428393554	-1.12874819885706	-0.936773958491628	-0.844593710488432	-1.07460385979948	-0.902537827964866	-0.805106935792235	-1.06810074156451	0.012142592256041	0.011847924154185	0.0130708961820061
255	10.5789757830327	0.37	-0.195230663816447	-0.235101069665329	-0.155360257967566	0.564415348050444	-14.2781890238673	-16.2365622613882	-12.3198157863465	32.78	19.49	55.99	-0.487970343556011	-0.429113792142015	-0.370257240728019	-0.475322875370856	-0.417991798550401	-0.360660721729947	-0.46569532449957	-0.409133233395857	-0.353149981090342	-0.195230663816447	48.240235660653	-0.0409318620541442	-52.0382882669041	-0.987320828650175	-0.89273428393554	-1.12874819885706	-0.936773958491628	-0.844593710488432	-1.07460385979948	-0.902537827964866	-0.805106935792235	-1.06810074156451	0.012142592256041	0.011847924154185	0.0130708961820061
255	10.5789757830327	0.37	-0.194928192724877	-0.234856193514192	-0.155000191935562	0.597821305667341	-16.8967810816097	-19.0605619392422	-14.7330002239772	30.43	19.89	52.78	-0.616367890271209	-0.54639697092059	-0.476426051569971	-0.601082019058172	-0.532846372551472	-0.464610726044772	-0.593491938791825	-0.526501904581867	-0.458921653451668	-0.194928192724877	47.8248256095548	-0.188474484023206	-52.4556735757283	-0.987320828650175	-0.89273428393554	-1.12874819885706	-0.936773958491628	-0.844593710488432	-1.07460385979948	-0.902537827964866	-0.805106935792235	-1.06810074156451	0.012142592256041	0.011847924154185	0.0130708961820061
255	10.5789757830327	0.37	-0.192342383299321	-0.231461965318731	-0.153222801279911	0.691861191528653	-15.9362643996064	-17.5967522501196	-14.2757765490932	30.42	17.96	52.69	-0.569154784473221	-0.515447453072177	-0.461740121671133	-0.555041738339996	-0.502666160736747	-0.450290583133498	-0.543354447341212	-0.490909712508129	-0.439841688002615	-0.192342383299321	44.9292407128754	-1.30960973771003	-52.0784394053732	-0.987320828650175	-0.89273428393554	-1.12874819885706	-0.936773958491628	-0.844593710488432	-1.07460385979948	-0.902537827964866	-0.805106935792235	-1.06810074156451	0.012142592256041	0.011847924154185	0.0130708961820061
255	10.5789757830327	0.37	-0.191628410415472	-0.23087948323983	-0.152377337591115	0.50877806089115	-14.3455725955517	-16.5463597312205	-12.1447854598829	33.5	19.98	54.41	-0.486721255655544	-0.421983760792421	-0.357246265929298	-0.473954152343838	-0.410914775809131	-0.347875399274424	-0.46706115931634	-0.404713178286951	-0.343069007534319	-0.191628410415472	48.257083417785	-0.264670910474562	-53.1797260350641	-0.987320828650175	-0.89273428393554	-1.12874819885706	-0.936773958491628	-0.844593710488432	-1.07460385979948	-0.902537827964866	-0.805106935792235	-1.06810074156451	0.012142592256041	0.011847924154185	0.0130708961820061
255	10.5789757830327	0.37	-0.190871089333763	-0.229566078896134	-0.152176099771392	0.553062503983106	-13.7798863751702	-15.7139349881802	-11.8458377621602	31.16	18.17	53.88	-0.496387931601346	-0.435293215901515	-0.374198500201684	-0.483895501778352	-0.424338336449606	-0.364781171120861	-0.474150114472087	-0.413956349893063	-0.355875133889416	-0.190871089333763	45.0925441958036	0.634661358575891	-51.2806910259494	-0.987320828650175	-0.89273428393554	-1.12874819885706	-0.936773958491628	-0.844593710488432	-1.07460385979948	-0.902537827964866	-0.805106935792235	-1.06810074156451	0.012142592256041	0.011847924154185	0.0130708961820061
255	10.5789757830327	0.37	-0.190534511705072	-0.229582388856805	-0.15148663455334	0.540351815185471	-13.9378105380326	-15.9448434099123	-11.9307776661529	31.18	18.21	51.95	-0.503339830740647	-0.43998269639621	-0.376625562051772	-0.490667150688485	-0.428905170638488	-0.367143190588491	-0.480874879231669	-0.420311984544587	-0.359517061316957	-0.190534511705072	43.5439120669489	0.520943082832779	-50.7258644748269	-0.987320828650175	-0.89273428393554	-1.12874819885706	-0.936773958491628	-0.844593710488432	-1.07460385979948	-0.902537827964866	-0.805106935792235	-1.06810074156451	0.012142592256041	0.011847924154185	0.0130708961820061
255	10.5789757830327	0.37	-0.189127497155604	-0.22772176087609	-0.150533233435119	0.62362983330905	-14.8310087170675	-16.6298808995106	-13.0321365346245	28.57	16.78	48.38	-0.572206961014596	-0.510310715876742	-0.448414470738889	-0.558597625337386	-0.498173516742133	-0.43774940814688	-0.547297725810331	-0.487913344075211	-0.429231366785253	-0.189127497155604	42.3341320769555	-0.173887465598223	-50.6428125007761	-0.987320828650175	-0.89273428393554	-1.12874819885706	-0.936773958491628	-0.844593710488432	-1.07460385979948	-0.902537827964866	-0.805106935792235	-1.06810074156451	0.012142592256041	0.011847924154185	0.0130708961820061
255	10.5789757830327	0.37	-0.187366929776043	-0.225349843771482	-0.149384015780603	0.602298657808364	-14.5492750095563	-16.395137714673	-12.7034123044396	33.79	19.8	60.77	-0.478218355673936	-0.424377671746606	-0.370536987819276	-0.465616431013979	-0.413194547169169	-0.360772663324359	-0.452766024594964	-0.401837539776432	-0.350278571140292	-0.187366929776043	51.5240670697735	0.825933412675775	-52.2115173083416	-0.987320828650175	-0.89273428393554	-1.12874819885706	-0.936773958491628	-0.844593710488432	-1.07460385979948	-0.902537827964866	-0.805106935792235	-1.06810074156451	0.012142592256041	0.011847924154185	0.0130708961820061
255	10.5789757830327	0.37	-0.187145811771591	-0.225140994702366	-0.149150628840816	0.651254042748913	-16.8800646237506	-18.8086503194938	-14.9514789280075	35.94	20.2	61.28	-0.516178718453142	-0.463251215631528	-0.410323712809915	-0.502141237368485	-0.450653098071859	-0.399164958775234	-0.488944617990682	-0.438734024267571	-0.389488136381894	-0.187145811771591	48.801460044201	0.457013171089067	-52.569837542771	-0.987320828650175	-0.89273428393554	-1.12874819885706	-0.936773958491628	-0.844593710488432	-1.07460385979948	-0.902537827964866	-0.805106935792235	-1.06810074156451	0.012142592256041	0.011847924154185	0.0130708961820061
255	10.5789757830327	0.37	-0.183711778268125	-0.221032255251706	-0.146391301284544	0.611971497359566	-14.6778576986999	-16.5026538266622	-12.8530615707375	32.85	17.72	65.72	-0.494885813166819	-0.440163359121804	-0.38544090507679	-0.482043230280461	-0.428740856652222	-0.375438483023982	-0.456433047130945	-0.40638625591693	-0.356025424562736	-0.183711778268125	50.2352597170593	0.230361917898771	-51.960338937516	-0.987320828650175	-0.89273428393554	-1.12874819885706	-0.936773958491628	-0.844593710488432	-1.07460385979948	-0.902537827964866	-0.805106935792235	-1.06810074156451	0.012142592256041	0.011847924154185	0.0130708961820061
255	10.5789757830327	0.37	-0.179897805165426	-0.216252004116481	-0.143543606214371	0.558902819594937	-14.06741890494	-16.0186058085372	-12.1162320013429	37.78	19.23	65.19	-0.418429229673855	-0.367461396219413	-0.316493562764971	-0.406779826465102	-0.357230978111319	-0.307682129757535	-0.390095422117173	-0.342634440949031	-0.295527182833699	-0.179897805165426	51.8276108326757	-1.35499794124876	-55.0150425031574	-0.987320828650175	-0.89273428393554	-1.12874819885706	-0.936773958491628	-0.844593710488432	-1.07460385979948	-0.902537827964866	-0.805106935792235	-1.06810074156451	0.012142592256041	0.011847924154185	0.0130708961820061
255	10.5789757830327	0.37	-0.179641790001029	-0.216547193377993	-0.142736386624065	0.590763552221352	-14.7018901323167	-16.6123544955389	-12.7914257690944	27.94	16.83	47.37	-0.584125445233645	-0.516949486096131	-0.449773526958616	-0.570448833953207	-0.50484572100483	-0.439242608056454	-0.559848197570817	-0.495465796561581	-0.431174957259337	-0.179641790001029	42.5857490207465	0.357668828278604	-50.0474083689033	-0.987320828650175	-0.89273428393554	-1.12874819885706	-0.936773958491628	-0.844593710488432	-1.07460385979948	-0.902537827964866	-0.805106935792235	-1.06810074156451	0.012142592256041	0.011847924154185	0.0130708961820061
255	10.5789757830327	0.37	-0.179102537180704	-0.215551549407691	-0.142653524953716	0.628384731796821	-15.4411794840853	-17.2951375003527	-13.587221467818	25.95	16.44	50	-0.653956787131702	-0.583855671845942	-0.513754556560183	-0.639496910434345	-0.570945826440141	-0.502394742445937	-0.623059844498579	-0.556016896099848	-0.488926854270261	-0.179102537180704	46.405011571788	-1.43942044006199	-51.924008745555	-0.987320828650175	-0.89273428393554	-1.12874819885706	-0.936773958491628	-0.844593710488432	-1.07460385979948	-0.902537827964866	-0.805106935792235	-1.06810074156451	0.012142592256041	0.011847924154185	0.0130708961820061
255	10.5789757830327	0.37	-0.178271213046744	-0.214414513865681	-0.142127912227807	0.574193448804731	-13.4109723011135	-15.2140846177588	-11.6078599844682	35.36	19.3	71.19	-0.424235834885562	-0.373957104468119	-0.323678374050675	-0.412790113770082	-0.363867884334112	-0.314945654898143	-0.391576809257028	-0.345567519011219	-0.298659483734555	-0.178271213046744	54.1754195961513	-0.789418538847557	-54.7008911828407	-0.987320828650175	-0.89273428393554	-1.12874819885706	-0.936773958491628	-0.844593710488432	-1.07460385979948	-0.902537827964866	-0.805106935792235	-1.06810074156451	0.012142592256041	0.011847924154185	0.0130708961820061
255	10.5789757830327	0.37	-0.176418428779925	-0.212665895673338	-0.140170961886512	0.569758927144463	-14.6550540098562	-16.6433601309576	-12.6667478887548	35.49	19.62	53.84	-0.462422063959344	-0.407178614735861	-0.351935165512378	-0.449923438265543	-0.396173142694736	-0.342422847123929	-0.442820017599871	-0.390355790023633	-0.337064336434533	-0.176418428779925	49.5551576566834	-0.59952080503036	-53.6082580703303	-0.987320828650175	-0.89273428393554	-1.12874819885706	-0.936773958491628	-0.844593710488432	-1.07460385979948	-0.902537827964866	-0.805106935792235	-1.06810074156451	0.012142592256041	0.011847924154185	0.0130708961820061
255	10.5789757830327	0.37	-0.175143991255005	-0.210981430608947	-0.139306551901064	0.54889543807017	-13.8454005065007	-15.8050788061374	-11.8857222068641	34.14	20.98	55.85	-0.456322655921466	-0.399743019881017	-0.343163383840569	-0.44423156356169	-0.389151107095541	-0.334070650629393	-0.439182772421774	-0.384535114679496	-0.330113857296208	-0.175143991255005	48.6866689061078	-0.223555986218018	-52.9134840586075	-0.987320828650175	-0.89273428393554	-1.12874819885706	-0.936773958491628	-0.844593710488432	-1.07460385979948	-0.902537827964866	-0.805106935792235	-1.06810074156451	0.012142592256041	0.011847924154185	0.0130708961820061
255	10.5789757830327	0.37	-0.169414244083197	-0.20361612863339	-0.135212359533004	0.597861329977875	-15.0976941516357	-17.0309252444369	-13.1644630588345	30.45	18.12	60.02	-0.550377085617554	-0.487902141983548	-0.425427198349542	-0.53672211316128	-0.47579718615555	-0.414872259149821	-0.517033412966674	-0.458215294505784	-0.399139856468897	-0.169414244083197	47.0122796869737	-0.327927006410886	-52.7017479970766	-0.987320828650175	-0.89273428393554	-1.12874819885706	-0.936773958491628	-0.844593710488432	-1.07460385979948	-0.902537827964866	-0.805106935792235	-1.06810074156451	0.012142592256041	0.011847924154185	0.0130708961820061
255	10.5789757830327	0.37	-0.160807499237427	-0.193469989981211	-0.128145008493642	0.546435524817074	-14.2289072557544	-16.252891200204	-12.2049233113048	37.38	18.86	68.77	-0.42907111023839	-0.375638583837256	-0.322206057436121	-0.417183714582268	-0.365231533902577	-0.313279353222886	-0.396617110210824	-0.347084374700796	-0.297619861278557	-0.160807499237427	54.8031768628756	-1.24841754883699	-55.3515964649358	-0.987320828650175	-0.89273428393554	-1.12874819885706	-0.936773958491628	-0.844593710488432	-1.07460385979948	-0.902537827964866	-0.805106935792235	-1.06810074156451	0.012142592256041	0.011847924154185	0.0130708961820061
255	10.5789757830327	0.37	-0.160440553316588	-0.193212201985049	-0.127668904648128	0.624457894295003	-14.3711513866163	-16.1111734864472	-12.6311292867853	29.59	16.3	60.26	-0.535504069867504	-0.477669119675781	-0.419834169484058	-0.522460140310744	-0.466033946949583	-0.409607753588422	-0.49532899681749	-0.442174179317338	-0.388662509951576	-0.160440553316588	49.9257039939765	-0.00339266758203107	-52.0728940558999	-0.987320828650175	-0.89273428393554	-1.12874819885706	-0.936773958491628	-0.844593710488432	-1.07460385979948	-0.902537827964866	-0.805106935792235	-1.06810074156451	0.012142592256041	0.011847924154185	0.0130708961820061
255	10.5789757830327	0.37	-0.151628718707877	-0.182617906625921	-0.120639530789833	0.586577906066856	-14.1395428984591	-15.992881716514	-12.2862040804043	32.87	19.9	58.23	-0.47931263887876	-0.423767382222417	-0.368222125566075	-0.466869993831952	-0.412766655991324	-0.358663318150695	-0.456253114740316	-0.40361408084933	-0.350657984455848	-0.151628718707877	49.8909703743538	0.239813579940237	-52.8879838374967	-0.987320828650175	-0.89273428393554	-1.12874819885706	-0.936773958491628	-0.844593710488432	-1.07460385979948	-0.902537827964866	-0.805106935792235	-1.06810074156451	0.012142592256041	0.011847924154185	0.0130708961820061
255	10.5789757830327	0.37	-0.148819067971704	-0.178913202180975	-0.118724933762433	0.591087055357593	-14.1132280051166	-15.9459708156075	-12.2804851946257	32.8	20.37	56.22	-0.478889298564166	-0.423848377624724	-0.368807456685282	-0.46647208689129	-0.412858332455724	-0.359244578020157	-0.459614544920451	-0.40620233547471	-0.3532460528316	-0.148819067971704	51.8887311657776	0.438190589895647	-52.9064222944709	-0.987320828650175	-0.89273428393554	-1.12874819885706	-0.936773958491628	-0.844593710488432	-1.07460385979948	-0.902537827964866	-0.805106935792235	-1.06810074156451	0.012142592256041	0.011847924154185	0.0130708961820061
255	10.5789757830327	0.37	-0.14617702285837	-0.175852992797792	-0.116501052918949	0.580957805293481	-14.0745651571173	-15.9408461363256	-12.208284177909	27.7	15.59	54.35	-0.565406218513775	-0.49921105784826	-0.433015897182744	-0.552253134504009	-0.487597876444379	-0.422942618384749	-0.528389546604373	-0.466359369586257	-0.404264405537818	-0.14617702285837	49.2049228733109	-1.9228718928365	-53.0405861964217	-0.987320828650175	-0.89273428393554	-1.12874819885706	-0.936773958491628	-0.844593710488432	-1.07460385979948	-0.902537827964866	-0.805106935792235	-1.06810074156451	0.012142592256041	0.011847924154185	0.0130708961820061
255	10.5789757830327	0.37	-0.143242099757622	-0.172308298243596	-0.114175901271647	0.704298685082922	-16.5365945585332	-18.2095321083252	-14.8636570087412	31.57	18.55	53.6	-0.567843337699292	-0.515674702262358	-0.463506066825424	-0.553439894960857	-0.502594525825334	-0.451749156689811	-0.541937733573739	-0.492180112291594	-0.44216210919006	-0.143242099757622	50.5408808836839	-0.669610481070594	-52.6084445412397	-0.987320828650175	-0.89273428393554	-1.12874819885706	-0.936773958491628	-0.844593710488432	-1.07460385979948	-0.902537827964866	-0.805106935792235	-1.06810074156451	0.012142592256041	0.011847924154185	0.0130708961820061
255	10.5789757830327	0.37	-0.132042449333438	-0.158966374365637	-0.10511852430124	0.54306718714981	-13.4362136114234	-15.3604647533751	-11.5119624694718	32.53	20.03	55.76	-0.465037104845072	-0.406780522481483	-0.348523940117893	-0.453034373333303	-0.396281408873786	-0.33952844441427	-0.44512037597454	-0.389955654821421	-0.333574008674258	-0.132042449333438	51.0743660802991	0.456026371508797	-52.6100600956234	-0.987320828650175	-0.89273428393554	-1.12874819885706	-0.936773958491628	-0.844593710488432	-1.07460385979948	-0.902537827964866	-0.805106935792235	-1.06810074156451	0.012142592256041	0.011847924154185	0.0130708961820061
255	10.5789757830327	0.38	-0.309574631433643	-0.370777485346656	-0.24837177752063	0.475509018112119	-13.4989786011492	-15.7124606496979	-11.2854965526006	26.43	16.7	41.96	-0.583479641703712	-0.501282349923726	-0.41908505814374	-0.570383865151933	-0.490031431854359	-0.409678998556786	-0.567388781852681	-0.487671175621199	-0.407058564806034	-0.309574631433643	35.6239828456909	0.217640080755828	-49.034052130354	-0.987320828650175	-0.89273428393554	-1.12874819885706	-0.936773958491628	-0.844593710488432	-1.07460385979948	-0.902537827964866	-0.805106935792235	-1.06810074156451	0.012142592256041	0.011847924154185	0.0130708961820061
255	10.5789757830327	0.38	-0.309504519926579	-0.371122667730219	-0.247886372122938	0.520011452872063	-13.9838667776814	-16.0814621802074	-11.8862713751553	28.72	16.83	48	-0.550484236843184	-0.478681487104017	-0.406878737364851	-0.537343621309773	-0.467254875833426	-0.397166130357078	-0.526864805625966	-0.458283921586226	-0.389637326218557	-0.309504519926579	36.8030583627618	-0.957952515284975	-51.1182175862151	-0.987320828650175	-0.89273428393554	-1.12874819885706	-0.936773958491628	-0.844593710488432	-1.07460385979948	-0.902537827964866	-0.805106935792235	-1.06810074156451	0.012142592256041	0.011847924154185	0.0130708961820061
255	10.5789757830327	0.38	-0.293786691140791	-0.351993072668507	-0.235580309613075	0.528928003927212	-13.922773045758	-15.9742024132528	-11.8713436782633	33.7	16.13	50.35	-0.46713033820094	-0.407140808242428	-0.347151278283916	-0.454837626033443	-0.396426743327181	-0.338015860620918	-0.441526874607132	-0.38461315387023	-0.32800083323636	-0.293786691140791	40.5001378908408	0.936186257604995	-49.4845229315774	-0.987320828650175	-0.89273428393554	-1.12874819885706	-0.936773958491628	-0.844593710488432	-1.07460385979948	-0.902537827964866	-0.805106935792235	-1.06810074156451	0.012142592256041	0.011847924154185	0.0130708961820061
255	10.5789757830327	0.38	-0.288262456771799	-0.346001130386772	-0.230523783156825	0.515479663172605	-14.4962392175906	-16.6905141709921	-12.3019642641891	31.97	17.96	47.99	-0.514142025995034	-0.446548603852728	-0.378955181710422	-0.501005183885993	-0.435138841168044	-0.369272498450094	-0.494626847551617	-0.429346901650317	-0.364350612923837	-0.288262456771799	39.9118541591786	0.552777095877229	-50.668585975423	-0.987320828650175	-0.89273428393554	-1.12874819885706	-0.936773958491628	-0.844593710488432	-1.07460385979948	-0.902537827964866	-0.805106935792235	-1.06810074156451	0.012142592256041	0.011847924154185	0.0130708961820061
255	10.5789757830327	0.38	-0.285972016655332	-0.342643927558862	-0.229300105751802	0.567540740848769	-15.2475199319883	-17.3255831239045	-13.1694567400721	27.96	17.64	46.35	-0.608927134478639	-0.535891262862105	-0.462855391245572	-0.594665040302256	-0.523339791222097	-0.452014542141938	-0.588209291005777	-0.5175166347479	-0.447500160492709	-0.285972016655332	38.7341654876011	-0.154887461065889	-50.3787858723326	-0.987320828650175	-0.89273428393554	-1.12874819885706	-0.936773958491628	-0.844593710488432	-1.07460385979948	-0.902537827964866	-0.805106935792235	-1.06810074156451	0.012142592256041	0.011847924154185	0.0130708961820061
255	10.5789757830327	0.38	-0.279558197986316	-0.334834423466545	-0.224281972506087	0.566303668099826	-15.7276287429274	-17.8765321656577	-13.578725320197	27.06	17.3	44.68	-0.648600824399506	-0.57063377135913	-0.492666718318754	-0.633771567066395	-0.557587110423597	-0.481402653780798	-0.62848872103586	-0.5530850470898	-0.477091665831285	-0.279558197986316	39.0464738792402	-0.353801435302498	-50.6752630146295	-0.987320828650175	-0.89273428393554	-1.12874819885706	-0.936773958491628	-0.844593710488432	-1.07460385979948	-0.902537827964866	-0.805106935792235	-1.06810074156451	0.012142592256041	0.011847924154185	0.0130708961820061
255	10.5789757830327	0.38	-0.276747905289687	-0.331580321123948	-0.221915489455426	0.572320701396979	-15.1100296962864	-17.1493721794959	-13.070687213077	28.76	17.11	47.99	-0.586190511399159	-0.516482815943119	-0.446775120487078	-0.57218330116095	-0.504141293440358	-0.436099285719766	-0.562249092826213	-0.494744571232517	-0.42817711127736	-0.276747905289687	38.837681977167	0.422679191867704	-49.9805993280626	-0.987320828650175	-0.89273428393554	-1.12874819885706	-0.936773958491628	-0.844593710488432	-1.07460385979948	-0.902537827964866	-0.805106935792235	-1.06810074156451	0.012142592256041	0.011847924154185	0.0130708961820061
255	10.5789757830327	0.38	-0.273383559123182	-0.327392287803079	-0.219374830443285	0.536753348066866	-14.2391793395054	-16.3045080628874	-12.1738506161235	29.93	18.33	49.4	-0.535838682868865	-0.467962791209964	-0.400086899551062	-0.522688416061957	-0.45647829828913	-0.390268180516302	-0.515518080160422	-0.45049307504115	-0.384738643644231	-0.273383559123182	40.3431608868644	-0.203078996769356	-51.2842817569559	-0.987320828650175	-0.89273428393554	-1.12874819885706	-0.936773958491628	-0.844593710488432	-1.07460385979948	-0.902537827964866	-0.805106935792235	-1.06810074156451	0.012142592256041	0.011847924154185	0.0130708961820061
255	10.5789757830327	0.38	-0.271172591386094	-0.325161609961945	-0.217183572810243	0.494611804765628	-14.3369317257548	-16.5996057269988	-12.0742577245108	25.46	15.34	40.64	-0.639539970416731	-0.552364980382799	-0.465189990348868	-0.625624170611779	-0.540346027945371	-0.455067885278963	-0.618660467590241	-0.533952073719929	-0.449426797112548	-0.271172591386094	35.652960112995	-1.56029624001027	-50.3934059649858	-0.987320828650175	-0.89273428393554	-1.12874819885706	-0.936773958491628	-0.844593710488432	-1.07460385979948	-0.902537827964866	-0.805106935792235	-1.06810074156451	0.012142592256041	0.011847924154185	0.0130708961820061
255	10.5789757830327	0.38	-0.270504753691876	-0.323887083898765	-0.217122423484987	0.506495868255348	-13.0343848956605	-15.04316984513	-11.025599946191	31.97	15.11	52.1	-0.463350449537776	-0.401477093127942	-0.339603736718107	-0.451510688310465	-0.391218350688798	-0.33092601306713	-0.432356556308224	-0.374509992999919	-0.316692052128628	-0.270504753691876	40.709098083695	0.453600241697053	-50.3766361762752	-0.987320828650175	-0.89273428393554	-1.12874819885706	-0.936773958491628	-0.844593710488432	-1.07460385979948	-0.902537827964866	-0.805106935792235	-1.06810074156451	0.012142592256041	0.011847924154185	0.0130708961820061
255	10.5789757830327	0.38	-0.268971555731575	-0.322501421742311	-0.215441689720838	0.464813237371221	-13.469253840832	-15.7257907258616	-11.2127169558023	32.07	18.96	53.96	-0.482938768852139	-0.413640559043618	-0.344342349235096	-0.470576860882127	-0.403052495186754	-0.33552812949138	-0.461266108854884	-0.394980925559683	-0.328905020737661	-0.268971555731575	42.61912564049	1.51444089145461	-50.3954010716048	-0.987320828650175	-0.89273428393554	-1.12874819885706	-0.936773958491628	-0.844593710488432	-1.07460385979948	-0.902537827964866	-0.805106935792235	-1.06810074156451	0.012142592256041	0.011847924154185	0.0130708961820061
255	10.5789757830327	0.38	-0.267617196404901	-0.320555215877421	-0.21467917693238	0.592819458280496	-15.5090643951076	-17.5158609351355	-13.5022678550796	30.84	17.93	53.22	-0.558997642714457	-0.494953143877811	-0.430908645041164	-0.54501849897802	-0.482575594113072	-0.420132689248125	-0.531905089326363	-0.471021397443889	-0.409833031884753	-0.267617196404901	41.3135170864819	-0.198986409844743	-51.2909614004445	-0.987320828650175	-0.89273428393554	-1.12874819885706	-0.936773958491628	-0.844593710488432	-1.07460385979948	-0.902537827964866	-0.805106935792235	-1.06810074156451	0.012142592256041	0.011847924154185	0.0130708961820061
255	10.5789757830327	0.38	-0.26709671193665	-0.320409734834348	-0.213783689038953	0.432796743516295	-12.8295633140459	-15.1226723280075	-10.5364543000843	35.43	19.73	52.92	-0.420922424890185	-0.357096337426354	-0.293270249962523	-0.40955569885918	-0.347453191815237	-0.285350684771294	-0.404149966306636	-0.342600757056003	-0.281732704580712	-0.26709671193665	43.5153197988783	1.71756695379864	-50.4897993652554	-0.987320828650175	-0.89273428393554	-1.12874819885706	-0.936773958491628	-0.844593710488432	-1.07460385979948	-0.902537827964866	-0.805106935792235	-1.06810074156451	0.012142592256041	0.011847924154185	0.0130708961820061
255	10.5789757830327	0.38	-0.266992216521756	-0.320506445967268	-0.213477987076244	0.511297285172023	-15.0276522280893	-17.3214875182	-12.7338169379785	32.09	19.4	48.58	-0.531530591297474	-0.461141507980552	-0.390752424663631	-0.517918674928684	-0.449332178953061	-0.380745682977437	-0.514675408118196	-0.446874809104517	-0.378678383552943	-0.266992216521756	41.5333957626738	-0.511998672451585	-52.2390613748644	-0.987320828650175	-0.89273428393554	-1.12874819885706	-0.936773958491628	-0.844593710488432	-1.07460385979948	-0.902537827964866	-0.805106935792235	-1.06810074156451	0.012142592256041	0.011847924154185	0.0130708961820061
255	10.5789757830327	0.38	-0.262174208584832	-0.313991962737218	-0.210356454432447	0.513942087465643	-13.5526065954445	-15.6103689129101	-11.494844277979	31.19	18.07	56.68	-0.492712262233524	-0.427762821753687	-0.36281338127385	-0.480306086971496	-0.416992031286246	-0.353677975600997	-0.465446900593502	-0.404152278235717	-0.342940702744825	-0.262174208584832	41.7683892210377	-0.23978527416642	-51.6661791115499	-0.987320828650175	-0.89273428393554	-1.12874819885706	-0.936773958491628	-0.844593710488432	-1.07460385979948	-0.902537827964866	-0.805106935792235	-1.06810074156451	0.012142592256041	0.011847924154185	0.0130708961820061
255	10.5789757830327	0.38	-0.261437998403497	-0.31406099249038	-0.208815004316615	0.476611410259493	-13.3465555858793	-15.5302133224852	-11.1628978492735	37.28	19.02	57.25	-0.411110864518752	-0.353305771873351	-0.295500679227951	-0.399735510830576	-0.343529873297093	-0.287324235763609	-0.389263375769637	-1.00368270874018	-0.280051237169523	-0.261437998403497	44.667795868298	0.119592819900275	-52.2639256573814	-0.987320828650175	-0.89273428393554	-1.12874819885706	-0.936773958491628	-0.844593710488432	-1.07460385979948	-0.902537827964866	-0.805106935792235	-1.06810074156451	0.012142592256041	0.011847924154185	0.0130708961820061
255	10.5789757830327	0.38	-0.26079927759866	-0.312469318152383	-0.209129237044936	0.571674487179861	-14.4917506623809	-16.4502294906255	-12.5332718341363	34.87	19.01	57.92	-0.465059182072267	-0.409691652854008	-0.354324123635749	-0.452599875211591	-0.398715686314824	-0.344831497418056	-0.440205883067006	-0.387473067700257	-0.335186965326428	-0.26079927759866	46.7221423398053	0.317310554229533	-52.2298982460557	-0.987320828650175	-0.89273428393554	-1.12874819885706	-0.936773958491628	-0.844593710488432	-1.07460385979948	-0.902537827964866	-0.805106935792235	-1.06810074156451	0.012142592256041	0.011847924154185	0.0130708961820061
255	10.5789757830327	0.38	-0.260038076144326	-0.311593499313142	-0.208482652975509	0.575089846190082	-13.3985030412911	-15.1966386664129	-11.6003674161693	32.84	18.03	48.2	-0.455808878476154	-0.401875492243432	-0.347942106010709	-0.443981660020691	-0.391447724239986	-0.338913788459282	-0.438778286191507	-0.38675717854036	-0.334439172768561	-0.260038076144326	40.4581349782787	-0.660697121882132	-51.2869333460986	-0.987320828650175	-0.89273428393554	-1.12874819885706	-0.936773958491628	-0.844593710488432	-1.07460385979948	-0.902537827964866	-0.805106935792235	-1.06810074156451	0.012142592256041	0.011847924154185	0.0130708961820061
255	10.5789757830327	0.38	-0.259179438157738	-0.310840582390693	-0.207518293924783	0.493143888648901	-14.1710193538211	-16.4140854374043	-11.9279532702379	34.97	18.49	53.54	-0.462765427391673	-0.399526239390877	-0.336287051390081	-0.450350040654964	-0.388807476752409	-0.327264912849854	-0.440657445809895	-0.380492580560564	-0.320408031617886	-0.259179438157738	43.294029417763	-0.150475084886702	-52.4906983871515	-0.987320828650175	-0.89273428393554	-1.12874819885706	-0.936773958491628	-0.844593710488432	-1.07460385979948	-0.902537827964866	-0.805106935792235	-1.06810074156451	0.012142592256041	0.011847924154185	0.0130708961820061
255	10.5789757830327	0.38	-0.259162118439846	-0.311326787977818	-0.206997448901874	0.484500060997755	-13.5853949116231	-15.7732830813904	-11.3975067418557	28.45	17.15	48.86	-0.544890653589209	-0.469309697573073	-0.393728741556937	-0.53196760231228	-0.458179183135824	-0.384390763959367	-0.521286197678828	-0.449448982316245	-0.377193516751464	-0.259162118439846	37.9313801373867	1.03802790884313	-49.6810650047254	-0.987320828650175	-0.89273428393554	-1.12874819885706	-0.936773958491628	-0.844593710488432	-1.07460385979948	-0.902537827964866	-0.805106935792235	-1.06810074156451	0.012142592256041	0.011847924154185	0.0130708961820061
255	10.5789757830327	0.38	-0.256347623879599	-0.307185447343233	-0.205509800415966	0.613185410902914	-15.0056975625424	-16.8664867193504	-13.1449084057343	29.83	16.51	55.39	-0.556097431882759	-0.494746180220546	-0.433394928558332	-0.542478922839621	-0.482630128350678	-0.422781333861735	-0.521098120146684	-0.463830819244528	-0.406285222901274	-0.256347623879599	42.1829288644076	0.153453661214241	-50.6824627697502	-0.987320828650175	-0.89273428393554	-1.12874819885706	-0.936773958491628	-0.844593710488432	-1.07460385979948	-0.902537827964866	-0.805106935792235	-1.06810074156451	0.012142592256041	0.011847924154185	0.0130708961820061
255	10.5789757830327	0.38	-0.252635956945918	-0.303457530368611	-0.201814383523225	0.518973618814836	-13.812244642513	-15.8884080402598	-11.7360812447662	31.05	19.76	64.23	-0.50368212687854	-0.437865187052051	-0.372048247225561	-0.49103381924358	-0.426869653772369	-0.362705488301158	-0.473892972236656	-0.412121969400913	-0.350079396002953	-0.252635956945918	47.3364101599756	1.02066244754876	-51.6679921258733	-0.987320828650175	-0.89273428393554	-1.12874819885706	-0.936773958491628	-0.844593710488432	-1.07460385979948	-0.902537827964866	-0.805106935792235	-1.06810074156451	0.012142592256041	0.011847924154185	0.0130708961820061
255	10.5789757830327	0.38	-0.252341826216234	-0.302544202024001	-0.202139450408468	0.509325735983226	-14.3230058422422	-16.5179246493609	-12.1280870351236	27.4	17.36	51.43	-0.592058429740505	-0.513385096986147	-0.434711764231789	-0.578394233093741	-0.501536612836008	-0.424678992578275	-0.564275157219595	-0.489643240510029	-0.414637276962409	-0.252341826216234	40.105156067296	0.899525310603943	-49.7203194249265	-0.987320828650175	-0.89273428393554	-1.12874819885706	-0.936773958491628	-0.844593710488432	-1.07460385979948	-0.902537827964866	-0.805106935792235	-1.06810074156451	0.012142592256041	0.011847924154185	0.0130708961820061
255	10.5789757830327	0.38	-0.251614599950376	-0.3023028341704	-0.200926365730353	0.527061869549282	-13.8018766558941	-15.8431208828284	-11.7606324289598	29.44	17.21	51.77	-0.529287226341917	-0.461093307785662	-0.392899389229408	-0.516438857006457	-0.449900335762733	-0.383361814519008	-0.503496426149533	-0.438530370110942	-0.373666522266917	-0.251614599950376	40.3654822306365	-0.243601455013892	-50.67612947092	-0.987320828650175	-0.89273428393554	-1.12874819885706	-0.936773958491628	-0.844593710488432	-1.07460385979948	-0.902537827964866	-0.805106935792235	-1.06810074156451	0.012142592256041	0.011847924154185	0.0130708961820061
255	10.5789757830327	0.38	-0.248250646246539	-0.297707374580445	-0.198793917912632	0.527772720739352	-14.7883273417494	-16.9723472006583	-12.6043074828405	30.32	18.26	51.86	-0.550759089275081	-0.479886818384658	-0.409014547494236	-0.537130831726058	-0.468012259648033	-0.398893687570008	-0.527000423951897	-0.458713344686091	-0.390757708950414	-0.248250646246539	41.9204241001803	-0.808913536581541	-52.2033326272676	-0.987320828650175	-0.89273428393554	-1.12874819885706	-0.936773958491628	-0.844593710488432	-1.07460385979948	-0.902537827964866	-0.805106935792235	-1.06810074156451	0.012142592256041	0.011847924154185	0.0130708961820061
255	10.5789757830327	0.38	-0.247546773771289	-0.297335115527754	-0.197758432014824	0.508862752267029	-13.9502624296451	-16.0900415424926	-11.8104833167976	32.6	17.81	60.48	-0.486080952270785	-0.421438119244207	-0.356795286217629	-0.473519632994152	-0.410547302094431	-0.34757497119471	-0.454201080034239	-0.393791727096424	-0.333585522582019	-0.247546773771289	46.0979145343766	-0.657896246263458	-53.2815125672761	-0.987320828650175	-0.89273428393554	-1.12874819885706	-0.936773958491628	-0.844593710488432	-1.07460385979948	-0.902537827964866	-0.805106935792235	-1.06810074156451	0.012142592256041	0.011847924154185	0.0130708961820061
255	10.5789757830327	0.38	-0.246895380451271	-0.296221272118887	-0.197569488783654	0.576420032756345	-15.665716334426	-17.7624047380505	-13.5690279308015	29.44	15.16	49.94	-0.593388605329739	-0.523344541702895	-0.453300478076051	-0.578983888075505	-0.510640168747187	-0.442296449418868	-0.557563141961759	-0.49183024270189	-0.425973531118959	-0.246895380451271	41.7541952127669	-0.408018208378822	-50.7892735182361	-0.987320828650175	-0.89273428393554	-1.12874819885706	-0.936773958491628	-0.844593710488432	-1.07460385979948	-0.902537827964866	-0.805106935792235	-1.06810074156451	0.012142592256041	0.011847924154185	0.0130708961820061
255	10.5789757830327	0.38	-0.24639647983316	-0.295938913197656	-0.196854046468665	0.52237715633328	-14.2159112094893	-16.3382300054951	-12.0935924134836	33.51	18.38	61.02	-0.480451687217469	-0.418041521244082	-0.355631355270696	-0.467846920499764	-0.407074100390358	-0.346301280280951	-0.450057504814271	-0.391857340187575	-0.333182191421089	-0.24639647983316	45.0190544467819	0.197574908581095	-52.2649315794569	-0.987320828650175	-0.89273428393554	-1.12874819885706	-0.936773958491628	-0.844593710488432	-1.07460385979948	-0.902537827964866	-0.805106935792235	-1.06810074156451	0.012142592256041	0.011847924154185	0.0130708961820061
255	10.5789757830327	0.38	-0.245328989134869	-0.294390420003876	-0.196267558265863	0.595795614298988	-15.2833967050303	-17.248825014855	-13.3179683952057	28.36	17.19	47.24	-0.597786948440201	-0.5296717353346	-0.461556522228999	-0.583642095804716	-0.517138626906859	-0.450635158009001	-0.575283426894076	-0.508909926879166	-0.443862072382013	-0.245328989134869	40.8041029349603	0.434834636260722	-49.6760235641648	-0.987320828650175	-0.89273428393554	-1.12874819885706	-0.936773958491628	-0.844593710488432	-1.07460385979948	-0.902537827964866	-0.805106935792235	-1.06810074156451	0.012142592256041	0.011847924154185	0.0130708961820061
255	10.5789757830327	0.38	-0.24393064618057	-0.293010379855713	-0.194850912505427	0.514260558222488	-14.5210636916894	-16.724466852443	-12.3176605309358	33.29	18.63	53.44	-0.494961633387263	-0.429751780237418	-0.364541927087573	-0.482021838860488	-0.418516768554326	-0.355011698248165	-0.471358988960293	-0.410117829056354	-0.347790439020827	-0.24393064618057	44.0702496412204	-0.668930813940119	-52.8527295420775	-0.987320828650175	-0.89273428393554	-1.12874819885706	-0.936773958491628	-0.844593710488432	-1.07460385979948	-0.902537827964866	-0.805106935792235	-1.06810074156451	0.012142592256041	0.011847924154185	0.0130708961820061
255	10.5789757830327	0.38	-0.24169709895366	-0.290380912728673	-0.193013285178647	0.470025752078338	-13.0520774596977	-15.2159499275204	-10.888204991875	30.88	18.85	54.59	-0.484905120690859	-0.415946373772835	-0.346987626854812	-0.472768013957668	-0.405535294742422	-0.338302575527176	-0.462793694219377	-0.396835317860999	-0.331747528593018	-0.24169709895366	43.0248529919314	0.743329410358244	-51.0566093735658	-0.987320828650175	-0.89273428393554	-1.12874819885706	-0.936773958491628	-0.844593710488432	-1.07460385979948	-0.902537827964866	-0.805106935792235	-1.06810074156451	0.012142592256041	0.011847924154185	0.0130708961820061
255	10.5789757830327	0.38	-0.238142287484183	-0.285747893193264	-0.190536681775101	0.538227703796932	-14.8468448789598	-16.9939363438442	-12.6997534140755	31.79	18.36	49.51	-0.526284305478622	-0.45979114476927	-0.393297984059918	-0.512879616137419	-0.448080065048086	-0.383280513958753	-0.506193997074707	-0.442235004290178	-0.378096139435803	-0.238142287484183	44.2690388538659	-0.732668382937657	-52.4177272478456	-0.987320828650175	-0.89273428393554	-1.12874819885706	-0.936773958491628	-0.844593710488432	-1.07460385979948	-0.902537827964866	-0.805106935792235	-1.06810074156451	0.012142592256041	0.011847924154185	0.0130708961820061
255	10.5789757830327	0.38	-0.238076265733809	-0.285325074462676	-0.190827457004943	0.5084757463586	-14.2929276296366	-16.4869649531613	-12.0988903061119	29.94	18.74	47.8	-0.54166827303473	-0.469584635361959	-0.397500997689188	-0.528372252825095	-0.458058010834134	-0.387743768843173	-0.52449779991623	-0.45446315596887	-0.384810373494589	-0.238076265733809	41.4371246847678	0.186312439861704	-51.1129195386076	-0.987320828650175	-0.89273428393554	-1.12874819885706	-0.936773958491628	-0.844593710488432	-1.07460385979948	-0.902537827964866	-0.805106935792235	-1.06810074156451	0.012142592256041	0.011847924154185	0.0130708961820061
255	10.5789757830327	0.38	-0.237843098989923	-0.285137646120619	-0.190548551859227	0.612344641302558	-16.7098674169857	-18.785657346252	-14.6340774877194	35.13	21.75	59.04	-0.527260909622895	-0.4689992866135	-0.410737663604105	-0.513082721371733	-0.456387769139119	-0.399692816906505	-0.505943877597235	-0.450089833544297	-0.39423091575595	-0.237843098989923	48.6877244395244	-2.17847429813821	-55.4907313389262	-0.987320828650175	-0.89273428393554	-1.12874819885706	-0.936773958491628	-0.844593710488432	-1.07460385979948	-0.902537827964866	-0.805106935792235	-1.06810074156451	0.012142592256041	0.011847924154185	0.0130708961820061
255	10.5789757830327	0.38	-0.2376293539914	-0.285368335555645	-0.189890372427155	0.474046889915009	-13.6600215234912	-15.9064867897483	-11.4135562572341	31.29	18.76	50.94	-0.500356860941416	-0.429691708812237	-0.359026556683059	-0.48773197106034	-0.418849825888199	-0.349967680716059	-0.480660174532686	-0.413049738143283	-0.344692510597354	-0.2376293539914	42.6811031292512	-0.520677042597422	-52.3288517054611	-0.987320828650175	-0.89273428393554	-1.12874819885706	-0.936773958491628	-0.844593710488432	-1.07460385979948	-0.902537827964866	-0.805106935792235	-1.06810074156451	0.012142592256041	0.011847924154185	0.0130708961820061
255	10.5789757830327	0.38	-0.235603317787581	-0.282964093294149	-0.188242542281013	0.65970909735586	-16.4652535241479	-18.3115558491498	-14.618951199146	30.84	15.61	60.04	-0.584303211786675	-0.525389573463698	-0.466475935140721	-0.569689861195501	-0.512249645633256	-0.454809430071011	-0.537390603080062	-0.483038987785822	-0.429275673882362	-0.235603317787581	43.9639572112262	1.30713138798034	-49.388581180787	-0.987320828650175	-0.89273428393554	-1.12874819885706	-0.936773958491628	-0.844593710488432	-1.07460385979948	-0.902537827964866	-0.805106935792235	-1.06810074156451	0.012142592256041	0.011847924154185	0.0130708961820061
255	10.5789757830327	0.38	-0.234893125348544	-0.281703904675967	-0.188082346021122	0.576642721458823	-15.3937211438513	-17.4530664997529	-13.3343757879497	31.75	16.29	57.48	-0.54118710346846	-0.477330637430391	-0.413474171392323	-0.52741322187158	-0.465181981927715	-0.402950741983851	-0.503685459915167	-0.443958899274316	-0.384804797312171	-0.234893125348544	45.3472036306331	0.282110873085302	-51.263703480584	-0.987320828650175	-0.89273428393554	-1.12874819885706	-0.936773958491628	-0.844593710488432	-1.07460385979948	-0.902537827964866	-0.805106935792235	-1.06810074156451	0.012142592256041	0.011847924154185	0.0130708961820061
255	10.5789757830327	0.38	-0.231212751909165	-0.27714283088858	-0.18528267292975	0.638124596423565	-16.5688655858016	-18.5169376864005	-14.6207934852027	30.52	18.28	53.57	-0.597050712586739	-0.534238067454432	-0.471425422322124	-0.582216437548322	-0.520964430455866	-0.45971242336341	-0.568671908221031	-0.508763897602661	-0.449478839503319	-0.231212751909165	42.7553789883597	-1.6457721117411	-53.1067821333952	-0.987320828650175	-0.89273428393554	-1.12874819885706	-0.936773958491628	-0.844593710488432	-1.07460385979948	-0.902537827964866	-0.805106935792235	-1.06810074156451	0.012142592256041	0.011847924154185	0.0130708961820061
255	10.5789757830327	0.38	-0.230306777524325	-0.275859163665668	-0.184754391382982	0.519319247456222	-14.072212773109	-16.1859890101468	-11.9584365360713	33	21.99	57.08	-0.483140290713133	-0.420045569406655	-0.356950848100176	-0.470569650462936	-0.409116566292659	-0.347663482122383	-0.466141118234517	-0.405535632063007	-0.344341683349602	-0.230306777524325	47.5067145957199	1.26170294708068	-51.4693051657193	-0.987320828650175	-0.89273428393554	-1.12874819885706	-0.936773958491628	-0.844593710488432	-1.07460385979948	-0.902537827964866	-0.805106935792235	-1.06810074156451	0.012142592256041	0.011847924154185	0.0130708961820061
255	10.5789757830327	0.38	-0.230133700350068	-0.275869321194981	-0.184398079505156	0.618724849610571	-14.9975125549248	-16.8356380839709	-13.1593870258786	28.69	16.42	56.98	-0.576737847566617	-0.513769247511673	-0.45080064745673	-0.562977887223668	-0.50151160827226	-0.440045329320852	-0.53837350392527	-0.479897127191926	-0.421133699439399	-0.230133700350068	46.2511716366871	-0.814073638520544	-52.0435044603849	-0.987320828650175	-0.89273428393554	-1.12874819885706	-0.936773958491628	-0.844593710488432	-1.07460385979948	-0.902537827964866	-0.805106935792235	-1.06810074156451	0.012142592256041	0.011847924154185	0.0130708961820061
255	10.5789757830327	0.38	-0.229418913422798	-0.275079333373358	-0.183758493472238	0.469067187359069	-12.7240134309208	-14.8375600745914	-10.6104667872503	30.85	21.18	61.55	-0.47332910890466	-0.405905412255899	-0.338481715607138	-0.461489292975276	-0.395752127204464	-0.330014961433652	-0.45168199108181	-0.387062596751649	-0.322650599002611	-0.229418913422798	46.3354911820985	-0.241560746997281	-53.5345652821825	-0.987320828650175	-0.89273428393554	-1.12874819885706	-0.936773958491628	-0.844593710488432	-1.07460385979948	-0.902537827964866	-0.805106935792235	-1.06810074156451	0.012142592256041	0.011847924154185	0.0130708961820061
255	10.5789757830327	0.38	-0.228553850313524	-0.274141147199259	-0.182966553427789	0.55826238611179	-14.0215320834876	-15.9688817400598	-12.0741824269153	32.46	20.36	55.51	-0.484493873299127	-0.425411528452551	-0.366329183605975	-0.472004360010659	-0.41444506792438	-0.356885775838101	-0.465396032237689	-0.408429215836662	-0.351603496638198	-0.228553850313524	46.3369153756714	0.420472470901596	-52.4588960504219	-0.987320828650175	-0.89273428393554	-1.12874819885706	-0.936773958491628	-0.844593710488432	-1.07460385979948	-0.902537827964866	-0.805106935792235	-1.06810074156451	0.012142592256041	0.011847924154185	0.0130708961820061
255	10.5789757830327	0.38	-0.226098533114297	-0.271512090390555	-0.18068497583804	0.546747007598126	-13.509295198117	-15.4297110666613	-11.5888793295726	33.47	15.02	56.6	-0.454223429547741	-0.397689779747073	-0.341156129946406	-0.442313799106272	-0.387262448176237	-0.332211097246202	-0.418644542774986	-0.366090002345059	-0.314058852778351	-0.226098533114297	44.9526215472321	0.111340827757792	-51.522805807927	-0.987320828650175	-0.89273428393554	-1.12874819885706	-0.936773958491628	-0.844593710488432	-1.07460385979948	-0.902537827964866	-0.805106935792235	-1.06810074156451	0.012142592256041	0.011847924154185	0.0130708961820061
255	10.5789757830327	0.38	-0.225509364367387	-0.270631786430706	-0.180386942304068	0.56590954410297	-14.9631952173734	-17.0092931332798	-12.9170973014669	36.3	17.91	58.67	-0.462275343121353	-0.406666881986369	-0.351058420851386	-0.449643713372767	-0.395554748145142	-0.341465782917517	-0.433314922867211	-0.381293181131329	-0.329149808383459	-0.225509364367387	48.6471679753923	-0.417935959577959	-53.4266233333906	-0.987320828650175	-0.89273428393554	-1.12874819885706	-0.936773958491628	-0.844593710488432	-1.07460385979948	-0.902537827964866	-0.805106935792235	-1.06810074156451	0.012142592256041	0.011847924154185	0.0130708961820061
255	10.5789757830327	0.38	-0.224764145112782	-0.26963206284629	-0.179896227379275	0.479183240276066	-12.1580540851902	-14.1370331421948	-10.1790750281856	30.39	18.26	58.4	-0.457643669864557	-0.393580211207908	-0.329516752551259	-0.446301915818761	-0.383826137794998	-0.321350359771234	-0.431341750698263	-0.371048684125963	-0.310896702184344	-0.224764145112782	44.3768483307143	1.18981661401745	-50.4917268488468	-0.987320828650175	-0.89273428393554	-1.12874819885706	-0.936773958491628	-0.844593710488432	-1.07460385979948	-0.902537827964866	-0.805106935792235	-1.06810074156451	0.012142592256041	0.011847924154185	0.0130708961820061
255	10.5789757830327	0.38	-0.224735121415541	-0.269368074825149	-0.180102168005932	0.55170492079788	-14.2042459145378	-16.2033352446348	-12.2051565844408	32.26	18.11	62.17	-0.494585182482634	-0.433565648775678	-0.372546115068722	-0.481880035659169	-0.422428001671785	-0.362975967684401	-0.461953117993306	-0.403987601152903	-0.347632628890766	-0.224735121415541	47.1572767524628	0.53577270056221	-51.7769502330279	-0.987320828650175	-0.89273428393554	-1.12874819885706	-0.936773958491628	-0.844593710488432	-1.07460385979948	-0.902537827964866	-0.805106935792235	-1.06810074156451	0.012142592256041	0.011847924154185	0.0130708961820061
255	10.5789757830327	0.38	-0.224104609002655	-0.268356596557087	-0.179852621448223	0.561135815029816	-15.8713856850517	-18.0628347583873	-13.6799366117162	34.75	18.89	56.67	-0.512507730072246	-0.450328420724214	-0.388149111376183	-0.498803028629378	-0.438286423706153	-0.377769818782928	-0.486148142901162	-0.427417519900108	-0.367784917600804	-0.224104609002655	45.4243356862363	-0.582587050707459	-53.0642599276672	-0.987320828650175	-0.89273428393554	-1.12874819885706	-0.936773958491628	-0.844593710488432	-1.07460385979948	-0.902537827964866	-0.805106935792235	-1.06810074156451	0.012142592256041	0.011847924154185	0.0130708961820061
255	10.5789757830327	0.38	-0.223581144394726	-0.268526892663936	-0.178635396125517	0.569637572585155	-13.9046863523888	-15.7916542823303	-12.0177184224473	35	18.62	55.38	-0.44486305906223	-0.391705719707012	-0.338548380351795	-0.432923093396193	-0.381192478049342	-0.32946186270249	-0.422449877968486	-0.371777738028539	-0.321462964794003	-0.223581144394726	46.1623040720135	-1.36001888345539	-53.6888349018368	-0.987320828650175	-0.89273428393554	-1.12874819885706	-0.936773958491628	-0.844593710488432	-1.07460385979948	-0.902537827964866	-0.805106935792235	-1.06810074156451	0.012142592256041	0.011847924154185	0.0130708961820061
255	10.5789757830327	0.38	-0.223483252115179	-0.268012293459312	-0.178954210771046	0.599487791615288	-16.272130157229	-18.3487049539987	-14.1955553604592	35.48	20	57.07	-0.510050147904868	-0.452326331162308	-0.394602514419748	-0.496267549951525	-0.440103548771735	-0.383939547591945	-0.486472709521946	-0.431298254204035	-0.376601398434562	-0.223483252115179	48.2250656511458	0.0708914153350964	-52.8910984115688	-0.987320828650175	-0.89273428393554	-1.12874819885706	-0.936773958491628	-0.844593710488432	-1.07460385979948	-0.902537827964866	-0.805106935792235	-1.06810074156451	0.012142592256041	0.011847924154185	0.0130708961820061
255	10.5789757830327	0.38	-0.222827151094629	-0.267571444427953	-0.178082857761304	0.601555348485556	-14.6840150738506	-16.5498640462403	-12.8181661014609	31.15	18.58	57.75	-0.5229627221849	-0.464003358225142	-0.405043994265383	-0.509804103974119	-0.452328256386341	-0.394852408798563	-0.494826760365024	-0.438957015098031	-0.382934283910694	-0.222827151094629	45.0976811676913	-0.450180938016431	-52.4007988639963	-0.987320828650175	-0.89273428393554	-1.12874819885706	-0.936773958491628	-0.844593710488432	-1.07460385979948	-0.902537827964866	-0.805106935792235	-1.06810074156451	0.012142592256041	0.011847924154185	0.0130708961820061
255	10.5789757830327	0.38	-0.221463618357103	-0.265550982760709	-0.177376253953497	0.49725648650463	-13.7527810709021	-15.9118126796385	-11.5937494621656	31.56	21.42	61.16	-0.496325837413092	-0.42898070252606	-0.361635567639027	-0.483738499355827	-0.418101306944152	-0.352464114532477	-0.474048508930467	-0.409778352582852	-0.345276067424122	-0.221463618357103	47.2670522361739	-0.249527704602187	-53.5671587593302	-0.987320828650175	-0.89273428393554	-1.12874819885706	-0.936773958491628	-0.844593710488432	-1.07460385979948	-0.902537827964866	-0.805106935792235	-1.06810074156451	0.012142592256041	0.011847924154185	0.0130708961820061
255	10.5789757830327	0.38	-0.219894917194941	-0.264009298980832	-0.175780535409051	0.550904933014359	-13.8760156310041	-15.83207059319	-11.9199606688182	31.39	18.88	59.67	-0.496516504478907	-0.435171807543881	-0.373827110608855	-0.483965474062243	-0.424171459028397	-0.364377443994551	-0.468859850499324	-0.410583122209349	-0.352614485286951	-0.219894917194941	45.4469644111095	-0.0964205032437456	-52.0774275362397	-0.987320828650175	-0.89273428393554	-1.12874819885706	-0.936773958491628	-0.844593710488432	-1.07460385979948	-0.902537827964866	-0.805106935792235	-1.06810074156451	0.012142592256041	0.011847924154185	0.0130708961820061
255	10.5789757830327	0.38	-0.219550066655968	-0.263406272374404	-0.175693860937532	0.602487952523439	-14.5382464016237	-16.3819811930843	-12.6945116101631	31.82	17.71	55.25	-0.506934575564197	-0.449880858864987	-0.392827142165777	-0.494016698293615	-0.438416843583066	-0.382816988872518	-0.479227870071805	-0.425480046587457	-0.371258450498368	-0.219550066655968	45.9917189539732	0.598167381984837	-51.1415623001541	-0.987320828650175	-0.89273428393554	-1.12874819885706	-0.936773958491628	-0.844593710488432	-1.07460385979948	-0.902537827964866	-0.805106935792235	-1.06810074156451	0.012142592256041	0.011847924154185	0.0130708961820061
255	10.5789757830327	0.38	-0.218317847093608	-0.262185279642157	-0.174450414545059	0.538801821071893	-13.7867424416457	-15.7782244551048	-11.7952604281866	33.78	19.41	61.96	-0.460359831823442	-0.402254540736724	-0.344149249650006	-0.448230449931232	-0.391656094466671	-0.335081739002111	-0.433769824823529	-0.378670894820195	-0.324202353120262	-0.218317847093608	47.8628242548561	-0.41095649882326	-52.8236443063003	-0.987320828650175	-0.89273428393554	-1.12874819885706	-0.936773958491628	-0.844593710488432	-1.07460385979948	-0.902537827964866	-0.805106935792235	-1.06810074156451	0.012142592256041	0.011847924154185	0.0130708961820061
255	10.5789757830327	0.38	-0.217274346559863	-0.260450391726108	-0.174098301393619	0.526651336345582	-14.2787065420643	-16.392211699632	-12.1652013844966	30.37	18.97	53.21	-0.531084911609712	-0.462610277413845	-0.394135643217977	-0.517930003492325	-0.451151477586351	-0.384372951680376	-0.508666773974769	-0.443051349280205	-0.377721055767184	-0.217274346559863	43.4253078406293	-1.70917516170164	-53.5135220824862	-0.987320828650175	-0.89273428393554	-1.12874819885706	-0.936773958491628	-0.844593710488432	-1.07460385979948	-0.902537827964866	-0.805106935792235	-1.06810074156451	0.012142592256041	0.011847924154185	0.0130708961820061
255	10.5789757830327	0.38	-0.216686803033684	-0.259641205700726	-0.173732400366641	0.630981416196967	-16.0677728788651	-17.9862515730141	-14.1492941847162	32.1	15.74	62.14	-0.551826362714315	-0.492966565527584	-0.434106768340854	-0.537693141759413	-0.480340845075031	-0.422988548390648	-0.505236644211525	-0.4512300460888	-0.397482129805161	-0.216686803033684	46.0541356432256	-0.498342837027841	-52.0095012100543	-0.987320828650175	-0.89273428393554	-1.12874819885706	-0.936773958491628	-0.844593710488432	-1.07460385979948	-0.902537827964866	-0.805106935792235	-1.06810074156451	0.012142592256041	0.011847924154185	0.0130708961820061
255	10.5789757830327	0.38	-0.215624175329146	-0.258730229765048	-0.172518120893244	0.583866900599906	-14.8009336658998	-16.7518281302938	-12.8500392015058	31.3	17.28	52.62	-0.526866187738818	-0.465508088721716	-0.404149989704613	-0.513571159212184	-0.453761380614491	-0.393951602016798	-0.500360525670805	-0.441673728594403	-0.383614502510234	-0.215624175329146	43.5068989278381	0.71297510101113	-50.2366968207872	-0.987320828650175	-0.89273428393554	-1.12874819885706	-0.936773958491628	-0.844593710488432	-1.07460385979948	-0.902537827964866	-0.805106935792235	-1.06810074156451	0.012142592256041	0.011847924154185	0.0130708961820061
255	10.5789757830327	0.38	-0.214325794240995	-0.257225249992368	-0.171426338489623	0.647023997152721	-15.989914250865	-17.8338423927726	-14.1459861089573	36.21	17.94	67.91	-0.485836820626662	-0.43560377683283	-0.385370733038998	-0.472576708522115	-0.42371469253799	-0.374852676553865	-0.446709309822167	-0.400674806826167	-0.354463979946488	-0.214325794240995	51.5002201495354	-1.25286340785695	-54.5913166364763	-0.987320828650175	-0.89273428393554	-1.12874819885706	-0.936773958491628	-0.844593710488432	-1.07460385979948	-0.902537827964866	-0.805106935792235	-1.06810074156451	0.012142592256041	0.011847924154185	0.0130708961820061
255	10.5789757830327	0.38	-0.214146105286535	-0.257153114575572	-0.171139095997499	0.535975756786635	-14.0668244073434	-16.110346279111	-12.0233025355758	34.67	18.7	57.22	-0.458044075507807	-0.399943332648702	-0.341842589789597	-0.445808762692197	-0.389260011883011	-0.332711261073825	-0.433689718003795	-0.378541813008585	-0.32356746093015	-0.214146105286535	45.5791122970861	1.19653827948782	-51.0379811022877	-0.987320828650175	-0.89273428393554	-1.12874819885706	-0.936773958491628	-0.844593710488432	-1.07460385979948	-0.902537827964866	-0.805106935792235	-1.06810074156451	0.012142592256041	0.011847924154185	0.0130708961820061
255	10.5789757830327	0.38	-0.213943792251854	-0.257024995442246	-0.170862589061461	0.530943539994393	-14.3102678552669	-16.4102790729192	-12.2102566376146	29.83	17.68	54.65	-0.541182987868644	-0.471928203091571	-0.402673418314498	-0.527931778726184	-0.460372741335427	-0.39281370394467	-0.512903623751571	-0.447215897411031	-0.381601353917262	-0.213943792251854	44.7772966608818	-1.11020475110705	-52.4998764972507	-0.987320828650175	-0.89273428393554	-1.12874819885706	-0.936773958491628	-0.844593710488432	-1.07460385979948	-0.902537827964866	-0.805106935792235	-1.06810074156451	0.012142592256041	0.011847924154185	0.0130708961820061
255	10.5789757830327	0.38	-0.213804650707639	-0.256703564096703	-0.170905737318574	0.526000052945706	-14.2236022536213	-16.3317027642162	-12.1155017430265	35.44	18.88	59.76	-0.454401060995708	-0.395746851907434	-0.33709264281916	-0.442127909597933	-0.38505792213687	-0.327987934675807	-0.427898754314392	-0.372562593084308	-0.940906524658209	-0.213804650707639	47.7393372774047	-1.33555512354569	-53.8979115196585	-0.987320828650175	-0.89273428393554	-1.12874819885706	-0.936773958491628	-0.844593710488432	-1.07460385979948	-0.902537827964866	-0.805106935792235	-1.06810074156451	0.012142592256041	0.011847924154185	0.0130708961820061
255	10.5789757830327	0.38	-0.213390193631909	-0.255956084105838	-0.170824303157981	0.590204782688441	-14.5588149621091	-16.4528742465026	-12.6647556777155	33.31	19.35	62.53	-0.486629807752367	-0.430608854110669	-0.374587900468971	-0.473903576942827	-0.419347670396184	-0.364791763849541	-0.457609898457502	-0.404844164783067	-0.352418838346842	-0.213390193631909	46.4009323877359	-0.54280635694229	-52.5572826538984	-0.987320828650175	-0.89273428393554	-1.12874819885706	-0.936773958491628	-0.844593710488432	-1.07460385979948	-0.902537827964866	-0.805106935792235	-1.06810074156451	0.012142592256041	0.011847924154185	0.0130708961820061
255	10.5789757830327	0.38	-0.211931976718969	-0.253976981140449	-0.16988697229749	0.551742402702655	-13.2037730567576	-15.0619161751313	-11.3456299383839	31.96	17.82	55.07	-0.464091428858679	-0.406837870625909	-0.34958431239314	-0.452235201907211	-0.396444310593019	-0.340653419278826	-0.438856998987679	-0.385198526339597	-0.330982453215091	-0.211931976718969	44.0554359845321	-0.0410348628965925	-51.4461990368373	-0.987320828650175	-0.89273428393554	-1.12874819885706	-0.936773958491628	-0.844593710488432	-1.07460385979948	-0.902537827964866	-0.805106935792235	-1.06810074156451	0.012142592256041	0.011847924154185	0.0130708961820061
255	10.5789757830327	0.38	-0.211178377414906	-0.25296152344093	-0.169395231388882	0.531892871283864	-13.7238047449586	-15.733918033722	-11.7136914561951	30.94	20.07	53.95	-0.500499651302365	-0.436557472504427	-0.372615293706489	-0.487957995518698	-0.425618097150836	-0.363278198782973	-0.481815533526444	-0.419782371736128	-0.358208735814836	-0.211178377414906	46.677936265473	0.998831404524257	-51.3378977840107	-0.987320828650175	-0.89273428393554	-1.12874819885706	-0.936773958491628	-0.844593710488432	-1.07460385979948	-0.902537827964866	-0.805106935792235	-1.06810074156451	0.012142592256041	0.011847924154185	0.0130708961820061
255	10.5789757830327	0.38	-0.209167480344765	-0.251262683687894	-0.167072277001635	0.570087546085772	-15.1397290744275	-17.192416402642	-13.087041746213	28.94	18.61	51.9	-0.584078214534554	-0.514342237835142	-0.44460626113573	-0.570061725520543	-0.501999246525659	-0.433936767530776	-0.560369448661137	-0.493149772649863	-0.426583373341346	-0.209167480344765	44.5127353353084	-1.1893580310026	-52.6404011893427	-0.987320828650175	-0.89273428393554	-1.12874819885706	-0.936773958491628	-0.844593710488432	-1.07460385979948	-0.902537827964866	-0.805106935792235	-1.06810074156451	0.012142592256041	0.011847924154185	0.0130708961820061
255	10.5789757830327	0.38	-0.20898569141295	-0.250504851229013	-0.167466531596888	0.572612383093665	-13.9384948898732	-15.818599183808	-12.0583905959383	33.44	18.53	59.57	-0.466132845102669	-0.410731077004351	-0.355329308906032	-0.453917602683062	-0.399967665398439	-0.346017728113817	-0.438961762104654	-0.386726437571583	-0.334182281972964	-0.20898569141295	47.4658394589069	0.696928447776052	-51.6280629901446	-0.987320828650175	-0.89273428393554	-1.12874819885706	-0.936773958491628	-0.844593710488432	-1.07460385979948	-0.902537827964866	-0.805106935792235	-1.06810074156451	0.012142592256041	0.011847924154185	0.0130708961820061
255	10.5789757830327	0.38	-0.207341580791564	-0.248508169257395	-0.166174992325733	0.52226258788311	-14.4564446625798	-16.6151687018529	-12.2977206233068	31.55	18.66	55.76	-0.518452400102639	-0.451092526760181	-0.383732653417723	-0.505306772068933	-0.439654843060771	-0.374002914052608	-0.49301589413244	-0.428583964996438	-0.36533297826445	-0.207341580791564	47.8100490828398	-0.224272316299495	-52.8545967867133	-0.987320828650175	-0.89273428393554	-1.12874819885706	-0.936773958491628	-0.844593710488432	-1.07460385979948	-0.902537827964866	-0.805106935792235	-1.06810074156451	0.012142592256041	0.011847924154185	0.0130708961820061
255	10.5789757830327	0.38	-0.207264064464488	-0.248542274506452	-0.165985854422524	0.607922083093136	-14.9768031292027	-16.854678706575	-13.0989275518304	34.25	21.83	57.77	-0.48503619666556	-0.430995556454217	-0.376954916242874	-0.472161903140535	-0.419555661164095	-0.366949419187655	-0.466234641574298	-0.414849739079474	-0.362670888969784	-0.207264064464488	47.3597056411749	0.386877820504753	-52.4205711025403	-0.987320828650175	-0.89273428393554	-1.12874819885706	-0.936773958491628	-0.844593710488432	-1.07460385979948	-0.902537827964866	-0.805106935792235	-1.06810074156451	0.012142592256041	0.011847924154185	0.0130708961820061
255	10.5789757830327	0.38	-0.206637948151829	-0.247686211121098	-0.165589685182559	0.543276070853362	-14.0801774425923	-16.0958045219093	-12.0645503632753	33.79	20.05	51.53	-0.469440369566483	-0.410653825549077	-0.35186728153167	-0.457069091048967	-0.399831763409762	-0.342594435770558	-0.453212068698503	-0.396776425050959	-0.339546620043233	-0.206637948151829	46.2985670616137	-0.874581599402082	-53.519396495398	-0.987320828650175	-0.89273428393554	-1.12874819885706	-0.936773958491628	-0.844593710488432	-1.07460385979948	-0.902537827964866	-0.805106935792235	-1.06810074156451	0.012142592256041	0.011847924154185	0.0130708961820061
255	10.5789757830327	0.38	-0.205902002675355	-0.24727481492198	-0.16452919042873	0.64862801901554	-14.7957336314577	-16.4959636382716	-13.0955036246439	29.17	17.97	62.41	-0.555958749909289	-0.498656383713875	-0.441354017518461	-0.54254331786487	-0.486623672959128	-0.430704028053386	-0.519148049600456	-0.465566570699633	-0.41213272085472	-0.205902002675355	46.4847476659001	0.700025529772003	-50.8396312415657	-0.987320828650175	-0.89273428393554	-1.12874819885706	-0.936773958491628	-0.844593710488432	-1.07460385979948	-0.902537827964866	-0.805106935792235	-1.06810074156451	0.012142592256041	0.011847924154185	0.0130708961820061
255	10.5789757830327	0.38	-0.205041220467182	-0.246255370274682	-0.163827070659682	0.536421184984382	-13.9010105007708	-15.9186364872166	-11.883384514325	32.48	19.43	56.42	-0.482726059569686	-0.421542387029358	-0.36035871448903	-0.470278504606294	-0.410672511811466	-0.351066519016638	-0.459677023545514	-0.401500943719628	-0.343695490861447	-0.205041220467182	47.3904378400895	1.72510212878139	-50.6759412406327	-0.987320828650175	-0.89273428393554	-1.12874819885706	-0.936773958491628	-0.844593710488432	-1.07460385979948	-0.902537827964866	-0.805106935792235	-1.06810074156451	0.012142592256041	0.011847924154185	0.0130708961820061
255	10.5789757830327	0.38	-0.204497507117198	-0.245470856484485	-0.16352415774991	0.496003344333278	-12.7587542140415	-14.7667613770475	-10.7507470510354	32.49	17.69	49.38	-0.44764395107735	-0.386772630867842	-0.325901310658334	-0.436098766557373	-0.376797378482773	-0.317495990408172	-0.428799621359457	-0.370211879160134	-0.312160334754439	-0.204497507117198	44.6791311373402	-0.297771773417139	-51.8259066767647	-0.987320828650175	-0.89273428393554	-1.12874819885706	-0.936773958491628	-0.844593710488432	-1.07460385979948	-0.902537827964866	-0.805106935792235	-1.06810074156451	0.012142592256041	0.011847924154185	0.0130708961820061
255	10.5789757830327	0.38	-0.202944627813553	-0.243112803704902	-0.162776451922205	0.544950454918094	-13.2987066995271	-15.1960490553733	-11.4013643436808	37.23	21.85	60.49	-0.40282792495929	-0.352531793289943	-0.302235661620595	-0.391689045708608	-0.342783687872772	-0.293878330036937	-0.385441066996911	-0.33693425674262	-0.28924249844654	-0.202944627813553	49.7259765812532	-0.197504480251878	-53.4758766427953	-0.987320828650175	-0.89273428393554	-1.12874819885706	-0.936773958491628	-0.844593710488432	-1.07460385979948	-0.902537827964866	-0.805106935792235	-1.06810074156451	0.012142592256041	0.011847924154185	0.0130708961820061
255	10.5789757830327	0.38	-0.202834369105554	-0.243598228611103	-0.162070509600005	0.580304841537112	-15.3792381550311	-17.4212542764826	-13.3372220335796	30.27	16.98	51.96	-0.566164892797523	-0.499802401317614	-0.433439909837705	-0.552168787880037	-0.487446836824225	-0.422724885768412	-0.536909708488453	-0.474080500967935	-0.411046975010457	-0.202834369105554	43.8373971409196	-0.236246215925101	-51.2354136322332	-0.987320828650175	-0.89273428393554	-1.12874819885706	-0.936773958491628	-0.844593710488432	-1.07460385979948	-0.902537827964866	-0.805106935792235	-1.06810074156451	0.012142592256041	0.011847924154185	0.0130708961820061
255	10.5789757830327	0.38	-0.197019085076537	-0.236665235232975	-0.1573729349201	0.596905213388827	-15.0570996304926	-16.9889687045482	-13.1252305564371	31.21	18.01	55.42	-0.535751405381482	-0.474829427747772	-0.413907450114061	-0.522254211640987	-0.462867042365998	-0.403479873091009	-0.507299578905605	-0.449529957825447	-0.391753076585542	-0.197019085076537	46.4818082994722	-0.127402746255582	-52.2177063097966	-0.987320828650175	-0.89273428393554	-1.12874819885706	-0.936773958491628	-0.844593710488432	-1.07460385979948	-0.902537827964866	-0.805106935792235	-1.06810074156451	0.012142592256041	0.011847924154185	0.0130708961820061
255	10.5789757830327	0.38	-0.196893877042778	-0.236323480109877	-0.157464273975679	0.62848242691103	-15.4410209500512	-17.2945721414277	-13.5874697586748	33.51	18.23	51.79	-0.508552263213521	-0.454048014964521	-0.399543766715521	-0.495209951832625	-0.442135669988896	-0.389061388145167	-0.485519677860419	-0.433836128413923	-0.381871824033834	-0.196893877042778	46.445559415773	0.344187116577846	-51.6904265876316	-0.987320828650175	-0.89273428393554	-1.12874819885706	-0.936773958491628	-0.844593710488432	-1.07460385979948	-0.902537827964866	-0.805106935792235	-1.06810074156451	0.012142592256041	0.011847924154185	0.0130708961820061
255	10.5789757830327	0.38	-0.195187169949194	-0.233715599421206	-0.156658740477183	0.57581046600545	-14.5106979610963	-16.4552248870938	-12.5661710350987	34.03	18.84	58.32	-0.476587715854276	-0.420268968925136	-0.363950221995997	-0.463980829539433	-0.40915184832668	-0.354322867113926	-0.450764029062531	-0.396881059035803	-0.344232180429022	-0.195187169949194	49.2304129205499	0.187322534007997	-52.5418259707732	-0.987320828650175	-0.89273428393554	-1.12874819885706	-0.936773958491628	-0.844593710488432	-1.07460385979948	-0.902537827964866	-0.805106935792235	-1.06810074156451	0.012142592256041	0.011847924154185	0.0130708961820061
255	10.5789757830327	0.38	-0.194547862503213	-0.233366527457306	-0.155729197549121	0.589002032088517	-14.3201810844806	-16.1878307401759	-12.4525314287853	33.09	18.65	62.41	-0.481996594668887	-0.42638687224663	-0.370777149824372	-0.46943824472867	-0.415277425394072	-0.361116606059473	-0.451429445143394	-0.398926806378014	-0.347195895334009	-0.194547862503213	51.1441636545611	0.786004778000918	-52.1216082892576	-0.987320828650175	-0.89273428393554	-1.12874819885706	-0.936773958491628	-0.844593710488432	-1.07460385979948	-0.902537827964866	-0.805106935792235	-1.06810074156451	0.012142592256041	0.011847924154185	0.0130708961820061
255	10.5789757830327	0.38	-0.19448486839863	-0.233268606510234	-0.155701130287025	0.617126755107251	-14.91722800072	-16.7517119279856	-13.0827440734544	34.66	18.11	58.76	-0.476473635697534	-0.42429489538666	-0.372116155075786	-0.463748735350824	-0.412963501880472	-0.362178268410119	-0.447421264856832	-0.398290472258043	-0.349479507987569	-0.19448486839863	46.1150022165999	1.06643546932009	-51.2529002379096	-0.987320828650175	-0.89273428393554	-1.12874819885706	-0.936773958491628	-0.844593710488432	-1.07460385979948	-0.902537827964866	-0.805106935792235	-1.06810074156451	0.012142592256041	0.011847924154185	0.0130708961820061
255	10.5789757830327	0.38	-0.19304931673371	-0.231883623246872	-0.154215010220549	0.576301702308221	-14.8404856359996	-16.827207095396	-12.8537641766032	31.95	19.49	54.13	-0.518633404430759	-0.457400419758911	-0.396167435087062	-0.505386038924918	-0.445717118044625	-0.386048197164332	-0.496690502354585	-0.438426786480829	-0.379611911580652	-0.19304931673371	48.7926571188968	-1.47275624825968	-53.4784188247095	-0.987320828650175	-0.89273428393554	-1.12874819885706	-0.936773958491628	-0.844593710488432	-1.07460385979948	-0.902537827964866	-0.805106935792235	-1.06810074156451	0.012142592256041	0.011847924154185	0.0130708961820061
255	10.5789757830327	0.38	-0.192085598154396	-0.230146612146088	-0.154024584162704	0.571975450079535	-14.551204117425	-16.5165094821325	-12.5858987527174	35.06	18.16	55.05	-0.464465131571074	-0.409198259609798	-0.353931387648522	-0.451987812735784	-0.398205621400925	-0.344423430066066	-0.43970618303162	-0.387902454238117	-0.334998631052058	-0.192085598154396	47.8334010062664	1.28282148203326	-51.1513266608553	-0.987320828650175	-0.89273428393554	-1.12874819885706	-0.936773958491628	-0.844593710488432	-1.07460385979948	-0.902537827964866	-0.805106935792235	-1.06810074156451	0.012142592256041	0.011847924154185	0.0130708961820061
255	10.5789757830327	0.38	-0.191278382806963	-0.22907615328506	-0.153480612328867	0.549851694629906	-12.6055881297912	-14.3863407843461	-10.8248354752363	31.58	18.88	60.26	-0.448500014466297	-0.392984327517061	-0.337468640567825	-0.43712188003065	-0.383014587571986	-0.328907295113322	-0.422661901114009	-0.370448129696132	-0.317983115152647	-0.191278382806963	47.0866982389841	-1.06205809145002	-53.3330287603158	-0.987320828650175	-0.89273428393554	-1.12874819885706	-0.936773958491628	-0.844593710488432	-1.07460385979948	-0.902537827964866	-0.805106935792235	-1.06810074156451	0.012142592256041	0.011847924154185	0.0130708961820061
255	10.5789757830327	0.38	-0.19061715538327	-0.228818702124731	-0.152415608641808	0.611425712983926	-15.8565222040049	-17.8301196826029	-13.882924725407	32.89	18.37	52.75	-0.534016318793272	-0.474906605619059	-0.415796892444846	-0.520148338674223	-0.462573657854443	-0.404998977034662	-0.510335284706018	-0.45305274463567	-0.39625459490916	-0.19061715538327	46.4738393578789	0.38446628485795	-51.0983652877589	-0.987320828650175	-0.89273428393554	-1.12874819885706	-0.936773958491628	-0.844593710488432	-1.07460385979948	-0.902537827964866	-0.805106935792235	-1.06810074156451	0.012142592256041	0.011847924154185	0.0130708961820061
255	10.5789757830327	0.38	-0.188981281403499	-0.226796192135528	-0.15116637067147	0.583235249900669	-15.1061247028914	-17.099835379535	-13.1124140262478	31.11	18	53.25	-0.541026399278944	-0.477946838297941	-0.414867277316938	-0.527423888477289	-0.465930276741556	-0.404436665005824	-0.515184183998073	-0.455069477523669	-0.395436308215637	-0.188981281403499	46.2254861550319	-0.142192979950327	-51.8278256862196	-0.987320828650175	-0.89273428393554	-1.12874819885706	-0.936773958491628	-0.844593710488432	-1.07460385979948	-0.902537827964866	-0.805106935792235	-1.06810074156451	0.012142592256041	0.011847924154185	0.0130708961820061
255	10.5789757830327	0.38	-0.185808293059305	-0.222524393468834	-0.149092192649777	0.625628604121109	-14.8899751008064	-16.6883178328859	-13.0916323687268	28.72	16.32	47.13	-0.571168918483199	-0.509619427178576	-0.448069935873953	-0.557533050516375	-0.497452968189895	-0.437372885863414	-0.546039282805487	-0.487248342347517	-0.42838851508255	-0.185808293059305	43.9508471137677	-0.385760339187987	-51.020576313487	-0.987320828650175	-0.89273428393554	-1.12874819885706	-0.936773958491628	-0.844593710488432	-1.07460385979948	-0.902537827964866	-0.805106935792235	-1.06810074156451	0.012142592256041	0.011847924154185	0.0130708961820061
255	10.5789757830327	0.38	-0.181762584321683	-0.217982988912634	-0.145542179730731	0.633378017063804	-14.7090285841858	-16.4562470520025	-12.9618101163691	32.08	19.26	67.68	-0.505155142041648	-0.451521018143373	-0.397886894245099	-0.492221310007264	-0.439960417205891	-0.387699524404518	-0.469794370199967	-0.420222894950914	-0.370256452045989	-0.181762584321683	51.7613848910188	-0.7101091654065	-53.9786267288274	-0.987320828650175	-0.89273428393554	-1.12874819885706	-0.936773958491628	-0.844593710488432	-1.07460385979948	-0.902537827964866	-0.805106935792235	-1.06810074156451	0.012142592256041	0.011847924154185	0.0130708961820061
255	10.5789757830327	0.38	-0.18041681872404	-0.216752832292722	-0.144080805155358	0.654934691160916	-16.0627822962083	-17.8831448244817	-14.2424197679349	30.48	18.11	56.44	-0.577247502743532	-0.518488278130242	-0.459729053516953	-0.562915264624252	-0.505614948355926	-0.4483146320876	-0.546321635940014	-0.490215968987329	-0.435059629153699	-0.18041681872404	47.1243207453391	0.203978068126438	-51.7222019318461	-0.987320828650175	-0.89273428393554	-1.12874819885706	-0.936773958491628	-0.844593710488432	-1.07460385979948	-0.902537827964866	-0.805106935792235	-1.06810074156451	0.012142592256041	0.011847924154185	0.0130708961820061
255	10.5789757830327	0.38	-0.179938795359423	-0.215830539223811	-0.144047051495036	0.585055468678535	-14.9769532102559	-16.9462239843265	-13.0076824361853	36.8	22.8	59.77	-0.454363452136403	-0.401563213692393	-0.348762975248382	-0.441866840205608	-0.390518796225272	-0.339170752244935	-0.437588373752833	-0.386532834136366	-0.335897989072754	-0.179938795359423	53.3750683063787	-0.805076719564223	-54.8624241705302	-0.987320828650175	-0.89273428393554	-1.12874819885706	-0.936773958491628	-0.844593710488432	-1.07460385979948	-0.902537827964866	-0.805106935792235	-1.06810074156451	0.012142592256041	0.011847924154185	0.0130708961820061
255	10.5789757830327	0.38	-0.179661360104101	-0.215800945834004	-0.143521774374197	0.636619700111089	-14.5564134002592	-16.273453726957	-12.8393730735615	31.23	16.11	60.39	-0.51285490311941	-0.458742692818163	-0.404630482516916	-0.499929406291006	-0.44718098757754	-0.394432568864075	-0.473571608328721	-0.423462261034774	-0.373474014439094	-0.179661360104101	45.9560080106298	0.953341609113727	-50.5202039441414	-0.987320828650175	-0.89273428393554	-1.12874819885706	-0.936773958491628	-0.844593710488432	-1.07460385979948	-0.902537827964866	-0.805106935792235	-1.06810074156451	0.012142592256041	0.011847924154185	0.0130708961820061
255	10.5789757830327	0.38	-0.178869297679417	-0.214210674041344	-0.14352792131749	0.62846663562071	-16.0793584220758	-18.0096013702043	-14.1491154739474	29.35	16.36	56.89	-0.603312867618753	-0.538650669700096	-0.47398847178144	-0.58869461824864	-0.525599183090615	-0.46250374793259	-0.562930513986257	-0.5023764740697	-0.442147838797858	-0.178869297679417	45.5744893997605	0.839186781863036	-50.6460709196942	-0.987320828650175	-0.89273428393554	-1.12874819885706	-0.936773958491628	-0.844593710488432	-1.07460385979948	-0.902537827964866	-0.805106935792235	-1.06810074156451	0.012142592256041	0.011847924154185	0.0130708961820061
255	10.5789757830327	0.38	-0.178305112831797	-0.214174836491473	-0.142435389172121	0.63358022103902	-16.0977722528708	-18.0091207922503	-14.1864237134912	31.12	17.65	55.24	-0.569513571294438	-0.509069813644765	-0.448626055995092	-0.555190465599503	-0.496266851407426	-0.437343237215348	-0.537966002664445	-0.481402603165602	-0.423442983442693	-0.178305112831797	46.0369529176013	-0.204448223298985	-51.9445596077935	-0.987320828650175	-0.89273428393554	-1.12874819885706	-0.936773958491628	-0.844593710488432	-1.07460385979948	-0.902537827964866	-0.805106935792235	-1.06810074156451	0.012142592256041	0.011847924154185	0.0130708961820061
255	10.5789757830327	0.38	-0.172588474347555	-0.207344749620838	-0.137832199074272	0.562923704485182	-15.02265575034	-17.0893966553739	-12.9559148453061	28.22	17.33	52.22	-0.595066748252761	-0.523101142056081	-0.451135535859401	-0.581034220714679	-0.510765666745694	-0.440497112776709	-0.56569862796852	-0.497255076692446	-0.429225086432703	-0.172588474347555	44.3727503550471	-1.40564423604534	-52.5131482725593	-0.987320828650175	-0.89273428393554	-1.12874819885706	-0.936773958491628	-0.844593710488432	-1.07460385979948	-0.902537827964866	-0.805106935792235	-1.06810074156451	0.012142592256041	0.011847924154185	0.0130708961820061
255	10.5789757830327	0.38	-0.171267221511394	-0.205764266786832	-0.136770176235956	0.56637727033032	-14.1266431386881	-16.0565108827198	-12.1967753946564	34.13	18.81	65.89	-0.46372677652575	-0.407990424176375	-0.352254071827001	-0.451441543985934	-0.397181781051264	-0.342922018116595	-0.431499096132973	-0.379467683747902	-0.327641173063929	-0.171267221511394	52.7136115493318	0.0576967168157778	-53.1185273809846	-0.987320828650175	-0.89273428393554	-1.12874819885706	-0.936773958491628	-0.844593710488432	-1.07460385979948	-0.902537827964866	-0.805106935792235	-1.06810074156451	0.012142592256041	0.011847924154185	0.0130708961820061
255	10.5789757830327	0.38	-0.171135343771677	-0.205370486907585	-0.136900200635768	0.609518226345189	-15.0902764587922	-16.9760506734192	-13.2045022441652	29.64	16.75	47.86	-0.563267510052973	-0.500697282923632	-0.43812705579429	-0.549531307264738	-0.488486957827639	-0.427442608390539	-0.538518882867764	-0.478724862414835	-0.418864707192839	-0.171135343771677	45.8315846693282	1.8711506708424	-48.8453725436146	-0.987320828650175	-0.89273428393554	-1.12874819885706	-0.936773958491628	-0.844593710488432	-1.07460385979948	-0.902537827964866	-0.805106935792235	-1.06810074156451	0.012142592256041	0.011847924154185	0.0130708961820061
255	10.5789757830327	0.38	-0.169659506181583	-0.203845881884348	-0.135473130478818	0.659969507991616	-17.1776668941083	-19.1027373763113	-15.2525964119054	28.31	14.71	46.07	-0.663031310643812	-0.596214603710515	-0.529397896777219	-0.647359582244431	-0.582122187278442	-0.516884792312454	-0.627795208399781	-0.56437192562906	-0.501201150114313	-0.169659506181583	45.9252326823559	0.40934657535832	-50.0183567889192	-0.987320828650175	-0.89273428393554	-1.12874819885706	-0.936773958491628	-0.844593710488432	-1.07460385979948	-0.902537827964866	-0.805106935792235	-1.06810074156451	0.012142592256041	0.011847924154185	0.0130708961820061
255	10.5789757830327	0.38	-0.166637915698638	-0.199765697720449	-0.133510133676827	0.628734627580561	-14.7293771129375	-16.4965472973422	-12.9622069285328	39.24	21.93	71.18	-0.415180446366462	-0.370704805934427	-0.326229165502392	-0.40342824185557	-0.360211540341985	-0.3169948388284	-0.389557208417347	-0.347686432751156	-0.305800782974542	-0.166637915698638	58.0774704777059	0.764096561369436	-53.91468453898	-0.987320828650175	-0.89273428393554	-1.12874819885706	-0.936773958491628	-0.844593710488432	-1.07460385979948	-0.902537827964866	-0.805106935792235	-1.06810074156451	0.012142592256041	0.011847924154185	0.0130708961820061
255	10.5789757830327	0.38	-0.165671764638484	-0.19882156584092	-0.132521963436047	0.630282910172247	-14.8781801336263	-16.6572879642431	-13.0990723030095	34.79	21.34	64.17	-0.471986147988956	-0.421574925367821	-0.371163702746687	-0.459356130634006	-0.410293876874145	-0.361231623114283	-0.447679459095067	-0.400198857612611	-0.35203348421982	-0.165671764638484	52.5528001962654	-0.0776055104000553	-53.5510818634432	-0.987320828650175	-0.89273428393554	-1.12874819885706	-0.936773958491628	-0.844593710488432	-1.07460385979948	-0.902537827964866	-0.805106935792235	-1.06810074156451	0.012142592256041	0.011847924154185	0.0130708961820061
255	10.5789757830327	0.38	-0.162888955071487	-0.195137367953034	-0.13064054218994	0.649175917168029	-15.4843343610174	-17.2615556272864	-13.7071130947484	32.7	17.88	65.48	-0.519959610381525	-0.466425427418882	-0.412891244456238	-0.506500490268922	-0.454352036090281	-0.40220358191164	-0.481115229668269	-0.431509071660087	-0.381862160914972	-0.162888955071487	52.3172592446526	-0.192951032253604	-52.7707374655716	-0.987320828650175	-0.89273428393554	-1.12874819885706	-0.936773958491628	-0.844593710488432	-1.07460385979948	-0.902537827964866	-0.805106935792235	-1.06810074156451	0.012142592256041	0.011847924154185	0.0130708961820061
255	10.5789757830327	0.38	-0.16195673031994	-0.194005742440482	-0.129907718199397	0.594746476093323	-14.9438518893431	-16.8698039701119	-13.0178998085743	35.09	18.96	58.67	-0.474003403422372	-0.419888498309651	-0.36577359319693	-0.461264399502409	-0.408603851011143	-0.355943302519877	-0.447928161694654	-0.396920177537335	-0.345452621234295	-0.16195673031994	48.9284888628047	1.91852850726555	-50.3407435349599	-0.987320828650175	-0.89273428393554	-1.12874819885706	-0.936773958491628	-0.844593710488432	-1.07460385979948	-0.902537827964866	-0.805106935792235	-1.06810074156451	0.012142592256041	0.011847924154185	0.0130708961820061
255	10.5789757830327	0.38	-0.151145386917604	-0.18138219920353	-0.120908574631678	0.604737193327671	-14.1728986700876	-15.9618716400422	-12.383925700133	29.96	18.69	57.43	-0.524156196670504	-0.465409873618675	-0.406663550566846	-0.51128584061058	-0.453981999970847	-0.396678159331113	-0.497083944773628	-0.4409974482156	-0.385499428721462	-0.151145386917604	51.8218820878875	0.68090086138567	-51.8767317519892	-0.987320828650175	-0.89273428393554	-1.12874819885706	-0.936773958491628	-0.844593710488432	-1.07460385979948	-0.902537827964866	-0.805106935792235	-1.06810074156451	0.012142592256041	0.011847924154185	0.0130708961820061
255	10.5789757830327	0.38	-0.148221514785018	-0.17809058933968	-0.118352440230355	0.581435141366404	-14.9302755573756	-16.9080830977352	-12.9524680170159	34.12	19.71	57.17	-0.488394556860353	-0.431265050715543	-0.374135544570733	-0.475456855460503	-0.419840725091979	-0.364224594723456	-0.465449158965022	-0.410892410835843	-0.356285060792786	-0.148221514785018	49.347282721194	-0.767949513920773	-53.441471852994	-0.987320828650175	-0.89273428393554	-1.12874819885706	-0.936773958491628	-0.844593710488432	-1.07460385979948	-0.902537827964866	-0.805106935792235	-1.06810074156451	0.012142592256041	0.011847924154185	0.0130708961820061
255	10.5789757830327	0.38	-0.141193409713452	-0.169470091109362	-0.112916728317542	0.577508270080216	-14.2285610481799	-16.1286609929169	-12.3284611034428	34.28	20.06	58.93	-0.463762338134024	-0.409127003344201	-0.354491668554378	-0.451447359943917	-0.398262839291035	-0.345078318638154	-0.441429630253084	-0.38908678355946	-0.337269321820729	-0.141193409713452	54.0634362469031	-0.0609671574005528	-53.6463048312463	-0.987320828650175	-0.89273428393554	-1.12874819885706	-0.936773958491628	-0.844593710488432	-1.07460385979948	-0.902537827964866	-0.805106935792235	-1.06810074156451	0.012142592256041	0.011847924154185	0.0130708961820061
255	10.5789757830327	0.38	-0.125663783822795	-0.150865616383074	-0.100461951262516	0.657787130192106	-15.5947847240155	-17.3509699875894	-13.8385994604417	31.02	17.05	61.92	-0.550465792004445	-0.494750179983262	-0.439034567962079	-0.536649176012986	-0.482332018223124	-0.428014860433261	-0.50998618846711	-0.45886661123004	-0.406870353616461	-0.125663783822795	57.2988124929868	0.0886380938331569	-52.8161639812403	-0.987320828650175	-0.89273428393554	-1.12874819885706	-0.936773958491628	-0.844593710488432	-1.07460385979948	-0.902537827964866	-0.805106935792235	-1.06810074156451	0.012142592256041	0.011847924154185	0.0130708961820061
255	10.5789757830327	0.39	-0.321674152245444	-0.384260788448393	-0.259087516042495	0.529776538517179	-14.4325221131386	-16.5554413846332	-12.3096028416441	31.6	19.49	51.75	-0.515718484560405	-0.44958743531182	-0.383456386063234	-0.502628897601887	-0.438176337966749	-0.373723778331611	-0.496688411679421	-0.43268550775967	-1.01190185546876	-0.321674152245444	39.5419254121469	-0.736926934377202	-52.0322099940221	-0.987320828650175	-0.89273428393554	-1.12874819885706	-0.936773958491628	-0.844593710488432	-1.07460385979948	-0.902537827964866	-0.805106935792235	-1.06810074156451	0.012142592256041	0.011847924154185	0.0130708961820061
255	10.5789757830327	0.39	-0.304492672787745	-0.363748792634073	-0.245236552941417	0.51838563120511	-15.5259765680895	-17.8624864820758	-13.1894666541033	30.77	17.29	54.5	-0.5712809170065	-0.496554280958587	-0.421827644910673	-0.557013739733688	-0.484153327695292	-0.411292915656896	-0.539503944077082	-0.469065111325093	-0.398487156740909	-0.304492672787745	41.6748740972999	0.480589750620066	-50.7991861204289	-0.987320828650175	-0.89273428393554	-1.12874819885706	-0.936773958491628	-0.844593710488432	-1.07460385979948	-0.902537827964866	-0.805106935792235	-1.06810074156451	0.012142592256041	0.011847924154185	0.0130708961820061
255	10.5789757830327	0.39	-0.299927153807033	-0.357984299538959	-0.241870008075107	0.540354726691398	-15.0121378835887	-17.1738603098683	-12.8504154573092	30.1	16.77	52.99	-0.561291769033795	-0.490640384725674	-0.419989000417553	-0.547466879626889	-0.478555673294629	-0.409644466962369	-0.529947116073766	-0.46312455866013	-0.396960965062742	-0.299927153807033	40.2235081584943	1.23543870319366	-49.8463933614417	-0.987320828650175	-0.89273428393554	-1.12874819885706	-0.936773958491628	-0.844593710488432	-1.07460385979948	-0.902537827964866	-0.805106935792235	-1.06810074156451	0.012142592256041	0.011847924154185	0.0130708961820061
255	10.5789757830327	0.39	-0.294647115511447	-0.351696620084058	-0.237597610938836	0.544588487263891	-14.4538562775323	-16.5175106793561	-12.3902018757085	29.91	17.91	51.94	-0.543248380846316	-0.475376354959371	-0.407504329072427	-0.529922873776358	-0.463715701743924	-0.39750852971149	-0.518861883878239	-0.45388150471716	-0.38874325688957	-0.294647115511447	40.8266952202445	-0.944252203754458	-51.8799629231913	-0.987320828650175	-0.89273428393554	-1.12874819885706	-0.936773958491628	-0.844593710488432	-1.07460385979948	-0.902537827964866	-0.805106935792235	-1.06810074156451	0.012142592256041	0.011847924154185	0.0130708961820061
255	10.5789757830327	0.39	-0.28545160847642	-0.341016756517549	-0.229886460435292	0.547133704029333	-14.8097239308692	-16.9133603946642	-12.7060874670742	31.17	17.31	49.37	-0.534065099591406	-0.467639576139825	-0.401214052688245	-0.520621188492864	-0.455867781104738	-0.391114373716612	-0.510275464621675	-0.447309147059899	-0.383635300202438	-0.28545160847642	39.2703915053228	0.791547385069153	-49.9816008284118	-0.987320828650175	-0.89273428393554	-1.12874819885706	-0.936773958491628	-0.844593710488432	-1.07460385979948	-0.902537827964866	-0.805106935792235	-1.06810074156451	0.012142592256041	0.011847924154185	0.0130708961820061
255	10.5789757830327	0.39	-0.284690184855809	-0.340583544850811	-0.228796824860807	0.570918650743099	-15.0487396666199	-17.0856330349455	-13.0118462982942	30.45	16.78	52.12	-0.552094556205771	-0.48627564636941	-0.42045673653305	-0.538396173227088	-0.474210339870188	-0.410024506513288	-0.52242452435954	-0.460419019700462	-0.398100324803926	-0.284690184855809	40.6221088672512	0.649880718829812	-49.8430330834636	-0.987320828650175	-0.89273428393554	-1.12874819885706	-0.936773958491628	-0.844593710488432	-1.07460385979948	-0.902537827964866	-0.805106935792235	-1.06810074156451	0.012142592256041	0.011847924154185	0.0130708961820061
255	10.5789757830327	0.39	-0.275760617831375	-0.329072041671007	-0.222449193991743	0.518260936051305	-14.8753639158582	-17.1145219984099	-12.6362058333065	32.73	20.55	56.12	-0.515055560169991	-0.447668879979625	-0.38028219978926	-0.501716383077669	-0.436074918219852	-0.370433453362035	-0.494101136274716	-0.429827450044126	-0.364871681340047	-0.275760617831375	45.8503200380079	-1.08263520877022	-53.5793027353379	-0.987320828650175	-0.89273428393554	-1.12874819885706	-0.936773958491628	-0.844593710488432	-1.07460385979948	-0.902537827964866	-0.805106935792235	-1.06810074156451	0.012142592256041	0.011847924154185	0.0130708961820061
255	10.5789757830327	0.39	-0.275583839887287	-0.328863139814983	-0.222304539959591	0.604671338995945	-16.0862168878701	-18.1169780091577	-14.0554557665825	32.41	18.04	52.01	-0.550538098565356	-0.488827400137119	-0.427116701708882	-0.536359027832941	-0.476237684183676	-0.41611634053441	-0.525210081616623	-0.466403211235278	-0.407742629698343	-0.275583839887287	41.5045187940042	-0.170928638073027	-51.6454554279683	-0.987320828650175	-0.89273428393554	-1.12874819885706	-0.936773958491628	-0.844593710488432	-1.07460385979948	-0.902537827964866	-0.805106935792235	-1.06810074156451	0.012142592256041	0.011847924154185	0.0130708961820061
255	10.5789757830327	0.39	-0.27437954008964	-0.328405360732674	-0.220353719446606	0.478882799163389	-14.3877000947551	-16.7310110521146	-12.0443891373956	36.51	20.46	58.13	-0.452074259664992	-0.388757669716337	-0.325441079767682	-0.439686552834192	-0.378104959596899	-0.316523366359605	-0.430938405834425	-0.370693582675902	-0.940906524658209	-0.27437954008964	45.559191512992	0.302355062346944	-52.9144938701725	-0.987320828650175	-0.89273428393554	-1.12874819885706	-0.936773958491628	-0.844593710488432	-1.07460385979948	-0.902537827964866	-0.805106935792235	-1.06810074156451	0.012142592256041	0.011847924154185	0.0130708961820061
255	10.5789757830327	0.39	-0.273458941591308	-0.326326688467408	-0.220591194715209	0.4908823052552	-13.6872799809888	-15.8636013164038	-11.5109586455737	30.43	17.81	52.61	-0.512934128281269	-0.442564893403517	-0.372195658525765	-0.500212572489898	-0.431588602935966	-0.362964633382034	-0.488382843854302	-0.42140433754779	-0.354743631002487	-0.273458941591308	42.3567723518389	0.716234272723708	-51.0386297069544	-0.987320828650175	-0.89273428393554	-1.12874819885706	-0.936773958491628	-0.844593710488432	-1.07460385979948	-0.902537827964866	-0.805106935792235	-1.06810074156451	0.012142592256041	0.011847924154185	0.0130708961820061
255	10.5789757830327	0.39	-0.2716615587852	-0.324867968285985	-0.218455149284415	0.550548228310189	-14.6839509606629	-16.7553904470361	-12.6125114742897	30	16.84	58.61	-0.549436032733453	-0.481510221213994	-0.413584409694534	-0.535932438180257	-0.469676052333323	-0.403419666486389	-0.512579988383864	-0.449288558695377	-0.385753736299399	-0.2716615587852	44.5127737805254	-1.32866785741309	-52.69617346702	-0.987320828650175	-0.89273428393554	-1.12874819885706	-0.936773958491628	-0.844593710488432	-1.07460385979948	-0.902537827964866	-0.805106935792235	-1.06810074156451	0.012142592256041	0.011847924154185	0.0130708961820061
255	10.5789757830327	0.39	-0.271321830324877	-0.323986092271812	-0.218657568377942	0.517443611409527	-15.7276062398091	-18.098928669655	-13.3562838099631	33.33	21.11	61.94	-0.535041831788159	-0.464940627469234	-0.394839423150309	-0.521045582522106	-0.452778167397232	-0.384510752272357	-0.508945353117304	-0.442189005267175	-0.376098310717311	-0.271321830324877	47.5949883588463	-0.289186867489687	-53.7175886591191	-0.987320828650175	-0.89273428393554	-1.12874819885706	-0.936773958491628	-0.844593710488432	-1.07460385979948	-0.902537827964866	-0.805106935792235	-1.06810074156451	0.012142592256041	0.011847924154185	0.0130708961820061
255	10.5789757830327	0.39	-0.269446498560929	-0.322227522573112	-0.216665474548747	0.538195559287849	-15.0155889826646	-17.1872239744472	-12.8439539908821	28.43	17.98	46.02	-0.594086865624157	-0.519022979363878	-0.4439590931036	-0.580003001831385	-0.506718635723829	-0.433434269616273	-0.575193795179597	-0.502414326471545	-0.430171669159379	-0.269446498560929	38.5456288784111	-0.510291980568117	-50.6413240067102	-0.987320828650175	-0.89273428393554	-1.12874819885706	-0.936773958491628	-0.844593710488432	-1.07460385979948	-0.902537827964866	-0.805106935792235	-1.06810074156451	0.012142592256041	0.011847924154185	0.0130708961820061
255	10.5789757830327	0.39	-0.26904151559559	-0.322043971312535	-0.216039059878645	0.557430283159499	-15.2928042786272	-17.4202973745608	-13.1653111826935	29.47	17.62	59.1	-0.581291340133261	-0.510299824531151	-0.43930830892904	-0.567169345327914	-0.497902510183501	-0.428635675039088	-0.54481412050964	-0.478692630582651	-0.411714567218327	-0.26904151559559	42.0323182970663	1.41276643119282	-49.9231194247296	-0.987320828650175	-0.89273428393554	-1.12874819885706	-0.936773958491628	-0.844593710488432	-1.07460385979948	-0.902537827964866	-0.805106935792235	-1.06810074156451	0.012142592256041	0.011847924154185	0.0130708961820061
255	10.5789757830327	0.39	-0.269033433148812	-0.321060334061738	-0.217006532235885	0.571361241339231	-16.4440492456625	-18.6677920783361	-14.2203064129889	38.43	19.82	63.96	-0.47950304517835	-0.422383732113044	-0.365264419047738	-0.466051404544527	-0.4105344764491	-0.355017548353674	-0.450302011591306	-0.396352681751092	-0.342742511176046	-0.269033433148812	48.7728700926688	1.48811926480916	-52.2203896264196	-0.987320828650175	-0.89273428393554	-1.12874819885706	-0.936773958491628	-0.844593710488432	-1.07460385979948	-0.902537827964866	-0.805106935792235	-1.06810074156451	0.012142592256041	0.011847924154185	0.0130708961820061
255	10.5789757830327	0.39	-0.268683155692052	-0.320957771310329	-0.216408540073776	0.511391174607772	-14.4807358554496	-16.6906740719633	-12.2707976389359	32.73	20.63	53.72	-0.502272249754837	-0.435768606160714	-0.36926496256659	-0.489263732649868	-0.424482489179699	-0.35970124570953	-0.484382604382037	-0.420823340732553	-0.356505426522065	-0.268683155692052	43.2608125995892	-0.667575172458204	-52.7785277894779	-0.987320828650175	-0.89273428393554	-1.12874819885706	-0.936773958491628	-0.844593710488432	-1.07460385979948	-0.902537827964866	-0.805106935792235	-1.06810074156451	0.012142592256041	0.011847924154185	0.0130708961820061
255	10.5789757830327	0.39	-0.264807880672545	-0.316225011743372	-0.213390749601719	0.590339972689235	-14.3262448574023	-16.189526608646	-12.4629631061586	27.78	18.03	51.19	-0.57253028910447	-0.506636747834836	-0.440743206565202	-0.559182007341533	-0.49482474384089	-0.430467480340246	-0.549028966880322	-0.485511963533628	-0.422145326288281	-0.264807880672545	40.3682247495196	-2.05585130254581	-52.6007406808776	-0.987320828650175	-0.89273428393554	-1.12874819885706	-0.936773958491628	-0.844593710488432	-1.07460385979948	-0.902537827964866	-0.805106935792235	-1.06810074156451	0.012142592256041	0.011847924154185	0.0130708961820061
255	10.5789757830327	0.39	-0.261377290615692	-0.312661070685821	-0.210093510545564	0.6361001205945	-16.1487619136902	-18.0557716486723	-14.241752178708	31.75	19.08	53.95	-0.559924838090256	-0.500786843997662	-0.441648849905068	-0.54567480175461	-0.488041864246952	-0.430408926739293	-0.535881852304722	-0.479223533592433	-0.422626241854889	-0.261377290615692	43.8979284839684	1.09940181574315	-50.3537984691675	-0.987320828650175	-0.89273428393554	-1.12874819885706	-0.936773958491628	-0.844593710488432	-1.07460385979948	-0.902537827964866	-0.805106935792235	-1.06810074156451	0.012142592256041	0.011847924154185	0.0130708961820061
255	10.5789757830327	0.39	-0.260529589054089	-0.311896810694037	-0.209162367414142	0.583788310254944	-16.5662124210566	-18.7501394684801	-14.3822853736331	30.83	16.95	51.23	-0.59843062381025	-0.528728271593472	-0.459025919376694	-0.583466023316774	-0.515506676576117	-0.44754732983546	-0.56788545484808	-0.50197779114712	-0.436014019830228	-0.260529589054089	42.6360677177199	-1.20765324997195	-52.5403675929423	-0.987320828650175	-0.89273428393554	-1.12874819885706	-0.936773958491628	-0.844593710488432	-1.07460385979948	-0.902537827964866	-0.805106935792235	-1.06810074156451	0.012142592256041	0.011847924154185	0.0130708961820061
255	10.5789757830327	0.39	-0.260326807187901	-0.311001708365179	-0.209651906010624	0.582888956126925	-14.6386336538538	-16.5720212801615	-12.7052460275462	27.71	18.07	54.97	-0.587596799142295	-0.519044366007318	-0.45049193287234	-0.57392406992503	-0.506966776274827	-0.440009482624625	-0.558176866862501	-0.493506040653121	-0.428289467085209	-0.260326807187901	42.5698729311508	0.136049725963648	-51.0003605286014	-0.987320828650175	-0.89273428393554	-1.12874819885706	-0.936773958491628	-0.844593710488432	-1.07460385979948	-0.902537827964866	-0.805106935792235	-1.06810074156451	0.012142592256041	0.011847924154185	0.0130708961820061
255	10.5789757830327	0.39	-0.252502294061348	-0.301326752525193	-0.203677835597504	0.56052363625493	-15.4581277040061	-17.595170150037	-13.3210852579753	35.95	20.74	63.52	-0.4827605563913	-0.424126295313949	-0.365492034236599	-0.469630329917826	-0.412590816209244	-0.355551302500663	-0.456547003931353	-0.401533206102347	-0.34585068697663	-0.252502294061348	49.8134166161396	-1.29044575749636	-55.0264910765112	-0.987320828650175	-0.89273428393554	-1.12874819885706	-0.936773958491628	-0.844593710488432	-1.07460385979948	-0.902537827964866	-0.805106935792235	-1.06810074156451	0.012142592256041	0.011847924154185	0.0130708961820061
255	10.5789757830327	0.39	-0.250830105343574	-0.299767557865249	-0.201892652821899	0.559901137062703	-14.1477574283062	-16.1061173608489	-12.1893974957635	28.15	15.46	52.51	-0.56229874096731	-0.493928239265493	-0.425557737563676	-0.549064141477747	-0.482302848797753	-0.415541556117758	-0.527013519206508	-0.462947610884186	-0.398409580785477	-0.250830105343574	40.4613093918748	-0.18899444089601	-50.3324563701068	-0.987320828650175	-0.89273428393554	-1.12874819885706	-0.936773958491628	-0.844593710488432	-1.07460385979948	-0.902537827964866	-0.805106935792235	-1.06810074156451	0.012142592256041	0.011847924154185	0.0130708961820061
255	10.5789757830327	0.39	-0.247616375009767	-0.295537424678054	-0.199695325341479	0.559454260534872	-15.1154270717321	-17.209631597314	-13.0212225461502	33.52	19.3	59.62	-0.505920824897696	-0.444356364607201	-0.382791904316706	-0.492645628045417	-0.43269659904227	-0.372747570039123	-0.47871473918202	-0.419994949361141	-0.362118218789896	-0.247616375009767	47.283234434775	-0.784266871290958	-53.4254274592774	-0.987320828650175	-0.89273428393554	-1.12874819885706	-0.936773958491628	-0.844593710488432	-1.07460385979948	-0.902537827964866	-0.805106935792235	-1.06810074156451	0.012142592256041	0.011847924154185	0.0130708961820061
255	10.5789757830327	0.39	-0.244716289745446	-0.292464039050137	-0.196968540440755	0.635975825564147	-15.0537034203554	-16.8318748417573	-13.2755319989536	33.06	19.58	56.48	-0.501580842935362	-0.448592288254711	-0.395603733574061	-0.488518173748149	-0.436909599922531	-0.385301026096914	-0.478371010579569	-0.427849839103042	-0.377078069118995	-0.244716289745446	44.4453049711055	-0.00112779514910359	-51.3148204855997	-0.987320828650175	-0.89273428393554	-1.12874819885706	-0.936773958491628	-0.844593710488432	-1.07460385979948	-0.902537827964866	-0.805106935792235	-1.06810074156451	0.012142592256041	0.011847924154185	0.0130708961820061
255	10.5789757830327	0.39	-0.241208040832652	-0.288273296934029	-0.194142784731275	0.533650990006135	-13.2880635554837	-15.2274931929924	-11.348633917975	29.95	18.41	58.84	-0.500056081680432	-0.43636709670201	-0.372678111723588	-0.487777738443227	-0.425652568498043	-0.36352739855286	-0.471601002520872	-0.411815931208547	-0.351429301940449	-0.241208040832652	44.2336492596841	0.510831509252837	-51.2202707259604	-0.987320828650175	-0.89273428393554	-1.12874819885706	-0.936773958491628	-0.844593710488432	-1.07460385979948	-0.902537827964866	-0.805106935792235	-1.06810074156451	0.012142592256041	0.011847924154185	0.0130708961820061
255	10.5789757830327	0.39	-0.240745644045581	-0.288195674560631	-0.19329561353053	0.437768180260928	-13.7493014819154	-16.182075177642	-11.3165277861888	36.57	23.24	60.88	-0.436512512631823	-0.37088828663308	-0.305264060634337	-0.424541616214006	-0.360717065572091	-0.296892514930175	-0.420426319463652	-0.357266374125287	-0.293820612921694	-0.240745644045581	48.0024857205043	-1.0201906014078	-55.3845295770814	-0.987320828650175	-0.89273428393554	-1.12874819885706	-0.936773958491628	-0.844593710488432	-1.07460385979948	-0.902537827964866	-0.805106935792235	-1.06810074156451	0.012142592256041	0.011847924154185	0.0130708961820061
255	10.5789757830327	0.39	-0.239964427865671	-0.286543179446725	-0.193385676284617	0.557495101593199	-14.6752246377001	-16.716533554983	-12.6339157204171	35.61	20.41	62.24	-0.463015309560833	-0.406475041978664	-0.349934774396494	-0.450481158867569	-0.395471476169914	-0.340461793472258	-0.438299467156296	-0.385133233855147	-0.331034550556527	-0.239964427865671	48.670378369565	0.456160194864353	-52.9869012170356	-0.987320828650175	-0.89273428393554	-1.12874819885706	-0.936773958491628	-0.844593710488432	-1.07460385979948	-0.902537827964866	-0.805106935792235	-1.06810074156451	0.012142592256041	0.011847924154185	0.0130708961820061
255	10.5789757830327	0.39	-0.23942850148985	-0.286370142496217	-0.192486860483482	0.576103539874695	-13.4938436404617	-15.3010209209328	-11.6866663599905	31.33	19.28	55.62	-0.480715733789953	-0.423939224760955	-0.367162715731957	-0.468577258186358	-0.413234403646412	-0.357891549106466	-0.459654353268751	-0.404463364100451	-0.350363496188365	-0.23942850148985	42.2401877497331	-0.927758464970315	-52.4653582470086	-0.987320828650175	-0.89273428393554	-1.12874819885706	-0.936773958491628	-0.844593710488432	-1.07460385979948	-0.902537827964866	-0.805106935792235	-1.06810074156451	0.012142592256041	0.011847924154185	0.0130708961820061
255	10.5789757830327	0.39	-0.238739766285445	-0.285831466510943	-0.191648066059946	0.60796248113793	-15.5786270199644	-17.5317971223312	-13.6254569175975	28.23	16.95	54.86	-0.610198500106192	-0.542217935501185	-0.474237370896179	-0.595804478481289	-0.529427512896646	-0.463050547312002	-1.5757779946236	-0.511253000099931	-0.44688009879749	-0.238739766285445	43.6369212753277	-0.347941626762943	-51.353289206415	-0.987320828650175	-0.89273428393554	-1.12874819885706	-0.936773958491628	-0.844593710488432	-1.07460385979948	-0.902537827964866	-0.805106935792235	-1.06810074156451	0.012142592256041	0.011847924154185	0.0130708961820061
255	10.5789757830327	0.39	-0.237560791587986	-0.284143779652345	-0.190977803523627	0.511498759560794	-13.191679146432	-15.2044581073512	-11.1789001855129	31.37	18.14	49.53	-0.477142996061522	-0.413978404660647	-0.350813813259771	-0.465086448160693	-0.403517912718192	-0.341949377275692	-0.458109977201237	-0.397379323842317	-0.336752832700364	-0.237560791587986	41.2406533040709	-0.321043648204484	-51.2027437066864	-0.987320828650175	-0.89273428393554	-1.12874819885706	-0.936773958491628	-0.844593710488432	-1.07460385979948	-0.902537827964866	-0.805106935792235	-1.06810074156451	0.012142592256041	0.011847924154185	0.0130708961820061
255	10.5789757830327	0.39	-0.23723954424561	-0.283402388494841	-0.191076699996378	0.57640814088534	-15.4136975285385	-17.4767061521476	-13.3506889049295	32.79	17.95	53.99	-0.524969764067898	-0.463000584007444	-0.401031403946989	-0.51135933220503	-0.450996772869311	-0.390634213533591	-0.498099776965678	-0.439246549613096	-0.38068407298172	-0.23723954424561	43.925674961372	-1.08987936470769	-52.8390334553791	-0.987320828650175	-0.89273428393554	-1.12874819885706	-0.936773958491628	-0.844593710488432	-1.07460385979948	-0.902537827964866	-0.805106935792235	-1.06810074156451	0.012142592256041	0.011847924154185	0.0130708961820061
255	10.5789757830327	0.39	-0.236931202618971	-0.283086487339893	-0.190775917898048	0.579410825937203	-14.1277186738435	-16.0070062465558	-12.2484311011311	30.83	16.56	50.42	-0.510999113014954	-0.451005740865015	-0.391012368715076	-0.498222714566129	-0.439729343506904	-0.381235972447678	-0.484378935674756	-0.428017038937093	-0.371037551804008	-0.236931202618971	43.433287654651	0.25398741724047	-50.7988283943587	-0.987320828650175	-0.89273428393554	-1.12874819885706	-0.936773958491628	-0.844593710488432	-1.07460385979948	-0.902537827964866	-0.805106935792235	-1.06810074156451	0.012142592256041	0.011847924154185	0.0130708961820061
255	10.5789757830327	0.39	-0.235270468195676	-0.281153723210036	-0.189387213181316	0.566530741146525	-15.3277839090444	-17.4210876133362	-13.2344802047527	30.69	18.4	53.86	-0.558593305789328	-0.491473188942762	-0.424353072096196	-0.544665450868721	-0.479218893730094	-0.413772336591466	-0.531982425513987	-0.468197419584363	-0.404284493809289	-0.235270468195676	44.6783972393221	-0.014277242183184	-51.5540663527724	-0.987320828650175	-0.89273428393554	-1.12874819885706	-0.936773958491628	-0.844593710488432	-1.07460385979948	-0.902537827964866	-0.805106935792235	-1.06810074156451	0.012142592256041	0.011847924154185	0.0130708961820061
255	10.5789757830327	0.39	-0.233305487775736	-0.278639141818758	-0.187971833732713	0.539203864804783	-14.71026389859	-16.8334293626174	-12.5870984345626	30.33	18.22	53.82	-0.546132753380946	-0.47725016411321	-0.408367574845474	-0.532617088955966	-0.465439202355307	-0.398261315754648	-0.520379956173069	-0.454307595546222	-0.389079713505707	-0.233305487775736	45.0927295841525	-0.198557547237352	-52.3086573873971	-0.987320828650175	-0.89273428393554	-1.12874819885706	-0.936773958491628	-0.844593710488432	-1.07460385979948	-0.902537827964866	-0.805106935792235	-1.06810074156451	0.012142592256041	0.011847924154185	0.0130708961820061
255	10.5789757830327	0.39	-0.231857568220893	-0.276683258815361	-0.187031877626425	0.519339317544471	-13.8995211532274	-15.987273585246	-11.8117687212087	36.22	20.12	58.71	-0.435408076365933	-0.378548833574689	-0.321689590783445	-0.423522686637001	-0.368215537839755	-0.312908389042509	-0.414376474444937	-1.03707122802731	-0.306112061602068	-0.231857568220893	46.8766433441016	0.460051227879207	-52.4357849379481	-0.987320828650175	-0.89273428393554	-1.12874819885706	-0.936773958491628	-0.844593710488432	-1.07460385979948	-0.902537827964866	-0.805106935792235	-1.06810074156451	0.012142592256041	0.011847924154185	0.0130708961820061
255	10.5789757830327	0.39	-0.231807525273986	-0.277232533378309	-0.186382517169664	0.528645029513612	-14.5611909966341	-16.7079056905593	-12.4144763027088	32.31	19.3	49.3	-0.509217837197748	-0.44379100071884	-0.378364164239931	-0.49612532873349	-0.432380682758951	-0.368636036784412	-0.492068454510469	-0.428418439040585	-0.365702176869481	-0.231807525273986	44.200297080698	-0.126709488509254	-51.8654531870516	-0.987320828650175	-0.89273428393554	-1.12874819885706	-0.936773958491628	-0.844593710488432	-1.07460385979948	-0.902537827964866	-0.805106935792235	-1.06810074156451	0.012142592256041	0.011847924154185	0.0130708961820061
255	10.5789757830327	0.39	-0.231577671075289	-0.276951801113538	-0.18620354103704	0.571301005072685	-13.9298350273776	-15.8138101909892	-12.045859863766	31.2	19.09	51.2	-0.49884708610298	-0.439417036715292	-0.379986987327603	-0.486282012974324	-0.428348901099951	-0.370415789225578	-0.480253378582366	-0.422806914380671	-0.366057537308396	-0.231577671075289	42.3415272246504	-0.231533592384685	-51.2224123676948	-0.987320828650175	-0.89273428393554	-1.12874819885706	-0.936773958491628	-0.844593710488432	-1.07460385979948	-0.902537827964866	-0.805106935792235	-1.06810074156451	0.012142592256041	0.011847924154185	0.0130708961820061
255	10.5789757830327	0.39	-0.231557120475412	-0.277013136911128	-0.186101104039697	0.537078587658187	-13.7036191789224	-15.6899677318813	-11.7172706259636	33.02	18.53	56.37	-0.468148433772307	-0.40888088269226	-0.349613331612213	-0.455965145113449	-0.398239997320098	-0.340514849526747	-0.443808246851046	-0.387483323175019	-0.331327015567812	-0.231557120475412	45.0693658059453	-0.00426750880323426	-52.2400991986924	-0.987320828650175	-0.89273428393554	-1.12874819885706	-0.936773958491628	-0.844593710488432	-1.07460385979948	-0.902537827964866	-0.805106935792235	-1.06810074156451	0.012142592256041	0.011847924154185	0.0130708961820061
255	10.5789757830327	0.39	-0.231137118015196	-0.276378221099204	-0.185896014931187	0.53719697864125	-14.4433088846366	-16.5363775341265	-12.3502402351467	33.16	19.16	53.89	-0.491306270720712	-0.429119872858113	-0.366933474995515	-0.478489824434755	-0.417925650173646	-0.357361475912537	-0.469684580760184	-0.410342392457274	-0.350904513590265	-0.231137118015196	45.509879338339	-1.00726489090389	-53.2922653373317	-0.987320828650175	-0.89273428393554	-1.12874819885706	-0.936773958491628	-0.844593710488432	-1.07460385979948	-0.902537827964866	-0.805106935792235	-1.06810074156451	0.012142592256041	0.011847924154185	0.0130708961820061
255	10.5789757830327	0.39	-0.22960426623733	-0.274529493504871	-0.184679038969789	0.533330196014847	-14.9846620876827	-17.1731249395628	-12.7961992358026	32.99	19.94	57.94	-0.512764665052826	-0.447420330508351	-0.382075995963875	-0.499425564153183	-0.43578110234003	-0.372136640526877	-0.488630693460675	-0.425947015810968	-0.363850304306382	-0.22960426623733	47.834239235902	-1.51005453815548	-54.7447924530018	-0.987320828650175	-0.89273428393554	-1.12874819885706	-0.936773958491628	-0.844593710488432	-1.07460385979948	-0.902537827964866	-0.805106935792235	-1.06810074156451	0.012142592256041	0.011847924154185	0.0130708961820061
255	10.5789757830327	0.39	-0.22921665384202	-0.274272398510461	-0.184160909173578	0.613075307589532	-14.6332673298593	-16.4482942836058	-12.8182403761128	32.66	18.26	58.3	-0.496073793133713	-0.441333326428763	-0.386592859723812	-0.4832419846962	-0.429917475036875	-0.37659296537755	-0.467553498867349	-0.415676044816183	-0.364061343895998	-0.22921665384202	46.7351727875012	-0.310109130421284	-52.2246376273963	-0.987320828650175	-0.89273428393554	-1.12874819885706	-0.936773958491628	-0.844593710488432	-1.07460385979948	-0.902537827964866	-0.805106935792235	-1.06810074156451	0.012142592256041	0.011847924154185	0.0130708961820061
255	10.5789757830327	0.39	-0.228479405768119	-0.273555894371245	-0.183402917164994	0.52598436445761	-14.9856547896141	-17.2067700802609	-12.7645394989672	30.69	18.09	55.41	-0.551703477129628	-0.480487495092337	-0.409271513055047	-0.537947130408664	-0.46850686989859	-0.399066609388515	-0.522599244815963	-0.455418584547011	-0.38786011265504	-0.228479405768119	43.3559921678183	1.61568949547795	-49.8579485759238	-0.987320828650175	-0.89273428393554	-1.12874819885706	-0.936773958491628	-0.844593710488432	-1.07460385979948	-0.902537827964866	-0.805106935792235	-1.06810074156451	0.012142592256041	0.011847924154185	0.0130708961820061
255	10.5789757830327	0.39	-0.226436902907087	-0.27033434945807	-0.182539456356104	0.606173782531171	-16.8670364400593	-18.9896844478811	-14.7443884322375	32.7	19.02	49.92	-0.571960006775004	-0.508026887071681	-0.444093767368359	-0.557154048888186	-0.494875924406011	-0.432597799923836	-0.551306238503489	-0.489324033979718	-0.428178609609954	-0.226436902907087	46.8978462830547	-0.118544331524592	-52.6521273462485	-0.987320828650175	-0.89273428393554	-1.12874819885706	-0.936773958491628	-0.844593710488432	-1.07460385979948	-0.902537827964866	-0.805106935792235	-1.06810074156451	0.012142592256041	0.011847924154185	0.0130708961820061
255	10.5789757830327	0.39	-0.225313803027064	-0.269070681428486	-0.181556924625642	0.638017134011646	-15.279056388741	-17.0758981447241	-13.482214632758	32.61	16.55	54.41	-0.515751716171052	-0.46148082444508	-0.407209932719108	-0.502421987909822	-0.449553740550353	-0.396685493190885	-0.484494099923738	-0.433023570363367	-0.382187546089056	-0.225313803027064	44.6381131801496	-1.62823864567149	-52.9497153525264	-0.987320828650175	-0.89273428393554	-1.12874819885706	-0.936773958491628	-0.844593710488432	-1.07460385979948	-0.902537827964866	-0.805106935792235	-1.06810074156451	0.012142592256041	0.011847924154185	0.0130708961820061
255	10.5789757830327	0.39	-0.224520277496735	-0.267918961109902	-0.181121593883568	0.592331211452251	-15.8867123673258	-17.9444543433631	-13.8289703912885	31.12	19.76	55.39	-0.567547459289826	-0.502465166564332	-0.437382873838838	-0.553275023129593	-0.489829391537687	-0.426383759945781	-0.544001884753556	-0.481473249712421	-0.418968013719107	-0.224520277496735	45.7096620017458	-0.438975196126019	-52.558771770236	-0.987320828650175	-0.89273428393554	-1.12874819885706	-0.936773958491628	-0.844593710488432	-1.07460385979948	-0.902537827964866	-0.805106935792235	-1.06810074156451	0.012142592256041	0.011847924154185	0.0130708961820061
255	10.5789757830327	0.39	-0.222482547244886	-0.265636796390712	-0.179328298099059	0.505717833884437	-13.4483988438941	-15.5242173445425	-11.3725803432458	33.56	20.64	57.84	-0.455824030402205	-0.394873585407203	-0.333923140412201	-0.443855459313273	-0.384505390088677	-0.325155320864081	-0.436345341532272	-0.377908360109199	-0.319514658285077	-0.222482547244886	46.8978187652108	-0.845746836858395	-53.6642799743798	-0.987320828650175	-0.89273428393554	-1.12874819885706	-0.936773958491628	-0.844593710488432	-1.07460385979948	-0.902537827964866	-0.805106935792235	-1.06810074156451	0.012142592256041	0.011847924154185	0.0130708961820061
255	10.5789757830327	0.39	-0.221235296826974	-0.264275266649938	-0.17819532700401	0.54589595065886	-13.2441151194393	-15.1300693962846	-11.3581608425941	32.57	18.23	56.34	-0.45752936648995	-0.400498599286337	-0.343467832082724	-0.44571252820238	-0.390154722961037	-0.334596917719694	-0.432757006600348	-0.379057599702246	-0.324864445477604	-0.221235296826974	45.6980739927611	0.850410475912589	-51.2529314058643	-0.987320828650175	-0.89273428393554	-1.12874819885706	-0.936773958491628	-0.844593710488432	-1.07460385979948	-0.902537827964866	-0.805106935792235	-1.06810074156451	0.012142592256041	0.011847924154185	0.0130708961820061
255	10.5789757830327	0.39	-0.221090404261759	-0.264272144025448	-0.177908664498071	0.535098889994498	-14.3353500520515	-16.4215552849263	-12.2491448191767	31.81	19.13	52.34	-0.508336473486181	-0.443757072044135	-0.37917767060209	-0.495385560529267	-0.432451451625743	-0.36951734272222	-0.487818475568088	-0.426127664741371	-0.363672515235064	-0.221090404261759	45.6656108721628	0.910777577146804	-51.26764859399	-0.987320828650175	-0.89273428393554	-1.12874819885706	-0.936773958491628	-0.844593710488432	-1.07460385979948	-0.902537827964866	-0.805106935792235	-1.06810074156451	0.012142592256041	0.011847924154185	0.0130708961820061
255	10.5789757830327	0.39	-0.218556308054245	-0.26161971466194	-0.17549290144655	0.530745495082655	-13.3388037411174	-15.2970324404803	-11.3805750417546	29.64	15.73	46.07	-0.507576301013685	-0.442599614612004	-0.377622928210323	-0.495198526214572	-0.431806363735435	-0.368414201256299	-0.484180235920059	-0.421970695758675	-0.359944784566398	-0.218556308054245	41.5648452826614	-1.81121724510468	-52.1211722081459	-0.987320828650175	-0.89273428393554	-1.12874819885706	-0.936773958491628	-0.844593710488432	-1.07460385979948	-0.902537827964866	-0.805106935792235	-1.06810074156451	0.012142592256041	0.011847924154185	0.0130708961820061
255	10.5789757830327	0.39	-0.217678507278154	-0.259908824520925	-0.175448190035382	0.632897251443013	-15.905610173488	-17.7969214373383	-14.0142989096377	28.86	16.7	50.93	-0.606303407588468	-0.541870439891197	-0.477437472193926	-0.591781795429496	-0.528892065912055	-0.466002336394614	-0.575767443699828	-0.515004647601596	-0.453488763757964	-0.217678507278154	42.8532573958938	0.436566563290004	-50.1383072523549	-0.987320828650175	-0.89273428393554	-1.12874819885706	-0.936773958491628	-0.844593710488432	-1.07460385979948	-0.902537827964866	-0.805106935792235	-1.06810074156451	0.012142592256041	0.011847924154185	0.0130708961820061
255	10.5789757830327	0.39	-0.215508514104495	-0.257936926533536	-0.173080101675455	0.566241986505013	-13.8609095792377	-15.7549965349578	-11.9668226235175	28.39	17.57	59.13	-0.545307801527149	-0.479750161356727	-0.414192521186305	-0.532392680202672	-0.468387713355786	-0.404382746508901	-0.511473371896439	-0.450138325327274	-0.388439292467409	-0.215508514104495	45.1490329841329	-0.554825770699476	-51.9229786328967	-0.987320828650175	-0.89273428393554	-1.12874819885706	-0.936773958491628	-0.844593710488432	-1.07460385979948	-0.902537827964866	-0.805106935792235	-1.06810074156451	0.012142592256041	0.011847924154185	0.0130708961820061
255	10.5789757830327	0.39	-0.214025773463281	-0.255882652225653	-0.172168894700909	0.551678101189577	-14.4302465605896	-16.4612530787881	-12.3992400423911	32.93	17.88	58.63	-0.492386689745378	-0.431635508072843	-0.370884326400308	-0.479590549215824	-0.420418168664863	-0.361245788113902	-0.463516592186568	-0.405449156570809	-0.348356291822117	-0.214025773463281	46.5203324414263	-1.79317476462462	-54.2525586491577	-0.987320828650175	-0.89273428393554	-1.12874819885706	-0.936773958491628	-0.844593710488432	-1.07460385979948	-0.902537827964866	-0.805106935792235	-1.06810074156451	0.012142592256041	0.011847924154185	0.0130708961820061
255	10.5789757830327	0.39	-0.212269832828992	-0.253765661021871	-0.170774004636114	0.602439925536455	-15.2480096530127	-17.1819502418994	-13.314069064126	32.13	17.42	56.02	-0.526547514858781	-0.467281157045709	-0.408014799232638	-0.513052686978625	-0.455305260079102	-0.397557833179579	-0.496028100448098	-0.439890943692185	-0.384443649916757	-0.212269832828992	43.8983150380069	0.982243799166421	-50.4028912627634	-0.987320828650175	-0.89273428393554	-1.12874819885706	-0.936773958491628	-0.844593710488432	-1.07460385979948	-0.902537827964866	-0.805106935792235	-1.06810074156451	0.012142592256041	0.011847924154185	0.0130708961820061
255	10.5789757830327	0.39	-0.211090310048549	-0.252004093708897	-0.170176526388201	0.640979140085364	-16.3359015681816	-18.2447280996164	-14.4270750367469	34.99	20.62	54.44	-0.514128845380617	-0.460338908074888	-0.406548970769159	-0.500332026043218	-0.447985559676428	-0.395639093309638	-0.4945022749432	-0.443249206393895	-0.391557096398684	-0.211090310048549	47.8910088329888	0.221926609611281	-52.2816167295314	-0.987320828650175	-0.89273428393554	-1.12874819885706	-0.936773958491628	-0.844593710488432	-1.07460385979948	-0.902537827964866	-0.805106935792235	-1.06810074156451	0.012142592256041	0.011847924154185	0.0130708961820061
255	10.5789757830327	0.39	-0.209473642021096	-0.250573702264156	-0.168373581778037	0.536186112918554	-14.9084564550421	-17.073328516516	-12.7435843935682	32.83	17.94	52.36	-0.512350751131457	-0.44738545595034	-0.382420160769222	-0.499060104074757	-0.435780042705203	-0.372499981335649	-0.487710674821346	-0.426511634112335	-0.364048428858958	-0.209473642021096	44.1284147059965	-0.687474442381777	-52.5168880517654	-0.987320828650175	-0.89273428393554	-1.12874819885706	-0.936773958491628	-0.844593710488432	-1.07460385979948	-0.902537827964866	-0.805106935792235	-1.06810074156451	0.012142592256041	0.011847924154185	0.0130708961820061
255	10.5789757830327	0.39	-0.209071118467083	-0.249763064690681	-0.168379172243484	0.577127576334101	-15.4049788302382	-17.4637844103606	-13.3461732501158	26.24	17.36	45.54	-0.653257124843071	-0.576244641049253	-0.499232157255435	-0.638682494535845	-0.563388213938978	-0.48809393334211	-0.632396401521216	-0.557388993231956	-0.483024920758246	-0.209071118467083	40.6008544783922	-0.196282816784796	-50.2088018443098	-0.987320828650175	-0.89273428393554	-1.12874819885706	-0.936773958491628	-0.844593710488432	-1.07460385979948	-0.902537827964866	-0.805106935792235	-1.06810074156451	0.012142592256041	0.011847924154185	0.0130708961820061
255	10.5789757830327	0.39	-0.20850038206073	-0.249207754243994	-0.167793009877465	0.666369635778262	-15.1131749458422	-16.782790016581	-13.4435598751034	30.94	17.39	53.4	-0.533930791693053	-0.480813348427572	-0.42769590516209	-0.520552442612448	-0.46876592782933	-0.416979413046212	-0.506269959211432	-0.455518236263564	-0.405019854277574	-0.20850038206073	44.0693487334916	0.181338334893024	-50.7251248804055	-0.987320828650175	-0.89273428393554	-1.12874819885706	-0.936773958491628	-0.844593710488432	-1.07460385979948	-0.902537827964866	-0.805106935792235	-1.06810074156451	0.012142592256041	0.011847924154185	0.0130708961820061
255	10.5789757830327	0.39	-0.208084028529724	-0.248666809313518	-0.167501247745929	0.64554935910565	-15.7448600223197	-17.5663946065791	-13.9233254380603	35.96	16.31	58.17	-0.481885896139017	-0.431917086651196	-0.381948277163375	-0.468778317607745	-0.420168688995985	-0.371559060384226	-0.446666102848417	-0.40067508383621	-0.35426432188322	-0.208084028529724	48.0202022762824	-0.254237454949043	-52.1905293828242	-0.987320828650175	-0.89273428393554	-1.12874819885706	-0.936773958491628	-0.844593710488432	-1.07460385979948	-0.902537827964866	-0.805106935792235	-1.06810074156451	0.012142592256041	0.011847924154185	0.0130708961820061
255	10.5789757830327	0.39	-0.207348004762361	-0.247422361035523	-0.167273648489199	0.576723174193004	-14.6950989241256	-16.6606598949501	-12.7295379533011	29.28	16.07	59.51	-0.55942911401278	-0.493429805499211	-0.427430496985642	-0.545895667150724	-0.481492982967795	-0.417090298784866	-0.517793724524009	-0.456441894391065	-0.395670527041475	-0.207348004762361	47.5389545729372	-0.20043630081165	-51.9056117080034	-0.987320828650175	-0.89273428393554	-1.12874819885706	-0.936773958491628	-0.844593710488432	-1.07460385979948	-0.902537827964866	-0.805106935792235	-1.06810074156451	0.012142592256041	0.011847924154185	0.0130708961820061
255	10.5789757830327	0.39	-0.204913925246756	-0.244545457228302	-0.165282393265211	0.631658589119205	-15.3420050659575	-17.1711648905185	-13.5128452413966	29.84	19.27	59.06	-0.565994632288617	-0.50570200514885	-0.445409378009083	-0.552131350570694	-0.493315510714532	-0.434499670858369	-0.536744298983416	-0.479738045133421	-0.422412294772472	-0.204913925246756	49.2887537492845	1.25381452245876	-50.8207797735633	-0.987320828650175	-0.89273428393554	-1.12874819885706	-0.936773958491628	-0.844593710488432	-1.07460385979948	-0.902537827964866	-0.805106935792235	-1.06810074156451	0.012142592256041	0.011847924154185	0.0130708961820061
255	10.5789757830327	0.39	-0.202970799805676	-0.242501566904709	-0.163440032706642	0.5939940372005	-13.7317288925453	-15.5042272659465	-11.959230519144	35.4	17.32	54.83	-0.431840440067118	-0.382470905909872	-0.333101371752627	-0.420182935381455	-0.372146128598417	-0.324109321815378	-0.406623922092157	-0.36028397897788	-0.313820431652869	-0.202970799805676	48.6290817653904	0.443586243813387	-51.8064148198323	-0.987320828650175	-0.89273428393554	-1.12874819885706	-0.936773958491628	-0.844593710488432	-1.07460385979948	-0.902537827964866	-0.805106935792235	-1.06810074156451	0.012142592256041	0.011847924154185	0.0130708961820061
255	10.5789757830327	0.39	-0.202039403817943	-0.24190764638883	-0.162171161247057	0.601998586269698	-14.4676735177231	-16.3043333707348	-12.6310136647114	28.96	15.91	56.8	-0.553571742946471	-0.491212677235974	-0.428853611525478	-0.540281744575948	-0.479419778188601	-0.418557811801254	-0.514551001071358	-0.457381819559496	-0.398949889568785	-0.202039403817943	47.0719866586566	-1.75043229634049	-53.298502927493	-0.987320828650175	-0.89273428393554	-1.12874819885706	-0.936773958491628	-0.844593710488432	-1.07460385979948	-0.902537827964866	-0.805106935792235	-1.06810074156451	0.012142592256041	0.011847924154185	0.0130708961820061
255	10.5789757830327	0.39	-0.201535586893262	-0.24124843909476	-0.161822734691764	0.492326101040433	-12.5084046991879	-14.4915446928068	-10.5252647055691	32.93	16.81	55.67	-0.433473389037925	-0.374153390225286	-0.314833391412646	-0.42220835033264	-0.364429950380555	-0.306651550428471	-0.406320620194293	-0.350922448212524	-0.295516284865197	-0.201535586893262	47.7216914452884	-0.85446379278802	-52.7622000486597	-0.987320828650175	-0.89273428393554	-1.12874819885706	-0.936773958491628	-0.844593710488432	-1.07460385979948	-0.902537827964866	-0.805106935792235	-1.06810074156451	0.012142592256041	0.011847924154185	0.0130708961820061
255	10.5789757830327	0.39	-0.201379924848265	-0.240517525584751	-0.16224232411178	0.576699900466454	-13.7880005463158	-15.6323193773494	-11.9436817152821	30.88	15.98	57.78	-0.498227304638015	-0.439445880212254	-0.380664455786494	-0.485757577007742	-0.4284473452394	-0.371137113471057	-0.461718759465416	-0.407287448999356	-0.353170865015332	-0.201379924848265	46.8282791658208	0.947240047185975	-51.1844677905401	-0.987320828650175	-0.89273428393554	-1.12874819885706	-0.936773958491628	-0.844593710488432	-1.07460385979948	-0.902537827964866	-0.805106935792235	-1.06810074156451	0.012142592256041	0.011847924154185	0.0130708961820061
255	10.5789757830327	0.39	-0.201018479273988	-0.240070162745808	-0.161966795802168	0.57478293988591	-14.5487839192614	-16.5025184879598	-12.5950493505629	31.02	20.49	55.44	-0.523556187534584	-0.461572325920457	-0.39958846430633	-0.510415120595787	-0.449987031015283	-0.389558941434778	-0.503527355527586	-0.443725397956365	-0.38367470072884	-0.201018479273988	46.6997052644314	0.696122291597846	-52.1171073741396	-0.987320828650175	-0.89273428393554	-1.12874819885706	-0.936773958491628	-0.844593710488432	-1.07460385979948	-0.902537827964866	-0.805106935792235	-1.06810074156451	0.012142592256041	0.011847924154185	0.0130708961820061
255	10.5789757830327	0.39	-0.200385520104966	-0.239488510397381	-0.16128252981255	0.589508745081766	-15.8074544615268	-17.8669185791245	-13.747990343929	34.45	18.13	62.15	-0.51125894373918	-0.452327715907763	-0.393396488076345	-0.497647940993821	-0.44028561110272	-0.382923281211619	-0.476855827792227	-0.422214933140842	-0.366641005835905	-0.200385520104966	49.2804692514214	0.00811711270173757	-52.8625383357459	-0.987320828650175	-0.89273428393554	-1.12874819885706	-0.936773958491628	-0.844593710488432	-1.07460385979948	-0.902537827964866	-0.805106935792235	-1.06810074156451	0.012142592256041	0.011847924154185	0.0130708961820061
255	10.5789757830327	0.39	-0.19966830838381	-0.238389604328526	-0.160947012439093	0.669794661398566	-16.8530997275561	-18.700608276352	-15.0055911787601	35.94	20.36	64.69	-0.513203217348822	-0.462501800725893	-0.411800384102963	-0.499246515173549	-0.449923937473973	-0.400601359774397	-0.48277855047191	-0.435488134561872	-0.38760699474448	-0.19966830838381	52.5102275773869	0.272786257701571	-53.2225965605499	-0.987320828650175	-0.89273428393554	-1.12874819885706	-0.936773958491628	-0.844593710488432	-1.07460385979948	-0.902537827964866	-0.805106935792235	-1.06810074156451	0.012142592256041	0.011847924154185	0.0130708961820061
255	10.5789757830327	0.39	-0.199143661222076	-0.237994091265423	-0.160293231178729	0.595144887264071	-15.1807539248436	-17.1356211376429	-13.2258867120444	25.93	15.56	47.42	-0.648339553982149	-0.574375632472682	-0.500411710963216	-0.634011595373682	-0.561682237110278	-0.489352878846873	-0.617081327502236	-0.546508316971425	-0.475826632273203	-0.199143661222076	40.4148792253199	-0.525948170410593	-50.5333526859681	-0.987320828650175	-0.89273428393554	-1.12874819885706	-0.936773958491628	-0.844593710488432	-1.07460385979948	-0.902537827964866	-0.805106935792235	-1.06810074156451	0.012142592256041	0.011847924154185	0.0130708961820061
255	10.5789757830327	0.39	-0.196949606105565	-0.235261973186068	-0.158637239025063	0.636264999542428	-15.8333162951937	-17.7024091567073	-13.9642234336801	31.98	18.99	56.74	-0.545041281712823	-0.487493590895063	-0.429945900077304	-0.531110837428525	-0.475033979972428	-0.418957122516332	-0.51811994055598	-0.46306270602206	-0.408653296444832	-0.196949606105565	47.8537659997583	-0.0555248715186788	-52.4570283455888	-0.987320828650175	-0.89273428393554	-1.12874819885706	-0.936773958491628	-0.844593710488432	-1.07460385979948	-0.902537827964866	-0.805106935792235	-1.06810074156451	0.012142592256041	0.011847924154185	0.0130708961820061
255	10.5789757830327	0.39	-0.19533335197399	-0.233600699671376	-0.157066004276605	0.642372734519754	-16.8047051780791	-18.7623690250928	-14.8470413310654	37.18	19.42	61.39	-0.49801478995733	-0.446051972880568	-0.394089155803807	-0.48425223415806	-0.433725400879224	-0.383198567600388	-0.46920335840531	-0.419894877946816	-0.371280951418164	-0.19533335197399	51.1376098005451	0.691148348488668	-52.441899927723	-0.987320828650175	-0.89273428393554	-1.12874819885706	-0.936773958491628	-0.844593710488432	-1.07460385979948	-0.902537827964866	-0.805106935792235	-1.06810074156451	0.012142592256041	0.011847924154185	0.0130708961820061
255	10.5789757830327	0.39	-0.194620713852954	-0.232510303834812	-0.156731123871095	0.536900503056849	-14.5421901622439	-16.6508451628477	-12.43353516164	34.6	20.71	58.28	-0.47446521409067	-0.414379168216121	-0.354293122341572	-0.461805941623228	-0.4033230599083	-0.344840178193372	-0.453540837942724	-0.396306480549534	-0.996030235290473	-0.194620713852954	49.3576958102675	0.237393449175067	-53.3305778612148	-0.987320828650175	-0.89273428393554	-1.12874819885706	-0.936773958491628	-0.844593710488432	-1.07460385979948	-0.902537827964866	-0.805106935792235	-1.06810074156451	0.012142592256041	0.011847924154185	0.0130708961820061
255	10.5789757830327	0.39	-0.192688402581067	-0.229966250719052	-0.155410554443082	0.588712278293334	-14.8766008900827	-16.8179806562155	-12.9352211239499	32.66	18.99	54.73	-0.507247406626223	-0.448693417786693	-0.390139428947164	-0.494126928014087	-0.437087498634475	-0.380048069254862	-0.483993912170945	-0.428194312323573	-0.372495415046039	-0.192688402581067	49.6747155227499	-0.620871203829669	-53.4597784124213	-0.987320828650175	-0.89273428393554	-1.12874819885706	-0.936773958491628	-0.844593710488432	-1.07460385979948	-0.902537827964866	-0.805106935792235	-1.06810074156451	0.012142592256041	0.011847924154185	0.0130708961820061
255	10.5789757830327	0.39	-0.191678977668131	-0.229471639381653	-0.153886315954608	0.621417381749989	-14.9475382839112	-16.7690995079348	-13.1259770598876	29.84	15.1	52.45	-0.552811945872986	-0.492762161786323	-0.432712377699659	-0.539272690791513	-0.480693622651577	-0.422114554511641	-0.515583138819073	-0.459873769510173	-0.40375242920696	-0.191678977668131	44.091828384194	-0.457999609247313	-50.8403684817402	-0.987320828650175	-0.89273428393554	-1.12874819885706	-0.936773958491628	-0.844593710488432	-1.07460385979948	-0.902537827964866	-0.805106935792235	-1.06810074156451	0.012142592256041	0.011847924154185	0.0130708961820061
255	10.5789757830327	0.39	-0.1891508553239	-0.225787899419552	-0.152513811228249	0.621873013756547	-14.2974360043814	-16.038086603887	-12.5567854048759	32.04	15.92	67.91	-0.492883277695465	-0.439389516625553	-0.385895755555641	-0.480272143685996	-0.428147098131606	-0.376022052577217	-0.445871634884271	-0.397654340055893	-0.34904542102441	-0.1891508553239	51.4283260677386	-1.10841050836409	-53.2738946842678	-0.987320828650175	-0.89273428393554	-1.12874819885706	-0.936773958491628	-0.844593710488432	-1.07460385979948	-0.902537827964866	-0.805106935792235	-1.06810074156451	0.012142592256041	0.011847924154185	0.0130708961820061
255	10.5789757830327	0.39	-0.186960243139788	-0.223323434243852	-0.150597052035724	0.608690079933726	-14.046359711541	-15.8047349707574	-12.2879844523245	36.37	21.02	55.6	-0.428670413298842	-0.380978158382994	-0.333285903467147	-0.416945538001542	-0.370557748530912	-0.324169959060281	-0.412911608242982	-0.36602487971933	-0.320572338755452	-0.186960243139788	49.1830488973176	-0.227386695660577	-53.2625863249257	-0.987320828650175	-0.89273428393554	-1.12874819885706	-0.936773958491628	-0.844593710488432	-1.07460385979948	-0.902537827964866	-0.805106935792235	-1.06810074156451	0.012142592256041	0.011847924154185	0.0130708961820061
255	10.5789757830327	0.39	-0.186806781216345	-0.222962619195555	-0.150650943237134	0.569053581881381	-14.6772530073684	-16.671437337033	-12.6830686777038	33.2	16.78	59.96	-0.494773869256925	-0.435590592083341	-0.376407314909757	-0.481859048726526	-0.424220601323855	-0.366582153921183	-0.459453667259883	-0.404541841414425	-0.349348612860358	-0.186806781216345	47.9432819311023	0.318953145476807	-51.9652532003376	-0.987320828650175	-0.89273428393554	-1.12874819885706	-0.936773958491628	-0.844593710488432	-1.07460385979948	-0.902537827964866	-0.805106935792235	-1.06810074156451	0.012142592256041	0.011847924154185	0.0130708961820061
255	10.5789757830327	0.39	-0.183454122989396	-0.219161028885291	-0.1477472170935	0.620352878863979	-15.0360820776199	-16.8725815324672	-13.1995826227725	32.5	18.91	58.67	-0.511305649942127	-0.455652485927351	-0.399999321912574	-0.498115974047451	-0.443898442899144	-0.389680911750836	-0.483298399113804	-0.430703650313816	-0.377867839083845	-0.183454122989396	50.438993526174	-0.126861734755579	-52.9844423630121	-0.987320828650175	-0.89273428393554	-1.12874819885706	-0.936773958491628	-0.844593710488432	-1.07460385979948	-0.902537827964866	-0.805106935792235	-1.06810074156451	0.012142592256041	0.011847924154185	0.0130708961820061
255	10.5789757830327	0.39	-0.1814856455177	-0.216842236761177	-0.146129054274223	0.597846102633325	-14.0425262924383	-15.8407020857464	-12.2443504991301	34.46	19.6	60.53	-0.453113450076394	-0.401677747723097	-0.350242045369799	-0.441048110095081	-0.390982018897589	-0.340915927700097	-0.428258362510943	-0.380021836611491	-0.331254450959598	-0.1814856455177	50.5918608655752	-0.156537267839148	-53.2759187517891	-0.987320828650175	-0.89273428393554	-1.12874819885706	-0.936773958491628	-0.844593710488432	-1.07460385979948	-0.902537827964866	-0.805106935792235	-1.06810074156451	0.012142592256041	0.011847924154185	0.0130708961820061
255	10.5789757830327	0.39	-0.179376721452781	-0.214456809542769	-0.144296633362792	0.550939588729173	-14.5921789784475	-16.649045000385	-12.53531295651	35.35	21.75	61.27	-0.464394850046337	-0.407022310792525	-0.349649771538712	-0.45186764429451	-0.396042748395627	-0.340217852496743	-0.443564138986953	-0.388706883862144	-0.333850537873641	-0.179376721452781	51.9588345674499	0.949844200362107	-53.1795110560716	-0.987320828650175	-0.89273428393554	-1.12874819885706	-0.936773958491628	-0.844593710488432	-1.07460385979948	-0.902537827964866	-0.805106935792235	-1.06810074156451	0.012142592256041	0.011847924154185	0.0130708961820061
255	10.5789757830327	0.39	-0.175992975543069	-0.210462595240853	-0.141523355845285	0.586171766059787	-13.7853067470903	-15.593727601739	-11.9768858924416	30.07	17.1	53.98	-0.510093833324601	-0.450937719432434	-0.391781605540266	-0.497537118222533	-0.439837219677742	-0.382137321132951	-0.482094242960782	-0.426250481105146	-0.370065048913527	-0.175992975543069	47.5239961429005	-0.6499491589193	-52.565384493426	-0.987320828650175	-0.89273428393554	-1.12874819885706	-0.936773958491628	-0.844593710488432	-1.07460385979948	-0.902537827964866	-0.805106935792235	-1.06810074156451	0.012142592256041	0.011847924154185	0.0130708961820061
255	10.5789757830327	0.39	-0.175477264364516	-0.209436375167442	-0.14151815356159	0.489778233763296	-12.4161786824366	-14.3947566378335	-10.4376007270396	32.49	18.78	54.77	-0.436354077399701	-0.376376643948589	-0.316399210497477	-0.425099879853356	-0.366669350440368	-0.30823882102738	-0.415540199087902	-0.358419635417697	-0.301281374013912	-0.175477264364516	48.704041794747	-0.191877296681888	-53.0808219115179	-0.987320828650175	-0.89273428393554	-1.12874819885706	-0.936773958491628	-0.844593710488432	-1.07460385979948	-0.902537827964866	-0.805106935792235	-1.06810074156451	0.012142592256041	0.011847924154185	0.0130708961820061
255	10.5789757830327	0.39	-0.168316545539201	-0.201245981844814	-0.135387109233589	0.571479471340691	-13.6682586042917	-15.5161827811272	-11.8203344274562	31.4	18.33	52.99	-0.486435557838935	-0.428502750493021	-0.370569943147107	-0.474136679085925	-0.417668626036622	-0.361200572987319	-0.464487422036607	-0.408592891101523	-0.353712053395854	-0.168316545539201	49.5362667401988	0.0455964317621601	-52.2031008662588	-0.987320828650175	-0.89273428393554	-1.12874819885706	-0.936773958491628	-0.844593710488432	-1.07460385979948	-0.902537827964866	-0.805106935792235	-1.06810074156451	0.012142592256041	0.011847924154185	0.0130708961820061
255	10.5789757830327	0.39	-0.168014453650764	-0.200537818210776	-0.135491089090752	0.583688106873734	-13.3767005000882	-15.1405172065282	-11.6128837936483	36.33	19.26	62.44	-0.411138548661021	-0.36324236183346	-0.315346175005898	-0.399899616216283	-0.353312725269316	-0.306725834322349	-0.386175729429812	-0.341221737631372	-0.296236284435844	-0.168014453650764	52.088506505342	-1.33766071685521	-54.952461245517	-0.987320828650175	-0.89273428393554	-1.12874819885706	-0.936773958491628	-0.844593710488432	-1.07460385979948	-0.902537827964866	-0.805106935792235	-1.06810074156451	0.012142592256041	0.011847924154185	0.0130708961820061
255	10.5789757830327	0.39	-0.155289340201697	-0.185672874242356	-0.124905806161038	0.625678063137627	-14.5424955747857	-16.2986858878389	-12.7863052617324	32	15.71	56.96	-0.501575212833056	-0.447530271044081	-0.393485329255107	-0.488751978843555	-0.436088745952423	-0.383425513061292	-0.464848221980371	-0.414650330894776	-0.364798147057113	-0.155289340201697	48.2556644918283	1.51841185176327	-50.1444985366303	-0.987320828650175	-0.89273428393554	-1.12874819885706	-0.936773958491628	-0.844593710488432	-1.07460385979948	-0.902537827964866	-0.805106935792235	-1.06810074156451	0.012142592256041	0.011847924154185	0.0130708961820061
255	10.5789757830327	0.39	-0.15381451449105	-0.183633428584097	-0.123995600398002	0.639106318201723	-15.2057198957752	-16.9897226954052	-13.4217170961453	36.18	18.63	66.52	-0.463208450448662	-0.414569329773894	-0.365930209099125	-0.450570837239391	-0.403258726884343	-0.355946616529294	-0.429514545030885	-0.3845328641336	-0.339104275326149	-0.15381451449105	54.4798116784664	0.561551618335051	-52.7107258139357	-0.987320828650175	-0.89273428393554	-1.12874819885706	-0.936773958491628	-0.844593710488432	-1.07460385979948	-0.902537827964866	-0.805106935792235	-1.06810074156451	0.012142592256041	0.011847924154185	0.0130708961820061
255	10.5789757830327	0.39	-0.147031433748578	-0.175983056941578	-0.118079810555578	0.645478734343096	-15.5569098691682	-17.3569781253473	-13.7568416129891	30.38	18.12	58.3	-0.562191053627108	-0.503886995038466	-0.445582936449823	-0.548263253223713	-0.491403627600503	-0.434544001977294	-0.529463828793323	-0.474927359547622	-0.419841234942349	-0.147031433748578	49.6683863272944	1.17395921315292	-51.0210088455737	-0.987320828650175	-0.89273428393554	-1.12874819885706	-0.936773958491628	-0.844593710488432	-1.07460385979948	-0.902537827964866	-0.805106935792235	-1.06810074156451	0.012142592256041	0.011847924154185	0.0130708961820061
255	10.5789757830327	0.39	-0.14459036894756	-0.172920837393674	-0.116259900501445	0.693074828057247	-15.7710484360252	-17.4096456723663	-14.1324511996841	29.09	18.05	55.37	-0.588327292944973	-0.532953881307203	-0.477580469669432	-0.574156915652711	-0.520117221053528	-0.466077526454345	-0.558328976264585	-0.505151866916512	-0.453015962553663	-0.14459036894756	51.5927911458964	-1.12077637491949	-53.5426569693696	-0.987320828650175	-0.89273428393554	-1.12874819885706	-0.936773958491628	-0.844593710488432	-1.07460385979948	-0.902537827964866	-0.805106935792235	-1.06810074156451	0.012142592256041	0.011847924154185	0.0130708961820061
255	10.5789757830327	0.4	-0.345686662658174	-0.411292392127126	-0.280080933189223	0.528399705935	-14.9969364225937	-17.2089804254323	-12.784892419755	33.14	18.35	51.87	-0.511538691347755	-0.445785458649351	-0.380032225950948	-0.498198074173469	-0.43415964569269	-0.37012121721191	-0.488717452754589	-0.42614860294571	-0.363596836079623	-0.345686662658174	39.5320847223045	-1.68229493042617	-53.273544946759	-0.987320828650175	-0.89273428393554	-1.12874819885706	-0.936773958491628	-0.844593710488432	-1.07460385979948	-0.902537827964866	-0.805106935792235	-1.06810074156451	0.012142592256041	0.011847924154185	0.0130708961820061
255	10.5789757830327	0.4	-0.334032530473403	-0.397677620888632	-0.270387440058174	0.521686274970799	-14.7892600082706	-17.0002339384361	-12.578286078105	28.23	16.93	48.53	-0.591789552360518	-0.514824066052991	-0.437858579745464	-0.577831357568971	-0.502681211268414	-0.427531064967856	-0.566427414702177	-0.49239663005246	-0.419008192700745	-0.334032530473403	37.7202391483045	0.92476403461161	-49.1826605436538	-0.987320828650175	-0.89273428393554	-1.12874819885706	-0.936773958491628	-0.844593710488432	-1.07460385979948	-0.902537827964866	-0.805106935792235	-1.06810074156451	0.012142592256041	0.011847924154185	0.0130708961820061
255	10.5789757830327	0.4	-0.311951170810185	-0.372187728713435	-0.251714612906935	0.457792323141083	-13.9581994376948	-16.3299195650729	-11.5864793103168	28.77	16.71	49.19	-0.557897590705041	-0.476869822036728	-0.395842053368415	-0.544561706045766	-0.465470810730488	-0.38637991541521	-0.531904649502918	-0.454772045690808	-0.377167083390965	-0.311951170810185	38.7506345241519	0.935163637753824	-49.6959863518904	-0.987320828650175	-0.89273428393554	-1.12874819885706	-0.936773958491628	-0.844593710488432	-1.07460385979948	-0.902537827964866	-0.805106935792235	-1.06810074156451	0.012142592256041	0.011847924154185	0.0130708961820061
255	10.5789757830327	0.4	-0.301271645342728	-0.358503615958921	-0.244039674726535	0.501672417566465	-14.86970838638	-17.1835587205176	-12.5558580522425	34.5	20.93	57.29	-0.491036554632366	-0.42491607781558	-0.358795600998795	-0.477954586218828	-0.413595660514775	-0.349236734810723	-0.470610520484892	-0.407203945512781	-1.01724672317505	-0.301271645342728	42.5798830203581	1.34911961541795	-51.0697708852427	-0.987320828650175	-0.89273428393554	-1.12874819885706	-0.936773958491628	-0.844593710488432	-1.07460385979948	-0.902537827964866	-0.805106935792235	-1.06810074156451	0.012142592256041	0.011847924154185	0.0130708961820061
255	10.5789757830327	0.4	-0.300715883786168	-0.357917125649937	-0.243514641922399	0.495657985035885	-13.8723424928303	-16.0571178325883	-11.6875671530722	30.98	17.36	53.56	-0.510058725104613	-0.440658740869874	-0.371258756635135	-0.497266296628834	-0.429606885176888	-0.361947473724942	-0.482715342166079	-0.417105445275712	-0.35142315331719	-0.300715883786168	40.7545460798253	0.203467430949687	-50.9188622340001	-0.987320828650175	-0.89273428393554	-1.12874819885706	-0.936773958491628	-0.844593710488432	-1.07460385979948	-0.902537827964866	-0.805106935792235	-1.06810074156451	0.012142592256041	0.011847924154185	0.0130708961820061
255	10.5789757830327	0.4	-0.295936230616711	-0.352608773726118	-0.239263687507304	0.499927619974233	-14.7348322933471	-17.0357099525759	-12.4339546341183	32.75	19.7	59.77	-0.512461662565749	-0.443247547398773	-0.374033432231797	-0.499186393573778	-0.43176526325621	-0.364344132938642	-0.485746037574148	-0.420508053236371	-0.354535448916775	-0.295936230616711	45.0515899537944	-1.27032314199868	-53.7344121881739	-0.987320828650175	-0.89273428393554	-1.12874819885706	-0.936773958491628	-0.844593710488432	-1.07460385979948	-0.902537827964866	-0.805106935792235	-1.06810074156451	0.012142592256041	0.011847924154185	0.0130708961820061
255	10.5789757830327	0.4	-0.284644296055496	-0.339357458245283	-0.229931133865709	0.516889450323778	-14.4552350925586	-16.637136122085	-12.2733340630322	30.83	20.65	52.22	-0.531104266497731	-0.461451837296349	-0.391799408094968	-0.517825014727206	-0.449914112005914	-0.382003209284621	-0.514694574471848	-0.447376812613566	-0.378982596472545	-0.284644296055496	42.1438643717474	-1.74250876357572	-53.5622359083713	-0.987320828650175	-0.89273428393554	-1.12874819885706	-0.936773958491628	-0.844593710488432	-1.07460385979948	-0.902537827964866	-0.805106935792235	-1.06810074156451	0.012142592256041	0.011847924154185	0.0130708961820061
255	10.5789757830327	0.4	-0.281796193587509	-0.335875560215759	-0.227716826959259	0.55107182843257	-14.8548084196384	-16.9481342939009	-12.7614825453759	24.3	15.71	50	-0.683511137103709	-0.599088183884564	-0.514665230665418	-0.669245296591749	-0.586584369359885	-0.503923442128021	-0.647909460384227	-0.567628198737898	-0.487433829408252	-0.281796193587509	39.0788224736279	0.952264395066093	-48.7468446184765	-0.987320828650175	-0.89273428393554	-1.12874819885706	-0.936773958491628	-0.844593710488432	-1.07460385979948	-0.902537827964866	-0.805106935792235	-1.06810074156451	0.012142592256041	0.011847924154185	0.0130708961820061
255	10.5789757830327	0.4	-0.279416555415103	-0.333354137552174	-0.225478973278031	0.527325715657182	-14.1908752577173	-16.2885403753471	-12.0932101400874	29.8	17.32	46.94	-0.537550835644285	-0.46832415167508	-0.399097467705874	-0.524394754322622	-0.456862332223247	-0.389329910123872	-0.518425817555163	-0.450844626461312	-0.383645220036743	-0.279416555415103	38.4738001060092	0.797811286681162	-49.5327161095405	-0.987320828650175	-0.89273428393554	-1.12874819885706	-0.936773958491628	-0.844593710488432	-1.07460385979948	-0.902537827964866	-0.805106935792235	-1.06810074156451	0.012142592256041	0.011847924154185	0.0130708961820061
255	10.5789757830327	0.4	-0.278609384427744	-0.331990076437382	-0.225228692418105	0.520073704394655	-15.0518445753668	-17.3093562856099	-12.7943328651237	31.68	18.37	52.8	-0.537953882075022	-0.467793145400792	-0.397632408726562	-0.524280906572479	-0.455903419477352	-0.387525932382225	-0.513103909461962	-0.446239121154248	-0.379738553082507	-0.278609384427744	43.2883803785526	-1.01185299387729	-52.8121177111602	-0.987320828650175	-0.89273428393554	-1.12874819885706	-0.936773958491628	-0.844593710488432	-1.07460385979948	-0.902537827964866	-0.805106935792235	-1.06810074156451	0.012142592256041	0.011847924154185	0.0130708961820061
255	10.5789757830327	0.4	-0.277751796278723	-0.330695127097365	-0.224808465460081	0.565294205333422	-15.4190192381276	-17.530089362579	-13.3079491136762	30.33	16.51	53.46	-0.568675582782744	-0.500192530101887	-0.43170947742103	-0.554601088864954	-0.487812964430729	-0.421024839996504	-0.535590736352392	-0.470688996031827	-0.406453537569922	-0.277751796278723	41.7926008696891	-0.897719842139581	-51.7227547223665	-0.987320828650175	-0.89273428393554	-1.12874819885706	-0.936773958491628	-0.844593710488432	-1.07460385979948	-0.902537827964866	-0.805106935792235	-1.06810074156451	0.012142592256041	0.011847924154185	0.0130708961820061
255	10.5789757830327	0.4	-0.273607588552002	-0.325729937658154	-0.221485239445849	0.588357132408368	-16.3632855859227	-18.5002424603825	-14.2263287114628	29.74	17.26	55.17	-0.611873598727999	-0.541196282152158	-0.470518965576317	-0.596920150924672	-0.527970102148083	-0.459020053371495	-0.577724170601795	-0.510495121065602	-0.44409808128001	-0.273607588552002	42.3152780885685	-1.04716686530668	-52.3122310566744	-0.987320828650175	-0.89273428393554	-1.12874819885706	-0.936773958491628	-0.844593710488432	-1.07460385979948	-0.902537827964866	-0.805106935792235	-1.06810074156451	0.012142592256041	0.011847924154185	0.0130708961820061
255	10.5789757830327	0.4	-0.273064374606376	-0.325106521315815	-0.221022227896936	0.513534766989506	-12.3910723150269	-14.2740073277611	-10.5081373022927	30.95	16.82	56.83	-0.453896881306754	-0.394021731297467	-0.33414658128818	-0.442520475516488	-0.384146027607858	-0.325771579699228	-0.424620673506669	-0.368831154601456	-0.312891581220543	-0.273064374606376	42.1631494014156	0.438918656672468	-50.4111595009846	-0.987320828650175	-0.89273428393554	-1.12874819885706	-0.936773958491628	-0.844593710488432	-1.07460385979948	-0.902537827964866	-0.805106935792235	-1.06810074156451	0.012142592256041	0.011847924154185	0.0130708961820061
255	10.5789757830327	0.4	-0.27268324945467	-0.324615647451636	-0.220750851457704	0.608019003714453	-14.96501478508	-16.8410307991276	-13.0889987710324	32.97	18.54	53.38	-0.503196271093748	-0.447142441964131	-0.391088612834514	-0.490111164177071	-0.435514957826844	-0.380918751476617	-0.479789198992921	-0.42685707328398	-0.373217071663982	-0.27268324945467	43.4395641626398	0.165379853440766	-50.8938181220598	-0.987320828650175	-0.89273428393554	-1.12874819885706	-0.936773958491628	-0.844593710488432	-1.07460385979948	-0.902537827964866	-0.805106935792235	-1.06810074156451	0.012142592256041	0.011847924154185	0.0130708961820061
255	10.5789757830327	0.4	-0.272627738813321	-0.324454037600995	-0.220801440025646	0.53696054827067	-15.5640116948884	-17.8205609546766	-13.3074624351002	28.82	17.39	58.15	-0.607938987883325	-0.530958006387088	-0.453977024890852	-0.593392102812969	-0.518253137559724	-0.44311417230648	-0.570648142373118	-0.498787955590121	-0.426172156491298	-0.272627738813321	44.1662173288784	1.06487703731069	-50.5322734240151	-0.987320828650175	-0.89273428393554	-1.12874819885706	-0.936773958491628	-0.844593710488432	-1.07460385979948	-0.902537827964866	-0.805106935792235	-1.06810074156451	0.012142592256041	0.011847924154185	0.0130708961820061
255	10.5789757830327	0.4	-0.271911920266086	-0.323631646542072	-0.2201921939901	0.635388784127467	-15.6636475133839	-17.5162131444981	-13.8110818822697	29.36	16.06	53.32	-0.586580763964532	-0.524542276865238	-0.462503789765946	-0.572364583929062	-0.51182964136432	-0.451294698799578	-0.551072522074751	-0.492796799389701	-0.434504128491672	-0.271911920266086	41.2504538193018	0.293611151183326	-50.3832082079049	-0.987320828650175	-0.89273428393554	-1.12874819885706	-0.936773958491628	-0.844593710488432	-1.07460385979948	-0.902537827964866	-0.805106935792235	-1.06810074156451	0.012142592256041	0.011847924154185	0.0130708961820061
255	10.5789757830327	0.4	-0.270720015872222	-0.322982274002114	-0.218457757742331	0.544531888244323	-14.6062535662887	-16.6919045126672	-12.5206026199101	27.82	16.01	51.75	-0.589529693548569	-0.515868047429353	-0.442206401310138	-0.575771775234035	-0.503829178929125	-0.431886582624215	-0.555886822957426	-0.486658565849747	-0.417151109131747	-0.270720015872222	39.7653403612482	1.39528039669084	-48.7427370944944	-0.987320828650175	-0.89273428393554	-1.12874819885706	-0.936773958491628	-0.844593710488432	-1.07460385979948	-0.902537827964866	-0.805106935792235	-1.06810074156451	0.012142592256041	0.011847924154185	0.0130708961820061
255	10.5789757830327	0.4	-0.267409496054876	-0.318565455059672	-0.21625353705008	0.603713025471578	-15.8853630771692	-17.8947900749111	-13.8759360794274	35.35	20.28	56.78	-0.499221107135238	-0.443162982601743	-0.387104858068247	-0.485755521383436	-0.431209463291447	-0.376663405199458	-0.477208896621572	-0.423389131047542	-0.370152815997458	-0.267409496054876	45.2029685847576	-0.147475166030668	-52.7507255891233	-0.987320828650175	-0.89273428393554	-1.12874819885706	-0.936773958491628	-0.844593710488432	-1.07460385979948	-0.902537827964866	-0.805106935792235	-1.06810074156451	0.012142592256041	0.011847924154185	0.0130708961820061
255	10.5789757830327	0.4	-0.26714040353541	-0.318392806136857	-0.215888000933963	0.544403748340532	-14.1035207551205	-16.1179059522255	-12.0891355580156	31.31	19.35	55.13	-0.506659147715151	-0.443337852122513	-0.380016556529876	-0.493869878203047	-0.432146961163016	-0.370424044122985	-0.48402368023382	-0.423954856559171	-0.362860433941304	-0.26714040353541	42.1273209968475	0.445651314761783	-51.1828680434225	-0.987320828650175	-0.89273428393554	-1.12874819885706	-0.936773958491628	-0.844593710488432	-1.07460385979948	-0.902537827964866	-0.805106935792235	-1.06810074156451	0.012142592256041	0.011847924154185	0.0130708961820061
255	10.5789757830327	0.4	-0.266861416273053	-0.318308045257635	-0.21541478728847	0.522518011369937	-14.2174259944437	-16.3393718700316	-12.0954801188558	31.8	18	54.77	-0.505846041502644	-0.440153312921216	-0.374460584339788	-0.49295939000567	-0.428940212721786	-0.364921035437901	-0.479378995114525	-0.417214535778057	-0.354889824154825	-0.266861416273053	43.2761741972776	0.368519353165608	-51.3027756290529	-0.987320828650175	-0.89273428393554	-1.12874819885706	-0.936773958491628	-0.844593710488432	-1.07460385979948	-0.902537827964866	-0.805106935792235	-1.06810074156451	0.012142592256041	0.011847924154185	0.0130708961820061
255	10.5789757830327	0.4	-0.266186116505256	-0.317355906139854	-0.215016326870659	0.581094573710308	-15.3454212565148	-17.3796456579761	-13.3111968550535	29.32	17.22	50.59	-0.582907038362164	-0.514679886637949	-0.446452734913734	-0.568794696946663	-0.502219343529164	-0.435643990111664	-0.55622546363124	-0.490926684233134	-0.425504081234492	-0.266186116505256	40.771859472859	0.342041586339621	-50.4212807305007	-0.987320828650175	-0.89273428393554	-1.12874819885706	-0.936773958491628	-0.844593710488432	-1.07460385979948	-0.902537827964866	-0.805106935792235	-1.06810074156451	0.012142592256041	0.011847924154185	0.0130708961820061
255	10.5789757830327	0.4	-0.26358190910534	-0.314407028194051	-0.212756790016628	0.606549942537049	-16.5605788379094	-18.6430188398641	-14.4781388359547	31.26	16.06	53.74	-0.587104155744279	-0.521524155544878	-0.455944155345477	-0.572300762017782	-0.508374312647543	-0.444447863277304	-0.550303672268674	-0.488956141080978	-0.427188279250295	-0.26358190910534	42.6903114179314	0.706251333641808	-50.2079904665659	-0.987320828650175	-0.89273428393554	-1.12874819885706	-0.936773958491628	-0.844593710488432	-1.07460385979948	-0.902537827964866	-0.805106935792235	-1.06810074156451	0.012142592256041	0.011847924154185	0.0130708961820061
255	10.5789757830327	0.4	-0.263514056249529	-0.313751216833748	-0.213276895665309	0.509980269491117	-13.7037962824767	-15.8010764590636	-11.6065161058898	38.25	20.14	62.9	-0.407820906383221	-0.353690752354087	-0.299560598324954	-0.396404783539846	-0.343789893878613	-0.29117500421738	-0.384522949410468	-0.333645820749723	-0.282633634993274	-0.263514056249529	48.2109040584844	0.780121819195964	-52.9050580276663	-0.987320828650175	-0.89273428393554	-1.12874819885706	-0.936773958491628	-0.844593710488432	-1.07460385979948	-0.902537827964866	-0.805106935792235	-1.06810074156451	0.012142592256041	0.011847924154185	0.0130708961820061
255	10.5789757830327	0.4	-0.26346649595445	-0.313507279269881	-0.213425712639019	0.52967706655185	-14.0229644994137	-16.0860526716283	-11.9598763271991	32.56	18.69	54.01	-0.486563492483511	-0.424160154208693	-0.361756815933875	-0.473998632846904	-0.413206778373052	-0.352414923899201	-0.463751434558193	-0.404959468042082	-0.345143113021199	-0.26346649595445	44.3316018169882	0.265211152615202	-51.6661587942676	-0.987320828650175	-0.89273428393554	-1.12874819885706	-0.936773958491628	-0.844593710488432	-1.07460385979948	-0.902537827964866	-0.805106935792235	-1.06810074156451	0.012142592256041	0.011847924154185	0.0130708961820061
255	10.5789757830327	0.4	-0.261796608019465	-0.311910945932626	-0.211682270106304	0.601500597788837	-15.1000264747245	-17.0189557819604	-13.1810971674886	28.89	16.25	56.21	-0.579174958335524	-0.513871551016892	-0.448568143698259	-0.565292665798332	-0.501554521257425	-0.437816376716517	-0.541380966305022	-0.479673538915783	-0.419086100507336	-0.261796608019465	41.9724362572331	-0.691439897656101	-51.6344848491726	-0.987320828650175	-0.89273428393554	-1.12874819885706	-0.936773958491628	-0.844593710488432	-1.07460385979948	-0.902537827964866	-0.805106935792235	-1.06810074156451	0.012142592256041	0.011847924154185	0.0130708961820061
255	10.5789757830327	0.4	-0.261506547989441	-0.311599158355685	-0.211413937623196	0.610311571825335	-15.3938658230829	-17.3143737802608	-13.473357865905	28.38	16.31	50.61	-0.599499774888398	-0.533003342351396	-0.466506909814394	-0.585304892410139	-0.520382954284352	-0.455461016158565	-0.567731313891988	-0.505398521018751	-0.441897546662487	-0.261506547989441	41.1383613564816	0.275587055095255	-49.945591544869	-0.987320828650175	-0.89273428393554	-1.12874819885706	-0.936773958491628	-0.844593710488432	-1.07460385979948	-0.902537827964866	-0.805106935792235	-1.06810074156451	0.012142592256041	0.011847924154185	0.0130708961820061
255	10.5789757830327	0.4	-0.261441566882704	-0.311234124064804	-0.211649009700603	0.597718544450738	-15.3486878816195	-17.3146419075322	-13.3827338557067	32.82	17	50.1	-0.519751074640138	-0.460737049220603	-0.401723023801067	-0.50627079237209	-0.44878735680459	-0.391303921237091	-0.494579729850242	-0.438081234003242	-0.381742277035292	-0.261441566882704	43.6285318085258	0.341979603399691	-51.2558831873023	-0.987320828650175	-0.89273428393554	-1.12874819885706	-0.936773958491628	-0.844593710488432	-1.07460385979948	-0.902537827964866	-0.805106935792235	-1.06810074156451	0.012142592256041	0.011847924154185	0.0130708961820061
255	10.5789757830327	0.4	-0.260790059174064	-0.310265374452428	-0.2113147438957	0.603883626968138	-14.8972157700676	-16.7809747653955	-13.0134567747396	29.86	16.49	58.11	-0.552815769287422	-0.490759083504081	-0.428702397720739	-0.539270157472251	-0.478734042958504	-0.418197928444757	-0.514694387716006	-0.457187102472881	-0.39933396954809	-0.260790059174064	44.0130910369658	0.4774823179959	-51.0086221614465	-0.987320828650175	-0.89273428393554	-1.12874819885706	-0.936773958491628	-0.844593710488432	-1.07460385979948	-0.902537827964866	-0.805106935792235	-1.06810074156451	0.012142592256041	0.011847924154185	0.0130708961820061
255	10.5789757830327	0.4	-0.260728424016923	-0.310971880102774	-0.210484967931072	0.575171138821378	-14.6521407854322	-16.6181928216539	-12.6860887492104	28.98	15.43	53.91	-0.563791339593184	-0.497090758903866	-0.430390178214548	-0.550248721265596	-0.485150329973433	-0.42005193868127	-0.525983965703726	-0.463548460239108	-0.401586550292608	-0.260728424016923	42.0808812729354	-0.578547747467539	-50.878233901348	-0.987320828650175	-0.89273428393554	-1.12874819885706	-0.936773958491628	-0.844593710488432	-1.07460385979948	-0.902537827964866	-0.805106935792235	-1.06810074156451	0.012142592256041	0.011847924154185	0.0130708961820061
255	10.5789757830327	0.4	-0.259848299775383	-0.309672294298374	-0.210024305252392	0.625261403480022	-15.4945554596729	-17.3673838522081	-13.6217270671376	33.94	17.82	51.51	-0.504374238139315	-0.449984561393006	-0.395594884646698	-0.491051763643794	-0.438098728633878	-0.385145693623962	-0.480542526571839	-0.429080099160017	-0.377381120354747	-0.259848299775383	42.3042152625671	-0.821928489863591	-51.8682246334555	-0.987320828650175	-0.89273428393554	-1.12874819885706	-0.936773958491628	-0.844593710488432	-1.07460385979948	-0.902537827964866	-0.805106935792235	-1.06810074156451	0.012142592256041	0.011847924154185	0.0130708961820061
255	10.5789757830327	0.4	-0.259202502671918	-0.308425895826259	-0.209979109517576	0.475483890813228	-13.6707259034058	-15.9124829778344	-11.4289688289772	28.09	17	53.31	-0.556648623439178	-0.478227738948431	-0.399806854457684	-0.543566078430081	-0.46698826820163	-0.390410457973179	-0.5270267284824	-0.452574331469921	-0.378787091921938	-0.259202502671918	41.1235383917247	0.435173813185657	-50.4920995858206	-0.987320828650175	-0.89273428393554	-1.12874819885706	-0.936773958491628	-0.844593710488432	-1.07460385979948	-0.902537827964866	-0.805106935792235	-1.06810074156451	0.012142592256041	0.011847924154185	0.0130708961820061
255	10.5789757830327	0.4	-0.25881357658186	-0.308093760948559	-0.209533392215162	0.536928461254808	-13.8722779420586	-15.8836808566049	-11.8608750275124	29.37	18.07	50.77	-0.531792620039388	-0.464449965931816	-0.397107311824244	-0.518902327620281	-0.45319201377283	-0.387481699925378	-0.509842680264509	-0.445198887155296	-0.380488552180791	-0.25881357658186	43.7255925210069	0.295006743114117	-51.1219034308514	-0.987320828650175	-0.89273428393554	-1.12874819885706	-0.936773958491628	-0.844593710488432	-1.07460385979948	-0.902537827964866	-0.805106935792235	-1.06810074156451	0.012142592256041	0.011847924154185	0.0130708961820061
255	10.5789757830327	0.4	-0.25647629823201	-0.30580487618368	-0.20714772028034	0.537994480918362	-14.4491245948607	-16.5396799383099	-12.3585692514114	29.1	19.18	44.4	-0.558854515593635	-0.488217338928632	-0.417580162263629	-0.545392791154262	-0.476457127460715	-0.407521463767169	-0.546702237693388	-0.477800951698653	-0.408028076986687	-0.25647629823201	39.1653646589632	-0.626008045019505	-51.4904080969079	-0.987320828650175	-0.89273428393554	-1.12874819885706	-0.936773958491628	-0.844593710488432	-1.07460385979948	-0.902537827964866	-0.805106935792235	-1.06810074156451	0.012142592256041	0.011847924154185	0.0130708961820061
255	10.5789757830327	0.4	-0.254725220917339	-0.30365486145813	-0.205795580376548	0.599127180489451	-15.25848960453	-17.2071708333298	-13.3098083757302	30.67	17.85	47.82	-0.552087031790934	-0.489564165833742	-0.42704129987655	-0.538326951127877	-0.477362389621462	-0.416397828115048	-0.531320542852876	-0.471554211205436	-0.411015436289682	-0.254725220917339	41.3612205732362	-0.832985365770504	-51.8657153083709	-0.987320828650175	-0.89273428393554	-1.12874819885706	-0.936773958491628	-0.844593710488432	-1.07460385979948	-0.902537827964866	-0.805106935792235	-1.06810074156451	0.012142592256041	0.011847924154185	0.0130708961820061
255	10.5789757830327	0.4	-0.254492705076784	-0.302825240410183	-0.206160169743386	0.570009728396314	-15.0349678721924	-17.0737750174807	-12.9961607269042	32.59	18.99	58.22	-0.516021896476911	-0.454402885532631	-0.392783874588352	-0.502690131457719	-0.442663088180379	-0.382636044903039	-0.488382499284319	-0.430172734978733	-0.372213365427	-0.254492705076784	44.7274607320906	-0.220231629087304	-52.5395906072265	-0.987320828650175	-0.89273428393554	-1.12874819885706	-0.936773958491628	-0.844593710488432	-1.07460385979948	-0.902537827964866	-0.805106935792235	-1.06810074156451	0.012142592256041	0.011847924154185	0.0130708961820061
255	10.5789757830327	0.4	-0.254071318983945	-0.303109095620977	-0.205033542346914	0.539308376421544	-14.6990109194317	-16.8201060607058	-12.5779157781576	32.9	19.41	52.62	-0.503691618352003	-0.440173716590206	-0.376655814828408	-0.490610053938294	-0.428741799486569	-0.366873545034844	-0.484025443116571	-0.422699151467206	-0.361857270485311	-0.254071318983945	45.1403306869991	-0.770009165477645	-52.9272577995766	-0.987320828650175	-0.89273428393554	-1.12874819885706	-0.936773958491628	-0.844593710488432	-1.07460385979948	-0.902537827964866	-0.805106935792235	-1.06810074156451	0.012142592256041	0.011847924154185	0.0130708961820061
255	10.5789757830327	0.4	-0.250456502572259	-0.298723786995371	-0.202189218149147	0.581631376270064	-15.5813894920823	-17.6446177882984	-13.5181611958661	27.41	16.08	44.43	-0.632271173672256	-0.558338159534227	-0.484405145396198	-0.617675877368135	-0.54544952691008	-0.473223176452025	-0.607451176033992	-0.536346086114558	-0.465752817151727	-0.250456502572259	40.3516363591742	-1.38646387379034	-51.4023281132262	-0.987320828650175	-0.89273428393554	-1.12874819885706	-0.936773958491628	-0.844593710488432	-1.07460385979948	-0.902537827964866	-0.805106935792235	-1.06810074156451	0.012142592256041	0.011847924154185	0.0130708961820061
255	10.5789757830327	0.4	-0.250064605795847	-0.297701817876284	-0.20242739371541	0.588056878572112	-13.9116299748711	-15.7295402308285	-12.0937197189137	28.84	15.74	54.16	-0.536181122021293	-0.474213057699689	-0.412244993378085	-0.523344183068598	-0.462859722376519	-0.402375261684439	-0.501297053258183	-0.443305897570119	-0.385550116429888	-0.250064605795847	43.0663205851071	-0.297875874651068	-51.0071876847572	-0.987320828650175	-0.89273428393554	-1.12874819885706	-0.936773958491628	-0.844593710488432	-1.07460385979948	-0.902537827964866	-0.805106935792235	-1.06810074156451	0.012142592256041	0.011847924154185	0.0130708961820061
255	10.5789757830327	0.4	-0.249838033423967	-0.297507264135403	-0.202168802712531	0.554215636697701	-14.1025539177435	-16.0772772532739	-12.1278305822131	30.56	17.1	58.77	-0.517725937628503	-0.454135226692907	-0.390544515757312	-0.504852116075176	-0.442842657701088	-0.380833199327	-0.483563430990892	-0.424245763541336	-0.364933468998069	-0.249838033423967	45.0790634867928	0.267512185223903	-51.5830477722465	-0.987320828650175	-0.89273428393554	-1.12874819885706	-0.936773958491628	-0.844593710488432	-1.07460385979948	-0.902537827964866	-0.805106935792235	-1.06810074156451	0.012142592256041	0.011847924154185	0.0130708961820061
255	10.5789757830327	0.4	-0.245477600320071	-0.292426555742375	-0.198528644897766	0.553411286528168	-15.4863775023945	-17.6584042475538	-13.3143507572351	34.04	20.57	51.98	-0.511258849331669	-0.448372765239353	-0.385486681147037	-0.497732333450362	-0.436510043767278	-0.375287754084193	-0.494227363755863	-0.43395010760595	-0.37248860124878	-0.245477600320071	43.8653160088435	-0.275246303007861	-52.5639076158305	-0.987320828650175	-0.89273428393554	-1.12874819885706	-0.936773958491628	-0.844593710488432	-1.07460385979948	-0.902537827964866	-0.805106935792235	-1.06810074156451	0.012142592256041	0.011847924154185	0.0130708961820061
255	10.5789757830327	0.4	-0.245471718768229	-0.292127409836279	-0.198816027700179	0.648169901166171	-15.4618841129411	-17.2404499276268	-13.6833182982555	36.54	16.41	64.67	-0.465475829840756	-0.417456236269095	-0.369436642697434	-0.452716099539025	-0.406012830089678	-0.35930956064033	-0.425349073548023	-0.381832198307571	-0.337466436551699	-0.245471718768229	49.5490477216525	0.127354982826596	-52.6270135784917	-0.987320828650175	-0.89273428393554	-1.12874819885706	-0.936773958491628	-0.844593710488432	-1.07460385979948	-0.902537827964866	-0.805106935792235	-1.06810074156451	0.012142592256041	0.011847924154185	0.0130708961820061
255	10.5789757830327	0.4	-0.245391980846166	-0.292165281525917	-0.198618680166414	0.508343730389827	-13.9777789047546	-16.1240060489268	-11.8315517605824	29.36	14.28	48.34	-0.540105981271273	-0.468213790570233	-0.396321599869193	-0.527018569205509	-0.456868412025003	-0.386718254844496	-0.506214716997103	-0.438464538414321	-0.37139799574266	-0.245391980846166	42.1109715404432	0.122402679781437	-50.3721322216348	-0.987320828650175	-0.89273428393554	-1.12874819885706	-0.936773958491628	-0.844593710488432	-1.07460385979948	-0.902537827964866	-0.805106935792235	-1.06810074156451	0.012142592256041	0.011847924154185	0.0130708961820061
255	10.5789757830327	0.4	-0.24302435901907	-0.28946914690746	-0.19657957113068	0.606992573942766	-14.6528942722283	-16.4937407331172	-12.8120478113394	32.45	17.9	60.84	-0.500645699265238	-0.444769238093444	-0.388892776921649	-0.487743199804662	-0.433306770997443	-0.378870342190225	-0.467861299453117	-0.415638016770545	-0.36360418985015	-0.24302435901907	46.2009679043066	-1.36438831834408	-53.4813847886905	-0.987320828650175	-0.89273428393554	-1.12874819885706	-0.936773958491628	-0.844593710488432	-1.07460385979948	-0.902537827964866	-0.805106935792235	-1.06810074156451	0.012142592256041	0.011847924154185	0.0130708961820061
255	10.5789757830327	0.4	-0.240688894581895	-0.28627024027903	-0.195107548884761	0.52861404608909	-13.4485357725106	-15.43133816108	-11.4657333839412	28.91	17.41	50.07	-0.524665150471116	-0.457249913847176	-0.389834677223236	-0.512081376435755	-0.446283053196388	-0.380484729957022	-0.50170974085222	-0.437237326959655	-0.372877507716435	-0.240688894581895	42.496273024206	-0.613171054489998	-51.4441001510307	-0.987320828650175	-0.89273428393554	-1.12874819885706	-0.936773958491628	-0.844593710488432	-1.07460385979948	-0.902537827964866	-0.805106935792235	-1.06810074156451	0.012142592256041	0.011847924154185	0.0130708961820061
255	10.5789757830327	0.4	-0.239617969702693	-0.285723345788571	-0.193512593616816	0.599630836680657	-15.9780901411131	-18.0165335508233	-13.9396467314028	27.02	16.34	52.65	-0.654661849041764	-0.580591488725035	-0.506521128408306	-0.639711545227767	-0.567332706101662	-0.494953866975557	-0.617924438821579	-0.548381725926578	-0.477887517885513	-0.239617969702693	42.5385409037528	-0.102582025998299	-50.7397930644012	-0.987320828650175	-0.89273428393554	-1.12874819885706	-0.936773958491628	-0.844593710488432	-1.07460385979948	-0.902537827964866	-0.805106935792235	-1.06810074156451	0.012142592256041	0.011847924154185	0.0130708961820061
255	10.5789757830327	0.4	-0.238267347224342	-0.283614039089376	-0.192920655359308	0.584453724601151	-14.0128493120607	-15.8576376522796	-12.1680609718418	37.85	19.2	64.06	-0.41355412635249	-0.365443566187508	-0.317333006022525	-0.402031914900835	-0.355261783985507	-0.30849165307018	-0.386858669987826	-0.341453862240259	-0.296844346351147	-0.238267347224342	47.2668288344891	1.22173358347367	-52.0881489505444	-0.987320828650175	-0.89273428393554	-1.12874819885706	-0.936773958491628	-0.844593710488432	-1.07460385979948	-0.902537827964866	-0.805106935792235	-1.06810074156451	0.012142592256041	0.011847924154185	0.0130708961820061
255	10.5789757830327	0.4	-0.236481761747398	-0.281967684050516	-0.19099583944428	0.607405930768974	-14.8280092672163	-16.6892419223108	-12.9667766121218	31.62	18.58	54.87	-0.519572221262495	-0.46162802047762	-0.403683819692744	-0.506380028881486	-0.449907059646019	-0.393434090410553	-0.494666777951223	-0.439083693288622	-0.384059116683573	-0.236481761747398	43.9512399285	-1.37313751947433	-52.8437773999784	-0.987320828650175	-0.89273428393554	-1.12874819885706	-0.936773958491628	-0.844593710488432	-1.07460385979948	-0.902537827964866	-0.805106935792235	-1.06810074156451	0.012142592256041	0.011847924154185	0.0130708961820061
255	10.5789757830327	0.4	-0.236417936923923	-0.28141698370341	-0.191418890144437	0.583593295956896	-14.6918658324731	-16.6294747498286	-12.7542569151175	30.64	16.05	47.72	-0.534133044477011	-0.471897708388385	-0.409662372299758	-0.520829595013256	-0.460144330872201	-0.399459066731146	-0.508388715184365	-0.449256154993322	-0.389491284882381	-0.236417936923923	40.9523630010105	0.775484736328417	-49.270663728546	-0.987320828650175	-0.89273428393554	-1.12874819885706	-0.936773958491628	-0.844593710488432	-1.07460385979948	-0.902537827964866	-0.805106935792235	-1.06810074156451	0.012142592256041	0.011847924154185	0.0130708961820061
255	10.5789757830327	0.4	-0.236018951708398	-0.281050890296986	-0.190987013119809	0.625174452397752	-15.2724475551265	-17.1187722772227	-13.4261228330302	34.96	19.9	59.42	-0.482784317640193	-0.430714192127427	-0.37864406661466	-0.469833939498586	-0.419160561540851	-0.368487183583115	-0.458051096064005	-0.408860628445712	-0.359262291231103	-0.236018951708398	46.0541263937214	-0.912914753061738	-53.5238146041316	-0.987320828650175	-0.89273428393554	-1.12874819885706	-0.936773958491628	-0.844593710488432	-1.07460385979948	-0.902537827964866	-0.805106935792235	-1.06810074156451	0.012142592256041	0.011847924154185	0.0130708961820061
255	10.5789757830327	0.4	-0.235838383623102	-0.280630497298903	-0.191046269947301	0.547480101439526	-15.6717487378393	-17.896275283593	-13.4472221920857	38.11	20.87	63.07	-0.463559023749667	-0.405938131272663	-0.348317238795659	-0.450603633950142	-0.394593110561842	-0.338582587173542	-0.438645238133995	-0.384539556416371	-0.329749174430079	-0.235838383623102	49.6746707718553	-0.530565244936278	-54.72424608956	-0.987320828650175	-0.89273428393554	-1.12874819885706	-0.936773958491628	-0.844593710488432	-1.07460385979948	-0.902537827964866	-0.805106935792235	-1.06810074156451	0.012142592256041	0.011847924154185	0.0130708961820061
255	10.5789757830327	0.4	-0.235699681492827	-0.28102299121845	-0.190376371767205	0.475460954105988	-13.423662386405	-15.6250066415468	-11.2223181312633	34.33	18.28	58.91	-0.448615979389005	-0.385412280878768	-0.32220858236853	-0.436693877349442	-0.375169835778628	-0.313645794207814	-0.42162298646191	-0.362551349133029	-0.303078252395766	-0.235699681492827	45.6916741561444	0.0089489078847822	-52.1744450076461	-0.987320828650175	-0.89273428393554	-1.12874819885706	-0.936773958491628	-0.844593710488432	-1.07460385979948	-0.902537827964866	-0.805106935792235	-1.06810074156451	0.012142592256041	0.011847924154185	0.0130708961820061
255	10.5789757830327	0.4	-0.234997337591992	-0.280099010450167	-0.189895664733818	0.589700973028981	-16.0671534958874	-18.1596210164066	-13.9746859753683	31.01	18.47	54.82	-0.576348249514928	-0.509937723021644	-0.44352719652836	-0.561885528868611	-0.497141489422794	-0.432397449976978	-0.548520602251072	-0.484837993909456	-0.421822582471798	-0.234997337591992	45.5711900298561	-1.12632446851119	-53.2135418760241	-0.987320828650175	-0.89273428393554	-1.12874819885706	-0.936773958491628	-0.844593710488432	-1.07460385979948	-0.902537827964866	-0.805106935792235	-1.06810074156451	0.012142592256041	0.011847924154185	0.0130708961820061
255	10.5789757830327	0.4	-0.23199404524712	-0.276247226356128	-0.187740864138111	0.559731690256839	-14.7841404014787	-16.8312934148511	-12.7369873881063	29.86	17.47	50.63	-0.554516052503738	-0.487071490765853	-0.419626929027967	-0.540929467629793	-0.475137412177705	-0.409345356725617	-0.529122268040845	-0.464897231689931	-0.400686797780897	-0.23199404524712	45.2420746723256	-0.780725627472801	-52.3415956760746	-0.987320828650175	-0.89273428393554	-1.12874819885706	-0.936773958491628	-0.844593710488432	-1.07460385979948	-0.902537827964866	-0.805106935792235	-1.06810074156451	0.012142592256041	0.011847924154185	0.0130708961820061
255	10.5789757830327	0.4	-0.231701402137009	-0.275810078247243	-0.187592726026774	0.541189756829366	-15.9892117826235	-18.2877635276397	-13.6906600376073	31.87	20.42	56.34	-0.565066492071129	-0.494044435741646	-0.423022379412163	-0.550654538177527	-0.48144389097531	-0.412233243773092	-0.542093834354617	-0.474019161889417	-0.405855621796469	-0.231701402137009	45.4516936214751	1.52093715566481	-50.9794330875612	-0.987320828650175	-0.89273428393554	-1.12874819885706	-0.936773958491628	-0.844593710488432	-1.07460385979948	-0.902537827964866	-0.805106935792235	-1.06810074156451	0.012142592256041	0.011847924154185	0.0130708961820061
255	10.5789757830327	0.4	-0.231024281073634	-0.275193653879934	-0.186854908267335	0.562823517132695	-14.5545212529457	-16.5572662897952	-12.5517762160961	33.82	20.41	54.67	-0.48247940726123	-0.424119336138252	-0.365759265015273	-0.469758525351333	-0.412937155283437	-0.356115785215541	-0.464133435274035	-0.407343229278919	-0.35187949948577	-0.231024281073634	46.0550333750927	-0.313557235902359	-52.6905593542317	-0.987320828650175	-0.89273428393554	-1.12874819885706	-0.936773958491628	-0.844593710488432	-1.07460385979948	-0.902537827964866	-0.805106935792235	-1.06810074156451	0.012142592256041	0.011847924154185	0.0130708961820061
255	10.5789757830327	0.4	-0.23076301177317	-0.274864422715548	-0.186661600830791	0.546280237171687	-14.7253419868076	-16.8205973205581	-12.6300866530571	33.58	18.29	61.18	-0.493593983411313	-0.432109518457997	-0.370625053504681	-0.480629458320826	-0.420759917607578	-0.360890376894329	-0.462764215788215	-0.404373159838934	-0.346956453981461	-0.23076301177317	48.6638787517083	0.24821923432553	-53.0392723936348	-0.987320828650175	-0.89273428393554	-1.12874819885706	-0.936773958491628	-0.844593710488432	-1.07460385979948	-0.902537827964866	-0.805106935792235	-1.06810074156451	0.012142592256041	0.011847924154185	0.0130708961820061
255	10.5789757830327	0.4	-0.229516705144591	-0.273608618290117	-0.185424791999065	0.546293154877185	-14.3513386101277	-16.3933241360188	-12.3093530842366	34.63	16.74	54.75	-0.466618981044278	-0.408495979419187	-0.350372977794096	-0.454161982203028	-0.397590649484061	-0.341019316765095	-0.438007982437542	-0.383566264168627	-0.328695804999079	-0.229516705144591	45.9847867855074	0.31085468849779	-52.0011087039988	-0.987320828650175	-0.89273428393554	-1.12874819885706	-0.936773958491628	-0.844593710488432	-1.07460385979948	-0.902537827964866	-0.805106935792235	-1.06810074156451	0.012142592256041	0.011847924154185	0.0130708961820061
255	10.5789757830327	0.4	-0.228555011854292	-0.271851858599586	-0.185258165108997	0.596118364347258	-13.3226946621215	-15.0348309765007	-11.6105583477424	29.35	16.16	55.84	-0.50379204421571	-0.446421219419264	-0.389050394622817	-0.49158735967516	-0.435606379808801	-0.379625399942442	-0.47075340895537	-0.416939011708989	-0.363348931336609	-0.228555011854292	45.5058648983875	-0.21330410914134	-51.4451428400291	-0.987320828650175	-0.89273428393554	-1.12874819885706	-0.936773958491628	-0.844593710488432	-1.07460385979948	-0.902537827964866	-0.805106935792235	-1.06810074156451	0.012142592256041	0.011847924154185	0.0130708961820061
255	10.5789757830327	0.4	-0.226531250168199	-0.269999988871879	-0.183062511464518	0.567541883168024	-14.6888327619614	-16.6907486012503	-12.6869169226726	33.91	22.2	56.53	-0.485123905008673	-0.426937345935957	-0.368750786863241	-0.472315595304926	-0.415665285964504	-0.359014976624081	-0.468869646931516	-0.413128913672544	-0.35680546328098	-0.226531250168199	46.7213541524689	1.36914995702506	-51.4124227738221	-0.987320828650175	-0.89273428393554	-1.12874819885706	-0.936773958491628	-0.844593710488432	-1.07460385979948	-0.902537827964866	-0.805106935792235	-1.06810074156451	0.012142592256041	0.011847924154185	0.0130708961820061
255	10.5789757830327	0.4	-0.226524810908305	-0.270124652763732	-0.182924969052878	0.585375687381103	-15.2238143204099	-17.2242241586852	-13.2234044821346	31.42	18.76	50.92	-0.539586128080765	-0.476918957166982	-0.414251786253199	-0.525937316528993	-0.464855309432017	-0.403773302335042	-0.518680509581384	-0.458118187865105	-0.397893233407797	-0.226524810908305	45.4302250840767	1.65092996713606	-50.3134415495509	-0.987320828650175	-0.89273428393554	-1.12874819885706	-0.936773958491628	-0.844593710488432	-1.07460385979948	-0.902537827964866	-0.805106935792235	-1.06810074156451	0.012142592256041	0.011847924154185	0.0130708961820061
255	10.5789757830327	0.4	-0.225277589148087	-0.268439560241437	-0.182115618054738	0.636349147856979	-15.7648035526794	-17.6254702998012	-13.9041368055577	34.96	17.52	61.86	-0.497045794470887	-0.444574197070213	-0.392102599669539	-0.483712469296477	-0.432648430069207	-0.381584390841938	-0.461181391258982	-0.412996501156501	-0.364343552659407	-0.225277589148087	48.1285828615496	-0.596810215953511	-53.1845087418665	-0.987320828650175	-0.89273428393554	-1.12874819885706	-0.936773958491628	-0.844593710488432	-1.07460385979948	-0.902537827964866	-0.805106935792235	-1.06810074156451	0.012142592256041	0.011847924154185	0.0130708961820061
255	10.5789757830327	0.4	-0.224949670393152	-0.267747825817583	-0.18215151496872	0.602920778166613	-16.1645224660493	-18.2126490578418	-14.1163958742567	32.52	18.03	61.38	-0.551552028177718	-0.489526544016669	-0.42750105985562	-0.537318772993776	-0.476893907629994	-0.416469042266212	-0.515172617694607	-0.457628025862315	-0.399640263988645	-0.224949670393152	48.7846362243549	0.153470766842884	-52.652802892419	-0.987320828650175	-0.89273428393554	-1.12874819885706	-0.936773958491628	-0.844593710488432	-1.07460385979948	-0.902537827964866	-0.805106935792235	-1.06810074156451	0.012142592256041	0.011847924154185	0.0130708961820061
255	10.5789757830327	0.4	-0.223891991607523	-0.267124482266163	-0.180659500948883	0.618217671074594	-14.807542377396	-16.6243362221051	-12.9907485326868	29.79	17.52	53.66	-0.548888791192614	-0.488903371988773	-0.428917952784932	-0.535459370433513	-0.47694158811136	-0.418423805789207	-0.520548109150581	-0.463901876449791	-0.406746680969038	-0.223891991607523	43.5216933921972	-0.211197812792385	-51.2493276885108	-0.987320828650175	-0.89273428393554	-1.12874819885706	-0.936773958491628	-0.844593710488432	-1.07460385979948	-0.902537827964866	-0.805106935792235	-1.06810074156451	0.012142592256041	0.011847924154185	0.0130708961820061
255	10.5789757830327	0.4	-0.223337539993565	-0.265901625408357	-0.180773454578772	0.611283672196098	-14.7583941735792	-16.5958612275047	-12.9209271196537	32.33	18.2	54.07	-0.505600769253435	-0.4496214655459	-0.393642161838366	-0.492598242960574	-0.43805855804434	-0.383518873128106	-0.480818103345622	-0.427261344118391	-0.374314156216066	-0.223337539993565	45.3533655799935	-0.745998016961468	-52.4487499853532	-0.987320828650175	-0.89273428393554	-1.12874819885706	-0.936773958491628	-0.844593710488432	-1.07460385979948	-0.902537827964866	-0.805106935792235	-1.06810074156451	0.012142592256041	0.011847924154185	0.0130708961820061
255	10.5789757830327	0.4	-0.222944734244825	-0.265735725858916	-0.180153742630734	0.562714676047846	-13.0898740492066	-14.8914777250173	-11.2882703733959	32.93	19.07	59.6	-0.445467772108383	-0.391574102822803	-0.337680433537224	-0.433891486774922	-0.381398341909693	-0.328905197044464	-0.420892292952194	-0.369894593838854	-0.318885004953029	-0.222944734244825	45.6475798232547	-0.243755294983643	-52.1947286179176	-0.987320828650175	-0.89273428393554	-1.12874819885706	-0.936773958491628	-0.844593710488432	-1.07460385979948	-0.902537827964866	-0.805106935792235	-1.06810074156451	0.012142592256041	0.011847924154185	0.0130708961820061
255	10.5789757830327	0.4	-0.222368819639538	-0.264864432506057	-0.179873206773018	0.527542991888328	-13.4901914301918	-15.4834139841581	-11.4969688762255	35.42	19.59	63.62	-0.431062970983002	-0.375571046732825	-0.320079122482648	-0.41942376313203	-0.365430186185787	-0.311436609239544	-0.405118949662139	-0.35294087298735	-0.300186806089496	-0.222368819639538	48.5651785711011	0.386764889130033	-52.6762125871766	-0.987320828650175	-0.89273428393554	-1.12874819885706	-0.936773958491628	-0.844593710488432	-1.07460385979948	-0.902537827964866	-0.805106935792235	-1.06810074156451	0.012142592256041	0.011847924154185	0.0130708961820061
255	10.5789757830327	0.4	-0.221491653017753	-0.263479762679157	-0.17950354335635	0.574528449124897	-15.6496724092221	-17.7523379934396	-13.5470068250046	36.15	20.3	53.4	-0.484447656202841	-0.427067528896287	-0.369687401589734	-0.471236541320311	-0.415421197007575	-0.359605852694839	-0.465846414440697	-0.41107043483904	-0.355593650269971	-0.221491653017753	47.2104892317548	-0.674929265677578	-53.7987857170851	-0.987320828650175	-0.89273428393554	-1.12874819885706	-0.936773958491628	-0.844593710488432	-1.07460385979948	-0.902537827964866	-0.805106935792235	-1.06810074156451	0.012142592256041	0.011847924154185	0.0130708961820061
255	10.5789757830327	0.4	-0.220755201368416	-0.262833667748413	-0.178676734988419	0.542446973139646	-14.7799758572211	-16.8993188947803	-12.6606328196618	33.82	18.53	63.29	-0.492427983636042	-0.430672606089985	-0.368917228543928	-0.479444532373099	-0.419317409031187	-0.359190285689274	-0.45971117366864	-0.401911825288431	-0.344542178469152	-0.220755201368416	49.3033285968453	-0.297636049650031	-53.4618835454137	-0.987320828650175	-0.89273428393554	-1.12874819885706	-0.936773958491628	-0.844593710488432	-1.07460385979948	-0.902537827964866	-0.805106935792235	-1.06810074156451	0.012142592256041	0.011847924154185	0.0130708961820061
255	10.5789757830327	0.4	-0.219952464106594	-0.26199948335282	-0.177905444860368	0.661126219775049	-15.6334474213447	-17.3809467272399	-13.8859481154495	33.61	18.83	60.24	-0.50957594359089	-0.458342623467402	-0.407109303343913	-0.496185026842043	-0.446298044066637	-0.396411061291231	-0.479978046140601	-0.431556354004468	-0.383038676369472	-0.219952464106594	48.5462853754977	-0.267073671196547	-53.0591127368143	-0.987320828650175	-0.89273428393554	-1.12874819885706	-0.936773958491628	-0.844593710488432	-1.07460385979948	-0.902537827964866	-0.805106935792235	-1.06810074156451	0.012142592256041	0.011847924154185	0.0130708961820061
255	10.5789757830327	0.4	-0.219708441620384	-0.262091662317564	-0.177325220923203	0.526786632071119	-13.4678744315326	-15.4608209739751	-11.4749278890901	29.14	16.46	44.6	-0.521654766606008	-0.454411890874759	-0.387169015143509	-0.509076753036075	-0.443455221261734	-0.377833689487392	-0.502188433801826	-0.43703649882543	-0.372448951853648	-0.219708441620384	40.8395016600078	0.275875805136579	-50.0116801162977	-0.987320828650175	-0.89273428393554	-1.12874819885706	-0.936773958491628	-0.844593710488432	-1.07460385979948	-0.902537827964866	-0.805106935792235	-1.06810074156451	0.012142592256041	0.011847924154185	0.0130708961820061
[truncated: 1,378 more rows]
