# Supplementary material for: Re-expressing coefficients from regression models for inclusion in a meta-analysis
Source: BMC Med Res Methodol. 2024 Jan 8;24:6. doi: 10.1186/s12874-023-02132-y (PMC10773134; doi:10.1186/s12874-023-02132-y)
Supplement: Supplementary file 2 — Additional file 2. [file 12874_2023_2132_MOESM2_ESM.zip › Supp_Files_R1/simdata/simdata_scenario_256.csv]

ex_no	errsd	rsquare	beta	b_low_ci	b_hi_ci	lrsquare	lbeta	lb_low_ci	lb_hi_ci	x_median	x_25	x_75	rbl	rb	rbu	altl	alt	altu	dzl	dz	dzu	observed_beta	xlog	error	ylog	RelBias_rb	RelBias_rbl	RelBias_rbu	RelBias_alt	RelBias_altl	RelBias_altu	RelBias_dz	RelBias_dzl	RelBias_dzu	MC_SE_RelBias_rb	MC_SE_RelBias_alt	MC_SE_RelBias_dz
256	10.5789757830327	0.29	-0.146459055260374	-0.151358930636411	-0.141559179884337	0.603887284963465	-15.1754624831276	-15.4372148106492	-14.913710155606	31.44	18.13	55.83	-0.483393206368377	-0.475196825192949	-0.467000444017521	-0.471162556182163	-0.463173557050233	-0.455184557918303	-0.458010605476462	-0.44980137979465	-0.44202671775355	-0.146459055260374	46.1609005083014	0.1225909467683	-51.7003778146733	-1.07051133287368	-1.05397409363677	-1.08792978339635	-1.01759099419214	-1.00147642473577	-1.03456425257678	-0.95511432411274	-0.941449782145955	-0.971591129466369	0.00231119963952625	0.00225366837492001	0.00218675405821706
256	10.5789757830327	0.34	-0.191567186156833	-0.197234604509123	-0.185899767804543	0.592639847868358	-15.0883853413752	-15.3547973410347	-14.8219733417158	31.32	17.71	55.62	-0.482615866632318	-0.474242284406436	-0.465868702180554	-0.470432654502942	-0.462270455979077	-0.454108257455212	-0.455877702156499	-0.447670488368085	-0.440281073822133	-0.191567186156833	45.1940216677969	0.169995839662843	-51.530212428322	-1.07051133287368	-1.05397409363677	-1.08792978339635	-1.01759099419214	-1.00147642473577	-1.03456425257678	-0.95511432411274	-0.941449782145955	-0.971591129466369	0.00231119963952625	0.00225366837492001	0.00218675405821706
256	10.5789757830327	0.34	-0.184980472694239	-0.190422741367977	-0.179538204020501	0.583413241935138	-14.8978033409359	-15.1659077735607	-14.6296989083112	32.45	18.16	56.41	-0.460305256817205	-0.452167934504833	-0.444030612192461	-0.448441867456938	-0.440514267326774	-0.432586667196611	-0.435012432366476	-0.428053099732484	-0.420146430816721	-0.184980472694239	46.1499647990941	-0.086611525040295	-52.1159451294746	-1.07051133287368	-1.05397409363677	-1.08792978339635	-1.01759099419214	-1.00147642473577	-1.03456425257678	-0.95511432411274	-0.941449782145955	-0.971591129466369	0.00231119963952625	0.00225366837492001	0.00218675405821706
256	10.5789757830327	0.34	-0.178052605288304	-0.183363963138203	-0.172741247438406	0.598128049249395	-15.0249800117373	-15.2872676567327	-14.7626923667419	31.99	17.79	57.04	-0.470574694215679	-0.462500921249068	-0.454427148282457	-0.458545898929312	-0.45067850714596	-0.442811115362608	-0.44346079441977	-0.435386442401807	-0.427847639964812	-0.178052605288304	46.4545280825613	-0.0775728477325861	-52.0255250305336	-1.07051133287368	-1.05397409363677	-1.08792978339635	-1.01759099419214	-1.00147642473577	-1.03456425257678	-0.95511432411274	-0.941449782145955	-0.971591129466369	0.00231119963952625	0.00225366837492001	0.00218675405821706
256	10.5789757830327	0.34	-0.177246831815203	-0.182518148256983	-0.171975515373423	0.599520801945961	-14.997274602355	-15.258320795577	-14.736228409133	32.2	17.95	56.89	-0.466714498478396	-0.458729737587497	-0.450744976696599	-0.454739904374353	-0.446960010208183	-0.439180116042012	-0.440084651328423	-0.432436584275334	-0.425141202566033	-0.177246831815203	46.6634931186157	0.0869726684484142	-51.8833786377617	-1.07051133287368	-1.05397409363677	-1.08792978339635	-1.01759099419214	-1.00147642473577	-1.03456425257678	-0.95511432411274	-0.941449782145955	-0.971591129466369	0.00231119963952625	0.00225366837492001	0.00218675405821706
256	10.5789757830327	0.35	-0.195626278023877	-0.201245618984097	-0.190006937063658	0.582869516738842	-14.7139638273673	-14.9790561466311	-14.4488715081034	31.74	18.05	56.94	-0.464704656291977	-0.456480530959696	-0.448256405627416	-0.452880873057113	-0.444865999502082	-0.436851125947051	-0.438477959524963	-0.431062128179693	-0.423034718424478	-0.195626278023877	45.5941713447327	0.157650354115591	-51.7732091209315	-1.07051133287368	-1.05397409363677	-1.08792978339635	-1.01759099419214	-1.00147642473577	-1.03456425257678	-0.95511432411274	-0.941449782145955	-0.971591129466369	0.00231119963952625	0.00225366837492001	0.00218675405821706
256	10.5789757830327	0.35	-0.195617379481513	-0.201249202520722	-0.189985556442304	0.584547298624611	-15.1658811598065	-15.4381737235926	-14.8935885960205	31.88	18.09	56.53	-0.476789012500424	-0.468379591481902	-0.459970170463381	-0.464625099825165	-0.456430221214788	-0.448235342604411	-0.450568677430375	-0.441880053465158	-0.434538861593288	-0.195617379481513	45.9907751253378	0.000397894327446234	-52.0116839771017	-1.07051133287368	-1.05397409363677	-1.08792978339635	-1.01759099419214	-1.00147642473577	-1.03456425257678	-0.95511432411274	-0.941449782145955	-0.971591129466369	0.00231119963952625	0.00225366837492001	0.00218675405821706
256	10.5789757830327	0.35	-0.193033509277966	-0.198600080947653	-0.187466937608278	0.585369625350284	-15.1469173363909	-15.4184092436969	-14.875425429085	32.28	18.2	55.7	-0.470390517144313	-0.462107741881336	-0.45382496661836	-0.458303371708908	-0.450233430475453	-0.442163489241998	-0.445638392081961	-0.437931063559628	-0.429665098334794	-0.193033509277966	45.5900050394639	-0.0672919088516516	-52.0897747008152	-1.07051133287368	-1.05397409363677	-1.08792978339635	-1.01759099419214	-1.00147642473577	-1.03456425257678	-0.95511432411274	-0.941449782145955	-0.971591129466369	0.00231119963952625	0.00225366837492001	0.00218675405821706
256	10.5789757830327	0.35	-0.192972146826848	-0.198513988776206	-0.18743030487749	0.584809955568062	-14.8465671474143	-15.1129825328986	-14.5801517619299	32.5	17.98	56.8	-0.457935371498045	-0.449862773765666	-0.441790176033286	-0.446121734361131	-0.438257390339424	-0.430393046317716	-0.432152093754717	-0.424724208630551	-0.416673437407929	-0.192972146826848	46.2667959117661	0.0845103996210098	-51.9425732271281	-1.07051133287368	-1.05397409363677	-1.08792978339635	-1.01759099419214	-1.00147642473577	-1.03456425257678	-0.95511432411274	-0.941449782145955	-0.971591129466369	0.00231119963952625	0.00225366837492001	0.00218675405821706
256	10.5789757830327	0.35	-0.186497409171078	-0.191858530464949	-0.181136287877206	0.592935051946207	-15.088825748593	-15.3550826676144	-14.8225688295716	31.89	18.08	56.36	-0.474177038703774	-0.465954815474573	-0.457732592245372	-0.462079070288486	-0.454066625662657	-0.446054181036828	-0.44826139200135	-0.440175797211792	-0.432546533018716	-0.186497409171078	46.443837957184	0.027301114537909	-51.9894950612572	-1.07051133287368	-1.05397409363677	-1.08792978339635	-1.01759099419214	-1.00147642473577	-1.03456425257678	-0.95511432411274	-0.941449782145955	-0.971591129466369	0.00231119963952625	0.00225366837492001	0.00218675405821706
256	10.5789757830327	0.35	-0.185269745489353	-0.190672546741445	-0.179866944237261	0.593620714121936	-15.1319265144197	-15.3985648866006	-14.8652881422387	31.62	17.96	55.81	-0.479390159881198	-0.47108913879179	-0.462788117702383	-0.467218202156894	-0.459127948175835	-0.451037694194776	-0.45341859621462	-0.445368853252737	-0.437739661718988	-0.185269745489353	45.5151081432672	0.027547746259076	-51.7830396173329	-1.07051133287368	-1.05397409363677	-1.08792978339635	-1.01759099419214	-1.00147642473577	-1.03456425257678	-0.95511432411274	-0.941449782145955	-0.971591129466369	0.00231119963952625	0.00225366837492001	0.00218675405821706
256	10.5789757830327	0.36	-0.202865674511858	-0.208569841578721	-0.197161507444995	0.590360882630946	-15.0655673879247	-15.3328339236522	-14.7983008521973	31.89	18.07	56.36	-0.47340432469936	-0.465152416768262	-0.456900508837164	-0.461324775803914	-0.453283426416821	-0.445242077029728	-0.447337571236624	-0.439515494074624	-0.43190892788909	-0.202865674511858	45.7618769574391	-0.00303793040103845	-51.8998267214754	-1.07051133287368	-1.05397409363677	-1.08792978339635	-1.01759099419214	-1.00147642473577	-1.03456425257678	-0.95511432411274	-0.941449782145955	-0.971591129466369	0.00231119963952625	0.00225366837492001	0.00218675405821706
256	10.5789757830327	0.36	-0.202222278799683	-0.207972312532987	-0.196472245066379	0.584232059347233	-14.9533689976655	-15.2220203462161	-14.6847176491148	31.98	18.26	55.38	-0.468745152582588	-0.460472333698912	-0.452199514815236	-0.45676582193274	-0.448704424612078	-0.440643027291415	-0.444638808564967	-0.436652816946614	-0.428945399467501	-0.202222278799683	45.0640380623798	-0.12584935922924	-52.0494625432836	-1.07051133287368	-1.05397409363677	-1.08792978339635	-1.01759099419214	-1.00147642473577	-1.03456425257678	-0.95511432411274	-0.941449782145955	-0.971591129466369	0.00231119963952625	0.00225366837492001	0.00218675405821706
256	10.5789757830327	0.36	-0.198432360036195	-0.204092484681416	-0.192772235390973	0.596465057387391	-15.1819435915723	-15.4478890703517	-14.9159981127929	31.52	17.55	56.27	-0.482421009461986	-0.474115817357723	-0.46581062525346	-0.470194970964445	-0.462100258081453	-0.454005545198461	-0.45484192237253	-0.447196824083207	-0.439452574377322	-0.198432360036195	45.4002787149208	0.118950633189048	-51.6258589174366	-1.07051133287368	-1.05397409363677	-1.08792978339635	-1.01759099419214	-1.00147642473577	-1.03456425257678	-0.95511432411274	-0.941449782145955	-0.971591129466369	0.00231119963952625	0.00225366837492001	0.00218675405821706
256	10.5789757830327	0.36	-0.197311133103612	-0.202897852677834	-0.191724413529389	0.592154999419118	-15.0731917800689	-15.3396028483847	-14.8067807117531	31.95	18.06	56.05	-0.47276702325774	-0.464556226082907	-0.456345428908075	-0.460690962181908	-0.452689896403908	-0.444688830625909	-0.447366122180267	-0.43920424383674	-0.431930698426559	-0.197311133103612	45.6802894547707	-0.0638964020522584	-52.0198076762612	-1.07051133287368	-1.05397409363677	-1.08792978339635	-1.01759099419214	-1.00147642473577	-1.03456425257678	-0.95511432411274	-0.941449782145955	-0.971591129466369	0.00231119963952625	0.00225366837492001	0.00218675405821706
256	10.5789757830327	0.36	-0.197070779537187	-0.202688937611179	-0.191452621463196	0.593939833259266	-15.0155113561688	-15.2799234179249	-14.7510992944126	31.79	17.9	58.11	-0.473189662963395	-0.465001333024578	-0.456813003085761	-0.461137112902283	-0.453157346810543	-0.445177580718802	-0.444767378813381	-0.437518006173866	-0.429635266265985	-0.197070779537187	46.1176854710018	-0.110236726287299	-52.0792623678303	-1.07051133287368	-1.05397409363677	-1.08792978339635	-1.01759099419214	-1.00147642473577	-1.03456425257678	-0.95511432411274	-0.941449782145955	-0.971591129466369	0.00231119963952625	0.00225366837492001	0.00218675405821706
256	10.5789757830327	0.36	-0.196936232305168	-0.202577652692821	-0.191294811917515	0.57938740861655	-14.8463293376754	-15.1157264068016	-14.5769322685493	32.09	18.27	55.87	-0.463857986042542	-0.455590968066191	-0.447323950089841	-0.451979298606928	-0.443923986207544	-0.43586867380816	-0.439326125932477	-0.431926273765338	-0.424050823079691	-0.196936232305168	46.1372314095816	-0.093236195674137	-52.154450578073	-1.07051133287368	-1.05397409363677	-1.08792978339635	-1.01759099419214	-1.00147642473577	-1.03456425257678	-0.95511432411274	-0.941449782145955	-0.971591129466369	0.00231119963952625	0.00225366837492001	0.00218675405821706
256	10.5789757830327	0.36	-0.195425638721714	-0.200957880387249	-0.189893397056178	0.587271308303942	-14.9765456554887	-15.2439335621912	-14.7091577487862	32.16	18.07	56.48	-0.466804542938227	-0.458616506099425	-0.450428469260624	-0.45483558736862	-0.446857493321954	-0.438879399275288	-0.44126855974313	-0.433347496895233	-0.425464992522345	-0.195425638721714	46.2295375546812	-0.065031229692322	-52.1303447237402	-1.07051133287368	-1.05397409363677	-1.08792978339635	-1.01759099419214	-1.00147642473577	-1.03456425257678	-0.95511432411274	-0.941449782145955	-0.971591129466369	0.00231119963952625	0.00225366837492001	0.00218675405821706
256	10.5789757830327	0.36	-0.194738369121063	-0.200276190315722	-0.189200547926404	0.592752332804787	-14.8076241742362	-15.0690179354087	-14.5462304130637	32.05	18.13	56.21	-0.462972669628771	-0.454941743661793	-0.446910817694814	-0.451124898964915	-0.443299489598196	-0.435474080231477	-0.437948352365812	-0.43005361317219	-0.422841594882652	-0.194738369121063	45.7917676278547	-0.1675131012254	-52.1213920589973	-1.07051133287368	-1.05397409363677	-1.08792978339635	-1.01759099419214	-1.00147642473577	-1.03456425257678	-0.95511432411274	-0.941449782145955	-0.971591129466369	0.00231119963952625	0.00225366837492001	0.00218675405821706
256	10.5789757830327	0.36	-0.192228058081286	-0.197676016494321	-0.186780099668251	0.583402997471173	-14.7787247273608	-15.0446917980761	-14.5127576566454	31.54	17.93	55.15	-0.469607477004277	-0.46130553724232	-0.453003597480363	-0.45770277673084	-0.449611293806549	-0.441519810882257	-0.444876681172455	-0.437027182396177	-0.428888612114923	-0.192228058081286	45.8447749454225	-0.211935023050093	-52.0735460293547	-1.07051133287368	-1.05397409363677	-1.08792978339635	-1.01759099419214	-1.00147642473577	-1.03456425257678	-0.95511432411274	-0.941449782145955	-0.971591129466369	0.00231119963952625	0.00225366837492001	0.00218675405821706
256	10.5789757830327	0.36	-0.190191005478956	-0.195602215545834	-0.184779795412077	0.599857239366433	-15.0441680992711	-15.3058471014645	-14.7824890970776	31.7	17.89	56.87	-0.475350720710392	-0.467223806762876	-0.459096892815361	-0.463263787594881	-0.455343519942489	-0.447423252290097	-0.448416367358537	-0.440949418340018	-0.433121639862721	-0.190191005478956	46.0867913808032	-0.099958635692911	-52.0283635707174	-1.07051133287368	-1.05397409363677	-1.08792978339635	-1.01759099419214	-1.00147642473577	-1.03456425257678	-0.95511432411274	-0.941449782145955	-0.971591129466369	0.00231119963952625	0.00225366837492001	0.00218675405821706
256	10.5789757830327	0.36	-0.189951305466775	-0.195297781107281	-0.184604829826269	0.587492809977654	-14.7563946343514	-15.0197316518145	-14.4930576168883	31.6	17.92	55.91	-0.467984392033909	-0.459779344375645	-0.451574296717381	-0.45610795610022	-0.448111134879643	-0.440114313659066	-0.442107908632424	-0.434540270556114	-0.42428549643687	-0.189951305466775	46.1826431906388	-0.00923748969996384	-51.96914232228	-1.07051133287368	-1.05397409363677	-1.08792978339635	-1.01759099419214	-1.00147642473577	-1.03456425257678	-0.95511432411274	-0.941449782145955	-0.971591129466369	0.00231119963952625	0.00225366837492001	0.00218675405821706
256	10.5789757830327	0.36	-0.189839108886812	-0.195180310759607	-0.184497907014017	0.600632295540266	-15.1003526700689	-15.3625850938974	-14.8381202462405	31.64	17.65	56.26	-0.478088262209925	-0.469927510419977	-0.461766758630028	-0.465946589476959	-0.45799309058427	-0.45003959169158	-0.450656841519078	-0.443123078386371	-0.435514478111992	-0.189839108886812	46.0941724742936	0.00232070691276099	-51.8908188106515	-1.07051133287368	-1.05397409363677	-1.08792978339635	-1.01759099419214	-1.00147642473577	-1.03456425257678	-0.95511432411274	-0.941449782145955	-0.971591129466369	0.00231119963952625	0.00225366837492001	0.00218675405821706
256	10.5789757830327	0.36	-0.187213441385703	-0.192524718025884	-0.181902164745522	0.59533287899665	-14.9111014097033	-15.1729172492551	-14.6492855701514	32.31	18.03	56.99	-0.462527984949597	-0.454546846536564	-0.446565708123531	-0.450637308148322	-0.442861348968684	-0.435085389789046	-0.436260517207529	-0.428662945441181	-0.421446343816707	-0.187213441385703	46.4331053153278	-0.0639719796728842	-52.1367989647153	-1.07051133287368	-1.05397409363677	-1.08792978339635	-1.01759099419214	-1.00147642473577	-1.03456425257678	-0.95511432411274	-0.941449782145955	-0.971591129466369	0.00231119963952625	0.00225366837492001	0.00218675405821706
256	10.5789757830327	0.36	-0.186081345995037	-0.191350965131319	-0.180811726858755	0.591635190853564	-14.8357824813779	-15.098279745171	-14.5732852175848	32.7	18.46	58.01	-0.454746377508572	-0.446840199994938	-0.438934022481304	-0.442974558153601	-0.435273044378002	-0.427571530602403	-0.42903311949993	-0.421850786365154	-0.414477846913408	-0.186081345995037	47.0951138889758	-0.0668364280376503	-52.3759558526428	-1.07051133287368	-1.05397409363677	-1.08792978339635	-1.01759099419214	-1.00147642473577	-1.03456425257678	-0.95511432411274	-0.941449782145955	-0.971591129466369	0.00231119963952625	0.00225366837492001	0.00218675405821706
256	10.5789757830327	0.37	-0.212366963772024	-0.218220939702867	-0.206512987841182	0.577843221948474	-14.9099775079316	-15.1813876221333	-14.6385673937299	31.56	17.81	56.39	-0.473580383549896	-0.465113798730235	-0.456647213910573	-0.461570477137027	-0.453318603261596	-0.445066729386165	-0.446639026323238	-0.438715462825075	-0.430858972475256	-0.212366963772024	45.5285917503135	0.0104989600837815	-51.7946666947464	-1.07051133287368	-1.05397409363677	-1.08792978339635	-1.01759099419214	-1.00147642473577	-1.03456425257678	-0.95511432411274	-0.941449782145955	-0.971591129466369	0.00231119963952625	0.00225366837492001	0.00218675405821706
256	10.5789757830327	0.37	-0.21140895812823	-0.217230972173109	-0.205586944083352	0.59702195040417	-15.1955153773583	-15.4613907723263	-14.9296399823902	31.44	17.87	56.43	-0.484180342186707	-0.475854335709653	-0.467528329232599	-0.471930237957517	-0.463814885318031	-0.455699532678546	-0.457228431458725	-0.448925242614783	-0.441418791587884	-0.21140895812823	45.3602706624643	-0.0656302994726987	-51.8576655869813	-1.07051133287368	-1.05397409363677	-1.08792978339635	-1.01759099419214	-1.00147642473577	-1.03456425257678	-0.95511432411274	-0.941449782145955	-0.971591129466369	0.00231119963952625	0.00225366837492001	0.00218675405821706
256	10.5789757830327	0.37	-0.20977726021744	-0.215563415137322	-0.203991105297558	0.594447732520955	-14.9846378826903	-15.2482285318846	-14.7210472334961	31.69	18	56.28	-0.473776787886443	-0.465586778743346	-0.45739676960025	-0.461733155702311	-0.453751340502494	-0.445769525302677	-0.447491430576625	-0.440224485085384	-0.432131055534247	-0.20977726021744	45.514607450374	0.214122200774288	-51.6741743615425	-1.07051133287368	-1.05397409363677	-1.08792978339635	-1.01759099419214	-1.00147642473577	-1.03456425257678	-0.95511432411274	-0.941449782145955	-0.971591129466369	0.00231119963952625	0.00225366837492001	0.00218675405821706
256	10.5789757830327	0.37	-0.208492886915929	-0.214231968756109	-0.202753805075748	0.592735590668837	-14.9589925371041	-15.2230675078078	-14.6949175664004	32.15	17.89	56.17	-0.466241097145538	-0.458153200011375	-0.450065302877212	-0.454287721034058	-0.446407179444028	-0.438526637853997	-0.440322109939313	-0.432662021544489	-0.425085556207589	-0.208492886915929	45.5976267674689	0.01850879527359	-51.8414578506221	-1.07051133287368	-1.05397409363677	-1.08792978339635	-1.01759099419214	-1.00147642473577	-1.03456425257678	-0.95511432411274	-0.941449782145955	-0.971591129466369	0.00231119963952625	0.00225366837492001	0.00218675405821706
256	10.5789757830327	0.37	-0.206968820805155	-0.212743191291573	-0.201194450318737	0.586149023400281	-15.0184079334838	-15.2871644688128	-14.7496513981548	31.74	18.22	56.3	-0.474278739543572	-0.465940665397777	-0.457602591251982	-0.462211591379212	-0.454085664158281	-0.445959736937351	-0.449270094961155	-0.440747277617193	-0.433228163080938	-0.206968820805155	45.6314832294269	0.0292867310502813	-51.9863368100974	-1.07051133287368	-1.05397409363677	-1.08792978339635	-1.01759099419214	-1.00147642473577	-1.03456425257678	-0.95511432411274	-0.941449782145955	-0.971591129466369	0.00231119963952625	0.00225366837492001	0.00218675405821706
256	10.5789757830327	0.37	-0.206806365748114	-0.212493304282358	-0.201119427213869	0.585125171540092	-14.9137484251615	-15.1811956728554	-14.6463011774677	31.49	17.88	56.45	-0.47463371103652	-0.466272085087226	-0.457910459137933	-0.462613316310173	-0.454463453752581	-0.446313591194988	-0.447960471288036	-0.440326906512418	-0.432462631952069	-0.206806365748114	45.7055235165914	0.107067724906804	-51.7767858244922	-1.07051133287368	-1.05397409363677	-1.08792978339635	-1.01759099419214	-1.00147642473577	-1.03456425257678	-0.95511432411274	-0.941449782145955	-0.971591129466369	0.00231119963952625	0.00225366837492001	0.00218675405821706
256	10.5789757830327	0.37	-0.2065918894413	-0.212326689051906	-0.200857089830694	0.581527037500783	-14.7808165262206	-15.0478491604192	-14.513783892022	31.67	18.05	55.98	-0.467756104746056	-0.459455506867831	-0.451154908989607	-0.455868646921245	-0.447778998737096	-0.439689350552947	-0.44212487634476	-0.434565822588683	-0.426986588337343	-0.2065918894413	45.7432518183004	0.00660299933259288	-51.8993384803786	-1.07051133287368	-1.05397409363677	-1.08792978339635	-1.01759099419214	-1.00147642473577	-1.03456425257678	-0.95511432411274	-0.941449782145955	-0.971591129466369	0.00231119963952625	0.00225366837492001	0.00218675405821706
256	10.5789757830327	0.37	-0.20610285665193	-0.211776671913932	-0.200429041389928	0.582879407733481	-14.7850983184953	-15.0514668053631	-14.5187298316275	32.23	17.88	57.68	-0.459968547754082	-0.451828402500706	-0.443688257247329	-0.448160769270367	-0.440229588374328	-0.43229840747829	-0.432828543543283	-0.425337508697881	-0.417512551549145	-0.20610285665193	45.9383148185503	0.0275338810883714	-51.9398961702978	-1.07051133287368	-1.05397409363677	-1.08792978339635	-1.01759099419214	-1.00147642473577	-1.03456425257678	-0.95511432411274	-0.941449782145955	-0.971591129466369	0.00231119963952625	0.00225366837492001	0.00218675405821706
256	10.5789757830327	0.37	-0.206048909827264	-0.211789082062175	-0.200308737592354	0.592519218356578	-15.1902150795593	-15.4584920761232	-14.9219380829954	31.39	17.64	55.75	-0.484853700318566	-0.476439225358536	-0.468024750398506	-0.472598301073376	-0.464396514497504	-0.456194727921632	-0.457247609769615	-0.449793105280206	-0.442185005729628	-0.206048909827264	45.0507934956141	-0.0296851025500029	-51.709931118709	-1.07051133287368	-1.05397409363677	-1.08792978339635	-1.01759099419214	-1.00147642473577	-1.03456425257678	-0.95511432411274	-0.941449782145955	-0.971591129466369	0.00231119963952625	0.00225366837492001	0.00218675405821706
256	10.5789757830327	0.37	-0.205682241091189	-0.211421809441135	-0.199942672741244	0.587921754549469	-14.9478037651586	-15.2143205922491	-14.6812869380681	31.52	17.87	55.35	-0.475164041337615	-0.466840356301733	-0.458516671265851	-0.463122484808846	-0.455009737712639	-0.446896990616432	-0.45032675631934	-0.441933149343203	-0.433758808329151	-0.205682241091189	45.0524015653823	-0.0287014101646847	-51.7714383775655	-1.07051133287368	-1.05397409363677	-1.08792978339635	-1.01759099419214	-1.00147642473577	-1.03456425257678	-0.95511432411274	-0.941449782145955	-0.971591129466369	0.00231119963952625	0.00225366837492001	0.00218675405821706
256	10.5789757830327	0.37	-0.205379331763175	-0.211048519640941	-0.19971014388541	0.58196918801742	-14.8122833296229	-15.0796414193061	-14.5449252399396	31.6	18.13	55.48	-0.469815090381729	-0.461485391977362	-0.453155693572995	-0.457891646340124	-0.449773347473237	-0.44165504860635	-0.445517626674141	-0.437079981173596	-0.429201039994122	-0.205379331763175	45.738660992875	-0.11345957861416	-51.9850976486786	-1.07051133287368	-1.05397409363677	-1.08792978339635	-1.01759099419214	-1.00147642473577	-1.03456425257678	-0.95511432411274	-0.941449782145955	-0.971591129466369	0.00231119963952625	0.00225366837492001	0.00218675405821706
256	10.5789757830327	0.37	-0.204881957290706	-0.210519938900678	-0.199243975680734	0.595192295126828	-14.9726735516471	-15.2356472162386	-14.7096998870557	32.24	18.11	56.39	-0.465377231765032	-0.457344625449218	-0.449312019133403	-0.453427320176443	-0.445600974349429	-0.437774628522414	-0.439956347875759	-0.432200994370624	-0.424857496620056	-0.204881957290706	46.0057624326619	0.019792527550979	-51.9053562937856	-1.07051133287368	-1.05397409363677	-1.08792978339635	-1.01759099419214	-1.00147642473577	-1.03456425257678	-0.95511432411274	-0.941449782145955	-0.971591129466369	0.00231119963952625	0.00225366837492001	0.00218675405821706
256	10.5789757830327	0.37	-0.204211350333396	-0.209885912795832	-0.198536787870959	0.591398381574841	-14.9057496003468	-15.1696141002587	-14.6418851004349	32.52	17.9	57.26	-0.459424003637285	-0.451432654340851	-0.443441305044416	-0.44756859251698	-0.439783459549177	-0.431998326581374	-0.433095326461158	-0.425503871584304	-0.417438988448721	-0.204211350333396	45.9922724931234	-0.00205570934245417	-52.012137310353	-1.07051133287368	-1.05397409363677	-1.08792978339635	-1.01759099419214	-1.00147642473577	-1.03456425257678	-0.95511432411274	-0.941449782145955	-0.971591129466369	0.00231119963952625	0.00225366837492001	0.00218675405821706
256	10.5789757830327	0.37	-0.203545109512221	-0.209198526656828	-0.197891692367613	0.58254009632163	-14.8204861769699	-15.0876785709497	-14.5532937829901	31.93	18.2	55.05	-0.465237727060227	-0.456998687404234	-0.44875964774824	-0.453357538608251	-0.445328888905787	-0.437300239203324	-0.441407124747622	-0.433450127650609	-0.425546018706229	-0.203545109512221	45.2741647041441	0.121426767636816	-51.7290516876737	-1.07051133287368	-1.05397409363677	-1.08792978339635	-1.01759099419214	-1.00147642473577	-1.03456425257678	-0.95511432411274	-0.941449782145955	-0.971591129466369	0.00231119963952625	0.00225366837492001	0.00218675405821706
256	10.5789757830327	0.37	-0.20340920276481	-0.209016881388564	-0.197801524141057	0.58704511727385	-14.8741859130795	-15.1398702402755	-14.6085015858836	32.08	18.04	56.75	-0.464801100191326	-0.456644467035004	-0.448487833878681	-0.452901301016757	-0.444953493305256	-0.437005685593754	-0.438859292687985	-0.430959815125137	-0.423228108015238	-0.20340920276481	46.0684222664484	0.13964202373354	-51.8655970421172	-1.07051133287368	-1.05397409363677	-1.08792978339635	-1.01759099419214	-1.00147642473577	-1.03456425257678	-0.95511432411274	-0.941449782145955	-0.971591129466369	0.00231119963952625	0.00225366837492001	0.00218675405821706
256	10.5789757830327	0.37	-0.203130305403272	-0.208741084878708	-0.197519525927835	0.591374010523109	-14.8863107634559	-15.1498444420523	-14.6227770848596	32.83	18.37	58.42	-0.454515224747817	-0.446608868374721	-0.438702512001624	-0.442723187459384	-0.435021955236351	-0.427320723013318	-0.428236814982696	-0.420728939391798	-0.413421373433771	-0.203130305403272	46.8332901829937	-0.0277749267303904	-52.3089447816665	-1.07051133287368	-1.05397409363677	-1.08792978339635	-1.01759099419214	-1.00147642473577	-1.03456425257678	-0.95511432411274	-0.941449782145955	-0.971591129466369	0.00231119963952625	0.00225366837492001	0.00218675405821706
256	10.5789757830327	0.37	-0.202822197175783	-0.208440886119107	-0.19720350823246	0.589332999834134	-15.0883172849383	-15.3565566415432	-14.8200779283334	32.29	18.33	56.69	-0.468365364366895	-0.460184231908207	-0.45200309944952	-0.456328194464372	-0.448357320254676	-0.440386446044981	-0.442717409085334	-0.435109573625675	-0.427596870630265	-0.202822197175783	46.3451412783529	0.188755710348063	-51.9570245730254	-1.07051133287368	-1.05397409363677	-1.08792978339635	-1.01759099419214	-1.00147642473577	-1.03456425257678	-0.95511432411274	-0.941449782145955	-0.971591129466369	0.00231119963952625	0.00225366837492001	0.00218675405821706
256	10.5789757830327	0.37	-0.202343572016297	-0.207917545425976	-0.196769598606618	0.591529424132853	-15.0669322621186	-15.3335777360217	-14.8002867882155	31.84	18.24	56.69	-0.474165482287177	-0.465919912863681	-0.457674343440184	-0.462077691294596	-0.454042324265684	-0.446006957236772	-0.448359083194362	-0.440944384831325	-0.432588058160482	-0.202343572016297	46.2299980955284	0.0594969083955297	-52.005284204343	-1.07051133287368	-1.05397409363677	-1.08792978339635	-1.01759099419214	-1.00147642473577	-1.03456425257678	-0.95511432411274	-0.941449782145955	-0.971591129466369	0.00231119963952625	0.00225366837492001	0.00218675405821706
256	10.5789757830327	0.37	-0.202187245951219	-0.207753537997953	-0.196620953904484	0.591148452046858	-15.1073597718937	-15.3749315375481	-14.8397880062393	31.64	17.81	55.84	-0.478449969303418	-0.470123447474612	-0.461796925645805	-0.46629876730979	-0.458183714297239	-0.450068661284689	-0.451782183664742	-0.4443693793438	-0.435703712248609	-0.202187245951219	45.5501212367515	-0.044435600096908	-51.9004484459046	-1.07051133287368	-1.05397409363677	-1.08792978339635	-1.01759099419214	-1.00147642473577	-1.03456425257678	-0.95511432411274	-0.941449782145955	-0.971591129466369	0.00231119963952625	0.00225366837492001	0.00218675405821706
256	10.5789757830327	0.37	-0.202174406956029	-0.207764546546162	-0.196584267365896	0.585623992616052	-14.750140349709	-15.014381949954	-14.4858987494639	32.4	17.96	56.49	-0.456400636059174	-0.448368335107518	-0.440336034155862	-0.444648214007084	-0.436822746664707	-0.42899727932233	-0.430795022272512	-0.423484060281222	-0.41556964302201	-0.202174406956029	46.0174207185856	-0.0484976293747529	-52.0406782127898	-1.07051133287368	-1.05397409363677	-1.08792978339635	-1.01759099419214	-1.00147642473577	-1.03456425257678	-0.95511432411274	-0.941449782145955	-0.971591129466369	0.00231119963952625	0.00225366837492001	0.00218675405821706
256	10.5789757830327	0.37	-0.202081201888654	-0.207721444347858	-0.19644095942945	0.575627604217591	-14.789598453932	-15.0600418044537	-14.5191551034102	32.06	18.13	55.2	-0.462515132296761	-0.454209435428884	-0.445903738561007	-0.450676336776488	-0.442583237162205	-0.434490137547923	-0.438530163263942	-0.430255755246315	-0.422581486150734	-0.202081201888654	45.7032363465806	-0.0902561024848725	-52.0456519083103	-1.07051133287368	-1.05397409363677	-1.08792978339635	-1.01759099419214	-1.00147642473577	-1.03456425257678	-0.95511432411274	-0.941449782145955	-0.971591129466369	0.00231119963952625	0.00225366837492001	0.00218675405821706
256	10.5789757830327	0.37	-0.201830316823873	-0.207497282251532	-0.196163351396213	0.593192698733119	-15.229397125486	-15.4979911524107	-14.9608030985612	32.2	18.02	56.3	-0.473917865747325	-0.465704445908531	-0.457491026069738	-0.461756543321866	-0.453753890061196	-0.445751236800527	-0.447974501398383	-0.439745799016214	-0.432994360941643	-0.201830316823873	45.5485854576932	-0.0419985562933684	-51.9175648923223	-1.07051133287368	-1.05397409363677	-1.08792978339635	-1.01759099419214	-1.00147642473577	-1.03456425257678	-0.95511432411274	-0.941449782145955	-0.971591129466369	0.00231119963952625	0.00225366837492001	0.00218675405821706
256	10.5789757830327	0.37	-0.201306607436916	-0.206945813778921	-0.195667401094912	0.587486110686239	-15.114249464519	-15.3839763515259	-14.8445225775121	31.79	18.41	56.54	-0.476406579272133	-0.468053754187095	-0.459700929102056	-0.464272009640113	-0.456131939672297	-0.447991869704481	-0.450815001043905	-0.44346728278324	-0.435547274888944	-0.201306607436916	45.7245862092663	-0.0189469770746572	-51.9706066421979	-1.07051133287368	-1.05397409363677	-1.08792978339635	-1.01759099419214	-1.00147642473577	-1.03456425257678	-0.95511432411274	-0.941449782145955	-0.971591129466369	0.00231119963952625	0.00225366837492001	0.00218675405821706
256	10.5789757830327	0.37	-0.200636588795518	-0.206196851923855	-0.195076325667182	0.587224139237325	-14.7764004228579	-15.0402406518247	-14.5125601938911	32.39	17.96	56.66	-0.457333474103697	-0.449310798714719	-0.441288123325742	-0.445559216652752	-0.437743088675727	-0.429926960698701	-0.431891932898616	-0.424065472613543	-0.416347764640805	-0.200636588795518	46.1749244637465	0.104972803603351	-51.9096677854221	-1.07051133287368	-1.05397409363677	-1.08792978339635	-1.01759099419214	-1.00147642473577	-1.03456425257678	-0.95511432411274	-0.941449782145955	-0.971591129466369	0.00231119963952625	0.00225366837492001	0.00218675405821706
256	10.5789757830327	0.37	-0.198733356987673	-0.204219989146492	-0.193246724828855	0.589591206201053	-14.9890390255941	-15.2553712942142	-14.722706756974	31.93	18.06	56.29	-0.470408300669072	-0.462195789319549	-0.453983277970026	-0.458396072773616	-0.450393274045626	-0.442390475317637	-0.444700163504326	-0.436948494682857	-0.429229981536227	-0.198733356987673	46.1665434132268	0.0785029480965846	-51.9176789917701	-1.07051133287368	-1.05397409363677	-1.08792978339635	-1.01759099419214	-1.00147642473577	-1.03456425257678	-0.95511432411274	-0.941449782145955	-0.971591129466369	0.00231119963952625	0.00225366837492001	0.00218675405821706
256	10.5789757830327	0.37	-0.198241838457917	-0.203713658558568	-0.192770018357266	0.586108841058268	-14.8496809826628	-15.1154401351885	-14.583921830137	31.97	18.07	56.1	-0.465507579498851	-0.457323041125143	-0.449138502751436	-0.453611659142744	-0.445636274434698	-0.437660889726651	-0.440391434242651	-0.432323544378292	-0.425028011547483	-0.198241838457917	46.1641525281356	-0.00872379302901886	-51.9598043871527	-1.07051133287368	-1.05397409363677	-1.08792978339635	-1.01759099419214	-1.00147642473577	-1.03456425257678	-0.95511432411274	-0.941449782145955	-0.971591129466369	0.00231119963952625	0.00225366837492001	0.00218675405821706
256	10.5789757830327	0.37	-0.19762643229169	-0.203120588091977	-0.192132276491403	0.592680480062162	-15.0118040244959	-15.276841541164	-14.7467665078278	31.59	17.79	56.41	-0.476057069605098	-0.467797968194609	-0.459538866784121	-0.463976707626263	-0.455927188093723	-0.447877668561184	-0.449006544786215	-0.441643702188194	-0.433666666753452	-0.19762643229169	45.9016796306575	-0.0972635846171761	-51.9266261835763	-1.07051133287368	-1.05397409363677	-1.08792978339635	-1.01759099419214	-1.00147642473577	-1.03456425257678	-0.95511432411274	-0.941449782145955	-0.971591129466369	0.00231119963952625	0.00225366837492001	0.00218675405821706
256	10.5789757830327	0.37	-0.197460620796269	-0.202969697496392	-0.191951544096145	0.601615386204523	-14.899224115747	-15.1574338625978	-14.6410143688962	32.61	18.11	57.93	-0.457824608183247	-0.450025479567369	-0.44222635095149	-0.445992274530424	-0.438394711951702	-0.430797149372981	-0.431322794208069	-0.423928688110324	-0.416652072092379	-0.197460620796269	46.5608555532677	0.0160107821303524	-52.0538631298247	-1.07051133287368	-1.05397409363677	-1.08792978339635	-1.01759099419214	-1.00147642473577	-1.03456425257678	-0.95511432411274	-0.941449782145955	-0.971591129466369	0.00231119963952625	0.00225366837492001	0.00218675405821706
256	10.5789757830327	0.37	-0.197328116316789	-0.202824664158256	-0.191831568475322	0.597613409049805	-15.0830752754998	-15.3466590359481	-14.8194915150515	32.27	17.84	57.95	-0.468333770026131	-0.460289988251918	-0.452246206477705	-0.45630145058062	-0.448464327727996	-0.440627204875371	-0.440235202241476	-0.433019254759797	-0.425539564700136	-0.197328116316789	46.4535675444144	-0.171534565859999	-52.2147137681982	-1.07051133287368	-1.05397409363677	-1.08792978339635	-1.01759099419214	-1.00147642473577	-1.03456425257678	-0.95511432411274	-0.941449782145955	-0.971591129466369	0.00231119963952625	0.00225366837492001	0.00218675405821706
256	10.5789757830327	0.37	-0.197160612402198	-0.202664233955744	-0.191656990848653	0.575389965955948	-14.7592979279236	-15.0293184991353	-14.489277356712	32.1	18.29	56.35	-0.461058437308693	-0.452774943774956	-0.44449145024122	-0.449249219615112	-0.441177893499836	-0.433106567384561	-0.436192654861541	-0.428433265803158	-0.420506853075652	-0.197160612402198	46.2436918514364	-0.0492217597812838	-52.1782401969947	-1.07051133287368	-1.05397409363677	-1.08792978339635	-1.01759099419214	-1.00147642473577	-1.03456425257678	-0.95511432411274	-0.941449782145955	-0.971591129466369	0.00231119963952625	0.00225366837492001	0.00218675405821706
256	10.5789757830327	0.37	-0.196998731587407	-0.202434496995044	-0.19156296617977	0.603900821930156	-14.9471229738579	-15.2049295170872	-14.6893164306287	32.19	17.96	56.58	-0.465174666710855	-0.457287417204846	-0.449400167698836	-0.453240977711998	-0.44555606936813	-0.437871161024262	-0.439054214124224	-0.431486147479577	-0.424417202440073	-0.196998731587407	46.4630655272297	0.0210280729178594	-51.9849955728808	-1.07051133287368	-1.05397409363677	-1.08792978339635	-1.01759099419214	-1.00147642473577	-1.03456425257678	-0.95511432411274	-0.941449782145955	-0.971591129466369	0.00231119963952625	0.00225366837492001	0.00218675405821706
256	10.5789757830327	0.37	-0.196826531957849	-0.20227133641038	-0.191381727505318	0.600796120400487	-15.0374819196898	-15.2985333655177	-14.7764304738619	31.93	17.92	56.8	-0.471802502542035	-0.463751748754654	-0.455700994967273	-0.459755628309996	-0.451910440236717	-0.444065252163437	-0.445035423322241	-0.437002751462971	-0.429802709871343	-0.196826531957849	46.8097891028483	0.230210723550813	-51.7799277382571	-1.07051133287368	-1.05397409363677	-1.08792978339635	-1.01759099419214	-1.00147642473577	-1.03456425257678	-0.95511432411274	-0.941449782145955	-0.971591129466369	0.00231119963952625	0.00225366837492001	0.00218675405821706
256	10.5789757830327	0.37	-0.19657489071316	-0.202005800221337	-0.191143981204982	0.588042298896471	-14.9778491253258	-15.2448352238304	-14.7108630268212	31.57	17.93	56	-0.475417911186661	-0.4670918144199	-0.45876571765314	-0.463359240661937	-0.455244330001768	-0.447129419341599	-0.449204912047736	-0.441468176577507	-0.433841896356552	-0.19657489071316	45.8311368453922	0.00347652370622898	-51.8508823192038	-1.07051133287368	-1.05397409363677	-1.08792978339635	-1.01759099419214	-1.00147642473577	-1.03456425257678	-0.95511432411274	-0.941449782145955	-0.971591129466369	0.00231119963952625	0.00225366837492001	0.00218675405821706
256	10.5789757830327	0.37	-0.196288856509196	-0.201797801909316	-0.190779911109077	0.592279755676068	-15.0042958115011	-15.2694206879965	-14.7391709350057	31.76	17.97	56.95	-0.473314222358265	-0.465096007842445	-0.456877793326625	-0.461265328700989	-0.453256320644803	-0.445247312588616	-0.44637340656809	-0.438607112104902	-0.430758369259309	-0.196288856509196	46.0911579375208	0.0319134865338244	-51.93330354854	-1.07051133287368	-1.05397409363677	-1.08792978339635	-1.01759099419214	-1.00147642473577	-1.03456425257678	-0.95511432411274	-0.941449782145955	-0.971591129466369	0.00231119963952625	0.00225366837492001	0.00218675405821706
256	10.5789757830327	0.37	-0.196239296700222	-0.201698825604359	-0.190779767796085	0.594522328487679	-14.9303995036234	-15.1929954292387	-14.6678035780081	31.81	17.79	56.13	-0.470238580969397	-0.462110971374251	-0.453983361779105	-0.458257269946797	-0.450336745483265	-0.442416221019732	-0.444105762906154	-0.436449982284273	-0.428424653582322	-0.196239296700222	46.1338654639417	-0.0169677550389543	-51.8986492111552	-1.07051133287368	-1.05397409363677	-1.08792978339635	-1.01759099419214	-1.00147642473577	-1.03456425257678	-0.95511432411274	-0.941449782145955	-0.971591129466369	0.00231119963952625	0.00225366837492001	0.00218675405821706
256	10.5789757830327	0.37	-0.196100846238795	-0.201553572827214	-0.190648119650376	0.596607112415459	-15.142399001303	-15.4075735012848	-14.8772245013212	32.11	18.27	57.04	-0.47254599410239	-0.464413165938756	-0.456280337775122	-0.460440796183157	-0.452516306458094	-0.44459181673303	-0.446636733949072	-0.438767190149046	-0.431409484744352	-0.196100846238795	46.5009782680256	-0.0719572207483681	-52.0748893507273	-1.07051133287368	-1.05397409363677	-1.08792978339635	-1.01759099419214	-1.00147642473577	-1.03456425257678	-0.95511432411274	-0.941449782145955	-0.971591129466369	0.00231119963952625	0.00225366837492001	0.00218675405821706
256	10.5789757830327	0.37	-0.195453444544102	-0.20093278232113	-0.189974106767074	0.598974298980664	-15.0730143959397	-15.3356776323819	-14.8103511594976	31.94	18.07	57.74	-0.472734750528041	-0.464637942383732	-0.456541134239422	-0.460660852894256	-0.452770841547908	-0.444880830201561	-0.445803219981313	-0.437993786460292	-0.430032700637827	-0.195453444544102	46.4220780627131	-0.00180624735524718	-52.0625291784486	-1.07051133287368	-1.05397409363677	-1.08792978339635	-1.01759099419214	-1.00147642473577	-1.03456425257678	-0.95511432411274	-0.941449782145955	-0.971591129466369	0.00231119963952625	0.00225366837492001	0.00218675405821706
256	10.5789757830327	0.37	-0.192673262192187	-0.198051843713649	-0.187294680670724	0.606616153369762	-15.0706128341227	-15.3290764148564	-14.812149253389	32.07	18.03	56.44	-0.470631173152676	-0.462695860226709	-0.454760547300742	-0.458582433993196	-0.450850274876514	-0.443118115759831	-0.444599170545364	-0.437025808446122	-0.429350987773352	-0.192673262192187	46.2564405551389	-0.0140660216194854	-51.9421082824724	-1.07051133287368	-1.05397409363677	-1.08792978339635	-1.01759099419214	-1.00147642473577	-1.03456425257678	-0.95511432411274	-0.941449782145955	-0.971591129466369	0.00231119963952625	0.00225366837492001	0.00218675405821706
256	10.5789757830327	0.37	-0.191933278385353	-0.197237433355665	-0.186629123415042	0.594969803534392	-14.934934017356	-15.1973659719882	-14.6725020627238	32.81	18.31	58.44	-0.456294501295736	-0.448415092582168	-0.440535683868599	-0.44446149813973	-0.436786424713811	-0.429111351287892	-0.429793743471246	-0.422230239582696	-0.415176962348162	-0.191933278385353	47.5870820870221	0.242919867889476	-52.1529293983747	-1.07051133287368	-1.05397409363677	-1.08792978339635	-1.01759099419214	-1.00147642473577	-1.03456425257678	-0.95511432411274	-0.941449782145955	-0.971591129466369	0.00231119963952625	0.00225366837492001	0.00218675405821706
256	10.5789757830327	0.38	-0.219115535288582	-0.225056411615559	-0.213174658961604	0.577372630779237	-14.8732345978334	-15.144237104961	-14.6022320907058	31.43	18.11	56.4	-0.474260817950439	-0.465774033848594	-0.457287249746749	-0.462261873141773	-0.45398980729239	-0.445717741443006	-0.448779706071717	-0.440359412948515	-0.432481194573442	-0.219115535288582	45.1719558751804	-0.104574577097436	-51.9523578553166	-1.07051133287368	-1.05397409363677	-1.08792978339635	-1.01759099419214	-1.00147642473577	-1.03456425257678	-0.95511432411274	-0.941449782145955	-0.971591129466369	0.00231119963952625	0.00225366837492001	0.00218675405821706
256	10.5789757830327	0.38	-0.218672189205424	-0.224587603899436	-0.212756774511412	0.583119632860352	-15.0370541111757	-15.307828023411	-14.7662801989404	31.76	17.74	56.46	-0.47459260214959	-0.466197727618373	-0.457802853087156	-0.462512499470192	-0.454331304937058	-0.446150110403925	-0.447634169251906	-0.439602415411325	-0.431621187334479	-0.218672189205424	45.1028060020822	0.149622390182382	-51.6801140716912	-1.07051133287368	-1.05397409363677	-1.08792978339635	-1.01759099419214	-1.00147642473577	-1.03456425257678	-0.95511432411274	-0.941449782145955	-0.971591129466369	0.00231119963952625	0.00225366837492001	0.00218675405821706
256	10.5789757830327	0.38	-0.217079870635238	-0.222927628701918	-0.211232112568558	0.581189765776715	-14.929262733373	-15.1991641678239	-14.659361298922	32.19	18.06	56.5	-0.464927591457978	-0.456671570109384	-0.448415548760789	-0.452999182147143	-0.444954981313688	-0.436910780480233	-0.439222725230804	-0.431320049057371	-0.423694744730464	-0.217079870635238	45.5621104816679	0.189037771626012	-51.7945745559218	-1.07051133287368	-1.05397409363677	-1.08792978339635	-1.01759099419214	-1.00147642473577	-1.03456425257678	-0.95511432411274	-0.941449782145955	-0.971591129466369	0.00231119963952625	0.00225366837492001	0.00218675405821706
256	10.5789757830327	0.38	-0.215806293373935	-0.221695332451913	-0.209917254295958	0.587876784966958	-15.0744384600589	-15.343238107897	-14.8056388122208	32.05	18.06	55.97	-0.471347609669916	-0.463090026062229	-0.454832442454543	-0.459284765808629	-0.451238512309948	-0.443192258811267	-0.446128095024812	-0.43792203036549	-0.430212368591514	-0.215806293373935	45.6233031151934	-0.0435321189472292	-51.9871894122154	-1.07051133287368	-1.05397409363677	-1.08792978339635	-1.01759099419214	-1.00147642473577	-1.03456425257678	-0.95511432411274	-0.941449782145955	-0.971591129466369	0.00231119963952625	0.00225366837492001	0.00218675405821706
256	10.5789757830327	0.38	-0.214591615622706	-0.2204673285613	-0.208715902684111	0.568797500021688	-14.6853089742036	-14.957618009643	-14.4129999387642	31.71	17.78	56.59	-0.464453948610531	-0.455998390601854	-0.447542832593178	-0.452642846620665	-0.44440231414535	-0.436161781670035	-0.438176392424685	-0.429799841951282	-0.421996427833235	-0.214591615622706	45.0442724604301	0.0328032262987531	-51.8433432099106	-1.07051133287368	-1.05397409363677	-1.08792978339635	-1.01759099419214	-1.00147642473577	-1.03456425257678	-0.95511432411274	-0.941449782145955	-0.971591129466369	0.00231119963952625	0.00225366837492001	0.00218675405821706
256	10.5789757830327	0.38	-0.214112047273518	-0.219894767983382	-0.208329326563653	0.585239627393736	-14.7754076734116	-15.0403116061085	-14.5105037407148	31.17	17.73	55.02	-0.474959980905898	-0.466594544729397	-0.458229108552895	-0.463004518112321	-0.454849652646997	-0.446694787181673	-0.449640870407207	-0.441528412425321	-0.433807499338935	-0.214112047273518	45.0582921585579	0.120542597221437	-51.548388429285	-1.07051133287368	-1.05397409363677	-1.08792978339635	-1.01759099419214	-1.00147642473577	-1.03456425257678	-0.95511432411274	-0.941449782145955	-0.971591129466369	0.00231119963952625	0.00225366837492001	0.00218675405821706
256	10.5789757830327	0.38	-0.213941321317587	-0.219738818979699	-0.208143823655475	0.591429035415964	-14.8868610137338	-15.1503744295753	-14.6233475978924	31.38	17.64	55.87	-0.475241842451635	-0.466975868443049	-0.458709894434463	-0.463230199635876	-0.455173146472314	-0.447116093308751	-0.448397828837449	-0.440653427172035	-0.432817919555912	-0.213941321317587	44.9678418409701	-0.0301471887566338	-51.6982432148822	-1.07051133287368	-1.05397409363677	-1.08792978339635	-1.01759099419214	-1.00147642473577	-1.03456425257678	-0.95511432411274	-0.941449782145955	-0.971591129466369	0.00231119963952625	0.00225366837492001	0.00218675405821706
256	10.5789757830327	0.38	-0.213821410197027	-0.219583543224556	-0.208059277169498	0.586732269394932	-14.9905361496742	-15.2584715480703	-14.722600751278	32.18	17.95	57.51	-0.466901169023555	-0.458702487370558	-0.450503805717561	-0.454924513313173	-0.446936139095563	-0.438947764877954	-0.439748919836974	-0.431817104866554	-0.424129263897673	-0.213821410197027	46.2195108650183	-0.121857905905994	-52.2019148208259	-1.07051133287368	-1.05397409363677	-1.08792978339635	-1.01759099419214	-1.00147642473577	-1.03456425257678	-0.95511432411274	-0.941449782145955	-0.971591129466369	0.00231119963952625	0.00225366837492001	0.00218675405821706
256	10.5789757830327	0.38	-0.213597145413387	-0.219425254908286	-0.207769035918489	0.586079379081512	-14.9465363725021	-15.214045153298	-14.6790275917062	32.21	18.08	57.31	-0.465199968605322	-0.457020350681621	-0.44884073275792	-0.453261833882278	-0.445292124357859	-0.437322414833441	-0.438856559551613	-0.431079274129416	-0.423328632770839	-0.213597145413387	46.2014834952714	-0.0993879057927605	-52.1077398930409	-1.07051133287368	-1.05397409363677	-1.08792978339635	-1.01759099419214	-1.00147642473577	-1.03456425257678	-0.95511432411274	-0.941449782145955	-0.971591129466369	0.00231119963952625	0.00225366837492001	0.00218675405821706
256	10.5789757830327	0.38	-0.213513551226748	-0.219294284734154	-0.207732817719341	0.581429079954506	-14.8063047130451	-15.0738516619113	-14.5387577641789	32.14	18.03	57.02	-0.461815331014506	-0.453618535296741	-0.445421739578976	-0.449977586532253	-0.441990899848909	-0.434004213165565	-0.435953881049936	-0.427730600351874	-0.419940108096467	-0.213513551226748	45.5194084067569	-0.0173173263548018	-51.9721417134948	-1.07051133287368	-1.05397409363677	-1.08792978339635	-1.01759099419214	-1.00147642473577	-1.03456425257678	-0.95511432411274	-0.941449782145955	-0.971591129466369	0.00231119963952625	0.00225366837492001	0.00218675405821706
256	10.5789757830327	0.38	-0.21310715064679	-0.218870683794157	-0.207343617499423	0.591082071846785	-14.976259823626	-15.2415460587054	-14.7109735885466	31.71	18.15	56.83	-0.473178905484719	-0.464943005407946	-0.456707105331174	-0.461144537479177	-0.453118101204006	-0.445091664928835	-0.447362740840848	-0.439610983292139	-0.431601681557224	-0.21310715064679	45.5687422201472	0.0550477495354025	-51.9201897584243	-1.07051133287368	-1.05397409363677	-1.08792978339635	-1.01759099419214	-1.00147642473577	-1.03456425257678	-0.95511432411274	-0.941449782145955	-0.971591129466369	0.00231119963952625	0.00225366837492001	0.00218675405821706
256	10.5789757830327	0.38	-0.213043500359484	-0.218801109990684	-0.207285890728284	0.588361867694358	-14.859261403779	-15.1239589597168	-14.5945638478411	32.1	18	55.84	-0.463987548706941	-0.455866899182868	-0.447746249658794	-0.452103694473079	-0.444191034614886	-0.436278374756693	-0.4388984065329	-0.431253016239053	-0.423473264008676	-0.213043500359484	45.5309828429082	0.00093235927193243	-51.9033982499772	-1.07051133287368	-1.05397409363677	-1.08792978339635	-1.01759099419214	-1.00147642473577	-1.03456425257678	-0.95511432411274	-0.941449782145955	-0.971591129466369	0.00231119963952625	0.00225366837492001	0.00218675405821706
256	10.5789757830327	0.38	-0.212845759946051	-0.218580717007097	-0.207110802885005	0.591525139142597	-14.9644159027043	-15.229249452247	-14.6995823531616	31.85	17.57	56.04	-0.470729807326467	-0.462543911748309	-0.454358016170151	-0.458726429780605	-0.45074927049585	-0.442772111211094	-0.443827080907005	-0.435852662254271	-0.428600446931947	-0.212845759946051	45.5655726071006	0.017466142766361	-51.7900611063233	-1.07051133287368	-1.05397409363677	-1.08792978339635	-1.01759099419214	-1.00147642473577	-1.03456425257678	-0.95511432411274	-0.941449782145955	-0.971591129466369	0.00231119963952625	0.00225366837492001	0.00218675405821706
256	10.5789757830327	0.38	-0.212801209470278	-0.218541933433204	-0.207060485507352	0.58188695514758	-14.9215413796307	-15.1909170719114	-14.65216568735	32.41	18.12	56.55	-0.461668049232347	-0.453481436812758	-0.445294824393169	-0.449778519641123	-0.441802740461513	-0.433826961281903	-0.435996297750342	-0.428349011703136	-0.420896964941669	-0.212801209470278	46.1008577848049	0.220257649053057	-51.8731738253636	-1.07051133287368	-1.05397409363677	-1.08792978339635	-1.01759099419214	-1.00147642473577	-1.03456425257678	-0.95511432411274	-0.941449782145955	-0.971591129466369	0.00231119963952625	0.00225366837492001	0.00218675405821706
256	10.5789757830327	0.38	-0.212755589373643	-0.218502548230414	-0.207008630516872	0.594566507742507	-14.9729558147465	-15.2362760905038	-14.7096355389892	32.23	18.06	56.95	-0.465537115706811	-0.457491490847101	-0.449445865987391	-0.453585203240608	-0.445746136785835	-0.437907070331061	-0.439559144653504	-0.432092921500464	-0.425010215304638	-0.212755589373643	45.7969204046379	-0.0407321603691471	-52.0039861135103	-1.07051133287368	-1.05397409363677	-1.08792978339635	-1.01759099419214	-1.00147642473577	-1.03456425257678	-0.95511432411274	-0.941449782145955	-0.971591129466369	0.00231119963952625	0.00225366837492001	0.00218675405821706
256	10.5789757830327	0.38	-0.212644430483441	-0.218369939917949	-0.206918921048934	0.588112969321792	-15.1141620582286	-15.3835386927185	-14.8447854237388	32.22	18.29	57.58	-0.470152044075888	-0.46191934951442	-0.453686654952952	-0.458083377549535	-0.45006201386821	-0.442040650186885	-0.443731516170873	-0.436150600004544	-0.428473184038526	-0.212644430483441	46.3730557216072	0.148389889790598	-51.9841682678749	-1.07051133287368	-1.05397409363677	-1.08792978339635	-1.01759099419214	-1.00147642473577	-1.03456425257678	-0.95511432411274	-0.941449782145955	-0.971591129466369	0.00231119963952625	0.00225366837492001	0.00218675405821706
256	10.5789757830327	0.38	-0.212464897786986	-0.218243684384135	-0.206686111189837	0.588978886494204	-15.057356868709	-15.3252416944769	-14.7894720429411	32.68	18.55	56.62	-0.461892819065265	-0.45381894461516	-0.445745070165055	-0.4499405846558	-0.44207563495195	-0.434210685248099	-0.437877392770399	-0.429933951167114	-0.422347298174333	-0.212464897786986	45.8566017422685	0.0892040927371757	-52.0311471660348	-1.07051133287368	-1.05397409363677	-1.08792978339635	-1.01759099419214	-1.00147642473577	-1.03456425257678	-0.95511432411274	-0.941449782145955	-0.971591129466369	0.00231119963952625	0.00225366837492001	0.00218675405821706
256	10.5789757830327	0.38	-0.212374391361825	-0.218213140700746	-0.206535642022904	0.580773432660024	-14.8044914445144	-15.0723661391818	-14.536616749847	31.82	17.78	56.11	-0.466346086481235	-0.45805791763157	-0.449769748781906	-0.454461545298115	-0.446384595298317	-0.438307645298519	-0.440125574035101	-0.432226188979201	-0.424590025510334	-0.212374391361825	45.2972184938316	0.160219306854041	-51.6414896165605	-1.07051133287368	-1.05397409363677	-1.08792978339635	-1.01759099419214	-1.00147642473577	-1.03456425257678	-0.95511432411274	-0.941449782145955	-0.971591129466369	0.00231119963952625	0.00225366837492001	0.00218675405821706
256	10.5789757830327	0.38	-0.211825304308977	-0.21756283216405	-0.206087776453903	0.593308583799916	-15.1992150095594	-15.4672123682282	-14.9312176508907	31.28	17.75	56	-0.486675487502399	-0.478242956670445	-0.469810425838491	-0.474397907332072	-0.466178107726544	-0.457958308121016	-0.459332207803043	-0.451948147572926	-0.443515467114684	-0.211825304308977	45.1618862073991	0.0283726644138021	-51.6845385539648	-1.07051133287368	-1.05397409363677	-1.08792978339635	-1.01759099419214	-1.00147642473577	-1.03456425257678	-0.95511432411274	-0.941449782145955	-0.971591129466369	0.00231119963952625	0.00225366837492001	0.00218675405821706
256	10.5789757830327	0.38	-0.21177258799033	-0.217511039290363	-0.206034136690297	0.576160357707005	-14.6560184443936	-14.9237270124841	-14.3883098763032	32.25	17.95	56	-0.455714493517626	-0.447539680723502	-0.439364867929377	-0.444010681616782	-0.436045817096473	-0.428080952576165	-0.430754151293192	-0.423027451032607	-0.415030642218396	-0.21177258799033	45.4498099424885	-0.178720094263973	-52.0638862230288	-1.07051133287368	-1.05397409363677	-1.08792978339635	-1.01759099419214	-1.00147642473577	-1.03456425257678	-0.95511432411274	-0.941449782145955	-0.971591129466369	0.00231119963952625	0.00225366837492001	0.00218675405821706
256	10.5789757830327	0.38	-0.21169116903192	-0.217415656784278	-0.205966681279562	0.57700034316662	-14.7680185906356	-15.0373092998266	-14.4987278814446	31.92	18.35	55.53	-0.46380756999294	-0.455501624629897	-0.447195679266854	-0.451965759766132	-0.44387187956784	-0.435777999369548	-0.440044039685153	-0.431647842952114	-0.424389176031639	-0.21169116903192	45.6760849709572	-0.116164249060096	-52.0834168676691	-1.07051133287368	-1.05397409363677	-1.08792978339635	-1.01759099419214	-1.00147642473577	-1.03456425257678	-0.95511432411274	-0.941449782145955	-0.971591129466369	0.00231119963952625	0.00225366837492001	0.00218675405821706
256	10.5789757830327	0.38	-0.211276959609751	-0.216976973801172	-0.20557694541833	0.589629453555984	-14.9995088122868	-15.2660060500042	-14.7330115745693	31.92	17.61	56.13	-0.470962241676431	-0.46274069793638	-0.454519154196329	-0.458939283214713	-0.450927623134392	-0.442915963054072	-0.443882614865944	-0.436354299759417	-0.428695212876907	-0.211276959609751	45.7327574964581	-0.096130942433026	-51.9077835590599	-1.07051133287368	-1.05397409363677	-1.08792978339635	-1.01759099419214	-1.00147642473577	-1.03456425257678	-0.95511432411274	-0.941449782145955	-0.971591129466369	0.00231119963952625	0.00225366837492001	0.00218675405821706
256	10.5789757830327	0.38	-0.211181958986213	-0.216896099445243	-0.205467818527183	0.594875558806972	-15.0158134959895	-15.2797182373926	-14.7519087545864	31.85	17.92	56.49	-0.472296405520316	-0.464139104526411	-0.455981803532507	-0.460253180846048	-0.452303885264543	-0.444354589683038	-0.445889149178724	-0.438386475810077	-0.430684949346239	-0.211181958986213	45.9231982638488	-0.0781827144146073	-51.9971150152537	-1.07051133287368	-1.05397409363677	-1.08792978339635	-1.01759099419214	-1.00147642473577	-1.03456425257678	-0.95511432411274	-0.941449782145955	-0.971591129466369	0.00231119963952625	0.00225366837492001	0.00218675405821706
256	10.5789757830327	0.38	-0.211107699593182	-0.216798550446745	-0.205416848739619	0.597472708077512	-14.9900353212144	-15.2520698083201	-14.7280008341088	31.54	17.91	56.41	-0.476087133909758	-0.467907834344555	-0.459728534779351	-0.464018272036809	-0.456046318626624	-0.448074365216439	-0.44912544279787	-0.441625433515699	-0.433938480564953	-0.211107699593182	45.3999119207626	-0.0130588401684708	-51.8128118135903	-1.07051133287368	-1.05397409363677	-1.08792978339635	-1.01759099419214	-1.00147642473577	-1.03456425257678	-0.95511432411274	-0.941449782145955	-0.971591129466369	0.00231119963952625	0.00225366837492001	0.00218675405821706
256	10.5789757830327	0.38	-0.210872289709143	-0.216585683754101	-0.205158895664184	0.595024053728523	-15.063385401805	-15.3280446709939	-14.7987261326162	31.68	17.92	56.27	-0.476398148359004	-0.468172494761699	-0.459946841164394	-0.464290032515727	-0.456273441793637	-0.448256851071546	-0.450260630006495	-0.442216451042723	-0.434229623431757	-0.210872289709143	45.7366268164746	-0.058848943391233	-51.9235469291483	-1.07051133287368	-1.05397409363677	-1.08792978339635	-1.01759099419214	-1.00147642473577	-1.03456425257678	-0.95511432411274	-0.941449782145955	-0.971591129466369	0.00231119963952625	0.00225366837492001	0.00218675405821706
256	10.5789757830327	0.38	-0.210761783710459	-0.216523685158714	-0.204999882262203	0.588453072138468	-15.0620744727222	-15.3303343510356	-14.7938145944088	32.15	18.22	56.11	-0.469582168787272	-0.461365123250461	-0.45314807771365	-0.457543971741393	-0.449537578183898	-0.441531184626404	-0.444222314277738	-0.437163037696617	-0.429174564134511	-0.210761783710459	45.7415476860642	0.242275541664653	-51.755299142095	-1.07051133287368	-1.05397409363677	-1.08792978339635	-1.01759099419214	-1.00147642473577	-1.03456425257678	-0.95511432411274	-0.941449782145955	-0.971591129466369	0.00231119963952625	0.00225366837492001	0.00218675405821706
256	10.5789757830327	0.38	-0.21070594128554	-0.216382996826557	-0.205028885744523	0.592804539066855	-15.0242882814775	-15.2894780595784	-14.7590985033767	31.61	17.73	56.23	-0.476181704289287	-0.467922526310542	-0.459663348331797	-0.464094073586512	-0.456044550645783	-0.447995027705055	-0.449437502184783	-0.441326859040462	-0.433487026586102	-0.21070594128554	45.4137538566577	0.0656466531991186	-51.6838368099206	-1.07051133287368	-1.05397409363677	-1.08792978339635	-1.01759099419214	-1.00147642473577	-1.03456425257678	-0.95511432411274	-0.941449782145955	-0.971591129466369	0.00231119963952625	0.00225366837492001	0.00218675405821706
256	10.5789757830327	0.38	-0.210669345920723	-0.216376257031959	-0.204962434809487	0.593050188659903	-14.9233631065334	-15.1866374724867	-14.6600887405801	31.28	17.76	55.98	-0.477916676993153	-0.469631550654829	-0.461346424316505	-0.465861130395353	-0.457784998075126	-0.449708865754898	-0.451204203302582	-0.443745751431323	-0.435855967192499	-0.210669345920723	45.2514348932442	0.0778112214630115	-51.6250878302718	-1.07051133287368	-1.05397409363677	-1.08792978339635	-1.01759099419214	-1.00147642473577	-1.03456425257678	-0.95511432411274	-0.941449782145955	-0.971591129466369	0.00231119963952625	0.00225366837492001	0.00218675405821706
256	10.5789757830327	0.38	-0.210590063341848	-0.216331246381728	-0.204848880301969	0.58389398908652	-14.8560280656781	-15.1231163704463	-14.5889397609098	32.09	18.23	57.05	-0.464119937561257	-0.455923147673782	-0.447726357786307	-0.452235070568073	-0.444248178488685	-0.436261286409297	-0.438752479143088	-0.430579982316056	-0.423216187704746	-0.210590063341848	46.0039110062193	0.178147970927775	-51.8676057782934	-1.07051133287368	-1.05397409363677	-1.08792978339635	-1.01759099419214	-1.00147642473577	-1.03456425257678	-0.95511432411274	-0.941449782145955	-0.971591129466369	0.00231119963952625	0.00225366837492001	0.00218675405821706
256	10.5789757830327	0.38	-0.210496524694075	-0.216248982541867	-0.204744066846283	0.595733374112094	-15.1652501746967	-15.4313071971634	-14.8991931522299	31.79	17.83	57.08	-0.477953762013166	-0.469713179852934	-0.461472597692702	-0.465781019695948	-0.457750312404695	-0.449719605113442	-0.450570844766307	-0.442707840407433	-0.434644619926219	-0.210496524694075	45.5786096022075	-0.107057099767311	-52.0039773535803	-1.07051133287368	-1.05397409363677	-1.08792978339635	-1.01759099419214	-1.00147642473577	-1.03456425257678	-0.95511432411274	-0.941449782145955	-0.971591129466369	0.00231119963952625	0.00225366837492001	0.00218675405821706
256	10.5789757830327	0.38	-0.210463717859311	-0.216132034448849	-0.204795401269772	0.5838524919818	-14.894258192827	-15.1620566841507	-14.6264597015032	32.28	18.23	56.34	-0.462578206901	-0.454407960046771	-0.446237713192541	-0.450691934726531	-0.442731628108122	-0.434771321489712	-0.43778083616997	-0.429680810313145	-0.422105635921125	-0.210463717859311	46.0509810875304	0.0554193076549237	-52.0342287952	-1.07051133287368	-1.05397409363677	-1.08792978339635	-1.01759099419214	-1.00147642473577	-1.03456425257678	-0.95511432411274	-0.941449782145955	-0.971591129466369	0.00231119963952625	0.00225366837492001	0.00218675405821706
256	10.5789757830327	0.38	-0.210384256961991	-0.21605574949641	-0.204712764427572	0.58252224379389	-14.9403552140289	-15.2097185639549	-14.6709918641029	32.13	18.2	57.06	-0.46610520755414	-0.457850507797744	-0.449595808041348	-0.454159411287521	-0.44611627098151	-0.4380731306755	-0.440263106986762	-0.432222971700291	-0.424859658269604	-0.210384256961991	46.2468006970088	0.0711816832486558	-52.0276107260015	-1.07051133287368	-1.05397409363677	-1.08792978339635	-1.01759099419214	-1.00147642473577	-1.03456425257678	-0.95511432411274	-0.941449782145955	-0.971591129466369	0.00231119963952625	0.00225366837492001	0.00218675405821706
256	10.5789757830327	0.38	-0.210322324897259	-0.216009423398416	-0.204635226396101	0.593038307521093	-15.1076448336043	-15.3741768137706	-14.841112853438	31.74	18.04	57.11	-0.476923918286939	-0.468655802350102	-0.460387686413266	-0.464788642663467	-0.456730908009542	-0.448673173355617	-0.44994649535661	-0.442000335991546	-0.434533778831677	-0.210322324897259	45.7756432894881	-0.17162190832149	-52.0918801577734	-1.07051133287368	-1.05397409363677	-1.08792978339635	-1.01759099419214	-1.00147642473577	-1.03456425257678	-0.95511432411274	-0.941449782145955	-0.971591129466369	0.00231119963952625	0.00225366837492001	0.00218675405821706
256	10.5789757830327	0.38	-0.210257596180516	-0.215952636013715	-0.204562556347317	0.58953450719827	-14.883222772203	-15.1477058323082	-14.6187397120978	31.43	17.65	56.37	-0.474442274169065	-0.466158383136017	-0.457874492102969	-0.462439855945857	-0.454365530396552	-0.446291204847247	-0.447314525533174	-0.439079279261869	-0.431499799373797	-0.210257596180516	45.4275580701684	-0.0714457136809043	-51.8481219845035	-1.07051133287368	-1.05397409363677	-1.08792978339635	-1.01759099419214	-1.00147642473577	-1.03456425257678	-0.95511432411274	-0.941449782145955	-0.971591129466369	0.00231119963952625	0.00225366837492001	0.00218675405821706
256	10.5789757830327	0.38	-0.210060194186543	-0.215737554578952	-0.204382833794134	0.587413985175519	-14.9231348900228	-15.1894908033216	-14.656778976724	31.81	18.02	56.58	-0.470227012130161	-0.461981327867572	-0.453735643604982	-0.458247465128922	-0.450211848683861	-0.442176232238799	-0.444118865546327	-0.436450698464703	-0.428458494405056	-0.210060194186543	45.7836467809885	0.0487746411252968	-51.8732997928563	-1.07051133287368	-1.05397409363677	-1.08792978339635	-1.01759099419214	-1.00147642473577	-1.03456425257678	-0.95511432411274	-0.941449782145955	-0.971591129466369	0.00231119963952625	0.00225366837492001	0.00218675405821706
256	10.5789757830327	0.38	-0.209769089480111	-0.215437714258827	-0.204100464701396	0.591506144308693	-14.9083688747472	-15.1722208999028	-14.6445168495917	32.02	17.96	56.88	-0.466624125854367	-0.458509313830117	-0.450394501805867	-0.454690151885689	-0.446782877256298	-0.438875602626907	-0.440313881663099	-0.432723469831622	-0.424532646778381	-0.209769089480111	45.7256422500828	0.068312103797997	-51.7799686802519	-1.07051133287368	-1.05397409363677	-1.08792978339635	-1.01759099419214	-1.00147642473577	-1.03456425257678	-0.95511432411274	-0.941449782145955	-0.971591129466369	0.00231119963952625	0.00225366837492001	0.00218675405821706
256	10.5789757830327	0.38	-0.209690009424484	-0.215353380786277	-0.204026638062691	0.582231806900862	-14.818677042396	-15.0860061960387	-14.5513478887533	31.69	17.7	55.72	-0.468763657123358	-0.460457005907071	-0.452150354690784	-0.456847876156847	-0.448752376626392	-0.440656877095937	-0.442476842171812	-0.434717246437982	-0.426981932733033	-0.209690009424484	45.4377438423849	-0.00599026147434015	-51.8215874595826	-1.07051133287368	-1.05397409363677	-1.08792978339635	-1.01759099419214	-1.00147642473577	-1.03456425257678	-0.95511432411274	-0.941449782145955	-0.971591129466369	0.00231119963952625	0.00225366837492001	0.00218675405821706
256	10.5789757830327	0.38	-0.209680420400639	-0.215345392740254	-0.204015448061025	0.586870676342361	-14.9736833365017	-15.2412411377264	-14.706125535277	31.87	18.34	56.54	-0.470862204479152	-0.462596286042996	-0.454330367606839	-0.458851845852051	-0.450796767538241	-0.442741689224431	-0.445698349000317	-0.437925286164285	-0.430096141681106	-0.209680420400639	46.1553169591918	-0.0881217881945966	-52.1074596520584	-1.07051133287368	-1.05397409363677	-1.08792978339635	-1.01759099419214	-1.00147642473577	-1.03456425257678	-0.95511432411274	-0.941449782145955	-0.971591129466369	0.00231119963952625	0.00225366837492001	0.00218675405821706
256	10.5789757830327	0.38	-0.209067989565718	-0.21473486439743	-0.203401114734006	0.587056247918215	-15.142752737978	-15.4132280256094	-14.8722774503467	31.96	18.19	57	-0.474923855876843	-0.46658976996649	-0.458255684056138	-0.462791007474892	-0.454669831907256	-0.446548656339621	-0.448573357068977	-0.440819504722582	-0.433128866822979	-0.209067989565718	46.5730687860585	0.164556621595704	-51.9909063854444	-1.07051133287368	-1.05397409363677	-1.08792978339635	-1.01759099419214	-1.00147642473577	-1.03456425257678	-0.95511432411274	-0.941449782145955	-0.971591129466369	0.00231119963952625	0.00225366837492001	0.00218675405821706
256	10.5789757830327	0.38	-0.20885040730859	-0.214516244534545	-0.203184570082635	0.593149598414398	-15.0768314648342	-15.3427585064477	-14.8109044232208	32.74	17.96	56.91	-0.461668371572927	-0.453666544247853	-0.445664716922779	-0.449710862955455	-0.441916288119585	-0.434121713283715	-0.435624271719339	-0.428173530026149	-0.420147366931901	-0.20885040730859	46.3811262344824	-0.280315467344558	-52.3358592350927	-1.07051133287368	-1.05397409363677	-1.08792978339635	-1.01759099419214	-1.00147642473577	-1.03456425257678	-0.95511432411274	-0.941449782145955	-0.971591129466369	0.00231119963952625	0.00225366837492001	0.00218675405821706
256	10.5789757830327	0.38	-0.208792583201716	-0.214487403317167	-0.203097763086266	0.591834361249993	-15.0642115454603	-15.3306406751244	-14.7977824157963	31.65	17.86	56.09	-0.476930635003827	-0.468642122039044	-0.46035360907426	-0.464815870135655	-0.456737898030077	-0.448659925924499	-0.450668839850227	-0.443392890805594	-0.434897576498353	-0.208792583201716	45.8347130459737	-0.271122624848151	-52.1146320124546	-1.07051133287368	-1.05397409363677	-1.08792978339635	-1.01759099419214	-1.00147642473577	-1.03456425257678	-0.95511432411274	-0.941449782145955	-0.971591129466369	0.00231119963952625	0.00225366837492001	0.00218675405821706
256	10.5789757830327	0.38	-0.208424739033564	-0.21412615135356	-0.202723326713569	0.592135796199852	-14.9058711380977	-15.1693353726509	-14.6424069035445	32.11	18.01	56.89	-0.465177351989566	-0.45709805306429	-0.449018754139013	-0.453259986186096	-0.44538767059807	-0.437515355010044	-0.439185341853665	-0.431141390182443	-0.42355072860343	-0.208424739033564	46.0768849647417	-0.0871894128321209	-52.120025612197	-1.07051133287368	-1.05397409363677	-1.08792978339635	-1.01759099419214	-1.00147642473577	-1.03456425257678	-0.95511432411274	-0.941449782145955	-0.971591129466369	0.00231119963952625	0.00225366837492001	0.00218675405821706
256	10.5789757830327	0.38	-0.208372670724454	-0.214005618254106	-0.202739723194803	0.588863606400213	-14.9234664682324	-15.1890324765304	-14.6579004599344	31.71	17.68	56.31	-0.471662172011563	-0.463415600646349	-0.455169029281134	-0.459668106473934	-0.451631240112182	-0.443594373750431	-0.444601384862601	-0.436771838938933	-0.429080939945924	-0.208372670724454	45.6019424624236	-0.162776201215957	-51.9531119294303	-1.07051133287368	-1.05397409363677	-1.08792978339635	-1.01759099419214	-1.00147642473577	-1.03456425257678	-0.95511432411274	-0.941449782145955	-0.971591129466369	0.00231119963952625	0.00225366837492001	0.00218675405821706
256	10.5789757830327	0.38	-0.208336803497913	-0.214014634084482	-0.202658972911344	0.594966698651093	-14.95626778873	-15.2190763067232	-14.6934592707367	32.64	18.4	57	-0.459330430182297	-0.451398546065776	-0.443466661949254	-0.447453918353748	-0.439727122142017	-0.432000325930286	-0.434295581517795	-0.426646856410615	-0.419327300272998	-0.208336803497913	46.3810010184496	-0.125410599302932	-52.2553965062766	-1.07051133287368	-1.05397409363677	-1.08792978339635	-1.01759099419214	-1.00147642473577	-1.03456425257678	-0.95511432411274	-0.941449782145955	-0.971591129466369	0.00231119963952625	0.00225366837492001	0.00218675405821706
256	10.5789757830327	0.38	-0.208308736069329	-0.213931472332671	-0.202685999805986	0.598615899687678	-15.1720013202553	-15.4365867948833	-14.9074158456272	32.37	18.21	57.44	-0.469697096385051	-0.461646415827893	-0.453595735270736	-0.457609176803128	-0.449765685048933	-0.441922193294737	-0.443551208282763	-0.435613788136337	-0.427903941673183	-0.208308736069329	46.2312661488707	-0.0809375034636024	-52.1804406911257	-1.07051133287368	-1.05397409363677	-1.08792978339635	-1.01759099419214	-1.00147642473577	-1.03456425257678	-0.95511432411274	-0.941449782145955	-0.971591129466369	0.00231119963952625	0.00225366837492001	0.00218675405821706
256	10.5789757830327	0.38	-0.208260561120888	-0.213912806531939	-0.202608315709837	0.596371429332544	-15.0566373210845	-15.3204390834621	-14.7928355587068	32.41	18.1	57.38	-0.465508603765007	-0.457493037800731	-0.449477471836455	-0.453518742291152	-0.445709629064309	-0.437900515837467	-0.438919951976345	-0.431431958138329	-0.423823394116397	-0.208260561120888	46.4009727834569	-0.135311407699769	-52.2177120474292	-1.07051133287368	-1.05397409363677	-1.08792978339635	-1.01759099419214	-1.00147642473577	-1.03456425257678	-0.95511432411274	-0.941449782145955	-0.971591129466369	0.00231119963952625	0.00225366837492001	0.00218675405821706
256	10.5789757830327	0.38	-0.208178916775183	-0.213827551112252	-0.202530282438114	0.585450961388622	-14.902083412781	-15.1691421875915	-14.6350246379705	31.14	17.69	56.23	-0.47950113198811	-0.471059324056891	-0.462617516125672	-0.467438684423553	-0.459209240674038	-0.450979796924522	-0.452404810997559	-0.444674224404284	-0.436182584442211	-0.208178916775183	45.7020552816701	-0.124409141605909	-51.9384579255225	-1.07051133287368	-1.05397409363677	-1.08792978339635	-1.01759099419214	-1.00147642473577	-1.03456425257678	-0.95511432411274	-0.941449782145955	-0.971591129466369	0.00231119963952625	0.00225366837492001	0.00218675405821706
256	10.5789757830327	0.38	-0.208091368586412	-0.21373962622264	-0.202443110950184	0.590884807293195	-14.8717611527367	-15.1353038349576	-14.6082184705158	31.74	18.05	57.21	-0.469508467381952	-0.461333175880141	-0.45315788437833	-0.45756179582319	-0.449594525111748	-0.441627254400305	-0.443151995578177	-0.435478850754759	-0.427667527213465	-0.208091368586412	46.1288268372011	0.0911228288266119	-51.8639119808105	-1.07051133287368	-1.05397409363677	-1.08792978339635	-1.01759099419214	-1.00147642473577	-1.03456425257678	-0.95511432411274	-0.941449782145955	-0.971591129466369	0.00231119963952625	0.00225366837492001	0.00218675405821706
256	10.5789757830327	0.38	-0.208004903516953	-0.213625885002428	-0.202383922031478	0.581879181396459	-14.6870302557289	-14.9521766001121	-14.4218839113457	32.17	18.32	56.81	-0.457761353182658	-0.449643889575696	-0.441526425968733	-0.446022633913284	-0.43811333254151	-0.430204031169736	-0.43285195746711	-0.425346831850438	-0.417558528520271	-0.208004903516953	46.4295367513066	0.146191344348868	-52.0198670219213	-1.07051133287368	-1.05397409363677	-1.08792978339635	-1.01759099419214	-1.00147642473577	-1.03456425257678	-0.95511432411274	-0.941449782145955	-0.971591129466369	0.00231119963952625	0.00225366837492001	0.00218675405821706
256	10.5789757830327	0.38	-0.208003995185614	-0.213619746971302	-0.202388243399926	0.591968215135972	-15.0170603441684	-15.2825819690234	-14.7515387193133	31.95	17.88	56.35	-0.47096360030241	-0.462781015667605	-0.4545984310328	-0.458932909916059	-0.450959348106454	-0.442985786296848	-0.445139154326638	-0.437293404062548	-0.429191145421236	-0.208003995185614	45.9279049968759	0.0709832625493959	-51.8598509733929	-1.07051133287368	-1.05397409363677	-1.08792978339635	-1.01759099419214	-1.00147642473577	-1.03456425257678	-0.95511432411274	-0.941449782145955	-0.971591129466369	0.00231119963952625	0.00225366837492001	0.00218675405821706
256	10.5789757830327	0.38	-0.20758764839124	-0.213183055416186	-0.201992241366293	0.595612530011104	-15.0941203715612	-15.3589959446633	-14.8292447984591	32.11	18.07	56.97	-0.471042808211069	-0.462919377862493	-0.454795947513917	-0.458975917238416	-0.45106058803613	-0.443145258833844	-0.444601853474789	-0.43725326756035	-0.429524252286512	-0.20758764839124	46.4799491995362	-0.0545623819453572	-52.1724068112844	-1.07051133287368	-1.05397409363677	-1.08792978339635	-1.01759099419214	-1.00147642473577	-1.03456425257678	-0.95511432411274	-0.941449782145955	-0.971591129466369	0.00231119963952625	0.00225366837492001	0.00218675405821706
256	10.5789757830327	0.38	-0.207552288384687	-0.213141080486456	-0.201963496282918	0.599898079820441	-15.1870832275065	-15.4512256294597	-14.9229408255533	31.79	18.09	56.42	-0.478604336819343	-0.470422481078939	-0.462240625338536	-0.466415535744152	-0.458442050476755	-0.450468565209357	-0.452172331713643	-0.444654680610583	-0.437055798953444	-0.207552288384687	45.9111836346986	0.0565093857550359	-51.9063019171078	-1.07051133287368	-1.05397409363677	-1.08792978339635	-1.01759099419214	-1.00147642473577	-1.03456425257678	-0.95511432411274	-0.941449782145955	-0.971591129466369	0.00231119963952625	0.00225366837492001	0.00218675405821706
256	10.5789757830327	0.38	-0.207547617348533	-0.213160064727152	-0.201935169969914	0.586065884873998	-14.8814208316246	-15.1477716011296	-14.6150700621195	31.76	18.05	56.44	-0.469649778748579	-0.461391694110027	-0.453133609471476	-0.457695784177561	-0.449647892545379	-0.441600000913198	-0.444051909697911	-0.436234422574971	-0.428549070417723	-0.207547617348533	45.8784529472173	-0.199783457303624	-52.1183472022822	-1.07051133287368	-1.05397409363677	-1.08792978339635	-1.01759099419214	-1.00147642473577	-1.03456425257678	-0.95511432411274	-0.941449782145955	-0.971591129466369	0.00231119963952625	0.00225366837492001	0.00218675405821706
256	10.5789757830327	0.38	-0.207330915265323	-0.212967763556453	-0.201694066974193	0.595662206688436	-15.1122065821348	-15.3773721898236	-14.847040974446	31.98	18.11	57.58	-0.473524096938257	-0.465358702788337	-0.457193308638417	-0.461422560240676	-0.453465843574319	-0.445509126907962	-0.446772362281341	-0.439070964077311	-0.430914755731135	-0.207330915265323	46.1064338205212	-0.067699903755958	-52.0580874837231	-1.07051133287368	-1.05397409363677	-1.08792978339635	-1.01759099419214	-1.00147642473577	-1.03456425257678	-0.95511432411274	-0.941449782145955	-0.971591129466369	0.00231119963952625	0.00225366837492001	0.00218675405821706
256	10.5789757830327	0.38	-0.207326652797602	-0.212916727841726	-0.201736577753478	0.583582599612199	-14.6149033916658	-14.877825062766	-14.3519817205656	32.16	17.83	57	-0.455636165754088	-0.447584140568394	-0.4395321153827	-0.443954209985915	-0.436108628908774	-0.428263047831633	-0.429526042551248	-0.421816542260449	-0.414092167400253	-0.207326652797602	46.1511102588479	0.0719188444402834	-51.9363531798595	-1.07051133287368	-1.05397409363677	-1.08792978339635	-1.01759099419214	-1.00147642473577	-1.03456425257678	-0.95511432411274	-0.941449782145955	-0.971591129466369	0.00231119963952625	0.00225366837492001	0.00218675405821706
256	10.5789757830327	0.38	-0.207240676375833	-0.212901084141493	-0.201580268610173	0.59465680188277	-15.1404787638135	-15.4066952983347	-14.8742622292922	32.13	18.02	56.8	-0.472142785334512	-0.463984500012639	-0.455826214690767	-0.460042269906207	-0.452093072725617	-0.444143875545028	-0.446204971934436	-0.438109822039614	-0.430486304657408	-0.207240676375833	46.0776715077914	-0.154767775038843	-52.1414329138909	-1.07051133287368	-1.05397409363677	-1.08792978339635	-1.01759099419214	-1.00147642473577	-1.03456425257678	-0.95511432411274	-0.941449782145955	-0.971591129466369	0.00231119963952625	0.00225366837492001	0.00218675405821706
256	10.5789757830327	0.38	-0.207220891129595	-0.212863418730479	-0.201578363528711	0.592174270079426	-14.9958308989301	-15.2608640784435	-14.7307977194167	32.33	17.82	56.69	-0.464835994654211	-0.456763256375288	-0.448690518096365	-0.452880421653014	-0.445015314050121	-0.437150206447228	-0.438082106281313	-0.430745596833278	-0.423134094395767	-0.207220891129595	46.0287285676675	0.079626312369714	-51.8698180804408	-1.07051133287368	-1.05397409363677	-1.08792978339635	-1.01759099419214	-1.00147642473577	-1.03456425257678	-0.95511432411274	-0.941449782145955	-0.971591129466369	0.00231119963952625	0.00225366837492001	0.00218675405821706
256	10.5789757830327	0.38	-0.206996857878207	-0.212668199384729	-0.201325516371684	0.585362395098907	-14.98458379013	-15.2531700468502	-14.7159975334099	31.74	17.84	56.44	-0.473194213474986	-0.464861947978141	-0.456529682481295	-0.46115420533732	-0.453033946964675	-0.44491368859203	-0.446530394246847	-0.438732740269067	-0.430702921109517	-0.206996857878207	45.717234004207	0.221464272227945	-51.7311166698097	-1.07051133287368	-1.05397409363677	-1.08792978339635	-1.01759099419214	-1.00147642473577	-1.03456425257678	-0.95511432411274	-0.941449782145955	-0.971591129466369	0.00231119963952625	0.00225366837492001	0.00218675405821706
256	10.5789757830327	0.38	-0.206994262204458	-0.212681556486837	-0.201306967922078	0.590156314003315	-15.156108878412	-15.4250953757988	-14.8871223810252	32.3	18.48	57.46	-0.470250820662998	-0.462050474534709	-0.453850128406421	-0.458162134844013	-0.450172594106371	-0.44218305336873	-0.444369148304394	-0.437181310643449	-0.429275196323167	-0.206994262204458	46.0504985528557	0.0249896728916986	-52.1092242795506	-1.07051133287368	-1.05397409363677	-1.08792978339635	-1.01759099419214	-1.00147642473577	-1.03456425257678	-0.95511432411274	-0.941449782145955	-0.971591129466369	0.00231119963952625	0.00225366837492001	0.00218675405821706
256	10.5789757830327	0.38	-0.206762395879816	-0.212391183257739	-0.201133608501893	0.590333186563275	-14.9036265987147	-15.1680354086925	-14.639217788737	32.33	18.36	56.53	-0.462104886457801	-0.454049485753556	-0.44599408504931	-0.450220995343501	-0.442372754328878	-0.434524513314254	-0.437632520931011	-0.429185962295676	-0.42210005827047	-0.206762395879816	46.144262937089	0.0167593359381541	-52.0259777534957	-1.07051133287368	-1.05397409363677	-1.08792978339635	-1.01759099419214	-1.00147642473577	-1.03456425257678	-0.95511432411274	-0.941449782145955	-0.971591129466369	0.00231119963952625	0.00225366837492001	0.00218675405821706
256	10.5789757830327	0.38	-0.20652826370678	-0.212095355624266	-0.200961171789295	0.579477864815758	-14.7342395934099	-15.001553098371	-14.4669260884488	31.76	17.92	56.45	-0.465095635076598	-0.456808070213201	-0.448520505349805	-0.453257242699226	-0.44518062680483	-0.437104010910434	-0.43909411039954	-0.431163239932238	-0.423328280800587	-0.20652826370678	45.937076243948	0.102678797792973	-51.8970999102968	-1.07051133287368	-1.05397409363677	-1.08792978339635	-1.01759099419214	-1.00147642473577	-1.03456425257678	-0.95511432411274	-0.941449782145955	-0.971591129466369	0.00231119963952625	0.00225366837492001	0.00218675405821706
256	10.5789757830327	0.38	-0.206278991896306	-0.211917910730363	-0.200640073062249	0.585902378899428	-14.8623556025541	-15.1284547929288	-14.5962564121793	32.73	18.43	57.81	-0.455253591804448	-0.447245991963453	-0.439238392122459	-0.443462726311708	-0.435662519744143	-0.427862313176578	-0.430040204724077	-0.423174208386696	-0.41495885020003	-0.206278991896306	46.7691908137176	-0.0722077536097212	-52.3325932510429	-1.07051133287368	-1.05397409363677	-1.08792978339635	-1.01759099419214	-1.00147642473577	-1.03456425257678	-0.95511432411274	-0.941449782145955	-0.971591129466369	0.00231119963952625	0.00225366837492001	0.00218675405821706
256	10.5789757830327	0.38	-0.206277818460302	-0.211833980375223	-0.20072165654538	0.587114052876054	-14.6413136733839	-14.9028012293476	-14.3798261174201	32.2	17.98	57	-0.455728001891035	-0.447731706458734	-0.439735411026434	-0.444033613229993	-0.436242509899661	-0.428451406569329	-0.429637303963043	-0.422344064496885	-0.415011658627828	-0.206277818460302	46.2433262717356	-0.183655250505409	-52.1831469714062	-1.07051133287368	-1.05397409363677	-1.08792978339635	-1.01759099419214	-1.00147642473577	-1.03456425257678	-0.95511432411274	-0.941449782145955	-0.971591129466369	0.00231119963952625	0.00225366837492001	0.00218675405821706
256	10.5789757830327	0.38	-0.206212756901888	-0.211797972809091	-0.200627540994686	0.595304440943658	-14.8992312607788	-15.1608541197148	-14.6376084018428	32.27	18.07	57.77	-0.462662997158557	-0.454679065970727	-0.446695134782897	-0.450776361384777	-0.442997551597741	-0.435218741810705	-0.435771109945333	-0.428551561415464	-0.420914177621837	-0.206212756901888	46.8054107260527	-0.247386579633707	-52.362498227973	-1.07051133287368	-1.05397409363677	-1.08792978339635	-1.01759099419214	-1.00147642473577	-1.03456425257678	-0.95511432411274	-0.941449782145955	-0.971591129466369	0.00231119963952625	0.00225366837492001	0.00218675405821706
256	10.5789757830327	0.38	-0.206066559786825	-0.21166976026913	-0.20046335930452	0.59214573621725	-14.8307070785307	-15.0928373789885	-14.5685767780728	31.92	18.02	56.53	-0.465537951385912	-0.457452552994141	-0.44936715460237	-0.453652228677601	-0.445773259864739	-0.437894291051878	-0.439759048747771	-0.431788506318559	-0.424347236584392	-0.206066559786825	46.0680340348576	-0.231950460021908	-52.1768963960478	-1.07051133287368	-1.05397409363677	-1.08792978339635	-1.01759099419214	-1.00147642473577	-1.03456425257678	-0.95511432411274	-0.941449782145955	-0.971591129466369	0.00231119963952625	0.00225366837492001	0.00218675405821706
256	10.5789757830327	0.38	-0.205903109153834	-0.211562676321448	-0.20024354198622	0.576611096769096	-14.7321554564473	-15.0010064825956	-14.463304430299	31.75	18.11	56.58	-0.465178207887535	-0.456841191389509	-0.448504174891483	-0.453339225268103	-0.445214389374724	-0.437089553481345	-0.439460378753778	-0.431756684963587	-0.423752631035128	-0.205903109153834	45.783464682146	-0.0936516644088208	-52.0545475753065	-1.07051133287368	-1.05397409363677	-1.08792978339635	-1.01759099419214	-1.00147642473577	-1.03456425257678	-0.95511432411274	-0.941449782145955	-0.971591129466369	0.00231119963952625	0.00225366837492001	0.00218675405821706
256	10.5789757830327	0.38	-0.205892548085735	-0.211451662345348	-0.200333433826121	0.594914772199277	-14.8523921287246	-15.1134034837548	-14.5913807736944	31.94	18.08	57.09	-0.465879963139373	-0.457834127494797	-0.449788291850222	-0.453981095055121	-0.446140755127333	-0.438300415199546	-0.439476983766683	-0.431982394261018	-0.424669779879403	-0.205892548085735	46.17202684138	-0.155700302329247	-52.1266412308711	-1.07051133287368	-1.05397409363677	-1.08792978339635	-1.01759099419214	-1.00147642473577	-1.03456425257678	-0.95511432411274	-0.941449782145955	-0.971591129466369	0.00231119963952625	0.00225366837492001	0.00218675405821706
256	10.5789757830327	0.38	-0.205861599807777	-0.211441156538447	-0.200282043077107	0.58510599991247	-14.8607073682973	-15.1272139577698	-14.5942007788248	32.23	18.11	56.78	-0.462237906051184	-0.454094341201073	-0.445950776350962	-0.450371191168427	-0.442436690440795	-0.434502189713164	-0.437230194055632	-0.428810849853014	-0.421575539194522	-0.205861599807777	46.2686423926548	-0.0227562387786551	-52.0635159337339	-1.07051133287368	-1.05397409363677	-1.08792978339635	-1.01759099419214	-1.00147642473577	-1.03456425257678	-0.95511432411274	-0.941449782145955	-0.971591129466369	0.00231119963952625	0.00225366837492001	0.00218675405821706
256	10.5789757830327	0.38	-0.205844787756437	-0.211484107081048	-0.200205468431825	0.581071106096145	-14.9496940171417	-15.2200307052477	-14.6793573290357	31.72	17.82	56.15	-0.472344689886732	-0.463954949972186	-0.455565210057639	-0.46032901116157	-0.45215269255049	-0.443976373939409	-0.445515210404524	-0.438144022626748	-0.430380361040711	-0.205844787756437	45.9199774462145	-0.0326683372819604	-51.9393096262203	-1.07051133287368	-1.05397409363677	-1.08792978339635	-1.01759099419214	-1.00147642473577	-1.03456425257678	-0.95511432411274	-0.941449782145955	-0.971591129466369	0.00231119963952625	0.00225366837492001	0.00218675405821706
256	10.5789757830327	0.38	-0.205786078247888	-0.211348538362694	-0.200223618133081	0.581661556544034	-14.6737250224494	-14.9387496615337	-14.4087003833651	32.17	18.1	56.29	-0.45723033803692	-0.449118728426871	-0.441007118816821	-0.44550343830083	-0.437599872699854	-0.429696307098878	-0.432588862309367	-0.424738967571507	-0.417085730780437	-0.205786078247888	46.2712190765936	0.254724316919593	-51.7777578570009	-1.07051133287368	-1.05397409363677	-1.08792978339635	-1.01759099419214	-1.00147642473577	-1.03456425257678	-0.95511432411274	-0.941449782145955	-0.971591129466369	0.00231119963952625	0.00225366837492001	0.00218675405821706
256	10.5789757830327	0.38	-0.20563619434227	-0.211205395135367	-0.200066993549173	0.591712309381557	-14.9352030728391	-15.1994172646321	-14.6709888810462	31.9	17.82	55.93	-0.46918475530346	-0.461028832693681	-0.452872910083903	-0.457211358035433	-0.449263571134222	-0.441315784233011	-0.443426973030512	-0.435689063257782	-0.427569651177621	-0.20563619434227	46.0129779096362	-0.166402849298149	-52.0502658276189	-1.07051133287368	-1.05397409363677	-1.08792978339635	-1.01759099419214	-1.00147642473577	-1.03456425257678	-0.95511432411274	-0.941449782145955	-0.971591129466369	0.00231119963952625	0.00225366837492001	0.00218675405821706
256	10.5789757830327	0.38	-0.205529455771321	-0.211171093548753	-0.199887817993888	0.58350512836272	-14.8555076753792	-15.1228004113381	-14.5882149394203	31.63	18.13	56.63	-0.470675504931737	-0.462356401323935	-0.454037297716133	-0.458722842133159	-0.450614999657854	-0.442507157182549	-0.444351757839572	-0.437054523751502	-0.429426981168476	-0.205529455771321	46.0963270759476	0.0834957991665734	-51.9213544153149	-1.07051133287368	-1.05397409363677	-1.08792978339635	-1.01759099419214	-1.00147642473577	-1.03456425257678	-0.95511432411274	-0.941449782145955	-0.971591129466369	0.00231119963952625	0.00225366837492001	0.00218675405821706
256	10.5789757830327	0.38	-0.205243315293983	-0.210809773053081	-0.199676857534885	0.597196913676591	-15.0528328787126	-15.3161160044332	-14.789549752992	32.06	18.22	57.39	-0.470378651389872	-0.462292870270539	-0.454207089151205	-0.458338563597311	-0.450459750873037	-0.442580938148762	-0.444145702472067	-0.436299189894377	-0.428614910155429	-0.205243315293983	46.3749176398716	0.0991746604782355	-51.9423051480033	-1.07051133287368	-1.05397409363677	-1.08792978339635	-1.01759099419214	-1.00147642473577	-1.03456425257678	-0.95511432411274	-0.941449782145955	-0.971591129466369	0.00231119963952625	0.00225366837492001	0.00218675405821706
256	10.5789757830327	0.38	-0.205154757756516	-0.210779895757489	-0.199529619755543	0.588920442210899	-14.795518019009	-15.0587762560768	-14.5322597819412	32.41	18.04	56.38	-0.457635916125902	-0.449635503446313	-0.441635090766723	-0.445849986200671	-0.438055615704162	-0.430261245207653	-0.432659858907553	-0.425017184895509	-0.417274639886682	-0.205154757756516	46.0081576372599	0.10455862055749	-51.8948030268503	-1.07051133287368	-1.05397409363677	-1.08792978339635	-1.01759099419214	-1.00147642473577	-1.03456425257678	-0.95511432411274	-0.941449782145955	-0.971591129466369	0.00231119963952625	0.00225366837492001	0.00218675405821706
256	10.5789757830327	0.38	-0.205145065702724	-0.210685083863637	-0.199605047541811	0.596459526198414	-15.1167764301916	-15.3815834039514	-14.8519694564317	32.23	18.13	56.37	-0.47002136507233	-0.461929549553825	-0.45383773403532	-0.457954991889841	-0.450070909195897	-0.442186826501952	-0.444255038573074	-0.436886789728341	-0.429206087205962	-0.205145065702724	46.5315108074422	0.0586749082865532	-52.0106979798164	-1.07051133287368	-1.05397409363677	-1.08792978339635	-1.01759099419214	-1.00147642473577	-1.03456425257678	-0.95511432411274	-0.941449782145955	-0.971591129466369	0.00231119963952625	0.00225366837492001	0.00218675405821706
256	10.5789757830327	0.38	-0.205143159112167	-0.210751611968866	-0.199534706255468	0.594224917617531	-15.0584192888533	-15.3234302340962	-14.7934083436103	32.47	18.28	56.4	-0.464772472998598	-0.456734469071893	-0.448696465145188	-0.452789290993747	-0.444958530115211	-0.437127769236676	-0.439683269454041	-0.432435896943919	-0.424757050246487	-0.205143159112167	46.3327467711332	-0.221148443160756	-52.3255952004781	-1.07051133287368	-1.05397409363677	-1.08792978339635	-1.01759099419214	-1.00147642473577	-1.03456425257678	-0.95511432411274	-0.941449782145955	-0.971591129466369	0.00231119963952625	0.00225366837492001	0.00218675405821706
256	10.5789757830327	0.38	-0.205106647995308	-0.210695529179276	-0.199517766811341	0.602348547008747	-15.3122035802624	-15.5771647398149	-15.04724242071	32.09	18.27	57.44	-0.47799919599504	-0.469868626449719	-0.461738056904398	-0.465758088488284	-0.45783573514234	-0.449913381796396	-0.451525741022453	-0.443651160272979	-0.435701066097787	-0.205106647995308	46.7270875042839	0.159366201351711	-52.024262167085	-1.07051133287368	-1.05397409363677	-1.08792978339635	-1.01759099419214	-1.00147642473577	-1.03456425257678	-0.95511432411274	-0.941449782145955	-0.971591129466369	0.00231119963952625	0.00225366837492001	0.00218675405821706
256	10.5789757830327	0.38	-0.204873848784174	-0.210420431089079	-0.199327266479269	0.580989137207938	-14.8857710326616	-15.1549971185274	-14.6165449467959	31.91	18.16	56.48	-0.46764971557338	-0.459341993605809	-0.451034271638239	-0.455713015667831	-0.447617347253856	-0.439521678839882	-0.442359986474126	-0.434389932849993	-0.426517159544476	-0.204873848784174	46.2743679146577	0.0942537353073564	-51.9724811381598	-1.07051133287368	-1.05397409363677	-1.08792978339635	-1.01759099419214	-1.00147642473577	-1.03456425257678	-0.95511432411274	-0.941449782145955	-0.971591129466369	0.00231119963952625	0.00225366837492001	0.00218675405821706
256	10.5789757830327	0.38	-0.204662432004364	-0.210251306462864	-0.199073557545865	0.584558192745841	-14.9315388947267	-15.199617997536	-14.6634597919174	32.18	18.18	56.67	-0.465089973040226	-0.456887075920152	-0.448684178800078	-0.453159622541504	-0.445167143713417	-0.43717466488533	-0.43964321425485	-0.431787836982842	-0.423928722579165	-0.204662432004364	46.1163020230606	0.152316842276593	-51.9602947625922	-1.07051133287368	-1.05397409363677	-1.08792978339635	-1.01759099419214	-1.00147642473577	-1.03456425257678	-0.95511432411274	-0.941449782145955	-0.971591129466369	0.00231119963952625	0.00225366837492001	0.00218675405821706
256	10.5789757830327	0.38	-0.204563912464525	-0.210176568484826	-0.198951256444224	0.594040404550472	-15.0134431815688	-15.277763704912	-14.7491226582256	31.88	17.67	56.38	-0.471891567833673	-0.463727373873078	-0.455563179912483	-0.459853456026096	-0.451897533385473	-0.44394161074485	-0.444922757857896	-0.43684102887773	-0.429556631556587	-0.204563912464525	45.3664673268724	-0.232901512855028	-52.0581288862788	-1.07051133287368	-1.05397409363677	-1.08792978339635	-1.01759099419214	-1.00147642473577	-1.03456425257678	-0.95511432411274	-0.941449782145955	-0.971591129466369	0.00231119963952625	0.00225366837492001	0.00218675405821706
256	10.5789757830327	0.38	-0.204417523059661	-0.20995615735198	-0.198878888767341	0.595136284730102	-15.0260619793883	-15.290004012132	-14.7621199466445	32.37	18.13	56.63	-0.465248540667092	-0.457217238290893	-0.449185935914693	-0.453275279917832	-0.445450664654221	-0.437626049390609	-0.439629668678445	-0.431751276075399	-0.424182752129481	-0.204417523059661	46.3334426303018	0.0653344119215528	-52.0377499711627	-1.07051133287368	-1.05397409363677	-1.08792978339635	-1.01759099419214	-1.00147642473577	-1.03456425257678	-0.95511432411274	-0.941449782145955	-0.971591129466369	0.00231119963952625	0.00225366837492001	0.00218675405821706
256	10.5789757830327	0.38	-0.20436230240264	-0.209977125829465	-0.198747478975815	0.600928156007465	-15.1629264247397	-15.4260831436533	-14.8997697058261	32.61	18.17	56.83	-0.465871460112446	-0.457924063243324	-0.449976666374201	-0.453830158716111	-0.446088176879269	-0.438346195042427	-0.43987225709928	-0.432143073514466	-0.425283711417038	-0.20436230240264	46.227874824575	0.119953174932366	-51.9341343104325	-1.07051133287368	-1.05397409363677	-1.08792978339635	-1.01759099419214	-1.00147642473577	-1.03456425257678	-0.95511432411274	-0.941449782145955	-0.971591129466369	0.00231119963952625	0.00225366837492001	0.00218675405821706
256	10.5789757830327	0.38	-0.204352897786978	-0.209869405817558	-0.198836389756399	0.595884866464955	-15.0228927473342	-15.2863693857647	-14.7594161089038	31.95	17.9	56.56	-0.471094549998425	-0.46297474042925	-0.454854930860075	-0.45906072933123	-0.451148335305724	-0.443235941280217	-0.444772979994315	-0.436958469804101	-0.429596061036324	-0.204352897786978	46.1994246951818	-0.11425418380473	-52.0952242096764	-1.07051133287368	-1.05397409363677	-1.08792978339635	-1.01759099419214	-1.00147642473577	-1.03456425257678	-0.95511432411274	-0.941449782145955	-0.971591129466369	0.00231119963952625	0.00225366837492001	0.00218675405821706
256	10.5789757830327	0.38	-0.204249802996844	-0.209797968976255	-0.198701637017433	0.600961877338727	-15.0168019953864	-15.2774043618396	-14.7561996289333	31.56	17.9	55.57	-0.476527439462499	-0.468398821834626	-0.460270204206753	-0.464442060321086	-0.456519595409286	-0.448597130497486	-0.450517880633772	-0.443258668167169	-0.435436239191053	-0.204249802996844	46.0975425916107	-0.0766088192182324	-51.893910745174	-1.07051133287368	-1.05397409363677	-1.08792978339635	-1.01759099419214	-1.00147642473577	-1.03456425257678	-0.95511432411274	-0.941449782145955	-0.971591129466369	0.00231119963952625	0.00225366837492001	0.00218675405821706
256	10.5789757830327	0.38	-0.204120132234274	-0.209713611935578	-0.19852665253297	0.597100144124649	-15.0103735545294	-15.2729668516955	-14.7477802573634	32.06	18.01	56.25	-0.469136437282506	-0.461070415462189	-0.453004393641872	-0.457129393727781	-0.44926981307812	-0.441410232428459	-0.44337320103919	-0.435763613841412	-0.428536277047697	-0.204120132234274	45.6734269215977	0.0794011742477815	-51.8743563016396	-1.07051133287368	-1.05397409363677	-1.08792978339635	-1.01759099419214	-1.00147642473577	-1.03456425257678	-0.95511432411274	-0.941449782145955	-0.971591129466369	0.00231119963952625	0.00225366837492001	0.00218675405821706
256	10.5789757830327	0.38	-0.203837569151693	-0.20932443586347	-0.198350702439917	0.591058266512099	-14.9613511253946	-15.2263863221766	-14.6963159286126	32.01	18.43	57.48	-0.468431328229686	-0.4602776674313	-0.452124006632914	-0.456453264145408	-0.448508097240745	-0.440562930336083	-0.44275981957306	-0.435384978210034	-0.427541263312297	-0.203837569151693	46.758356724589	0.12211010282794	-52.0689665231562	-1.07051133287368	-1.05397409363677	-1.08792978339635	-1.01759099419214	-1.00147642473577	-1.03456425257678	-0.95511432411274	-0.941449782145955	-0.971591129466369	0.00231119963952625	0.00225366837492001	0.00218675405821706
256	10.5789757830327	0.38	-0.203640263262932	-0.209146355837386	-0.198134170688478	0.580384896602094	-14.8231473858634	-15.0915737070263	-14.5547210647005	32.31	18.23	56.48	-0.459944793965064	-0.451763984502856	-0.443583175040647	-0.448118980967065	-0.440148511363339	-0.432178041759613	-0.43505439030397	-0.427172365068222	-0.419791571175835	-0.203640263262932	46.8803793236231	0.0691206393087099	-52.0925218801804	-1.07051133287368	-1.05397409363677	-1.08792978339635	-1.01759099419214	-1.00147642473577	-1.03456425257678	-0.95511432411274	-0.941449782145955	-0.971591129466369	0.00231119963952625	0.00225366837492001	0.00218675405821706
256	10.5789757830327	0.38	-0.203024351917098	-0.208549559953642	-0.197499143880555	0.599831577613236	-15.029588592308	-15.2910279727223	-14.7681492118937	31.8	17.8	57.48	-0.473449731061925	-0.465354892404448	-0.457260053746972	-0.461389285750092	-0.453500651368448	-0.445612016986803	-0.445776255553886	-0.437929973613498	-0.430118778032723	-0.203024351917098	46.3311921198519	-0.046305959705658	-51.9898093047157	-1.07051133287368	-1.05397409363677	-1.08792978339635	-1.01759099419214	-1.00147642473577	-1.03456425257678	-0.95511432411274	-0.941449782145955	-0.971591129466369	0.00231119963952625	0.00225366837492001	0.00218675405821706
256	10.5789757830327	0.38	-0.202499550500026	-0.207996301374854	-0.197002799625199	0.591982355340263	-15.036928160513	-15.3027932926008	-14.7710630284251	31.59	18.02	57.38	-0.476925672001888	-0.46863973986137	-0.460353807720852	-0.464824182844878	-0.456748497549605	-0.448672812254331	-0.449625376589393	-0.442080365760324	-0.434432592546804	-0.202499550500026	46.2724450051783	0.0383005469579015	-52.0223181849404	-1.07051133287368	-1.05397409363677	-1.08792978339635	-1.01759099419214	-1.00147642473577	-1.03456425257678	-0.95511432411274	-0.941449782145955	-0.971591129466369	0.00231119963952625	0.00225366837492001	0.00218675405821706
256	10.5789757830327	0.38	-0.20228180455133	-0.207812628191686	-0.196750980910973	0.59857683522421	-14.9840036598919	-15.2453318741049	-14.722675445679	31.95	18.06	56.6	-0.469783500271939	-0.461730695373589	-0.453677890475238	-0.45778246997954	-0.449935381023678	-0.442088292067815	-0.444049281542005	-0.435419454620209	-0.428362690404895	-0.20228180455133	46.4225155354059	-0.0303759646261176	-52.0041440586818	-1.07051133287368	-1.05397409363677	-1.08792978339635	-1.01759099419214	-1.00147642473577	-1.03456425257678	-0.95511432411274	-0.941449782145955	-0.971591129466369	0.00231119963952625	0.00225366837492001	0.00218675405821706
256	10.5789757830327	0.38	-0.202259619563986	-0.207742458197155	-0.196776780930817	0.602272600004649	-15.1656215918794	-15.4280879142342	-14.9031552695246	32.83	18.27	57.2	-0.462857641019008	-0.454983396103668	-0.447109151188329	-0.450849089211787	-0.443179136652517	-0.435509184093247	-0.437435194621105	-0.429945360345708	-0.422328790767431	-0.202259619563986	46.8126356159277	0.12115292342438	-52.0648191367442	-1.07051133287368	-1.05397409363677	-1.08792978339635	-1.01759099419214	-1.00147642473577	-1.03456425257678	-0.95511432411274	-0.941449782145955	-0.971591129466369	0.00231119963952625	0.00225366837492001	0.00218675405821706
256	10.5789757830327	0.38	-0.202085183916294	-0.207560940152349	-0.19660942768024	0.582739560483755	-14.7726108103773	-15.038830871469	-14.5063907492856	32.63	18.35	57.61	-0.453992029701504	-0.445955381978337	-0.43791873425517	-0.442255050136567	-0.434426172514913	-0.42659729489326	-0.428801106333371	-0.421480510472204	-0.413265177787118	-0.202085183916294	47.1063847371442	0.0869193347499165	-52.1725507346373	-1.07051133287368	-1.05397409363677	-1.08792978339635	-1.01759099419214	-1.00147642473577	-1.03456425257678	-0.95511432411274	-0.941449782145955	-0.971591129466369	0.00231119963952625	0.00225366837492001	0.00218675405821706
256	10.5789757830327	0.38	-0.200798204318383	-0.206204032894934	-0.195392375741832	0.609005324349989	-15.1122715161396	-15.3701539691356	-14.8543890631437	32.88	18.05	57.6	-0.460541730253097	-0.452814700885456	-0.445087671517815	-0.448584788884299	-0.441058374642356	-0.433531960400413	-0.434441533687294	-0.426698624904607	-0.419161079477974	-0.200798204318383	47.2756686736478	-0.0310975196219915	-52.2608304607644	-1.07051133287368	-1.05397409363677	-1.08792978339635	-1.01759099419214	-1.00147642473577	-1.03456425257678	-0.95511432411274	-0.941449782145955	-0.971591129466369	0.00231119963952625	0.00225366837492001	0.00218675405821706
256	10.5789757830327	0.38	-0.200575564438005	-0.206064579482306	-0.195086549393704	0.598406969564251	-15.0792250381229	-15.3423069276645	-14.8161431485813	32.07	17.99	57.56	-0.471139614157331	-0.463060757404249	-0.454981900651167	-0.459079395735751	-0.451207341327687	-0.443335286919623	-0.443927465479683	-0.43646060143158	-0.428605125836804	-0.200575564438005	46.6014473260917	-0.116117367768179	-52.2196168229656	-1.07051133287368	-1.05397409363677	-1.08792978339635	-1.01759099419214	-1.00147642473577	-1.03456425257678	-0.95511432411274	-0.941449782145955	-0.971591129466369	0.00231119963952625	0.00225366837492001	0.00218675405821706
256	10.5789757830327	0.38	-0.200212508809714	-0.205610175460874	-0.194814842158555	0.607117212589252	-15.2308409335171	-15.4917783022023	-14.9699035648319	31.54	18.07	56.61	-0.483478856311301	-0.47533533023445	-0.467191804157598	-0.471221227140372	-0.46328416370711	-0.455347100273849	-0.456921156064663	-0.449424734901455	-0.441365614988593	-0.200212508809714	46.3956338324101	-0.23036408345455	-52.1502281761954	-1.07051133287368	-1.05397409363677	-1.08792978339635	-1.01759099419214	-1.00147642473577	-1.03456425257678	-0.95511432411274	-0.941449782145955	-0.971591129466369	0.00231119963952625	0.00225366837492001	0.00218675405821706
256	10.5789757830327	0.38	-0.19951064631173	-0.204906496303177	-0.194114796320284	0.597811539196226	-14.9998867628329	-15.2619087913625	-14.7378647343032	32.36	18.08	57.37	-0.464548500418739	-0.456572961965841	-0.448597423512944	-0.45259556302252	-0.444825236967774	-0.437054910913028	-0.437857825173686	-0.430239851457644	-0.422810595188708	-0.19951064631173	46.8907497771048	0.137683521129466	-51.9958855633406	-1.07051133287368	-1.05397409363677	-1.08792978339635	-1.01759099419214	-1.00147642473577	-1.03456425257678	-0.95511432411274	-0.941449782145955	-0.971591129466369	0.00231119963952625	0.00225366837492001	0.00218675405821706
256	10.5789757830327	0.38	-0.199179156800261	-0.20459890639569	-0.193759407204832	0.587825620069516	-14.8365311947687	-15.1011165383417	-14.5719458511958	31.43	17.84	56.43	-0.472973389081485	-0.464686463652278	-0.456399538223071	-0.461007982441918	-0.452930701857096	-0.444853421272274	-0.44637055677504	-0.43826944325608	-0.430539184565894	-0.199179156800261	46.2211794781237	-0.379693094662607	-52.2789598791578	-1.07051133287368	-1.05397409363677	-1.08792978339635	-1.01759099419214	-1.00147642473577	-1.03456425257678	-0.95511432411274	-0.941449782145955	-0.971591129466369	0.00231119963952625	0.00225366837492001	0.00218675405821706
256	10.5789757830327	0.38	-0.199008031604916	-0.204442320453296	-0.193573742756537	0.579115484499061	-14.7466654954797	-15.0144034137889	-14.4789275771705	32.31	18.07	56.69	-0.457588550219026	-0.449428798379319	-0.441269046539613	-0.445823254870234	-0.437873302620838	-0.429923350371443	-0.431895927243269	-0.424394640076853	-0.416687939371361	-0.199008031604916	46.5451935954405	0.0667304853079681	-52.0092196710542	-1.07051133287368	-1.05397409363677	-1.08792978339635	-1.01759099419214	-1.00147642473577	-1.03456425257678	-0.95511432411274	-0.941449782145955	-0.971591129466369	0.00231119963952625	0.00225366837492001	0.00218675405821706
256	10.5789757830327	0.38	-0.198248662670301	-0.203668135269968	-0.192829190070635	0.593177499624382	-14.9492657738256	-15.2129275532254	-14.6856039944258	31.93	18.15	57.2	-0.469195947844193	-0.461064111413438	-0.452932274982682	-0.457216134726775	-0.44929192558093	-0.441367716435085	-0.443028917878773	-0.435201298867499	-0.42771047889215	-0.198248662670301	46.3044049524682	0.0390091446176835	-52.0080946280049	-1.07051133287368	-1.05397409363677	-1.08792978339635	-1.01759099419214	-1.00147642473577	-1.03456425257678	-0.95511432411274	-0.941449782145955	-0.971591129466369	0.00231119963952625	0.00225366837492001	0.00218675405821706
256	10.5789757830327	0.38	-0.197698978745335	-0.203128168444956	-0.192269789045715	0.600812734779993	-15.0529949105165	-15.3143066115425	-14.7916832094905	31.75	17.6	56.82	-0.474941805401104	-0.466837759021089	-0.458733712641073	-0.462855067593649	-0.454957260131035	-0.447059452668421	-0.446905758032089	-0.439236325881793	-0.431983823625535	-0.197698978745335	46.4243628951924	0.0701044966182225	-51.8269867024896	-1.07051133287368	-1.05397409363677	-1.08792978339635	-1.01759099419214	-1.00147642473577	-1.03456425257678	-0.95511432411274	-0.941449782145955	-0.971591129466369	0.00231119963952625	0.00225366837492001	0.00218675405821706
256	10.5789757830327	0.38	-0.196570593148119	-0.201961837933128	-0.191179348363109	0.590120635831178	-14.9578820423079	-15.223370043629	-14.6923940409867	32.17	18.03	57.21	-0.466034601042	-0.457907189409584	-0.449779777777169	-0.454083284716224	-0.44616429809584	-0.438245311475455	-0.439710608721269	-0.432050683130225	-0.423848124783484	-0.196570593148119	46.8032878594819	-0.0577888881542416	-52.2142677128461	-1.07051133287368	-1.05397409363677	-1.08792978339635	-1.01759099419214	-1.00147642473577	-1.03456425257678	-0.95511432411274	-0.941449782145955	-0.971591129466369	0.00231119963952625	0.00225366837492001	0.00218675405821706
256	10.5789757830327	0.38	-0.196329664958865	-0.201719642753184	-0.190939687164546	0.599984708281509	-15.1174519277393	-15.3803358162782	-14.8545680392005	32.55	18.22	58.07	-0.4654046029944	-0.457449811028834	-0.449495019063267	-0.45338891842645	-0.445639501032701	-0.437890083638952	-0.438962312024044	-0.431121389803544	-0.423379670553833	-0.196329664958865	47.2556057326737	0.221447875530878	-52.024413120344	-1.07051133287368	-1.05397409363677	-1.08792978339635	-1.01759099419214	-1.00147642473577	-1.03456425257678	-0.95511432411274	-0.941449782145955	-0.971591129466369	0.00231119963952625	0.00225366837492001	0.00218675405821706
256	10.5789757830327	0.38	-0.195494137954947	-0.200834080409211	-0.190154195500684	0.594553806839052	-14.7379761492648	-14.9971708085729	-14.4787814899567	32.32	18.18	58.57	-0.457052530651735	-0.449153335764893	-0.441254140878051	-0.4453008556126	-0.437604763794127	-0.429908671975653	-0.430178878758326	-0.422926870258301	-0.415463818638901	-0.195494137954947	47.0870613557551	0.0874903549364812	-52.0822078963036	-1.07051133287368	-1.05397409363677	-1.08792978339635	-1.01759099419214	-1.00147642473577	-1.03456425257678	-0.95511432411274	-0.941449782145955	-0.971591129466369	0.00231119963952625	0.00225366837492001	0.00218675405821706
256	10.5789757830327	0.38	-0.192210953562399	-0.197421312915087	-0.187000594209711	0.602498157440974	-14.9593996094014	-15.2181750418293	-14.7006241769734	32.68	17.84	58.29	-0.458686310179376	-0.450886639854966	-0.443086969530555	-0.446817350585082	-0.4392195044047	-0.431621658224317	-0.430802715909141	-0.423787243232576	-0.416338297691879	-0.192210953562399	47.8658350151	0.126728979279742	-52.1753169199911	-1.07051133287368	-1.05397409363677	-1.08792978339635	-1.01759099419214	-1.00147642473577	-1.03456425257678	-0.95511432411274	-0.941449782145955	-0.971591129466369	0.00231119963952625	0.00225366837492001	0.00218675405821706
256	10.5789757830327	0.39	-0.226960283530567	-0.232943582762878	-0.220976984298256	0.589121850963844	-15.1535384646824	-15.4230548545475	-14.8840220748173	31.99	18.23	56.43	-0.474742983481299	-0.466446895823676	-0.458150808166052	-0.462607464886317	-0.45452344424082	-0.446439423595323	-0.449394522001451	-0.441000723190076	-0.43372535114801	-0.226960283530567	45.6831010674904	0.244149191176008	-51.7313186943066	-1.07051133287368	-1.05397409363677	-1.08792978339635	-1.01759099419214	-1.00147642473577	-1.03456425257678	-0.95511432411274	-0.941449782145955	-0.971591129466369	0.00231119963952625	0.00225366837492001	0.00218675405821706
256	10.5789757830327	0.39	-0.226572343340039	-0.232552401978477	-0.220592284701602	0.584694397322455	-14.9230043548709	-15.1908551021905	-14.6551536075512	32	18.07	56.2	-0.467390505255953	-0.459149303869939	-0.450908102483925	-0.455439843281403	-0.447409360365108	-0.439378877448812	-0.442023592968377	-0.434037277027157	-0.426285416542034	-0.226572343340039	45.1742662040715	0.0591286904466771	-51.8124874289148	-1.07051133287368	-1.05397409363677	-1.08792978339635	-1.01759099419214	-1.00147642473577	-1.03456425257678	-0.95511432411274	-0.941449782145955	-0.971591129466369	0.00231119963952625	0.00225366837492001	0.00218675405821706
256	10.5789757830327	0.39	-0.226376539954289	-0.232391367105709	-0.220361712802868	0.586633438816414	-15.1180423855078	-15.388311855597	-14.8477729154186	31.54	17.81	55.4	-0.480259688059209	-0.471824745187307	-0.463389802315406	-0.468083825577544	-0.45986273097774	-0.451641636377935	-0.454263322309556	-0.446371898453462	-0.438122923031833	-0.226376539954289	44.9951624440759	0.0209841532517054	-51.7546442316199	-1.07051133287368	-1.05397409363677	-1.08792978339635	-1.01759099419214	-1.00147642473577	-1.03456425257678	-0.95511432411274	-0.941449782145955	-0.971591129466369	0.00231119963952625	0.00225366837492001	0.00218675405821706
256	10.5789757830327	0.39	-0.225703505425421	-0.231658421436222	-0.219748589414621	0.590322751329451	-15.0442239682348	-15.3111329082167	-14.7773150282529	32.31	18.09	57.01	-0.466710810487193	-0.458574946965404	-0.450439083443615	-0.454712146174957	-0.446785447500209	-0.438858748825461	-0.440315351579838	-0.432330258818935	-0.425018785593552	-0.225703505425421	45.6506522961442	-0.115825195225021	-52.0522748148516	-1.07051133287368	-1.05397409363677	-1.08792978339635	-1.01759099419214	-1.00147642473577	-1.03456425257678	-0.95511432411274	-0.941449782145955	-0.971591129466369	0.00231119963952625	0.00225366837492001	0.00218675405821706
256	10.5789757830327	0.39	-0.225663161863531	-0.231620147459228	-0.219706176267835	0.582253929442645	-14.8809597914389	-15.1494003190676	-14.6125192638103	31.64	18	55.51	-0.471418285340598	-0.463064966358635	-0.454711647376673	-0.459445462666042	-0.451304296691345	-0.443163130716648	-0.44629354374206	-0.438415619921132	-0.430207202468904	-0.225663161863531	44.734239086313	0.0470646507229335	-51.7195064249458	-1.07051133287368	-1.05397409363677	-1.08792978339635	-1.01759099419214	-1.00147642473577	-1.03456425257678	-0.95511432411274	-0.941449782145955	-0.971591129466369	0.00231119963952625	0.00225366837492001	0.00218675405821706
256	10.5789757830327	0.39	-0.225513083404482	-0.231460971447548	-0.219565195361416	0.590638176868772	-15.3023669691263	-15.5736787750482	-15.0310551632045	31.6	17.77	54.44	-0.485232963870002	-0.476779634786875	-0.468326305703748	-0.4729186239071	-0.464679825113337	-0.456441026319574	-0.460022409086994	-0.451707640982597	-0.44394961978531	-0.225513083404482	44.5217845271838	0.119793842154721	-51.5893360276246	-1.07051133287368	-1.05397409363677	-1.08792978339635	-1.01759099419214	-1.00147642473577	-1.03456425257678	-0.95511432411274	-0.941449782145955	-0.971591129466369	0.00231119963952625	0.00225366837492001	0.00218675405821706
256	10.5789757830327	0.39	-0.225197273345463	-0.231138013015342	-0.219256533675585	0.582132714656784	-14.8822026185692	-15.1507324650819	-14.6136727720565	32.42	18.38	57.98	-0.460332454530006	-0.452173574842528	-0.444014695155051	-0.448475620177936	-0.440526889664172	-0.432578159150407	-0.434443128026769	-0.426942456889063	-0.41905029126736	-0.225197273345463	45.821097213932	0.118798927232034	-52.0063418145976	-1.07051133287368	-1.05397409363677	-1.08792978339635	-1.01759099419214	-1.00147642473577	-1.03456425257678	-0.95511432411274	-0.941449782145955	-0.971591129466369	0.00231119963952625	0.00225366837492001	0.00218675405821706
256	10.5789757830327	0.39	-0.223964603051892	-0.229904245931172	-0.218024960172613	0.570762797255639	-14.8737616706019	-15.1484617818504	-14.5990615593534	32.32	18.3	55.45	-0.461549793825042	-0.45318011368614	-0.444810433547239	-0.449680793042434	-0.441526343722499	-0.433371894402564	-0.437585865658636	-0.430069535918568	-0.422310224981981	-0.223964603051892	45.4315122657315	0.138568408459701	-51.8857182622927	-1.07051133287368	-1.05397409363677	-1.08792978339635	-1.01759099419214	-1.00147642473577	-1.03456425257678	-0.95511432411274	-0.941449782145955	-0.971591129466369	0.00231119963952625	0.00225366837492001	0.00218675405821706
256	10.5789757830327	0.39	-0.223551881709441	-0.229461790736976	-0.217641972681905	0.59031212553933	-15.1078260053359	-15.3758692370523	-14.8397827736195	31.96	18.31	56.32	-0.473765914079175	-0.465506885290036	-0.457247856500898	-0.46166254470394	-0.453614510570906	-0.445566476437873	-0.448465814007266	-0.440957449527762	-0.433097695430338	-0.223551881709441	45.2903003101906	-0.0777721690746893	-52.0012072142066	-1.07051133287368	-1.05397409363677	-1.08792978339635	-1.01759099419214	-1.00147642473577	-1.03456425257678	-0.95511432411274	-0.941449782145955	-0.971591129466369	0.00231119963952625	0.00225366837492001	0.00218675405821706
256	10.5789757830327	0.39	-0.223185686672861	-0.229175973274407	-0.217195400071315	0.584157512168833	-15.0065396954133	-15.2761876786376	-14.736891712189	31.71	17.76	55.56	-0.474284558867921	-0.465912713911341	-0.457540868954761	-0.462222529903162	-0.454063598132278	-0.445904666361394	-0.448134240854838	-0.440217736238324	-0.432517139728233	-0.223185686672861	44.8566539549717	-0.161351788862057	-51.9286816964434	-1.07051133287368	-1.05397409363677	-1.08792978339635	-1.01759099419214	-1.00147642473577	-1.03456425257678	-0.95511432411274	-0.941449782145955	-0.971591129466369	0.00231119963952625	0.00225366837492001	0.00218675405821706
256	10.5789757830327	0.39	-0.222932074155655	-0.228814733684491	-0.217049414626818	0.576370288698786	-14.9642265076134	-15.2374473678883	-14.6910056473385	31.76	17.7	55.71	-0.472402355599809	-0.463931765029312	-0.455461174458816	-0.460377877868702	-0.452122896781259	-0.443867915693816	-0.445848085080373	-0.437990849916921	-0.429934597773824	-0.222932074155655	45.2345598130359	-0.058384076968634	-51.8990625174251	-1.07051133287368	-1.05397409363677	-1.08792978339635	-1.01759099419214	-1.00147642473577	-1.03456425257678	-0.95511432411274	-0.941449782145955	-0.971591129466369	0.00231119963952625	0.00225366837492001	0.00218675405821706
256	10.5789757830327	0.39	-0.222619610925095	-0.228583146574033	-0.216656075276156	0.590377470872483	-14.8323393116035	-15.0954593047445	-14.5692193184625	32.09	17.65	55.68	-0.463181195989577	-0.455107759424881	-0.447034322860185	-0.451319015947142	-0.44345234200347	-0.435585668059797	-0.437031729112662	-0.429848215417903	-0.422148240409544	-0.222619610925095	44.88123247316	-0.163081366527573	-51.8245576376759	-1.07051133287368	-1.05397409363677	-1.08792978339635	-1.01759099419214	-1.00147642473577	-1.03456425257678	-0.95511432411274	-0.941449782145955	-0.971591129466369	0.00231119963952625	0.00225366837492001	0.00218675405821706
256	10.5789757830327	0.39	-0.222563100160215	-0.228461528895818	-0.216664671424611	0.57652279936153	-14.7696945741764	-15.0392794077506	-14.5001097406023	32.51	18	55.99	-0.455697370055138	-0.447528820463382	-0.439360270871627	-0.443941397715304	-0.435983578422574	-0.428025759129845	-0.430806447476914	-0.423247117819835	-0.415510354497941	-0.222563100160215	45.5514475745898	-0.00494676776655894	-52.0177873459612	-1.07051133287368	-1.05397409363677	-1.08792978339635	-1.01759099419214	-1.00147642473577	-1.03456425257678	-0.95511432411274	-0.941449782145955	-0.971591129466369	0.00231119963952625	0.00225366837492001	0.00218675405821706
256	10.5789757830327	0.39	-0.222294778720665	-0.228200370652631	-0.216389186788699	0.59079489652382	-15.0568854251074	-15.3237583200475	-14.7900125301672	32	17.92	57.41	-0.471555360122507	-0.463342926759095	-0.455130493395682	-0.45949934823092	-0.451496877901885	-0.443494407572849	-0.444009797354352	-0.436262710807656	-0.428702277152242	-0.222294778720665	45.6706458545447	0.00889695082766868	-51.9349620114714	-1.07051133287368	-1.05397409363677	-1.08792978339635	-1.01759099419214	-1.00147642473577	-1.03456425257678	-0.95511432411274	-0.941449782145955	-0.971591129466369	0.00231119963952625	0.00225366837492001	0.00218675405821706
256	10.5789757830327	0.39	-0.222190151124826	-0.228122632698014	-0.216257669551639	0.580050760673118	-14.8368689942458	-15.1057281490322	-14.5680098394595	31.96	17.83	56.74	-0.465444926576003	-0.457160709600548	-0.448876492625093	-0.453554175182118	-0.445481595629103	-0.437409016076087	-0.439072456047676	-0.43091496186185	-0.423265030480926	-0.222190151124826	45.395105015938	0.181655678409589	-51.6712784090944	-1.07051133287368	-1.05397409363677	-1.08792978339635	-1.01759099419214	-1.00147642473577	-1.03456425257678	-0.95511432411274	-0.941449782145955	-0.971591129466369	0.00231119963952625	0.00225366837492001	0.00218675405821706
256	10.5789757830327	0.39	-0.222101745211268	-0.227957737799688	-0.216245752622849	0.596376936699252	-15.2851212119708	-15.5529230923205	-15.017319331621	31.61	18.19	56.33	-0.484478166255219	-0.476136058270669	-0.467793950286119	-0.4721813321191	-0.464050960236146	-0.455920588353192	-0.458182864240729	-0.450542415896675	-0.442443899211579	-0.222101745211268	45.7336832129683	0.182003576201287	-51.7869948854859	-1.07051133287368	-1.05397409363677	-1.08792978339635	-1.01759099419214	-1.00147642473577	-1.03456425257678	-0.95511432411274	-0.941449782145955	-0.971591129466369	0.00231119963952625	0.00225366837492001	0.00218675405821706
256	10.5789757830327	0.39	-0.221764062053317	-0.227614926462021	-0.215913197644613	0.583461045750781	-14.9365282462502	-15.205303147222	-14.6677533452783	31.95	18.19	56.46	-0.46867070969395	-0.460386302446903	-0.452101895199856	-0.456699928426866	-0.448627121403666	-0.440554314380466	-0.443200085181894	-0.435597948316057	-0.427536223258175	-0.221764062053317	45.7314576264395	-0.125551083932465	-52.1573881428196	-1.07051133287368	-1.05397409363677	-1.08792978339635	-1.01759099419214	-1.00147642473577	-1.03456425257678	-0.95511432411274	-0.941449782145955	-0.971591129466369	0.00231119963952625	0.00225366837492001	0.00218675405821706
256	10.5789757830327	0.39	-0.221729893244856	-0.22761341981905	-0.215846366670661	0.592825553069326	-15.0525487086525	-15.3182257395346	-14.7868716777704	31.52	17.82	55.44	-0.478502766015505	-0.470203685148992	-0.461904604282479	-0.466378032547169	-0.458289241256151	-0.450200449965134	-0.452634034507877	-0.444311742561421	-0.437032483252147	-0.221729893244856	45.0620217998055	0.0226666084269041	-51.6424701958995	-1.07051133287368	-1.05397409363677	-1.08792978339635	-1.01759099419214	-1.00147642473577	-1.03456425257678	-0.95511432411274	-0.941449782145955	-0.971591129466369	0.00231119963952625	0.00225366837492001	0.00218675405821706
256	10.5789757830327	0.39	-0.221613232037595	-0.227486626546274	-0.215739837528916	0.588507721278649	-14.8854082216126	-15.1504917116972	-14.620324731528	31.92	18.04	56.35	-0.467364136083564	-0.459186809651462	-0.45100948321936	-0.455432511498737	-0.447463949029384	-0.439495386560031	-0.442080277637636	-0.433776524958685	-0.425922776246717	-0.221613232037595	45.4739062397856	-0.0868710366256393	-52.0457669125968	-1.07051133287368	-1.05397409363677	-1.08792978339635	-1.01759099419214	-1.00147642473577	-1.03456425257678	-0.95511432411274	-0.941449782145955	-0.971591129466369	0.00231119963952625	0.00225366837492001	0.00218675405821706
256	10.5789757830327	0.39	-0.221265812431533	-0.227142609806304	-0.215389015056762	0.585297611897072	-15.0179323540843	-15.2871522820651	-14.7487124261034	32.12	18.31	56.64	-0.468721679312102	-0.46046708653909	-0.452212493766079	-0.456712481462828	-0.448669381014903	-0.440626280566977	-0.443659898110991	-0.435754608758854	-0.427634614258162	-0.221265812431533	45.6146750529113	-0.0326828957495423	-52.0276503513413	-1.07051133287368	-1.05397409363677	-1.08792978339635	-1.01759099419214	-1.00147642473577	-1.03456425257678	-0.95511432411274	-0.941449782145955	-0.971591129466369	0.00231119963952625	0.00225366837492001	0.00218675405821706
256	10.5789757830327	0.39	-0.22107605261031	-0.226909970363044	-0.215242134857575	0.587173114051219	-14.9269481298882	-15.1935045195826	-14.6603917401939	31.89	17.76	55.57	-0.469181812697212	-0.460950439221683	-0.452719065746154	-0.457211206361307	-0.449189846421709	-0.441168486482112	-0.443501085662835	-0.435879331034771	-0.427874317949327	-0.22107605261031	45.26279451189	0.0935216687903071	-51.7274275759695	-1.07051133287368	-1.05397409363677	-1.08792978339635	-1.01759099419214	-1.00147642473577	-1.03456425257678	-0.95511432411274	-0.941449782145955	-0.971591129466369	0.00231119963952625	0.00225366837492001	0.00218675405821706
256	10.5789757830327	0.39	-0.22091715563489	-0.226766516892816	-0.215067794376964	0.593177218423036	-15.0064446601021	-15.271115063765	-14.7417742564392	32.02	18.25	57.39	-0.469622888881308	-0.461483648292095	-0.453344407702881	-0.457611577451072	-0.44968051017674	-0.441749442902408	-0.443361475522558	-0.435622352183238	-0.427916662108245	-0.22091715563489	45.580861173297	0.148206106957234	-51.8643394032942	-1.07051133287368	-1.05397409363677	-1.08792978339635	-1.01759099419214	-1.00147642473577	-1.03456425257678	-0.95511432411274	-0.941449782145955	-0.971591129466369	0.00231119963952625	0.00225366837492001	0.00218675405821706
256	10.5789757830327	0.39	-0.220903640196872	-0.226758436045072	-0.215048844348673	0.58174305083898	-14.8425075424843	-15.1105357035799	-14.5744793813887	32.84	18.45	57.95	-0.453281439080331	-0.445241208544581	-0.43720097800883	-0.441520611585714	-0.433688992645752	-0.42585737370579	-0.427576406975026	-0.420493823940449	-0.413009516647748	-0.220903640196872	46.3573545445302	-0.0273798119015343	-52.28008653147	-1.07051133287368	-1.05397409363677	-1.08792978339635	-1.01759099419214	-1.00147642473577	-1.03456425257678	-0.95511432411274	-0.941449782145955	-0.971591129466369	0.00231119963952625	0.00225366837492001	0.00218675405821706
256	10.5789757830327	0.39	-0.220891728762344	-0.226747501579448	-0.215035955945239	0.586673661741815	-14.8450331092827	-15.1103999066096	-14.5796663119558	31.8	17.88	56.42	-0.467806258675729	-0.459590708498269	-0.451375158320808	-0.455888802946811	-0.44788254551333	-0.439876288079848	-0.44140921077303	-0.434201623046784	-0.426360254114676	-0.220891728762344	45.4821714893757	0.32961890733973	-51.5659365523654	-1.07051133287368	-1.05397409363677	-1.08792978339635	-1.01759099419214	-1.00147642473577	-1.03456425257678	-0.95511432411274	-0.941449782145955	-0.971591129466369	0.00231119963952625	0.00225366837492001	0.00218675405821706
256	10.5789757830327	0.39	-0.220734357870075	-0.226589345127696	-0.214879370612455	0.578901913164423	-14.858520273425	-15.1284072143541	-14.5886333324958	31.44	17.84	55.75	-0.47371480056744	-0.465263848885183	-0.456812897202927	-0.461728898803902	-0.45349177256377	-0.445254646323637	-0.448098698823515	-0.439736778019719	-0.431990472483223	-0.220734357870075	44.9840388715997	-0.074829745788576	-51.8199953698848	-1.07051133287368	-1.05397409363677	-1.08792978339635	-1.01759099419214	-1.00147642473577	-1.03456425257678	-0.95511432411274	-0.941449782145955	-0.971591129466369	0.00231119963952625	0.00225366837492001	0.00218675405821706
256	10.5789757830327	0.39	-0.220608340689803	-0.226483295994717	-0.21473338538489	0.579442153068194	-14.8092298142459	-15.0779235044461	-14.5405361240458	32.03	18.02	56.6	-0.463474154516736	-0.455214888520807	-0.446955622524878	-0.451616980671511	-0.443569013518879	-0.435521046366248	-0.437533838881699	-0.429707949200534	-0.422468946634779	-0.220608340689803	45.5166407805647	0.150732007468381	-51.7783822190327	-1.07051133287368	-1.05397409363677	-1.08792978339635	-1.01759099419214	-1.00147642473577	-1.03456425257678	-0.95511432411274	-0.941449782145955	-0.971591129466369	0.00231119963952625	0.00225366837492001	0.00218675405821706
256	10.5789757830327	0.39	-0.220532950639928	-0.226347866060304	-0.214718035219551	0.585878023363641	-14.9952938461159	-15.263786670685	-14.7268010215468	32.05	18.03	57	-0.469000650393474	-0.460750842395913	-0.452501034398352	-0.45699928196178	-0.448960580249863	-0.440921878537947	-0.443011246293051	-0.435059447212334	-0.426991002655136	-0.220532950639928	45.7226428279389	-0.124049637989221	-52.1289429867501	-1.07051133287368	-1.05397409363677	-1.08792978339635	-1.01759099419214	-1.00147642473577	-1.03456425257678	-0.95511432411274	-0.941449782145955	-0.971591129466369	0.00231119963952625	0.00225366837492001	0.00218675405821706
256	10.5789757830327	0.39	-0.220267006543024	-0.226082908562737	-0.214451104523311	0.577419183962712	-14.6749421383876	-14.9423060890143	-14.4075781877609	32.06	17.78	56.37	-0.458917796891063	-0.450706341814533	-0.442494886738002	-0.447171358930993	-0.439170083865505	-0.431168808800018	-0.432894665712703	-0.424910821742294	-0.417052841795933	-0.220267006543024	45.5010699826118	-0.0133206529993383	-51.8658292945155	-1.07051133287368	-1.05397409363677	-1.08792978339635	-1.01759099419214	-1.00147642473577	-1.03456425257678	-0.95511432411274	-0.941449782145955	-0.971591129466369	0.00231119963952625	0.00225366837492001	0.00218675405821706
256	10.5789757830327	0.39	-0.220169667532066	-0.225997887207097	-0.214341447857036	0.583936887361157	-14.9990965138443	-15.268733161596	-14.7294598660927	31.26	18.17	55.62	-0.480747352299972	-0.47225764309373	-0.463767933887488	-0.468624214115975	-0.460348592241378	-0.452072970366781	-0.45591971788057	-0.447411872620763	-0.43973836508993	-0.220169667532066	45.4391050826424	0.257676707776057	-51.5983296075475	-1.07051133287368	-1.05397409363677	-1.08792978339635	-1.01759099419214	-1.00147642473577	-1.03456425257678	-0.95511432411274	-0.941449782145955	-0.971591129466369	0.00231119963952625	0.00225366837492001	0.00218675405821706
256	10.5789757830327	0.39	-0.220073146695339	-0.225899833676009	-0.214246459714669	0.577504438123217	-14.7211258000283	-14.9892843227412	-14.4529672773154	31.7	17.91	56.51	-0.465564267552501	-0.457235315780909	-0.448906364009317	-0.453726862730365	-0.44560968230966	-0.437492501888956	-0.439484804445446	-0.432116512290675	-0.42361094722116	-0.220073146695339	45.386990687432	-0.0782911957645342	-51.952175605319	-1.07051133287368	-1.05397409363677	-1.08792978339635	-1.01759099419214	-1.00147642473577	-1.03456425257678	-0.95511432411274	-0.941449782145955	-0.971591129466369	0.00231119963952625	0.00225366837492001	0.00218675405821706
256	10.5789757830327	0.39	-0.220007767224425	-0.225840104317053	-0.214175430131797	0.587273186339268	-15.0259342603281	-15.2942029008678	-14.7576656197884	31.83	18.08	56.84	-0.473154877437325	-0.464855483440947	-0.456556089444569	-0.461095985945788	-0.45300811146748	-0.444920236989172	-0.446427713692324	-0.438987940171625	-0.431201539959238	-0.220007767224425	45.8134457073075	0.00725982110206825	-51.9771120344624	-1.07051133287368	-1.05397409363677	-1.08792978339635	-1.01759099419214	-1.00147642473577	-1.03456425257678	-0.95511432411274	-0.941449782145955	-0.971591129466369	0.00231119963952625	0.00225366837492001	0.00218675405821706
256	10.5789757830327	0.39	-0.219730108304874	-0.225547188451057	-0.213913028158692	0.585252818204256	-14.9436413438684	-15.2115542088218	-14.6757284789151	32.22	18.36	56.46	-0.464953879155809	-0.456764898324149	-0.448575917492489	-0.453019516498272	-0.44504072913186	-0.437061941765449	-0.439941224566913	-0.432292726161723	-0.425281351652231	-0.219730108304874	45.7616619405128	-0.0490147743977989	-52.08865345567	-1.07051133287368	-1.05397409363677	-1.08792978339635	-1.01759099419214	-1.00147642473577	-1.03456425257678	-0.95511432411274	-0.941449782145955	-0.971591129466369	0.00231119963952625	0.00225366837492001	0.00218675405821706
256	10.5789757830327	0.39	-0.219687468217117	-0.225481190715543	-0.21389374571869	0.594681731667237	-15.2172180424971	-15.484770054945	-14.9496660300491	30.79	17.7	55.31	-0.494989785010528	-0.486437154738924	-0.477884524467321	-0.482624039668849	-0.474285069660837	-0.465946099652824	-0.467834420851131	-0.459823291530011	-0.452012955279815	-0.219687468217117	44.6284686039821	0.168136941835751	-51.4222253665399	-1.07051133287368	-1.05397409363677	-1.08792978339635	-1.01759099419214	-1.00147642473577	-1.03456425257678	-0.95511432411274	-0.941449782145955	-0.971591129466369	0.00231119963952625	0.00225366837492001	0.00218675405821706
256	10.5789757830327	0.39	-0.219684804463052	-0.225519625332074	-0.213849983594029	0.587066173854417	-15.0792898702272	-15.3486260891714	-14.8099536512831	32.65	18.46	57.73	-0.46300925176782	-0.454884409812403	-0.446759567856987	-0.451034206437193	-0.443119501429038	-0.435204796420883	-0.437147012529967	-0.429580910379128	-0.422164233340507	-0.219684804463052	46.2915198725183	-0.172129911879367	-52.3511712714151	-1.07051133287368	-1.05397409363677	-1.08792978339635	-1.01759099419214	-1.00147642473577	-1.03456425257678	-0.95511432411274	-0.941449782145955	-0.971591129466369	0.00231119963952625	0.00225366837492001	0.00218675405821706
256	10.5789757830327	0.39	-0.219488092176958	-0.225325155278089	-0.213651029075827	0.585029939747929	-14.9356047066283	-15.2034964413367	-14.66771297192	32.48	18.54	57.36	-0.461076088697267	-0.452951742188539	-0.44482739567981	-0.449187338787852	-0.441272476844009	-0.433357614900165	-0.43630003278493	-0.42831886106276	-0.421075999535723	-0.219488092176958	46.0837049793826	-0.0411484297882975	-52.1769717767558	-1.07051133287368	-1.05397409363677	-1.08792978339635	-1.01759099419214	-1.00147642473577	-1.03456425257678	-0.95511432411274	-0.941449782145955	-0.971591129466369	0.00231119963952625	0.00225366837492001	0.00218675405821706
256	10.5789757830327	0.39	-0.219482054048439	-0.225316612124328	-0.21364749597255	0.589819266535153	-15.0301507568469	-15.2970876834472	-14.7632138302466	32.04	18.11	56.21	-0.470121613776724	-0.461917907208073	-0.453714200639421	-0.458093031788563	-0.450099226135283	-0.442105420482004	-0.444407432434537	-0.437091890256494	-0.429097298616495	-0.219482054048439	45.5759737114498	-0.0124272397104689	-51.9492763314761	-1.07051133287368	-1.05397409363677	-1.08792978339635	-1.01759099419214	-1.00147642473577	-1.03456425257678	-0.95511432411274	-0.941449782145955	-0.971591129466369	0.00231119963952625	0.00225366837492001	0.00218675405821706
256	10.5789757830327	0.39	-0.219463838251623	-0.225302754859694	-0.213624921643551	0.583985932817282	-14.963923908014	-15.2329011116179	-14.6949467044102	31.54	17.85	55.92	-0.475541851088026	-0.467144900542295	-0.458747949996565	-0.463487623619302	-0.45530352237735	-0.447119421135399	-0.449396896827629	-0.441266874537001	-0.433528828664109	-0.219463838251623	45.1885891555675	-0.177979169808723	-51.9738243010062	-1.07051133287368	-1.05397409363677	-1.08792978339635	-1.01759099419214	-1.00147642473577	-1.03456425257678	-0.95511432411274	-0.941449782145955	-0.971591129466369	0.00231119963952625	0.00225366837492001	0.00218675405821706
256	10.5789757830327	0.39	-0.219388562500425	-0.225201962834456	-0.213575162166394	0.587130726950662	-14.923216652771	-15.1897297083604	-14.6567035971817	32.15	18.18	57.75	-0.46520713211647	-0.457044789754704	-0.448882447392938	-0.453280070805749	-0.445326995996149	-0.437373921186548	-0.438491953166926	-0.431167561791851	-0.423456518608451	-0.219388562500425	46.4371096012109	0.127315716931663	-52.0128509715495	-1.07051133287368	-1.05397409363677	-1.08792978339635	-1.01759099419214	-1.00147642473577	-1.03456425257678	-0.95511432411274	-0.941449782145955	-0.971591129466369	0.00231119963952625	0.00225366837492001	0.00218675405821706
256	10.5789757830327	0.39	-0.219332637787077	-0.22517334857253	-0.213491927001623	0.588384000308813	-14.8856915995568	-15.1508478575652	-14.6205353415484	31.12	17.71	55.81	-0.479264213448081	-0.470876570285801	-0.462488927123521	-0.46721301706935	-0.459036282904794	-0.450859548740238	-0.452518160720986	-0.444790516545613	-0.436819236352592	-0.219332637787077	45.080846343338	-0.0915864522135169	-51.8050448253407	-1.07051133287368	-1.05397409363677	-1.08792978339635	-1.01759099419214	-1.00147642473577	-1.03456425257678	-0.95511432411274	-0.941449782145955	-0.971591129466369	0.00231119963952625	0.00225366837492001	0.00218675405821706
256	10.5789757830327	0.39	-0.219189352914916	-0.225018843283819	-0.213359862546013	0.585575637717831	-14.9520078306572	-15.2198924767624	-14.6841231845521	31.96	17.86	56.02	-0.468967296478215	-0.460713024088066	-0.452458751697918	-0.456986629555423	-0.448943228347421	-0.440899827139419	-0.442938071865985	-0.435053180632755	-0.427557054289987	-0.219189352914916	45.306846997719	0.0626798911241798	-51.7706566502691	-1.07051133287368	-1.05397409363677	-1.08792978339635	-1.01759099419214	-1.00147642473577	-1.03456425257678	-0.95511432411274	-0.941449782145955	-0.971591129466369	0.00231119963952625	0.00225366837492001	0.00218675405821706
256	10.5789757830327	0.39	-0.219152266356655	-0.224933905379802	-0.213370627333508	0.589452313199963	-14.8402915759495	-15.1040565161159	-14.5765266357831	31.64	17.9	56.51	-0.469962441690393	-0.461755400411074	-0.453548359131755	-0.458025910366106	-0.450027318947074	-0.442028727528041	-0.443771923165964	-0.43596179486725	-0.428386137733515	-0.219152266356655	45.7854321014595	0.0522179621632632	-51.8140976939138	-1.07051133287368	-1.05397409363677	-1.08792978339635	-1.01759099419214	-1.00147642473577	-1.03456425257678	-0.95511432411274	-0.941449782145955	-0.971591129466369	0.00231119963952625	0.00225366837492001	0.00218675405821706
256	10.5789757830327	0.39	-0.219150906428371	-0.225012240747195	-0.213289572109548	0.587932051097127	-14.8529138484298	-15.1177331767277	-14.588094520132	31.87	18.08	56.65	-0.467046648793744	-0.458865330975029	-0.450684013156314	-0.455133615580565	-0.447160979937718	-0.439188344294871	-0.441174160222456	-0.433565658841446	-0.425882239293099	-0.219150906428371	45.8958235534156	-0.0793415670489473	-51.9893984719496	-1.07051133287368	-1.05397409363677	-1.08792978339635	-1.01759099419214	-1.00147642473577	-1.03456425257678	-0.95511432411274	-0.941449782145955	-0.971591129466369	0.00231119963952625	0.00225366837492001	0.00218675405821706
256	10.5789757830327	0.39	-0.219136804489226	-0.224937394622572	-0.21333621435588	0.587085030946197	-15.015608210841	-15.2837965593947	-14.7474198622873	31.61	18.22	56.71	-0.476009663438545	-0.467657010677362	-0.45930435791618	-0.463926474752015	-0.455785848525372	-0.447645222298729	-0.449762308181843	-0.44238760823018	-0.43438765558224	-0.219136804489226	45.700547215149	-0.0309107085318609	-51.9649350789429	-1.07051133287368	-1.05397409363677	-1.08792978339635	-1.01759099419214	-1.00147642473577	-1.03456425257678	-0.95511432411274	-0.941449782145955	-0.971591129466369	0.00231119963952625	0.00225366837492001	0.00218675405821706
256	10.5789757830327	0.39	-0.219092341627742	-0.224913966617893	-0.213270716637591	0.592132906838022	-14.997446856385	-15.2625312956445	-14.7323624171255	32.31	18.11	56.57	-0.465145456803342	-0.457066664353888	-0.448987871904433	-0.453185784377465	-0.445314711276612	-0.437443638175759	-0.439561154902915	-0.431659644685763	-0.424269965336644	-0.219092341627742	45.5049949111228	0.131766752913986	-51.8271348601311	-1.07051133287368	-1.05397409363677	-1.08792978339635	-1.01759099419214	-1.00147642473577	-1.03456425257678	-0.95511432411274	-0.941449782145955	-0.971591129466369	0.00231119963952625	0.00225366837492001	0.00218675405821706
256	10.5789757830327	0.39	-0.219037748371716	-0.224827157754873	-0.213248338988559	0.591275125979309	-14.8335453261326	-15.0961986254414	-14.5708920268239	32.33	18.03	57.31	-0.459830025697571	-0.451829609409516	-0.443829193121462	-0.448003349795831	-0.440208701563863	-0.432414053331895	-0.43375972993104	-0.426067892900286	-0.418536801688091	-0.219037748371716	46.3033691962633	-0.1419379517294	-52.1977846941204	-1.07051133287368	-1.05397409363677	-1.08792978339635	-1.01759099419214	-1.00147642473577	-1.03456425257678	-0.95511432411274	-0.941449782145955	-0.971591129466369	0.00231119963952625	0.00225366837492001	0.00218675405821706
256	10.5789757830327	0.39	-0.21892975192199	-0.224790892231958	-0.213068611612022	0.576473425427969	-14.8867135502364	-15.1584617568237	-14.6149653436491	31.9	18.38	56.63	-0.467824164303834	-0.459437404506749	-0.451050644709665	-0.455884032421214	-0.447711325308206	-0.439538618195198	-0.442598851882851	-0.434786467146327	-0.426833200208702	-0.21892975192199	45.8450020922959	-0.258797065884135	-52.3032931881032	-1.07051133287368	-1.05397409363677	-1.08792978339635	-1.01759099419214	-1.00147642473577	-1.03456425257678	-0.95511432411274	-0.941449782145955	-0.971591129466369	0.00231119963952625	0.00225366837492001	0.00218675405821706
256	10.5789757830327	0.39	-0.218697468167617	-0.224490472224141	-0.212904464111092	0.57811675112898	-14.7416094039927	-15.0098042526852	-14.4734145553002	31.61	18.03	55.78	-0.467522806799321	-0.459169119681289	-0.450815432563258	-0.455655761689171	-0.447514114669343	-0.439372467649514	-0.442387219357017	-0.434741247905458	-0.426320418149092	-0.218697468167617	45.3477946803864	0.0625874012100079	-51.8507522345223	-1.07051133287368	-1.05397409363677	-1.08792978339635	-1.01759099419214	-1.00147642473577	-1.03456425257678	-0.95511432411274	-0.941449782145955	-0.971591129466369	0.00231119963952625	0.00225366837492001	0.00218675405821706
256	10.5789757830327	0.39	-0.218582674331681	-0.224385966409926	-0.212779382253435	0.571369898110753	-14.7325431533396	-15.0042981545198	-14.4607881521595	31.45	18.01	57.14	-0.469606774152346	-0.461101345364561	-0.452595916576776	-0.457721412511539	-0.449431249138601	-0.441141085765663	-0.443067650001626	-0.434884525398156	-0.42709609091589	-0.218582674331681	45.7312610982602	0.0563260683445676	-51.9525899505805	-1.07051133287368	-1.05397409363677	-1.08792978339635	-1.01759099419214	-1.00147642473577	-1.03456425257678	-0.95511432411274	-0.941449782145955	-0.971591129466369	0.00231119963952625	0.00225366837492001	0.00218675405821706
256	10.5789757830327	0.39	-0.218566176557039	-0.224339844196826	-0.212792508917251	0.583321207704272	-15.0548326948871	-15.3258143659635	-14.7838510238108	32.68	18.41	56.18	-0.461912152830124	-0.453744904808227	-0.445577656786329	-0.449959448723918	-0.442003541101639	-0.43404763347936	-0.437529294043483	-0.429855085973218	-0.422126700142318	-0.218566176557039	45.9369447291043	-0.0206251085506948	-52.1316816236282	-1.07051133287368	-1.05397409363677	-1.08792978339635	-1.01759099419214	-1.00147642473577	-1.03456425257678	-0.95511432411274	-0.941449782145955	-0.971591129466369	0.00231119963952625	0.00225366837492001	0.00218675405821706
256	10.5789757830327	0.39	-0.218549360374558	-0.224351252000779	-0.212747468748337	0.590388936063092	-14.9585513989264	-15.2239040556875	-14.6931987421653	32.15	18.05	57.28	-0.466366001456213	-0.458237241772969	-0.450108482089724	-0.454410912367024	-0.446490529893727	-0.43857014742043	-0.440090925427987	-0.432352390820243	-0.42477193186167	-0.218549360374558	45.6415254303633	-0.148079269417562	-52.2058182252236	-1.07051133287368	-1.05397409363677	-1.08792978339635	-1.01759099419214	-1.00147642473577	-1.03456425257678	-0.95511432411274	-0.941449782145955	-0.971591129466369	0.00231119963952625	0.00225366837492001	0.00218675405821706
256	10.5789757830327	0.39	-0.218534321484901	-0.22430498325767	-0.212763659712131	0.589822448595705	-14.9847171104564	-15.2508453809585	-14.7185888399542	31.61	18.02	55.8	-0.475008494492613	-0.466719564537886	-0.458430634583159	-0.462951102550023	-0.454872574890007	-0.446794047229992	-0.449687456843417	-0.441494740497283	-0.433932965303369	-0.218534321484901	45.3725872736714	-0.159751749171088	-52.0064858895682	-1.07051133287368	-1.05397409363677	-1.08792978339635	-1.01759099419214	-1.00147642473577	-1.03456425257678	-0.95511432411274	-0.941449782145955	-0.971591129466369	0.00231119963952625	0.00225366837492001	0.00218675405821706
256	10.5789757830327	0.39	-0.218492527746246	-0.224326761260813	-0.212658294231679	0.588055539445084	-15.0149045648212	-15.2825438769259	-14.7472652527165	31.65	17.89	55.98	-0.475451802917464	-0.467125336165819	-0.458798869414174	-0.463374868430187	-0.455259901967011	-0.447144935503835	-0.449217744937776	-0.441547052140471	-0.433774556337081	-0.218492527746246	45.2726920129082	0.106657164927154	-51.7361927523185	-1.07051133287368	-1.05397409363677	-1.08792978339635	-1.01759099419214	-1.00147642473577	-1.03456425257678	-0.95511432411274	-0.941449782145955	-0.971591129466369	0.00231119963952625	0.00225366837492001	0.00218675405821706
256	10.5789757830327	0.39	-0.218386697342376	-0.224253019371018	-0.212520375313733	0.594681807258562	-15.3297419883846	-15.5992723759172	-15.060211600852	31.7	17.93	56.04	-0.484500245694443	-0.476128859142898	-0.467757472591352	-0.472181221855164	-0.464022688261719	-0.455864154668273	-0.458318785488935	-0.449865149983649	-0.44189621703694	-0.218386697342376	45.3582670144513	-0.00236550269776966	-51.8658414253843	-1.07051133287368	-1.05397409363677	-1.08792978339635	-1.01759099419214	-1.00147642473577	-1.03456425257678	-0.95511432411274	-0.941449782145955	-0.971591129466369	0.00231119963952625	0.00225366837492001	0.00218675405821706
256	10.5789757830327	0.39	-0.218373193448414	-0.22413152350893	-0.212614863387898	0.592641425115329	-15.0338358600157	-15.2992838254485	-14.7683878945829	31.97	18.11	56.64	-0.471188348068876	-0.463013064195623	-0.454837780322369	-0.459147543269602	-0.451181171602476	-0.44321479993535	-0.445384959964163	-0.43733335577899	-0.429622622906935	-0.218373193448414	45.9621343423886	0.124713776463509	-51.8296577306633	-1.07051133287368	-1.05397409363677	-1.08792978339635	-1.01759099419214	-1.00147642473577	-1.03456425257678	-0.95511432411274	-0.941449782145955	-0.971591129466369	0.00231119963952625	0.00225366837492001	0.00218675405821706
256	10.5789757830327	0.39	-0.218260462124647	-0.22402381424947	-0.212497109999824	0.586598653829404	-14.9800219483635	-15.2478431965842	-14.7122007001428	31.45	17.87	55.81	-0.477234880291886	-0.468852472387609	-0.460470064483332	-0.465156543367327	-0.456986285813093	-0.448816028258859	-0.450988915090652	-0.442975863096606	-0.435578306459508	-0.218260462124647	45.0559310342609	-0.113773765895924	-51.8984662775458	-1.07051133287368	-1.05397409363677	-1.08792978339635	-1.01759099419214	-1.00147642473577	-1.03456425257678	-0.95511432411274	-0.941449782145955	-0.971591129466369	0.00231119963952625	0.00225366837492001	0.00218675405821706
256	10.5789757830327	0.39	-0.218164754656698	-0.223927194725761	-0.212402314587635	0.594882536285525	-14.9262171709819	-15.1885434485981	-14.6638908933658	31.62	17.82	56.14	-0.472963697499278	-0.464794987534924	-0.456626277570571	-0.46095661853184	-0.452995286736514	-0.445033954941189	-0.44622298312001	-0.438633893613679	-0.430945070213839	-0.218164754656698	45.3796008899664	0.0541246288855862	-51.7670527001955	-1.07051133287368	-1.05397409363677	-1.08792978339635	-1.01759099419214	-1.00147642473577	-1.03456425257678	-0.95511432411274	-0.941449782145955	-0.971591129466369	0.00231119963952625	0.00225366837492001	0.00218675405821706
256	10.5789757830327	0.39	-0.218121047871324	-0.223922458803133	-0.212319636939515	0.577628459147151	-14.8950612052671	-15.1663191662123	-14.623803244322	32.18	18.18	56.85	-0.464184968776043	-0.455882765271577	-0.447580561767112	-0.452279540158731	-0.444190271794	-0.436101003429269	-0.438684634548554	-0.430502445689444	-0.42291269076207	-0.218121047871324	46.43148574857	0.052618950199953	-52.0346045969332	-1.07051133287368	-1.05397409363677	-1.08792978339635	-1.01759099419214	-1.00147642473577	-1.03456425257678	-0.95511432411274	-0.941449782145955	-0.971591129466369	0.00231119963952625	0.00225366837492001	0.00218675405821706
256	10.5789757830327	0.39	-0.218041673181323	-0.223867119139783	-0.212216227222862	0.576040484083005	-14.7439737804853	-15.0133550580257	-14.474592502945	31.83	17.86	56.31	-0.464360116186124	-0.456028206306317	-0.447696296426511	-0.45252376035739	-0.444404227567331	-0.436284694777271	-0.438146444177596	-0.430722945446946	-0.422719072494359	-0.218041673181323	45.3788935409415	-0.0105986577912848	-51.9017122637616	-1.07051133287368	-1.05397409363677	-1.08792978339635	-1.01759099419214	-1.00147642473577	-1.03456425257678	-0.95511432411274	-0.941449782145955	-0.971591129466369	0.00231119963952625	0.00225366837492001	0.00218675405821706
256	10.5789757830327	0.39	-0.217869574679399	-0.223709720205986	-0.212029429152811	0.576087193793598	-14.7805719259099	-15.0505960492488	-14.510547802571	31.9	17.99	56.37	-0.464576257148439	-0.456241251933357	-0.447906246718274	-0.452720246168882	-0.44459795073357	-0.436475655298258	-0.438812964981886	-0.430906162863679	-0.423374886851863	-0.217869574679399	45.5881783676207	-0.0303329588219533	-51.9263364553867	-1.07051133287368	-1.05397409363677	-1.08792978339635	-1.01759099419214	-1.00147642473577	-1.03456425257678	-0.95511432411274	-0.941449782145955	-0.971591129466369	0.00231119963952625	0.00225366837492001	0.00218675405821706
256	10.5789757830327	0.39	-0.217708504422325	-0.223545387204454	-0.211871621640197	0.582318217410608	-14.8792551100788	-15.1476294172177	-14.61088080294	31.25	17.76	56.28	-0.47715502479545	-0.468701150882233	-0.460247276969015	-0.465125881729003	-0.456885131126834	-0.448644380524665	-0.45032320088251	-0.442688666888565	-0.434392414921919	-0.217708504422325	45.3526991278751	0.00374048695912298	-51.8224762469019	-1.07051133287368	-1.05397409363677	-1.08792978339635	-1.01759099419214	-1.00147642473577	-1.03456425257678	-0.95511432411274	-0.941449782145955	-0.971591129466369	0.00231119963952625	0.00225366837492001	0.00218675405821706
256	10.5789757830327	0.39	-0.217685815855335	-0.223472529262737	-0.211899102447934	0.599486933469355	-15.0348319607716	-15.2965503448775	-14.7731135766656	31.85	18.1	57.36	-0.47287816014842	-0.464787387708706	-0.456696615268991	-0.460821031886464	-0.452936552503323	-0.445052073120182	-0.446005821804501	-0.438595167014691	-0.431146032855211	-0.217685815855335	45.5958022513604	0.0300246655085118	-51.8452895805668	-1.07051133287368	-1.05397409363677	-1.08792978339635	-1.01759099419214	-1.00147642473577	-1.03456425257678	-0.95511432411274	-0.941449782145955	-0.971591129466369	0.00231119963952625	0.00225366837492001	0.00218675405821706
256	10.5789757830327	0.39	-0.217599050222181	-0.223396659670511	-0.211801440773852	0.583793404901881	-14.9550000630626	-15.2239233889127	-14.6860767372126	32	18.25	56.4	-0.468473027855909	-0.460197675865251	-0.451922323874592	-0.45649566771505	-0.448431890063129	-0.440368112411207	-0.443580201711938	-0.435464306570274	-0.427619166427233	-0.217599050222181	45.6842661235015	0.0827228919214807	-51.9331321691533	-1.07051133287368	-1.05397409363677	-1.08792978339635	-1.01759099419214	-1.00147642473577	-1.03456425257678	-0.95511432411274	-0.941449782145955	-0.971591129466369	0.00231119963952625	0.00225366837492001	0.00218675405821706
256	10.5789757830327	0.39	-0.217537656506671	-0.223292617522227	-0.211782695491114	0.593044887454541	-15.1277796369669	-15.3946632010581	-14.8608960728757	32.18	18.02	57.19	-0.471049385020943	-0.462883221390373	-0.454717057759803	-0.4589660345601	-0.451009349213986	-0.443052663867873	-0.443978414133786	-0.436802857114707	-0.428676767984807	-0.217537656506671	45.9267406995609	-0.125972872804129	-52.0725560046823	-1.07051133287368	-1.05397409363677	-1.08792978339635	-1.01759099419214	-1.00147642473577	-1.03456425257678	-0.95511432411274	-0.941449782145955	-0.971591129466369	0.00231119963952625	0.00225366837492001	0.00218675405821706
256	10.5789757830327	0.39	-0.217500484650617	-0.223255194413519	-0.211745774887715	0.592238952970355	-15.0504050902537	-15.3163671825386	-14.7844429979688	32.15	18.13	57.72	-0.469196866425823	-0.461049465753006	-0.45290206508019	-0.45716918487018	-0.449230639685989	-0.441292094501798	-0.442283623983389	-0.43464679060654	-0.427208867004716	-0.217500484650617	46.4277833594326	0.0357679152994832	-52.0813343692392	-1.07051133287368	-1.05397409363677	-1.08792978339635	-1.01759099419214	-1.00147642473577	-1.03456425257678	-0.95511432411274	-0.941449782145955	-0.971591129466369	0.00231119963952625	0.00225366837492001	0.00218675405821706
256	10.5789757830327	0.39	-0.217500409816205	-0.22325730361348	-0.211743516018931	0.592511623111128	-15.0827040953882	-15.3490865118966	-14.8163216788797	32.5	18.52	57.86	-0.465208446479576	-0.457134783590431	-0.449061120701286	-0.453208946183298	-0.445343533855731	-0.437478121528164	-0.439626928810082	-0.432139843817762	-0.424490815166155	-0.217500409816205	46.7197717257698	0.0784616086771533	-52.1532799720691	-1.07051133287368	-1.05397409363677	-1.08792978339635	-1.01759099419214	-1.00147642473577	-1.03456425257678	-0.95511432411274	-0.941449782145955	-0.971591129466369	0.00231119963952625	0.00225366837492001	0.00218675405821706
256	10.5789757830327	0.39	-0.217287929186318	-0.223039708236817	-0.211536150135819	0.57848548147837	-14.6888863502258	-14.9559200516209	-14.4218526488307	31.86	18.23	56.81	-0.462263583473467	-0.454009998586076	-0.445756413698684	-0.45047582213732	-0.442432704377988	-0.434389586618656	-0.437303707575726	-0.429038398323484	-0.421215304554441	-0.217287929186318	45.7873270105343	-0.0639180831875475	-52.0478981973729	-1.07051133287368	-1.05397409363677	-1.08792978339635	-1.01759099419214	-1.00147642473577	-1.03456425257678	-0.95511432411274	-0.941449782145955	-0.971591129466369	0.00231119963952625	0.00225366837492001	0.00218675405821706
256	10.5789757830327	0.39	-0.21715260259511	-0.222915954935739	-0.211389250254481	0.584020975336138	-14.9640036847961	-15.232962924152	-14.6950444454401	32.27	18.22	56.73	-0.46486024744074	-0.456652490408767	-0.448444733376795	-0.452917111232526	-0.444920226953679	-0.436923342674833	-0.439668101594103	-0.431647472074944	-0.423853006279655	-0.21715260259511	45.9186282542125	0.0904197336968855	-51.8740814391171	-1.07051133287368	-1.05397409363677	-1.08792978339635	-1.01759099419214	-1.00147642473577	-1.03456425257678	-0.95511432411274	-0.941449782145955	-0.971591129466369	0.00231119963952625	0.00225366837492001	0.00218675405821706
256	10.5789757830327	0.39	-0.21713978741165	-0.222889875350886	-0.211389699472415	0.592084058375268	-14.8691963552878	-15.1320405076692	-14.6063522029063	32.82	18.41	57.66	-0.454118209345622	-0.446230157780076	-0.438342106214531	-0.442338486553216	-0.434655049246473	-0.426971611939731	-0.429045701481544	-0.421612430070684	-0.414281291078347	-0.21713978741165	46.3431097165172	0.121183721959976	-52.0695099041897	-1.07051133287368	-1.05397409363677	-1.08792978339635	-1.01759099419214	-1.00147642473577	-1.03456425257678	-0.95511432411274	-0.941449782145955	-0.971591129466369	0.00231119963952625	0.00225366837492001	0.00218675405821706
256	10.5789757830327	0.39	-0.217109400476163	-0.222892864149263	-0.211325936803062	0.591299629148646	-15.0644006576617	-15.3311281231769	-14.7976731921465	32	18.3	56.88	-0.471699525263344	-0.463493004657204	-0.455286484051065	-0.45963858265039	-0.451641895569157	-0.443645208487924	-0.446223020053281	-0.438125091511107	-0.43036353745628	-0.217109400476163	45.9658283764164	0.0287727054817549	-52.0363807969005	-1.07051133287368	-1.05397409363677	-1.08792978339635	-1.01759099419214	-1.00147642473577	-1.03456425257678	-0.95511432411274	-0.941449782145955	-0.971591129466369	0.00231119963952625	0.00225366837492001	0.00218675405821706
256	10.5789757830327	0.39	-0.217069175745893	-0.222790967131752	-0.211347384360034	0.582488551902184	-14.8410851554891	-15.1086772764782	-14.5734930345	32.02	18.1	57.48	-0.464574162134019	-0.456346017265525	-0.448117872397031	-0.452691175675153	-0.444673492218471	-0.436655808761788	-0.438137594637266	-0.430347059703347	-0.422828026102743	-0.217069175745893	46.0968542991672	0.0139759644618424	-52.0586371962383	-1.07051133287368	-1.05397409363677	-1.08792978339635	-1.01759099419214	-1.00147642473577	-1.03456425257678	-0.95511432411274	-0.941449782145955	-0.971591129466369	0.00231119963952625	0.00225366837492001	0.00218675405821706
256	10.5789757830327	0.39	-0.216967608052542	-0.222705875153462	-0.211229340951621	0.591998090837874	-14.9402525024606	-15.2043997258476	-14.6761052790736	32.05	18.16	56.09	-0.467117484583472	-0.459002216057712	-0.450886947531952	-0.455163425993947	-0.447255836261271	-0.439348246528594	-0.442183796762835	-0.434498802903834	-0.426634191486893	-0.216967608052542	45.7262386956278	0.184921075083183	-51.7735849972866	-1.07051133287368	-1.05397409363677	-1.08792978339635	-1.01759099419214	-1.00147642473577	-1.03456425257678	-0.95511432411274	-0.941449782145955	-0.971591129466369	0.00231119963952625	0.00225366837492001	0.00218675405821706
256	10.5789757830327	0.39	-0.216946602082385	-0.222747099001507	-0.211146105163264	0.599882881697558	-15.0783199893053	-15.3405790220238	-14.8160609565867	31.91	17.35	56.05	-0.473306525184117	-0.465214985008486	-0.457123444832854	-0.461224380669262	-0.453339394074763	-0.445454407480263	-0.445629488475821	-0.437749939472916	-0.430350449170955	-0.216946602082385	45.1937618549725	0.140715241854189	-51.5252482070368	-1.07051133287368	-1.05397409363677	-1.08792978339635	-1.01759099419214	-1.00147642473577	-1.03456425257678	-0.95511432411274	-0.941449782145955	-0.971591129466369	0.00231119963952625	0.00225366837492001	0.00218675405821706
256	10.5789757830327	0.39	-0.216935992464978	-0.222685785641497	-0.21118619928846	0.580163359194836	-14.8343456854901	-15.103096991737	-14.5655943792433	31.87	18.26	56.48	-0.46659181462672	-0.458289069849696	-0.449986325072673	-0.454690342626889	-0.446599377999855	-0.438508413372821	-0.441482923365515	-0.433457081208737	-0.426152740103259	-0.216935992464978	45.9338027984624	-0.135302039927885	-52.1712897388215	-1.07051133287368	-1.05397409363677	-1.08792978339635	-1.01759099419214	-1.00147642473577	-1.03456425257678	-0.95511432411274	-0.941449782145955	-0.971591129466369	0.00231119963952625	0.00225366837492001	0.00218675405821706
256	10.5789757830327	0.39	-0.21688757717456	-0.222659391658608	-0.211115762690513	0.582130422988292	-14.8959794792468	-15.1647591772255	-14.6271997812681	31.47	18.02	55.82	-0.474430692843309	-0.466021898688123	-0.457613104532937	-0.462420203928193	-0.454224283287545	-0.446028362646897	-0.448817713627485	-0.440777288354067	-0.432779933648626	-0.21688757717456	45.6368440202025	0.112772118042476	-51.7653157096124	-1.07051133287368	-1.05397409363677	-1.08792978339635	-1.01759099419214	-1.00147642473577	-1.03456425257678	-0.95511432411274	-0.941449782145955	-0.971591129466369	0.00231119963952625	0.00225366837492001	0.00218675405821706
256	10.5789757830327	0.39	-0.216853633662304	-0.222626173487121	-0.211081093837486	0.580612665273466	-14.8780582732701	-15.1473529856669	-14.6087635608733	31.6	18.14	56.86	-0.47186021595733	-0.463471327069089	-0.455082438180848	-0.459883884914459	-0.451707915248923	-0.443531945583388	-0.446005930652889	-0.437398170512296	-0.430036074209412	-0.216853633662304	45.6300436988042	-0.0922084917371093	-52.066279462984	-1.07051133287368	-1.05397409363677	-1.08792978339635	-1.01759099419214	-1.00147642473577	-1.03456425257678	-0.95511432411274	-0.941449782145955	-0.971591129466369	0.00231119963952625	0.00225366837492001	0.00218675405821706
256	10.5789757830327	0.39	-0.216840991559889	-0.222561510161014	-0.211120472958764	0.589224677216268	-14.9697457445251	-15.235936703706	-14.7035547853442	31.76	18.2	56.73	-0.472269345677284	-0.464018206770478	-0.455767067863671	-0.460246945249674	-0.452205852785283	-0.444164760320893	-0.44664003550731	-0.438477886559871	-0.431418529906118	-0.216840991559889	45.8438376454061	0.139756277582617	-51.8840630149539	-1.07051133287368	-1.05397409363677	-1.08792978339635	-1.01759099419214	-1.00147642473577	-1.03456425257678	-0.95511432411274	-0.941449782145955	-0.971591129466369	0.00231119963952625	0.00225366837492001	0.00218675405821706
256	10.5789757830327	0.39	-0.21676941889748	-0.222485003955594	-0.211053833839366	0.583393240600943	-14.7645907519768	-15.030308792413	-14.4988727115407	32.27	17.91	56.84	-0.458679559351611	-0.450570648524672	-0.442461737697733	-0.446895271268037	-0.438994692683686	-0.431094114099334	-0.432318771766986	-0.424859118177788	-0.417140127087437	-0.21676941889748	46.2563519402216	-0.0932302730947886	-52.1312994948563	-1.07051133287368	-1.05397409363677	-1.08792978339635	-1.01759099419214	-1.00147642473577	-1.03456425257678	-0.95511432411274	-0.941449782145955	-0.971591129466369	0.00231119963952625	0.00225366837492001	0.00218675405821706
256	10.5789757830327	0.39	-0.216746036690635	-0.222548575789182	-0.210943497592087	0.584846925778708	-14.8982573587639	-15.1655799507758	-14.6309347667519	31.5	17.9	55.02	-0.473964825865829	-0.465610281813825	-0.457255737761821	-0.461958605094716	-0.453815693836659	-0.445672782578602	-0.448605956261681	-0.441389298233098	-0.4331826273341	-0.216746036690635	45.1654300359904	-0.036599570024158	-51.7571426057745	-1.07051133287368	-1.05397409363677	-1.08792978339635	-1.01759099419214	-1.00147642473577	-1.03456425257678	-0.95511432411274	-0.941449782145955	-0.971591129466369	0.00231119963952625	0.00225366837492001	0.00218675405821706
256	10.5789757830327	0.39	-0.216618206594001	-0.222383931518639	-0.210852481669362	0.591921813041625	-15.0324130049161	-15.298231616507	-14.7665943933252	31.32	17.95	56.13	-0.480808955008353	-0.47245452738138	-0.464100099754407	-0.468670910270037	-0.4605273905624	-0.452383870854764	-0.45418555321284	-0.446355934521528	-0.438482952762738	-0.216618206594001	45.7462000971676	0.122355681597432	-51.7169808716856	-1.07051133287368	-1.05397409363677	-1.08792978339635	-1.01759099419214	-1.00147642473577	-1.03456425257678	-0.95511432411274	-0.941449782145955	-0.971591129466369	0.00231119963952625	0.00225366837492001	0.00218675405821706
256	10.5789757830327	0.39	-0.216561428970653	-0.22227567551399	-0.210847182427317	0.598098242021577	-15.060078336206	-15.3229949854423	-14.7971616869697	31.26	17.93	56.03	-0.48257012627009	-0.474290039985325	-0.466009953700561	-0.470402786358988	-0.462331471025502	-0.454260155692016	-0.456126801319699	-0.448575595886614	-0.440666313244689	-0.216561428970653	45.8201024259872	0.016690531841441	-51.8500656681731	-1.07051133287368	-1.05397409363677	-1.08792978339635	-1.01759099419214	-1.00147642473577	-1.03456425257678	-0.95511432411274	-0.941449782145955	-0.971591129466369	0.00231119963952625	0.00225366837492001	0.00218675405821706
256	10.5789757830327	0.39	-0.216551127916763	-0.222259783782819	-0.210842472050706	0.590112501063055	-15.0291859177944	-15.2959439799446	-14.7624278556442	32.25	17.93	56.09	-0.467141108685453	-0.458994265504867	-0.450847422324282	-0.455144739465698	-0.44720711045392	-0.439269481442143	-0.440970820587905	-0.433465786906529	-0.426013821088843	-0.216551127916763	46.181465487701	-0.0330325759301955	-52.011209070594	-1.07051133287368	-1.05397409363677	-1.08792978339635	-1.01759099419214	-1.00147642473577	-1.03456425257678	-0.95511432411274	-0.941449782145955	-0.971591129466369	0.00231119963952625	0.00225366837492001	0.00218675405821706
256	10.5789757830327	0.39	-0.216499917291772	-0.222209459556726	-0.210790375026817	0.589925466177635	-14.8046859836516	-15.0675609292223	-14.5418110380808	32.41	18.07	57.57	-0.457924187324791	-0.449935051167719	-0.441945915010647	-0.446131150285724	-0.438347760366169	-0.430564370446615	-0.431319744162952	-0.424170958831603	-0.416560473957043	-0.216499917291772	46.5515381344464	0.186923231806263	-51.948972137931	-1.07051133287368	-1.05397409363677	-1.08792978339635	-1.01759099419214	-1.00147642473577	-1.03456425257678	-0.95511432411274	-0.941449782145955	-0.971591129466369	0.00231119963952625	0.00225366837492001	0.00218675405821706
256	10.5789757830327	0.39	-0.216475986227258	-0.222201987942733	-0.210749984511784	0.592503078695041	-14.8936839381754	-15.1567326392055	-14.6306352371453	31.64	17.61	56.11	-0.471561300110617	-0.463377241553743	-0.455193182996869	-0.459583547536247	-0.451607365725037	-0.443631183913828	-0.444751466439767	-0.436736167252537	-0.429526791761991	-0.216475986227258	45.4843776432603	-0.000323441356618867	-51.6888093589132	-1.07051133287368	-1.05397409363677	-1.08792978339635	-1.01759099419214	-1.00147642473577	-1.03456425257678	-0.95511432411274	-0.941449782145955	-0.971591129466369	0.00231119963952625	0.00225366837492001	0.00218675405821706
256	10.5789757830327	0.39	-0.216456530384309	-0.22217403546354	-0.210739025305078	0.582761537704132	-14.9009970833065	-15.1695186827403	-14.6324754838727	31.84	18.2	56.6	-0.46904191617039	-0.460739221261891	-0.452436526353392	-0.457083977166733	-0.448992954426241	-0.440901931685748	-0.443376770538764	-0.435519709073213	-0.427897603420971	-0.216456530384309	45.8595418902599	-0.00983818960664797	-52.009566038874	-1.07051133287368	-1.05397409363677	-1.08792978339635	-1.01759099419214	-1.00147642473577	-1.03456425257678	-0.95511432411274	-0.941449782145955	-0.971591129466369	0.00231119963952625	0.00225366837492001	0.00218675405821706
256	10.5789757830327	0.39	-0.216431816367253	-0.222166434319616	-0.210697198414891	0.585714135679681	-14.8304216672698	-15.0960521258572	-14.5647912086824	32.2	18.26	56.36	-0.461690764935254	-0.453566844284157	-0.445442923633059	-0.449844162316323	-0.44192869474025	-0.434013227164177	-0.436948531056435	-0.428913932155638	-0.421485420747251	-0.216431816367253	45.8539206567892	0.00238153514987814	-51.9741719751107	-1.07051133287368	-1.05397409363677	-1.08792978339635	-1.01759099419214	-1.00147642473577	-1.03456425257678	-0.95511432411274	-0.941449782145955	-0.971591129466369	0.00231119963952625	0.00225366837492001	0.00218675405821706
256	10.5789757830327	0.39	-0.216414414434004	-0.222177912238479	-0.21065091662953	0.59987444026723	-15.3124820965209	-15.578818622291	-15.0461455707509	31.98	17.9	56.51	-0.479749391599287	-0.471547563893557	-0.463345736187827	-0.467489091635786	-0.459496866838745	-0.451504642041704	-0.452664737873928	-0.445228240866956	-0.437404757361119	-0.216414414434004	45.8947432316758	0.00569256064993065	-51.9331257735208	-1.07051133287368	-1.05397409363677	-1.08792978339635	-1.01759099419214	-1.00147642473577	-1.03456425257678	-0.95511432411274	-0.941449782145955	-0.971591129466369	0.00231119963952625	0.00225366837492001	0.00218675405821706
256	10.5789757830327	0.39	-0.216337799065154	-0.222083878606813	-0.210591719523495	0.595670486340376	-15.153180966025	-15.4190609586451	-14.8873009734049	32.19	18.19	56.12	-0.471662842418951	-0.463529680912043	-0.455396519405136	-0.45956176237229	-0.451637266949662	-0.443712771527033	-0.446193703109421	-0.438286319611768	-0.431065197253434	-0.216337799065154	45.9707720222583	-0.107176198643851	-52.1417691914045	-1.07051133287368	-1.05397409363677	-1.08792978339635	-1.01759099419214	-1.00147642473577	-1.03456425257678	-0.95511432411274	-0.941449782145955	-0.971591129466369	0.00231119963952625	0.00225366837492001	0.00218675405821706
256	10.5789757830327	0.39	-0.216199834620546	-0.221942716636361	-0.210456952604732	0.584660107142577	-14.7436706919469	-15.0083212915828	-14.479020092311	32.31	18.11	57.31	-0.457440519729479	-0.449374200686052	-0.441307881642625	-0.445679587582685	-0.437820656006814	-0.429961724430942	-0.431649870368443	-0.423654841927531	-0.416389301125413	-0.216199834620546	45.9269953989791	0.0858997721072445	-51.9314224576165	-1.07051133287368	-1.05397409363677	-1.08792978339635	-1.01759099419214	-1.00147642473577	-1.03456425257678	-0.95511432411274	-0.941449782145955	-0.971591129466369	0.00231119963952625	0.00225366837492001	0.00218675405821706
256	10.5789757830327	0.39	-0.216171690684506	-0.221917555841673	-0.210425825527338	0.587635106056575	-15.1756391394181	-15.4463783353765	-14.9048999434597	31.93	18.05	56.7	-0.476349609592244	-0.468000305470854	-0.459651001349464	-0.464186443655362	-0.456050331629528	-0.447914219603693	-0.449494414044602	-0.441556738771061	-0.434173298225102	-0.216171690684506	45.9079688990845	0.121731399315958	-51.8966800872617	-1.07051133287368	-1.05397409363677	-1.08792978339635	-1.01759099419214	-1.00147642473577	-1.03456425257678	-0.95511432411274	-0.941449782145955	-0.971591129466369	0.00231119963952625	0.00225366837492001	0.00218675405821706
256	10.5789757830327	0.39	-0.216081027161535	-0.22185997547357	-0.210302078849499	0.590010822949792	-15.0459932623023	-15.3131057781857	-14.778880746419	31.64	17.69	56.32	-0.476471698490125	-0.468160415594645	-0.459849132699166	-0.464369910696146	-0.456269724036215	-0.448169537376284	-0.44979696595935	-0.441512891222374	-0.433822214605417	-0.216081027161535	45.6123481608671	-0.180164170156731	-52.0539609049007	-1.07051133287368	-1.05397409363677	-1.08792978339635	-1.01759099419214	-1.00147642473577	-1.03456425257678	-0.95511432411274	-0.941449782145955	-0.971591129466369	0.00231119963952625	0.00225366837492001	0.00218675405821706
256	10.5789757830327	0.39	-0.215990560003282	-0.221718096770775	-0.210263023235789	0.578677065399018	-14.8409052754173	-15.1105965998336	-14.571213951001	31.87	18.09	56.8	-0.46680295715118	-0.458471538406474	-0.450140119661768	-0.454895788590395	-0.446776886938446	-0.438657985286496	-0.440645385412836	-0.432844770807226	-0.425716301767325	-0.215990560003282	45.7340656374042	-0.179884072492649	-52.1984445158102	-1.07051133287368	-1.05397409363677	-1.08792978339635	-1.01759099419214	-1.00147642473577	-1.03456425257678	-0.95511432411274	-0.941449782145955	-0.971591129466369	0.00231119963952625	0.00225366837492001	0.00218675405821706
256	10.5789757830327	0.39	-0.215911996644381	-0.221676279344538	-0.210147713944225	0.592080629107755	-15.1099332875774	-15.3770348650988	-14.8428317100561	32.27	18.11	57.56	-0.46933055852118	-0.461178210967849	-0.453025863414518	-0.457273673083839	-0.449330755576584	-0.441387838069328	-0.442362612915632	-0.434614731944576	-0.427207070171653	-0.215911996644381	45.9722252832155	-0.187432421493582	-52.2203616187785	-1.07051133287368	-1.05397409363677	-1.08792978339635	-1.01759099419214	-1.00147642473577	-1.03456425257678	-0.95511432411274	-0.941449782145955	-0.971591129466369	0.00231119963952625	0.00225366837492001	0.00218675405821706
256	10.5789757830327	0.39	-0.215898753734825	-0.221674963964447	-0.210122543505204	0.585246599848284	-14.8083053412037	-15.0737952734087	-14.5428154089988	31.79	18.02	56.12	-0.466869644847859	-0.458646819201696	-0.450423993555532	-0.454979032438675	-0.446965632343617	-0.438952232248559	-0.441184618054104	-0.433588302436383	-0.426028490533132	-0.215898753734825	45.5028274932205	-0.301029344678623	-52.1360706683225	-1.07051133287368	-1.05397409363677	-1.08792978339635	-1.01759099419214	-1.00147642473577	-1.03456425257678	-0.95511432411274	-0.941449782145955	-0.971591129466369	0.00231119963952625	0.00225366837492001	0.00218675405821706
256	10.5789757830327	0.39	-0.215775496520902	-0.221476648185787	-0.210074344856018	0.593879303150496	-15.150834696842	-15.4176631840306	-14.8840062096533	32.02	18.25	57.12	-0.474074393580043	-0.465869742087534	-0.457665090595025	-0.461948397080291	-0.453953606269201	-0.44595881545811	-0.447631899440508	-0.44003875132362	-0.432265785591244	-0.215775496520902	46.2596272399075	-0.0170971647175388	-52.039403794587	-1.07051133287368	-1.05397409363677	-1.08792978339635	-1.01759099419214	-1.00147642473577	-1.03456425257678	-0.95511432411274	-0.941449782145955	-0.971591129466369	0.00231119963952625	0.00225366837492001	0.00218675405821706
256	10.5789757830327	0.39	-0.215744475916135	-0.221452311534183	-0.210036640298086	0.589256404775279	-15.0342601408629	-15.3015807688964	-14.7669395128295	31.84	18.21	56.77	-0.473222126151682	-0.464954873383959	-0.456687620616236	-0.46115908213511	-0.453102572332523	-0.445046062529937	-0.447431206476103	-0.439358233638035	-0.431553949476556	-0.215744475916135	45.9048481270192	-0.0603540440720415	-52.1096524981556	-1.07051133287368	-1.05397409363677	-1.08792978339635	-1.01759099419214	-1.00147642473577	-1.03456425257678	-0.95511432411274	-0.941449782145955	-0.971591129466369	0.00231119963952625	0.00225366837492001	0.00218675405821706
256	10.5789757830327	0.39	-0.215741482369156	-0.221543824545561	-0.209939140192751	0.597531321085512	-15.206015220818	-15.471792771876	-14.94023766976	32.09	17.89	55.25	-0.474761525401575	-0.466605976951679	-0.458450428501783	-0.462603267899778	-0.454656576429263	-0.446709884958749	-0.449807345476108	-0.441783474484834	-0.433653521728917	-0.215741482369156	45.5684476946151	0.0893650905980182	-51.7041747814589	-1.07051133287368	-1.05397409363677	-1.08792978339635	-1.01759099419214	-1.00147642473577	-1.03456425257678	-0.95511432411274	-0.941449782145955	-0.971591129466369	0.00231119963952625	0.00225366837492001	0.00218675405821706
256	10.5789757830327	0.39	-0.215724208156823	-0.22146829569701	-0.209980120616637	0.592274977319093	-15.1749832862682	-15.4431268516382	-14.9068397208982	32.07	18.08	55.89	-0.47415180260946	-0.465918965043612	-0.457686127477765	-0.462013217689564	-0.453991145953088	-0.445969074216611	-0.448541707338562	-0.44046371097232	-0.433322065333161	-0.215724208156823	45.7989510929079	-0.0313842860351655	-51.988196422267	-1.07051133287368	-1.05397409363677	-1.08792978339635	-1.01759099419214	-1.00147642473577	-1.03456425257678	-0.95511432411274	-0.941449782145955	-0.971591129466369	0.00231119963952625	0.00225366837492001	0.00218675405821706
256	10.5789757830327	0.39	-0.21568452914607	-0.221421508725819	-0.209947549566322	0.5909232194307	-14.9083883324911	-15.172559096146	-14.6442175688361	31.84	17.9	56.1	-0.469250918103239	-0.461080749010762	-0.452910579918284	-0.457289392539732	-0.449327486623068	-0.441365580706404	-0.44253157397635	-0.435529053940304	-0.42796739232827	-0.21568452914607	45.427941799177	0.0913053964093652	-51.7554790842256	-1.07051133287368	-1.05397409363677	-1.08792978339635	-1.01759099419214	-1.00147642473577	-1.03456425257678	-0.95511432411274	-0.941449782145955	-0.971591129466369	0.00231119963952625	0.00225366837492001	0.00218675405821706
256	10.5789757830327	0.39	-0.215682019775171	-0.221426449589477	-0.209937589960865	0.586058363022788	-14.9316287696073	-15.1988823144448	-14.6643752247697	32.13	17.72	55.73	-0.465838289402697	-0.457647099314621	-0.449455909226545	-0.453900311929915	-0.445919036408699	-0.437937760887483	-0.440007240512782	-0.432293061415511	-0.424216673472816	-0.215682019775171	45.8475306438579	0.214675337359425	-51.6973605100276	-1.07051133287368	-1.05397409363677	-1.08792978339635	-1.01759099419214	-1.00147642473577	-1.03456425257678	-0.95511432411274	-0.941449782145955	-0.971591129466369	0.00231119963952625	0.00225366837492001	0.00218675405821706
256	10.5789757830327	0.39	-0.215671800340442	-0.221411677563759	-0.209931923117125	0.590068008672509	-15.106354729299	-15.3745071475766	-14.8382023110214	32.18	18.33	56.75	-0.470454470158738	-0.462249101189726	-0.454043732220713	-0.458386707449961	-0.45039181675661	-0.442396926063259	-0.444985441853611	-0.437473676674714	-0.429827527052914	-0.215671800340442	46.2205275478922	0.0312501839126085	-52.0815644966765	-1.07051133287368	-1.05397409363677	-1.08792978339635	-1.01759099419214	-1.00147642473577	-1.03456425257678	-0.95511432411274	-0.941449782145955	-0.971591129466369	0.00231119963952625	0.00225366837492001	0.00218675405821706
256	10.5789757830327	0.39	-0.215619018999572	-0.221368354036105	-0.209869683963039	0.592201744878325	-14.8950363610612	-15.1582731447819	-14.6317995773406	32.12	18.23	56.62	-0.46473752978018	-0.456666952647472	-0.448596375514764	-0.452829921574959	-0.444966130562003	-0.437102339549047	-0.439624366516861	-0.431602377695063	-0.424088598699334	-0.215619018999572	45.9000579347058	-0.00446050597565254	-51.9824118929	-1.07051133287368	-1.05397409363677	-1.08792978339635	-1.01759099419214	-1.00147642473577	-1.03456425257678	-0.95511432411274	-0.941449782145955	-0.971591129466369	0.00231119963952625	0.00225366837492001	0.00218675405821706
256	10.5789757830327	0.39	-0.215567523301945	-0.221323842509381	-0.209811204094509	0.587332042127533	-14.8670337255505	-15.1324331774388	-14.6016342736621	31.22	17.85	56.37	-0.477039827452442	-0.468673287369281	-0.46030674728612	-0.465019202826705	-0.456863485890728	-0.448707768954752	-0.450506038159382	-0.442695886468444	-0.43469018938956	-0.215567523301945	45.3221999557621	-0.00619279275441704	-51.7151076744469	-1.07051133287368	-1.05397409363677	-1.08792978339635	-1.01759099419214	-1.00147642473577	-1.03456425257678	-0.95511432411274	-0.941449782145955	-0.971591129466369	0.00231119963952625	0.00225366837492001	0.00218675405821706
256	10.5789757830327	0.39	-0.215523992332331	-0.221250800782288	-0.209797183882373	0.602994195423635	-15.1289771856783	-15.3904151169615	-14.867539254395	31.95	17.95	56.56	-0.47429151022348	-0.466234691072359	-0.458177871921239	-0.462175881558593	-0.454324871339218	-0.446473861119843	-0.447880160710172	-0.440289222201912	-0.432858224683342	-0.215523992332331	45.9366787767229	-0.000631850840370606	-51.8917440269956	-1.07051133287368	-1.05397409363677	-1.08792978339635	-1.01759099419214	-1.00147642473577	-1.03456425257678	-0.95511432411274	-0.941449782145955	-0.971591129466369	0.00231119963952625	0.00225366837492001	0.00218675405821706
256	10.5789757830327	0.39	-0.215389530087871	-0.221110730257786	-0.209668329917957	0.585915107351888	-14.9357559289359	-15.2031622819089	-14.6683495759629	31.77	18.03	55.57	-0.471125802828663	-0.462839235179786	-0.454552667530909	-0.459130576003056	-0.451054990766854	-0.442979405530651	-0.446026612678681	-0.438476151583634	-0.430340698852964	-0.215389530087871	45.6822856968626	0.192646592797885	-51.7118821137679	-1.07051133287368	-1.05397409363677	-1.08792978339635	-1.01759099419214	-1.00147642473577	-1.03456425257678	-0.95511432411274	-0.941449782145955	-0.971591129466369	0.00231119963952625	0.00225366837492001	0.00218675405821706
256	10.5789757830327	0.39	-0.21537684460263	-0.221115909554584	-0.209637779650677	0.595140628552684	-14.9111157294191	-15.1730362995278	-14.6491951593104	31.42	17.58	56.19	-0.475428982389122	-0.467222013944881	-0.459015045500639	-0.463404570165204	-0.455405169991593	-0.447405769817982	-0.44795454398388	-0.440377983563357	-0.432882428028178	-0.21537684460263	45.6129138023185	-0.0298133731805163	-51.8047182166572	-1.07051133287368	-1.05397409363677	-1.08792978339635	-1.01759099419214	-1.00147642473577	-1.03456425257678	-0.95511432411274	-0.941449782145955	-0.971591129466369	0.00231119963952625	0.00225366837492001	0.00218675405821706
256	10.5789757830327	0.39	-0.215357792017611	-0.221038701854247	-0.209676882180974	0.584364639605357	-14.8121344023654	-15.0781757210575	-14.5460930836732	32.16	18.4	57.66	-0.461673369265382	-0.453527543521165	-0.445381717776948	-0.449835149066955	-0.441898198439385	-0.433961247811815	-0.43624948195695	-0.428297567637357	-0.420709469394878	-0.215357792017611	46.4322970632963	-0.0278709760691511	-52.2236052147425	-1.07051133287368	-1.05397409363677	-1.08792978339635	-1.01759099419214	-1.00147642473577	-1.03456425257678	-0.95511432411274	-0.941449782145955	-0.971591129466369	0.00231119963952625	0.00225366837492001	0.00218675405821706
256	10.5789757830327	0.39	-0.215357427957108	-0.221067188710568	-0.209647667203649	0.587409508312985	-14.8492137878261	-15.1142527665378	-14.5841748091144	32.9	18.27	57.22	-0.452549810888152	-0.444614033873788	-0.436678256859425	-0.440795609971212	-0.433065951079571	-0.425336292187931	-0.427378751379389	-0.419739743271993	-0.412495148342637	-0.215357427957108	46.6368160992611	-0.0650403862976696	-52.2434291117075	-1.07051133287368	-1.05397409363677	-1.08792978339635	-1.01759099419214	-1.00147642473577	-1.03456425257678	-0.95511432411274	-0.941449782145955	-0.971591129466369	0.00231119963952625	0.00225366837492001	0.00218675405821706
256	10.5789757830327	0.39	-0.215335225789092	-0.221087203588854	-0.209583247989329	0.587504376807468	-15.0873903117154	-15.3566277271093	-14.8181528963215	32.01	18.28	55.51	-0.472388944775051	-0.464106867432812	-0.455824790090573	-0.460308941135948	-0.452238654364891	-0.444168367593833	-0.448102923974266	-0.439798119119848	-0.432131668839428	-0.215335225789092	45.8299133591872	-0.086719571123004	-52.0559897542811	-1.07051133287368	-1.05397409363677	-1.08792978339635	-1.01759099419214	-1.00147642473577	-1.03456425257678	-0.95511432411274	-0.941449782145955	-0.971591129466369	0.00231119963952625	0.00225366837492001	0.00218675405821706
256	10.5789757830327	0.39	-0.215294758303797	-0.221014058762862	-0.209575457844732	0.583640721895916	-14.7956433974099	-15.0617847463588	-14.529502048461	31.79	17.88	55.33	-0.466500929659626	-0.458257870234976	-0.450014810810327	-0.454619757713763	-0.446586638291711	-0.438553518869658	-0.441622462420511	-0.433850500031493	-0.426004996719757	-0.215294758303797	45.5053467513492	0.0885616923663665	-51.7786199052803	-1.07051133287368	-1.05397409363677	-1.08792978339635	-1.01759099419214	-1.00147642473577	-1.03456425257678	-0.95511432411274	-0.941449782145955	-0.971591129466369	0.00231119963952625	0.00225366837492001	0.00218675405821706
256	10.5789757830327	0.39	-0.215282741668305	-0.221006423878345	-0.209559059458264	0.582535189456018	-15.0292943038476	-15.3002539464821	-14.758334661213	32.06	18.39	57.39	-0.469960573869562	-0.461637813372029	-0.453315052874496	-0.45793222631295	-0.449822481675599	-0.441712737038249	-0.444546614535629	-0.436204788442553	-0.42876847274006	-0.215282741668305	46.2789621873557	0.0264469229762701	-52.1511478257135	-1.07051133287368	-1.05397409363677	-1.08792978339635	-1.01759099419214	-1.00147642473577	-1.03456425257678	-0.95511432411274	-0.941449782145955	-0.971591129466369	0.00231119963952625	0.00225366837492001	0.00218675405821706
256	10.5789757830327	0.39	-0.215262055594347	-0.221048373093414	-0.20947573809528	0.595946876107456	-15.0819109713155	-15.3463886359006	-14.8174333067303	31.87	18.19	55.76	-0.474126178830145	-0.465955149966563	-0.457784121102982	-0.462032800802316	-0.454070187641844	-0.446107574481372	-0.449022109007643	-0.441189837738301	-0.433955648332369	-0.215262055594347	45.1381343420849	-0.0182299002302777	-51.8671308297818	-1.07051133287368	-1.05397409363677	-1.08792978339635	-1.01759099419214	-1.00147642473577	-1.03456425257678	-0.95511432411274	-0.941449782145955	-0.971591129466369	0.00231119963952625	0.00225366837492001	0.00218675405821706
256	10.5789757830327	0.39	-0.215253708780412	-0.220992667137103	-0.209514750423722	0.594174503974497	-14.9524727249912	-15.2156466421459	-14.6892988078366	31.71	18.23	56.29	-0.472446122273528	-0.464274567060169	-0.45610301184681	-0.460431475108357	-0.452467728464167	-0.444503981819978	-0.447480524197813	-0.439102060248283	-0.431463617852571	-0.215253708780412	45.7446998599739	-0.0229469383184966	-51.9542195091529	-1.07051133287368	-1.05397409363677	-1.08792978339635	-1.01759099419214	-1.00147642473577	-1.03456425257678	-0.95511432411274	-0.941449782145955	-0.971591129466369	0.00231119963952625	0.00225366837492001	0.00218675405821706
256	10.5789757830327	0.39	-0.215251219467411	-0.220956409357921	-0.209546029576901	0.585970757576437	-14.9003787470642	-15.1671211209315	-14.6336363731969	31.91	18.12	56.63	-0.468083558835709	-0.459851428383491	-0.451619297931274	-0.456136687815012	-0.448114665577198	-0.440092643339383	-0.442418174882702	-0.434408041983491	-0.426780360072728	-0.215251219467411	45.9959629943133	0.0714191615582726	-51.8786981465792	-1.07051133287368	-1.05397409363677	-1.08792978339635	-1.01759099419214	-1.00147642473577	-1.03456425257678	-0.95511432411274	-0.941449782145955	-0.971591129466369	0.00231119963952625	0.00225366837492001	0.00218675405821706
256	10.5789757830327	0.39	-0.215228433930262	-0.220956004703643	-0.209500863156881	0.582559532064577	-15.0024226133802	-15.2728842557976	-14.7319609709627	32.03	18.01	56.71	-0.469542633924419	-0.46122768372711	-0.452912733529801	-0.457531347755862	-0.449429100812915	-0.441326853869967	-0.443611150929549	-0.435744187895683	-0.427181082336293	-0.215228433930262	45.852317331529	-0.0512744312209633	-52.0764690601398	-1.07051133287368	-1.05397409363677	-1.08792978339635	-1.01759099419214	-1.00147642473577	-1.03456425257678	-0.95511432411274	-0.941449782145955	-0.971591129466369	0.00231119963952625	0.00225366837492001	0.00218675405821706
256	10.5789757830327	0.39	-0.215206350043589	-0.220894888266592	-0.209517811820587	0.592631684468324	-14.8673659207987	-15.129879871905	-14.6048519696924	31.67	18	57.59	-0.470277433703463	-0.462117792762304	-0.453958151821144	-0.458325464497631	-0.450373198544659	-0.442420932591687	-0.44371307967279	-0.435582862225756	-0.427859592790332	-0.215206350043589	46.1017561438243	-0.147285650629012	-52.1142661840711	-1.07051133287368	-1.05397409363677	-1.08792978339635	-1.01759099419214	-1.00147642473577	-1.03456425257678	-0.95511432411274	-0.941449782145955	-0.971591129466369	0.00231119963952625	0.00225366837492001	0.00218675405821706
256	10.5789757830327	0.39	-0.215144184655756	-0.220906771152128	-0.209381598159385	0.579195000667293	-14.7741112208651	-15.0423036877795	-14.5059187539506	32.17	18.51	56.41	-0.460433781353068	-0.452224608460744	-0.44401543556842	-0.448625229785776	-0.440626594098474	-0.432627958411173	-0.436440851755846	-0.428605072768921	-0.420500980601866	-0.215144184655756	45.875305606009	0.0130267414735805	-52.1033416867392	-1.07051133287368	-1.05397409363677	-1.08792978339635	-1.01759099419214	-1.00147642473577	-1.03456425257678	-0.95511432411274	-0.941449782145955	-0.971591129466369	0.00231119963952625	0.00225366837492001	0.00218675405821706
256	10.5789757830327	0.39	-0.215077420954548	-0.220781509549805	-0.209373332359291	0.577223821294405	-14.7188197650223	-14.9870904924705	-14.4505490375741	31.86	18.04	56.78	-0.463152249407453	-0.454861768281032	-0.446571287154611	-0.451340695464594	-0.443261642578373	-0.435182589692152	-0.437126905130568	-0.429239542514595	-0.421973889102022	-0.215077420954548	45.5596797010355	0.229470302531205	-51.6570352255765	-1.07051133287368	-1.05397409363677	-1.08792978339635	-1.01759099419214	-1.00147642473577	-1.03456425257678	-0.95511432411274	-0.941449782145955	-0.971591129466369	0.00231119963952625	0.00225366837492001	0.00218675405821706
256	10.5789757830327	0.39	-0.215030426047468	-0.220772058869733	-0.209288793225203	0.587822619968988	-15.1392580350085	-15.4092436897287	-14.8692723802882	32.24	18.16	57.21	-0.470703957787915	-0.46245674470065	-0.454209531613384	-0.458617628580157	-0.450582180299136	-0.442546732018115	-0.444007555278443	-0.43646429875428	-0.428702539975442	-0.215030426047468	46.2131769882946	0.231398278710034	-51.9288945670948	-1.07051133287368	-1.05397409363677	-1.08792978339635	-1.01759099419214	-1.00147642473577	-1.03456425257678	-0.95511432411274	-0.941449782145955	-0.971591129466369	0.00231119963952625	0.00225366837492001	0.00218675405821706
256	10.5789757830327	0.39	-0.215023970715355	-0.220768100550307	-0.209279840880403	0.600900904781626	-15.0837011762712	-15.3454977934604	-14.821904559082	32.21	18.02	57.26	-0.469205584886319	-0.461200863466212	-0.453196142046105	-0.457164449758665	-0.449365152006526	-0.441565854254388	-0.442534945377156	-0.435096131205962	-0.427186241630809	-0.215023970715355	46.0392984772078	0.0529512001013966	-51.9241825716509	-1.07051133287368	-1.05397409363677	-1.08792978339635	-1.01759099419214	-1.00147642473577	-1.03456425257678	-0.95511432411274	-0.941449782145955	-0.971591129466369	0.00231119963952625	0.00225366837492001	0.00218675405821706
256	10.5789757830327	0.39	-0.214786333922912	-0.220505102154331	-0.209067565691493	0.593857348829009	-15.123063162956	-15.3894146746903	-14.8567116512216	31.52	18.04	56.63	-0.480634233477454	-0.472315680927918	-0.463997128378381	-0.468454078916985	-0.460346333772988	-0.45223858862899	-0.453605410440643	-0.445919823459895	-0.438148850131636	-0.214786333922912	45.5494599016619	-0.0992282099816233	-51.9607085811388	-1.07051133287368	-1.05397409363677	-1.08792978339635	-1.01759099419214	-1.00147642473577	-1.03456425257678	-0.95511432411274	-0.941449782145955	-0.971591129466369	0.00231119963952625	0.00225366837492001	0.00218675405821706
256	10.5789757830327	0.39	-0.214671233692108	-0.220367945637975	-0.20897452174624	0.605862550007574	-15.1256178792815	-15.3854345954663	-14.8658011630968	31.53	17.55	56.37	-0.480437637459973	-0.472324397075253	-0.464211156690534	-0.468261359156115	-0.460353741864109	-0.452446124572103	-0.45235208162653	-0.444753285334839	-0.437076178150289	-0.214671233692108	45.8104982770727	0.00868668368252922	-51.7053749320517	-1.07051133287368	-1.05397409363677	-1.08792978339635	-1.01759099419214	-1.00147642473577	-1.03456425257678	-0.95511432411274	-0.941449782145955	-0.971591129466369	0.00231119963952625	0.00225366837492001	0.00218675405821706
256	10.5789757830327	0.39	-0.214661112593097	-0.220390450262408	-0.208931774923787	0.587392801012622	-14.9510368870429	-15.2179024725572	-14.6841713015286	31.8	17.84	56.91	-0.471165708698085	-0.46290320912216	-0.454640709546236	-0.459163144263341	-0.451111125165349	-0.443059106067357	-0.444455767570892	-0.436530042751626	-0.428660865056255	-0.214661112593097	45.927849241753	-0.100370907864127	-52.04208282441	-1.07051133287368	-1.05397409363677	-1.08792978339635	-1.01759099419214	-1.00147642473577	-1.03456425257678	-0.95511432411274	-0.941449782145955	-0.971591129466369	0.00231119963952625	0.00225366837492001	0.00218675405821706
256	10.5789757830327	0.39	-0.214627508632986	-0.220344536083218	-0.208910481182754	0.591719575482048	-14.915205425714	-15.1790618771833	-14.6513489742447	32.12	17.93	56.68	-0.465358042598359	-0.457268759955189	-0.449179477312019	-0.453434282530683	-0.445552269680936	-0.437670256831188	-0.439037984902556	-0.431557902541847	-0.423692860813463	-0.214627508632986	45.94015918307	0.0131562759525835	-51.8907805206036	-1.07051133287368	-1.05397409363677	-1.08792978339635	-1.01759099419214	-1.00147642473577	-1.03456425257678	-0.95511432411274	-0.941449782145955	-0.971591129466369	0.00231119963952625	0.00225366837492001	0.00218675405821706
256	10.5789757830327	0.39	-0.214593022682611	-0.220288005053972	-0.20889804031125	0.597188212897921	-15.1080780788149	-15.3723322553736	-14.8438239022563	31.69	17.74	56.8	-0.477626905894901	-0.469416381777757	-0.461205857660612	-0.465485312062164	-0.457483504932597	-0.44948169780303	-0.450296217010949	-0.442383877262497	-0.434473699375553	-0.214593022682611	46.0525376780191	0.0257543791548104	-51.9053985773121	-1.07051133287368	-1.05397409363677	-1.08792978339635	-1.01759099419214	-1.00147642473577	-1.03456425257678	-0.95511432411274	-0.941449782145955	-0.971591129466369	0.00231119963952625	0.00225366837492001	0.00218675405821706
256	10.5789757830327	0.39	-0.214439488547597	-0.220108275660035	-0.208770701435159	0.596961684407798	-15.1462500964956	-15.411296692247	-14.8812035007441	32.12	18.17	56.49	-0.472529351141419	-0.464402695843447	-0.456276040545475	-0.460422615223068	-0.452504174016674	-0.44458573281028	-0.446949741370684	-0.439185966175615	-0.431288257476464	-0.214439488547597	46.0863636707588	-0.111449959162711	-52.1042517109264	-1.07051133287368	-1.05397409363677	-1.08792978339635	-1.01759099419214	-1.00147642473577	-1.03456425257678	-0.95511432411274	-0.941449782145955	-0.971591129466369	0.00231119963952625	0.00225366837492001	0.00218675405821706
256	10.5789757830327	0.39	-0.21442139196319	-0.220088534055317	-0.208754249871063	0.596068411469126	-15.0460212019977	-15.3098029200369	-14.7822394839586	31.91	18.02	56.14	-0.472441371956136	-0.464301398017983	-0.456161424079831	-0.46038258765757	-0.452450381700257	-0.444518175742943	-0.446702849338411	-0.43897961188271	-0.431093553120603	-0.21442139196319	45.7412566506457	-0.0828967312528556	-52.0397234641576	-1.07051133287368	-1.05397409363677	-1.08792978339635	-1.01759099419214	-1.00147642473577	-1.03456425257678	-0.95511432411274	-0.941449782145955	-0.971591129466369	0.00231119963952625	0.00225366837492001	0.00218675405821706
256	10.5789757830327	0.39	-0.214286642918563	-0.219984337286423	-0.208588948550703	0.591116933429092	-14.8746426654315	-15.1381098748936	-14.6111754559694	32.34	17.93	56.61	-0.460968536107398	-0.452945731750596	-0.444922927393794	-0.449110519063039	-0.44129409441191	-0.433477669760782	-0.43485626364619	-0.427720278625577	-0.42024897138967	-0.214286642918563	46.0923579555981	-0.0955186670176389	-52.1726486572584	-1.07051133287368	-1.05397409363677	-1.08792978339635	-1.01759099419214	-1.00147642473577	-1.03456425257678	-0.95511432411274	-0.941449782145955	-0.971591129466369	0.00231119963952625	0.00225366837492001	0.00218675405821706
256	10.5789757830327	0.39	-0.214239111201159	-0.21990348637861	-0.208574736023709	0.592823535813242	-14.9717038463356	-15.235955072014	-14.7074526206572	31.68	18.09	56.53	-0.473553792378129	-0.46534051205083	-0.457127231723532	-0.461518239619152	-0.45351370298749	-0.445509166355827	-0.447224893958371	-0.439923341249708	-0.431636612381023	-0.214239111201159	46.0272102332664	-0.0427885341725808	-51.9337963599026	-1.07051133287368	-1.05397409363677	-1.08792978339635	-1.01759099419214	-1.00147642473577	-1.03456425257678	-0.95511432411274	-0.941449782145955	-0.971591129466369	0.00231119963952625	0.00225366837492001	0.00218675405821706
256	10.5789757830327	0.39	-0.214230940880435	-0.2199306007186	-0.208531281042271	0.589489734375338	-15.0643639692116	-15.3320907745008	-14.7966371639223	31.88	18.15	56.66	-0.473497288067219	-0.465229145247572	-0.456961002427925	-0.4614171201801	-0.453359919547227	-0.445302718914353	-0.447333908419277	-0.439719537112334	-0.43177787935857	-0.214230940880435	46.075866025078	0.0330586782400539	-52.0300298015032	-1.07051133287368	-1.05397409363677	-1.08792978339635	-1.01759099419214	-1.00147642473577	-1.03456425257678	-0.95511432411274	-0.941449782145955	-0.971591129466369	0.00231119963952625	0.00225366837492001	0.00218675405821706
256	10.5789757830327	0.39	-0.214149759264447	-0.219819241634341	-0.208480276894553	0.592303959922198	-14.9087723565933	-15.1721961381235	-14.6453485750631	32.24	18.2	56.38	-0.463381839912737	-0.455336478815968	-0.447291117719198	-0.451482309510632	-0.443643551285881	-0.435804793061129	-0.438606634265903	-0.43085287649647	-0.423243308035019	-0.214149759264447	46.0153320628919	0.0328925130766442	-51.9808337228142	-1.07051133287368	-1.05397409363677	-1.08792978339635	-1.01759099419214	-1.00147642473577	-1.03456425257678	-0.95511432411274	-0.941449782145955	-0.971591129466369	0.00231119963952625	0.00225366837492001	0.00218675405821706
256	10.5789757830327	0.39	-0.214101960540071	-0.219747576819976	-0.208456344260166	0.588536191458952	-14.6901030942185	-14.9516931587988	-14.4285130296382	32.23	18.14	56.21	-0.456860107031055	-0.448867028010964	-0.440873948990874	-0.445131236319755	-0.437343361888486	-0.429555487457216	-0.432179949821885	-0.424585635605222	-0.417075468441091	-0.214101960540071	45.9218943502669	-0.185353038435129	-52.1164149947633	-1.07051133287368	-1.05397409363677	-1.08792978339635	-1.01759099419214	-1.00147642473577	-1.03456425257678	-0.95511432411274	-0.941449782145955	-0.971591129466369	0.00231119963952625	0.00225366837492001	0.00218675405821706
256	10.5789757830327	0.39	-0.21409748738513	-0.219852339484141	-0.208342635286119	0.582269893149617	-14.8081836664216	-15.0753026055469	-14.5410647272963	31.57	17.7	56.07	-0.47010294501546	-0.461773201776609	-0.453443458537758	-0.458178657406198	-0.450060200344438	-0.441941743282677	-0.443851802772939	-0.435701351426558	-0.428016075104205	-0.21409748738513	45.2303957447727	-0.148500739890279	-51.9135325270301	-1.07051133287368	-1.05397409363677	-1.08792978339635	-1.01759099419214	-1.00147642473577	-1.03456425257678	-0.95511432411274	-0.941449782145955	-0.971591129466369	0.00231119963952625	0.00225366837492001	0.00218675405821706
256	10.5789757830327	0.39	-0.214009485674159	-0.219676238298719	-0.2083427330496	0.585799420434456	-15.015158469309	-15.2840505243079	-14.74626641431	32.12	18.16	56.85	-0.468522524064931	-0.4602798148362	-0.452037105607469	-0.456516866910358	-0.448485373014812	-0.440453879119265	-0.442740941289012	-0.434893992856121	-0.427130032269956	-0.214009485674159	46.348378707135	0.025632841676024	-52.0733280427696	-1.07051133287368	-1.05397409363677	-1.08792978339635	-1.01759099419214	-1.00147642473577	-1.03456425257678	-0.95511432411274	-0.941449782145955	-0.971591129466369	0.00231119963952625	0.00225366837492001	0.00218675405821706
256	10.5789757830327	0.39	-0.213966747148374	-0.219627204758483	-0.208306289538265	0.592106018276197	-14.8923255910133	-15.1555666332474	-14.6290845487792	31.6	17.69	56.74	-0.472182808053427	-0.463981340069753	-0.455779872086079	-0.46019930759661	-0.452205984199424	-0.444212660802237	-0.444765317753684	-0.437119946449347	-0.429762517433713	-0.213966747148374	45.8049094628766	0.012263391803467	-51.8875065406775	-1.07051133287368	-1.05397409363677	-1.08792978339635	-1.01759099419214	-1.00147642473577	-1.03456425257678	-0.95511432411274	-0.941449782145955	-0.971591129466369	0.00231119963952625	0.00225366837492001	0.00218675405821706
256	10.5789757830327	0.39	-0.213965704856669	-0.219637722363968	-0.20829368734937	0.585890592492372	-14.8564171084299	-15.1224164355348	-14.5904177813251	32.05	18.08	57.68	-0.464576817718019	-0.45640503370266	-0.4482332496873	-0.452687447663909	-0.444724794540267	-0.436762141416626	-0.43776213361712	-0.43045285405173	-0.422619792815558	-0.213965704856669	46.1991600714867	0.169804863692248	-51.8807182963266	-1.07051133287368	-1.05397409363677	-1.08792978339635	-1.01759099419214	-1.00147642473577	-1.03456425257678	-0.95511432411274	-0.941449782145955	-0.971591129466369	0.00231119963952625	0.00225366837492001	0.00218675405821706
256	10.5789757830327	0.39	-0.213961893104351	-0.219687553529415	-0.208236232679287	0.591125214490424	-15.0373523932924	-15.3036970371053	-14.7710077494794	32.23	18.16	57.21	-0.467679294086698	-0.459539831138615	-0.451400368190532	-0.455673614111114	-0.447743097311734	-0.439812580512355	-0.441711553408363	-0.434042569118642	-0.42639827728026	-0.213961893104351	46.326306870261	0.0649210520549455	-52.0367562420743	-1.07051133287368	-1.05397409363677	-1.08792978339635	-1.01759099419214	-1.00147642473577	-1.03456425257678	-0.95511432411274	-0.941449782145955	-0.971591129466369	0.00231119963952625	0.00225366837492001	0.00218675405821706
256	10.5789757830327	0.39	-0.213958322672974	-0.219632460017496	-0.208284185328452	0.589815114101723	-14.8700025369847	-15.1340974821565	-14.605907591813	31.41	17.88	55.66	-0.474323641087417	-0.466046538595223	-0.457769436103029	-0.462328946880285	-0.454261155720513	-0.44619336456074	-0.447876260224594	-0.440978597616319	-0.432925335414589	-0.213958322672974	45.415415348926	0.1267754327607	-51.6881782550669	-1.07051133287368	-1.05397409363677	-1.08792978339635	-1.01759099419214	-1.00147642473577	-1.03456425257678	-0.95511432411274	-0.941449782145955	-0.971591129466369	0.00231119963952625	0.00225366837492001	0.00218675405821706
256	10.5789757830327	0.39	-0.213918438469696	-0.219569645520124	-0.208267231419269	0.59021334634665	-14.6982595054333	-14.9590894629394	-14.4374295479272	32.34	18.2	57.49	-0.455522621801653	-0.447580029681862	-0.439637437562071	-0.443804776883757	-0.436066499672275	-0.428328222460792	-0.430076804182727	-0.422153017217236	-0.414624350795593	-0.213918438469696	46.4337250819009	0.0196836726716254	-52.0810682116154	-1.07051133287368	-1.05397409363677	-1.08792978339635	-1.01759099419214	-1.00147642473577	-1.03456425257678	-0.95511432411274	-0.941449782145955	-0.971591129466369	0.00231119963952625	0.00225366837492001	0.00218675405821706
256	10.5789757830327	0.39	-0.213880317631699	-0.219630322061526	-0.208130313201872	0.591195978246405	-14.9963626093185	-15.2619423516701	-14.7307828669668	31.93	18.01	56.47	-0.470578417733855	-0.46238967661177	-0.454200935489685	-0.458561354933309	-0.450581727983513	-0.442602101033717	-0.444382037198232	-0.436857940690884	-0.429195613045877	-0.213880317631699	45.7399896989928	-0.0581950183748835	-51.9326392629565	-1.07051133287368	-1.05397409363677	-1.08792978339635	-1.01759099419214	-1.00147642473577	-1.03456425257678	-0.95511432411274	-0.941449782145955	-0.971591129466369	0.00231119963952625	0.00225366837492001	0.00218675405821706
256	10.5789757830327	0.39	-0.213861245408317	-0.219500805342483	-0.208221685474151	0.60037250269794	-15.1254725485367	-15.3882834673773	-14.8626616296961	32.18	18.03	56.42	-0.470973685105866	-0.462930096151007	-0.454886507196149	-0.458894067516263	-0.451056781974303	-0.443219496432343	-0.445144934760912	-0.437437305648028	-0.429667749519322	-0.213861245408317	45.9604103071519	-0.122720602728555	-52.0900843961677	-1.07051133287368	-1.05397409363677	-1.08792978339635	-1.01759099419214	-1.00147642473577	-1.03456425257678	-0.95511432411274	-0.941449782145955	-0.971591129466369	0.00231119963952625	0.00225366837492001	0.00218675405821706
256	10.5789757830327	0.39	-0.213829352899879	-0.21956269719407	-0.208096008605688	0.589103061255533	-14.9294723443605	-15.1950138660039	-14.6639308227171	32.35	18.37	57.76	-0.462532995882768	-0.454449968343597	-0.446366940804427	-0.450632225953748	-0.442757171147182	-0.434882116340616	-0.436919127845544	-0.428881788877895	-0.421438188782019	-0.213829352899879	46.1682818938347	-0.295015374977219	-52.47121428494	-1.07051133287368	-1.05397409363677	-1.08792978339635	-1.01759099419214	-1.00147642473577	-1.03456425257678	-0.95511432411274	-0.941449782145955	-0.971591129466369	0.00231119963952625	0.00225366837492001	0.00218675405821706
256	10.5789757830327	0.39	-0.213776719659037	-0.219431860240855	-0.208121579077218	0.587101324411007	-14.8689964167933	-15.1345572603663	-14.6034355732202	32.21	18.26	56.47	-0.462715350463571	-0.454596244189806	-0.446477137916041	-0.450840166798812	-0.442929430267044	-0.435018693735277	-0.437674706777861	-0.429882440778529	-0.42272926905883	-0.213776719659037	46.1017085287507	0.0408897636264161	-51.987784967383	-1.07051133287368	-1.05397409363677	-1.08792978339635	-1.01759099419214	-1.00147642473577	-1.03456425257678	-0.95511432411274	-0.941449782145955	-0.971591129466369	0.00231119963952625	0.00225366837492001	0.00218675405821706
256	10.5789757830327	0.39	-0.213709913121736	-0.21936716065912	-0.208052665584351	0.586531302514461	-14.9301963733357	-15.197163881794	-14.6632288648774	32.29	18.38	57.5	-0.463504887598742	-0.455362529856011	-0.447220172113281	-0.451592647296692	-0.443659551041061	-0.43572645478543	-0.437803894085899	-0.429903924996174	-0.422361878086057	-0.213709913121736	46.7463694277004	0.0784385571986922	-52.1585252402669	-1.07051133287368	-1.05397409363677	-1.08792978339635	-1.01759099419214	-1.00147642473577	-1.03456425257678	-0.95511432411274	-0.941449782145955	-0.971591129466369	0.00231119963952625	0.00225366837492001	0.00218675405821706
256	10.5789757830327	0.39	-0.213569500618138	-0.219235777935294	-0.207903223300981	0.576816049680721	-14.6597805432602	-14.9271984980513	-14.392362588469	31.95	17.94	56.4	-0.459981168840494	-0.451740692676811	-0.443500216513128	-0.448230561548915	-0.440200595305756	-0.432170629062597	-0.43422057746903	-0.426652149051185	-0.418881585657694	-0.213569500618138	46.1790249579751	-0.10352130680969	-52.1048680953266	-1.07051133287368	-1.05397409363677	-1.08792978339635	-1.01759099419214	-1.00147642473577	-1.03456425257678	-0.95511432411274	-0.941449782145955	-0.971591129466369	0.00231119963952625	0.00225366837492001	0.00218675405821706
256	10.5789757830327	0.39	-0.213312230502435	-0.21904269506232	-0.20758176594255	0.589415958823912	-15.0247947707019	-15.291859049999	-14.7577304914049	32.2	18.14	57.56	-0.467710406952488	-0.459542090572899	-0.451373774193309	-0.455709812155043	-0.447751079854815	-0.439792347554586	-0.441224853643804	-0.433688110070663	-0.42556941796493	-0.213312230502435	46.0545922889019	0.141849392345418	-51.9354690064929	-1.07051133287368	-1.05397409363677	-1.08792978339635	-1.01759099419214	-1.00147642473577	-1.03456425257678	-0.95511432411274	-0.941449782145955	-0.971591129466369	0.00231119963952625	0.00225366837492001	0.00218675405821706
256	10.5789757830327	0.39	-0.213223369076937	-0.218847449891174	-0.2075992882627	0.590679074373088	-14.929538499387	-15.1942176497649	-14.6648593490091	32.08	18.34	57.16	-0.466454004949812	-0.458328502698473	-0.450203000447135	-0.454511653934306	-0.446594184198571	-0.438676714462836	-0.440977585922177	-0.432947281249685	-0.425723091221081	-0.213223369076937	46.2513957723838	-0.117694720910771	-52.22298980332	-1.07051133287368	-1.05397409363677	-1.08792978339635	-1.01759099419214	-1.00147642473577	-1.03456425257678	-0.95511432411274	-0.941449782145955	-0.971591129466369	0.00231119963952625	0.00225366837492001	0.00218675405821706
256	10.5789757830327	0.39	-0.21304703460162	-0.218669719728823	-0.207424349474418	0.599053649923852	-14.9461360439586	-15.2065452729727	-14.6857268149445	31.96	17.57	56.19	-0.4685582499097	-0.460534277967562	-0.452510306025424	-0.456588066333316	-0.448769081534564	-0.440950096735813	-0.441708055041428	-0.434185171126752	-0.426494993828193	-0.21304703460162	45.8983886514641	-0.0355773414236192	-51.8234453784956	-1.07051133287368	-1.05397409363677	-1.08792978339635	-1.01759099419214	-1.00147642473577	-1.03456425257678	-0.95511432411274	-0.941449782145955	-0.971591129466369	0.00231119963952625	0.00225366837492001	0.00218675405821706
256	10.5789757830327	0.39	-0.212977827254302	-0.218697968111612	-0.207257686396992	0.586443669248243	-14.9523115629677	-15.2197228235659	-14.6849003023695	31.36	17.77	55.2	-0.477780193743887	-0.469385572805057	-0.460990951866227	-0.465709977486168	-0.457527430826389	-0.449344884166609	-0.452018258537523	-0.44403433725626	-0.436093040936051	-0.212977827254302	45.3380713032836	0.0992239854755343	-51.6445962384143	-1.07051133287368	-1.05397409363677	-1.08792978339635	-1.01759099419214	-1.00147642473577	-1.03456425257678	-0.95511432411274	-0.941449782145955	-0.971591129466369	0.00231119963952625	0.00225366837492001	0.00218675405821706
256	10.5789757830327	0.39	-0.212929855722244	-0.218611359297044	-0.207248352147444	0.588125305990132	-15.0038038616128	-15.2712067951202	-14.7364009281054	31.78	18.16	55.06	-0.473132686806187	-0.464848006355743	-0.4565633259053	-0.461084819534174	-0.453011100476256	-0.444937381418338	-0.44854994593576	-0.44062904301545	-0.433114897342704	-0.212929855722244	45.4031587427195	-0.0965775828808908	-51.9343580799597	-1.07051133287368	-1.05397409363677	-1.08792978339635	-1.01759099419214	-1.00147642473577	-1.03456425257678	-0.95511432411274	-0.941449782145955	-0.971591129466369	0.00231119963952625	0.00225366837492001	0.00218675405821706
256	10.5789757830327	0.39	-0.212926031846798	-0.218550645351824	-0.207301418341773	0.58883871692985	-14.8974510495412	-15.1625677355791	-14.6323343635032	32.3	17.97	57.29	-0.462333551607978	-0.454249674181409	-0.44616579675484	-0.450449680646983	-0.442573592068677	-0.434697503490371	-0.435913148618383	-0.428288315069522	-0.420667874615172	-0.212926031846798	46.0078349076277	-0.0554526520173366	-52.0965685245408	-1.07051133287368	-1.05397409363677	-1.08792978339635	-1.01759099419214	-1.00147642473577	-1.03456425257678	-0.95511432411274	-0.941449782145955	-0.971591129466369	0.00231119963952625	0.00225366837492001	0.00218675405821706
256	10.5789757830327	0.39	-0.212909812828056	-0.218529317553514	-0.207290308102598	0.584229152060746	-14.6405748356914	-14.9036081168051	-14.3775415545777	31.8	17.84	55.82	-0.461462982908542	-0.453318638159563	-0.445174293410584	-0.449708015643447	-0.441771133918515	-0.433834252193583	-0.436101095802022	-0.428221129867858	-0.42051042074052	-0.212909812828056	45.5816215065726	-0.0389172987935705	-51.8602505425964	-1.07051133287368	-1.05397409363677	-1.08792978339635	-1.01759099419214	-1.00147642473577	-1.03456425257678	-0.95511432411274	-0.941449782145955	-0.971591129466369	0.00231119963952625	0.00225366837492001	0.00218675405821706
256	10.5789757830327	0.39	-0.212869148811598	-0.218553630315244	-0.207184667307952	0.581706404906134	-14.7592547751989	-15.0257996167536	-14.4927099336442	31.38	17.72	55.46	-0.471412779446884	-0.463050319690371	-0.454687859933858	-0.459499124152459	-0.451348002457399	-0.443196880762339	-0.445683940403465	-0.437161249366276	-0.429870295778051	-0.212869148811598	45.067398100896	-0.0846052157053478	-51.8072137309806	-1.07051133287368	-1.05397409363677	-1.08792978339635	-1.01759099419214	-1.00147642473577	-1.03456425257678	-0.95511432411274	-0.941449782145955	-0.971591129466369	0.00231119963952625	0.00225366837492001	0.00218675405821706
256	10.5789757830327	0.39	-0.212796449492852	-0.218416218689179	-0.207176680296525	0.598536615260093	-14.8128499715137	-15.0712148053467	-14.5544851376807	31.5	17.46	56.35	-0.470971689551053	-0.462897853176049	-0.454824016801045	-0.45904061612321	-0.451171313347087	-0.443302010570963	-0.443372455755231	-0.436082292061879	-0.427964570543543	-0.212796449492852	45.8896667924416	-0.0575130289945485	-51.7711059976161	-1.07051133287368	-1.05397409363677	-1.08792978339635	-1.01759099419214	-1.00147642473577	-1.03456425257678	-0.95511432411274	-0.941449782145955	-0.971591129466369	0.00231119963952625	0.00225366837492001	0.00218675405821706
256	10.5789757830327	0.39	-0.212690860389893	-0.218304959166158	-0.207076761613627	0.599291721403209	-15.0028141385547	-15.2640813531603	-14.7415469239491	31.09	17.64	56.22	-0.483224834841078	-0.474953730691004	-0.466682626540931	-0.471079922724379	-0.463016696617336	-0.454953470510294	-0.455890926272704	-0.447915568513652	-0.440194585834966	-0.212690860389893	45.3217894197154	-0.0699216538504075	-51.7745588157574	-1.07051133287368	-1.05397409363677	-1.08792978339635	-1.01759099419214	-1.00147642473577	-1.03456425257678	-0.95511432411274	-0.941449782145955	-0.971591129466369	0.00231119963952625	0.00225366837492001	0.00218675405821706
256	10.5789757830327	0.39	-0.212683053836148	-0.218375939215538	-0.206990168456758	0.58111122482295	-14.8943521948306	-15.163665937985	-14.6250384516761	31.71	18.09	56.15	-0.470857073598553	-0.462494433488953	-0.454131793379352	-0.458883216613257	-0.450733237759707	-0.442583258906157	-0.445210785330782	-0.437720638277248	-0.429714165688708	-0.212683053836148	45.979505468408	0.119782588311548	-51.8482811042799	-1.07051133287368	-1.05397409363677	-1.08792978339635	-1.01759099419214	-1.00147642473577	-1.03456425257678	-0.95511432411274	-0.941449782145955	-0.971591129466369	0.00231119963952625	0.00225366837492001	0.00218675405821706
256	10.5789757830327	0.39	-0.212669115135141	-0.218339944088865	-0.206998286181417	0.581136921954197	-14.7813116722245	-15.0485673545455	-14.5140559899035	31.83	18.32	57.25	-0.465534219844747	-0.45726654474737	-0.448998869649993	-0.453669224341974	-0.445612266145024	-0.437555307948075	-0.439925980161153	-0.432202156454026	-0.424324975887896	-0.212669115135141	46.3498565022055	0.0741431229543746	-52.0003315454037	-1.07051133287368	-1.05397409363677	-1.08792978339635	-1.01759099419214	-1.00147642473577	-1.03456425257678	-0.95511432411274	-0.941449782145955	-0.971591129466369	0.00231119963952625	0.00225366837492001	0.00218675405821706
256	10.5789757830327	0.39	-0.212585465568098	-0.218281916397901	-0.206889014738295	0.593257678226385	-14.8953530347093	-15.1580203084704	-14.6326857609482	31.4	17.75	56.19	-0.475227692813012	-0.466992662119907	-0.458757631426803	-0.463212506528635	-0.45518568219499	-0.447158857861346	-0.448403773457158	-0.440963591226661	-0.432817595475049	-0.212585465568098	45.3378828918224	0.119125879644102	-51.6624493944614	-1.07051133287368	-1.05397409363677	-1.08792978339635	-1.01759099419214	-1.00147642473577	-1.03456425257678	-0.95511432411274	-0.941449782145955	-0.971591129466369	0.00231119963952625	0.00225366837492001	0.00218675405821706
256	10.5789757830327	0.39	-0.212448033866972	-0.218054628020459	-0.206841439713486	0.596177169438521	-14.8822088887785	-15.1430597818019	-14.6213579957551	31.79	18.06	56.66	-0.469060340994833	-0.460980414573529	-0.452900488152225	-0.457114623198959	-0.449240470987079	-0.441366318775199	-0.443638446854686	-0.435491412920013	-0.427933811282945	-0.212448033866972	46.3608374656906	-0.0597669429170031	-52.0346391070579	-1.07051133287368	-1.05397409363677	-1.08792978339635	-1.01759099419214	-1.00147642473577	-1.03456425257678	-0.95511432411274	-0.941449782145955	-0.971591129466369	0.00231119963952625	0.00225366837492001	0.00218675405821706
256	10.5789757830327	0.39	-0.212414975140154	-0.218049275844163	-0.206780674436146	0.585990447522834	-14.8390589266763	-15.1046927908246	-14.573425062528	32.6	18.29	56.56	-0.456398213803573	-0.448371912123563	-0.440345610443553	-0.444605209575652	-0.436786301804698	-0.428967394033744	-0.431957786385795	-0.423785865211233	-0.416770312521361	-0.212414975140154	46.4920851110164	-0.0420375755738061	-52.1505198484864	-1.07051133287368	-1.05397409363677	-1.08792978339635	-1.01759099419214	-1.00147642473577	-1.03456425257678	-0.95511432411274	-0.941449782145955	-0.971591129466369	0.00231119963952625	0.00225366837492001	0.00218675405821706
256	10.5789757830327	0.39	-0.212263235005997	-0.217912694454477	-0.206613775557517	0.59157804904382	-15.1114444760034	-15.3788507914733	-14.8440381605334	32.55	18.46	57.08	-0.465384383598425	-0.457292314497638	-0.44920024539685	-0.453369587216354	-0.445486430502794	-0.437603273789233	-0.440584253696863	-0.432556665660028	-0.425177257469005	-0.212263235005997	46.4926857189846	-0.0128563779572219	-52.1913791823265	-1.07051133287368	-1.05397409363677	-1.08792978339635	-1.01759099419214	-1.00147642473577	-1.03456425257678	-0.95511432411274	-0.941449782145955	-0.971591129466369	0.00231119963952625	0.00225366837492001	0.00218675405821706
256	10.5789757830327	0.39	-0.212217809299424	-0.217864980350886	-0.206570638247963	0.588291127717361	-14.9759745636347	-15.2427901681309	-14.7091589591386	32.23	18.23	56.99	-0.465745404514856	-0.457592819569696	-0.449440234624537	-0.453788283025103	-0.445845000088509	-0.437901717151914	-0.439953025444753	-0.432382784932024	-0.424534073877192	-0.212217809299424	46.2106957772742	-0.0288175008026162	-52.0868431404431	-1.07051133287368	-1.05397409363677	-1.08792978339635	-1.01759099419214	-1.00147642473577	-1.03456425257678	-0.95511432411274	-0.941449782145955	-0.971591129466369	0.00231119963952625	0.00225366837492001	0.00218675405821706
256	10.5789757830327	0.39	-0.212143146965136	-0.217807175846382	-0.206479118083891	0.589516407087301	-15.0427827579231	-15.3101112844826	-14.7754542313637	32.24	18.32	56.74	-0.467677700760599	-0.4595116209506	-0.451345541140601	-0.455669105976427	-0.447712707199442	-0.439756308422457	-0.442693524193742	-0.434421697677299	-0.427053299004231	-0.212143146965136	46.2837786821355	-0.0674476700147315	-52.1559506704793	-1.07051133287368	-1.05397409363677	-1.08792978339635	-1.01759099419214	-1.00147642473577	-1.03456425257678	-0.95511432411274	-0.941449782145955	-0.971591129466369	0.00231119963952625	0.00225366837492001	0.00218675405821706
256	10.5789757830327	0.39	-0.212076975058867	-0.21767574261641	-0.206478207501325	0.597829065875007	-15.1295921617331	-15.3938702861175	-14.8653140373487	31.33	17.84	56.43	-0.483655247895838	-0.47535197526934	-0.467048702642842	-0.471442892572085	-0.463349278614868	-0.455255664657652	-0.456476963132249	-0.449035827000485	-0.441073062662232	-0.212076975058867	45.8245668510717	0.211578078210168	-51.6563681123652	-1.07051133287368	-1.05397409363677	-1.08792978339635	-1.01759099419214	-1.00147642473577	-1.03456425257678	-0.95511432411274	-0.941449782145955	-0.971591129466369	0.00231119963952625	0.00225366837492001	0.00218675405821706
256	10.5789757830327	0.39	-0.211993360190535	-0.217607666162711	-0.206379054218359	0.59733544826253	-15.0396596498417	-15.3026366283402	-14.7766826713433	32.15	18.24	56.69	-0.468784714098343	-0.460728613004527	-0.452672511910712	-0.456767724893602	-0.448918136676519	-0.441068548459436	-0.443080974852074	-0.435847472021314	-0.427795335379257	-0.211993360190535	46.0103054442282	-0.0150632602573722	-52.0366341631281	-1.07051133287368	-1.05397409363677	-1.08792978339635	-1.01759099419214	-1.00147642473577	-1.03456425257678	-0.95511432411274	-0.941449782145955	-0.971591129466369	0.00231119963952625	0.00225366837492001	0.00218675405821706
256	10.5789757830327	0.39	-0.211836772809466	-0.217469788543923	-0.206203757075008	0.586958560076204	-14.9229133594419	-15.1895156510411	-14.6563110678426	31.97	18.23	56.42	-0.467813783142488	-0.459602841497423	-0.451391899852357	-0.455859304130025	-0.447858184283944	-0.439857064437863	-0.442793526052096	-0.435095276516431	-0.427013600415079	-0.211836772809466	46.2709705970101	0.283819068579868	-51.7430043304509	-1.07051133287368	-1.05397409363677	-1.08792978339635	-1.01759099419214	-1.00147642473577	-1.03456425257678	-0.95511432411274	-0.941449782145955	-0.971591129466369	0.00231119963952625	0.00225366837492001	0.00218675405821706
256	10.5789757830327	0.39	-0.211833106569983	-0.21744998361629	-0.206216229523676	0.595849654553352	-14.9881756863687	-15.2510626644675	-14.7252887082699	32.31	18.04	57	-0.464903697250036	-0.4568900177599	-0.448876338269764	-0.452951849242478	-0.445144187213193	-0.437336525183907	-0.438585083757718	-0.431087173563621	-0.423478226236904	-0.211833106569983	46.1416556298277	-0.126947567664616	-52.1420310252551	-1.07051133287368	-1.05397409363677	-1.08792978339635	-1.01759099419214	-1.00147642473577	-1.03456425257678	-0.95511432411274	-0.941449782145955	-0.971591129466369	0.00231119963952625	0.00225366837492001	0.00218675405821706
256	10.5789757830327	0.39	-0.2117160656808	-0.217404109869529	-0.206028021492072	0.598443115112933	-15.0110608912312	-15.2729338501099	-14.7491879323525	31.98	18.01	55.75	-0.470259950016456	-0.462196773303877	-0.454133596591298	-0.458241107363373	-0.450384008272732	-0.442526909182092	-0.444725619592922	-0.437432852327533	-0.429458136055521	-0.2117160656808	45.7647284584718	-0.0554779525619389	-51.915907652303	-1.07051133287368	-1.05397409363677	-1.08792978339635	-1.01759099419214	-1.00147642473577	-1.03456425257678	-0.95511432411274	-0.941449782145955	-0.971591129466369	0.00231119963952625	0.00225366837492001	0.00218675405821706
256	10.5789757830327	0.39	-0.211663140209746	-0.217298298542888	-0.206027981876603	0.603210965758239	-15.1927703013898	-15.4551917668309	-14.9303488359487	32.41	18.23	56.89	-0.469653197292705	-0.461678719709894	-0.453704242127083	-0.457557331942301	-0.449788236134037	-0.442019140325772	-0.443988101918192	-0.436446383233196	-0.428867367852237	-0.211663140209746	46.1985071804477	-0.0109029112686255	-52.0706047322622	-1.07051133287368	-1.05397409363677	-1.08792978339635	-1.01759099419214	-1.00147642473577	-1.03456425257678	-0.95511432411274	-0.941449782145955	-0.971591129466369	0.00231119963952625	0.00225366837492001	0.00218675405821706
256	10.5789757830327	0.39	-0.211583847310656	-0.217227249673854	-0.205940444947457	0.598578377494473	-15.0832912693786	-15.3463502629133	-14.8202322758439	32.68	18.3	57.7	-0.462576292265465	-0.454647054903378	-0.446717817541291	-0.450607069402786	-0.442883002108221	-0.435158934813655	-0.436279050924914	-0.429085018382054	-0.421439782656761	-0.211583847310656	47.0128410719444	-0.128236934458611	-52.3762557377607	-1.07051133287368	-1.05397409363677	-1.08792978339635	-1.01759099419214	-1.00147642473577	-1.03456425257678	-0.95511432411274	-0.941449782145955	-0.971591129466369	0.00231119963952625	0.00225366837492001	0.00218675405821706
256	10.5789757830327	0.39	-0.211306584481948	-0.21688285207467	-0.205730316889225	0.591173712113457	-14.8950034056243	-15.1588002672862	-14.6312065439624	31.87	18.17	57.37	-0.468377483349488	-0.460226672731095	-0.452075862112703	-0.456431444199649	-0.448488521249241	-0.440545598298834	-0.441891095360338	-0.43431669601363	-0.42669542999314	-0.211306584481948	46.3088371960024	0.0963447374324189	-52.0186279238216	-1.07051133287368	-1.05397409363677	-1.08792978339635	-1.01759099419214	-1.00147642473577	-1.03456425257678	-0.95511432411274	-0.941449782145955	-0.971591129466369	0.00231119963952625	0.00225366837492001	0.00218675405821706
256	10.5789757830327	0.39	-0.211272063996037	-0.216889881780479	-0.205654246211594	0.592390115293867	-14.7525838984817	-15.013201481665	-14.4919663152985	31.85	18.12	56.83	-0.464094771615834	-0.456038444796121	-0.447982117976408	-0.452261233965381	-0.444410328220363	-0.436559422475344	-0.438250250966805	-0.430874059091314	-0.423270274021411	-0.211272063996037	46.0808215733896	-0.0718806192893057	-52.0978662477189	-1.07051133287368	-1.05397409363677	-1.08792978339635	-1.01759099419214	-1.00147642473577	-1.03456425257678	-0.95511432411274	-0.941449782145955	-0.971591129466369	0.00231119963952625	0.00225366837492001	0.00218675405821706
256	10.5789757830327	0.39	-0.211240174176846	-0.21691747603919	-0.205562872314502	0.593182577464997	-14.8564279542894	-15.1184495864957	-14.5944063220832	31.7	17.91	55.5	-0.469563146140849	-0.461425029777011	-0.453286913413174	-0.457623868804401	-0.44969267504312	-0.441761481281839	-0.444037678281711	-0.436873773444875	-0.429140615692559	-0.211240174176846	45.3934435749208	0.0423283448657185	-51.6998172630058	-1.07051133287368	-1.05397409363677	-1.08792978339635	-1.01759099419214	-1.00147642473577	-1.03456425257678	-0.95511432411274	-0.941449782145955	-0.971591129466369	0.00231119963952625	0.00225366837492001	0.00218675405821706
256	10.5789757830327	0.39	-0.211238298626941	-0.216822710479798	-0.205653886774085	0.604962024582204	-15.0918847977849	-15.351611149967	-14.8321584456027	32.1	17.99	57.88	-0.470935561103207	-0.462968034163961	-0.455000507224714	-0.458873208664631	-0.451109758728573	-0.443346308792516	-0.443339750787136	-0.435771772005951	-0.428181306842435	-0.211238298626941	46.721987043109	-0.00415907797001462	-52.0506074482722	-1.07051133287368	-1.05397409363677	-1.08792978339635	-1.01759099419214	-1.00147642473577	-1.03456425257678	-0.95511432411274	-0.941449782145955	-0.971591129466369	0.00231119963952625	0.00225366837492001	0.00218675405821706
256	10.5789757830327	0.39	-0.211172379536738	-0.216834889664927	-0.205509869408549	0.588961993406455	-15.1378856711879	-15.4072125785179	-14.868558763858	31.72	18.13	55.44	-0.478224588447234	-0.469864948521501	-0.461505308595767	-0.466060411354463	-0.457913408216851	-0.44976640507924	-0.453258004667396	-0.445280943505462	-0.43722756360056	-0.211172379536738	45.7348812047362	0.0285949019380722	-51.8794052260577	-1.07051133287368	-1.05397409363677	-1.08792978339635	-1.01759099419214	-1.00147642473577	-1.03456425257678	-0.95511432411274	-0.941449782145955	-0.971591129466369	0.00231119963952625	0.00225366837492001	0.00218675405821706
256	10.5789757830327	0.39	-0.211144870850825	-0.216749367992374	-0.205540373709275	0.587822853770594	-14.8373556942817	-15.1019572519925	-14.5727541365708	31.49	17.83	57.38	-0.472135544140148	-0.463863252122259	-0.45559096010437	-0.460178098326926	-0.452115312847535	-0.444052527368145	-0.444705285997149	-0.437328961204524	-0.428841830737638	-0.211144870850825	45.993040291862	0.0726791523083749	-51.8347220390851	-1.07051133287368	-1.05397409363677	-1.08792978339635	-1.01759099419214	-1.00147642473577	-1.03456425257678	-0.95511432411274	-0.941449782145955	-0.971591129466369	0.00231119963952625	0.00225366837492001	0.00218675405821706
256	10.5789757830327	0.39	-0.211065843421445	-0.216697275388674	-0.205434411454216	0.596960685676938	-15.021684262783	-15.2845516071415	-14.7588169184244	32.01	18.24	56.85	-0.470237468987794	-0.462150213445867	-0.454062957903941	-0.458213472702575	-0.450333008701108	-0.44245254469964	-0.445013563758735	-0.437271312472718	-0.429442289489188	-0.211065843421445	45.9529554705647	0.0914622996352082	-51.8985752338354	-1.07051133287368	-1.05397409363677	-1.08792978339635	-1.01759099419214	-1.00147642473577	-1.03456425257678	-0.95511432411274	-0.941449782145955	-0.971591129466369	0.00231119963952625	0.00225366837492001	0.00218675405821706
256	10.5789757830327	0.39	-0.21106435190903	-0.216668551092426	-0.205460152725633	0.588979022155248	-15.0266461056323	-15.293984482552	-14.7593077287127	32.09	18.03	56.5	-0.469333758172225	-0.46112981855881	-0.452925878945395	-0.457314928010519	-0.449321077177537	-0.441327226344556	-0.443401468743329	-0.435312741646526	-0.428055209980915	-0.21106435190903	46.0386200327272	0.092427792880503	-51.9208887559223	-1.07051133287368	-1.05397409363677	-1.08792978339635	-1.01759099419214	-1.00147642473577	-1.03456425257678	-0.95511432411274	-0.941449782145955	-0.971591129466369	0.00231119963952625	0.00225366837492001	0.00218675405821706
256	10.5789757830327	0.39	-0.21096662351869	-0.21656660719845	-0.205366639838931	0.589443158412311	-14.8829010618475	-15.1474283280989	-14.6183737955962	31.78	17.85	56.36	-0.469356026471759	-0.461159422804662	-0.452962819137565	-0.457405212165953	-0.449417311664127	-0.441429411162301	-0.443188990277571	-0.435599532411854	-0.427800225255071	-0.21096662351869	46.0535642797316	0.134147088482861	-51.7909942160641	-1.07051133287368	-1.05397409363677	-1.08792978339635	-1.01759099419214	-1.00147642473577	-1.03456425257678	-0.95511432411274	-0.941449782145955	-0.971591129466369	0.00231119963952625	0.00225366837492001	0.00218675405821706
256	10.5789757830327	0.39	-0.210925249398098	-0.21656593221674	-0.205284566579456	0.600331666002702	-15.0276298528451	-15.2887629389757	-14.7664967667146	32.06	18.17	57	-0.469610790670099	-0.461589807184558	-0.453568823699016	-0.457591443324034	-0.449775751089215	-0.441960058854396	-0.443275416399571	-0.435482834020725	-0.42850009432481	-0.210925249398098	46.4905736263548	-0.100239405147833	-52.1586677192657	-1.07051133287368	-1.05397409363677	-1.08792978339635	-1.01759099419214	-1.00147642473577	-1.03456425257678	-0.95511432411274	-0.941449782145955	-0.971591129466369	0.00231119963952625	0.00225366837492001	0.00218675405821706
256	10.5789757830327	0.39	-0.210924192557132	-0.216511264936511	-0.205337120177754	0.590226866217068	-14.9274553193905	-15.1923450985919	-14.662565540189	32.39	18.54	56.2	-0.461885178687697	-0.453831868800051	-0.445778558912406	-0.449992643216308	-0.442146688485139	-0.43430073375397	-0.43784601533679	-0.430155800179546	-0.423415511458979	-0.210924192557132	46.1935020310307	-0.102069082750023	-52.1959142025564	-1.07051133287368	-1.05397409363677	-1.08792978339635	-1.01759099419214	-1.00147642473577	-1.03456425257678	-0.95511432411274	-0.941449782145955	-0.971591129466369	0.00231119963952625	0.00225366837492001	0.00218675405821706
256	10.5789757830327	0.39	-0.210912151474058	-0.216537697174182	-0.205286605773935	0.585999203554692	-14.8848736593694	-15.1513228442969	-14.6184244744419	31.53	17.89	56.03	-0.473099576149254	-0.464779708785201	-0.456459841421147	-0.461108853986405	-0.452999853896438	-0.444890853806471	-0.446933175411382	-0.438925910457851	-0.431131826956729	-0.210912151474058	45.9368778797964	0.0251109558318347	-51.9023359407296	-1.07051133287368	-1.05397409363677	-1.08792978339635	-1.01759099419214	-1.00147642473577	-1.03456425257678	-0.95511432411274	-0.941449782145955	-0.971591129466369	0.00231119963952625	0.00225366837492001	0.00218675405821706
256	10.5789757830327	0.39	-0.210909449325624	-0.216488610007136	-0.205330288644113	0.588489532398967	-14.9572810593992	-15.2236544842401	-14.6909076345583	31.49	17.96	55.92	-0.475925227874815	-0.467597803402036	-0.459270378929256	-0.463871574270602	-0.455755056646486	-0.447638539022369	-0.45044978429569	-0.441995979703618	-0.434153622339834	-0.210909449325624	45.8086994470496	-0.0172608067814491	-51.9147929673874	-1.07051133287368	-1.05397409363677	-1.08792978339635	-1.01759099419214	-1.00147642473577	-1.03456425257678	-0.95511432411274	-0.941449782145955	-0.971591129466369	0.00231119963952625	0.00225366837492001	0.00218675405821706
256	10.5789757830327	0.39	-0.210883700188068	-0.216546677757656	-0.20522072261848	0.587289155603628	-14.9853350979676	-15.2528700795476	-14.7178001163875	31.99	18.28	56.82	-0.46953056550733	-0.461295010458401	-0.453059455409473	-0.457528681795682	-0.449503639504089	-0.441478597212496	-0.443639795000442	-0.436153301131856	-0.42808338534624	-0.210883700188068	46.1334524345377	0.0709534123335286	-51.979647516397	-1.07051133287368	-1.05397409363677	-1.08792978339635	-1.01759099419214	-1.00147642473577	-1.03456425257678	-0.95511432411274	-0.941449782145955	-0.971591129466369	0.00231119963952625	0.00225366837492001	0.00218675405821706
256	10.5789757830327	0.39	-0.210801937502232	-0.216423776739093	-0.20518009826537	0.588337133938673	-14.8993165625985	-15.1647411994878	-14.6338919257093	31.7	18.18	57.26	-0.471000603181751	-0.462756798527942	-0.454512993874133	-0.459024771815043	-0.450990577114357	-0.442956382413672	-0.444429603283355	-0.437085418293424	-0.429075666105978	-0.210801937502232	46.5459711815796	-0.0319353004990316	-52.0997510899154	-1.07051133287368	-1.05397409363677	-1.08792978339635	-1.01759099419214	-1.00147642473577	-1.03456425257678	-0.95511432411274	-0.941449782145955	-0.971591129466369	0.00231119963952625	0.00225366837492001	0.00218675405821706
256	10.5789757830327	0.39	-0.210768322916045	-0.216433674365862	-0.205102971466228	0.592944030783045	-15.045603542307	-15.3110928254736	-14.7801142591404	31	17.64	55.05	-0.486073786301629	-0.477645427688547	-0.469217069075466	-0.473878438651038	-0.465661543330788	-0.457444648010538	-0.46003256483898	-0.451756380609085	-0.443986415965009	-0.210768322916045	45.0311192145497	-0.113993247428105	-51.6937248212964	-1.07051133287368	-1.05397409363677	-1.08792978339635	-1.01759099419214	-1.00147642473577	-1.03456425257678	-0.95511432411274	-0.941449782145955	-0.971591129466369	0.00231119963952625	0.00225366837492001	0.00218675405821706
256	10.5789757830327	0.39	-0.210722424158457	-0.216381243169298	-0.205063605147615	0.587401506189547	-14.8894438058356	-15.1552052249216	-14.6236823867496	31.82	18.24	56.55	-0.468932333104958	-0.46070914374845	-0.452485954391941	-0.456982234103386	-0.448968601478162	-0.440954968852938	-0.443766165642818	-0.435595437682299	-0.428191309735744	-0.210722424158457	45.7255897335191	0.0319986789033961	-51.9865898930569	-1.07051133287368	-1.05397409363677	-1.08792978339635	-1.01759099419214	-1.00147642473577	-1.03456425257678	-0.95511432411274	-0.941449782145955	-0.971591129466369	0.00231119963952625	0.00225366837492001	0.00218675405821706
256	10.5789757830327	0.39	-0.21058574316653	-0.216221100315016	-0.204950386018043	0.586784478716964	-14.7912325942057	-15.0555772523416	-14.5268879360698	32.13	17.83	57.02	-0.461461799255756	-0.453359488761611	-0.445257178267466	-0.449636213763602	-0.441741535982689	-0.433846858201777	-0.434582615968508	-0.42701275870714	-0.41960581578569	-0.21058574316653	46.0019020193863	-0.0663772981702696	-52.0435896612042	-1.07051133287368	-1.05397409363677	-1.08792978339635	-1.01759099419214	-1.00147642473577	-1.03456425257678	-0.95511432411274	-0.941449782145955	-0.971591129466369	0.00231119963952625	0.00225366837492001	0.00218675405821706
256	10.5789757830327	0.39	-0.21050536194191	-0.216067574810012	-0.204943149073809	0.59598353168197	-15.0543448574367	-15.3183190271569	-14.7903706877164	32.09	18.01	57.01	-0.470035716304504	-0.461935787863899	-0.453835859423293	-0.457998236931488	-0.450105745326306	-0.442213253721125	-0.443573426755427	-0.436027079628174	-0.428001481355939	-0.21050536194191	46.3888722431319	-0.0343189281098683	-52.0914572455684	-1.07051133287368	-1.05397409363677	-1.08792978339635	-1.01759099419214	-1.00147642473577	-1.03456425257678	-0.95511432411274	-0.941449782145955	-0.971591129466369	0.00231119963952625	0.00225366837492001	0.00218675405821706
256	10.5789757830327	0.39	-0.210505150665732	-0.21611832884669	-0.204891972484775	0.590548154600545	-14.8828097614171	-15.1467319210819	-14.6188876017523	32.03	18.19	57.02	-0.465602747009424	-0.457489915596228	-0.449377084183033	-0.453691320355063	-0.445786037967208	-0.437880755579352	-0.439992071663946	-0.432508093393094	-0.42451295895068	-0.210505150665732	45.8425511292161	-0.108321283333133	-52.0938532430337	-1.07051133287368	-1.05397409363677	-1.08792978339635	-1.01759099419214	-1.00147642473577	-1.03456425257678	-0.95511432411274	-0.941449782145955	-0.971591129466369	0.00231119963952625	0.00225366837492001	0.00218675405821706
256	10.5789757830327	0.39	-0.210501514003079	-0.216063874206154	-0.204939153800005	0.591893440081041	-14.9256399383527	-15.18958597977	-14.6616938969355	31.8	18.15	56.39	-0.470271375670288	-0.462099575058651	-0.453927774447013	-0.458291326489448	-0.450327700515452	-0.442364074541456	-0.444578588225616	-0.436931420445536	-0.429256196335674	-0.210501514003079	45.975835490787	0.0775272641043163	-51.8998184110275	-1.07051133287368	-1.05397409363677	-1.08792978339635	-1.01759099419214	-1.00147642473577	-1.03456425257678	-0.95511432411274	-0.941449782145955	-0.971591129466369	0.00231119963952625	0.00225366837492001	0.00218675405821706
256	10.5789757830327	0.39	-0.21044029854921	-0.216017264318196	-0.204863332780223	0.593263595034315	-15.0801154334844	-15.3460375795985	-14.8141932873704	32.14	18.13	56.91	-0.470148221277561	-0.462001308868064	-0.453854396458566	-0.458096788796498	-0.450158708326353	-0.442220627856207	-0.444256944937767	-0.436172067863893	-0.42875016544703	-0.21044029854921	46.2671051799905	-0.0657071556483211	-52.1207847005418	-1.07051133287368	-1.05397409363677	-1.08792978339635	-1.01759099419214	-1.00147642473577	-1.03456425257678	-0.95511432411274	-0.941449782145955	-0.971591129466369	0.00231119963952625	0.00225366837492001	0.00218675405821706
256	10.5789757830327	0.39	-0.210350450789992	-0.215961938075625	-0.204738963504359	0.583194443402793	-14.838419454384	-15.1055754177516	-14.5712634910163	32.25	18.16	56.65	-0.461273475848071	-0.453115431125637	-0.444957386403203	-0.449426986255841	-0.441478457573148	-0.433529928890455	-0.436086734806466	-0.428126874279995	-0.420498609820622	-0.210350450789992	46.5430816366708	0.11384456006772	-52.0131457352465	-1.07051133287368	-1.05397409363677	-1.08792978339635	-1.01759099419214	-1.00147642473577	-1.03456425257678	-0.95511432411274	-0.941449782145955	-0.971591129466369	0.00231119963952625	0.00225366837492001	0.00218675405821706
256	10.5789757830327	0.39	-0.210336431991867	-0.215985075605922	-0.204687788377812	0.582182008144467	-14.7614529966961	-15.0277770884757	-14.4951289049165	31.93	18.17	56.7	-0.463467219687243	-0.45525359729811	-0.447039974908978	-0.451633399267309	-0.443629497281737	-0.435625595296166	-0.438014368257797	-0.430196780075582	-0.423050859398761	-0.210336431991867	46.3118568907575	0.202114737937656	-51.7821075193621	-1.07051133287368	-1.05397409363677	-1.08792978339635	-1.01759099419214	-1.00147642473577	-1.03456425257678	-0.95511432411274	-0.941449782145955	-0.971591129466369	0.00231119963952625	0.00225366837492001	0.00218675405821706
256	10.5789757830327	0.39	-0.210215983479626	-0.215862681804801	-0.204569285154451	0.593344276053337	-15.1578584831748	-15.4251068637515	-14.8906101025981	31.45	17.83	55.18	-0.482769479480799	-0.47440523521833	-0.466040990955861	-0.470550860548925	-0.462398310516601	-0.454245760484277	-0.456566174923724	-0.449228237690704	-0.44265834907387	-0.210215983479626	45.3297633479068	0.047455335519329	-51.7220568685981	-1.07051133287368	-1.05397409363677	-1.08792978339635	-1.01759099419214	-1.00147642473577	-1.03456425257678	-0.95511432411274	-0.941449782145955	-0.971591129466369	0.00231119963952625	0.00225366837492001	0.00218675405821706
256	10.5789757830327	0.39	-0.210184532179585	-0.215741951045994	-0.204627113313176	0.595286098131339	-14.791613548452	-15.051356583385	-14.531870513519	32.3	18.08	57	-0.458884366249489	-0.450965344644185	-0.443046323038881	-0.447088285324484	-0.439372830078319	-0.431657374832153	-0.433343114311058	-0.425348568885026	-0.418303063124227	-0.210184532179585	46.3028747114558	-0.0267947755465322	-52.051571199234	-1.07051133287368	-1.05397409363677	-1.08792978339635	-1.01759099419214	-1.00147642473577	-1.03456425257678	-0.95511432411274	-0.941449782145955	-0.971591129466369	0.00231119963952625	0.00225366837492001	0.00218675405821706
256	10.5789757830327	0.39	-0.21015951440989	-0.215813185589169	-0.204505843230612	0.595509217059573	-14.9135836130771	-15.175347211603	-14.6518200145512	32.18	18.38	57.33	-0.464382343889667	-0.456372089380597	-0.448361834871527	-0.452470670142192	-0.444665883260395	-0.436861096378597	-0.438966851497647	-0.431304492133885	-0.423702070626833	-0.21015951440989	46.4687736335072	0.139537887002041	-51.9590331646382	-1.07051133287368	-1.05397409363677	-1.08792978339635	-1.01759099419214	-1.00147642473577	-1.03456425257678	-0.95511432411274	-0.941449782145955	-0.971591129466369	0.00231119963952625	0.00225366837492001	0.00218675405821706
256	10.5789757830327	0.39	-0.210015429759694	-0.215626209145222	-0.204404650374166	0.591166926348798	-14.7848798416582	-15.0467300439441	-14.5230296393722	31.41	17.61	55.27	-0.471643026207383	-0.463435274658809	-0.455227523110235	-0.45971700391987	-0.451716794564139	-0.443716585208409	-0.445887024120546	-0.437511739610812	-0.429963875869515	-0.210015429759694	45.4222264799734	-0.00643591459284714	-51.7193685219767	-1.07051133287368	-1.05397409363677	-1.08792978339635	-1.01759099419214	-1.00147642473577	-1.03456425257678	-0.95511432411274	-0.941449782145955	-0.971591129466369	0.00231119963952625	0.00225366837492001	0.00218675405821706
256	10.5789757830327	0.39	-0.209604325767528	-0.215201479290537	-0.20400717224452	0.586485094955303	-14.7068172482729	-14.9698155584558	-14.44381893809	31.48	17.92	55.55	-0.468094485176521	-0.459870732644192	-0.451646980111862	-0.456240764795443	-0.448225265225045	-0.440209765654646	-0.442975334071274	-0.435416496036318	-0.427355443126517	-0.209604325767528	45.831879821687	0.0447923572690859	-51.8053782027316	-1.07051133287368	-1.05397409363677	-1.08792978339635	-1.01759099419214	-1.00147642473577	-1.03456425257678	-0.95511432411274	-0.941449782145955	-0.971591129466369	0.00231119963952625	0.00225366837492001	0.00218675405821706
256	10.5789757830327	0.39	-0.209599446165579	-0.215147150171858	-0.204051742159299	0.608656498927419	-15.2991097209829	-15.5603717277593	-15.0378477142065	31.93	17.95	56.35	-0.479878508059534	-0.471821244118927	-0.463763980178319	-0.46762543819612	-0.459773905948668	-0.451922373701217	-0.453330571024555	-0.445962100581499	-0.43783274412538	-0.209599446165579	45.9741842264148	-0.0782946759861235	-52.0206445940745	-1.07051133287368	-1.05397409363677	-1.08792978339635	-1.01759099419214	-1.00147642473577	-1.03456425257678	-0.95511432411274	-0.941449782145955	-0.971591129466369	0.00231119963952625	0.00225366837492001	0.00218675405821706
256	10.5789757830327	0.39	-0.20954525777214	-0.215088197510409	-0.204002318033871	0.603065905756207	-15.0341227947083	-15.2938826745319	-14.7743629148847	31.76	17.66	55.9	-0.47418528454852	-0.466131455762874	-0.458077626977229	-0.462115929739097	-0.454267093643768	-0.44641825754844	-0.447626974612658	-0.439955846112691	-0.431951729095419	-0.20954525777214	46.1153263170699	0.120308078023459	-51.7418854899107	-1.07051133287368	-1.05397409363677	-1.08792978339635	-1.01759099419214	-1.00147642473577	-1.03456425257678	-0.95511432411274	-0.941449782145955	-0.971591129466369	0.00231119963952625	0.00225366837492001	0.00218675405821706
256	10.5789757830327	0.39	-0.209540920104304	-0.215128517525011	-0.203953322683598	0.585372717808538	-14.734924939608	-14.9990306518077	-14.4708192274083	31.81	18.15	56.89	-0.464193432467175	-0.45601982845728	-0.447846224447384	-0.45236551438211	-0.444400178546486	-0.436434842710862	-0.438709963356916	-0.431383656739787	-0.422914781508132	-0.209540920104304	46.226322766409	-0.0287623133434174	-52.1052162718516	-1.07051133287368	-1.05397409363677	-1.08792978339635	-1.01759099419214	-1.00147642473577	-1.03456425257678	-0.95511432411274	-0.941449782145955	-0.971591129466369	0.00231119963952625	0.00225366837492001	0.00218675405821706
256	10.5789757830327	0.39	-0.209517182123997	-0.215153715020978	-0.203880649227017	0.591109436374305	-14.9418576442619	-15.2065195041326	-14.6771957843911	32.24	18.06	56.47	-0.464552089563331	-0.45646679299055	-0.448381496417769	-0.452624331787937	-0.444746631868425	-0.436868931948912	-0.438674432868877	-0.43103179286949	-0.423688066279504	-0.209517182123997	46.0163515120213	0.0858711620496391	-51.8785999120601	-1.07051133287368	-1.05397409363677	-1.08792978339635	-1.01759099419214	-1.00147642473577	-1.03456425257678	-0.95511432411274	-0.941449782145955	-0.971591129466369	0.00231119963952625	0.00225366837492001	0.00218675405821706
256	10.5789757830327	0.39	-0.209421893231284	-0.215054810799546	-0.203788975663022	0.585959879160838	-14.7133267593907	-14.9767264866194	-14.449927032162	32.49	18.18	56.98	-0.454066318901348	-0.44608053211081	-0.438094745320272	-0.442356347425975	-0.434576507061395	-0.426796666696814	-0.428627648757901	-0.42131198762691	-0.41377727807499	-0.209421893231284	46.063749003101	-0.0570387130265539	-52.0596908530769	-1.07051133287368	-1.05397409363677	-1.08792978339635	-1.01759099419214	-1.00147642473577	-1.03456425257678	-0.95511432411274	-0.941449782145955	-0.971591129466369	0.00231119963952625	0.00225366837492001	0.00218675405821706
256	10.5789757830327	0.39	-0.209281029462653	-0.214880854289825	-0.203681204635481	0.596198868024083	-15.0441423552398	-15.3078196866104	-14.7804650238692	32.17	18.04	57.1	-0.468618396374063	-0.460546440294311	-0.45247448421456	-0.456600797358646	-0.4487358445297	-0.440870891700754	-0.442130431320113	-0.434314724710628	-0.427044230520671	-0.209281029462653	46.1806383797448	0.247823907464392	-51.7075703477011	-1.07051133287368	-1.05397409363677	-1.08792978339635	-1.01759099419214	-1.00147642473577	-1.03456425257678	-0.95511432411274	-0.941449782145955	-0.971591129466369	0.00231119963952625	0.00225366837492001	0.00218675405821706
256	10.5789757830327	0.39	-0.209266512379866	-0.214819307845411	-0.203713716914321	0.592366751290908	-14.825192308971	-15.0871052555324	-14.5632793624095	31.67	17.72	55.95	-0.469035296126409	-0.460892818535836	-0.452750340945262	-0.457116226594217	-0.449180664682203	-0.441245102770189	-0.4429466973521	-0.435169570222218	-0.427480074658524	-0.209266512379866	45.7545923021169	-0.103921142474329	-51.90477807013	-1.07051133287368	-1.05397409363677	-1.08792978339635	-1.01759099419214	-1.00147642473577	-1.03456425257678	-0.95511432411274	-0.941449782145955	-0.971591129466369	0.00231119963952625	0.00225366837492001	0.00218675405821706
256	10.5789757830327	0.39	-0.209252224273524	-0.214801689183963	-0.203702759363084	0.594973820780075	-15.0499859034184	-15.314437309272	-14.7855344975648	32.63	18.4	58.26	-0.462326143614334	-0.454342644372892	-0.446359145131451	-0.4503739121305	-0.442596805350966	-0.434819698571432	-0.436040895391753	-0.428357172093819	-0.420964425970706	-0.209252224273524	47.2502267974318	-0.138416679404055	-52.4375242875151	-1.07051133287368	-1.05397409363677	-1.08792978339635	-1.01759099419214	-1.00147642473577	-1.03456425257678	-0.95511432411274	-0.941449782145955	-0.971591129466369	0.00231119963952625	0.00225366837492001	0.00218675405821706
256	10.5789757830327	0.39	-0.209103717224402	-0.214683690839182	-0.203523743609623	0.582134987657596	-14.8083780094327	-15.0755745392395	-14.5411814796259	32.61	18.45	57.09	-0.455414640940686	-0.447342961061035	-0.439271281181384	-0.443645517324292	-0.43578243108603	-0.427919344847768	-0.430393141826162	-0.422639544581807	-0.415720731489131	-0.209103717224402	46.8672488051327	0.0915135392046316	-52.1378722877126	-1.07051133287368	-1.05397409363677	-1.08792978339635	-1.01759099419214	-1.00147642473577	-1.03456425257678	-0.95511432411274	-0.941449782145955	-0.971591129466369	0.00231119963952625	0.00225366837492001	0.00218675405821706
256	10.5789757830327	0.39	-0.209015111738941	-0.214636667376719	-0.203393556101164	0.586552308837537	-14.9237156358665	-15.1905557048406	-14.6568755668923	31.83	17.99	57.27	-0.469862966863142	-0.46160926838612	-0.453355569909099	-0.457886679879829	-0.449843359041833	-0.441800038203838	-0.442902725105858	-0.435539728037531	-0.427684132437818	-0.209015111738941	46.4075209425762	-0.0754751243954081	-52.1413200643835	-1.07051133287368	-1.05397409363677	-1.08792978339635	-1.01759099419214	-1.00147642473577	-1.03456425257678	-0.95511432411274	-0.941449782145955	-0.971591129466369	0.00231119963952625	0.00225366837492001	0.00218675405821706
256	10.5789757830327	0.39	-0.208931552314633	-0.214474244458803	-0.203388860170463	0.590519660994159	-15.0210532017748	-15.2874425764509	-14.7546638270987	32.1	18.06	57.33	-0.468941596472911	-0.460770114681936	-0.452598632890961	-0.456929933755528	-0.448967759656412	-0.441005585557297	-0.442561579641463	-0.434661032436334	-0.426528983825658	-0.208931552314633	46.3568429597083	-0.043547176405382	-52.1086373150553	-1.07051133287368	-1.05397409363677	-1.08792978339635	-1.01759099419214	-1.00147642473577	-1.03456425257678	-0.95511432411274	-0.941449782145955	-0.971591129466369	0.00231119963952625	0.00225366837492001	0.00218675405821706
256	10.5789757830327	0.39	-0.208914696703252	-0.214520486640273	-0.20330890676623	0.600636908629282	-15.1695122039582	-15.4329431177896	-14.9060812901268	31.56	18.05	56.98	-0.481424143950026	-0.473206527827599	-0.464988911705173	-0.469215268373754	-0.461206050301224	-0.453196832228693	-0.454551206690276	-0.446865477591041	-0.438332692293198	-0.208914696703252	46.224153976073	0.109353440726608	-51.8645711851764	-1.07051133287368	-1.05397409363677	-1.08792978339635	-1.01759099419214	-1.00147642473577	-1.03456425257678	-0.95511432411274	-0.941449782145955	-0.971591129466369	0.00231119963952625	0.00225366837492001	0.00218675405821706
256	10.5789757830327	0.39	-0.208794620290267	-0.214367605188502	-0.203221635392033	0.587540108912264	-14.9798091747517	-15.2471070770623	-14.712511272441	32.58	18.17	57.08	-0.460887361214289	-0.452807518642749	-0.444727676071209	-0.44898111306563	-0.441109999608304	-0.433238886150979	-0.435232728889945	-0.42774294370659	-0.420163615295041	-0.208794620290267	46.4743197836381	0.11713502528467	-52.017562015928	-1.07051133287368	-1.05397409363677	-1.08792978339635	-1.01759099419214	-1.00147642473577	-1.03456425257678	-0.95511432411274	-0.941449782145955	-0.971591129466369	0.00231119963952625	0.00225366837492001	0.00218675405821706
256	10.5789757830327	0.39	-0.208621664866882	-0.214209428229145	-0.20303390150462	0.591773328658473	-14.8871346270608	-15.1504651962019	-14.6238040579198	31.76	18.05	57.24	-0.469735641590528	-0.461571156061931	-0.453406670533335	-0.45777949722663	-0.44982282170646	-0.441866146186289	-0.44286175616481	-0.435668549979305	-0.427584590377061	-0.208621664866882	46.1831265946499	0.138307624348688	-51.8653256200971	-1.07051133287368	-1.05397409363677	-1.08792978339635	-1.01759099419214	-1.00147642473577	-1.03456425257678	-0.95511432411274	-0.941449782145955	-0.971591129466369	0.00231119963952625	0.00225366837492001	0.00218675405821706
256	10.5789757830327	0.39	-0.208421392026574	-0.21402298158649	-0.202819802466659	0.59789028526197	-15.0436177051882	-15.3063606061034	-14.780874804273	32.31	18.03	56.85	-0.466540338785445	-0.458531892809229	-0.450523446833013	-0.454545683986047	-0.446743133485481	-0.438940582984916	-0.440267352590335	-0.432770090763263	-0.425304363494003	-0.208421392026574	46.3918710293848	-0.0539589928009736	-52.029690428353	-1.07051133287368	-1.05397409363677	-1.08792978339635	-1.01759099419214	-1.00147642473577	-1.03456425257678	-0.95511432411274	-0.941449782145955	-0.971591129466369	0.00231119963952625	0.00225366837492001	0.00218675405821706
256	10.5789757830327	0.39	-0.20833295357584	-0.21392351401246	-0.202742393139219	0.601912607432895	-15.184110771355	-15.4470945874873	-14.9211269552227	31.17	17.37	55.08	-0.487812138468738	-0.479507230577898	-0.471202322687058	-0.475533264931829	-0.467437402502726	-0.459341540073624	-0.460541190818741	-0.452695446395238	-0.444744632415029	-0.20833295357584	45.4265228033422	0.0120740071038517	-51.5870344551161	-1.07051133287368	-1.05397409363677	-1.08792978339635	-1.01759099419214	-1.00147642473577	-1.03456425257678	-0.95511432411274	-0.941449782145955	-0.971591129466369	0.00231119963952625	0.00225366837492001	0.00218675405821706
256	10.5789757830327	0.39	-0.208327003300335	-0.213892148501959	-0.202761858098712	0.588245198955562	-14.7722038337378	-15.0354139637497	-14.5089937037259	32.02	18.12	56.64	-0.462376073674193	-0.454281712803278	-0.446187351932364	-0.450550133792835	-0.442662797961683	-0.43477546213053	-0.436269733663051	-0.429006271248223	-0.42181565948178	-0.208327003300335	46.1669717845822	-0.066686863673533	-52.0674949242749	-1.07051133287368	-1.05397409363677	-1.08792978339635	-1.01759099419214	-1.00147642473577	-1.03456425257678	-0.95511432411274	-0.941449782145955	-0.971591129466369	0.00231119963952625	0.00225366837492001	0.00218675405821706
256	10.5789757830327	0.39	-0.208228466938503	-0.213749871271985	-0.202707062605021	0.605755979436682	-15.1852386340913	-15.4461376805105	-14.9243395876722	32.32	18.26	57.05	-0.47067643176843	-0.462726286899833	-0.454776142031237	-0.458573583842515	-0.45082786687351	-0.443082149904505	-0.444800085320284	-0.437256432297228	-0.429430347557516	-0.208228466938503	46.2963640313219	0.058148604331125	-52.0600934833261	-1.07051133287368	-1.05397409363677	-1.08792978339635	-1.01759099419214	-1.00147642473577	-1.03456425257678	-0.95511432411274	-0.941449782145955	-0.971591129466369	0.00231119963952625	0.00225366837492001	0.00218675405821706
256	10.5789757830327	0.39	-0.208013514418333	-0.213592096788937	-0.202434932047728	0.590634075273777	-14.835628011353	-15.0986667410054	-14.5725892817007	32.22	18.1	57.15	-0.461509177416745	-0.453469077596479	-0.445428977776212	-0.449663319597856	-0.441829590276772	-0.433995860955688	-0.435253371474019	-0.42816168944044	-0.420336939056352	-0.208013514418333	46.2464780809254	0.106100834396175	-52.0130475449954	-1.07051133287368	-1.05397409363677	-1.08792978339635	-1.01759099419214	-1.00147642473577	-1.03456425257678	-0.95511432411274	-0.941449782145955	-0.971591129466369	0.00231119963952625	0.00225366837492001	0.00218675405821706
256	10.5789757830327	0.39	-0.207848238522286	-0.213394533103721	-0.202301943940852	0.590322892650846	-14.9992360018647	-15.2653467045861	-14.7331252991434	32.5	18.25	58.83	-0.462560115278576	-0.454496610419516	-0.446433105560457	-0.450627289317753	-0.442771801529209	-0.434916313740665	-0.435096615877792	-0.427768373256349	-0.420033430464063	-0.207848238522286	47.4658033793086	-0.0466125944648657	-52.3292959623918	-1.07051133287368	-1.05397409363677	-1.08792978339635	-1.01759099419214	-1.00147642473577	-1.03456425257678	-0.95511432411274	-0.941449782145955	-0.971591129466369	0.00231119963952625	0.00225366837492001	0.00218675405821706
256	10.5789757830327	0.39	-0.20753910668835	-0.21303563049649	-0.20204258288021	0.59407064293336	-14.916331712708	-15.1789260674134	-14.6537373580027	32.32	18.44	57.59	-0.462455651870987	-0.454455201579341	-0.446454751287695	-0.45056302320241	-0.442768314551319	-0.434973605900228	-0.437139832740189	-0.429164862427467	-0.42215141389306	-0.20753910668835	47.0411352367561	-0.189519397067883	-52.4054077538059	-1.07051133287368	-1.05397409363677	-1.08792978339635	-1.01759099419214	-1.00147642473577	-1.03456425257678	-0.95511432411274	-0.941449782145955	-0.971591129466369	0.00231119963952625	0.00225366837492001	0.00218675405821706
256	10.5789757830327	0.39	-0.207478404463169	-0.213029409296719	-0.201927399629619	0.593531695299604	-15.0182527462411	-15.2829369124652	-14.753568580017	31.87	18.1	55.09	-0.472195134317741	-0.464017218244552	-0.455839302171364	-0.460151454078255	-0.452182121700774	-0.444212789323293	-0.447686639573271	-0.440177254233841	-0.432169153657516	-0.207478404463169	45.7580251779726	0.11890111689519	-51.7352143563931	-1.07051133287368	-1.05397409363677	-1.08792978339635	-1.01759099419214	-1.00147642473577	-1.03456425257678	-0.95511432411274	-0.941449782145955	-0.971591129466369	0.00231119963952625	0.00225366837492001	0.00218675405821706
256	10.5789757830327	0.39	-0.207474226016164	-0.213030548731575	-0.201917903300754	0.593049488109781	-14.8414563899064	-15.1032861573667	-14.5796266224461	31.77	17.92	57.12	-0.468011116738583	-0.459897700850959	-0.451784284963335	-0.456094893878558	-0.448188056998174	-0.44028122011779	-0.441149461478828	-0.43375077784446	-0.426220828603603	-0.207474226016164	45.8761637908162	-0.00200463273808295	-51.9466780147981	-1.07051133287368	-1.05397409363677	-1.08792978339635	-1.01759099419214	-1.00147642473577	-1.03456425257678	-0.95511432411274	-0.941449782145955	-0.971591129466369	0.00231119963952625	0.00225366837492001	0.00218675405821706
256	10.5789757830327	0.39	-0.207464051122494	-0.212994633215756	-0.201933469029232	0.596202488828018	-14.9997360206336	-15.2626330691781	-14.736838972089	33.07	18.54	58.3	-0.454752012987539	-0.446918963375966	-0.439085913764393	-0.442907940675965	-0.435278903808415	-0.427649866940865	-0.428977168744142	-0.42172034919553	-0.414774497253215	-0.207464051122494	47.5114598613146	-0.0714211168396982	-52.4696486348931	-1.07051133287368	-1.05397409363677	-1.08792978339635	-1.01759099419214	-1.00147642473577	-1.03456425257678	-0.95511432411274	-0.941449782145955	-0.971591129466369	0.00231119963952625	0.00225366837492001	0.00218675405821706
256	10.5789757830327	0.39	-0.207420970933958	-0.213003162524872	-0.201838779343045	0.591571973360589	-14.8913594943809	-15.1548745837606	-14.6278444050012	31.5	18.12	57.16	-0.473678199716465	-0.46544181660121	-0.457205433485955	-0.461679973710679	-0.453652217435642	-0.445624461160605	-0.447324437280702	-0.439287466038281	-0.431712754152002	-0.207420970933958	45.9204076447272	0.00049117535435405	-51.9665524761823	-1.07051133287368	-1.05397409363677	-1.08792978339635	-1.01759099419214	-1.00147642473577	-1.03456425257678	-0.95511432411274	-0.941449782145955	-0.971591129466369	0.00231119963952625	0.00225366837492001	0.00218675405821706
256	10.5789757830327	0.39	-0.207186460810122	-0.212754270424932	-0.201618651195313	0.591856324058823	-14.7835476561886	-15.0450010135754	-14.5220942988019	32.09	17.65	56.53	-0.46163703941226	-0.453614670138937	-0.445592300865615	-0.449814466878341	-0.441997551315467	-0.434180635752593	-0.434824896563127	-0.427176107375866	-0.419655220312368	-0.207186460810122	46.1568320415314	0.00778343092676579	-51.8820401526396	-1.07051133287368	-1.05397409363677	-1.08792978339635	-1.01759099419214	-1.00147642473577	-1.03456425257678	-0.95511432411274	-0.941449782145955	-0.971591129466369	0.00231119963952625	0.00225366837492001	0.00218675405821706
256	10.5789757830327	0.39	-0.207156293755732	-0.212726254304542	-0.201586333206922	0.593810546377169	-15.027001815858	-15.2916871479955	-14.7623164837204	31.5	17.58	55.61	-0.477898595644372	-0.469626601371145	-0.461354607097917	-0.465792613199883	-0.457730162579567	-0.449667711959251	-0.450927639832114	-0.443465745473522	-0.435545144444038	-0.207156293755732	45.7651876190882	-0.0135178815475503	-51.7854335052133	-1.07051133287368	-1.05397409363677	-1.08792978339635	-1.01759099419214	-1.00147642473577	-1.03456425257678	-0.95511432411274	-0.941449782145955	-0.971591129466369	0.00231119963952625	0.00225366837492001	0.00218675405821706
256	10.5789757830327	0.39	-0.207112871698604	-0.212645033097823	-0.201580710299385	0.596771507984145	-14.9172215966528	-15.1783635659613	-14.6560796273443	31.76	17.82	56.59	-0.470495943015232	-0.462401115362916	-0.454306287710599	-0.45851885747508	-0.450630094178182	-0.442741330881284	-0.443646543257725	-0.436089261957861	-0.428662508136667	-0.207112871698604	46.1356773293345	-0.00391616334560792	-51.9424328263866	-1.07051133287368	-1.05397409363677	-1.08792978339635	-1.01759099419214	-1.00147642473577	-1.03456425257678	-0.95511432411274	-0.941449782145955	-0.971591129466369	0.00231119963952625	0.00225366837492001	0.00218675405821706
256	10.5789757830327	0.39	-0.206964386226702	-0.21244335095856	-0.201485421494845	0.600871774230639	-15.1346043249689	-15.3973003843875	-14.8719082655503	32.4	18.2	57.26	-0.468063828875524	-0.460078109279727	-0.45209238968393	-0.456011425251783	-0.448231333841411	-0.440451242431038	-0.441781571843724	-0.433974544830916	-0.426998045030611	-0.206964386226702	47.0083926683859	-0.261946002392691	-52.3679370965707	-1.07051133287368	-1.05397409363677	-1.08792978339635	-1.01759099419214	-1.00147642473577	-1.03456425257678	-0.95511432411274	-0.941449782145955	-0.971591129466369	0.00231119963952625	0.00225366837492001	0.00218675405821706
256	10.5789757830327	0.39	-0.206850721883181	-0.212412150999988	-0.201289292766375	0.599254090611078	-15.0860250079416	-15.3487618868339	-14.8232881290492	31.96	18.38	57.99	-0.472910461237446	-0.464815279391695	-0.456720097545945	-0.460828641250999	-0.452940273459566	-0.445051905668133	-0.44656165314601	-0.438871332716963	-0.43099746560936	-0.206850721883181	46.6423836473278	0.074615914450831	-52.1168206144594	-1.07051133287368	-1.05397409363677	-1.08792978339635	-1.01759099419214	-1.00147642473577	-1.03456425257678	-0.95511432411274	-0.941449782145955	-0.971591129466369	0.00231119963952625	0.00225366837492001	0.00218675405821706
256	10.5789757830327	0.39	-0.206834688170001	-0.212328815304774	-0.201340561035227	0.596458321764347	-14.7702208300405	-15.0289576899623	-14.5114839701186	31.81	17.97	56.54	-0.465206914278443	-0.457197963910932	-0.449189013543421	-0.45335449549219	-0.445549595045005	-0.437744694597821	-0.439171656812004	-0.431682159999576	-0.424173119146228	-0.206834688170001	46.171684285473	0.206134861413832	-51.7482679399903	-1.07051133287368	-1.05397409363677	-1.08792978339635	-1.01759099419214	-1.00147642473577	-1.03456425257678	-0.95511432411274	-0.941449782145955	-0.971591129466369	0.00231119963952625	0.00225366837492001	0.00218675405821706
256	10.5789757830327	0.39	-0.206674041209905	-0.212206878497561	-0.201141203922249	0.597204713520948	-15.1575527566995	-15.4226631981369	-14.8924423152622	31.51	18.03	55.58	-0.481874043513108	-0.4735907892689	-0.465307535024692	-0.469665552598919	-0.461592158245572	-0.453518763892224	-0.456011116105902	-0.448650243768774	-0.440749408006259	-0.206674041209905	45.970263007643	0.109805583834912	-51.7916410112041	-1.07051133287368	-1.05397409363677	-1.08792978339635	-1.01759099419214	-1.00147642473577	-1.03456425257678	-0.95511432411274	-0.941449782145955	-0.971591129466369	0.00231119963952625	0.00225366837492001	0.00218675405821706
256	10.5789757830327	0.39	-0.206620643968167	-0.212165172092882	-0.201076115843452	0.596956677288534	-14.8486596599662	-15.1085013779728	-14.5888179419597	32.01	17.83	57.13	-0.464823122233645	-0.456828918465265	-0.448834714696885	-0.452937600203529	-0.445147808135982	-0.437358016068435	-0.438194791875065	-0.430086906175927	-0.422866174073589	-0.206620643968167	46.3858702404722	0.199002703763958	-51.7681909413265	-1.07051133287368	-1.05397409363677	-1.08792978339635	-1.01759099419214	-1.00147642473577	-1.03456425257678	-0.95511432411274	-0.941449782145955	-0.971591129466369	0.00231119963952625	0.00225366837492001	0.00218675405821706
256	10.5789757830327	0.39	-0.20638401486299	-0.211840371554052	-0.200927658171928	0.596808327758819	-15.0365837178011	-15.2997951109587	-14.7733723246435	32.21	18.34	56.81	-0.467711094827753	-0.459664785189483	-0.451618475551212	-0.455706859378881	-0.447867065678463	-0.440027271978045	-0.442445285638408	-0.434782554389684	-0.42721509552554	-0.20638401486299	46.5605987730387	0.311675330202298	-51.8498060870004	-1.07051133287368	-1.05397409363677	-1.08792978339635	-1.01759099419214	-1.00147642473577	-1.03456425257678	-0.95511432411274	-0.941449782145955	-0.971591129466369	0.00231119963952625	0.00225366837492001	0.00218675405821706
256	10.5789757830327	0.39	-0.205826409130825	-0.211359587143205	-0.200293231118444	0.596740888301696	-15.1782746699317	-15.444003558998	-14.9125457808654	32.14	18.54	56.64	-0.473227526360069	-0.46508519303472	-0.456942859709371	-0.461098331197546	-0.453164692304537	-0.445231053411528	-0.44849427285204	-0.440512511805385	-0.433151592917847	-0.205826409130825	46.5481624847381	-0.151474182315057	-52.279970656036	-1.07051133287368	-1.05397409363677	-1.08792978339635	-1.01759099419214	-1.00147642473577	-1.03456425257678	-0.95511432411274	-0.941449782145955	-0.971591129466369	0.00231119963952625	0.00225366837492001	0.00218675405821706
256	10.5789757830327	0.39	-0.205755277307824	-0.211275266661664	-0.200235287953985	0.593259398649107	-14.9985964758345	-15.2630834197236	-14.7341095319454	32.12	18.19	57.38	-0.46797048789257	-0.459861242809557	-0.451751997726544	-0.455980338079391	-0.448078864780994	-0.440177391482597	-0.441876315873546	-0.433945332924586	-0.426968802920471	-0.205755277307824	46.8721246708946	0.262985699996202	-51.8575094219352	-1.07051133287368	-1.05397409363677	-1.08792978339635	-1.01759099419214	-1.00147642473577	-1.03456425257678	-0.95511432411274	-0.941449782145955	-0.971591129466369	0.00231119963952625	0.00225366837492001	0.00218675405821706
256	10.5789757830327	0.39	-0.205625991858278	-0.211118901189556	-0.200133082527001	0.59591539944541	-14.9687916195087	-15.231302770564	-14.7062804684534	32.37	18.14	57.04	-0.463412589111921	-0.455425683854125	-0.44743877859633	-0.451485835492956	-0.443704487557999	-0.435923139623043	-0.437681386543431	-0.430064047846622	-0.422340010919386	-0.205625991858278	46.6399875199704	0.0355889714867348	-52.1428483401454	-1.07051133287368	-1.05397409363677	-1.08792978339635	-1.01759099419214	-1.00147642473577	-1.03456425257678	-0.95511432411274	-0.941449782145955	-0.971591129466369	0.00231119963952625	0.00225366837492001	0.00218675405821706
256	10.5789757830327	0.39	-0.205367129166184	-0.21081170994486	-0.199922548387508	0.60023615872838	-15.0803253516827	-15.3424262786552	-14.8182244247101	32.35	17.82	57.89	-0.467088140184666	-0.459108682939979	-0.451129225695292	-0.45507118112251	-0.447297014491731	-0.439522847860952	-0.439001623175152	-0.431579581868951	-0.424448832199725	-0.205367129166184	46.7940381037282	-0.142503703512536	-52.2159076744918	-1.07051133287368	-1.05397409363677	-1.08792978339635	-1.01759099419214	-1.00147642473577	-1.03456425257678	-0.95511432411274	-0.941449782145955	-0.971591129466369	0.00231119963952625	0.00225366837492001	0.00218675405821706
256	10.5789757830327	0.39	-0.205236819923217	-0.210666978374259	-0.199806661472175	0.589804031518875	-14.9089283341686	-15.173720675951	-14.6441359923862	32.18	18.22	56.6	-0.464359276118963	-0.456255872690244	-0.448152469261524	-0.45244859426228	-0.444553040800514	-0.436657487338748	-0.439270443398379	-0.431397422819023	-0.423549977864989	-0.205236819923217	46.8232652847036	0.0498562460864211	-52.1047408532949	-1.07051133287368	-1.05397409363677	-1.08792978339635	-1.01759099419214	-1.00147642473577	-1.03456425257678	-0.95511432411274	-0.941449782145955	-0.971591129466369	0.00231119963952625	0.00225366837492001	0.00218675405821706
256	10.5789757830327	0.39	-0.204969241455877	-0.210381223754921	-0.199557259156833	0.606125338396496	-15.0552069316311	-15.3136719062318	-14.7967419570304	33.13	18.42	60.11	-0.455326474089673	-0.447641449473681	-0.439956424857688	-0.443453670964443	-0.43596903615548	-0.428484401346517	-0.427532492278618	-0.420632913691933	-0.41347958724456	-0.204969241455877	48.0185402258861	0.0147280776028559	-52.4970787032445	-1.07051133287368	-1.05397409363677	-1.08792978339635	-1.01759099419214	-1.00147642473577	-1.03456425257678	-0.95511432411274	-0.941449782145955	-0.971591129466369	0.00231119963952625	0.00225366837492001	0.00218675405821706
256	10.5789757830327	0.39	-0.204910482966858	-0.210398188930637	-0.199422777003078	0.59603673420627	-15.041394184244	-15.305112130354	-14.7776762381339	31.84	17.68	56.32	-0.473255331337004	-0.465100806044876	-0.456946280752747	-0.46119028981171	-0.453243653749251	-0.445297017686792	-0.446107527724289	-0.438033445714054	-0.430922017167096	-0.204910482966858	46.3154620486999	-0.182103339839438	-52.0445683424097	-1.07051133287368	-1.05397409363677	-1.08792978339635	-1.01759099419214	-1.00147642473577	-1.03456425257678	-0.95511432411274	-0.941449782145955	-0.971591129466369	0.00231119963952625	0.00225366837492001	0.00218675405821706
256	10.5789757830327	0.39	-0.204902516795087	-0.210397641725165	-0.19940739186501	0.596407696941018	-14.7471290339851	-15.0054885521367	-14.4887695158336	31.75	17.9	56.86	-0.465271951068304	-0.457261053144536	-0.449250155220767	-0.453429895515665	-0.445622890171327	-0.437815884826989	-0.439148522376296	-0.43159676034889	-0.423631663582317	-0.204902516795087	46.2237499052281	0.0292329499077654	-51.8785902462377	-1.07051133287368	-1.05397409363677	-1.08792978339635	-1.01759099419214	-1.00147642473577	-1.03456425257678	-0.95511432411274	-0.941449782145955	-0.971591129466369	0.00231119963952625	0.00225366837492001	0.00218675405821706
256	10.5789757830327	0.39	-0.204880297751447	-0.210388159874603	-0.199372435628291	0.593221145250866	-15.0275672287885	-15.2925860516068	-14.7625484059702	31.63	17.88	56.49	-0.475933363671234	-0.467685491182272	-0.45943761869331	-0.463846775518844	-0.45580836226413	-0.447769949009416	-0.449284102184916	-0.44139766789353	-0.433179297075685	-0.204880297751447	46.2866200895998	0.0604510419421238	-51.912448168796	-1.07051133287368	-1.05397409363677	-1.08792978339635	-1.01759099419214	-1.00147642473577	-1.03456425257678	-0.95511432411274	-0.941449782145955	-0.971591129466369	0.00231119963952625	0.00225366837492001	0.00218675405821706
256	10.5789757830327	0.39	-0.204766851858117	-0.21021018002668	-0.199323523689553	0.589908912661311	-14.9053526395808	-15.1700240974787	-14.6406811816829	32.79	18.32	57.6	-0.455744700524318	-0.447793321308179	-0.43984194209204	-0.443929942178912	-0.436184695088595	-0.428439447998279	-0.430052876395813	-0.422433170190891	-0.415124951290124	-0.204766851858117	47.429469476976	0.0731364865362545	-52.2566825887275	-1.07051133287368	-1.05397409363677	-1.08792978339635	-1.01759099419214	-1.00147642473577	-1.03456425257678	-0.95511432411274	-0.941449782145955	-0.971591129466369	0.00231119963952625	0.00225366837492001	0.00218675405821706
256	10.5789757830327	0.39	-0.204730191975344	-0.210177365786735	-0.199283018163952	0.596344285087387	-14.9608684225949	-15.2230070332083	-14.6987298119814	32.58	18.35	56.84	-0.460167124959529	-0.452243094541378	-0.444319064123226	-0.448279605078272	-0.440560276526087	-0.432840947973902	-0.434945850948835	-0.427399806490342	-0.419866908867555	-0.204730191975344	47.1347244169	0.0172323477575791	-52.198542519785	-1.07051133287368	-1.05397409363677	-1.08792978339635	-1.01759099419214	-1.00147642473577	-1.03456425257678	-0.95511432411274	-0.941449782145955	-0.971591129466369	0.00231119963952625	0.00225366837492001	0.00218675405821706
256	10.5789757830327	0.39	-0.204602340161888	-0.210104866131107	-0.199099814192669	0.607414919592963	-15.2027593428056	-15.4630531025695	-14.9424655830417	32.05	18.07	57.01	-0.475063980711845	-0.467067100092756	-0.459070219473667	-0.462906562590403	-0.455114331082383	-0.447322099574363	-0.44904807814725	-0.440892982575032	-0.433590180278518	-0.204602340161888	46.5112312643089	0.0452391771399135	-52.0530699423428	-1.07051133287368	-1.05397409363677	-1.08792978339635	-1.01759099419214	-1.00147642473577	-1.03456425257678	-0.95511432411274	-0.941449782145955	-0.971591129466369	0.00231119963952625	0.00225366837492001	0.00218675405821706
256	10.5789757830327	0.39	-0.204335628409737	-0.209819966197096	-0.198851290622378	0.585039548081093	-14.7256760635879	-14.9897971968244	-14.4615549303515	33.05	18.39	58.1	-0.446889361643037	-0.439015144061662	-0.431140926480288	-0.435253961785749	-0.427584760653604	-0.419915559521459	-0.421591529997489	-0.414000383590455	-0.40681077239523	-0.204335628409737	47.3365172918439	-0.0120950282125033	-52.3875883488237	-1.07051133287368	-1.05397409363677	-1.08792978339635	-1.01759099419214	-1.00147642473577	-1.03456425257678	-0.95511432411274	-0.941449782145955	-0.971591129466369	0.00231119963952625	0.00225366837492001	0.00218675405821706
256	10.5789757830327	0.39	-0.204209459032185	-0.209615381427419	-0.19880353663695	0.603542657497853	-14.9992463899607	-15.2581456770109	-14.7403471029105	32.22	18.12	57.34	-0.466407200969176	-0.458493231974376	-0.450579262979577	-0.454435971945151	-0.446725130035716	-0.439014288126281	-0.4402235610596	-0.432499422114136	-0.425485052157434	-0.204209459032185	46.7670132039802	0.10214099903671	-51.9933582943464	-1.07051133287368	-1.05397409363677	-1.08792978339635	-1.01759099419214	-1.00147642473577	-1.03456425257678	-0.95511432411274	-0.941449782145955	-0.971591129466369	0.00231119963952625	0.00225366837492001	0.00218675405821706
256	10.5789757830327	0.39	-0.203887417797271	-0.209348744064482	-0.19842609153006	0.591363812007185	-15.053106280872	-15.3195983786661	-14.7866141830779	32.83	18.56	58.28	-0.459664922362211	-0.451668820479197	-0.443672718596183	-0.447740115268041	-0.43995145138567	-0.432162787503298	-0.434371962951699	-0.425738536106987	-0.419083672890784	-0.203887417797271	47.2040752348996	0.11555878525315	-52.2670269195808	-1.07051133287368	-1.05397409363677	-1.08792978339635	-1.01759099419214	-1.00147642473577	-1.03456425257678	-0.95511432411274	-0.941449782145955	-0.971591129466369	0.00231119963952625	0.00225366837492001	0.00218675405821706
256	10.5789757830327	0.39	-0.203649638429257	-0.209129113521943	-0.19817016333657	0.600944106338006	-15.2705246066733	-15.535539907873	-15.0055093054737	32.19	18.43	57.57	-0.47525122275325	-0.467144079603391	-0.459036936453532	-0.463058457991617	-0.455159306919595	-0.447260155847573	-0.449098671930164	-0.441345791792287	-0.433843033445856	-0.203649638429257	46.9677231642188	-0.152170856185029	-52.3510494987156	-1.07051133287368	-1.05397409363677	-1.08792978339635	-1.01759099419214	-1.00147642473577	-1.03456425257678	-0.95511432411274	-0.941449782145955	-0.971591129466369	0.00231119963952625	0.00225366837492001	0.00218675405821706
256	10.5789757830327	0.39	-0.203573865040124	-0.209014296997189	-0.19813343308306	0.592091554077942	-15.0135380667454	-15.2789296425243	-14.7481464909664	31.94	18.11	56.71	-0.471009172926781	-0.462827849396011	-0.45464652586524	-0.458979705651812	-0.451007331265424	-0.443034956879036	-0.445211532759347	-0.437383956533069	-0.429479601106627	-0.203573865040124	46.6073870898414	0.117824803220462	-51.8974218651205	-1.07051133287368	-1.05397409363677	-1.08792978339635	-1.01759099419214	-1.00147642473577	-1.03456425257678	-0.95511432411274	-0.941449782145955	-0.971591129466369	0.00231119963952625	0.00225366837492001	0.00218675405821706
256	10.5789757830327	0.39	-0.203486064819802	-0.208959186308403	-0.198012943331201	0.599289029466022	-14.9422737907134	-15.2024881810469	-14.6820594003799	31.77	17.88	56.72	-0.471115315343303	-0.463051439016027	-0.454987562688752	-0.459120513420496	-0.451261946910426	-0.443403380400355	-0.44430804135046	-0.43699064691999	-0.42858121061782	-0.203486064819802	46.4198066839038	-0.173665443487385	-52.1026612239905	-1.07051133287368	-1.05397409363677	-1.08792978339635	-1.01759099419214	-1.00147642473577	-1.03456425257678	-0.95511432411274	-0.941449782145955	-0.971591129466369	0.00231119963952625	0.00225366837492001	0.00218675405821706
256	10.5789757830327	0.39	-0.201035012567597	-0.206427140637374	-0.195642884497821	0.590664242959763	-14.8323742427306	-15.0953388765898	-14.5694096088715	32.37	18.2	57.88	-0.459315947332899	-0.451314546973258	-0.443313146613616	-0.447495224947372	-0.43969974457134	-0.431904264195309	-0.433183969975608	-0.425682049106557	-0.417788722608724	-0.201035012567597	46.7889425212934	0.0742064834163908	-52.1210539904896	-1.07051133287368	-1.05397409363677	-1.08792978339635	-1.01759099419214	-1.00147642473577	-1.03456425257678	-0.95511432411274	-0.941449782145955	-0.971591129466369	0.00231119963952625	0.00225366837492001	0.00218675405821706
256	10.5789757830327	0.39	-0.198564633469125	-0.20385933347879	-0.193269933459461	0.591479480473138	-14.8879759678262	-15.1514816127964	-14.624470322856	32.74	18.66	57.62	-0.455873202077046	-0.447944923826257	-0.440016645575469	-0.444065209043431	-0.436342288453342	-0.428619367863252	-0.431168357983064	-0.423882535199841	-0.416752544819677	-0.198564633469125	47.7898143315736	0.0989370225025456	-52.3180710613607	-1.07051133287368	-1.05397409363677	-1.08792978339635	-1.01759099419214	-1.00147642473577	-1.03456425257678	-0.95511432411274	-0.941449782145955	-0.971591129466369	0.00231119963952625	0.00225366837492001	0.00218675405821706
256	10.5789757830327	0.4	-0.238562410144467	-0.244729829580823	-0.232394990708111	0.578506242550207	-14.8874055229623	-15.1580366429726	-14.616774402952	31.29	17.66	55.5	-0.476909853021081	-0.468395119173484	-0.459880385325887	-0.464878057945274	-0.456578139396901	-0.448278220848527	-0.450296625695048	-0.442568455594609	-0.434581441084594	-0.238562410144467	44.5638695504397	0.145157093924754	-51.5179412088901	-1.07051133287368	-1.05397409363677	-1.08792978339635	-1.01759099419214	-1.00147642473577	-1.03456425257678	-0.95511432411274	-0.941449782145955	-0.971591129466369	0.00231119963952625	0.00225366837492001	0.00218675405821706
256	10.5789757830327	0.4	-0.237060111457563	-0.243209996474919	-0.230910226440207	0.582103011986299	-14.8972896242597	-15.16610810746	-14.6284711410593	31.8	18.25	56.54	-0.469565600618797	-0.461242574590826	-0.452919548562855	-0.457603850891708	-0.449492846260082	-0.441381841628456	-0.444308905563867	-0.436344293802601	-0.428187324843207	-0.237060111457563	44.9690761337305	-0.0894422605662184	-51.9535143923847	-1.07051133287368	-1.05397409363677	-1.08792978339635	-1.01759099419214	-1.00147642473577	-1.03456425257678	-0.95511432411274	-0.941449782145955	-0.971591129466369	0.00231119963952625	0.00225366837492001	0.00218675405821706
256	10.5789757830327	0.4	-0.236266011173874	-0.242405563069196	-0.230126459278553	0.585434755388051	-15.1055401603473	-15.376254101736	-14.8348262189586	31.53	18.08	55.44	-0.480111178322997	-0.471658353042625	-0.463205527762252	-0.467942565357643	-0.459703980369821	-0.451465395382	-0.45497389918199	-0.447052200022381	-0.439040249663302	-0.236266011173874	44.5996986824657	-0.112755920975535	-51.8827555818923	-1.07051133287368	-1.05397409363677	-1.08792978339635	-1.01759099419214	-1.00147642473577	-1.03456425257678	-0.95511432411274	-0.941449782145955	-0.971591129466369	0.00231119963952625	0.00225366837492001	0.00218675405821706
256	10.5789757830327	0.4	-0.235140114278397	-0.241215152425417	-0.229065076131376	0.584647053866333	-15.0612433921061	-15.3316017248755	-14.7908850593367	31.63	17.95	56.38	-0.477161387752562	-0.468747096827863	-0.460332805903164	-0.46504382340205	-0.456843214293108	-0.448642605184165	-0.450600297826821	-0.442692245599777	-0.434647706361323	-0.235140114278397	45.2395489423744	-0.13322695382625	-51.9809366036485	-1.07051133287368	-1.05397409363677	-1.08792978339635	-1.01759099419214	-1.00147642473577	-1.03456425257678	-0.95511432411274	-0.941449782145955	-0.971591129466369	0.00231119963952625	0.00225366837492001	0.00218675405821706
256	10.5789757830327	0.4	-0.23511329015361	-0.241290957142578	-0.228935623164641	0.573011275893741	-14.8804242157227	-15.153988312753	-14.6068601186924	31.9	18.33	56.29	-0.467782240995494	-0.459337703245846	-0.450893165496199	-0.455844632488341	-0.447615595834811	-0.439386559181282	-0.442760142222453	-0.43527598551851	-0.426906478475201	-0.23511329015361	45.1023037158308	0.0605886013000517	-51.8801101131697	-1.07051133287368	-1.05397409363677	-1.08792978339635	-1.01759099419214	-1.00147642473577	-1.03456425257678	-0.95511432411274	-0.941449782145955	-0.971591129466369	0.00231119963952625	0.00225366837492001	0.00218675405821706
256	10.5789757830327	0.4	-0.233433639597975	-0.239470241219455	-0.227397037976495	0.584565014030016	-14.9862598178063	-15.2553175949208	-14.7172020406917	31.97	17.82	55.84	-0.469843777670627	-0.461557150950167	-0.453270524229708	-0.457837475542453	-0.449762603768547	-0.441687731994641	-0.443880471251726	-0.436342933502733	-0.428448806141322	-0.233433639597975	44.8428322142557	-0.00770859224139905	-51.7742535889561	-1.07051133287368	-1.05397409363677	-1.08792978339635	-1.01759099419214	-1.00147642473577	-1.03456425257678	-0.95511432411274	-0.941449782145955	-0.971591129466369	0.00231119963952625	0.00225366837492001	0.00218675405821706
256	10.5789757830327	0.4	-0.233385170517444	-0.239432806117851	-0.227337534917037	0.589968024598204	-15.0012776221336	-15.267619858472	-14.7349353857953	32	17.67	55.61	-0.469753044005131	-0.461558244984271	-0.45336344596341	-0.457741984294551	-0.44975671711518	-0.44177144993581	-0.443249638302511	-0.435963633297095	-0.428010318637841	-0.233385170517444	45.1717810961169	-0.157558507121318	-51.925982855121	-1.07051133287368	-1.05397409363677	-1.08792978339635	-1.01759099419214	-1.00147642473577	-1.03456425257678	-0.95511432411274	-0.941449782145955	-0.971591129466369	0.00231119963952625	0.00225366837492001	0.00218675405821706
256	10.5789757830327	0.4	-0.233114880196767	-0.239140042947204	-0.22708971744633	0.581515842951368	-14.8603237185021	-15.12879891756	-14.5918485194442	31.19	17.86	56.6	-0.477406553786822	-0.468934511805307	-0.460462469823791	-0.465384129764965	-0.457125437349401	-0.448866744933837	-0.450367228654986	-0.442687205978946	-0.434444342801519	-0.233114880196767	45.1114448031092	-0.0391191689097379	-51.8271207816432	-1.07051133287368	-1.05397409363677	-1.08792978339635	-1.01759099419214	-1.00147642473577	-1.03456425257678	-0.95511432411274	-0.941449782145955	-0.971591129466369	0.00231119963952625	0.00225366837492001	0.00218675405821706
256	10.5789757830327	0.4	-0.23306980299602	-0.239100675700754	-0.227038930291286	0.590321521179419	-14.9914399355981	-15.2574130776546	-14.7254667935417	31.69	17.56	56.2	-0.47400861173804	-0.465745509783331	-0.457482407828621	-0.461958271619964	-0.453905235867679	-0.445852200115394	-0.446773119521738	-0.438627242094215	-0.43090445598889	-0.23306980299602	44.9831304796813	-0.0443660119016017	-51.7908529299617	-1.07051133287368	-1.05397409363677	-1.08792978339635	-1.01759099419214	-1.00147642473577	-1.03456425257678	-0.95511432411274	-0.941449782145955	-0.971591129466369	0.00231119963952625	0.00225366837492001	0.00218675405821706
256	10.5789757830327	0.4	-0.232358528249556	-0.238372579848043	-0.22634447665107	0.593276217619358	-15.1717846589576	-15.4393162990275	-14.9042530188877	31.82	17.9	56.57	-0.47772444544901	-0.469446462025578	-0.461168478602146	-0.465550308889427	-0.457483278247656	-0.449416247605884	-0.451060158341368	-0.443114188548943	-0.434791871784196	-0.232358528249556	45.2361858995098	-0.174165899934133	-52.0435890390389	-1.07051133287368	-1.05397409363677	-1.08792978339635	-1.01759099419214	-1.00147642473577	-1.03456425257678	-0.95511432411274	-0.941449782145955	-0.971591129466369	0.00231119963952625	0.00225366837492001	0.00218675405821706
256	10.5789757830327	0.4	-0.232351953783134	-0.238350013380364	-0.226353894185905	0.598466863275948	-15.2684442184559	-15.5347941539725	-15.0020942829393	31.84	18.05	55.98	-0.480391663580683	-0.472155166376457	-0.46391866917223	-0.468145209009388	-0.460118681911817	-0.452092154814245	-0.453984447382398	-0.446393940233494	-0.4389684195844	-0.232351953783134	45.085487037072	-0.0721479341081013	-51.9429901688239	-1.07051133287368	-1.05397409363677	-1.08792978339635	-1.01759099419214	-1.00147642473577	-1.03456425257678	-0.95511432411274	-0.941449782145955	-0.971591129466369	0.00231119963952625	0.00225366837492001	0.00218675405821706
256	10.5789757830327	0.4	-0.232220835670355	-0.238221170667581	-0.226220500673129	0.576511337674448	-14.8061525916137	-15.0764092212652	-14.5358959619622	32.2	18.26	56.66	-0.461049068726867	-0.452784397372474	-0.444519726018081	-0.449218318367037	-0.441165722625051	-0.433113126883065	-0.435852260292597	-0.428402176539919	-0.420116199981268	-0.232220835670355	45.7212121813059	0.166579141461939	-51.9054720430986	-1.07051133287368	-1.05397409363677	-1.08792978339635	-1.01759099419214	-1.00147642473577	-1.03456425257678	-0.95511432411274	-0.941449782145955	-0.971591129466369	0.00231119963952625	0.00225366837492001	0.00218675405821706
256	10.5789757830327	0.4	-0.232186366234871	-0.238253954024371	-0.226118778445371	0.583796648098161	-15.009025212455	-15.2789182263979	-14.739132198512	31.56	18.02	55.53	-0.476669843709958	-0.468249754089194	-0.459829664468429	-0.464582307648996	-0.45637573717208	-0.448169166695165	-0.450872545332177	-0.44337362091164	-0.435327451797613	-0.232186366234871	45.0454940937395	-0.106623494588917	-51.9087706850635	-1.07051133287368	-1.05397409363677	-1.08792978339635	-1.01759099419214	-1.00147642473577	-1.03456425257678	-0.95511432411274	-0.941449782145955	-0.971591129466369	0.00231119963952625	0.00225366837492001	0.00218675405821706
256	10.5789757830327	0.4	-0.23156537166731	-0.237600662510974	-0.225530080823646	0.582682608990509	-15.058507434351	-15.3299114751072	-14.7871033935948	31.43	17.61	55.01	-0.480135007671888	-0.471634594515409	-0.46313418135893	-0.467988357968725	-0.459702991703837	-0.451417625438949	-0.45389529465708	-0.445676472661466	-0.437692634331109	-0.23156537166731	44.5809031180998	-0.0805122768723083	-51.7557636580066	-1.07051133287368	-1.05397409363677	-1.08792978339635	-1.01759099419214	-1.00147642473577	-1.03456425257678	-0.95511432411274	-0.941449782145955	-0.971591129466369	0.00231119963952625	0.00225366837492001	0.00218675405821706
256	10.5789757830327	0.4	-0.231389825064484	-0.237415371734742	-0.225364278394226	0.587231699972017	-14.989390303232	-15.2570294018842	-14.7217512045798	31.17	17.78	55.75	-0.481847612413786	-0.473395032473277	-0.464942452532768	-0.469719456387853	-0.461479628789991	-0.453239801192129	-0.455550170150592	-0.447704615037757	-0.439417272210183	-0.231389825064484	44.6019788526642	-0.103189146281382	-51.7826353483802	-1.07051133287368	-1.05397409363677	-1.08792978339635	-1.01759099419214	-1.00147642473577	-1.03456425257678	-0.95511432411274	-0.941449782145955	-0.971591129466369	0.00231119963952625	0.00225366837492001	0.00218675405821706
256	10.5789757830327	0.4	-0.231000761076678	-0.237031412929851	-0.224970109223506	0.583178305975391	-15.0864527931379	-15.3580834495729	-14.8148221367028	31.8	17.92	55.53	-0.475589517151091	-0.467178005834489	-0.458766494517888	-0.463475528127288	-0.45527827080933	-0.447081013491373	-0.45043511649557	-0.441724685971136	-0.433881641462938	-0.231000761076678	45.0000425972464	0.179350964843291	-51.6685857624459	-1.07051133287368	-1.05397409363677	-1.08792978339635	-1.01759099419214	-1.00147642473577	-1.03456425257678	-0.95511432411274	-0.941449782145955	-0.971591129466369	0.00231119963952625	0.00225366837492001	0.00218675405821706
256	10.5789757830327	0.4	-0.230941670466333	-0.236904971611809	-0.224978369320856	0.584325491916177	-15.0289539576896	-15.2989113354187	-14.7589965799605	32.09	18.32	56.74	-0.469504672344648	-0.461220014214478	-0.452935356084309	-0.457481761738027	-0.449409254220988	-0.441336746703948	-0.444221720099402	-0.43618485604183	-0.428772590768021	-0.230941670466333	45.5267368300964	0.038514647822653	-51.9669781484756	-1.07051133287368	-1.05397409363677	-1.08792978339635	-1.01759099419214	-1.00147642473577	-1.03456425257678	-0.95511432411274	-0.941449782145955	-0.971591129466369	0.00231119963952625	0.00225366837492001	0.00218675405821706
256	10.5789757830327	0.4	-0.230883951858005	-0.236851946254361	-0.22491595746165	0.584229473543487	-14.9492974911099	-15.2178771207675	-14.6807178614523	32.18	17.92	57.14	-0.465632347787524	-0.457414423399457	-0.449196499011389	-0.453687839753136	-0.445680723450773	-0.437673607148411	-0.439071609951366	-0.430839755494933	-0.423270404706412	-0.230883951858005	45.6324234008297	0.046723621000755	-51.9033950406604	-1.07051133287368	-1.05397409363677	-1.08792978339635	-1.01759099419214	-1.00147642473577	-1.03456425257678	-0.95511432411274	-0.941449782145955	-0.971591129466369	0.00231119963952625	0.00225366837492001	0.00218675405821706
256	10.5789757830327	0.4	-0.230720711012165	-0.236677686888585	-0.224763735135745	0.577145653941277	-14.8603685575908	-15.1312625869042	-14.5894745282774	31.82	17.94	55.55	-0.468185405915679	-0.459803512445401	-0.451421618975123	-0.456254248979546	-0.448085958251157	-0.439917667522768	-0.442824079238524	-0.435012687564017	-0.427100096472394	-0.230720711012165	44.8645929556898	-0.186640208047304	-52.0206045548293	-1.07051133287368	-1.05397409363677	-1.08792978339635	-1.01759099419214	-1.00147642473577	-1.03456425257678	-0.95511432411274	-0.941449782145955	-0.971591129466369	0.00231119963952625	0.00225366837492001	0.00218675405821706
256	10.5789757830327	0.4	-0.230647156747714	-0.236603449390937	-0.22469086410449	0.581639517485221	-14.915643821545	-15.1850499971235	-14.6462376459666	32.37	18.09	56.91	-0.462063566672444	-0.453865847310642	-0.445668127948839	-0.450172399909839	-0.442185648161663	-0.434198896413486	-0.436379870185805	-0.42837209861293	-0.420843702121528	-0.230647156747714	45.4268783799905	-0.0922751733532931	-52.1369945442712	-1.07051133287368	-1.05397409363677	-1.08792978339635	-1.01759099419214	-1.00147642473577	-1.03456425257678	-0.95511432411274	-0.941449782145955	-0.971591129466369	0.00231119963952625	0.00225366837492001	0.00218675405821706
256	10.5789757830327	0.4	-0.230499569873301	-0.236460620840175	-0.224538518906428	0.585527704761587	-14.9724985583352	-15.2407768155397	-14.7042203011308	32.01	18.05	57	-0.468775358974394	-0.460523664336506	-0.452271969698617	-0.456787011378278	-0.448746343582313	-0.440705675786348	-0.44205779808895	-0.434124108651408	-0.426734975998809	-0.230499569873301	45.7353735125145	0.0789601338815013	-51.9265425071062	-1.07051133287368	-1.05397409363677	-1.08792978339635	-1.01759099419214	-1.00147642473577	-1.03456425257678	-0.95511432411274	-0.941449782145955	-0.971591129466369	0.00231119963952625	0.00225366837492001	0.00218675405821706
256	10.5789757830327	0.4	-0.230435946836987	-0.236407255345286	-0.224464638328688	0.587387763509694	-15.1652640443804	-15.4359562484556	-14.8945718403052	31.75	17.85	57.26	-0.478739835439672	-0.470344428044894	-0.461949020650115	-0.466556826586129	-0.458375066176723	-0.450193305767317	-0.45134464708576	-0.443274110459565	-0.435034004870146	-0.230435946836987	45.418099306206	-0.119488800249658	-52.0509201003334	-1.07051133287368	-1.05397409363677	-1.08792978339635	-1.01759099419214	-1.00147642473577	-1.03456425257678	-0.95511432411274	-0.941449782145955	-0.971591129466369	0.00231119963952625	0.00225366837492001	0.00218675405821706
256	10.5789757830327	0.4	-0.230390190178576	-0.236337598060963	-0.22444278229619	0.597618191699856	-15.0727613430577	-15.3361622433772	-14.8093604427382	31.92	18.02	55.97	-0.473131764194388	-0.46500565476226	-0.456879545330132	-0.461053499294589	-0.453134835884381	-0.445216172474173	-0.447382282151715	-0.439653074707349	-0.431904893695744	-0.230390190178576	45.1750767837865	0.170214779825573	-51.6306288199857	-1.07051133287368	-1.05397409363677	-1.08792978339635	-1.01759099419214	-1.00147642473577	-1.03456425257678	-0.95511432411274	-0.941449782145955	-0.971591129466369	0.00231119963952625	0.00225366837492001	0.00218675405821706
256	10.5789757830327	0.4	-0.230368781848973	-0.236357862952416	-0.224379700745529	0.58188809878046	-14.9869026922271	-15.2574577037184	-14.7163476807357	31.87	18.07	56.02	-0.471424338816189	-0.46306474052121	-0.45470514222623	-0.459400566943271	-0.451254181871649	-0.443107796800026	-0.445850800183304	-0.438305187407343	-0.430429000503472	-0.230368781848973	45.3289610395686	-0.0724606980363394	-52.0290959895032	-1.07051133287368	-1.05397409363677	-1.08792978339635	-1.01759099419214	-1.00147642473577	-1.03456425257678	-0.95511432411274	-0.941449782145955	-0.971591129466369	0.00231119963952625	0.00225366837492001	0.00218675405821706
256	10.5789757830327	0.4	-0.230287446740032	-0.236247026297722	-0.224327867182343	0.592986405029597	-15.0380701377882	-15.303403196422	-14.7727370791544	32.26	18.12	56.06	-0.467149679291329	-0.459050157135686	-0.450950634980042	-0.455149813153009	-0.447258346757565	-0.439366880362122	-0.441901075859018	-0.43455328338366	-0.426275718796752	-0.230287446740032	45.2928191446178	0.0211061402982311	-51.9414476128352	-1.07051133287368	-1.05397409363677	-1.08792978339635	-1.01759099419214	-1.00147642473577	-1.03456425257678	-0.95511432411274	-0.941449782145955	-0.971591129466369	0.00231119963952625	0.00225366837492001	0.00218675405821706
256	10.5789757830327	0.4	-0.23022322271816	-0.236258702871155	-0.224187742565164	0.576633916401551	-14.8777075928419	-15.1492021495759	-14.6062130361079	31.31	17.81	56.15	-0.476228274494119	-0.46769360824494	-0.459158941995761	-0.464207458288694	-0.45588822161363	-0.447568984938566	-0.449729214145402	-0.441786160319568	-0.43372209424369	-0.23022322271816	44.9457124960366	-0.0485519707490509	-51.8559447330252	-1.07051133287368	-1.05397409363677	-1.08792978339635	-1.01759099419214	-1.00147642473577	-1.03456425257678	-0.95511432411274	-0.941449782145955	-0.971591129466369	0.00231119963952625	0.00225366837492001	0.00218675405821706
256	10.5789757830327	0.4	-0.230183558038915	-0.236137198427385	-0.224229917650445	0.581283876726697	-14.9597124226034	-15.2301120672572	-14.6893127779495	31.39	18.23	54.51	-0.477629798555884	-0.469149826298605	-0.460669854041327	-0.465556060194675	-0.457290448445586	-0.449024836696496	-0.454061354899056	-0.445716656296243	-0.437801629974375	-0.230183558038915	44.7491490074852	-0.0896698941915974	-51.8743133187453	-1.07051133287368	-1.05397409363677	-1.08792978339635	-1.01759099419214	-1.00147642473577	-1.03456425257678	-0.95511432411274	-0.941449782145955	-0.971591129466369	0.00231119963952625	0.00225366837492001	0.00218675405821706
256	10.5789757830327	0.4	-0.229965590720116	-0.235955693992178	-0.223975487448054	0.588120598350931	-14.8913381307811	-15.1567392404182	-14.6259370211439	31.83	18.07	54.66	-0.468870035423334	-0.460659916762381	-0.452449798101428	-0.456919860981033	-0.448918995082632	-0.440918129184232	-0.445075358461266	-0.436882534497097	-0.429624290666259	-0.229965590720116	44.5166104338469	-0.0533314278584352	-51.7535645284321	-1.07051133287368	-1.05397409363677	-1.08792978339635	-1.01759099419214	-1.00147642473577	-1.03456425257678	-0.95511432411274	-0.941449782145955	-0.971591129466369	0.00231119963952625	0.00225366837492001	0.00218675405821706
256	10.5789757830327	0.4	-0.22988856164697	-0.235904990996118	-0.223872132297821	0.578511821956621	-14.8353440115981	-15.1050256445459	-14.5656623786503	32.23	18.22	56.04	-0.461585260566194	-0.453344224122866	-0.445103187679538	-0.449735680002481	-0.441706203228853	-0.433676726455224	-0.436753572951249	-0.429091384359324	-0.421376381060694	-0.22988856164697	45.329074345426	0.0562796554645364	-51.883699729135	-1.07051133287368	-1.05397409363677	-1.08792978339635	-1.01759099419214	-1.00147642473577	-1.03456425257678	-0.95511432411274	-0.941449782145955	-0.971591129466369	0.00231119963952625	0.00225366837492001	0.00218675405821706
256	10.5789757830327	0.4	-0.229674730150356	-0.235628922340387	-0.223720537960325	0.587189556621314	-14.9689933135833	-15.2362914547658	-14.7016951724007	31.17	17.67	54.76	-0.481109628791496	-0.472669273744287	-0.464228918697078	-0.468998763145116	-0.460770875277667	-0.452542987410217	-0.455341688440753	-0.447352711966469	-0.43911845722073	-0.229674730150356	44.6603443626432	0.0311535109508496	-51.6253261046316	-1.07051133287368	-1.05397409363677	-1.08792978339635	-1.01759099419214	-1.00147642473577	-1.03456425257678	-0.95511432411274	-0.941449782145955	-0.971591129466369	0.00231119963952625	0.00225366837492001	0.00218675405821706
256	10.5789757830327	0.4	-0.229640115421419	-0.235576461771442	-0.223703769071395	0.581230331967994	-14.9030667668476	-15.1724721620107	-14.6336613716845	32.26	17.97	57.11	-0.463153371985671	-0.454929529762163	-0.446705687538656	-0.451256167757168	-0.443243574628224	-0.43523098149928	-0.436781522356264	-0.42900946837837	-0.421124251140592	-0.229640115421419	45.7946104315841	-0.020596374532399	-52.0904703452502	-1.07051133287368	-1.05397409363677	-1.08792978339635	-1.01759099419214	-1.00147642473577	-1.03456425257678	-0.95511432411274	-0.941449782145955	-0.971591129466369	0.00231119963952625	0.00225366837492001	0.00218675405821706
256	10.5789757830327	0.4	-0.229627745053695	-0.235566739784505	-0.223688750322885	0.582816048881544	-14.7676318294247	-15.033720307568	-14.5015433512814	32.02	17.94	57.05	-0.462380771111466	-0.454196888932559	-0.446013006753653	-0.450555566308655	-0.442580983670071	-0.434606401031487	-0.435954927514077	-0.428471554022704	-0.420460258625622	-0.229627745053695	45.7627497052182	0.123670964888646	-51.8946515557603	-1.07051133287368	-1.05397409363677	-1.08792978339635	-1.01759099419214	-1.00147642473577	-1.03456425257678	-0.95511432411274	-0.941449782145955	-0.971591129466369	0.00231119963952625	0.00225366837492001	0.00218675405821706
256	10.5789757830327	0.4	-0.229618217931423	-0.235578275332916	-0.223658160529929	0.588017185831912	-15.1906671568285	-15.461460856743	-14.919873456914	32.09	18.3	56.73	-0.474402086339393	-0.466093356821704	-0.457784627304016	-0.462252396752864	-0.4541564582144	-0.446060519675936	-0.448642237157209	-0.44075832882867	-0.433203214198583	-0.229618217931423	45.6186105640301	-0.0531992660540336	-52.0757601135643	-1.07051133287368	-1.05397409363677	-1.08792978339635	-1.01759099419214	-1.00147642473577	-1.03456425257678	-0.95511432411274	-0.941449782145955	-0.971591129466369	0.00231119963952625	0.00225366837492001	0.00218675405821706
256	10.5789757830327	0.4	-0.229526769107132	-0.235544921335933	-0.22350861687833	0.586452249727997	-14.9005443627324	-15.1670250904337	-14.634063635031	31.98	18.13	55.85	-0.466977503968015	-0.458772829396992	-0.450568154825969	-0.455042229895947	-0.447047255018903	-0.439052280141859	-0.441962401370692	-0.434517731221775	-0.426816469389821	-0.229526769107132	45.1235115792771	0.0112344987861066	-51.8830888713809	-1.07051133287368	-1.05397409363677	-1.08792978339635	-1.01759099419214	-1.00147642473577	-1.03456425257678	-0.95511432411274	-0.941449782145955	-0.971591129466369	0.00231119963952625	0.00225366837492001	0.00218675405821706
256	10.5789757830327	0.4	-0.229467845745434	-0.235395702605729	-0.223539988885138	0.595324572522255	-15.2896367004229	-15.5581036614561	-15.0211697393897	32.5	18.31	56.52	-0.471490739172915	-0.463354806371885	-0.455218873570854	-0.459328412527005	-0.451402349961112	-0.443476287395219	-0.446277215818647	-0.438465708961777	-0.430826064080137	-0.229467845745434	45.5673075179814	-0.108930690271061	-52.1550000955173	-1.07051133287368	-1.05397409363677	-1.08792978339635	-1.01759099419214	-1.00147642473577	-1.03456425257678	-0.95511432411274	-0.941449782145955	-0.971591129466369	0.00231119963952625	0.00225366837492001	0.00218675405821706
256	10.5789757830327	0.4	-0.229340399021454	-0.235299839529064	-0.223380958513845	0.583988754425269	-14.8181913289348	-15.0845474361396	-14.55183522173	32.05	17.8	56.72	-0.46346804287868	-0.455284334070867	-0.447100625263054	-0.451607869923743	-0.443633582678786	-0.43565929543383	-0.436943024846693	-0.428927694833584	-0.421691548595959	-0.229340399021454	45.337368499069	-0.165342858185868	-52.0347870032464	-1.07051133287368	-1.05397409363677	-1.08792978339635	-1.01759099419214	-1.00147642473577	-1.03456425257678	-0.95511432411274	-0.941449782145955	-0.971591129466369	0.00231119963952625	0.00225366837492001	0.00218675405821706
256	10.5789757830327	0.4	-0.229201890961654	-0.235146580152855	-0.223257201770453	0.572507329973336	-14.684574168534	-14.9548158506778	-14.4143324863902	32.27	18.18	56.69	-0.456455591719453	-0.448207190123479	-0.439958788527505	-0.444729634607826	-0.436693127454836	-0.428656620301845	-0.431083289767362	-0.423321166128837	-0.415977519661313	-0.229201890961654	45.5527191618553	-0.0204477274957322	-51.9899141502578	-1.07051133287368	-1.05397409363677	-1.08792978339635	-1.01759099419214	-1.00147642473577	-1.03456425257678	-0.95511432411274	-0.941449782145955	-0.971591129466369	0.00231119963952625	0.00225366837492001	0.00218675405821706
256	10.5789757830327	0.4	-0.229105408551232	-0.235020345936628	-0.223190471165836	0.595649427443073	-15.1573988461654	-15.423364473581	-14.8914332187498	32.11	18.25	56.36	-0.473029039181047	-0.464871969080869	-0.456714898980691	-0.460911448191249	-0.452963337860899	-0.445015227530548	-0.447559380515044	-0.440136534065744	-0.432348148189094	-0.229105408551232	45.4510413924609	-0.0950588584618906	-52.0221351859247	-1.07051133287368	-1.05397409363677	-1.08792978339635	-1.01759099419214	-1.00147642473577	-1.03456425257678	-0.95511432411274	-0.941449782145955	-0.971591129466369	0.00231119963952625	0.00225366837492001	0.00218675405821706
256	10.5789757830327	0.4	-0.228926131140765	-0.234857997314045	-0.222994264967486	0.587755278336354	-15.1149993875176	-15.3845898877932	-14.845408887242	32	18.33	56.18	-0.473366420781769	-0.465071426172034	-0.4567764315623	-0.461263188820367	-0.45318028412549	-0.445097379430613	-0.448634806287898	-0.440522618696885	-0.43223035951083	-0.228926131140765	45.3364175045841	0.0912743365897153	-51.8806028557959	-1.07051133287368	-1.05397409363677	-1.08792978339635	-1.01759099419214	-1.00147642473577	-1.03456425257678	-0.95511432411274	-0.941449782145955	-0.971591129466369	0.00231119963952625	0.00225366837492001	0.00218675405821706
256	10.5789757830327	0.4	-0.228518315380291	-0.234523229414263	-0.222513401346319	0.584639088305526	-15.1696853179364	-15.4419947143235	-14.8973759215493	31.67	17.96	55.97	-0.480078305580288	-0.47161244116124	-0.463146576742192	-0.467878765174126	-0.459628031607385	-0.451377298040643	-0.454492052543215	-0.44610642002897	-0.438201139449288	-0.228518315380291	45.4580241783368	-0.234231762978765	-52.1195065609194	-1.07051133287368	-1.05397409363677	-1.08792978339635	-1.01759099419214	-1.00147642473577	-1.03456425257678	-0.95511432411274	-0.941449782145955	-0.971591129466369	0.00231119963952625	0.00225366837492001	0.00218675405821706
256	10.5789757830327	0.4	-0.228514694365749	-0.234472657509599	-0.222556731221899	0.595211449444704	-15.056399015285	-15.3208326869096	-14.7919653436604	31.44	17.78	55.82	-0.479724421536719	-0.471444500154683	-0.463164578772648	-0.467586222592989	-0.459515803434442	-0.451445384275895	-0.453393722684401	-0.445309372866352	-0.437348325338985	-0.228514694365749	45.0249134797595	-0.0229485218448407	-51.7947410059353	-1.07051133287368	-1.05397409363677	-1.08792978339635	-1.01759099419214	-1.00147642473577	-1.03456425257678	-0.95511432411274	-0.941449782145955	-0.971591129466369	0.00231119963952625	0.00225366837492001	0.00218675405821706
256	10.5789757830327	0.4	-0.228449987730279	-0.234348204171547	-0.222551771289012	0.5891695481497	-14.8939447098709	-15.1588179430968	-14.629071476645	31.15	17.96	56.43	-0.479037917678233	-0.470667586787691	-0.462297255897148	-0.466985003642565	-0.458825275869126	-0.450665548095686	-0.452223838535567	-0.444059263508053	-0.436605384485597	-0.228449987730279	45.0370750246837	-0.114812756732815	-51.8425733668036	-1.07051133287368	-1.05397409363677	-1.08792978339635	-1.01759099419214	-1.00147642473577	-1.03456425257678	-0.95511432411274	-0.941449782145955	-0.971591129466369	0.00231119963952625	0.00225366837492001	0.00218675405821706
256	10.5789757830327	0.4	-0.228419553295031	-0.234321814306442	-0.22251729228362	0.586110328469082	-15.1241577570833	-15.3948282873442	-14.8534872268224	32.89	18.57	57.65	-0.461154764665422	-0.453046781753594	-0.444938798841765	-0.449180055593983	-0.441282610974208	-0.433385166354433	-0.436045311436009	-0.428709822526919	-0.420437147522499	-0.228419553295031	46.2466235486781	-0.0118065933545485	-52.3386965280144	-1.07051133287368	-1.05397409363677	-1.08792978339635	-1.01759099419214	-1.00147642473577	-1.03456425257678	-0.95511432411274	-0.941449782145955	-0.971591129466369	0.00231119963952625	0.00225366837492001	0.00218675405821706
256	10.5789757830327	0.4	-0.228371339785003	-0.234271034655664	-0.222471644914342	0.591350916062941	-15.126111312729	-15.3939029976486	-14.8583196278094	31.87	18	56.93	-0.475568798744862	-0.467295824052833	-0.459022849360806	-0.463438240973888	-0.455376288951355	-0.447314336928821	-0.44872610953008	-0.440904581073256	-0.432969805093497	-0.228371339785003	45.4122501994134	0.0295295573404807	-51.7999818581846	-1.07051133287368	-1.05397409363677	-1.08792978339635	-1.01759099419214	-1.00147642473577	-1.03456425257678	-0.95511432411274	-0.941449782145955	-0.971591129466369	0.00231119963952625	0.00225366837492001	0.00218675405821706
256	10.5789757830327	0.4	-0.228353159170634	-0.234283582967528	-0.22242273537374	0.57751234058165	-14.9333361254675	-15.2053558446353	-14.6613164062998	32.49	18.63	56.67	-0.46091285237965	-0.452667245637776	-0.444421638895903	-0.449025052223165	-0.440992115023072	-0.432959177822979	-0.436881369204675	-0.429084363414331	-0.421661954300821	-0.228353159170634	45.721138393759	0.0873922005128457	-52.0051858594278	-1.07051133287368	-1.05397409363677	-1.08792978339635	-1.01759099419214	-1.00147642473577	-1.03456425257678	-0.95511432411274	-0.941449782145955	-0.971591129466369	0.00231119963952625	0.00225366837492001	0.00218675405821706
256	10.5789757830327	0.4	-0.228285145567	-0.234180250179759	-0.222390040954242	0.581081560370762	-14.8925541668912	-15.1618518071126	-14.6232565266697	32.3	18.3	57.06	-0.462263140067254	-0.454052640824472	-0.445842141581691	-0.450380353750289	-0.442380910937496	-0.434381468124702	-0.436889364609238	-0.429258921865	-0.42138485918696	-0.228285145567	45.9476719692026	-0.0494978010966957	-52.1075435355466	-1.07051133287368	-1.05397409363677	-1.08792978339635	-1.01759099419214	-1.00147642473577	-1.03456425257678	-0.95511432411274	-0.941449782145955	-0.971591129466369	0.00231119963952625	0.00225366837492001	0.00218675405821706
256	10.5789757830327	0.4	-0.228123957921082	-0.234021965353118	-0.222225950489045	0.585489523710044	-14.9046871415446	-15.171771357878	-14.6376029252113	31.51	17.8	55.04	-0.473977313015675	-0.465633405358456	-0.457289497701236	-0.461968005751239	-0.453835510218799	-0.445703014686358	-0.448383221116271	-0.4409648741026	-0.432847699282396	-0.228123957921082	44.8681077564722	0.00909256283622568	-51.707940373555	-1.07051133287368	-1.05397409363677	-1.08792978339635	-1.01759099419214	-1.00147642473577	-1.03456425257678	-0.95511432411274	-0.941449782145955	-0.971591129466369	0.00231119963952625	0.00225366837492001	0.00218675405821706
256	10.5789757830327	0.4	-0.228113616312814	-0.234049401514743	-0.222177831110885	0.587580937510434	-15.2090778280318	-15.480443911435	-14.9377117446287	31.6	18.19	56.45	-0.482337653545692	-0.473882464491075	-0.465427275436457	-0.470096938350175	-0.461856324210829	-0.453615710071484	-0.456137566683072	-0.448393921418119	-0.440461069250048	-0.228113616312814	45.4999753611778	-0.13613255761999	-52.0749114601448	-1.07051133287368	-1.05397409363677	-1.08792978339635	-1.01759099419214	-1.00147642473577	-1.03456425257678	-0.95511432411274	-0.941449782145955	-0.971591129466369	0.00231119963952625	0.00225366837492001	0.00218675405821706
256	10.5789757830327	0.4	-0.22802123334699	-0.233950607502606	-0.222091859191375	0.58385027663563	-14.7939129725383	-15.0599084712732	-14.5279174738034	32.52	18.25	56.93	-0.456185341258372	-0.448127971746796	-0.44007060223522	-0.444414747248962	-0.436565275748846	-0.42871580424873	-0.43114641287787	-0.423242793593774	-0.415761252891217	-0.22802123334699	45.7090990379825	-0.0989640180335761	-52.1585023993473	-1.07051133287368	-1.05397409363677	-1.08792978339635	-1.01759099419214	-1.00147642473577	-1.03456425257678	-0.95511432411274	-0.941449782145955	-0.971591129466369	0.00231119963952625	0.00225366837492001	0.00218675405821706
256	10.5789757830327	0.4	-0.227953023977844	-0.23384250868785	-0.222063539267838	0.594049834571191	-15.0369313503732	-15.3016602208223	-14.7722024799241	31.78	17.96	55.9	-0.474128910691328	-0.46592616607648	-0.457723421461633	-0.462056475560931	-0.454062592080726	-0.446068708600521	-0.447998266142489	-0.440106257809994	-0.432775089641532	-0.227953023977844	45.4411873190056	-0.118717664102186	-51.9849823634212	-1.07051133287368	-1.05397409363677	-1.08792978339635	-1.01759099419214	-1.00147642473577	-1.03456425257678	-0.95511432411274	-0.941449782145955	-0.971591129466369	0.00231119963952625	0.00225366837492001	0.00218675405821706
256	10.5789757830327	0.4	-0.227837177395642	-0.23374923286232	-0.221925121928964	0.591986713810919	-14.8156644725819	-15.0776151191194	-14.5537138260443	31.76	17.9	57.29	-0.467384633740555	-0.459264536097605	-0.451144438454655	-0.455486927824113	-0.447573534738383	-0.439660141652652	-0.440607781133225	-0.433125269314247	-0.424978469325702	-0.227837177395642	45.63366738972	-0.185207713374896	-52.0848820114336	-1.07051133287368	-1.05397409363677	-1.08792978339635	-1.01759099419214	-1.00147642473577	-1.03456425257678	-0.95511432411274	-0.941449782145955	-0.971591129466369	0.00231119963952625	0.00225366837492001	0.00218675405821706
256	10.5789757830327	0.4	-0.227576732248476	-0.23345654656982	-0.221696917927132	0.583602518148811	-14.9389838207581	-15.2077246750835	-14.6702429664327	32.15	17.79	56.43	-0.465828948872919	-0.457597127718586	-0.449365306564254	-0.453887005678941	-0.445866214648103	-0.437845423617265	-0.439059912734022	-0.431759853294138	-0.423638213414653	-0.227576732248476	45.7655186472012	0.0370540169153544	-51.870947162021	-1.07051133287368	-1.05397409363677	-1.08792978339635	-1.01759099419214	-1.00147642473577	-1.03456425257678	-0.95511432411274	-0.941449782145955	-0.971591129466369	0.00231119963952625	0.00225366837492001	0.00218675405821706
256	10.5789757830327	0.4	-0.227494405095902	-0.233433193165662	-0.221555617026142	0.590154650859369	-15.0610985177156	-15.3283997160646	-14.7937973193666	31.58	17.9	57.44	-0.477920948921027	-0.469586821110621	-0.461252693300215	-0.46579721789904	-0.457674507320091	-0.449551796741142	-0.450411546433097	-0.44265247650732	-0.435560690178514	-0.227494405095902	45.4040261371077	0.020932159613762	-51.8702815638961	-1.07051133287368	-1.05397409363677	-1.08792978339635	-1.01759099419214	-1.00147642473577	-1.03456425257678	-0.95511432411274	-0.941449782145955	-0.971591129466369	0.00231119963952625	0.00225366837492001	0.00218675405821706
256	10.5789757830327	0.4	-0.227278808511434	-0.233178095304252	-0.221379521718617	0.58297391767209	-14.9547811600797	-15.2241542926384	-14.685408027521	31.75	17.84	57.21	-0.47214587939659	-0.463791824904431	-0.455437770412271	-0.460130294220768	-0.451988841082754	-0.44384738794474	-0.44490119866514	-0.436766077358313	-0.428798838732357	-0.227278808511434	45.7123127304142	-0.231427560403387	-52.1851581165865	-1.07051133287368	-1.05397409363677	-1.08792978339635	-1.01759099419214	-1.00147642473577	-1.03456425257678	-0.95511432411274	-0.941449782145955	-0.971591129466369	0.00231119963952625	0.00225366837492001	0.00218675405821706
256	10.5789757830327	0.4	-0.227212872871766	-0.233087099089517	-0.221338646654015	0.601656201457066	-15.1152004070435	-15.3771308087857	-14.8532700053013	32.44	18.17	57.07	-0.466791066521667	-0.458839858126285	-0.450888649730903	-0.454761632537336	-0.447015330669409	-0.439269028801482	-0.44102134017503	-0.433151712245645	-0.425887610995586	-0.227212872871766	46.1448429228723	-0.0402511076941263	-52.067556744802	-1.07051133287368	-1.05397409363677	-1.08792978339635	-1.01759099419214	-1.00147642473577	-1.03456425257678	-0.95511432411274	-0.941449782145955	-0.971591129466369	0.00231119963952625	0.00225366837492001	0.00218675405821706
256	10.5789757830327	0.4	-0.2271976891331	-0.233065316273471	-0.22133006199273	0.582404088186352	-14.8243099417004	-15.0916460158481	-14.5569738675527	31.64	18.06	55.49	-0.469650782741587	-0.461331306102213	-0.453011829462839	-0.45772330274949	-0.449615111590323	-0.441506920431155	-0.445003476262101	-0.437151511369412	-0.429014270485122	-0.2271976891331	45.0476992952116	0.158917473528507	-51.6369511759907	-1.07051133287368	-1.05397409363677	-1.08792978339635	-1.01759099419214	-1.00147642473577	-1.03456425257678	-0.95511432411274	-0.941449782145955	-0.971591129466369	0.00231119963952625	0.00225366837492001	0.00218675405821706
256	10.5789757830327	0.4	-0.227139802784759	-0.233036726831818	-0.221242878737701	0.577043114728958	-14.843100034453	-15.113736118069	-14.5724639508369	31.57	17.97	55.62	-0.471347968196459	-0.46290771443415	-0.454467460671841	-0.459392811009737	-0.451166633826162	-0.442940456642586	-0.445798644766736	-0.43814574129314	-0.430265973260993	-0.227139802784759	45.2418376585658	-0.0335910146521732	-51.899471306312	-1.07051133287368	-1.05397409363677	-1.08792978339635	-1.01759099419214	-1.00147642473577	-1.03456425257678	-0.95511432411274	-0.941449782145955	-0.971591129466369	0.00231119963952625	0.00225366837492001	0.00218675405821706
256	10.5789757830327	0.4	-0.227134742151516	-0.23305514211758	-0.221214342185452	0.586578499801372	-15.0824720787598	-15.3521361934345	-14.812807964085	31.96	18.15	56.14	-0.473012838295741	-0.464704249402205	-0.456395660508669	-0.460928378830038	-0.452832056491598	-0.444735734153158	-0.447723926155406	-0.439538579971493	-0.431938831025536	-0.227134742151516	45.4356505796283	-0.11438204528258	-52.0344935478505	-1.07051133287368	-1.05397409363677	-1.08792978339635	-1.01759099419214	-1.00147642473577	-1.03456425257678	-0.95511432411274	-0.941449782145955	-0.971591129466369	0.00231119963952625	0.00225366837492001	0.00218675405821706
256	10.5789757830327	0.4	-0.22712903208311	-0.233091542598473	-0.221166521567746	0.589361129237097	-15.0498187045785	-15.3173580869629	-14.7822793221942	32.29	18	56.67	-0.467137843513444	-0.458978618571884	-0.450819393630324	-0.45513174369367	-0.447182222312762	-0.439232700931855	-0.441046501334708	-0.43302295918956	-0.426083897357532	-0.22712903208311	45.6994284571351	-0.121908365893284	-52.0926588408956	-1.07051133287368	-1.05397409363677	-1.08792978339635	-1.01759099419214	-1.00147642473577	-1.03456425257678	-0.95511432411274	-0.941449782145955	-0.971591129466369	0.00231119963952625	0.00225366837492001	0.00218675405821706
256	10.5789757830327	0.4	-0.227124794307621	-0.232988298360194	-0.221261290255048	0.590676582391799	-15.0007724884354	-15.2667158850594	-14.7348290918114	31.92	17.93	56.98	-0.470911369634164	-0.4627081797607	-0.454504989887236	-0.458888610559799	-0.450894854949021	-0.442901099338244	-0.443962492931582	-0.436453086224419	-0.429108783773963	-0.227124794307621	45.8616866744394	-0.0048727957339284	-51.9390112658789	-1.07051133287368	-1.05397409363677	-1.08792978339635	-1.01759099419214	-1.00147642473577	-1.03456425257678	-0.95511432411274	-0.941449782145955	-0.971591129466369	0.00231119963952625	0.00225366837492001	0.00218675405821706
256	10.5789757830327	0.4	-0.227067399224444	-0.232967146820373	-0.221167651628516	0.5918462904384	-15.0897932144916	-15.3566681978646	-14.8229182311187	31.47	17.7	56.14	-0.480378441439892	-0.472030212063559	-0.463681982687227	-0.468216521502797	-0.4600796473592	-0.451942773215603	-0.453198257800918	-0.445473790037339	-0.437711520310456	-0.227067399224444	45.4297095761116	0.107803175460109	-51.7174948825154	-1.07051133287368	-1.05397409363677	-1.08792978339635	-1.01759099419214	-1.00147642473577	-1.03456425257678	-0.95511432411274	-0.941449782145955	-0.971591129466369	0.00231119963952625	0.00225366837492001	0.00218675405821706
256	10.5789757830327	0.4	-0.22705218520079	-0.233006484589343	-0.221097885812237	0.590927108261585	-15.0575809978823	-15.3243932505929	-14.7907687451717	32.15	17.85	56.67	-0.469442707082276	-0.461269263334977	-0.453095819587679	-0.45740872308423	-0.449444802436939	-0.441480881789648	-0.442703544734146	-0.43527022902881	-0.427251390266125	-0.22705218520079	45.4279633169608	-0.0657011584943011	-51.9432887270828	-1.07051133287368	-1.05397409363677	-1.08792978339635	-1.01759099419214	-1.00147642473577	-1.03456425257678	-0.95511432411274	-0.941449782145955	-0.971591129466369	0.00231119963952625	0.00225366837492001	0.00218675405821706
256	10.5789757830327	0.4	-0.226922451338798	-0.232782484421174	-0.221062418256423	0.594900529983387	-15.0151485998097	-15.2790279841055	-14.7512692155139	31.23	17.88	56.72	-0.481501669135709	-0.473185802176037	-0.464869935216366	-0.469366151213923	-0.461259873044889	-0.453153594875856	-0.453764255535376	-0.446782749084899	-0.438337874478812	-0.226922451338798	45.3666389569359	-0.172544181938052	-51.9466593009649	-1.07051133287368	-1.05397409363677	-1.08792978339635	-1.01759099419214	-1.00147642473577	-1.03456425257678	-0.95511432411274	-0.941449782145955	-0.971591129466369	0.00231119963952625	0.00225366837492001	0.00218675405821706
256	10.5789757830327	0.4	-0.226780843268485	-0.232646241007624	-0.220915445529345	0.599913161118763	-15.1862670531122	-15.4503869617359	-14.9221471444886	31.23	17.89	55.42	-0.486913377963797	-0.478589734212095	-0.470266090460393	-0.474641644025371	-0.466527782025705	-0.458413920026039	-0.460842196035155	-0.453293834571446	-0.444430945757824	-0.226780843268485	45.3296647437862	-0.0529666671376625	-51.798852996858	-1.07051133287368	-1.05397409363677	-1.08792978339635	-1.01759099419214	-1.00147642473577	-1.03456425257678	-0.95511432411274	-0.941449782145955	-0.971591129466369	0.00231119963952625	0.00225366837492001	0.00218675405821706
256	10.5789757830327	0.4	-0.226758945615507	-0.232656800156209	-0.220861091074805	0.588129690626317	-14.9403613770595	-15.2066312070008	-14.6740915471183	31.42	17.83	55.38	-0.476462526435987	-0.468119613784231	-0.459776701132475	-0.464411680745762	-0.456279779763119	-0.448147878780477	-0.450596092147714	-0.442455249389831	-0.43484109569612	-0.226758945615507	44.8017803121756	0.164064771769472	-51.5464519676467	-1.07051133287368	-1.05397409363677	-1.08792978339635	-1.01759099419214	-1.00147642473577	-1.03456425257678	-0.95511432411274	-0.941449782145955	-0.971591129466369	0.00231119963952625	0.00225366837492001	0.00218675405821706
256	10.5789757830327	0.4	-0.226588601644366	-0.232438437809675	-0.220738765479057	0.577784129301838	-14.6779887462315	-14.9452082733195	-14.4107692191434	31.83	17.91	55.8	-0.462335849387058	-0.454069309050539	-0.445802768714021	-0.45055235643831	-0.442496504327451	-0.434440652216591	-0.437216764220092	-0.42984502271336	-0.421367272633243	-0.226588601644366	45.3230925815618	0.0371169261233241	-51.8262312890309	-1.07051133287368	-1.05397409363677	-1.08792978339635	-1.01759099419214	-1.00147642473577	-1.03456425257678	-0.95511432411274	-0.941449782145955	-0.971591129466369	0.00231119963952625	0.00225366837492001	0.00218675405821706
256	10.5789757830327	0.4	-0.226543656111362	-0.232400080481627	-0.220687231741097	0.588427374226275	-14.9608830385905	-15.2273548058467	-14.6944112713342	32.44	18.45	57.37	-0.462333279036175	-0.454242657421524	-0.446152035806873	-0.450420045003646	-0.44253789955356	-0.434655754103473	-0.437116681572551	-0.429166835508129	-0.421723732302535	-0.226543656111362	46.0059286270603	-0.140187999189694	-52.2685933831726	-1.07051133287368	-1.05397409363677	-1.08792978339635	-1.01759099419214	-1.00147642473577	-1.03456425257678	-0.95511432411274	-0.941449782145955	-0.971591129466369	0.00231119963952625	0.00225366837492001	0.00218675405821706
256	10.5789757830327	0.4	-0.22644925429471	-0.232355454056189	-0.22054305453323	0.579381650010622	-14.8894684808705	-15.1596515322419	-14.619285429499	32.04	18.4	56.32	-0.465960366916575	-0.457655783299733	-0.449351199682892	-0.454039196451311	-0.445947078022431	-0.437854959593551	-0.441206808114698	-0.433548547488231	-0.425913245385064	-0.22644925429471	45.5003371542911	0.0132273815595128	-52.0114388182326	-1.07051133287368	-1.05397409363677	-1.08792978339635	-1.01759099419214	-1.00147642473577	-1.03456425257678	-0.95511432411274	-0.941449782145955	-0.971591129466369	0.00231119963952625	0.00225366837492001	0.00218675405821706
256	10.5789757830327	0.4	-0.226428841341314	-0.232343828399407	-0.220513854283222	0.583374409265234	-14.964173046611	-15.23349339885	-14.6948526943721	31.8	18.33	55.06	-0.471711907122905	-0.463372282477699	-0.455032657832492	-0.45969639152786	-0.451569195037355	-0.443441998546851	-0.447931485468551	-0.440211267443777	-0.432033273597937	-0.226428841341314	45.0901360287089	-0.0189259553502814	-51.888590155087	-1.07051133287368	-1.05397409363677	-1.08792978339635	-1.01759099419214	-1.00147642473577	-1.03456425257678	-0.95511432411274	-0.941449782145955	-0.971591129466369	0.00231119963952625	0.00225366837492001	0.00218675405821706
256	10.5789757830327	0.4	-0.226421979490161	-0.232309031190996	-0.220534927789327	0.585761243174514	-14.9039162135205	-15.170837135627	-14.636995291414	32.72	18	56.66	-0.456752289881004	-0.448716033127381	-0.440679776373758	-0.444925899713969	-0.437097720533149	-0.42926954135233	-0.431210542107333	-0.423673579734986	-0.415789568728055	-0.226421979490161	45.8503458145739	0.0815810412092737	-52.0033614887012	-1.07051133287368	-1.05397409363677	-1.08792978339635	-1.01759099419214	-1.00147642473577	-1.03456425257678	-0.95511432411274	-0.941449782145955	-0.971591129466369	0.00231119963952625	0.00225366837492001	0.00218675405821706
256	10.5789757830327	0.4	-0.226364770928371	-0.232256644279213	-0.220472897577528	0.593251936802215	-15.0391353814076	-15.3043412933971	-14.7739294694181	32.31	18.01	56.98	-0.466449301500811	-0.458366293547065	-0.450283285593318	-0.454456547204757	-0.446581359325026	-0.438706171445295	-0.440354549687576	-0.432155308389893	-0.425042485862597	-0.226364770928371	45.549835694073	-0.0259969939285782	-51.9645855069643	-1.07051133287368	-1.05397409363677	-1.08792978339635	-1.01759099419214	-1.00147642473577	-1.03456425257678	-0.95511432411274	-0.941449782145955	-0.971591129466369	0.00231119963952625	0.00225366837492001	0.00218675405821706
256	10.5789757830327	0.4	-0.22635788033203	-0.232217127859301	-0.220498632804759	0.596096990357893	-15.0357474848645	-15.2993334434606	-14.7721615262683	31.63	18.17	56.41	-0.47618619917277	-0.467982181903451	-0.459778164634133	-0.464093843319281	-0.456098160303288	-0.448102477287295	-0.450675002031244	-0.442986767642358	-0.434926104762491	-0.22635788033203	45.5721948661946	-0.00675439575190543	-51.907059532108	-1.07051133287368	-1.05397409363677	-1.08792978339635	-1.01759099419214	-1.00147642473577	-1.03456425257678	-0.95511432411274	-0.941449782145955	-0.971591129466369	0.00231119963952625	0.00225366837492001	0.00218675405821706
256	10.5789757830327	0.4	-0.226346459183211	-0.232229167656576	-0.220463750709846	0.582528826103216	-14.707731889262	-14.9728976272885	-14.4425661512354	31.69	18.08	56.68	-0.46517855243838	-0.456940373213363	-0.448702193988347	-0.453352830371845	-0.445324081305074	-0.437295332238302	-0.439118892326545	-0.432088187684769	-0.423901042938385	-0.226346459183211	45.4920896175206	0.0682669912349761	-51.836017339478	-1.07051133287368	-1.05397409363677	-1.08792978339635	-1.01759099419214	-1.00147642473577	-1.03456425257678	-0.95511432411274	-0.941449782145955	-0.971591129466369	0.00231119963952625	0.00225366837492001	0.00218675405821706
256	10.5789757830327	0.4	-0.226220263535703	-0.232075932991344	-0.220364594080062	0.585500686817986	-14.8362683375068	-15.1021204102657	-14.570416264748	32.22	17.97	57.21	-0.461620069120612	-0.453493882276057	-0.445367695431502	-0.449771444686667	-0.441853836589966	-0.433936228493264	-0.435396856556545	-0.427438064019887	-0.420005525506363	-0.226220263535703	45.8147956231549	0.0243795516869968	-51.9704953521467	-1.07051133287368	-1.05397409363677	-1.08792978339635	-1.01759099419214	-1.00147642473577	-1.03456425257678	-0.95511432411274	-0.941449782145955	-0.971591129466369	0.00231119963952625	0.00225366837492001	0.00218675405821706
256	10.5789757830327	0.4	-0.226198767418794	-0.232048110709871	-0.220349424127716	0.59376142919622	-15.1011978610799	-15.3672171647884	-14.8351785573713	31.28	17.48	55.74	-0.483632628710575	-0.475260545869504	-0.466888463028433	-0.471433407818199	-0.463272503631843	-0.455111599445488	-0.456099985547526	-0.448406888240801	-0.440305089544985	-0.226198767418794	45.1754768713385	-0.1649398755736	-51.8307836904705	-1.07051133287368	-1.05397409363677	-1.08792978339635	-1.01759099419214	-1.00147642473577	-1.03456425257678	-0.95511432411274	-0.941449782145955	-0.971591129466369	0.00231119963952625	0.00225366837492001	0.00218675405821706
256	10.5789757830327	0.4	-0.226176898421213	-0.232046594233862	-0.220307202608563	0.587491507807051	-14.974175888598	-15.2414000655842	-14.7069517116118	31.53	18	56.52	-0.475926141287534	-0.467581830996844	-0.459237520706154	-0.463863992474821	-0.455731165235248	-0.447598337995675	-0.450045894077317	-0.441648775353092	-0.433720114536039	-0.226176898421213	45.486893432756	-0.0447462218455062	-51.9084216215203	-1.07051133287368	-1.05397409363677	-1.08792978339635	-1.01759099419214	-1.00147642473577	-1.03456425257678	-0.95511432411274	-0.941449782145955	-0.971591129466369	0.00231119963952625	0.00225366837492001	0.00218675405821706
256	10.5789757830327	0.4	-0.226172400195767	-0.232017954414411	-0.220326845977123	0.595994395299426	-15.0900891092609	-15.3546840765205	-14.8254941420014	31.64	17.92	56.29	-0.47778171768119	-0.469548488178254	-0.461315258675319	-0.465646905446585	-0.457622785439483	-0.44959866543238	-0.451223211324347	-0.444005599590932	-0.43582791256393	-0.226172400195767	45.5966265089273	0.0114011518987788	-51.8360023590925	-1.07051133287368	-1.05397409363677	-1.08792978339635	-1.01759099419214	-1.00147642473577	-1.03456425257678	-0.95511432411274	-0.941449782145955	-0.971591129466369	0.00231119963952625	0.00225366837492001	0.00218675405821706
256	10.5789757830327	0.4	-0.226149195807763	-0.232023298613119	-0.220275093002406	0.5885186183729	-15.0132758900401	-15.2806304677786	-14.7459213123016	32.06	18.05	56.4	-0.469334769638377	-0.461123145162591	-0.452911520686804	-0.457322092430921	-0.449320645424518	-0.441319198418115	-0.44352134362286	-0.435744467593846	-0.428052183115655	-0.226149195807763	45.4274345586371	0.128373648951669	-51.786614434506	-1.07051133287368	-1.05397409363677	-1.08792978339635	-1.01759099419214	-1.00147642473577	-1.03456425257678	-0.95511432411274	-0.941449782145955	-0.971591129466369	0.00231119963952625	0.00225366837492001	0.00218675405821706
256	10.5789757830327	0.4	-0.226131879173258	-0.232025092893768	-0.220238665452748	0.583403152032551	-14.8088912128571	-15.0754010935609	-14.5423813321532	31.97	18.43	56.64	-0.464302984907229	-0.456094822991661	-0.447886661076094	-0.45243827721233	-0.444439865061477	-0.436441452910625	-0.439885218267422	-0.432389323134477	-0.424288116397062	-0.226131879173258	45.5679767575192	-0.0331710354569024	-52.0512959263759	-1.07051133287368	-1.05397409363677	-1.08792978339635	-1.01759099419214	-1.00147642473577	-1.03456425257678	-0.95511432411274	-0.941449782145955	-0.971591129466369	0.00231119963952625	0.00225366837492001	0.00218675405821706
256	10.5789757830327	0.4	-0.226091034788619	-0.231934554555622	-0.220247515021616	0.592966615633728	-15.1157206027644	-15.3824346672573	-14.8490065382716	31.88	17.91	56.66	-0.47509748317903	-0.466859828769307	-0.458622174359584	-0.462977177374648	-0.454949675394883	-0.446922173415117	-0.447992973508784	-0.440787606917877	-0.432589295397722	-0.226091034788619	45.5935992983061	0.0616467304279366	-51.8502101202929	-1.07051133287368	-1.05397409363677	-1.08792978339635	-1.01759099419214	-1.00147642473577	-1.03456425257678	-0.95511432411274	-0.941449782145955	-0.971591129466369	0.00231119963952625	0.00225366837492001	0.00218675405821706
256	10.5789757830327	0.4	-0.22607190340521	-0.231931867479749	-0.220211939330671	0.588105371234884	-15.110172707017	-15.3794824637129	-14.8408629503211	32.84	18.45	56.21	-0.461293210172237	-0.453215515588556	-0.445137821004874	-0.449323687132621	-0.44145559058614	-0.43358749403966	-0.43732477530121	-0.429440195413843	-0.421745220482928	-0.22607190340521	45.8021457888156	-0.0898744730819565	-52.2324244589638	-1.07051133287368	-1.05397409363677	-1.08792978339635	-1.01759099419214	-1.00147642473577	-1.03456425257678	-0.95511432411274	-0.941449782145955	-0.971591129466369	0.00231119963952625	0.00225366837492001	0.00218675405821706
256	10.5789757830327	0.4	-0.226023017386167	-0.231879721674038	-0.220166313098296	0.580606263483224	-14.8704967979597	-15.1396581848786	-14.6013354110408	32.32	18.19	56.91	-0.461285757937742	-0.453084759417415	-0.444883760897087	-0.449423609573438	-0.441433503020854	-0.43344339646827	-0.435928219380839	-0.428165047681236	-0.420143117521532	-0.226023017386167	46.0211887165726	0.194184015461672	-51.9206397547405	-1.07051133287368	-1.05397409363677	-1.08792978339635	-1.01759099419214	-1.00147642473577	-1.03456425257678	-0.95511432411274	-0.941449782145955	-0.971591129466369	0.00231119963952625	0.00225366837492001	0.00218675405821706
256	10.5789757830327	0.4	-0.225994798481172	-0.231851630237076	-0.220137966725268	0.584570961756394	-14.9898188576544	-15.2589372368755	-14.7207004784333	32.13	18.26	56.52	-0.467650179320909	-0.459402340277626	-0.451154501234343	-0.455665337107899	-0.447628871980211	-0.439592406852524	-0.44257324344156	-0.435007519301549	-0.426673557362864	-0.225994798481172	45.8224325388255	0.0744225701751877	-51.9791485961766	-1.07051133287368	-1.05397409363677	-1.08792978339635	-1.01759099419214	-1.00147642473577	-1.03456425257678	-0.95511432411274	-0.941449782145955	-0.971591129466369	0.00231119963952625	0.00225366837492001	0.00218675405821706
256	10.5789757830327	0.4	-0.225943418802724	-0.231833277695873	-0.220053559909576	0.590218345411413	-14.8908193528245	-15.1550636763508	-14.6265750292983	31.72	17.48	55.33	-0.470343475028208	-0.462142546543971	-0.453941618059733	-0.458378931942757	-0.450386617731705	-0.442394303520652	-0.443794766793691	-0.436782698007134	-0.428349848769176	-0.225943418802724	44.9124204365075	0.0677377183836488	-51.5775036265835	-1.07051133287368	-1.05397409363677	-1.08792978339635	-1.01759099419214	-1.00147642473577	-1.03456425257678	-0.95511432411274	-0.941449782145955	-0.971591129466369	0.00231119963952625	0.00225366837492001	0.00218675405821706
256	10.5789757830327	0.4	-0.225920525160753	-0.231809049680771	-0.220032000640734	0.592810596211493	-15.0876788683308	-15.3539841958449	-14.8213735408168	32.49	18.14	57.4	-0.465396441915626	-0.457324429445941	-0.449252416976255	-0.453392679447649	-0.445528864788686	-0.437665050129723	-0.438706572632873	-0.431218927687164	-0.423572241290977	-0.225920525160753	46.1069420513408	-0.0514040134082789	-52.174082484032	-1.07051133287368	-1.05397409363677	-1.08792978339635	-1.01759099419214	-1.00147642473577	-1.03456425257678	-0.95511432411274	-0.941449782145955	-0.971591129466369	0.00231119963952625	0.00225366837492001	0.00218675405821706
256	10.5789757830327	0.4	-0.225908902554102	-0.231848892078331	-0.219968913029873	0.585023350363607	-14.96766985292	-15.2361403659865	-14.6991993398536	31.26	17.41	55.29	-0.479758749188123	-0.47130509396779	-0.462851438747457	-0.467661121038975	-0.45942063374425	-0.451180146449524	-0.452610232891043	-0.442832137674872	-0.436865150986537	-0.225908902554102	44.3402315951487	-0.0105176500130159	-51.564551712757	-1.07051133287368	-1.05397409363677	-1.08792978339635	-1.01759099419214	-1.00147642473577	-1.03456425257678	-0.95511432411274	-0.941449782145955	-0.971591129466369	0.00231119963952625	0.00225366837492001	0.00218675405821706
256	10.5789757830327	0.4	-0.22590654313066	-0.231784604898168	-0.220028481363152	0.587718459153543	-14.8981163363144	-15.1638587092653	-14.6323739633634	31.69	17.97	56.49	-0.471066177174594	-0.462810874474972	-0.454555571775349	-0.459090093330617	-0.451044668143069	-0.442999242955522	-0.444670188024343	-0.436893328638318	-0.429212754681035	-0.22590654313066	45.4463923479811	0.035583357456365	-51.8425583848916	-1.07051133287368	-1.05397409363677	-1.08792978339635	-1.01759099419214	-1.00147642473577	-1.03456425257678	-0.95511432411274	-0.941449782145955	-0.971591129466369	0.00231119963952625	0.00225366837492001	0.00218675405821706
256	10.5789757830327	0.4	-0.225865565726009	-0.231705021030112	-0.220026110421905	0.587182392087141	-14.9297638276777	-15.1963653961638	-14.6631622591916	31.51	18.21	56.08	-0.474717836752878	-0.466389495299691	-0.458061153846504	-0.462689341005563	-0.454572024738278	-0.446454708470993	-0.449932978907087	-0.441723153355403	-0.433825179307681	-0.225865565726009	45.2899706152329	-0.0317935876220142	-51.9212884999997	-1.07051133287368	-1.05397409363677	-1.08792978339635	-1.01759099419214	-1.00147642473577	-1.03456425257678	-0.95511432411274	-0.941449782145955	-0.971591129466369	0.00231119963952625	0.00225366837492001	0.00218675405821706
256	10.5789757830327	0.4	-0.225859515423264	-0.231694955236385	-0.220024075610144	0.571335547986648	-14.6381318922548	-14.9081643291396	-14.3680994553699	32.61	18.38	57.37	-0.450236730720186	-0.442081566953055	-0.433926403185924	-0.438599634306076	-0.430655253934781	-0.422710873563485	-0.425678924336811	-0.417535043034319	-0.409974170560011	-0.225859515423264	45.9223845161468	0.0638851317016987	-52.1034787851733	-1.07051133287368	-1.05397409363677	-1.08792978339635	-1.01759099419214	-1.00147642473577	-1.03456425257678	-0.95511432411274	-0.941449782145955	-0.971591129466369	0.00231119963952625	0.00225366837492001	0.00218675405821706
256	10.5789757830327	0.4	-0.225794780079938	-0.231672514300684	-0.219917045859192	0.581009576612046	-14.8716083111579	-15.1405669568474	-14.6026496654685	31.35	18	56.35	-0.475469084675663	-0.467022801161575	-0.458576517647487	-0.463459927668089	-0.455226976099484	-0.446994024530879	-0.449453830304253	-0.441475439932412	-0.433319611733855	-0.225794780079938	45.2551709295955	-0.095526950462435	-51.9177697816958	-1.07051133287368	-1.05397409363677	-1.08792978339635	-1.01759099419214	-1.00147642473577	-1.03456425257678	-0.95511432411274	-0.941449782145955	-0.971591129466369	0.00231119963952625	0.00225366837492001	0.00218675405821706
256	10.5789757830327	0.4	-0.225754140168971	-0.231661993034772	-0.21984628730317	0.589003857185946	-14.9715650573288	-15.2379098273254	-14.7052202873323	31.83	17.99	56.02	-0.471340532280317	-0.46310192953999	-0.454863326799664	-0.459326778354393	-0.451298165078661	-0.44326955180293	-0.445685606511836	-0.437898359217206	-0.429989680321765	-0.225754140168971	45.3388194682289	0.218967678124717	-51.6740419309836	-1.07051133287368	-1.05397409363677	-1.08792978339635	-1.01759099419214	-1.00147642473577	-1.03456425257678	-0.95511432411274	-0.941449782145955	-0.971591129466369	0.00231119963952625	0.00225366837492001	0.00218675405821706
256	10.5789757830327	0.4	-0.22571414965103	-0.231562800922455	-0.219865498379605	0.5913611799323	-15.0318521732187	-15.2979694489878	-14.7657348974496	31.99	17.89	57.62	-0.470844166346618	-0.462653552077335	-0.454462937808052	-0.458807579200775	-0.45082634852266	-0.442845117844545	-0.443159554638526	-0.435484099105345	-0.428102586017152	-0.22571414965103	46.052312966893	0.0110614432959072	-52.0010434423571	-1.07051133287368	-1.05397409363677	-1.08792978339635	-1.01759099419214	-1.00147642473577	-1.03456425257678	-0.95511432411274	-0.941449782145955	-0.971591129466369	0.00231119963952625	0.00225366837492001	0.00218675405821706
256	10.5789757830327	0.4	-0.225705740363585	-0.231614267560384	-0.219797213166787	0.585067983422149	-15.0448711115182	-15.3147015544597	-14.7750406685766	31.3	18.05	56.16	-0.481574803032852	-0.473089914055435	-0.464605025078018	-0.469421248419623	-0.461150493489346	-0.452879738559069	-0.455445201374188	-0.447823969814173	-0.439231627254896	-0.225705740363585	45.0142407044008	-0.0666697494722883	-51.8849524902033	-1.07051133287368	-1.05397409363677	-1.08792978339635	-1.01759099419214	-1.00147642473577	-1.03456425257678	-0.95511432411274	-0.941449782145955	-0.971591129466369	0.00231119963952625	0.00225366837492001	0.00218675405821706
256	10.5789757830327	0.4	-0.225653161634741	-0.231511653574396	-0.219794669695086	0.59041803624082	-15.0780303253744	-15.3454863494934	-14.8105743012554	32.22	18.3	56.42	-0.469054849803899	-0.460879706809723	-0.452704563815547	-0.457015332180816	-0.449050025580381	-0.441084718979946	-0.443739406008099	-0.435936264340547	-0.428283389655271	-0.225653161634741	45.6755448281807	0.00819263838422779	-52.0605427929548	-1.07051133287368	-1.05397409363677	-1.08792978339635	-1.01759099419214	-1.00147642473577	-1.03456425257678	-0.95511432411274	-0.941449782145955	-0.971591129466369	0.00231119963952625	0.00225366837492001	0.00218675405821706
256	10.5789757830327	0.4	-0.22564731133847	-0.231588018852404	-0.219706603824536	0.59131568274665	-15.0911607673137	-15.3583531674295	-14.8239683671978	31.45	17.86	56.58	-0.480740091471818	-0.472376558124721	-0.464013024777624	-0.468573752870633	-0.460421879795704	-0.452270006720775	-0.453598803678931	-0.446034828041373	-0.437639455367004	-0.22564731133847	45.3224540070961	0.116021904143806	-51.7231467415414	-1.07051133287368	-1.05397409363677	-1.08792978339635	-1.01759099419214	-1.00147642473577	-1.03456425257678	-0.95511432411274	-0.941449782145955	-0.971591129466369	0.00231119963952625	0.00225366837492001	0.00218675405821706
256	10.5789757830327	0.4	-0.225555474706549	-0.231456501688304	-0.219654447724794	0.592726200995275	-15.1932620308987	-15.4614778379575	-14.9250462238399	31.15	17.79	56.57	-0.488545966307713	-0.480070984031643	-0.471596001755573	-0.47625295038253	-0.467991219467172	-0.459729488551813	-0.460962424060988	-0.452491036613643	-0.444929586178176	-0.225555474706549	45.4122458132523	0.0244318186532182	-51.7916916809928	-1.07051133287368	-1.05397409363677	-1.08792978339635	-1.01759099419214	-1.00147642473577	-1.03456425257678	-0.95511432411274	-0.941449782145955	-0.971591129466369	0.00231119963952625	0.00225366837492001	0.00218675405821706
256	10.5789757830327	0.4	-0.225487638156347	-0.231380909201353	-0.21959436711134	0.587162937654903	-15.0098820241968	-15.2779250234629	-14.7418390249307	31.93	18.37	56.44	-0.471198081137803	-0.4629311635608	-0.454664245983797	-0.459167110295627	-0.451111269648487	-0.443055429001346	-0.446625846649223	-0.438624152055683	-0.429936789302401	-0.225487638156347	45.7754101158127	-0.22914514655126	-52.2201943660251	-1.07051133287368	-1.05397409363677	-1.08792978339635	-1.01759099419214	-1.00147642473577	-1.03456425257678	-0.95511432411274	-0.941449782145955	-0.971591129466369	0.00231119963952625	0.00225366837492001	0.00218675405821706
256	10.5789757830327	0.4	-0.225461193377617	-0.231283119783729	-0.219639266971506	0.593260054851218	-15.0637987206214	-15.3294350870697	-14.7981623541732	31.68	17.82	55.99	-0.476333609778188	-0.468079455036023	-0.459825300293858	-0.464225494235571	-0.456181155171479	-0.448136816107388	-0.450577001015985	-0.442117112503537	-0.433805485851625	-0.225461193377617	45.6477702894525	-0.0260722158055912	-51.8722987984969	-1.07051133287368	-1.05397409363677	-1.08792978339635	-1.01759099419214	-1.00147642473577	-1.03456425257678	-0.95511432411274	-0.941449782145955	-0.971591129466369	0.00231119963952625	0.00225366837492001	0.00218675405821706
256	10.5789757830327	0.4	-0.225300490569961	-0.231152166032814	-0.219448815107108	0.591860423759048	-15.0859419233657	-15.3527409885657	-14.8191428581656	31.92	18.73	56.35	-0.473647163357875	-0.465416149722418	-0.45718513608696	-0.461555800597787	-0.453534909981	-0.445514019364213	-0.449447324512489	-0.44179108698126	-0.433944131686698	-0.225300490569961	45.7525908785961	-0.0409742864306988	-52.1638584697232	-1.07051133287368	-1.05397409363677	-1.08792978339635	-1.01759099419214	-1.00147642473577	-1.03456425257678	-0.95511432411274	-0.941449782145955	-0.971591129466369	0.00231119963952625	0.00225366837492001	0.00218675405821706
256	10.5789757830327	0.4	-0.225151296879416	-0.231067767167925	-0.219234826590907	0.58600191887686	-15.0324076251833	-15.3014962608053	-14.7633189895614	32.42	17.86	56.23	-0.4648855604479	-0.456710188637908	-0.448534816827917	-0.45291104029185	-0.444946249671835	-0.43698145905182	-0.439107531884036	-0.431392548960687	-0.423024331601968	-0.225151296879416	45.2863481712876	0.139102233286354	-51.8200646245939	-1.07051133287368	-1.05397409363677	-1.08792978339635	-1.01759099419214	-1.00147642473577	-1.03456425257678	-0.95511432411274	-0.941449782145955	-0.971591129466369	0.00231119963952625	0.00225366837492001	0.00218675405821706
256	10.5789757830327	0.4	-0.224969041136514	-0.23077721839083	-0.219160863882198	0.596456543925657	-15.2123355501101	-15.4788181243198	-14.9458529759004	31.99	18.06	56.87	-0.476407747482562	-0.468205935050699	-0.460004122618836	-0.464228894353228	-0.456236752459953	-0.448244610566677	-0.450001858652804	-0.441811088442221	-0.434353203942697	-0.224969041136514	46.1296441227348	-0.0334143555501281	-52.0658717631903	-1.07051133287368	-1.05397409363677	-1.08792978339635	-1.01759099419214	-1.00147642473577	-1.03456425257678	-0.95511432411274	-0.941449782145955	-0.971591129466369	0.00231119963952625	0.00225366837492001	0.00218675405821706
256	10.5789757830327	0.4	-0.224962687981703	-0.230812541248737	-0.219112834714668	0.588633968483474	-15.0203301847044	-15.2877466849814	-14.7529136844275	31.72	18.08	56.76	-0.474520311851171	-0.4662199021361	-0.457919492421029	-0.46245041534512	-0.454361134814019	-0.446271854282919	-0.448075238735318	-0.440723503851498	-0.432289119571981	-0.224962687981703	45.7174839632995	0.00316131863676096	-51.8919749188011	-1.07051133287368	-1.05397409363677	-1.08792978339635	-1.01759099419214	-1.00147642473577	-1.03456425257678	-0.95511432411274	-0.941449782145955	-0.971591129466369	0.00231119963952625	0.00225366837492001	0.00218675405821706
256	10.5789757830327	0.4	-0.224961594564212	-0.230779382562581	-0.219143806565843	0.583641617738092	-14.9214273695397	-15.1898308030181	-14.6530239360612	31.67	18.06	56.46	-0.47226208764426	-0.463917243816227	-0.455572399988195	-0.460261525008899	-0.452128730429918	-0.443995935850937	-0.446234875637971	-0.438284891298204	-0.430206518163605	-0.224961594564212	45.5985474450555	-0.341331629020958	-52.2481812854512	-1.07051133287368	-1.05397409363677	-1.08792978339635	-1.01759099419214	-1.00147642473577	-1.03456425257678	-0.95511432411274	-0.941449782145955	-0.971591129466369	0.00231119963952625	0.00225366837492001	0.00218675405821706
256	10.5789757830327	0.4	-0.224948820488806	-0.230806335766999	-0.219091305210613	0.593678313996272	-14.9829185430664	-15.2468997405681	-14.7189373455647	31.29	17.67	55.7	-0.479603636563435	-0.471299893214921	-0.462996149866408	-0.467502307861075	-0.459408084040897	-0.451313860220718	-0.453050329190055	-0.445285899356782	-0.437050933359929	-0.224948820488806	44.9868573367348	0.11503754514782	-51.558022847436	-1.07051133287368	-1.05397409363677	-1.08792978339635	-1.01759099419214	-1.00147642473577	-1.03456425257678	-0.95511432411274	-0.941449782145955	-0.971591129466369	0.00231119963952625	0.00225366837492001	0.00218675405821706
256	10.5789757830327	0.4	-0.224894697546916	-0.230753740712422	-0.219035654381409	0.578039066018525	-14.7532390764095	-15.0216882524064	-14.4847899004125	31.69	18	57.03	-0.466633976542959	-0.458294866824377	-0.449955757105795	-0.454770335740733	-0.44664323845006	-0.438516141159387	-0.440597554623248	-0.432549806201799	-0.424719039917054	-0.224894697546916	45.8926065505699	0.0367238976325372	-51.950740687005	-1.07051133287368	-1.05397409363677	-1.08792978339635	-1.01759099419214	-1.00147642473577	-1.03456425257678	-0.95511432411274	-0.941449782145955	-0.971591129466369	0.00231119963952625	0.00225366837492001	0.00218675405821706
256	10.5789757830327	0.4	-0.224881085256282	-0.230723326952392	-0.219038843560172	0.590624532358885	-14.9972631997064	-15.2631730018868	-14.731353397526	31.56	17.77	55.99	-0.476155200218772	-0.467859786474744	-0.459564372730716	-0.464080356654417	-0.455995306722891	-0.447910256791365	-0.449653717738511	-0.44186981961288	-0.433801655123972	-0.224881085256282	45.3150855752278	-0.046372921496514	-51.8009354217849	-1.07051133287368	-1.05397409363677	-1.08792978339635	-1.01759099419214	-1.00147642473577	-1.03456425257678	-0.95511432411274	-0.941449782145955	-0.971591129466369	0.00231119963952625	0.00225366837492001	0.00218675405821706
256	10.5789757830327	0.4	-0.224857679283423	-0.230728865572319	-0.218986492994527	0.586052189824747	-14.9849789106928	-15.2531907547848	-14.7167670666007	31.59	17.74	55.96	-0.475340768658351	-0.466982384751431	-0.45862400084451	-0.463278899504907	-0.455132611297886	-0.446986323090866	-0.448835497587216	-0.440595843013429	-0.432739142294017	-0.224857679283423	45.3012497162473	0.169371465802943	-51.6779257088191	-1.07051133287368	-1.05397409363677	-1.08792978339635	-1.01759099419214	-1.00147642473577	-1.03456425257678	-0.95511432411274	-0.941449782145955	-0.971591129466369	0.00231119963952625	0.00225366837492001	0.00218675405821706
256	10.5789757830327	0.4	-0.22483301565421	-0.230698158725447	-0.218967872582972	0.578870167475011	-14.623132511873	-14.8887612156269	-14.3575038081192	32.32	18.33	57.72	-0.45372174479256	-0.445626946495461	-0.437532148198362	-0.442055309057274	-0.434168650319733	-0.426281991582193	-0.428320514200834	-0.420559647558872	-0.412700838493311	-0.22483301565421	46.1509409070569	-0.131754998915302	-52.3004485111868	-1.07051133287368	-1.05397409363677	-1.08792978339635	-1.01759099419214	-1.00147642473577	-1.03456425257678	-0.95511432411274	-0.941449782145955	-0.971591129466369	0.00231119963952625	0.00225366837492001	0.00218675405821706
256	10.5789757830327	0.4	-0.224759824760776	-0.230583866496665	-0.218935783024886	0.588815394686158	-14.994126130466	-15.2609761093487	-14.7272761515832	31.92	18.03	56.69	-0.470695724019627	-0.46246524497852	-0.454234765937412	-0.45867788752203	-0.450657549653586	-0.442637211785141	-0.444644054166845	-0.437072373892213	-0.428771142199472	-0.224759824760776	46.1001916686076	-0.161814950451161	-52.2058893961501	-1.07051133287368	-1.05397409363677	-1.08792978339635	-1.01759099419214	-1.00147642473577	-1.03456425257678	-0.95511432411274	-0.941449782145955	-0.971591129466369	0.00231119963952625	0.00225366837492001	0.00218675405821706
256	10.5789757830327	0.4	-0.224740124937953	-0.230542008380727	-0.21893824149518	0.588524593365844	-14.9659394913549	-15.2324478204593	-14.6994311622506	32.2	18.14	56.9	-0.465875102367508	-0.457724108084335	-0.449573113801162	-0.453921325910673	-0.445979476016343	-0.438037626122014	-0.439263290139721	-0.432071693549487	-0.424906392842381	-0.224740124937953	46.0936194782759	-0.121866668160796	-52.1475881617883	-1.07051133287368	-1.05397409363677	-1.08792978339635	-1.01759099419214	-1.00147642473577	-1.03456425257678	-0.95511432411274	-0.941449782145955	-0.971591129466369	0.00231119963952625	0.00225366837492001	0.00218675405821706
256	10.5789757830327	0.4	-0.224686883789461	-0.230579154595259	-0.218794612983664	0.588279051827595	-15.0393855046697	-15.3073375336014	-14.7714334757381	32.25	18.31	55.84	-0.467460989624647	-0.459278174008191	-0.451095358391734	-0.455455985855256	-0.447483315543969	-0.439510645232683	-0.443264583447365	-0.435587086726684	-0.42748793692846	-0.224686883789461	45.436600563109	-0.151222349147456	-52.1813530808568	-1.07051133287368	-1.05397409363677	-1.08792978339635	-1.01759099419214	-1.00147642473577	-1.03456425257678	-0.95511432411274	-0.941449782145955	-0.971591129466369	0.00231119963952625	0.00225366837492001	0.00218675405821706
256	10.5789757830327	0.4	-0.224686202167729	-0.230549784195222	-0.218822620140236	0.592316133916246	-15.0578004234283	-15.3238506822393	-14.7917501646173	31.69	17.93	57.02	-0.476125583183181	-0.467859166519435	-0.459592749855688	-0.464022230474073	-0.455965950295438	-0.447909670116802	-0.449188832974031	-0.441333520524849	-0.433611613861021	-0.224686202167729	45.4529345160315	-0.0303293756657703	-51.9209135954598	-1.07051133287368	-1.05397409363677	-1.08792978339635	-1.01759099419214	-1.00147642473577	-1.03456425257678	-0.95511432411274	-0.941449782145955	-0.971591129466369	0.00231119963952625	0.00225366837492001	0.00218675405821706
256	10.5789757830327	0.4	-0.224684380151709	-0.23050048842846	-0.218868271874959	0.591878850465051	-15.0090391247461	-15.2744680187007	-14.7436102307916	31.98	18.06	56.55	-0.470344619781222	-0.462171303888771	-0.453997987996319	-0.458324177622599	-0.450359744465906	-0.442395311309213	-0.444431303540156	-0.436674742244284	-0.429119133099031	-0.224684380151709	45.6595324660079	0.0493302113159065	-51.8791595314154	-1.07051133287368	-1.05397409363677	-1.08792978339635	-1.01759099419214	-1.00147642473577	-1.03456425257678	-0.95511432411274	-0.941449782145955	-0.971591129466369	0.00231119963952625	0.00225366837492001	0.00218675405821706
256	10.5789757830327	0.4	-0.224678347767956	-0.230544657491459	-0.218812038044453	0.580809149121809	-14.7521196121747	-15.0190271051933	-14.4852121191562	32.13	17.89	56.21	-0.460318283012536	-0.452137833103966	-0.443957383195396	-0.448521652981055	-0.44055084441115	-0.432580035841244	-0.434821824109705	-0.426759420087177	-0.419338059994949	-0.224678347767956	45.5246818240951	0.131910024016176	-51.8306566508991	-1.07051133287368	-1.05397409363677	-1.08792978339635	-1.01759099419214	-1.00147642473577	-1.03456425257678	-0.95511432411274	-0.941449782145955	-0.971591129466369	0.00231119963952625	0.00225366837492001	0.00218675405821706
256	10.5789757830327	0.4	-0.22466358411683	-0.230476059891527	-0.218851108342134	0.598115760397971	-15.0870793783192	-15.3504578102072	-14.8237009464312	32.55	18.21	58.05	-0.464465407469598	-0.45649625292072	-0.448527098371843	-0.452473450935897	-0.444710050687391	-0.436946650438885	-0.437917006285525	-0.430134001444077	-0.422463716539027	-0.22466358411683	46.5287887990532	-0.102687863827026	-52.2709281791339	-1.07051133287368	-1.05397409363677	-1.08792978339635	-1.01759099419214	-1.00147642473577	-1.03456425257678	-0.95511432411274	-0.941449782145955	-0.971591129466369	0.00231119963952625	0.00225366837492001	0.00218675405821706
256	10.5789757830327	0.4	-0.224652505473121	-0.230483647356312	-0.218821363589929	0.587041578393066	-14.9242522851288	-15.190832849065	-14.6576717211926	31.65	17.96	55.76	-0.472534967356346	-0.46424255578622	-0.455950144216093	-0.46053115372334	-0.452449394422214	-0.444367635121089	-0.447078807156242	-0.438827400865194	-0.431021933993447	-0.224652505473121	45.3978393333521	-0.0632975002216251	-51.9357672701645	-1.07051133287368	-1.05397409363677	-1.08792978339635	-1.01759099419214	-1.00147642473577	-1.03456425257678	-0.95511432411274	-0.941449782145955	-0.971591129466369	0.00231119963952625	0.00225366837492001	0.00218675405821706
256	10.5789757830327	0.4	-0.224617935456018	-0.230515950227913	-0.218719920684122	0.584286259017085	-14.9221704928795	-15.1902314223207	-14.6541095634383	31.85	17.96	54.99	-0.469583410382058	-0.461296705463775	-0.453010000545493	-0.45761016826813	-0.449534754298633	-0.441459340329136	-0.445234259141824	-0.436908558328864	-0.429388694317457	-0.224617935456018	44.8850348018074	0.0146478237189426	-51.7899873670651	-1.07051133287368	-1.05397409363677	-1.08792978339635	-1.01759099419214	-1.00147642473577	-1.03456425257678	-0.95511432411274	-0.941449782145955	-0.971591129466369	0.00231119963952625	0.00225366837492001	0.00218675405821706
256	10.5789757830327	0.4	-0.224597495148083	-0.230397060843529	-0.218797929452637	0.589429844683552	-15.1113280661697	-15.3799227605318	-14.8427333718077	32.02	18.08	56.49	-0.472907161891134	-0.46464831972479	-0.456389477558447	-0.460810919359616	-0.452763325755197	-0.444715732150779	-0.447021998640937	-0.439339647142188	-0.431421157009502	-0.224597495148083	45.9831593786895	0.0988421418802518	-51.9242969798332	-1.07051133287368	-1.05397409363677	-1.08792978339635	-1.01759099419214	-1.00147642473577	-1.03456425257678	-0.95511432411274	-0.941449782145955	-0.971591129466369	0.00231119963952625	0.00225366837492001	0.00218675405821706
256	10.5789757830327	0.4	-0.224587261883934	-0.230410945582212	-0.218763578185656	0.594753682185034	-14.9462501133425	-15.2089986962337	-14.6835015304514	31.85	17.88	56.96	-0.470174427541624	-0.462051758389261	-0.453929089236899	-0.458186280266704	-0.450270716708265	-0.442355153149827	-0.443073582443283	-0.435432436066745	-0.428119988529231	-0.224587261883934	45.6122315816526	-0.0770503653961365	-51.9073109614979	-1.07051133287368	-1.05397409363677	-1.08792978339635	-1.01759099419214	-1.00147642473577	-1.03456425257678	-0.95511432411274	-0.941449782145955	-0.971591129466369	0.00231119963952625	0.00225366837492001	0.00218675405821706
256	10.5789757830327	0.4	-0.224584482067985	-0.230434514889096	-0.218734449246874	0.584771826088101	-15.0102572647949	-15.2796311499798	-14.74088337961	32.08	17.57	56.33	-0.469074628879173	-0.46080502773615	-0.452535426593127	-0.457065160657325	-0.449007281713756	-0.440949402770188	-0.441728254465067	-0.434363581781926	-0.426030282823694	-0.224584482067985	45.5770373415932	0.109954853510246	-51.7606550853783	-1.07051133287368	-1.05397409363677	-1.08792978339635	-1.01759099419214	-1.00147642473577	-1.03456425257678	-0.95511432411274	-0.941449782145955	-0.971591129466369	0.00231119963952625	0.00225366837492001	0.00218675405821706
256	10.5789757830327	0.4	-0.224571466299214	-0.230402932859436	-0.218739999738991	0.589366738192572	-14.9520683820793	-15.2178669849529	-14.6862697792057	31.28	17.97	56.59	-0.478963017046224	-0.470597343927587	-0.462231670808951	-0.466882056444033	-0.458727392033293	-0.450572727622553	-0.452289821924041	-0.444975571311571	-0.4363661347149	-0.224571466299214	45.1745618739178	-0.0939977358910983	-51.9097776121415	-1.07051133287368	-1.05397409363677	-1.08792978339635	-1.01759099419214	-1.00147642473577	-1.03456425257678	-0.95511432411274	-0.941449782145955	-0.971591129466369	0.00231119963952625	0.00225366837492001	0.00218675405821706
256	10.5789757830327	0.4	-0.224538158981526	-0.230362644965629	-0.218713672997423	0.591200010377564	-15.0237417647798	-15.2898041618704	-14.7576793676891	32.41	18.69	56.43	-0.464619184440972	-0.456534208816827	-0.448449233192682	-0.452652847450629	-0.444776101589948	-0.436899355729268	-0.441139910522647	-0.432815666543407	-0.425480898096195	-0.224538158981526	45.9678037218659	-0.168672287692804	-52.3231374139732	-1.07051133287368	-1.05397409363677	-1.08792978339635	-1.01759099419214	-1.00147642473577	-1.03456425257678	-0.95511432411274	-0.941449782145955	-0.971591129466369	0.00231119963952625	0.00225366837492001	0.00218675405821706
256	10.5789757830327	0.4	-0.224522913322228	-0.230325802399676	-0.21872002424478	0.582285332725153	-14.8710808350578	-15.1393258373563	-14.6028358327593	31.34	17.61	56.18	-0.4754495076834	-0.467025291463239	-0.458601075243077	-0.463441143609383	-0.455229696681807	-0.44701824975423	-0.448458981254097	-0.440407934403917	-0.432326432187944	-0.224522913322228	45.1029971599262	0.0490883670657524	-51.6813831174231	-1.07051133287368	-1.05397409363677	-1.08792978339635	-1.01759099419214	-1.00147642473577	-1.03456425257678	-0.95511432411274	-0.941449782145955	-0.971591129466369	0.00231119963952625	0.00225366837492001	0.00218675405821706
256	10.5789757830327	0.4	-0.224512071368072	-0.230385702958361	-0.218638439777784	0.590142195284283	-14.9520853991528	-15.2174586884588	-14.6867121098468	31.5	17.81	55.62	-0.475606276725685	-0.467312303030524	-0.459018329335364	-0.463558783378826	-0.455474902774949	-0.447391022171073	-0.449336249498144	-0.44186586268645	-0.434352735353132	-0.224512071368072	44.9627643679949	-0.0817479694105342	-51.8075203497173	-1.07051133287368	-1.05397409363677	-1.08792978339635	-1.01759099419214	-1.00147642473577	-1.03456425257678	-0.95511432411274	-0.941449782145955	-0.971591129466369	0.00231119963952625	0.00225366837492001	0.00218675405821706
256	10.5789757830327	0.4	-0.224432149422494	-0.230241636157646	-0.218622662687343	0.5870050753504	-14.7131781984712	-14.9760082934487	-14.4503481034937	31.91	17.79	57.01	-0.46207258921499	-0.453963179809614	-0.445853770404237	-0.450277429887673	-0.442375026433784	-0.434472622979895	-0.435153015706463	-0.427830763959848	-0.419753522181544	-0.224432149422494	45.7217707402476	-0.0929488470675204	-52.0051011828229	-1.07051133287368	-1.05397409363677	-1.08792978339635	-1.01759099419214	-1.00147642473577	-1.03456425257678	-0.95511432411274	-0.941449782145955	-0.971591129466369	0.00231119963952625	0.00225366837492001	0.00218675405821706
256	10.5789757830327	0.4	-0.224430559812744	-0.230327908030162	-0.218533211595325	0.590441031970226	-15.0781375662225	-15.3455827761507	-14.8106923562943	32.4	18.18	57.29	-0.466462933201913	-0.458333344452257	-0.450203755702602	-0.454451324287112	-0.446531075730961	-0.438610827174809	-0.440390050126356	-0.432666479155097	-0.424754652621716	-0.224430559812744	45.8904322048687	0.118596858623339	-51.9079009076977	-1.07051133287368	-1.05397409363677	-1.08792978339635	-1.01759099419214	-1.00147642473577	-1.03456425257678	-0.95511432411274	-0.941449782145955	-0.971591129466369	0.00231119963952625	0.00225366837492001	0.00218675405821706
256	10.5789757830327	0.4	-0.224430291527247	-0.230299297338101	-0.218561285716393	0.586162517497028	-14.9761498243774	-15.2441426907991	-14.7081569579557	31.96	18.12	56.08	-0.469736210769132	-0.461478222364046	-0.45322023395896	-0.457736227889872	-0.4496891998434	-0.441642171796928	-0.444326474204688	-0.436669918292128	-0.42824580279674	-0.224430291527247	45.5794503572488	0.113266185258057	-51.8100962121646	-1.07051133287368	-1.05397409363677	-1.08792978339635	-1.01759099419214	-1.00147642473577	-1.03456425257678	-0.95511432411274	-0.941449782145955	-0.971591129466369	0.00231119963952625	0.00225366837492001	0.00218675405821706
256	10.5789757830327	0.4	-0.224414073379997	-0.230219680965073	-0.218608465794921	0.590486397131733	-14.8998024936481	-15.1640597350049	-14.6355452522914	32.23	18.39	56.81	-0.463377277347492	-0.45530221017161	-0.447227142995729	-0.451481513946975	-0.443613748883786	-0.435745983820596	-0.438138657155548	-0.43054736346536	-0.423461116951696	-0.224414073379997	46.1890791436733	0.433527621740195	-51.7144632532752	-1.07051133287368	-1.05397409363677	-1.08792978339635	-1.01759099419214	-1.00147642473577	-1.03456425257678	-0.95511432411274	-0.941449782145955	-0.971591129466369	0.00231119963952625	0.00225366837492001	0.00218675405821706
256	10.5789757830327	0.4	-0.224407462141147	-0.230237774172526	-0.218577150109768	0.587116387761835	-14.9749648940078	-15.2424100290532	-14.7075197589624	32.06	18.34	56.6	-0.468122608103515	-0.459908873273956	-0.451695138444397	-0.456140381120994	-0.44813688786789	-0.440133394614786	-0.443556631918562	-0.435499056121559	-0.427173791730017	-0.224407462141147	45.6894980454861	-0.178781896126221	-52.2074994822246	-1.07051133287368	-1.05397409363677	-1.08792978339635	-1.01759099419214	-1.00147642473577	-1.03456425257678	-0.95511432411274	-0.941449782145955	-0.971591129466369	0.00231119963952625	0.00225366837492001	0.00218675405821706
256	10.5789757830327	0.4	-0.224365797723265	-0.230180067561707	-0.218551527884823	0.595060496042817	-15.094732337708	-15.3599223097965	-14.8295423656196	32.7	18.49	57.2	-0.462660360699542	-0.454672502059002	-0.446684643418461	-0.450684170196661	-0.442903081197342	-0.435121992198023	-0.437341626705306	-0.429971740342657	-0.422247245903878	-0.224365797723265	46.1207304004881	0.075577305970954	-52.0350059534875	-1.07051133287368	-1.05397409363677	-1.08792978339635	-1.01759099419214	-1.00147642473577	-1.03456425257678	-0.95511432411274	-0.941449782145955	-0.971591129466369	0.00231119963952625	0.00225366837492001	0.00218675405821706
256	10.5789757830327	0.4	-0.224348611914498	-0.230169382339624	-0.218527841489373	0.591710350378668	-15.0108643695474	-15.2764181392778	-14.745310599817	31.79	17.76	57.16	-0.473081182149083	-0.464857494491229	-0.456633806833374	-0.461031396263276	-0.4530171730255	-0.445002949787724	-0.445186068735705	-0.437761042291654	-0.429802279806126	-0.224348611914498	45.8556150958395	-0.164490302447042	-52.0496785940225	-1.07051133287368	-1.05397409363677	-1.08792978339635	-1.01759099419214	-1.00147642473577	-1.03456425257678	-0.95511432411274	-0.941449782145955	-0.971591129466369	0.00231119963952625	0.00225366837492001	0.00218675405821706
256	10.5789757830327	0.4	-0.224246852282585	-0.230051055289786	-0.218442649275384	0.590660841173034	-15.0247504164579	-15.2911275805013	-14.7583732524145	32.07	17.99	56.61	-0.469544008758343	-0.461364376433117	-0.453184744107892	-0.457524274264032	-0.449554030211208	-0.441583786158383	-0.443118665445777	-0.435286926374944	-0.427702606808143	-0.224246852282585	46.0234363910308	-0.0571121393507501	-52.053538483477	-1.07051133287368	-1.05397409363677	-1.08792978339635	-1.01759099419214	-1.00147642473577	-1.03456425257678	-0.95511432411274	-0.941449782145955	-0.971591129466369	0.00231119963952625	0.00225366837492001	0.00218675405821706
256	10.5789757830327	0.4	-0.224187450718812	-0.230020241369322	-0.218354660068302	0.586219528511413	-15.05275210679	-15.3220840916235	-14.7834201219565	32.02	17.88	56.35	-0.471128712110123	-0.462847199596168	-0.454565687082212	-0.459077959508857	-0.451008275431388	-0.442938591353919	-0.444764129442053	-0.436745415679636	-0.428887060012932	-0.224187450718812	45.5546363867303	-0.00137432415809698	-51.8864639934699	-1.07051133287368	-1.05397409363677	-1.08792978339635	-1.01759099419214	-1.00147642473577	-1.03456425257678	-0.95511432411274	-0.941449782145955	-0.971591129466369	0.00231119963952625	0.00225366837492001	0.00218675405821706
256	10.5789757830327	0.4	-0.22415010366872	-0.2299938081596	-0.218306399177841	0.581139893691517	-14.711550721192	-14.9775434566816	-14.4455579857025	32.44	18.14	57.09	-0.454670234300034	-0.446595547037939	-0.438520859775844	-0.442953295575654	-0.435086694545582	-0.42722009351551	-0.429586851177314	-0.421596551198294	-0.414062420839887	-0.22415010366872	45.7338237093549	0.138377421977593	-51.882960419144	-1.07051133287368	-1.05397409363677	-1.08792978339635	-1.01759099419214	-1.00147642473577	-1.03456425257678	-0.95511432411274	-0.941449782145955	-0.971591129466369	0.00231119963952625	0.00225366837492001	0.00218675405821706
256	10.5789757830327	0.4	-0.224134172648112	-0.229938461823309	-0.218329883472915	0.586792984021403	-14.9505573066286	-15.2177446839848	-14.6833699292725	32.26	18.38	56.34	-0.464502488120521	-0.456346929977472	-0.448191371834422	-0.452570137378043	-0.444624082914204	-0.436678028450364	-0.43992255408736	-0.432366812540808	-0.424903302943472	-0.224134172648112	46.0031729558094	0.0166185004259967	-52.115905257757	-1.07051133287368	-1.05397409363677	-1.08792978339635	-1.01759099419214	-1.00147642473577	-1.03456425257678	-0.95511432411274	-0.941449782145955	-0.971591129466369	0.00231119963952625	0.00225366837492001	0.00218675405821706
256	10.5789757830327	0.4	-0.224123613916156	-0.229916651103438	-0.218330576728874	0.593770580402948	-15.1342095212658	-15.4008052937057	-14.867613748826	31.86	18.14	56.43	-0.475976017150597	-0.467736630213671	-0.459497243276746	-0.463838008478541	-0.455808736645086	-0.447779464811631	-0.449852822904846	-0.442288102338241	-0.434745146268914	-0.224123613916156	45.5751088816666	-0.0344647680050403	-52.0329199140167	-1.07051133287368	-1.05397409363677	-1.08792978339635	-1.01759099419214	-1.00147642473577	-1.03456425257678	-0.95511432411274	-0.941449782145955	-0.971591129466369	0.00231119963952625	0.00225366837492001	0.00218675405821706
256	10.5789757830327	0.4	-0.224088582038186	-0.22995390632811	-0.218223257748263	0.592488511836833	-15.0710826518826	-15.3372725565518	-14.8048927472134	31.69	18.16	56.08	-0.476451490730119	-0.468182316636139	-0.459913142542159	-0.464338466776275	-0.456279523326605	-0.448220579876936	-0.450543247038525	-0.443181059794643	-0.435241294047707	-0.224088582038186	45.2428657717147	0.121973954522249	-51.689751062052	-1.07051133287368	-1.05397409363677	-1.08792978339635	-1.01759099419214	-1.00147642473577	-1.03456425257678	-0.95511432411274	-0.941449782145955	-0.971591129466369	0.00231119963952625	0.00225366837492001	0.00218675405821706
256	10.5789757830327	0.4	-0.224069905516693	-0.229922288740337	-0.21821752229305	0.587575559676247	-14.894510242532	-15.1602666416766	-14.6287538433874	31.53	17.76	55.9	-0.473385998034674	-0.465087637509977	-0.45678927698528	-0.461388125900963	-0.453300085641141	-0.445212045381319	-0.447589179383961	-0.439176331054007	-0.431613189255678	-0.224069905516693	45.6006279919818	0.115423796575488	-51.6839814724421	-1.07051133287368	-1.05397409363677	-1.08792978339635	-1.01759099419214	-1.00147642473577	-1.03456425257678	-0.95511432411274	-0.941449782145955	-0.971591129466369	0.00231119963952625	0.00225366837492001	0.00218675405821706
256	10.5789757830327	0.4	-0.224001400023053	-0.229837585033308	-0.218165215012799	0.583988720063755	-14.811237418119	-15.0774685480182	-14.5450062882197	32.05	18.03	57.43	-0.463303906566657	-0.455123095435189	-0.446942284303722	-0.451448736815332	-0.44347725891696	-0.435505781018588	-0.436959377847159	-0.429209290949178	-0.421590782266675	-0.224001400023053	45.7356731862	0.0236246164046432	-51.9896768783079	-1.07051133287368	-1.05397409363677	-1.08792978339635	-1.01759099419214	-1.00147642473577	-1.03456425257678	-0.95511432411274	-0.941449782145955	-0.971591129466369	0.00231119963952625	0.00225366837492001	0.00218675405821706
256	10.5789757830327	0.4	-0.223953105735919	-0.229803559908998	-0.218102651562841	0.579659047591892	-14.8724888268205	-15.1422101997797	-14.6027674538613	31.81	17.94	57.93	-0.468716286009467	-0.460367253832338	-0.452018221655208	-0.45677451322027	-0.448638194465407	-0.440501875710543	-0.441742265560457	-0.433144567701346	-0.425336105343254	-0.223953105735919	46.0566958951656	-0.0708883150164974	-52.1733250468246	-1.07051133287368	-1.05397409363677	-1.08792978339635	-1.01759099419214	-1.00147642473577	-1.03456425257678	-0.95511432411274	-0.941449782145955	-0.971591129466369	0.00231119963952625	0.00225366837492001	0.00218675405821706
256	10.5789757830327	0.4	-0.223936307708388	-0.229739609627061	-0.218133005789715	0.586084943194724	-14.998569728419	-15.267006708662	-14.730132748176	32.27	18.35	56.62	-0.465886233962625	-0.45769464171614	-0.449503049469655	-0.453916545203542	-0.44593541380025	-0.437954282396959	-0.440763016841777	-0.433027805743826	-0.42531341477208	-0.223936307708388	46.1141713208076	0.0131141412839129	-52.1306091775936	-1.07051133287368	-1.05397409363677	-1.08792978339635	-1.01759099419214	-1.00147642473577	-1.03456425257678	-0.95511432411274	-0.941449782145955	-0.971591129466369	0.00231119963952625	0.00225366837492001	0.00218675405821706
256	10.5789757830327	0.4	-0.223893553294204	-0.229756431008255	-0.218030675580153	0.594614813358425	-15.0664792350845	-15.3314177029712	-14.8015407671977	31.68	18.15	56.3	-0.476494455207433	-0.468260271431022	-0.460026087654611	-0.464383761816008	-0.456358859960834	-0.44833395810566	-0.450156985016457	-0.443036639777556	-0.435412658456845	-0.223893553294204	45.349186477461	0.0392480802420766	-51.8196419489826	-1.07051133287368	-1.05397409363677	-1.08792978339635	-1.01759099419214	-1.00147642473577	-1.03456425257678	-0.95511432411274	-0.941449782145955	-0.971591129466369	0.00231119963952625	0.00225366837492001	0.00218675405821706
256	10.5789757830327	0.4	-0.223769351449927	-0.229627269116391	-0.217911433783462	0.575808394363651	-14.8743590844567	-15.1462517350695	-14.6024664338439	31.71	18.17	56.88	-0.470298203151928	-0.461855809134578	-0.453413415117229	-0.458338282455434	-0.450110582779376	-0.441882883103318	-0.444170771063237	-0.436174718549293	-0.428694698827756	-0.223769351449927	45.8178066365789	-0.191474344709833	-52.1963324049346	-1.07051133287368	-1.05397409363677	-1.08792978339635	-1.01759099419214	-1.00147642473577	-1.03456425257678	-0.95511432411274	-0.941449782145955	-0.971591129466369	0.00231119963952625	0.00225366837492001	0.00218675405821706
256	10.5789757830327	0.4	-0.22374182701794	-0.229634727466563	-0.217848926569317	0.590597424958648	-15.0342079119428	-15.3007877072922	-14.7676281165933	32	18.12	56.42	-0.47085320834668	-0.462649712270405	-0.454446216194131	-0.458815219120613	-0.450821456344721	-0.44282769356883	-0.445275312720005	-0.437219669959034	-0.429695154165834	-0.22374182701794	45.3915622244927	0.0358896627695744	-51.9229448463611	-1.07051133287368	-1.05397409363677	-1.08792978339635	-1.01759099419214	-1.00147642473577	-1.03456425257678	-0.95511432411274	-0.941449782145955	-0.971591129466369	0.00231119963952625	0.00225366837492001	0.00218675405821706
256	10.5789757830327	0.4	-0.223737385535618	-0.229546814976547	-0.21792795609469	0.589026750199613	-14.8480345955506	-15.1121692636267	-14.5838999274744	31.66	17.74	56.18	-0.469950535496522	-0.46173661024594	-0.453522684995358	-0.458010280153947	-0.450005049983908	-0.441999819813869	-0.443275925561732	-0.435971834653753	-0.428190302312318	-0.223737385535618	45.1653764076235	0.0935653984407135	-51.6746304960139	-1.07051133287368	-1.05397409363677	-1.08792978339635	-1.01759099419214	-1.00147642473577	-1.03456425257678	-0.95511432411274	-0.941449782145955	-0.971591129466369	0.00231119963952625	0.00225366837492001	0.00218675405821706
256	10.5789757830327	0.4	-0.223722354990547	-0.229549396298003	-0.21789531368309	0.585890269592835	-14.8004335672105	-15.065430703516	-14.5354364309049	32.54	18.06	56.63	-0.456060552046012	-0.448038561659377	-0.440016571272743	-0.444288849527444	-0.436473920426893	-0.428658991326341	-0.430879321384102	-0.423025617674808	-0.415824838711524	-0.223722354990547	45.8834667252698	-0.108404148297033	-52.1298290693015	-1.07051133287368	-1.05397409363677	-1.08792978339635	-1.01759099419214	-1.00147642473577	-1.03456425257678	-0.95511432411274	-0.941449782145955	-0.971591129466369	0.00231119963952625	0.00225366837492001	0.00218675405821706
256	10.5789757830327	0.4	-0.22371361756646	-0.229545938201933	-0.217881296930987	0.589472634425646	-14.8646788081667	-15.1288661039139	-14.6004915124194	31.12	17.62	56.44	-0.478512549432028	-0.470156540756475	-0.461800532080922	-0.466479380959112	-0.458333501067587	-0.450187621176062	-0.451141007806008	-0.442804413887858	-0.4353284481352	-0.22371361756646	45.1460731255472	-0.0112309022882587	-51.6824850967926	-1.07051133287368	-1.05397409363677	-1.08792978339635	-1.01759099419214	-1.00147642473577	-1.03456425257678	-0.95511432411274	-0.941449782145955	-0.971591129466369	0.00231119963952625	0.00225366837492001	0.00218675405821706
256	10.5789757830327	0.4	-0.223703794891801	-0.229598125344387	-0.217809464439214	0.579440566389917	-14.7057158542263	-14.9725322905438	-14.4388994179087	31.82	18.28	55.56	-0.463326088492574	-0.455069434682409	-0.446812780872245	-0.451519554460324	-0.443473297747633	-0.435427041034941	-0.439207188596163	-0.431653085238401	-0.423693727271876	-0.223703794891801	44.7431158730992	0.225454700791721	-51.5938388252036	-1.07051133287368	-1.05397409363677	-1.08792978339635	-1.01759099419214	-1.00147642473577	-1.03456425257678	-0.95511432411274	-0.941449782145955	-0.971591129466369	0.00231119963952625	0.00225366837492001	0.00218675405821706
256	10.5789757830327	0.4	-0.223700787618046	-0.229532913968289	-0.217868661267802	0.58557080340539	-14.8182128904201	-15.0837030707117	-14.5527227101286	32.05	17.88	56.53	-0.463503586037323	-0.455345400342076	-0.447187214646829	-0.451643428766	-0.443693995210561	-0.435744561655123	-0.437797989932964	-0.429507471621171	-0.422179836693998	-0.223700787618046	45.8826078463019	0.0617785922586938	-51.9783918635267	-1.07051133287368	-1.05397409363677	-1.08792978339635	-1.01759099419214	-1.00147642473577	-1.03456425257678	-0.95511432411274	-0.941449782145955	-0.971591129466369	0.00231119963952625	0.00225366837492001	0.00218675405821706
256	10.5789757830327	0.4	-0.223610681470742	-0.229441806120657	-0.217779556820827	0.588295299181875	-14.9113518881418	-15.1770138715903	-14.6456899046933	32.14	17.83	56.33	-0.464960037562437	-0.456821268839668	-0.448682500116898	-0.453041446696659	-0.445111303762605	-0.437181160828552	-0.439130225991327	-0.431063425743564	-0.423159898464569	-0.223610681470742	45.6454551845482	-0.0314015639404083	-51.9864862742903	-1.07051133287368	-1.05397409363677	-1.08792978339635	-1.01759099419214	-1.00147642473577	-1.03456425257678	-0.95511432411274	-0.941449782145955	-0.971591129466369	0.00231119963952625	0.00225366837492001	0.00218675405821706
256	10.5789757830327	0.4	-0.223591253060813	-0.229416232823864	-0.217766273297763	0.588812535123319	-14.862288965962	-15.126794205101	-14.597783726823	32.39	18.44	56.32	-0.459912948898086	-0.451870968364604	-0.443828987831122	-0.448071501886296	-0.440236579420183	-0.432401656954071	-0.435831150061782	-0.428330074309322	-0.420618931449246	-0.223591253060813	45.7416988819809	-0.046402621581796	-52.0933610314464	-1.07051133287368	-1.05397409363677	-1.08792978339635	-1.01759099419214	-1.00147642473577	-1.03456425257678	-0.95511432411274	-0.941449782145955	-0.971591129466369	0.00231119963952625	0.00225366837492001	0.00218675405821706
256	10.5789757830327	0.4	-0.223582917775095	-0.229450748377757	-0.217715087172434	0.584940503901608	-15.0223576833315	-15.2918550934841	-14.752860273179	31.76	17.74	55.35	-0.474016022828677	-0.465662157993954	-0.457308293159231	-0.461949360839755	-0.45380815392883	-0.445666947017905	-0.448167365110319	-0.440282875638278	-0.432372121835427	-0.223582917775095	45.0110641766121	-0.0745191478219755	-51.8662922900006	-1.07051133287368	-1.05397409363677	-1.08792978339635	-1.01759099419214	-1.00147642473577	-1.03456425257678	-0.95511432411274	-0.941449782145955	-0.971591129466369	0.00231119963952625	0.00225366837492001	0.00218675405821706
256	10.5789757830327	0.4	-0.223564719028936	-0.22934325817201	-0.217786179885861	0.585653399821246	-14.8983397646527	-15.1652201141503	-14.631459415155	32.61	18.24	56.75	-0.45805006285403	-0.449989213097696	-0.441928363341362	-0.446211758587656	-0.438359241500172	-0.430506724412687	-0.432875106267187	-0.4253576220894	-0.417720971784538	-0.223564719028936	46.0265352803661	-0.165244859524213	-52.2335359818669	-1.07051133287368	-1.05397409363677	-1.08792978339635	-1.01759099419214	-1.00147642473577	-1.03456425257678	-0.95511432411274	-0.941449782145955	-0.971591129466369	0.00231119963952625	0.00225366837492001	0.00218675405821706
256	10.5789757830327	0.4	-0.223554792216382	-0.229377799078298	-0.217731785354466	0.58484656204466	-14.9456323237587	-15.2138051756882	-14.6774594718293	31.61	17.85	55.38	-0.473910199996044	-0.465556612683484	-0.457203025370924	-0.461881531558714	-0.453739972879524	-0.445598414200333	-0.448547255187573	-0.440465440907399	-0.432694388817166	-0.223554792216382	45.2829687429658	-0.0686705228525119	-51.8669162638729	-1.07051133287368	-1.05397409363677	-1.08792978339635	-1.01759099419214	-1.00147642473577	-1.03456425257678	-0.95511432411274	-0.941449782145955	-0.971591129466369	0.00231119963952625	0.00225366837492001	0.00218675405821706
256	10.5789757830327	0.4	-0.223533480462397	-0.229411465427958	-0.217655495496837	0.581957537779576	-15.0907501617822	-15.3631410316683	-14.8183592918961	32.02	18.43	56.11	-0.472393999510362	-0.464018380736157	-0.455642761961952	-0.460310925772909	-0.452149541767457	-0.443988157762005	-0.447915261192812	-0.439842999549613	-0.431608681262883	-0.223533480462397	45.59400246909	-0.151551679770319	-52.2032751828871	-1.07051133287368	-1.05397409363677	-1.08792978339635	-1.01759099419214	-1.00147642473577	-1.03456425257678	-0.95511432411274	-0.941449782145955	-0.971591129466369	0.00231119963952625	0.00225366837492001	0.00218675405821706
256	10.5789757830327	0.4	-0.223510799445567	-0.229283131279768	-0.217738467611367	0.593553584783392	-15.0155027633614	-15.2801264580179	-14.750879068705	31.49	17.9	55.68	-0.477690970132576	-0.469418240861139	-0.461145511589702	-0.46559260060305	-0.45752939284657	-0.44946618509009	-0.451686574243264	-0.44382325966377	-0.436213934256917	-0.223510799445567	45.3250282444783	-0.121579426732229	-51.9163510570611	-1.07051133287368	-1.05397409363677	-1.08792978339635	-1.01759099419214	-1.00147642473577	-1.03456425257678	-0.95511432411274	-0.941449782145955	-0.971591129466369	0.00231119963952625	0.00225366837492001	0.00218675405821706
256	10.5789757830327	0.4	-0.223504746655999	-0.229308449668139	-0.21770104364386	0.585458467556577	-14.8504907726225	-15.1166208453123	-14.5843606999328	31.82	17.91	56.27	-0.46780397354236	-0.459568223849532	-0.451332474156703	-0.455883622276785	-0.447857731915698	-0.439831841554612	-0.442048797010532	-0.434387905509365	-0.426075367971449	-0.223504746655999	45.1915879134869	0.066273174514855	-51.7786776087682	-1.07051133287368	-1.05397409363677	-1.08792978339635	-1.01759099419214	-1.00147642473577	-1.03456425257678	-0.95511432411274	-0.941449782145955	-0.971591129466369	0.00231119963952625	0.00225366837492001	0.00218675405821706
256	10.5789757830327	0.4	-0.223485273548174	-0.229291922878066	-0.217678624218282	0.586788914825492	-14.9154116132662	-15.1819731246756	-14.6488501018568	32.15	18.29	57.66	-0.464979696687217	-0.456815692594614	-0.448651688502012	-0.453058618191307	-0.445103921589595	-0.437149224987884	-0.438960960191642	-0.43095263079864	-0.423594197303543	-0.223485273548174	46.1282972659417	0.129291041106315	-51.9653777707168	-1.07051133287368	-1.05397409363677	-1.08792978339635	-1.01759099419214	-1.00147642473577	-1.03456425257678	-0.95511432411274	-0.941449782145955	-0.971591129466369	0.00231119963952625	0.00225366837492001	0.00218675405821706
256	10.5789757830327	0.4	-0.223464744196826	-0.22926442853557	-0.217665059858082	0.591165953416607	-15.0596512852452	-15.3263684121193	-14.7929341583711	31.98	18.14	56.89	-0.471837528965447	-0.463626376349702	-0.455415223733956	-0.459777346173975	-0.451776070889717	-0.443774795605458	-0.445922374998973	-0.437814723631663	-0.429867092589835	-0.223464744196826	45.935366130135	-0.110130397337485	-52.1671198890965	-1.07051133287368	-1.05397409363677	-1.08792978339635	-1.01759099419214	-1.00147642473577	-1.03456425257678	-0.95511432411274	-0.941449782145955	-0.971591129466369	0.00231119963952625	0.00225366837492001	0.00218675405821706
256	10.5789757830327	0.4	-0.223449552075712	-0.229304268383242	-0.217594835768182	0.584597828808952	-14.850765921547	-15.1173730778882	-14.5841587652059	31.59	18.05	56.4	-0.471059363613891	-0.462751849024291	-0.454444334434692	-0.459105390072366	-0.451008693518179	-0.442911996963992	-0.445261767499479	-0.437480347960329	-0.429389955998286	-0.223449552075712	45.5689760492653	0.169848096233044	-51.733967597909	-1.07051133287368	-1.05397409363677	-1.08792978339635	-1.01759099419214	-1.00147642473577	-1.03456425257678	-0.95511432411274	-0.941449782145955	-0.971591129466369	0.00231119963952625	0.00225366837492001	0.00218675405821706
256	10.5789757830327	0.4	-0.223374341796862	-0.229254850559322	-0.217493833034401	0.574676617269218	-14.8089162864032	-15.0802403496475	-14.5375922231589	32.16	18.25	57.1	-0.461728733181914	-0.453421298214108	-0.445113863246302	-0.449888975617519	-0.441794561865272	-0.433700148113025	-0.436224608007381	-0.428282174559954	-0.420606697530195	-0.223374341796862	45.7790962093714	-0.121719399747852	-52.1530404568996	-1.07051133287368	-1.05397409363677	-1.08792978339635	-1.01759099419214	-1.00147642473577	-1.03456425257678	-0.95511432411274	-0.941449782145955	-0.971591129466369	0.00231119963952625	0.00225366837492001	0.00218675405821706
256	10.5789757830327	0.4	-0.223368640312337	-0.229197614244714	-0.21753966637996	0.589735234654434	-14.8666638661407	-15.1307431065082	-14.6025846257732	32.14	18.09	56.4	-0.463599206363379	-0.455507936464099	-0.44741666656482	-0.451716349326415	-0.443832472800853	-0.435948596275291	-0.438237708995335	-0.430494204414479	-0.422944795666045	-0.223368640312337	45.603441948373	-0.0958564104656892	-51.9730222602454	-1.07051133287368	-1.05397409363677	-1.08792978339635	-1.01759099419214	-1.00147642473577	-1.03456425257678	-0.95511432411274	-0.941449782145955	-0.971591129466369	0.00231119963952625	0.00225366837492001	0.00218675405821706
256	10.5789757830327	0.4	-0.223363003034687	-0.229172014026371	-0.217553992043003	0.581218063677171	-14.7985646628354	-15.0660876967658	-14.531041628905	31.74	17.86	55.63	-0.467315278197926	-0.459017330944349	-0.450719383690773	-0.455423712822811	-0.447336919766088	-0.439250126709365	-0.44201614554823	-0.433784253541474	-0.425911210698987	-0.223363003034687	45.3131161982467	-0.0927724742369987	-51.909066102398	-1.07051133287368	-1.05397409363677	-1.08792978339635	-1.01759099419214	-1.00147642473577	-1.03456425257678	-0.95511432411274	-0.941449782145955	-0.971591129466369	0.00231119963952625	0.00225366837492001	0.00218675405821706
256	10.5789757830327	0.4	-0.223351942118981	-0.229150053199618	-0.217553831038344	0.580918207275615	-14.6222899463183	-14.8867892064056	-14.357790686231	31.55	18.09	56.51	-0.46445994989565	-0.456207712869635	-0.44795547584362	-0.45268239817495	-0.444639417401077	-0.436596436627204	-0.439507143366018	-0.431408538740822	-0.423596712916885	-0.223351942118981	45.645379531637	0.133527155849339	-51.80145354271	-1.07051133287368	-1.05397409363677	-1.08792978339635	-1.01759099419214	-1.00147642473577	-1.03456425257678	-0.95511432411274	-0.941449782145955	-0.971591129466369	0.00231119963952625	0.00225366837492001	0.00218675405821706
256	10.5789757830327	0.4	-0.223288879329927	-0.229085157514443	-0.217492601145411	0.594058020268177	-15.1596508955953	-15.426535744194	-14.8927660469965	32.02	17.79	56.07	-0.47439730916987	-0.466190057967597	-0.457982806765323	-0.462263807461401	-0.454266470385029	-0.446269133308658	-0.447883807401777	-0.440321582836605	-0.432469316030399	-0.223288879329927	45.5165600169774	0.014849228201392	-51.8480772048074	-1.07051133287368	-1.05397409363677	-1.08792978339635	-1.01759099419214	-1.00147642473577	-1.03456425257678	-0.95511432411274	-0.941449782145955	-0.971591129466369	0.00231119963952625	0.00225366837492001	0.00218675405821706
256	10.5789757830327	0.4	-0.22325744123156	-0.229084402507982	-0.217430479955137	0.5871852675249	-14.9430312917467	-15.2098681953581	-14.6761943881353	32.14	17.91	56.11	-0.466028394257716	-0.457852546043812	-0.449676697829908	-0.454083345368878	-0.446117057147082	-0.438150768925286	-0.440491078803006	-0.432814079493514	-0.424854705905658	-0.22325744123156	45.62746458692	-0.0526403707685293	-51.9596926576543	-1.07051133287368	-1.05397409363677	-1.08792978339635	-1.01759099419214	-1.00147642473577	-1.03456425257678	-0.95511432411274	-0.941449782145955	-0.971591129466369	0.00231119963952625	0.00225366837492001	0.00218675405821706
256	10.5789757830327	0.4	-0.22320488639801	-0.229044158930784	-0.217365613865237	0.596203293521328	-14.9699682161499	-15.2323430924872	-14.7075933398126	31.65	17.81	56.23	-0.473867173834145	-0.465704881245268	-0.457542588656391	-0.461830142358893	-0.453875185872257	-0.445920229385621	-0.44760693902619	-0.439642724639939	-0.432030143139606	-0.22320488639801	45.9538180851998	-0.0769807370033108	-52.0033402943669	-1.07051133287368	-1.05397409363677	-1.08792978339635	-1.01759099419214	-1.00147642473577	-1.03456425257678	-0.95511432411274	-0.941449782145955	-0.971591129466369	0.00231119963952625	0.00225366837492001	0.00218675405821706
256	10.5789757830327	0.4	-0.22315847016954	-0.229029569814953	-0.217287370524127	0.589540294760966	-15.2376973834838	-15.5084764143669	-14.9669183526006	32.24	18	56.44	-0.473783935979743	-0.46551163690891	-0.457239337838078	-0.461619250691843	-0.453559347836167	-0.445499444980491	-0.447193767907948	-0.439719103696091	-0.43231748398661	-0.22315847016954	45.602673792229	0.0327572080660444	-51.9088175384837	-1.07051133287368	-1.05397409363677	-1.08792978339635	-1.01759099419214	-1.00147642473577	-1.03456425257678	-0.95511432411274	-0.941449782145955	-0.971591129466369	0.00231119963952625	0.00225366837492001	0.00218675405821706
256	10.5789757830327	0.4	-0.223149764855578	-0.228923058681158	-0.217376471029999	0.591727202897488	-14.891971531073	-15.1554128061349	-14.6285302560111	31.92	17.94	57.33	-0.467543714296597	-0.459416564359011	-0.451289414421426	-0.455607924738	-0.447688250483223	-0.439768576228445	-0.441030731693031	-0.433079554699195	-0.424602998959012	-0.223149764855578	45.9816228559377	0.0139739541351396	-51.9736832106274	-1.07051133287368	-1.05397409363677	-1.08792978339635	-1.01759099419214	-1.00147642473577	-1.03456425257678	-0.95511432411274	-0.941449782145955	-0.971591129466369	0.00231119963952625	0.00225366837492001	0.00218675405821706
256	10.5789757830327	0.4	-0.223137777997131	-0.228937487786613	-0.217338068207648	0.595542807765458	-15.1939485864552	-15.460614563787	-14.9272826091234	31.83	18.12	56.21	-0.478203639110558	-0.469955542616015	-0.461707446121473	-0.466014566939395	-0.457976708584474	-0.449938850229553	-0.452166802028618	-0.444289353648017	-0.436458100189172	-0.223137777997131	45.8980672410131	0.00734379082116986	-52.0069623620885	-1.07051133287368	-1.05397409363677	-1.08792978339635	-1.01759099419214	-1.00147642473577	-1.03456425257678	-0.95511432411274	-0.941449782145955	-0.971591129466369	0.00231119963952625	0.00225366837492001	0.00218675405821706
256	10.5789757830327	0.4	-0.223101271464985	-0.228948939667196	-0.217253603262773	0.591849738880863	-15.0392682646838	-15.3052477756722	-14.7732887536955	32.28	18.01	55.94	-0.46690027964531	-0.458786336644806	-0.450672393644303	-0.454902253700676	-0.446996816248096	-0.439091378795517	-0.440963383122126	-0.433627298567168	-0.426235794831965	-0.223101271464985	45.7199726370449	-0.10982832925311	-52.0471861884288	-1.07051133287368	-1.05397409363677	-1.08792978339635	-1.01759099419214	-1.00147642473577	-1.03456425257678	-0.95511432411274	-0.941449782145955	-0.971591129466369	0.00231119963952625	0.00225366837492001	0.00218675405821706
256	10.5789757830327	0.4	-0.223057220134748	-0.228823133561386	-0.217291306708109	0.585660828170623	-14.8882232748326	-15.1549183212692	-14.6215282283959	31.6	18.02	55.36	-0.472126384543031	-0.463817942004416	-0.455509499465801	-0.460143763257506	-0.452046189934577	-0.443948616611647	-0.447086403968868	-0.439255605013379	-0.431928768988431	-0.223057220134748	44.9411952011323	-0.11875523979046	-51.8634729778947	-1.07051133287368	-1.05397409363677	-1.08792978339635	-1.01759099419214	-1.00147642473577	-1.03456425257678	-0.95511432411274	-0.941449782145955	-0.971591129466369	0.00231119963952625	0.00225366837492001	0.00218675405821706
256	10.5789757830327	0.4	-0.22293457314853	-0.228725517888389	-0.217143628408672	0.590530480689886	-15.0234300884429	-15.2898556550397	-14.7570045218461	31.73	18.1	56.7	-0.474387261235521	-0.466121068426871	-0.457854875618221	-0.462317732286996	-0.454261850887507	-0.446205969488017	-0.448393409154792	-0.440493972176821	-0.432762961895114	-0.22293457314853	45.9464858680074	-0.173202896640324	-52.1696206726865	-1.07051133287368	-1.05397409363677	-1.08792978339635	-1.01759099419214	-1.00147642473577	-1.03456425257678	-0.95511432411274	-0.941449782145955	-0.971591129466369	0.00231119963952625	0.00225366837492001	0.00218675405821706
256	10.5789757830327	0.4	-0.222897880624023	-0.22875417992064	-0.217041581327406	0.601259744449707	-15.3214192383086	-15.5871428468969	-15.0556956297203	31.56	17.81	55.77	-0.486285677600274	-0.477995666638934	-0.469705655677594	-0.473954298513235	-0.465874508153712	-0.457794717794189	-0.459122528442523	-0.451922840662666	-0.444293620937345	-0.222897880624023	45.3783371722653	-0.0966616142162996	-51.9315726391895	-1.07051133287368	-1.05397409363677	-1.08792978339635	-1.01759099419214	-1.00147642473577	-1.03456425257678	-0.95511432411274	-0.941449782145955	-0.971591129466369	0.00231119963952625	0.00225366837492001	0.00218675405821706
256	10.5789757830327	0.4	-0.222887945541045	-0.22867224945222	-0.217103641629871	0.584834038084439	-14.9145205260576	-15.182142033978	-14.6468990181373	31.71	18.04	55.93	-0.471374537295129	-0.463065435444822	-0.454756333594514	-0.459386665831596	-0.451288878842567	-0.443191091853538	-0.445913158507852	-0.43773966429764	-0.43044638576994	-0.222887945541045	45.4213842851792	-0.0282488790195756	-51.8843372022354	-1.07051133287368	-1.05397409363677	-1.08792978339635	-1.01759099419214	-1.00147642473577	-1.03456425257678	-0.95511432411274	-0.941449782145955	-0.971591129466369	0.00231119963952625	0.00225366837492001	0.00218675405821706
256	10.5789757830327	0.4	-0.222863640779555	-0.228673721657931	-0.21705355990118	0.585939334658833	-14.9770093989295	-15.2451409566458	-14.7088778412133	31.73	18.12	56.2	-0.473121738498427	-0.464800472785387	-0.456479207072346	-0.461086258976777	-0.452976673292224	-0.444867087607672	-0.447319513119454	-0.43972081428347	-0.431521531832726	-0.222863640779555	45.646196915995	-0.00621929371280251	-51.9380236650281	-1.07051133287368	-1.05397409363677	-1.08792978339635	-1.01759099419214	-1.00147642473577	-1.03456425257678	-0.95511432411274	-0.941449782145955	-0.971591129466369	0.00231119963952625	0.00225366837492001	0.00218675405821706
256	10.5789757830327	0.4	-0.222840760925119	-0.228613423168617	-0.217068098681622	0.599284485339731	-14.9684131899767	-15.229085254955	-14.7077411249984	31.24	17.77	54.92	-0.479921148154406	-0.47170646981872	-0.463491791483035	-0.467825362476227	-0.459817724378184	-0.451810086280142	-0.454272381613136	-0.446700378838942	-0.438428536859985	-0.222840760925119	45.2523048225951	-0.218589942150499	-51.8900873606858	-1.07051133287368	-1.05397409363677	-1.08792978339635	-1.01759099419214	-1.00147642473577	-1.03456425257678	-0.95511432411274	-0.941449782145955	-0.971591129466369	0.00231119963952625	0.00225366837492001	0.00218675405821706
256	10.5789757830327	0.4	-0.222830665030063	-0.228649600912899	-0.217011729147227	0.582655038646182	-14.8090934764963	-15.0760173855382	-14.5421695674543	32.31	18.48	57.22	-0.459477622537059	-0.451342479150812	-0.443207335764565	-0.44766392468148	-0.439737945183229	-0.431811965684978	-0.434342527538126	-0.426872958608206	-0.419382753685351	-0.222830665030063	46.4459507574712	0.00327701147401922	-52.2112864498653	-1.07051133287368	-1.05397409363677	-1.08792978339635	-1.01759099419214	-1.00147642473577	-1.03456425257678	-0.95511432411274	-0.941449782145955	-0.971591129466369	0.00231119963952625	0.00225366837492001	0.00218675405821706
256	10.5789757830327	0.4	-0.222791491325537	-0.228598176400428	-0.216984806250646	0.602049121402692	-15.1615432558837	-15.4240614134845	-14.8990250982828	31.34	17.57	55.67	-0.484496420411446	-0.476250271473047	-0.468004122534648	-0.472261172658313	-0.464223268138284	-0.456185363618254	-0.457343215360568	-0.449679178791442	-0.441376628397382	-0.222791491325537	45.502230533335	0.0627419150426877	-51.626958853508	-1.07051133287368	-1.05397409363677	-1.08792978339635	-1.01759099419214	-1.00147642473577	-1.03456425257678	-0.95511432411274	-0.941449782145955	-0.971591129466369	0.00231119963952625	0.00225366837492001	0.00218675405821706
256	10.5789757830327	0.4	-0.222769745240214	-0.228623617463364	-0.216915873017064	0.589824718999966	-14.980469130033	-15.2465207081081	-14.7144175519578	32.47	17.85	57.02	-0.462468736041985	-0.454398662915796	-0.446328589789607	-0.450545381608542	-0.442683370854333	-0.434821360100124	-0.435951566332747	-0.428398438155083	-0.420479595217239	-0.222769745240214	45.7309803598478	-0.0781735092002928	-52.0923387137105	-1.07051133287368	-1.05397409363677	-1.08792978339635	-1.01759099419214	-1.00147642473577	-1.03456425257678	-0.95511432411274	-0.941449782145955	-0.971591129466369	0.00231119963952625	0.00225366837492001	0.00218675405821706
256	10.5789757830327	0.4	-0.222768124969119	-0.22856333878368	-0.216972911154557	0.589480417912282	-15.0703604406858	-15.3381989721384	-14.8025219092332	32.68	18.15	57.39	-0.462248245768943	-0.454176379473678	-0.446104513178412	-0.450286296344719	-0.442423311872731	-0.434560327400743	-0.43627491863865	-0.427713103729	-0.421061188804451	-0.222768124969119	46.7138539807668	-0.0679860370917101	-52.2287215037306	-1.07051133287368	-1.05397409363677	-1.08792978339635	-1.01759099419214	-1.00147642473577	-1.03456425257678	-0.95511432411274	-0.941449782145955	-0.971591129466369	0.00231119963952625	0.00225366837492001	0.00218675405821706
256	10.5789757830327	0.4	-0.222693706499264	-0.228510002066054	-0.216877410932474	0.580784947254437	-14.9743990736292	-15.245341695601	-14.7034564516574	31.84	17.97	56.49	-0.471416398951315	-0.463038312207007	-0.454660225462698	-0.45939837878792	-0.45123387819727	-0.44306937760662	-0.444828406862296	-0.437493519014616	-0.429269172780322	-0.222693706499264	45.7255700076248	-0.153502640362792	-52.1138921685073	-1.07051133287368	-1.05397409363677	-1.08792978339635	-1.01759099419214	-1.00147642473577	-1.03456425257678	-0.95511432411274	-0.941449782145955	-0.971591129466369	0.00231119963952625	0.00225366837492001	0.00218675405821706
256	10.5789757830327	0.4	-0.222661130702486	-0.228429242059228	-0.216893019345743	0.593995065082762	-14.8900012129026	-15.152173111258	-14.6278293145473	31.97	17.89	55.95	-0.466623121376462	-0.458549330993427	-0.450475540610392	-0.454698456611728	-0.446830993860754	-0.43896353110978	-0.440708773976605	-0.433294814212468	-0.425324956564264	-0.222661130702486	45.4872030874972	0.044162641904998	-51.7627512706996	-1.07051133287368	-1.05397409363677	-1.08792978339635	-1.01759099419214	-1.00147642473577	-1.03456425257678	-0.95511432411274	-0.941449782145955	-0.971591129466369	0.00231119963952625	0.00225366837492001	0.00218675405821706
256	10.5789757830327	0.4	-0.222628814355891	-0.228480675275251	-0.21677695343653	0.586451846164094	-15.032479311654	-15.3013197822767	-14.7636388410313	31.91	17.96	56.64	-0.47219691673544	-0.463900531643953	-0.455604146552467	-0.460144633832812	-0.452060004423432	-0.443975375014052	-0.445638218039243	-0.437680252799562	-0.430089455735598	-0.222628814355891	45.4522915102454	0.0515055133694617	-51.8746914143323	-1.07051133287368	-1.05397409363677	-1.08792978339635	-1.01759099419214	-1.00147642473577	-1.03456425257678	-0.95511432411274	-0.941449782145955	-0.971591129466369	0.00231119963952625	0.00225366837492001	0.00218675405821706
256	10.5789757830327	0.4	-0.222627173156236	-0.228394896521187	-0.216859449791285	0.587927047667145	-15.1550652021169	-15.4252745139768	-14.8848558902571	32.14	18.03	56.63	-0.472637085878124	-0.464357755638726	-0.456078425399327	-0.460522775793817	-0.452455655676745	-0.444388535559673	-0.445913636470947	-0.438940504825713	-0.430811221055172	-0.222627173156236	46.2339092967984	-0.176372331796241	-52.2157688768119	-1.07051133287368	-1.05397409363677	-1.08792978339635	-1.01759099419214	-1.00147642473577	-1.03456425257678	-0.95511432411274	-0.941449782145955	-0.971591129466369	0.00231119963952625	0.00225366837492001	0.00218675405821706
256	10.5789757830327	0.4	-0.222613875399754	-0.228389823659206	-0.216837927140302	0.588739636944474	-14.9922088634884	-15.2590664668035	-14.7253512601733	31.71	18.23	56.69	-0.473767562420792	-0.465482096431697	-0.457196630442602	-0.461718903328354	-0.45364414985536	-0.445569396382366	-0.447597193908552	-0.439745711116978	-0.432421970615841	-0.222613875399754	46.2100115028654	-0.00626011625386781	-52.0605653582395	-1.07051133287368	-1.05397409363677	-1.08792978339635	-1.01759099419214	-1.00147642473577	-1.03456425257678	-0.95511432411274	-0.941449782145955	-0.971591129466369	0.00231119963952625	0.00225366837492001	0.00218675405821706
256	10.5789757830327	0.4	-0.222578351186186	-0.228350607845783	-0.216806094526589	0.596496258689072	-15.0760040876694	-15.340076683948	-14.8119314913909	31.35	17.7	55.69	-0.481679265618411	-0.47338737132961	-0.465095477040809	-0.469512406561201	-0.461429959338799	-0.453347512116397	-0.455220579627608	-0.44725737458404	-0.438982784440237	-0.222578351186186	45.5643750516818	0.0884797793091279	-51.690584902997	-1.07051133287368	-1.05397409363677	-1.08792978339635	-1.01759099419214	-1.00147642473577	-1.03456425257678	-0.95511432411274	-0.941449782145955	-0.971591129466369	0.00231119963952625	0.00225366837492001	0.00218675405821706
256	10.5789757830327	0.4	-0.222555824233641	-0.228394363647821	-0.216717284819462	0.587294792065257	-15.0919480871998	-15.3613833104131	-14.8225128639865	32.01	18.05	56.53	-0.472618891133867	-0.464329261622367	-0.456039632110866	-0.460534267742786	-0.452456599819316	-0.444378931895846	-0.446673315058609	-0.438524574699387	-0.430734512182342	-0.222555824233641	45.9621334493492	-0.119505922297878	-52.1459750726547	-1.07051133287368	-1.05397409363677	-1.08792978339635	-1.01759099419214	-1.00147642473577	-1.03456425257678	-0.95511432411274	-0.941449782145955	-0.971591129466369	0.00231119963952625	0.00225366837492001	0.00218675405821706
256	10.5789757830327	0.4	-0.222554844915284	-0.22838956471467	-0.216720125115898	0.59291281384092	-15.1337961318117	-15.4008588993156	-14.8667333643079	31.33	17.85	55.4	-0.483948373908602	-0.475556335976824	-0.467164298045046	-0.471729749480818	-0.463549591917278	-0.455369434353738	-0.457659142806114	-0.449776601542889	-0.441761880802369	-0.222554844915284	45.0663136826235	-0.200726714443154	-51.9473341902487	-1.07051133287368	-1.05397409363677	-1.08792978339635	-1.01759099419214	-1.00147642473577	-1.03456425257678	-0.95511432411274	-0.941449782145955	-0.971591129466369	0.00231119963952625	0.00225366837492001	0.00218675405821706
256	10.5789757830327	0.4	-0.2225169017267	-0.228262335684822	-0.216771467768578	0.592207442412317	-15.0132408765457	-15.2785635334997	-14.7479182195917	31.05	17.87	55.2	-0.484284035007625	-0.475874113053451	-0.467464191099276	-0.472121832407952	-0.463923115381589	-0.455724398355226	-0.458077083373704	-0.450297974850847	-0.442838437664287	-0.2225169017267	45.0301485401535	0.0593197650310801	-51.6631756662629	-1.07051133287368	-1.05397409363677	-1.08792978339635	-1.01759099419214	-1.00147642473577	-1.03456425257678	-0.95511432411274	-0.941449782145955	-0.971591129466369	0.00231119963952625	0.00225366837492001	0.00218675405821706
256	10.5789757830327	0.4	-0.22250828658754	-0.228260106399031	-0.216756466776049	0.596143170811778	-14.9411591693579	-15.2030618172129	-14.6792565215028	31.66	17.65	57.1	-0.472808215610804	-0.464663163970225	-0.456518112329647	-0.460795828351903	-0.452857713713094	-0.444919599074285	-0.445522125402127	-0.437465563544585	-0.429592975189576	-0.22250828658754	45.9849336504076	-0.0994255039665327	-51.9728636565732	-1.07051133287368	-1.05397409363677	-1.08792978339635	-1.01759099419214	-1.00147642473577	-1.03456425257678	-0.95511432411274	-0.941449782145955	-0.971591129466369	0.00231119963952625	0.00225366837492001	0.00218675405821706
256	10.5789757830327	0.4	-0.222488547552923	-0.22824504746386	-0.216732047641985	0.587414219430175	-14.9475294264917	-15.2143206172958	-14.6807382356877	31.92	18.05	56.9	-0.469254181772617	-0.461025560522019	-0.452796939271421	-0.457273112429036	-0.449254585591306	-0.441236058753577	-0.44281208863751	-0.435619066522591	-0.427939415748529	-0.222488547552923	45.9843474101346	-0.0327252496784484	-52.0500308939337	-1.07051133287368	-1.05397409363677	-1.08792978339635	-1.01759099419214	-1.00147642473577	-1.03456425257678	-0.95511432411274	-0.941449782145955	-0.971591129466369	0.00231119963952625	0.00225366837492001	0.00218675405821706
256	10.5789757830327	0.4	-0.222488238688845	-0.228261759797245	-0.216714717580445	0.59157966520237	-14.9397616438158	-15.2041290416676	-14.675394245964	31.9	17.98	57.77	-0.469260019921127	-0.461100588358658	-0.45294115679619	-0.457283641104293	-0.449332453242914	-0.441381265381536	-0.441839639655101	-0.434031426943981	-0.426616475908555	-0.222488238688845	46.4361755374442	0.0049175154796762	-52.0718443368424	-1.07051133287368	-1.05397409363677	-1.08792978339635	-1.01759099419214	-1.00147642473577	-1.03456425257678	-0.95511432411274	-0.941449782145955	-0.971591129466369	0.00231119963952625	0.00225366837492001	0.00218675405821706
256	10.5789757830327	0.4	-0.222480655449233	-0.228320564285701	-0.216640746612765	0.577655717786914	-14.8449237175537	-15.1152535090224	-14.5745939260849	31.64	18.23	55.79	-0.470336099418421	-0.461924341084357	-0.453512582750293	-0.458390462658337	-0.450192346886893	-0.441994231115449	-0.44565060927248	-0.437735871638359	-0.429645432083257	-0.222480655449233	45.3184488307817	0.145028582189691	-51.7551544875969	-1.07051133287368	-1.05397409363677	-1.08792978339635	-1.01759099419214	-1.00147642473577	-1.03456425257678	-0.95511432411274	-0.941449782145955	-0.971591129466369	0.00231119963952625	0.00225366837492001	0.00218675405821706
256	10.5789757830327	0.4	-0.222455802552426	-0.228249044537854	-0.216662560566997	0.589663170831621	-15.0267107854936	-15.293672721387	-14.7597488496001	31.92	18.25	57	-0.471761437734849	-0.463526506270581	-0.455291574806314	-0.459717256214975	-0.451692564506283	-0.443667872797591	-0.445690594004346	-0.438010107392563	-0.43055950246144	-0.222455802552426	45.7440712490471	0.0540750967773356	-51.9833769822312	-1.07051133287368	-1.05397409363677	-1.08792978339635	-1.01759099419214	-1.00147642473577	-1.03456425257678	-0.95511432411274	-0.941449782145955	-0.971591129466369	0.00231119963952625	0.00225366837492001	0.00218675405821706
256	10.5789757830327	0.4	-0.222453720913109	-0.228307075586526	-0.216600366239693	0.585981131969053	-15.0353447150706	-15.3044974567884	-14.7661919733529	31.4	17.91	56.91	-0.479873932084189	-0.471434622994556	-0.462995313904922	-0.467742103632941	-0.459516151100681	-0.451290198568421	-0.452619122531956	-0.44487298212744	-0.436470984669527	-0.222453720913109	45.7750844357643	-0.0480870059959441	-51.9685969317502	-1.07051133287368	-1.05397409363677	-1.08792978339635	-1.01759099419214	-1.00147642473577	-1.03456425257678	-0.95511432411274	-0.941449782145955	-0.971591129466369	0.00231119963952625	0.00225366837492001	0.00218675405821706
256	10.5789757830327	0.4	-0.222433265477476	-0.22820935267554	-0.216657178279413	0.595260852848265	-14.9616867844677	-15.2244300973934	-14.6989434715419	31.9	17.71	56.57	-0.469971177264494	-0.461860411652636	-0.453749646040777	-0.457977927193765	-0.450074141169069	-0.442170355144372	-0.442841572385691	-0.435248587153182	-0.427522332410961	-0.222433265477476	45.6018364555593	-0.100636646406603	-51.9042280593646	-1.07051133287368	-1.05397409363677	-1.08792978339635	-1.01759099419214	-1.00147642473577	-1.03456425257678	-0.95511432411274	-0.941449782145955	-0.971591129466369	0.00231119963952625	0.00225366837492001	0.00218675405821706
256	10.5789757830327	0.4	-0.222426793523929	-0.228196182965677	-0.216657404082182	0.586720082824047	-14.9740093749227	-15.2416561054055	-14.7063626444398	31.53	18.35	55.63	-0.475845446050589	-0.467489498575469	-0.459133551100349	-0.463783986035184	-0.455639840369241	-0.447495694703298	-0.451144993620253	-0.443534724033071	-0.435290606130155	-0.222426793523929	45.4786762885203	0.065021934770155	-51.8232536605482	-1.07051133287368	-1.05397409363677	-1.08792978339635	-1.01759099419214	-1.00147642473577	-1.03456425257678	-0.95511432411274	-0.941449782145955	-0.971591129466369	0.00231119963952625	0.00225366837492001	0.00218675405821706
256	10.5789757830327	0.4	-0.222393518615992	-0.228182978302979	-0.216604058929004	0.58615874131275	-15.0374293445437	-15.3065208806151	-14.7683378084722	32.41	18.37	56.7	-0.465136701930488	-0.456959510615628	-0.448782319300768	-0.453157178101725	-0.445190589084646	-0.437224000067566	-0.440654523424467	-0.432827107832174	-0.424763094410248	-0.222393518615992	46.0012820981488	-0.0463879809651738	-52.1787491010987	-1.07051133287368	-1.05397409363677	-1.08792978339635	-1.01759099419214	-1.00147642473577	-1.03456425257678	-0.95511432411274	-0.941449782145955	-0.971591129466369	0.00231119963952625	0.00225366837492001	0.00218675405821706
[truncated: 1,381 more rows]
