# Supplementary material for: Re-expressing coefficients from regression models for inclusion in a meta-analysis
Source: BMC Med Res Methodol. 2024 Jan 8;24:6. doi: 10.1186/s12874-023-02132-y (PMC10773134; doi:10.1186/s12874-023-02132-y)
Supplement: Supplementary file 2 — Additional file 2. [file 12874_2023_2132_MOESM2_ESM.zip › Supp_Files_R1/simdata/simdata_scenario_257.csv]

ex_no	errsd	rsquare	beta	b_low_ci	b_hi_ci	lrsquare	lbeta	lb_low_ci	lb_hi_ci	x_median	x_25	x_75	rbl	rb	rbu	altl	alt	altu	dzl	dz	dzu	observed_beta	xlog	error	ylog	RelBias_rb	RelBias_rbl	RelBias_rbu	RelBias_alt	RelBias_altl	RelBias_altu	RelBias_dz	RelBias_dzl	RelBias_dzu	MC_SE_RelBias_rb	MC_SE_RelBias_alt	MC_SE_RelBias_dz
257	0.405465108108164	0.18	0.244605675184751	0.162789641069453	0.326421709300048	0.540554787857724	0.494071090160964	0.422954338757615	0.565187841564312	0.24	0.12	0.43	0.699770188806228	0.817431548429557	0.935092908052885	1.71681886957937	2.00548970130815	2.29416053303692	1.63265579653054	1.90699179295599	2.1817539935798	0.244605675184751	0.431046038622206	0.0523935845692921	-0.655639328586333	-0.182876951408722	-0.121627184978864	-0.222002658890803	0.95420562779934	1.10059091476526	0.860684772936045	0.895419714885974	1.03653903420278	0.804416233091709	0.00501334170536336	0.0121684045852339	0.0117904344775228
257	0.405465108108164	0.18	0.346334679440453	0.228978933905887	0.463690424975018	0.469409269176893	0.468065677903975	0.390370107946433	0.545761247861517	0.24	0.12	0.45	0.635830280361282	0.762379918828254	0.888929557295225	1.53486065957389	1.84034479199974	2.14582892442559	1.46025707074506	1.75045348918611	2.0413865673038	0.346334679440453	0.418368776349553	0.0194243791539108	-0.671942786201355	-0.182876951408722	-0.121627184978864	-0.222002658890803	0.95420562779934	1.10059091476526	0.860684772936045	0.895419714885974	1.03653903420278	0.804416233091709	0.00501334170536336	0.0121684045852339	0.0117904344775228
257	0.405465108108164	0.19	0.373862380895915	0.252115003113511	0.495609758678318	0.491132203553295	0.478904256530596	0.402795007545689	0.555013505515503	0.26	0.13	0.46	0.636355565427479	0.756596738393252	0.876837911359025	1.48961524911452	1.77108223793689	2.05254922675927	1.41628056970533	1.6832381322193	1.95113934612773	0.373862380895915	0.411488239951305	0.0617503493428373	-0.613962155139175	-0.182876951408722	-0.121627184978864	-0.222002658890803	0.95420562779934	1.10059091476526	0.860684772936045	0.895419714885974	1.03653903420278	0.804416233091709	0.00501334170536336	0.0121684045852339	0.0117904344775228
257	0.405465108108164	0.19	0.434856504704636	0.295842076643859	0.573870932765413	0.500534042627255	0.458849579442586	0.387286019610919	0.530413139274252	0.26	0.15	0.46	0.614003911880433	0.727460900926608	0.840917889972783	1.44230290387933	1.7088147967198	1.97532668956026	1.40242068725163	1.66138848322697	1.92140794906601	0.434856504704636	0.380452707083123	-0.0134731906429517	-0.693837869783555	-0.182876951408722	-0.121627184978864	-0.222002658890803	0.95420562779934	1.10059091476526	0.860684772936045	0.895419714885974	1.03653903420278	0.804416233091709	0.00501334170536336	0.0121684045852339	0.0117904344775228
257	0.405465108108164	0.19	0.686003806185808	0.465393566244693	0.906614046126923	0.386694143386051	0.348687009526401	0.280126191915043	0.417247827137759	0.25	0.12	0.4	0.451071057122879	0.561470589082902	0.671870121042924	1.07622533449065	1.33963122439443	1.6030371142982	1.03826947328252	1.29226514011477	1.5467137529902	0.686003806185808	0.318336072894798	-0.00194282203379256	-0.756747763502325	-0.182876951408722	-0.121627184978864	-0.222002658890803	0.95420562779934	1.10059091476526	0.860684772936045	0.895419714885974	1.03653903420278	0.804416233091709	0.00501334170536336	0.0121684045852339	0.0117904344775228
257	0.405465108108164	0.2	0.281598333083221	0.194853102848436	0.368343563318005	0.471664372991429	0.421398279929552	0.351765035283226	0.491031524575878	0.26	0.13	0.46	0.551822881883808	0.661058348406846	0.770293814929883	1.28277173235265	1.53670134133833	1.79063095032401	1.22683579607347	1.46940773334074	1.71280756036691	0.281598333083221	0.449346753793252	0.0130552849187145	-0.676585681422811	-0.182876951408722	-0.121627184978864	-0.222002658890803	0.95420562779934	1.10059091476526	0.860684772936045	0.895419714885974	1.03653903420278	0.804416233091709	0.00501334170536336	0.0121684045852339	0.0117904344775228
257	0.405465108108164	0.2	0.42597004903957	0.291357371813122	0.560582726266018	0.366115473195998	0.402064132249873	0.319464744773609	0.484663519726138	0.26	0.16	0.43	0.506912061815365	0.637976996194748	0.769041930574131	1.19175299962039	1.4998873693813	1.80802173914221	1.17615199493023	1.47930975574828	1.78395019994125	0.42597004903957	0.362436822317725	-0.0297300986672831	-0.710241934319856	-0.182876951408722	-0.121627184978864	-0.222002658890803	0.95420562779934	1.10059091476526	0.860684772936045	0.895419714885974	1.03653903420278	0.804416233091709	0.00501334170536336	0.0121684045852339	0.0117904344775228
257	0.405465108108164	0.2	0.514009313464168	0.354619600984472	0.673399025943865	0.428789986920303	0.473398436018069	0.388090807583293	0.558706064452846	0.27	0.17	0.44	0.60416202552023	0.73696504115574	0.869768056791249	1.39396699631759	1.70037986734825	2.0067927383789	1.38015130537493	1.68317351456584	1.98621906300955	0.514009313464168	0.378948842093639	0.0626183850356148	-0.598493744935754	-0.182876951408722	-0.121627184978864	-0.222002658890803	0.95420562779934	1.10059091476526	0.860684772936045	0.895419714885974	1.03653903420278	0.804416233091709	0.00501334170536336	0.0121684045852339	0.0117904344775228
257	0.405465108108164	0.2	0.527801658270189	0.364474088323374	0.691129228217004	0.442026388500687	0.474359759375791	0.39114966143686	0.557569857314722	0.26	0.15	0.39	0.615754416180629	0.74674516046123	0.877735904741831	1.43631519168953	1.74186557190111	2.04741595211268	1.42578412890624	1.72913473610086	2.03245086868969	0.527801658270189	0.36815069264508	0.0337125061236405	-0.6531984302001	-0.182876951408722	-0.121627184978864	-0.222002658890803	0.95420562779934	1.10059091476526	0.860684772936045	0.895419714885974	1.03653903420278	0.804416233091709	0.00501334170536336	0.0121684045852339	0.0117904344775228
257	0.405465108108164	0.21	0.382463746962599	0.265530612626363	0.499396881298834	0.553677471261583	0.507244233267781	0.436139492402192	0.578348974133369	0.25	0.14	0.48	0.699138674966865	0.813120726990687	0.927102779014508	1.66053985069404	1.93126116311236	2.20198247553069	1.5997210542664	1.86048581848352	2.12110328866767	0.382463746962599	0.412364883722156	0.0557699846905415	-0.610555404851625	-0.182876951408722	-0.121627184978864	-0.222002658890803	0.95420562779934	1.10059091476526	0.860684772936045	0.895419714885974	1.03653903420278	0.804416233091709	0.00501334170536336	0.0121684045852339	0.0117904344775228
257	0.405465108108164	0.21	0.388086054774347	0.27155607367535	0.504616035873345	0.596154412716264	0.561748508629709	0.489562059533699	0.633934957725718	0.27	0.13	0.5	0.751304167429119	0.862084770177213	0.972865372925308	1.70971532833496	1.96181468144878	2.21391403456261	1.60440890829832	1.840961348349	2.07825759621737	0.388086054774347	0.425560037023837	-0.0102996467231374	-0.694417381871153	-0.182876951408722	-0.121627184978864	-0.222002658890803	0.95420562779934	1.10059091476526	0.860684772936045	0.895419714885974	1.03653903420278	0.804416233091709	0.00501334170536336	0.0121684045852339	0.0117904344775228
257	0.405465108108164	0.21	0.389213340434806	0.270476442442193	0.507950238427418	0.542269681736479	0.460146344498331	0.39414107393956	0.526151615057103	0.25	0.15	0.47	0.632646757006396	0.738593645380531	0.844540533754666	1.50460808947872	1.75657894610197	2.00854980272522	1.45063688800974	1.69351551736446	1.93623348950343	0.389213340434806	0.419411455794488	-0.0059149854597602	-0.682453924660809	-0.182876951408722	-0.121627184978864	-0.222002658890803	0.95420562779934	1.10059091476526	0.860684772936045	0.895419714885974	1.03653903420278	0.804416233091709	0.00501334170536336	0.0121684045852339	0.0117904344775228
257	0.405465108108164	0.21	0.412075989828577	0.288405061600816	0.535746918056338	0.435545489127594	0.449092799225163	0.369271412746158	0.528914185704167	0.27	0.14	0.41	0.567535322802391	0.690213263141729	0.812891203481068	1.29333985834613	1.57290707399928	1.85247428965243	1.27000848904845	1.54442635807259	1.81857900993915	0.412075989828577	0.390588512140727	-0.0379793826747091	-0.717669403198741	-0.182876951408722	-0.121627184978864	-0.222002658890803	0.95420562779934	1.10059091476526	0.860684772936045	0.895419714885974	1.03653903420278	0.804416233091709	0.00501334170536336	0.0121684045852339	0.0117904344775228
257	0.405465108108164	0.22	0.450612833073901	0.320009321629526	0.581216344518277	0.521041481370609	0.472241899850694	0.401551118831306	0.542932680870082	0.29	0.15	0.46	0.601023158876338	0.706829853265246	0.812636547654154	1.33588196851883	1.57105635921449	1.80623074991016	1.30232995141	1.53176608740585	1.76086137653907	0.450612833073901	0.409608819724909	-0.0385752081399298	-0.688472619867303	-0.182876951408722	-0.121627184978864	-0.222002658890803	0.95420562779934	1.10059091476526	0.860684772936045	0.895419714885974	1.03653903420278	0.804416233091709	0.00501334170536336	0.0121684045852339	0.0117904344775228
257	0.405465108108164	0.22	0.649086565417913	0.459708084253444	0.838465046582382	0.452944089995954	0.445437172921985	0.369006888242423	0.521867457601548	0.28	0.14	0.45	0.563505056770792	0.680220633849858	0.796936210928925	1.27632375498624	1.54068138907139	1.80503902315653	1.23321968072014	1.48867563124655	1.74385380235403	0.649086565417913	0.368222785786428	-0.0628920714278436	-0.74596748171139	-0.182876951408722	-0.121627184978864	-0.222002658890803	0.95420562779934	1.10059091476526	0.860684772936045	0.895419714885974	1.03653903420278	0.804416233091709	0.00501334170536336	0.0121684045852339	0.0117904344775228
257	0.405465108108164	0.22	0.678068578161366	0.480220035613637	0.875917120709095	0.503558626489316	0.513619623689977	0.433997082538002	0.593242164841952	0.26	0.16	0.44	0.68308985649625	0.808411782374881	0.933733708253512	1.59311663928192	1.88539509062385	2.17767354196577	1.57206019632499	1.86066729491585	2.14813424739766	0.678068578161366	0.384629769194179	0.00838421074458433	-0.645052074623183	-0.182876951408722	-0.121627184978864	-0.222002658890803	0.95420562779934	1.10059091476526	0.860684772936045	0.895419714885974	1.03653903420278	0.804416233091709	0.00501334170536336	0.0121684045852339	0.0117904344775228
257	0.405465108108164	0.23	0.410971290730699	0.29349688253742	0.528445698923979	0.579787592854501	0.513377307974718	0.445139965190409	0.581614650759027	0.26	0.14	0.39	0.704197402447752	0.812146729168153	0.920096055888553	1.65061290958339	1.90364217615861	2.15667144273383	1.62271554461347	1.87211053276378	2.120332022741	0.410971290730699	0.398518198543324	-0.0143700154147614	-0.710911801407755	-0.182876951408722	-0.121627184978864	-0.222002658890803	0.95420562779934	1.10059091476526	0.860684772936045	0.895419714885974	1.03653903420278	0.804416233091709	0.00501334170536336	0.0121684045852339	0.0117904344775228
257	0.405465108108164	0.23	0.446667967478591	0.319981599709488	0.573354335247695	0.535013335118372	0.511561651917705	0.437101933712565	0.586021370122846	0.22	0.13	0.42	0.74137202592494	0.867663739317006	0.993955452709072	1.86748615839607	2.18560987824584	2.50373359809562	1.80321117634072	2.1102705010313	2.4166018846372	0.446667967478591	0.361179010143027	0.0199419294226416	-0.703684000302732	-0.182876951408722	-0.121627184978864	-0.222002658890803	0.95420562779934	1.10059091476526	0.860684772936045	0.895419714885974	1.03653903420278	0.804416233091709	0.00501334170536336	0.0121684045852339	0.0117904344775228
257	0.405465108108164	0.23	0.478083475427082	0.342730368843962	0.613436582010201	0.571697357611479	0.467690064433999	0.404487326850636	0.530892802017362	0.27	0.15	0.49	0.625625685510636	0.723382162418357	0.821138639326078	1.43446718576494	1.65860833208898	1.88274947841301	1.38552909575805	1.60152267018805	1.81848829291204	0.478083475427082	0.414709332692224	0.0346996404889019	-0.644363213970882	-0.182876951408722	-0.121627184978864	-0.222002658890803	0.95420562779934	1.10059091476526	0.860684772936045	0.895419714885974	1.03653903420278	0.804416233091709	0.00501334170536336	0.0121684045852339	0.0117904344775228
257	0.405465108108164	0.23	0.496398058744353	0.353402615784902	0.639393501703804	0.49999978524313	0.449911301472929	0.379666765076834	0.520155837869025	0.23	0.12	0.42	0.637629354912104	0.755601172696254	0.873572990480405	1.58927330061545	1.88331475084835	2.17735620108124	1.5228695413728	1.80473033234998	2.08580837562403	0.496398058744353	0.359599522709676	-0.0447614382467823	-0.759135942121219	-0.182876951408722	-0.121627184978864	-0.222002658890803	0.95420562779934	1.10059091476526	0.860684772936045	0.895419714885974	1.03653903420278	0.804416233091709	0.00501334170536336	0.0121684045852339	0.0117904344775228
257	0.405465108108164	0.23	0.531900267772662	0.381449560093084	0.682350975452241	0.536684575471641	0.473146032844858	0.404508844120932	0.541783221568785	0.26	0.14	0.47	0.634061011710991	0.741648684899863	0.849236358088735	1.47279819547029	1.72270305951457	1.97260792355886	1.41896749402097	1.66039340717668	1.90110598810268	0.531900267772662	0.38634215557628	-0.0493414762482527	-0.730012803099877	-0.182876951408722	-0.121627184978864	-0.222002658890803	0.95420562779934	1.10059091476526	0.860684772936045	0.895419714885974	1.03653903420278	0.804416233091709	0.00501334170536336	0.0121684045852339	0.0117904344775228
257	0.405465108108164	0.23	0.595231267939317	0.424863282201745	0.765599253676889	0.567015853104002	0.511248347182098	0.441496489974727	0.581000204389468	0.25	0.15	0.43	0.709280311564757	0.821339229666453	0.93339814776815	1.68835799766158	1.95510101519849	2.2218440327354	1.65069669748014	1.91191253530245	2.17167266629126	0.595231267939317	0.358651741481638	0.0146655724950431	-0.686992930518855	-0.182876951408722	-0.121627184978864	-0.222002658890803	0.95420562779934	1.10059091476526	0.860684772936045	0.895419714885974	1.03653903420278	0.804416233091709	0.00501334170536336	0.0121684045852339	0.0117904344775228
257	0.405465108108164	0.23	0.60840209587074	0.433975479805109	0.782828711936372	0.375847787778876	0.427367257140644	0.341381609847145	0.513352904434142	0.25	0.15	0.44	0.553808218999332	0.693298914495317	0.832789609991302	1.33137432759993	1.66671483817952	2.00205534875912	1.30199324034838	1.62924248424156	1.95650209184276	0.60840209587074	0.374259869582852	0.0074450606140454	-0.671436021787632	-0.182876951408722	-0.121627184978864	-0.222002658890803	0.95420562779934	1.10059091476526	0.860684772936045	0.895419714885974	1.03653903420278	0.804416233091709	0.00501334170536336	0.0121684045852339	0.0117904344775228
257	0.405465108108164	0.23	0.60897219987651	0.437239058507053	0.780705341245967	0.503972130198805	0.478359495700967	0.404264369875598	0.552454621526336	0.24	0.14	0.41	0.668909493014562	0.791509793075509	0.914110093136457	1.64126294227795	1.94207991573031	2.24289688918266	1.59943658175073	1.89238344511178	2.18416032780478	0.60897219987651	0.359753767193761	0.0217460209899114	-0.695180971555144	-0.182876951408722	-0.121627184978864	-0.222002658890803	0.95420562779934	1.10059091476526	0.860684772936045	0.895419714885974	1.03653903420278	0.804416233091709	0.00501334170536336	0.0121684045852339	0.0117904344775228
257	0.405465108108164	0.23	0.613761320904445	0.436010790485847	0.791511851323043	0.472972920436915	0.499067035761235	0.416815754177596	0.581318317344874	0.24	0.13	0.41	0.687783661346237	0.823505708872089	0.959227756397941	1.6827359514801	2.01479439022407	2.34685282896804	1.63145164278766	1.95377284380312	2.27540974676961	0.613761320904445	0.358358050559555	0.0157467962100856	-0.695988423449931	-0.182876951408722	-0.121627184978864	-0.222002658890803	0.95420562779934	1.10059091476526	0.860684772936045	0.895419714885974	1.03653903420278	0.804416233091709	0.00501334170536336	0.0121684045852339	0.0117904344775228
257	0.405465108108164	0.23	0.656283474359174	0.468739620318254	0.843827328400095	0.451667617436015	0.472420426709763	0.391151111745451	0.553689741674076	0.23	0.12	0.34	0.658174470107996	0.794923124800521	0.931671779493047	1.64382877493649	1.98536644272318	2.32690411050988	1.60940861635501	1.94383902453083	2.2771584064513	0.656283474359174	0.314422651729648	-0.00296638689551621	-0.767055207251084	-0.182876951408722	-0.121627184978864	-0.222002658890803	0.95420562779934	1.10059091476526	0.860684772936045	0.895419714885974	1.03653903420278	0.804416233091709	0.00501334170536336	0.0121684045852339	0.0117904344775228
257	0.405465108108164	0.23	0.705088013864197	0.502319384018689	0.907856643709705	0.45397339451826	0.48353377206051	0.400738797788134	0.566328746332886	0.25	0.15	0.44	0.646755345462105	0.780378774198264	0.914002202934422	1.54667569884378	1.86622792438392	2.18578014992406	1.51045288618577	1.82308347802848	2.13428182294984	0.705088013864197	0.345234636558355	0.0133081628615507	-0.678088552385101	-0.182876951408722	-0.121627184978864	-0.222002658890803	0.95420562779934	1.10059091476526	0.860684772936045	0.895419714885974	1.03653903420278	0.804416233091709	0.00501334170536336	0.0121684045852339	0.0117904344775228
257	0.405465108108164	0.23	0.805145410311754	0.577510390942132	1.03278042968138	0.362267148549774	0.408046119116818	0.323518306318661	0.492573931914975	0.23	0.14	0.39	0.5402325594051	0.681382768703872	0.822532978002644	1.33837009760619	1.68805509179528	2.03774008598438	1.31688185836265	1.66135795428448	2.00451691000741	0.805145410311754	0.331556585685303	0.0101385672964244	-0.702718914607718	-0.182876951408722	-0.121627184978864	-0.222002658890803	0.95420562779934	1.10059091476526	0.860684772936045	0.895419714885974	1.03653903420278	0.804416233091709	0.00501334170536336	0.0121684045852339	0.0117904344775228
257	0.405465108108164	0.23	0.964599940498798	0.690985807148689	1.23821407384891	0.398617333530142	0.451093492162517	0.364586863596097	0.537600120728937	0.25	0.15	0.39	0.589844454010371	0.729798632808117	0.869752811605863	1.41407405111924	1.74959568099645	2.08511731087367	1.40095224090714	1.7328378224886	2.06392989566148	0.964599940498798	0.314633920067061	0.0143992774183938	-0.703995319724289	-0.182876951408722	-0.121627184978864	-0.222002658890803	0.95420562779934	1.10059091476526	0.860684772936045	0.895419714885974	1.03653903420278	0.804416233091709	0.00501334170536336	0.0121684045852339	0.0117904344775228
257	0.405465108108164	0.23	1.02957382019877	0.736712175401816	1.32243546499573	0.344405864172455	0.400422533104603	0.314167145405947	0.486677920803259	0.22	0.13	0.37	0.53764664057556	0.685258891270337	0.832871141965113	1.36748417352017	1.74293042652141	2.11837667952265	1.34224699522865	1.71060866802447	2.07981620579047	1.02957382019877	0.285778327111621	0.0270228708077514	-0.737493183562094	-0.182876951408722	-0.121627184978864	-0.222002658890803	0.95420562779934	1.10059091476526	0.860684772936045	0.895419714885974	1.03653903420278	0.804416233091709	0.00501334170536336	0.0121684045852339	0.0117904344775228
257	0.405465108108164	0.24	0.458270533102176	0.329214780937956	0.587326285266396	0.514012691590759	0.479696620843818	0.406872095378001	0.552521146309634	0.25	0.13	0.45	0.650451174120359	0.766873014379497	0.883294854638634	1.54068270877006	1.81644378561493	2.0922048624598	1.48259076485509	1.74729009710743	2.01263901021038	0.458270533102176	0.402075425154718	0.0490306761147633	-0.646183628171174	-0.182876951408722	-0.121627184978864	-0.222002658890803	0.95420562779934	1.10059091476526	0.860684772936045	0.895419714885974	1.03653903420278	0.804416233091709	0.00501334170536336	0.0121684045852339	0.0117904344775228
257	0.405465108108164	0.24	0.55581947343963	0.401390843741742	0.710248103137517	0.481355679556476	0.455909284435237	0.38202268805311	0.529795880817364	0.29	0.16	0.49	0.5655282568838	0.674906467565497	0.784284678247194	1.24427715591819	1.48493145965956	1.72558576340093	1.21121722516182	1.446073435362	1.67983147857406	0.55581947343963	0.396444784210111	0.0207843416100288	-0.615527688703126	-0.182876951408722	-0.121627184978864	-0.222002658890803	0.95420562779934	1.10059091476526	0.860684772936045	0.895419714885974	1.03653903420278	0.804416233091709	0.00501334170536336	0.0121684045852339	0.0117904344775228
257	0.405465108108164	0.24	0.563348116519844	0.408370906693687	0.718325326346002	0.541219670794016	0.478332629701521	0.409573388238752	0.547091871164289	0.24	0.14	0.44	0.672666275376848	0.785593589945284	0.898520904513721	1.63773515956714	1.91267838225303	2.18762160493893	1.59207635310727	1.85926409082354	2.12529435780811	0.563348116519844	0.379605245250979	-0.0223018199408087	-0.717068811394663	-0.182876951408722	-0.121627184978864	-0.222002658890803	0.95420562779934	1.10059091476526	0.860684772936045	0.895419714885974	1.03653903420278	0.804416233091709	0.00501334170536336	0.0121684045852339	0.0117904344775228
257	0.405465108108164	0.24	0.607342346444266	0.439754635396564	0.774930057491968	0.431912801634369	0.459392910380052	0.377134708223715	0.541651112536389	0.25	0.16	0.44	0.608033089068917	0.740653364179486	0.873273639290055	1.45255311701228	1.76937468059835	2.08619624418442	1.42889702012778	1.73963521371003	2.05176152466751	0.607342346444266	0.357172400024402	-0.0134152688980743	-0.692766803080088	-0.182876951408722	-0.121627184978864	-0.222002658890803	0.95420562779934	1.10059091476526	0.860684772936045	0.895419714885974	1.03653903420278	0.804416233091709	0.00501334170536336	0.0121684045852339	0.0117904344775228
257	0.405465108108164	0.24	0.681705528608552	0.489843640751286	0.873567416465818	0.534685776744205	0.463956548374418	0.396381460596809	0.531531636152027	0.21	0.12	0.4	0.688072184882613	0.805374689951257	0.922677195019902	1.77766273640064	2.08071857375084	2.38377441110103	1.70301457937021	1.99330378731711	2.28338972223018	0.681705528608552	0.323755669230222	-0.00987048372386273	-0.771501795348495	-0.182876951408722	-0.121627184978864	-0.222002658890803	0.95420562779934	1.10059091476526	0.860684772936045	0.895419714885974	1.03653903420278	0.804416233091709	0.00501334170536336	0.0121684045852339	0.0117904344775228
257	0.405465108108164	0.24	0.689580805206505	0.500540851889385	0.878620758523624	0.46378834876397	0.478845572522081	0.39845795751582	0.559233187528343	0.24	0.16	0.43	0.648066797100876	0.778812194955348	0.90955759280982	1.56208334395341	1.8772286487286	2.19237395350378	1.54386221427614	1.85538027381854	2.16590433125194	0.689580805206505	0.352482590744375	-0.0191135043482727	-0.701805018847132	-0.182876951408722	-0.121627184978864	-0.222002658890803	0.95420562779934	1.10059091476526	0.860684772936045	0.895419714885974	1.03653903420278	0.804416233091709	0.00501334170536336	0.0121684045852339	0.0117904344775228
257	0.405465108108164	0.24	0.705754003102707	0.509372002327072	0.902136003878342	0.475999869098914	0.495238398121206	0.414112026457808	0.576364769784604	0.25	0.14	0.47	0.660018600038075	0.789319153585027	0.91861970713198	1.55859632391741	1.86393221509857	2.16926810627973	1.49951511946397	1.79282978020789	2.08752950605863	0.705754003102707	0.362270128286816	0.0438119541694614	-0.637827149953159	-0.182876951408722	-0.121627184978864	-0.222002658890803	0.95420562779934	1.10059091476526	0.860684772936045	0.895419714885974	1.03653903420278	0.804416233091709	0.00501334170536336	0.0121684045852339	0.0117904344775228
257	0.405465108108164	0.24	0.816207581101519	0.59246748447635	1.03994767772669	0.418870173634142	0.462104461827217	0.377123334488027	0.547085589166408	0.25	0.14	0.39	0.610491860610896	0.748060347632643	0.88562883465439	1.46446607287265	1.79446946020392	2.1244728475352	1.44362245874083	1.7688695074242	2.09442084826437	0.816207581101519	0.339074857944592	0.0071846150570876	-0.699803543959427	-0.182876951408722	-0.121627184978864	-0.222002658890803	0.95420562779934	1.10059091476526	0.860684772936045	0.895419714885974	1.03653903420278	0.804416233091709	0.00501334170536336	0.0121684045852339	0.0117904344775228
257	0.405465108108164	0.24	0.841996013773605	0.609622428652637	1.07436959889457	0.477835085536025	0.491967665045097	0.41167297112498	0.572262358965215	0.26	0.14	0.42	0.644722858498726	0.770472733320463	0.896222608142199	1.49627208223055	1.7881122497684	2.07995241730626	1.45668848253094	1.74158207152426	2.02570042021281	0.841996013773605	0.343110500800721	-0.0454660319636205	-0.753023021432325	-0.182876951408722	-0.121627184978864	-0.222002658890803	0.95420562779934	1.10059091476526	0.860684772936045	0.895419714885974	1.03653903420278	0.804416233091709	0.00501334170536336	0.0121684045852339	0.0117904344775228
257	0.405465108108164	0.25	0.498766223631245	0.362368700213503	0.635163747048987	0.509742878647387	0.503652644750148	0.426535142963818	0.580770146536478	0.27	0.16	0.45	0.658387650207884	0.777424057004758	0.896460463801632	1.50663023553379	1.77902879822378	2.05142736091378	1.47559253275189	1.74289923392683	2.00978853759601	0.498766223631245	0.400518693828837	-0.0374221898866453	-0.706300868151189	-0.182876951408722	-0.121627184978864	-0.222002658890803	0.95420562779934	1.10059091476526	0.860684772936045	0.895419714885974	1.03653903420278	0.804416233091709	0.00501334170536336	0.0121684045852339	0.0117904344775228
257	0.405465108108164	0.25	0.529936376171805	0.386055208327525	0.673817544016085	0.561335740907396	0.515683219528736	0.444508913877475	0.586857525179997	0.25	0.14	0.46	0.714168271528983	0.828520153476276	0.942872035423569	1.70010951858073	1.97232928906982	2.24454905955891	1.63283909800743	1.89447931272642	2.15672780389223	0.529936376171805	0.406944710402838	-0.00636251269585198	-0.681075247080679	-0.182876951408722	-0.121627184978864	-0.222002658890803	0.95420562779934	1.10059091476526	0.860684772936045	0.895419714885974	1.03653903420278	0.804416233091709	0.00501334170536336	0.0121684045852339	0.0117904344775228
257	0.405465108108164	0.25	0.59310084662892	0.430757189687446	0.755444503570393	0.621503564536657	0.512234510408272	0.449823188530363	0.57464583228618	0.29	0.14	0.5	0.675625577779576	0.769366155141792	0.863106732504008	1.50657728469155	1.71560937162338	1.9246414585552	1.43851435907915	1.63815481417668	1.83758635500112	0.59310084662892	0.389976027755475	0.0227921266413225	-0.634223046437804	-0.182876951408722	-0.121627184978864	-0.222002658890803	0.95420562779934	1.10059091476526	0.860684772936045	0.895419714885974	1.03653903420278	0.804416233091709	0.00501334170536336	0.0121684045852339	0.0117904344775228
257	0.405465108108164	0.25	0.611059320479393	0.445636544646907	0.776482096311878	0.474624787874224	0.423856271868421	0.354231520619649	0.493481023117194	0.27	0.16	0.47	0.548421513258966	0.656214606807888	0.76400770035681	1.25861774862055	1.50600100664261	1.75338426466466	1.23250673292746	1.4748771410763	1.71665686841479	0.611059320479393	0.376210185040016	-0.0503896217491082	-0.722332694633557	-0.182876951408722	-0.121627184978864	-0.222002658890803	0.95420562779934	1.10059091476526	0.860684772936045	0.895419714885974	1.03653903420278	0.804416233091709	0.00501334170536336	0.0121684045852339	0.0117904344775228
257	0.405465108108164	0.25	0.62145168845172	0.455390021978012	0.787513354925428	0.499216762933012	0.455484072676044	0.384258004941638	0.52671014041045	0.26	0.15	0.48	0.611654238342308	0.725030474230544	0.838406710118779	1.44254223938088	1.70993188365775	1.97732152793462	1.39826726604781	1.6574222455493	1.91678352798541	0.62145168845172	0.374579789786381	0.0165119583076655	-0.650584397462845	-0.182876951408722	-0.121627184978864	-0.222002658890803	0.95420562779934	1.10059091476526	0.860684772936045	0.895419714885974	1.03653903420278	0.804416233091709	0.00501334170536336	0.0121684045852339	0.0117904344775228
257	0.405465108108164	0.25	0.639347270324148	0.467280348816365	0.811414191831931	0.400638587402451	0.412378956769725	0.333629066226511	0.49112884731294	0.25	0.14	0.4	0.538801533233594	0.665980385623674	0.793159238013753	1.28937371654584	1.59371782000097	1.89806192345611	1.26644555485517	1.5646922114429	1.86399732906472	0.639347270324148	0.359451931465264	-0.0188397416788017	-0.724634416385915	-0.182876951408722	-0.121627184978864	-0.222002658890803	0.95420562779934	1.10059091476526	0.860684772936045	0.895419714885974	1.03653903420278	0.804416233091709	0.00501334170536336	0.0121684045852339	0.0117904344775228
257	0.405465108108164	0.25	0.659161954314475	0.480876667804442	0.837447240824508	0.47577714572782	0.479004876172827	0.400502720422441	0.557507031923213	0.22	0.15	0.39	0.680947435842442	0.814419292437936	0.947891149033431	1.71977773029229	2.05686972082122	2.39396171135015	1.70642589480846	2.03974989062501	2.37479558289368	0.659161954314475	0.370791244317798	-0.0333586008947564	-0.728841791711232	-0.182876951408722	-0.121627184978864	-0.222002658890803	0.95420562779934	1.10059091476526	0.860684772936045	0.895419714885974	1.03653903420278	0.804416233091709	0.00501334170536336	0.0121684045852339	0.0117904344775228
257	0.405465108108164	0.25	0.660681282156338	0.481038755936388	0.840323808376288	0.456833325223203	0.448428076114614	0.372085655336364	0.524770496892863	0.26	0.14	0.44	0.585373385316759	0.705476970750177	0.825580556183595	1.36459798080488	1.64457844161996	1.92455890243504	1.32168340512907	1.592306825527	1.86391449206033	0.660681282156338	0.358147342981263	0.0621477468496132	-0.626919659894668	-0.182876951408722	-0.121627184978864	-0.222002658890803	0.95420562779934	1.10059091476526	0.860684772936045	0.895419714885974	1.03653903420278	0.804416233091709	0.00501334170536336	0.0121684045852339	0.0117904344775228
257	0.405465108108164	0.25	0.667273396992996	0.485828249464364	0.848718544521627	0.539390109069911	0.56232348387652	0.48119248498078	0.643454482772259	0.23	0.15	0.41	0.805822855704104	0.941687847899281	1.07755284009446	2.00238214054017	2.33999186700858	2.67760159347698	1.97279175312616	2.30512437732723	2.63787339013803	0.667273396992996	0.329669698849286	-0.0109753140906033	-0.745992308279421	-0.182876951408722	-0.121627184978864	-0.222002658890803	0.95420562779934	1.10059091476526	0.860684772936045	0.895419714885974	1.03653903420278	0.804416233091709	0.00501334170536336	0.0121684045852339	0.0117904344775228
257	0.405465108108164	0.25	0.688892767082085	0.500927261622087	0.876858272542082	0.419838716678743	0.439584697310293	0.358905576734742	0.520263817885843	0.26	0.15	0.45	0.564709313436354	0.691651478011691	0.818593642587028	1.31659006740833	1.61254904849575	1.90850802958317	1.28210744125099	1.56911268384479	1.85755332403787	0.688892767082085	0.373033532632728	0.0311725505087798	-0.646180871145785	-0.182876951408722	-0.121627184978864	-0.222002658890803	0.95420562779934	1.10059091476526	0.860684772936045	0.895419714885974	1.03653903420278	0.804416233091709	0.00501334170536336	0.0121684045852339	0.0117904344775228
257	0.405465108108164	0.25	0.692173680521454	0.506832807397224	0.877514553645684	0.528896108857809	0.518144333161389	0.441794274687139	0.594494391635639	0.26	0.14	0.46	0.697294469669184	0.817799592943393	0.938304716217601	1.63070496032195	1.91252033505264	2.19433570978333	1.57121061992271	1.84344416215754	2.11466029986641	0.692173680521454	0.381819219682691	-0.0422211389158404	-0.727421518855727	-0.182876951408722	-0.121627184978864	-0.222002658890803	0.95420562779934	1.10059091476526	0.860684772936045	0.895419714885974	1.03653903420278	0.804416233091709	0.00501334170536336	0.0121684045852339	0.0117904344775228
257	0.405465108108164	0.25	0.709853977255352	0.516232063524713	0.903475890985991	0.534568584696338	0.529493689860553	0.452354978264073	0.606632401457034	0.25	0.15	0.43	0.734189269134631	0.859388320787259	0.984587372439887	1.76588629712739	2.067017489071	2.36814868101461	1.72481311033172	2.01914012145699	2.31239522153005	0.709853977255352	0.348345138721541	-0.0495890315288463	-0.752944833542342	-0.182876951408722	-0.121627184978864	-0.222002658890803	0.95420562779934	1.10059091476526	0.860684772936045	0.895419714885974	1.03653903420278	0.804416233091709	0.00501334170536336	0.0121684045852339	0.0117904344775228
257	0.405465108108164	0.25	0.716977747475864	0.525493306425695	0.908462188526033	0.412931345069157	0.477924136776421	0.388952834584733	0.566895438968109	0.22	0.14	0.39	0.663030958005398	0.814696462102121	0.966361966198844	1.6792434130411	2.06336318251031	2.44748295197952	1.65451929983039	2.03312726147601	2.41259623136648	0.716977747475864	0.336558627605706	0.00593473473209931	-0.724663986882949	-0.182876951408722	-0.121627184978864	-0.222002658890803	0.95420562779934	1.10059091476526	0.860684772936045	0.895419714885974	1.03653903420278	0.804416233091709	0.00501334170536336	0.0121684045852339	0.0117904344775228
257	0.405465108108164	0.25	0.722110118476707	0.526706589164268	0.917513647789146	0.522099981580771	0.506970500452964	0.43124191657463	0.582699084331298	0.26	0.14	0.49	0.677242607035325	0.796170340174598	0.915098073313871	1.57601993810012	1.85277818791114	2.12953643772215	1.51246564924222	1.77901757654952	2.04372466135412	0.722110118476707	0.402375595159988	0.0154663619205599	-0.653622103125252	-0.182876951408722	-0.121627184978864	-0.222002658890803	0.95420562779934	1.10059091476526	0.860684772936045	0.895419714885974	1.03653903420278	0.804416233091709	0.00501334170536336	0.0121684045852339	0.0117904344775228
257	0.405465108108164	0.25	0.734000187258145	0.53384394999338	0.93415642452291	0.53191909896444	0.513261457831034	0.438088475016539	0.58843444064553	0.28	0.15	0.43	0.664172324454617	0.778139747884794	0.892107171314971	1.49405687986363	1.75042681095946	2.00679674205528	1.46735993017518	1.71977793248174	1.97095554974242	0.734000187258145	0.360582463505577	0.0234220585761709	-0.643308906126692	-0.182876951408722	-0.121627184978864	-0.222002658890803	0.95420562779934	1.10059091476526	0.860684772936045	0.895419714885974	1.03653903420278	0.804416233091709	0.00501334170536336	0.0121684045852339	0.0117904344775228
257	0.405465108108164	0.25	0.756172207050606	0.551864676452943	0.96047973764827	0.419368443743534	0.402115504003912	0.328241995895702	0.475989012112122	0.26	0.15	0.44	0.517828181079032	0.634369588979063	0.750910996879094	1.21043824879347	1.48285713761581	1.75527602643814	1.18691779680524	1.45399668743923	1.72058889491433	0.756172207050606	0.364970279743688	0.0115001637426261	-0.6804577509531	-0.182876951408722	-0.121627184978864	-0.222002658890803	0.95420562779934	1.10059091476526	0.860684772936045	0.895419714885974	1.03653903420278	0.804416233091709	0.00501334170536336	0.0121684045852339	0.0117904344775228
257	0.405465108108164	0.25	0.769344095589939	0.558657248832423	0.980030942347455	0.43035996214108	0.437468636405343	0.358887789161732	0.516049483648954	0.25	0.13	0.4	0.5808003327069	0.707970394218555	0.83514045573021	1.39282195810519	1.69778950738586	2.00275705666653	1.35833691960533	1.65543827633196	1.95294278585959	0.769344095589939	0.328698837849516	-0.024537383184975	-0.74722661890138	-0.182876951408722	-0.121627184978864	-0.222002658890803	0.95420562779934	1.10059091476526	0.860684772936045	0.895419714885974	1.03653903420278	0.804416233091709	0.00501334170536336	0.0121684045852339	0.0117904344775228
257	0.405465108108164	0.25	0.823861204417839	0.602849118563316	1.04487329027236	0.435813785022609	0.44179298803408	0.363311896634069	0.520274079434091	0.22	0.13	0.35	0.628060321681869	0.763731242362678	0.899402163043487	1.61521273902735	1.96412412832255	2.31303551761775	1.59412925121191	1.93974657601106	2.28186946008823	0.823861204417839	0.312813148033035	0.0186248085280255	-0.738034382582466	-0.182876951408722	-0.121627184978864	-0.222002658890803	0.95420562779934	1.10059091476526	0.860684772936045	0.895419714885974	1.03653903420278	0.804416233091709	0.00501334170536336	0.0121684045852339	0.0117904344775228
257	0.405465108108164	0.25	0.847433585256312	0.620254944455197	1.07461222605743	0.374081277652186	0.448010847999997	0.357531392934603	0.538490303065391	0.27	0.17	0.46	0.554920398954692	0.695352529655102	0.835784660355511	1.27662733635376	1.59969979375893	1.92277225116409	1.25454663427595	1.57213711864655	1.88916443622757	0.847433585256312	0.377176889448472	0.000936118614985571	-0.635531381207174	-0.182876951408722	-0.121627184978864	-0.222002658890803	0.95420562779934	1.10059091476526	0.860684772936045	0.895419714885974	1.03653903420278	0.804416233091709	0.00501334170536336	0.0121684045852339	0.0117904344775228
257	0.405465108108164	0.25	0.854468719790399	0.622606252653124	1.08633118692767	0.387905712416171	0.394208161202943	0.316894338278356	0.471521984127529	0.27	0.15	0.42	0.487043709674487	0.605869471380684	0.724695233086881	1.10992514663583	1.38071747670003	1.65150980676422	1.08880444665326	1.35404858432199	1.6199766486042	0.854468719790399	0.336678662803165	-0.0115109534106449	-0.7015921591712	-0.182876951408722	-0.121627184978864	-0.222002658890803	0.95420562779934	1.10059091476526	0.860684772936045	0.895419714885974	1.03653903420278	0.804416233091709	0.00501334170536336	0.0121684045852339	0.0117904344775228
257	0.405465108108164	0.25	0.867691305525077	0.634703874311954	1.1006787367382	0.528249632300355	0.533626184982069	0.45489276514481	0.612359604819329	0.23	0.13	0.37	0.758551006546281	0.889841982008095	1.02113295746991	1.87646297436822	2.20124357870026	2.52602418303231	1.84833670059902	2.16729398488408	2.48769247228923	0.867691305525077	0.314775165449744	-0.017836568912853	-0.768392930485217	-0.182876951408722	-0.121627184978864	-0.222002658890803	0.95420562779934	1.10059091476526	0.860684772936045	0.895419714885974	1.03653903420278	0.804416233091709	0.00501334170536336	0.0121684045852339	0.0117904344775228
257	0.405465108108164	0.25	0.919931330222	0.671352220984217	1.16851043945978	0.363113326983428	0.384465710485584	0.304968285772781	0.463963135198388	0.27	0.16	0.45	0.473234457097279	0.59659456495002	0.71995467280276	1.08847363934399	1.37221085148182	1.65594806361965	1.07132755611905	1.35015496681168	1.62968698452072	0.919931330222	0.348826010197237	0.0427852995174332	-0.6332374359626	-0.182876951408722	-0.121627184978864	-0.222002658890803	0.95420562779934	1.10059091476526	0.860684772936045	0.895419714885974	1.03653903420278	0.804416233091709	0.00501334170536336	0.0121684045852339	0.0117904344775228
257	0.405465108108164	0.25	1.07611057223322	0.784605438581678	1.36761570588476	0.40360093078865	0.450657744824849	0.365126518369273	0.536188971280425	0.26	0.15	0.39	0.578249136975055	0.713704535019671	0.849159933064288	1.35686235066718	1.67470861804398	1.99255488542078	1.34412968209183	1.65785436835691	1.97443359889022	1.07611057223322	0.321859053052313	0.0393710278415658	-0.674454836763359	-0.182876951408722	-0.121627184978864	-0.222002658890803	0.95420562779934	1.10059091476526	0.860684772936045	0.895419714885974	1.03653903420278	0.804416233091709	0.00501334170536336	0.0121684045852339	0.0117904344775228
257	0.405465108108164	0.26	0.507375668922123	0.374293142009696	0.640458195834551	0.541665494150025	0.472415037855447	0.404567378912928	0.540262696797966	0.23	0.14	0.49	0.684282001415619	0.799038984485536	0.913795967555452	1.71852606328999	2.00673014573289	2.29493422817579	1.63681364249118	1.91142827614404	2.18760219652194	0.507375668922123	0.404709173736461	-0.0201859174790923	-0.709452346986569	-0.182876951408722	-0.121627184978864	-0.222002658890803	0.95420562779934	1.10059091476526	0.860684772936045	0.895419714885974	1.03653903420278	0.804416233091709	0.00501334170536336	0.0121684045852339	0.0117904344775228
257	0.405465108108164	0.26	0.534593867706674	0.392909959399353	0.676277776013994	0.505905930422903	0.48369864865214	0.409065756598293	0.558331540705986	0.25	0.14	0.4	0.66068080187323	0.781220148354571	0.901759494835912	1.58116005125078	1.86963823726706	2.15811642328334	1.54563579160818	1.82652946500095	2.10769039336116	0.534593867706674	0.366824041535323	-0.0919304124328068	-0.801856822469764	-0.182876951408722	-0.121627184978864	-0.222002658890803	0.95420562779934	1.10059091476526	0.860684772936045	0.895419714885974	1.03653903420278	0.804416233091709	0.00501334170536336	0.0121684045852339	0.0117904344775228
257	0.405465108108164	0.26	0.545634639856798	0.402807551188397	0.688461728525199	0.518881728202401	0.500697478853365	0.425422160200969	0.575972797505761	0.24	0.16	0.43	0.702044307220459	0.826265877881367	0.950487448542274	1.71777737282228	2.02172543009318	2.32567348736407	1.69733406441073	1.99774644861855	2.29802746956136	0.545634639856798	0.386940557847796	0.0189667916607554	-0.662880970626362	-0.182876951408722	-0.121627184978864	-0.222002658890803	0.95420562779934	1.10059091476526	0.860684772936045	0.895419714885974	1.03653903420278	0.804416233091709	0.00501334170536336	0.0121684045852339	0.0117904344775228
257	0.405465108108164	0.26	0.624639056304938	0.462048334554393	0.787229778055483	0.458075100552125	0.491618841134365	0.408132545713439	0.57510513655529	0.26	0.19	0.46	0.644571431998868	0.776422913967008	0.908274395935148	1.5083457301728	1.81688813520441	2.12543054023602	1.50091029793307	1.80719485994661	2.11448783047198	0.624639056304938	0.385598287401097	-0.0209879750839096	-0.656425731714167	-0.182876951408722	-0.121627184978864	-0.222002658890803	0.95420562779934	1.10059091476526	0.860684772936045	0.895419714885974	1.03653903420278	0.804416233091709	0.00501334170536336	0.0121684045852339	0.0117904344775228
257	0.405465108108164	0.26	0.668627665857086	0.493481140889017	0.843774190825155	0.414118278104371	0.446594517097258	0.363658796339531	0.529530237854986	0.25	0.13	0.42	0.585242767497105	0.718712743279851	0.852182719062597	1.39553911771518	1.71380460101522	2.03207008431526	1.35557755281347	1.6644492464532	1.97249750606732	0.668627665857086	0.36547770345496	0.0385825106695639	-0.661418234377109	-0.182876951408722	-0.121627184978864	-0.222002658890803	0.95420562779934	1.10059091476526	0.860684772936045	0.895419714885974	1.03653903420278	0.804416233091709	0.00501334170536336	0.0121684045852339	0.0117904344775228
257	0.405465108108164	0.26	0.688132312399427	0.508651732661501	0.867612892137352	0.517972973252508	0.496055876173094	0.421342527009141	0.570769225337047	0.22	0.12	0.38	0.722067434750232	0.850105961398275	0.978144488046318	1.8393470688196	2.1655039862376	2.4916609036556	1.78808543202796	2.10427544509893	2.42231530956329	0.688132312399427	0.336265681225174	0.101452352433741	-0.651309683596119	-0.182876951408722	-0.121627184978864	-0.222002658890803	0.95420562779934	1.10059091476526	0.860684772936045	0.895419714885974	1.03653903420278	0.804416233091709	0.00501334170536336	0.0121684045852339	0.0117904344775228
257	0.405465108108164	0.26	0.711048344150227	0.525976642349139	0.896120045951314	0.546123223902799	0.524545547274437	0.449884801389916	0.599206293158957	0.29	0.16	0.47	0.666858217678688	0.777526841684862	0.888195465691036	1.46898170310188	1.71276693279948	1.95655216249708	1.43487336688227	1.67126853420896	1.91025238445486	0.711048344150227	0.421827504832117	0.0226313874101225	-0.615634855026311	-0.182876951408722	-0.121627184978864	-0.222002658890803	0.95420562779934	1.10059091476526	0.860684772936045	0.895419714885974	1.03653903420278	0.804416233091709	0.00501334170536336	0.0121684045852339	0.0117904344775228
257	0.405465108108164	0.26	0.784474196225821	0.576802520673658	0.992145871777984	0.432551725174741	0.406699673694858	0.333971379546957	0.479427967842759	0.24	0.14	0.41	0.543950099716709	0.662405049082856	0.780859998449002	1.31302071375719	1.59895466660657	1.88488861945594	1.27753302715321	1.5554114226666	1.83347440392345	0.784474196225821	0.341018754642783	-0.0620052744547471	-0.767825810863955	-0.182876951408722	-0.121627184978864	-0.222002658890803	0.95420562779934	1.10059091476526	0.860684772936045	0.895419714885974	1.03653903420278	0.804416233091709	0.00501334170536336	0.0121684045852339	0.0117904344775228
257	0.405465108108164	0.26	0.824730242377645	0.608209507254532	1.04125097750076	0.447593319414385	0.429827042471126	0.355273744431275	0.504380340510977	0.23	0.13	0.4	0.602024904794857	0.728358310677222	0.854691716559587	1.51496568941113	1.83287741335128	2.15078913729142	1.46810831816673	1.77641146598982	2.08395442724498	0.824730242377645	0.335140920455442	0.014284407555725	-0.711840597009562	-0.182876951408722	-0.121627184978864	-0.222002658890803	0.95420562779934	1.10059091476526	0.860684772936045	0.895419714885974	1.03653903420278	0.804416233091709	0.00501334170536336	0.0121684045852339	0.0117904344775228
257	0.405465108108164	0.26	0.838675760241624	0.619132224852924	1.05821929563032	0.500185798540153	0.496025950342354	0.418610351636805	0.573441549047903	0.24	0.15	0.4	0.686378594403957	0.813313844850314	0.940249095296672	1.6682774459111	1.97679991024382	2.28532237457654	1.64981445165385	1.95457171230154	2.258449406887	0.838675760241624	0.327093228517613	-0.0565364248644546	-0.78410219953479	-0.182876951408722	-0.121627184978864	-0.222002658890803	0.95420562779934	1.10059091476526	0.860684772936045	0.895419714885974	1.03653903420278	0.804416233091709	0.00501334170536336	0.0121684045852339	0.0117904344775228
257	0.405465108108164	0.26	0.839440400660094	0.619794702463059	1.05908609885713	0.39116537828934	0.42084664362359	0.338872140021444	0.502821147225736	0.22	0.14	0.38	0.586207729442685	0.728013685003872	0.869819640565059	1.50870353378007	1.87366485298618	2.23862617219229	1.48767916692212	1.84859053481808	2.20725548134018	0.839440400660094	0.333407807238835	-0.00728027307646334	-0.731641442231679	-0.182876951408722	-0.121627184978864	-0.222002658890803	0.95420562779934	1.10059091476526	0.860684772936045	0.895419714885974	1.03653903420278	0.804416233091709	0.00501334170536336	0.0121684045852339	0.0117904344775228
257	0.405465108108164	0.26	0.84119159934798	0.620937030767091	1.06144616792887	0.491211149487135	0.479992980668384	0.403722754741877	0.556263206594891	0.24	0.15	0.42	0.663903482629514	0.789326357656516	0.914749232683519	1.61853981717195	1.92431004210187	2.2300802670318	1.59491313541302	1.89671189916161	2.19884663752355	0.84119159934798	0.344504423523607	-0.00601999443542349	-0.70142472073253	-0.182876951408722	-0.121627184978864	-0.222002658890803	0.95420562779934	1.10059091476526	0.860684772936045	0.895419714885974	1.03653903420278	0.804416233091709	0.00501334170536336	0.0121684045852339	0.0117904344775228
257	0.405465108108164	0.26	0.892532337187524	0.656215658429931	1.12884901594512	0.410832035703383	0.470960231355948	0.382904605317168	0.559015857394727	0.23	0.15	0.39	0.636526523890198	0.782906955917157	0.929287387944116	1.56945801329593	1.93038239493892	2.29130677658191	1.55655716446934	1.91466876677864	2.27209911038023	0.892532337187524	0.322556562105476	0.0717795522881699	-0.65751813110693	-0.182876951408722	-0.121627184978864	-0.222002658890803	0.95420562779934	1.10059091476526	0.860684772936045	0.895419714885974	1.03653903420278	0.804416233091709	0.00501334170536336	0.0121684045852339	0.0117904344775228
257	0.405465108108164	0.26	0.895884938921214	0.658297190050986	1.13347268779144	0.389139992513649	0.437437219409367	0.351867697151068	0.523006741667667	0.29	0.15	0.47	0.527704534557059	0.656035226124349	0.784365917691638	1.17508178302059	1.46084597109931	1.74661015917802	1.13476611029559	1.41069346373156	1.68658450500471	0.895884938921214	0.352619354758668	0.0485372193909111	-0.6119755429134	-0.182876951408722	-0.121627184978864	-0.222002658890803	0.95420562779934	1.10059091476526	0.860684772936045	0.895419714885974	1.03653903420278	0.804416233091709	0.00501334170536336	0.0121684045852339	0.0117904344775228
257	0.405465108108164	0.26	0.980340339295303	0.721292627204332	1.23938805138627	0.4143666062715	0.443517533373038	0.361195365799202	0.525839700946874	0.26	0.16	0.4	0.565191283010925	0.694007364048805	0.822823445086684	1.31060924160048	1.60931792899497	1.90802661638946	1.30578910702739	1.60303772099788	1.90126241338209	0.980340339295303	0.342235055490205	-0.0072275672378716	-0.682131297571801	-0.182876951408722	-0.121627184978864	-0.222002658890803	0.95420562779934	1.10059091476526	0.860684772936045	0.895419714885974	1.03653903420278	0.804416233091709	0.00501334170536336	0.0121684045852339	0.0117904344775228
257	0.405465108108164	0.26	0.993206367046655	0.729946477722299	1.25646625637101	0.367540649865985	0.435940944863501	0.346656306895545	0.525225582831457	0.25	0.16	0.45	0.560590371656471	0.704975768333392	0.849361165010312	1.34334309424724	1.68933391988872	2.03532474553021	1.31727060553214	1.6561388605432	1.99539958329464	0.993206367046655	0.330832182972652	0.0301764761470314	-0.65827217057444	-0.182876951408722	-0.121627184978864	-0.222002658890803	0.95420562779934	1.10059091476526	0.860684772936045	0.895419714885974	1.03653903420278	0.804416233091709	0.00501334170536336	0.0121684045852339	0.0117904344775228
257	0.405465108108164	0.26	1.00009357239907	0.735153057359117	1.26503408743902	0.420219426966149	0.476794173690054	0.389354169890579	0.564234177489529	0.26	0.18	0.46	0.617016894602514	0.755584717373094	0.894152540143674	1.44876016302569	1.77411842025225	2.09947667747881	1.43467593492443	1.75713227321699	2.07932692302464	1.00009357239907	0.358372775491421	-0.037366413243792	-0.700711102426075	-0.182876951408722	-0.121627184978864	-0.222002658890803	0.95420562779934	1.10059091476526	0.860684772936045	0.895419714885974	1.03653903420278	0.804416233091709	0.00501334170536336	0.0121684045852339	0.0117904344775228
257	0.405465108108164	0.27	0.375747940055725	0.278464158660402	0.473031721451047	0.488360637609993	0.486547554738167	0.40879361489106	0.564301494585274	0.28	0.16	0.47	0.617025371746134	0.734385701974562	0.85174603220299	1.38224252492045	1.64514976765079	1.90805701038114	1.34612866257171	1.60186668847963	1.85832025225793	0.375747940055725	0.413654266134146	0.0182273604798928	-0.641183845983133	-0.182876951408722	-0.121627184978864	-0.222002658890803	0.95420562779934	1.10059091476526	0.860684772936045	0.895419714885974	1.03653903420278	0.804416233091709	0.00501334170536336	0.0121684045852339	0.0117904344775228
257	0.405465108108164	0.27	0.424825621378883	0.316174466168527	0.53347677658924	0.618401955545919	0.522687052994962	0.458581618611424	0.5867924873785	0.26	0.13	0.5	0.71930822114603	0.819860803501688	0.920413385857347	1.67192560638076	1.90564521681464	2.13936482724852	1.58520371863199	1.80752723170977	2.02860642923567	0.424825621378883	0.430341447988959	0.0246823238626132	-0.639641070861361	-0.182876951408722	-0.121627184978864	-0.222002658890803	0.95420562779934	1.10059091476526	0.860684772936045	0.895419714885974	1.03653903420278	0.804416233091709	0.00501334170536336	0.0121684045852339	0.0117904344775228
257	0.405465108108164	0.27	0.523680225469063	0.38861012358357	0.658750327354556	0.511384947996839	0.506333139201019	0.429059518038688	0.58360676036335	0.28	0.18	0.5	0.656479539764716	0.774711507880677	0.892943475996639	1.48964932119147	1.75793517075533	2.0262210203192	1.46169836177275	1.7254140635185	1.989069198574	0.523680225469063	0.456413203566957	0.000430517869454288	-0.593666256284354	-0.182876951408722	-0.121627184978864	-0.222002658890803	0.95420562779934	1.10059091476526	0.860684772936045	0.895419714885974	1.03653903420278	0.804416233091709	0.00501334170536336	0.0121684045852339	0.0117904344775228
257	0.405465108108164	0.27	0.547287720359354	0.407103775886783	0.687471664831926	0.53280554809423	0.474168160807292	0.404844367373499	0.543491954241085	0.29	0.15	0.46	0.605124179523825	0.708743019265275	0.812361859006725	1.34329182311718	1.57331128830382	1.80333075349047	1.30240224006791	1.52543364460126	1.74855977362963	0.547287720359354	0.367172927530572	0.0110329438721888	-0.666533597164051	-0.182876951408722	-0.121627184978864	-0.222002658890803	0.95420562779934	1.10059091476526	0.860684772936045	0.895419714885974	1.03653903420278	0.804416233091709	0.00501334170536336	0.0121684045852339	0.0117904344775228
257	0.405465108108164	0.27	0.556974086602716	0.415029115596592	0.69891905760884	0.499092086193396	0.449711503775191	0.379370580664406	0.520052426885976	0.26	0.14	0.42	0.603910553201331	0.715884512052148	0.827858470902964	1.42436415927717	1.6884623654006	1.95256057152403	1.38911145476377	1.64641661006694	1.90396244597211	0.556974086602716	0.367370451940144	-0.00649616730312171	-0.708085198170372	-0.182876951408722	-0.121627184978864	-0.222002658890803	0.95420562779934	1.10059091476526	0.860684772936045	0.895419714885974	1.03653903420278	0.804416233091709	0.00501334170536336	0.0121684045852339	0.0117904344775228
257	0.405465108108164	0.27	0.574449071754077	0.425627731440807	0.723270412067348	0.655372649335099	0.580634126807508	0.514895786743882	0.646372466871134	0.26	0.15	0.45	0.811757185736265	0.915396740183748	1.01903629463123	1.89627741664712	2.13838102844562	2.38048464024411	1.8542590715178	2.09001874505746	2.32695033325613	0.574449071754077	0.405220721813848	-0.0207976306825329	-0.691928205789597	-0.182876951408722	-0.121627184978864	-0.222002658890803	0.95420562779934	1.10059091476526	0.860684772936045	0.895419714885974	1.03653903420278	0.804416233091709	0.00501334170536336	0.0121684045852339	0.0117904344775228
257	0.405465108108164	0.27	0.603518171953284	0.448738182201903	0.758298161704664	0.577613935562616	0.507082726174943	0.439380922753634	0.574784529596252	0.26	0.15	0.45	0.687866176942362	0.793855714220546	0.89984525149873	1.59583052525727	1.84172332332778	2.08761612139828	1.5508965006097	1.78976730208342	2.02863193053862	0.603518171953284	0.395616535154308	0.012065882138027	-0.677656581326771	-0.182876951408722	-0.121627184978864	-0.222002658890803	0.95420562779934	1.10059091476526	0.860684772936045	0.895419714885974	1.03653903420278	0.804416233091709	0.00501334170536336	0.0121684045852339	0.0117904344775228
257	0.405465108108164	0.27	0.607016315957739	0.449265830042039	0.764766801873439	0.496056825982501	0.470088151838781	0.396112323763303	0.544063979914259	0.25	0.17	0.46	0.632386242433152	0.750487329274082	0.868588416115012	1.49584446375684	1.77520040963408	2.05455635551133	1.47023769013802	1.74542205958488	2.01939848346938	0.607016315957739	0.387681461776675	0.0313969872198266	-0.628333216097153	-0.182876951408722	-0.121627184978864	-0.222002658890803	0.95420562779934	1.10059091476526	0.860684772936045	0.895419714885974	1.03653903420278	0.804416233091709	0.00501334170536336	0.0121684045852339	0.0117904344775228
257	0.405465108108164	0.27	0.620302091641062	0.462847112660818	0.777757070621306	0.572817035389046	0.465757035487818	0.402959314132533	0.528554756843103	0.24	0.13	0.47	0.663553334862902	0.766962378817611	0.870371422772321	1.61998222034417	1.87244242787825	2.12490263541233	1.54010307326861	1.7800657393645	2.02024547255932	0.620302091641062	0.37730424644613	-0.0373073471168601	-0.771374284684158	-0.182876951408722	-0.121627184978864	-0.222002658890803	0.95420562779934	1.10059091476526	0.860684772936045	0.895419714885974	1.03653903420278	0.804416233091709	0.00501334170536336	0.0121684045852339	0.0117904344775228
257	0.405465108108164	0.27	0.623218785234296	0.4641682364713	0.782269333997293	0.543010240573314	0.460973334048781	0.394948017948418	0.526998650149145	0.26	0.14	0.5	0.625453140588465	0.730013081230354	0.834573021872244	1.46757032818254	1.71291095635204	1.95825158452155	1.39949928356488	1.63408667242675	1.86749541996254	0.623218785234296	0.378698469076069	-0.00792618437416844	-0.696602041665575	-0.182876951408722	-0.121627184978864	-0.222002658890803	0.95420562779934	1.10059091476526	0.860684772936045	0.895419714885974	1.03653903420278	0.804416233091709	0.00501334170536336	0.0121684045852339	0.0117904344775228
257	0.405465108108164	0.27	0.639413951379501	0.474236379523566	0.804591523235437	0.395316700284021	0.40613561947015	0.327711807540383	0.484559431399918	0.26	0.15	0.47	0.513370596740844	0.636223903221464	0.759077209702084	1.19174759402596	1.47694143517289	1.76213527631982	1.15445426039263	1.43044052945667	1.70723559694882	0.639413951379501	0.379583261166235	-0.00185811179945605	-0.667978159778911	-0.182876951408722	-0.121627184978864	-0.222002658890803	0.95420562779934	1.10059091476526	0.860684772936045	0.895419714885974	1.03653903420278	0.804416233091709	0.00501334170536336	0.0121684045852339	0.0117904344775228
257	0.405465108108164	0.27	0.642165588827353	0.47900493280766	0.805326244847047	0.523349175859517	0.49019980464456	0.417159429149011	0.563240180140109	0.25	0.15	0.39	0.670330658219019	0.787698742364629	0.905066826510239	1.59600051436928	1.87544398062012	2.15488744687096	1.58063457804327	1.857527924439	2.1344629085431	0.642165588827353	0.364763800828345	0.019859459033106	-0.688063070942432	-0.182876951408722	-0.121627184978864	-0.222002658890803	0.95420562779934	1.10059091476526	0.860684772936045	0.895419714885974	1.03653903420278	0.804416233091709	0.00501334170536336	0.0121684045852339	0.0117904344775228
257	0.405465108108164	0.27	0.661109749598328	0.4919573673996	0.830262131797057	0.543854304114817	0.502302366073298	0.430479754754782	0.574124977391814	0.23	0.13	0.41	0.723847090678422	0.844616041305263	0.965384991932104	1.80650821362829	2.10791178914612	2.40931536466396	1.75746002406845	2.05106031489967	2.34436565387205	0.661109749598328	0.358661078909326	0.039560109944117	-0.685985067162819	-0.182876951408722	-0.121627184978864	-0.222002658890803	0.95420562779934	1.10059091476526	0.860684772936045	0.895419714885974	1.03653903420278	0.804416233091709	0.00501334170536336	0.0121684045852339	0.0117904344775228
257	0.405465108108164	0.27	0.695495881542026	0.516765411663077	0.874226351420975	0.481512323466395	0.50187948984501	0.420568279572659	0.583190700117362	0.22	0.14	0.4	0.714460278998499	0.852591547566636	0.990722816134772	1.80277321600388	2.15131512741195	2.49985703882001	1.75796863311722	2.0973884550803	2.43729086895837	0.695495881542026	0.344473025215923	0.0171825499418148	-0.697281252679122	-0.182876951408722	-0.121627184978864	-0.222002658890803	0.95420562779934	1.10059091476526	0.860684772936045	0.895419714885974	1.03653903420278	0.804416233091709	0.00501334170536336	0.0121684045852339	0.0117904344775228
257	0.405465108108164	0.27	0.697643674954273	0.519263199717894	0.876024150190652	0.444074214185924	0.448295837085111	0.369983389284683	0.52660828488554	0.25	0.12	0.36	0.59515357329595	0.721126615577897	0.847099657859844	1.41852708708056	1.71877929211945	2.01903149715835	1.38985083811128	1.68523943813621	1.97852321769218	0.697643674954273	0.34638082879238	-0.0182008638780656	-0.742575939626351	-0.182876951408722	-0.121627184978864	-0.222002658890803	0.95420562779934	1.10059091476526	0.860684772936045	0.895419714885974	1.03653903420278	0.804416233091709	0.00501334170536336	0.0121684045852339	0.0117904344775228
257	0.405465108108164	0.27	0.70066832771651	0.518991554305586	0.882345101127435	0.59481267137257	0.520559333433039	0.453479261306645	0.587639405559433	0.24	0.14	0.47	0.746925546716197	0.857413112128562	0.967900677540926	1.82398460204958	2.09379411508083	2.36360362811208	1.75621101152117	2.01639455047699	2.2762019397044	0.70066832771651	0.356075919862055	0.0653906674031816	-0.637372045286354	-0.182876951408722	-0.121627184978864	-0.222002658890803	0.95420562779934	1.10059091476526	0.860684772936045	0.895419714885974	1.03653903420278	0.804416233091709	0.00501334170536336	0.0121684045852339	0.0117904344775228
257	0.405465108108164	0.27	0.711506313125689	0.529351967422563	0.893660658828814	0.514807904659224	0.471436033402861	0.39997940994744	0.542892656858281	0.23	0.13	0.43	0.674816534986481	0.795373018252349	0.915929501518217	1.69017549503228	1.99212662281151	2.29407775059073	1.63528132716758	1.92705909295944	2.21948957884163	0.711506313125689	0.361614365220823	0.0488069642833027	-0.644982080996466	-0.182876951408722	-0.121627184978864	-0.222002658890803	0.95420562779934	1.10059091476526	0.860684772936045	0.895419714885974	1.03653903420278	0.804416233091709	0.00501334170536336	0.0121684045852339	0.0117904344775228
257	0.405465108108164	0.27	0.712212812464438	0.528789990013606	0.89563563491527	0.52833640047068	0.496249199560176	0.423043280928372	0.56945511819198	0.26	0.17	0.46	0.668192142256675	0.783820073964057	0.89944800567144	1.56378647230904	1.83439335914612	2.1050002459832	1.54403151017376	1.81108501460083	2.08000363957439	0.712212812464438	0.394318719764727	-0.0101409063473862	-0.663674496093117	-0.182876951408722	-0.121627184978864	-0.222002658890803	0.95420562779934	1.10059091476526	0.860684772936045	0.895419714885974	1.03653903420278	0.804416233091709	0.00501334170536336	0.0121684045852339	0.0117904344775228
257	0.405465108108164	0.27	0.72352385182965	0.538518165733099	0.908529537926201	0.417796050851195	0.409714662333697	0.33420154904264	0.485227775624754	0.21	0.14	0.42	0.579236064392735	0.71011492679793	0.840993789203124	1.49391491351062	1.83146620982952	2.16901750614841	1.44866787435536	1.77611367796511	2.10477067057674	0.72352385182965	0.352137280790664	0.0223600987854371	-0.694167728567731	-0.182876951408722	-0.121627184978864	-0.222002658890803	0.95420562779934	1.10059091476526	0.860684772936045	0.895419714885974	1.03653903420278	0.804416233091709	0.00501334170536336	0.0121684045852339	0.0117904344775228
257	0.405465108108164	0.27	0.741654636603627	0.551816689014786	0.931492584192469	0.523450442659437	0.472296648040511	0.401938147649125	0.542655148431897	0.25	0.15	0.43	0.651147853021338	0.765130033462806	0.879112213904275	1.56318075988761	1.83681254813572	2.11044433638382	1.52923707735968	1.79693013519129	2.06478251255342	0.741654636603627	0.373546259349808	0.0328504566624718	-0.657009517809435	-0.182876951408722	-0.121627184978864	-0.222002658890803	0.95420562779934	1.10059091476526	0.860684772936045	0.895419714885974	1.03653903420278	0.804416233091709	0.00501334170536336	0.0121684045852339	0.0117904344775228
257	0.405465108108164	0.27	0.746421692091396	0.557134382938631	0.935709001244162	0.445231308168885	0.49634493355308	0.409841732525547	0.582848134580613	0.25	0.14	0.46	0.662461873011654	0.802284316717119	0.942106760422583	1.58670757955756	1.92160584353028	2.256504107503	1.53131876761505	1.85440411642629	2.17766343885658	0.746421692091396	0.378782635024489	-0.0536212183347458	-0.720653110346916	-0.182876951408722	-0.121627184978864	-0.222002658890803	0.95420562779934	1.10059091476526	0.860684772936045	0.895419714885974	1.03653903420278	0.804416233091709	0.00501334170536336	0.0121684045852339	0.0117904344775228
257	0.405465108108164	0.27	0.820952584376894	0.610710621212452	1.03119454754134	0.454966679345786	0.439256352762532	0.364193469184561	0.514319236340503	0.23	0.15	0.41	0.606961429401443	0.732060529101089	0.857159628800734	1.50056874067807	1.80984671025413	2.11912467983018	1.4783471235387	1.78354425957493	2.08836569739561	0.820952584376894	0.355760824150085	-0.0831098451072685	-0.783309045193031	-0.182876951408722	-0.121627184978864	-0.222002658890803	0.95420562779934	1.10059091476526	0.860684772936045	0.895419714885974	1.03653903420278	0.804416233091709	0.00501334170536336	0.0121684045852339	0.0117904344775228
257	0.405465108108164	0.27	0.822670485677056	0.612639425758394	1.03270154559572	0.453493883788715	0.467699672219543	0.38753845127683	0.547860893162256	0.24	0.15	0.39	0.634141460149083	0.765311808609896	0.896482157070708	1.53808024867081	1.8562277518027	2.17437525493459	1.51950985412495	1.83238578919583	2.1462802087668	0.822670485677056	0.340838124364942	-0.01701137819747	-0.723231681151051	-0.182876951408722	-0.121627184978864	-0.222002658890803	0.95420562779934	1.10059091476526	0.860684772936045	0.895419714885974	1.03653903420278	0.804416233091709	0.00501334170536336	0.0121684045852339	0.0117904344775228
257	0.405465108108164	0.27	0.825493998878976	0.614506895059599	1.03648110269835	0.480472777954974	0.474216935899594	0.397227297055556	0.551206574743632	0.27	0.13	0.46	0.620821758271644	0.741147937540159	0.861474116808674	1.43790730620649	1.71659904017501	1.99529077414353	1.37725969259177	1.64529198535882	1.91265947217126	0.825493998878976	0.363104144122745	0.0223699162155413	-0.660300321616338	-0.182876951408722	-0.121627184978864	-0.222002658890803	0.95420562779934	1.10059091476526	0.860684772936045	0.895419714885974	1.03653903420278	0.804416233091709	0.00501334170536336	0.0121684045852339	0.0117904344775228
257	0.405465108108164	0.27	0.861195829171841	0.637654809657232	1.08473684868645	0.443230190025106	0.490384973342484	0.404573415281777	0.576196531403191	0.27	0.16	0.42	0.632103854012596	0.766175482350361	0.900247110688126	1.46358786282754	1.77402040763649	2.08445295244545	1.45068816347793	1.7580681431154	2.06628767202692	0.861195829171841	0.350898729314496	-0.0113815377173591	-0.692604205062666	-0.182876951408722	-0.121627184978864	-0.222002658890803	0.95420562779934	1.10059091476526	0.860684772936045	0.895419714885974	1.03653903420278	0.804416233091709	0.00501334170536336	0.0121684045852339	0.0117904344775228
257	0.405465108108164	0.27	0.897768783109673	0.66584290000159	1.12969466621776	0.418162206943718	0.454989315371456	0.371194869428617	0.538783761314294	0.31	0.17	0.54	0.530677873481668	0.6504744063674	0.770270939253132	1.13162638782345	1.38708252149234	1.64253865516123	1.09221545827261	1.33917885089659	1.58602289408494	0.897768783109673	0.406892865366635	0.0191020060042559	-0.60576665147815	-0.182876951408722	-0.121627184978864	-0.222002658890803	0.95420562779934	1.10059091476526	0.860684772936045	0.895419714885974	1.03653903420278	0.804416233091709	0.00501334170536336	0.0121684045852339	0.0117904344775228
257	0.405465108108164	0.27	0.906504252921439	0.675494238808865	1.13751426703401	0.433140267831703	0.467472694182599	0.383976778303096	0.550968610062102	0.24	0.16	0.42	0.624997767915016	0.760903801830215	0.896809835745414	1.50767431804052	1.83551874808423	2.16336317812794	1.48869907185349	1.81208401563147	2.13578639827935	0.906504252921439	0.332563452246381	-0.0272877876627987	-0.736038829995112	-0.182876951408722	-0.121627184978864	-0.222002658890803	0.95420562779934	1.10059091476526	0.860684772936045	0.895419714885974	1.03653903420278	0.804416233091709	0.00501334170536336	0.0121684045852339	0.0117904344775228
257	0.405465108108164	0.27	0.977325061815692	0.725857096802069	1.22879302682932	0.423472595122382	0.486810826582154	0.398127288203974	0.575494364960333	0.27	0.15	0.44	0.620528169971858	0.758751887378153	0.896975604784449	1.43339601189379	1.75268743953084	2.07197886716788	1.39639244031195	1.70676839851445	2.01852334415927	0.977325061815692	0.352267766224197	-0.0377382788722304	-0.710635389973292	-0.182876951408722	-0.121627184978864	-0.222002658890803	0.95420562779934	1.10059091476526	0.860684772936045	0.895419714885974	1.03653903420278	0.804416233091709	0.00501334170536336	0.0121684045852339	0.0117904344775228
257	0.405465108108164	0.27	0.993973740956079	0.736165636880294	1.25178184503186	0.488121740660514	0.512158004056414	0.430272185937266	0.594043822175562	0.24	0.14	0.37	0.71200903931892	0.84751266841327	0.98301629750762	1.74718341427441	2.07969280706822	2.41220219986204	1.72288606679901	2.05050479151446	2.37755958296111	0.993973740956079	0.305038988072441	-0.0163784769358587	-0.769669301346445	-0.182876951408722	-0.121627184978864	-0.222002658890803	0.95420562779934	1.10059091476526	0.860684772936045	0.895419714885974	1.03653903420278	0.804416233091709	0.00501334170536336	0.0121684045852339	0.0117904344775228
257	0.405465108108164	0.28	0.473634940602175	0.354759708519148	0.592510172685201	0.619617109285812	0.517476750249065	0.45417363392184	0.580779866576291	0.23	0.12	0.46	0.763471726484696	0.869885080110868	0.97629843373704	1.9048242424153	2.17032030294022	2.43581636346514	1.79095652298918	2.04039311943932	2.28911444898543	0.473634940602175	0.405525968842016	-0.0454945076413022	-0.769318036945076	-0.182876951408722	-0.121627184978864	-0.222002658890803	0.95420562779934	1.10059091476526	0.860684772936045	0.895419714885974	1.03653903420278	0.804416233091709	0.00501334170536336	0.0121684045852339	0.0117904344775228
257	0.405465108108164	0.28	0.48076653335002	0.359813211786502	0.601719854913538	0.539947953249589	0.534010934328176	0.457051273475171	0.610970595181181	0.23	0.14	0.45	0.766938166044782	0.896077509001319	1.02521685195786	1.90983870790463	2.23142306347752	2.55300741905041	1.84595390325649	2.15728650061091	2.46843919554228	0.48076653335002	0.420297562526701	-0.0191929990383076	-0.696039374487157	-0.182876951408722	-0.121627184978864	-0.222002658890803	0.95420562779934	1.10059091476526	0.860684772936045	0.895419714885974	1.03653903420278	0.804416233091709	0.00501334170536336	0.0121684045852339	0.0117904344775228
257	0.405465108108164	0.28	0.56722434452184	0.425276590278344	0.709172098765336	0.533080938161811	0.520201136967054	0.444189342730691	0.596212931203418	0.26	0.16	0.44	0.700514378569944	0.820389732796432	0.94026508702292	1.63694136302188	1.91706255930742	2.19718375559297	1.61827893537095	1.89551674244369	2.1724167130441	0.56722434452184	0.370407417208921	0.031949688285439	-0.635348806276292	-0.182876951408722	-0.121627184978864	-0.222002658890803	0.95420562779934	1.10059091476526	0.860684772936045	0.895419714885974	1.03653903420278	0.804416233091709	0.00501334170536336	0.0121684045852339	0.0117904344775228
257	0.405465108108164	0.28	0.606456026004966	0.455996122636143	0.756915929373788	0.522492005307927	0.445129087091228	0.378690263399668	0.511567910782789	0.28	0.15	0.5	0.576354388856792	0.67747213949909	0.778589890141388	1.30127580298809	1.52957645395459	1.75787710492109	1.25170979491113	1.47177247517104	1.6916610732004	0.606456026004966	0.40432511620843	0.0235785227962779	-0.630706414806778	-0.182876951408722	-0.121627184978864	-0.222002658890803	0.95420562779934	1.10059091476526	0.860684772936045	0.895419714885974	1.03653903420278	0.804416233091709	0.00501334170536336	0.0121684045852339	0.0117904344775228
257	0.405465108108164	0.28	0.624085906872026	0.466709194970545	0.781462618773506	0.526995383782984	0.514576453913664	0.438462434720937	0.590690473106392	0.26	0.15	0.5	0.695449235951818	0.816174370652341	0.936899505352864	1.63434359112189	1.91805423452361	2.20176487792534	1.56521447108189	1.8372944095912	2.10922263115937	0.624085906872026	0.409551897143299	-0.0300343429409257	-0.684082901945803	-0.182876951408722	-0.121627184978864	-0.222002658890803	0.95420562779934	1.10059091476526	0.860684772936045	0.895419714885974	1.03653903420278	0.804416233091709	0.00501334170536336	0.0121684045852339	0.0117904344775228
257	0.405465108108164	0.28	0.626687802213996	0.468385792417754	0.784989812010239	0.566917323133148	0.569729935793117	0.491983579652163	0.647476291934071	0.28	0.18	0.45	0.75295903527097	0.871946383094884	0.990933730918797	1.70901465152351	1.97908395310751	2.24915325469151	1.69950607433661	1.96812090805553	2.23667500344295	0.626687802213996	0.385106650739924	-0.0444471641911811	-0.698162999223823	-0.182876951408722	-0.121627184978864	-0.222002658890803	0.95420562779934	1.10059091476526	0.860684772936045	0.895419714885974	1.03653903420278	0.804416233091709	0.00501334170536336	0.0121684045852339	0.0117904344775228
257	0.405465108108164	0.28	0.629023116001986	0.473394640561074	0.784651591442899	0.521533597717554	0.492463211889755	0.418818115872222	0.566108307907287	0.23	0.13	0.42	0.706224610966755	0.830407346415714	0.954590081864672	1.76783659956939	2.07869348752291	2.38955037547643	1.70891634216044	2.01038367395858	2.31098696400259	0.629023116001986	0.372660083818552	-0.00773938197568267	-0.706009271508494	-0.182876951408722	-0.121627184978864	-0.222002658890803	0.95420562779934	1.10059091476526	0.860684772936045	0.895419714885974	1.03653903420278	0.804416233091709	0.00501334170536336	0.0121684045852339	0.0117904344775228
257	0.405465108108164	0.28	0.645426005159292	0.484832198777357	0.806019811541227	0.506936969391132	0.500227300911441	0.423203119694157	0.577251482128726	0.24	0.14	0.42	0.696965064486492	0.823814704602378	0.950664344718264	1.70174633342833	2.01146904545976	2.32119175749118	1.66120010917004	1.96323480990817	2.26588839488573	0.645426005159292	0.363390354009837	-0.0114399890224357	-0.714553894696066	-0.182876951408722	-0.121627184978864	-0.222002658890803	0.95420562779934	1.10059091476526	0.860684772936045	0.895419714885974	1.03653903420278	0.804416233091709	0.00501334170536336	0.0121684045852339	0.0117904344775228
257	0.405465108108164	0.28	0.655035269045581	0.491342897347631	0.818727640743532	0.471404242146102	0.477436797951304	0.398502374015464	0.556371221887145	0.24	0.15	0.46	0.650151247956898	0.778931695891329	0.90771214382576	1.57210156540063	1.88349978916307	2.19489801292551	1.52472086530011	1.8259603715042	2.12832654173231	0.655035269045581	0.375892498683335	0.0227849576035169	-0.661733363797147	-0.182876951408722	-0.121627184978864	-0.222002658890803	0.95420562779934	1.10059091476526	0.860684772936045	0.895419714885974	1.03653903420278	0.804416233091709	0.00501334170536336	0.0121684045852339	0.0117904344775228
257	0.405465108108164	0.28	0.674725619155055	0.507037098216068	0.842414140094042	0.54930747294419	0.532221053647915	0.45695312980234	0.60748897749349	0.23	0.14	0.38	0.767059274110338	0.893406934873166	1.019754595636	1.91089751131102	2.22565471282154	2.54041191433205	1.87471664929593	2.18454323183675	2.493118470942	0.674725619155055	0.350496533982218	0.0403483008988918	-0.682241602273095	-0.182876951408722	-0.121627184978864	-0.222002658890803	0.95420562779934	1.10059091476526	0.860684772936045	0.895419714885974	1.03653903420278	0.804416233091709	0.00501334170536336	0.0121684045852339	0.0117904344775228
257	0.405465108108164	0.28	0.742325992438648	0.558179678199312	0.926472306677985	0.481572581347885	0.465250172110645	0.38988249864448	0.540617845576809	0.28	0.15	0.47	0.588174125416463	0.70187329267777	0.815572459939076	1.31696608152099	1.57154706410723	1.82612804669346	1.27827301083546	1.52549884927512	1.77282439435082	0.742325992438648	0.401620394161523	-0.00598759727125606	-0.653671381000204	-0.182876951408722	-0.121627184978864	-0.222002658890803	0.95420562779934	1.10059091476526	0.860684772936045	0.895419714885974	1.03653903420278	0.804416233091709	0.00501334170536336	0.0121684045852339	0.0117904344775228
257	0.405465108108164	0.28	0.74660922040275	0.561108926742977	0.932109514062523	0.392759812475747	0.396478761707879	0.31950864932032	0.473448874095439	0.25	0.15	0.4	0.512243036945482	0.635643152113916	0.759043267282351	1.21679653181558	1.50992463963323	1.80305274745088	1.19948879613082	1.48932015083829	1.77777977147174	0.74660922040275	0.346547009804694	0.0343369549875576	-0.673832471398172	-0.182876951408722	-0.121627184978864	-0.222002658890803	0.95420562779934	1.10059091476526	0.860684772936045	0.895419714885974	1.03653903420278	0.804416233091709	0.00501334170536336	0.0121684045852339	0.0117904344775228
257	0.405465108108164	0.28	0.76786900502089	0.576273292539822	0.959464717501958	0.560007217578624	0.55440247772648	0.477677532314364	0.631127423138595	0.23	0.12	0.39	0.806632072081302	0.936193957477599	1.0657558428739	2.02228312481159	2.34710384980415	2.67192457479672	1.95412216175753	2.26676082308795	2.58191423786424	0.76786900502089	0.326270904170155	-0.0338987870611288	-0.789337421546028	-0.182876951408722	-0.121627184978864	-0.222002658890803	0.95420562779934	1.10059091476526	0.860684772936045	0.895419714885974	1.03653903420278	0.804416233091709	0.00501334170536336	0.0121684045852339	0.0117904344775228
257	0.405465108108164	0.28	0.772369074758383	0.578815809640247	0.96592233987652	0.486309146194188	0.442671666566157	0.371638383937315	0.513704949195	0.23	0.13	0.42	0.625054662101983	0.74452478787633	0.863994913650677	1.56034729242351	1.85858502838505	2.15682276434659	1.51178343579475	1.80267148330663	2.09197331559796	0.772369074758383	0.340281029256968	-0.00957222976671221	-0.732689893095054	-0.182876951408722	-0.121627184978864	-0.222002658890803	0.95420562779934	1.10059091476526	0.860684772936045	0.895419714885974	1.03653903420278	0.804416233091709	0.00501334170536336	0.0121684045852339	0.0117904344775228
257	0.405465108108164	0.28	0.787927449150348	0.592518604233862	0.983336294066833	0.544855799024613	0.527071379201129	0.451859123542771	0.602283634859486	0.24	0.14	0.39	0.746824114244547	0.871133491406144	0.995442868567742	1.83029302691575	2.13494653482941	2.43960004274307	1.80481726949468	2.10462392875064	2.40568319218001	0.787927449150348	0.338409166718623	0.0674452957449248	-0.659218448724847	-0.182876951408722	-0.121627184978864	-0.222002658890803	0.95420562779934	1.10059091476526	0.860684772936045	0.895419714885974	1.03653903420278	0.804416233091709	0.00501334170536336	0.0121684045852339	0.0117904344775228
257	0.405465108108164	0.28	0.793085654314958	0.595155516155514	0.991015792474402	0.473872770409972	0.482546273616806	0.403161183832964	0.561931363400647	0.24	0.15	0.45	0.658320101180483	0.78794766066392	0.917575220147358	1.59326875977107	1.90699386183005	2.22071896388903	1.55443753297546	1.85943102734899	2.16612159903051	0.793085654314958	0.361236779109603	0.0244264258970854	-0.654009593789935	-0.182876951408722	-0.121627184978864	-0.222002658890803	0.95420562779934	1.10059091476526	0.860684772936045	0.895419714885974	1.03653903420278	0.804416233091709	0.00501334170536336	0.0121684045852339	0.0117904344775228
257	0.405465108108164	0.28	0.808844501904224	0.608015915263872	1.00967308854458	0.497375323069769	0.494638952441683	0.417004666716925	0.572273238166441	0.27	0.14	0.44	0.644874557042623	0.764931668182963	0.884988779323302	1.4783545244335	1.75358165427824	2.02880878412298	1.43677568236063	1.70389204586095	1.97106366840536	0.808844501904224	0.352183455119	0.00844283401189742	-0.694064298196135	-0.182876951408722	-0.121627184978864	-0.222002658890803	0.95420562779934	1.10059091476526	0.860684772936045	0.895419714885974	1.03653903420278	0.804416233091709	0.00501334170536336	0.0121684045852339	0.0117904344775228
257	0.405465108108164	0.28	0.812811741220252	0.610979079594737	1.01464440284577	0.528581467951109	0.542830877451553	0.462792668051337	0.62286908685177	0.27	0.15	0.42	0.711248100078608	0.834255719471754	0.9572633388649	1.62079785534237	1.90110860159413	2.18141934784589	1.59112350493739	1.86660982164606	2.14242686728266	0.812811741220252	0.371294050126239	-0.0239638388158991	-0.69045904078456	-0.182876951408722	-0.121627184978864	-0.222002658890803	0.95420562779934	1.10059091476526	0.860684772936045	0.895419714885974	1.03653903420278	0.804416233091709	0.00501334170536336	0.0121684045852339	0.0117904344775228
257	0.405465108108164	0.28	0.82935209679253	0.620475717025207	1.03822847655985	0.508925562662431	0.516835629645202	0.437570086819571	0.596101172470834	0.24	0.15	0.45	0.72451096233535	0.855755662195998	0.987000362056645	1.77895446923387	2.10121093948489	2.4234674097359	1.72988079759653	2.04243412697701	2.35679402604205	0.82935209679253	0.35976910988718	0.0256099400210517	-0.673312341386122	-0.182876951408722	-0.121627184978864	-0.222002658890803	0.95420562779934	1.10059091476526	0.860684772936045	0.895419714885974	1.03653903420278	0.804416233091709	0.00501334170536336	0.0121684045852339	0.0117904344775228
257	0.405465108108164	0.28	0.830944566489542	0.621033115679438	1.04085601729965	0.473207922406139	0.512604676203864	0.428162067954189	0.59704728445354	0.23	0.14	0.41	0.71481970251183	0.855797254299099	0.996774806086368	1.77048836460929	2.11966608625489	2.46884380790049	1.73236398884785	2.07544360389333	2.41580692286443	0.830944566489542	0.354142868532512	0.0529004014403159	-0.645426918415533	-0.182876951408722	-0.121627184978864	-0.222002658890803	0.95420562779934	1.10059091476526	0.860684772936045	0.895419714885974	1.03653903420278	0.804416233091709	0.00501334170536336	0.0121684045852339	0.0117904344775228
257	0.405465108108164	0.28	0.832952030185085	0.622736117936075	1.04316794243409	0.466819139966933	0.480087119757539	0.399980489293891	0.560193750221187	0.25	0.14	0.49	0.647975636860595	0.777749829054502	0.90752402124841	1.55556348026058	1.86710604848925	2.17864861671792	1.48891683099565	1.78697521271986	2.08603690560574	0.832952030185085	0.358825504688393	0.0115838360981604	-0.672469478868289	-0.182876951408722	-0.121627184978864	-0.222002658890803	0.95420562779934	1.10059091476526	0.860684772936045	0.895419714885974	1.03653903420278	0.804416233091709	0.00501334170536336	0.0121684045852339	0.0117904344775228
257	0.405465108108164	0.28	0.853468384786876	0.642162609567673	1.06477416000608	0.54928104982669	0.50417090358422	0.432866091313502	0.575475715854938	0.25	0.15	0.42	0.697108593174948	0.811941328670148	0.926774064165347	1.66347012419886	1.93748887342457	2.21150762265029	1.62820130400239	1.89617491555408	2.16477906012617	0.853468384786876	0.344948007771984	-0.0794456048342147	-0.783353984219614	-0.182876951408722	-0.121627184978864	-0.222002658890803	0.95420562779934	1.10059091476526	0.860684772936045	0.895419714885974	1.03653903420278	0.804416233091709	0.00501334170536336	0.0121684045852339	0.0117904344775228
257	0.405465108108164	0.28	0.865719776876823	0.647415589612339	1.08402396414131	0.450709157258419	0.461968119382172	0.382342934123218	0.541593304641127	0.23	0.12	0.4	0.641156287256369	0.774680889377771	0.908205491499172	1.59550346189193	1.92777652723779	2.26004959258364	1.52384758470881	1.84197559855511	2.15946103582383	0.865719776876823	0.308304348538176	0.00292191829600525	-0.757808633114598	-0.182876951408722	-0.121627184978864	-0.222002658890803	0.95420562779934	1.10059091476526	0.860684772936045	0.895419714885974	1.03653903420278	0.804416233091709	0.00501334170536336	0.0121684045852339	0.0117904344775228
257	0.405465108108164	0.28	0.871480895035785	0.651176120223639	1.09178566984793	0.522614973732616	0.544661898599197	0.463387094920987	0.625936702277408	0.25	0.14	0.41	0.742998654006227	0.873315338263106	1.00363202251999	1.76514725005781	2.07474153480163	2.38433581954545	1.7256574612425	2.02913090191697	2.3307928066251	0.871480895035785	0.339249253604776	0.0121447572946415	-0.694531137278028	-0.182876951408722	-0.121627184978864	-0.222002658890803	0.95420562779934	1.10059091476526	0.860684772936045	0.895419714885974	1.03653903420278	0.804416233091709	0.00501334170536336	0.0121684045852339	0.0117904344775228
257	0.405465108108164	0.28	0.873273799756665	0.655014099724101	1.09153349978923	0.422780406099502	0.457008130146455	0.373635693493096	0.540380566799814	0.25	0.14	0.42	0.602268749324841	0.736657979331076	0.87104720933731	1.43848446290461	1.7594654528072	2.08044644270979	1.4018578044047	1.71475235843608	2.02830893671648	0.873273799756665	0.356262722997912	-0.0396836067745476	-0.7342397461394	-0.182876951408722	-0.121627184978864	-0.222002658890803	0.95420562779934	1.10059091476526	0.860684772936045	0.895419714885974	1.03653903420278	0.804416233091709	0.00501334170536336	0.0121684045852339	0.0117904344775228
257	0.405465108108164	0.28	0.894649388872958	0.669437703937306	1.11986107380861	0.39923753220544	0.415238814869785	0.33571098724203	0.494766642497539	0.23	0.15	0.37	0.564959339885572	0.698794664633874	0.832629989382175	1.41120987003069	1.74551663851746	2.07982340700423	1.40262497501408	1.73496869505482	2.0666995268243	0.894649388872958	0.322175275238901	-0.00397609959406638	-0.729772529648349	-0.182876951408722	-0.121627184978864	-0.222002658890803	0.95420562779934	1.10059091476526	0.860684772936045	0.895419714885974	1.03653903420278	0.804416233091709	0.00501334170536336	0.0121684045852339	0.0117904344775228
257	0.405465108108164	0.28	0.896397022578559	0.67325491398413	1.11953913117299	0.442072903448906	0.47894513975046	0.394938616500607	0.562951663000313	0.27	0.13	0.46	0.607806094267111	0.737091189864678	0.866376285462246	1.38691158471723	1.6819184931816	1.97692540164597	1.32766338334145	1.60983161088552	1.89196308594205	0.896397022578559	0.3488786707112	-0.0096226509475215	-0.689438939053276	-0.182876951408722	-0.121627184978864	-0.222002658890803	0.95420562779934	1.10059091476526	0.860684772936045	0.895419714885974	1.03653903420278	0.804416233091709	0.00501334170536336	0.0121684045852339	0.0117904344775228
257	0.405465108108164	0.28	0.897930169323762	0.673857546181084	1.12200279246644	0.530335628066517	0.527217422651201	0.449754545896932	0.60468029940547	0.24	0.15	0.43	0.735899639419346	0.862646336238537	0.989393033057729	1.78476981900403	2.0921672778747	2.39956473674537	1.74522518797351	2.04696360308806	2.34642004110324	0.897930169323762	0.357643578102142	0.0694895853281207	-0.62732979877412	-0.182876951408722	-0.121627184978864	-0.222002658890803	0.95420562779934	1.10059091476526	0.860684772936045	0.895419714885974	1.03653903420278	0.804416233091709	0.00501334170536336	0.0121684045852339	0.0117904344775228
257	0.405465108108164	0.28	0.978145366289828	0.731014868876138	1.22527586370352	0.452207422671397	0.489703582890893	0.405552836708863	0.573854329072923	0.25	0.15	0.45	0.657280002967628	0.793663225309527	0.930046447651427	1.57857871563373	1.90612808726594	2.23367745889815	1.53526043778651	1.85407152764656	2.17215126675314	0.978145366289828	0.345520800512628	0.044660873547551	-0.655353137359968	-0.182876951408722	-0.121627184978864	-0.222002658890803	0.95420562779934	1.10059091476526	0.860684772936045	0.895419714885974	1.03653903420278	0.804416233091709	0.00501334170536336	0.0121684045852339	0.0117904344775228
257	0.405465108108164	0.28	1.08796214480671	0.814047919782505	1.36187636983091	0.454264456870777	0.467548509161176	0.387537660078713	0.547559358243638	0.24	0.14	0.38	0.637476979452607	0.769090186763006	0.900703394073404	1.5545931406144	1.87555373353605	2.19651432645769	1.53866622071094	1.85570169591887	2.17297576202466	1.08796214480671	0.312453465416547	0.0248257704992271	-0.714698494236094	-0.182876951408722	-0.121627184978864	-0.222002658890803	0.95420562779934	1.10059091476526	0.860684772936045	0.895419714885974	1.03653903420278	0.804416233091709	0.00501334170536336	0.0121684045852339	0.0117904344775228
257	0.405465108108164	0.28	1.16342538739479	0.871256414107999	1.45559436068157	0.424550884326744	0.453590854587753	0.371141295080899	0.536040414094607	0.26	0.13	0.45	0.581736698973708	0.710970322973697	0.840203946973685	1.35121083758215	1.65138422123986	1.95155760489756	1.29982854302395	1.58894431433919	1.8771141133226	1.16342538739479	0.326420370026692	-0.026371453792173	-0.744084157311874	-0.182876951408722	-0.121627184978864	-0.222002658890803	0.95420562779934	1.10059091476526	0.860684772936045	0.895419714885974	1.03653903420278	0.804416233091709	0.00501334170536336	0.0121684045852339	0.0117904344775228
257	0.405465108108164	0.29	0.219853667359562	0.166576045972645	0.273131288746478	0.526364272457366	0.504973718606272	0.430185487206865	0.579761950005678	0.27	0.17	0.44	0.669483651178621	0.785874137867423	0.902264624556225	1.54421206008164	1.81267506572368	2.08113807136571	1.52701787254385	1.79328127955137	2.05839763222356	0.219853667359562	0.496835587633961	0.00785244443417352	-0.627664750487798	-0.182876951408722	-0.121627184978864	-0.222002658890803	0.95420562779934	1.10059091476526	0.860684772936045	0.895419714885974	1.03653903420278	0.804416233091709	0.00501334170536336	0.0121684045852339	0.0117904344775228
257	0.405465108108164	0.29	0.456433667179459	0.344555850888015	0.568311483470904	0.619530396008412	0.518602589030765	0.455150077631958	0.582055100429571	0.25	0.13	0.45	0.728777375038326	0.83037629146036	0.931975207882394	1.72894054863258	1.96997229895269	2.21100404927281	1.66418891680214	1.89596605489141	2.128605364533	0.456433667179459	0.445028944369498	0.00950645798348679	-0.656027383062133	-0.182876951408722	-0.121627184978864	-0.222002658890803	0.95420562779934	1.10059091476526	0.860684772936045	0.895419714885974	1.03653903420278	0.804416233091709	0.00501334170536336	0.0121684045852339	0.0117904344775228
257	0.405465108108164	0.29	0.468621675999606	0.353781017108624	0.583462334890588	0.528843676138921	0.470101322510365	0.400823251108306	0.539379393912424	0.27	0.16	0.43	0.615153457506265	0.721476244506531	0.827799031506798	1.39995156859264	1.64191843169305	1.88388529479347	1.37959345400308	1.61876352956473	1.85664817558031	0.468621675999606	0.394854172363304	-0.00342365977010692	-0.674305688376936	-0.182876951408722	-0.121627184978864	-0.222002658890803	0.95420562779934	1.10059091476526	0.860684772936045	0.895419714885974	1.03653903420278	0.804416233091709	0.00501334170536336	0.0121684045852339	0.0117904344775228
257	0.405465108108164	0.29	0.513740520382211	0.388077304036736	0.639403736727685	0.558928845350421	0.448508630300931	0.386302622231166	0.510714638370697	0.28	0.15	0.47	0.584398503417862	0.678503735760335	0.772608968102807	1.31193666218401	1.52319679322708	1.73445692427016	1.27210826453662	1.47750472893059	1.68224656367307	0.513740520382211	0.441258319666378	-0.00428724505233583	-0.638621017327136	-0.182876951408722	-0.121627184978864	-0.222002658890803	0.95420562779934	1.10059091476526	0.860684772936045	0.895419714885974	1.03653903420278	0.804416233091709	0.00501334170536336	0.0121684045852339	0.0117904344775228
257	0.405465108108164	0.29	0.616660862562558	0.464414774675687	0.768906950449428	0.558517130927066	0.554524490858079	0.477550346109024	0.631498635607134	0.26	0.14	0.46	0.75779780171979	0.879943745399576	1.00208968907936	1.78168668511065	2.06886857056961	2.35605045602858	1.71904019760374	1.99627043958156	2.27361365602883	0.616660862562558	0.405344025051608	0.0270831688345997	-0.646355149089932	-0.182876951408722	-0.121627184978864	-0.222002658890803	0.95420562779934	1.10059091476526	0.860684772936045	0.895419714885974	1.03653903420278	0.804416233091709	0.00501334170536336	0.0121684045852339	0.0117904344775228
257	0.405465108108164	0.29	0.62456252932842	0.472354995073267	0.776770063583573	0.533080187558922	0.479504198610219	0.40943893568279	0.549569461537648	0.26	0.15	0.46	0.649188128061338	0.760280486207811	0.871372844354284	1.52509804708502	1.78608054373235	2.04706304037968	1.48031334759252	1.73381882781151	1.98719693562457	0.62456252932842	0.402207222435876	-0.0679447719532516	-0.731713459794843	-0.182876951408722	-0.121627184978864	-0.222002658890803	0.95420562779934	1.10059091476526	0.860684772936045	0.895419714885974	1.03653903420278	0.804416233091709	0.00501334170536336	0.0121684045852339	0.0117904344775228
257	0.405465108108164	0.29	0.662282942702281	0.500799130417246	0.823766754987317	0.526125457306097	0.46097944082293	0.39267419646391	0.52928468518195	0.3	0.15	0.57	0.580485637417651	0.681460475254642	0.782435313091632	1.27555545955748	1.49743692807043	1.71931839658339	1.20086211376874	1.41019782400458	1.61852005994592	0.662282942702281	0.44002333537209	-0.00916251251328372	-0.62447175708454	-0.182876951408722	-0.121627184978864	-0.222002658890803	0.95420562779934	1.10059091476526	0.860684772936045	0.895419714885974	1.03653903420278	0.804416233091709	0.00501334170536336	0.0121684045852339	0.0117904344775228
257	0.405465108108164	0.29	0.665794641474148	0.503355900290901	0.828233382657394	0.436260137105219	0.425500614367331	0.349982304790512	0.501018923944149	0.24	0.14	0.42	0.580103566126354	0.705276868015342	0.830450169904329	1.42596653377494	1.73365803894477	2.04134954411459	1.39294492857639	1.69334766520973	1.99341545122335	0.665794641474148	0.352608691270839	-0.00791912977786962	-0.712868269881508	-0.182876951408722	-0.121627184978864	-0.222002658890803	0.95420562779934	1.10059091476526	0.860684772936045	0.895419714885974	1.03653903420278	0.804416233091709	0.00501334170536336	0.0121684045852339	0.0117904344775228
257	0.405465108108164	0.29	0.676100949143687	0.511520164426925	0.84068173386045	0.503206153326393	0.464029216088489	0.392043567940644	0.536014864236334	0.24	0.14	0.42	0.644761225573629	0.763149992840801	0.881538760107973	1.57203367938233	1.86068492269954	2.14933616601674	1.52754263236685	1.80804332741044	2.08901243413511	0.676100949143687	0.352931526943521	-0.00293308370675754	-0.729229260227481	-0.182876951408722	-0.121627184978864	-0.222002658890803	0.95420562779934	1.10059091476526	0.860684772936045	0.895419714885974	1.03653903420278	0.804416233091709	0.00501334170536336	0.0121684045852339	0.0117904344775228
257	0.405465108108164	0.29	0.686264947157047	0.519254272252766	0.853275622061327	0.533547536306289	0.517075220713997	0.441590974290845	0.592559467137149	0.27	0.14	0.43	0.686821508515579	0.804224732349055	0.921627956182531	1.58327970741838	1.85392082680147	2.12456194618456	1.54469584167223	1.80862013472034	2.07268693878679	0.686264947157047	0.382925644421437	0.0173724768147939	-0.644874436929381	-0.182876951408722	-0.121627184978864	-0.222002658890803	0.95420562779934	1.10059091476526	0.860684772936045	0.895419714885974	1.03653903420278	0.804416233091709	0.00501334170536336	0.0121684045852339	0.0117904344775228
257	0.405465108108164	0.29	0.689527455863185	0.522065832431906	0.856989079294465	0.446327509156179	0.427905694742992	0.353495374552078	0.502316014933906	0.24	0.15	0.38	0.579563460058625	0.701560820529215	0.823558180999806	1.40853545226293	1.70503034738268	2.00152524250244	1.3948427692312	1.68851259380921	1.98230451470606	0.689527455863185	0.352892288040639	0.0205419364708442	-0.692676341164877	-0.182876951408722	-0.121627184978864	-0.222002658890803	0.95420562779934	1.10059091476526	0.860684772936045	0.895419714885974	1.03653903420278	0.804416233091709	0.00501334170536336	0.0121684045852339	0.0117904344775228
257	0.405465108108164	0.29	0.717700438234597	0.543808622287575	0.89159225418162	0.553361023269489	0.489847209115593	0.421137180944498	0.558557237286687	0.23	0.14	0.44	0.707581932507169	0.823026440177776	0.938470947848383	1.76443868946164	2.05231313404804	2.34018757863443	1.71478139793906	1.99505439240591	2.27520684062339	0.717700438234597	0.373927703945634	0.0376989807939672	-0.662622177380111	-0.182876951408722	-0.121627184978864	-0.222002658890803	0.95420562779934	1.10059091476526	0.860684772936045	0.895419714885974	1.03653903420278	0.804416233091709	0.00501334170536336	0.0121684045852339	0.0117904344775228
257	0.405465108108164	0.29	0.742861440480996	0.56135308872412	0.924369792237873	0.471681765982392	0.480989332905044	0.401511839348864	0.560466826461225	0.22	0.12	0.44	0.683763610094284	0.819111593863204	0.954459577632123	1.72990008829349	2.07232616305917	2.41475223782485	1.64614191908543	1.97167229495474	2.29842927002173	0.742861440480996	0.352368905617911	-0.0255431947597951	-0.737606253632956	-0.182876951408722	-0.121627184978864	-0.222002658890803	0.95420562779934	1.10059091476526	0.860684772936045	0.895419714885974	1.03653903420278	0.804416233091709	0.00501334170536336	0.0121684045852339	0.0117904344775228
257	0.405465108108164	0.29	0.747357731562663	0.563621465262933	0.931093997862392	0.501726674289608	0.506660563299458	0.427828519364175	0.585492607234741	0.24	0.14	0.4	0.708757175743042	0.839353370921097	0.969949566099153	1.74123962311288	2.06208190514468	2.38292418717648	1.70369742722738	2.01802903031713	2.33213154276327	0.747357731562663	0.344182301513992	0.0789564087717841	-0.635020304754879	-0.182876951408722	-0.121627184978864	-0.222002658890803	0.95420562779934	1.10059091476526	0.860684772936045	0.895419714885974	1.03653903420278	0.804416233091709	0.00501334170536336	0.0121684045852339	0.0117904344775228
257	0.405465108108164	0.29	0.759957430489621	0.573608635561838	0.946306225417404	0.519825094375044	0.504901254699384	0.429137232827746	0.580665276571021	0.22	0.14	0.39	0.732727854636402	0.862090690013852	0.991453525391302	1.85905484001437	2.18727029368478	2.51548574735518	1.82886180916363	2.15036288183277	2.47392239335087	0.759957430489621	0.332462808260424	-0.00962374970731404	-0.744163998490916	-0.182876951408722	-0.121627184978864	-0.222002658890803	0.95420562779934	1.10059091476526	0.860684772936045	0.895419714885974	1.03653903420278	0.804416233091709	0.00501334170536336	0.0121684045852339	0.0117904344775228
257	0.405465108108164	0.29	0.775420580261747	0.584127718541186	0.966713441982309	0.442172195271296	0.448431201156777	0.369792623811491	0.527069778502063	0.25	0.15	0.39	0.599262227940181	0.726698866822425	0.854135505704668	1.43908855386406	1.74511920256474	2.05114985126541	1.42838433637195	1.73161551868881	2.03580983217128	0.775420580261747	0.352322332045705	0.0156627687740171	-0.693810787373046	-0.182876951408722	-0.121627184978864	-0.222002658890803	0.95420562779934	1.10059091476526	0.860684772936045	0.895419714885974	1.03653903420278	0.804416233091709	0.00501334170536336	0.0121684045852339	0.0117904344775228
257	0.405465108108164	0.29	0.778760894084586	0.587401291216218	0.970120496952953	0.43852665556438	0.456157746537441	0.375570356750256	0.536745136324626	0.24	0.15	0.44	0.614380853452751	0.746210611646111	0.878040369839471	1.48970943322784	1.80936137755051	2.12901332187318	1.45022543186037	1.76189189995685	2.07327945474628	0.778760894084586	0.365953341466611	-0.0182754657470533	-0.695283829566331	-0.182876951408722	-0.121627184978864	-0.222002658890803	0.95420562779934	1.10059091476526	0.860684772936045	0.895419714885974	1.03653903420278	0.804416233091709	0.00501334170536336	0.0121684045852339	0.0117904344775228
257	0.405465108108164	0.29	0.796951010568336	0.601117828066617	0.992784193070055	0.414598012309799	0.447932474617527	0.364830470111826	0.53103447912323	0.25	0.14	0.43	0.587418261207928	0.721221874087823	0.855025486967718	1.40142660635836	1.72064709284981	2.03986757934126	1.3682021323184	1.67919568944739	1.99085344222357	0.796951010568336	0.351610100580663	0.0122011187556853	-0.668088861340358	-0.182876951408722	-0.121627184978864	-0.222002658890803	0.95420562779934	1.10059091476526	0.860684772936045	0.895419714885974	1.03653903420278	0.804416233091709	0.00501334170536336	0.0121684045852339	0.0117904344775228
257	0.405465108108164	0.29	0.831176590415069	0.629100305207411	1.03325287562273	0.552013727318554	0.503398041270148	0.432594594953446	0.574201487586851	0.24	0.14	0.42	0.706173749875215	0.821754332186779	0.937334914498342	1.70856631070856	1.98821007988649	2.26785384906442	1.66607179033622	1.93881606638076	2.21140689286896	0.831176590415069	0.36939092524534	-0.0281190552972318	-0.751875249985338	-0.182876951408722	-0.121627184978864	-0.222002658890803	0.95420562779934	1.10059091476526	0.860684772936045	0.895419714885974	1.03653903420278	0.804416233091709	0.00501334170536336	0.0121684045852339	0.0117904344775228
257	0.405465108108164	0.29	0.83825081559201	0.633505484175966	1.04299614700806	0.487467237343519	0.502000212059437	0.421633266620816	0.582367157498058	0.26	0.15	0.45	0.659754923428361	0.785509915103894	0.911264906779427	1.52987171139776	1.82147848460943	2.1130852578211	1.4958561745027	1.7815594029284	2.06669161456076	0.83825081559201	0.363135209638246	-0.0701451972875444	-0.744306755295761	-0.182876951408722	-0.121627184978864	-0.222002658890803	0.95420562779934	1.10059091476526	0.860684772936045	0.895419714885974	1.03653903420278	0.804416233091709	0.00501334170536336	0.0121684045852339	0.0117904344775228
257	0.405465108108164	0.29	0.856311729507276	0.646095031221817	1.06652842779274	0.446152042650859	0.458273393540797	0.378554008193271	0.537992778888322	0.27	0.14	0.45	0.584763995908965	0.707908977386549	0.831053958864133	1.33912027960804	1.62112454659828	1.90312881358851	1.30047025543836	1.57508641027881	1.84895030168158	0.856311729507276	0.363399706699017	0.0118913816019905	-0.655935760651037	-0.182876951408722	-0.121627184978864	-0.222002658890803	0.95420562779934	1.10059091476526	0.860684772936045	0.895419714885974	1.03653903420278	0.804416233091709	0.00501334170536336	0.0121684045852339	0.0117904344775228
257	0.405465108108164	0.29	0.856739929243257	0.645203831101561	1.06827602738495	0.41100216918883	0.391602467484222	0.318410120773144	0.464794814195301	0.25	0.15	0.45	0.511665434298167	0.629281023200593	0.746896612103019	1.21826661082498	1.49830730786539	1.7783480049058	1.18314211567927	1.45529861128541	1.72744238149298	0.856739929243257	0.355286879665959	0.00168700288508093	-0.67949996766125	-0.182876951408722	-0.121627184978864	-0.222002658890803	0.95420562779934	1.10059091476526	0.860684772936045	0.895419714885974	1.03653903420278	0.804416233091709	0.00501334170536336	0.0121684045852339	0.0117904344775228
257	0.405465108108164	0.29	0.864777753677309	0.651072118055777	1.07848338929884	0.475584242515107	0.49616985850163	0.414823151374544	0.577516565628717	0.25	0.14	0.43	0.664288336782595	0.794555098898296	0.924821861013997	1.57614254094822	1.88522366442026	2.1943047878923	1.53276170635639	1.83356930300957	2.13327295881949	0.864777753677309	0.330889515960762	0.00251499926027754	-0.69905554172175	-0.182876951408722	-0.121627184978864	-0.222002658890803	0.95420562779934	1.10059091476526	0.860684772936045	0.895419714885974	1.03653903420278	0.804416233091709	0.00501334170536336	0.0121684045852339	0.0117904344775228
257	0.405465108108164	0.29	0.881900525238544	0.666716772415884	1.0970842780612	0.472503402203201	0.437053414788066	0.364954730270384	0.509152099305748	0.22	0.14	0.38	0.625137427339191	0.748636542203468	0.872135657067745	1.59161092587545	1.90604185251276	2.22047277915008	1.5640581679487	1.87360666142964	2.18193832941281	0.881900525238544	0.321621816110684	0.0268073927704347	-0.707760584640012	-0.182876951408722	-0.121627184978864	-0.222002658890803	0.95420562779934	1.10059091476526	0.860684772936045	0.895419714885974	1.03653903420278	0.804416233091709	0.00501334170536336	0.0121684045852339	0.0117904344775228
257	0.405465108108164	0.29	0.887778067708712	0.672894259610001	1.10266187580742	0.488956039949324	0.440331117621779	0.370046698255831	0.510615536987727	0.25	0.15	0.48	0.59031668788023	0.702437849466727	0.814559011053224	1.39525309145969	1.66025897818697	1.92526486491425	1.34884080576903	1.60516360826029	1.86112573350328	0.887778067708712	0.36713889681156	0.0231177662067705	-0.644478432660607	-0.182876951408722	-0.121627184978864	-0.222002658890803	0.95420562779934	1.10059091476526	0.860684772936045	0.895419714885974	1.03653903420278	0.804416233091709	0.00501334170536336	0.0121684045852339	0.0117904344775228
257	0.405465108108164	0.29	0.897086103061728	0.677546737527904	1.11662546859555	0.427521832880223	0.440478923823198	0.360897645764342	0.520060201882053	0.27	0.16	0.44	0.555713676142627	0.67825369573337	0.800793715324112	1.2686945828006	1.54845350489549	1.82821242699039	1.24853307582935	1.5242530440798	1.79915244149293	0.897086103061728	0.36059837137104	-0.0323599917044579	-0.710310772806346	-0.182876951408722	-0.121627184978864	-0.222002658890803	0.95420562779934	1.10059091476526	0.860684772936045	0.895419714885974	1.03653903420278	0.804416233091709	0.00501334170536336	0.0121684045852339	0.0117904344775228
257	0.405465108108164	0.29	0.903827238875556	0.6814324670366	1.12622201071451	0.492223239174963	0.498442532965146	0.419400899042006	0.577484166888287	0.27	0.15	0.43	0.652774344847858	0.775798284276071	0.898822223704285	1.50583771770316	1.78963270694191	2.07342769618067	1.47719302802062	1.75511212186035	2.03349279444547	0.903827238875556	0.369995234438046	0.0178945739335793	-0.66234457709714	-0.182876951408722	-0.121627184978864	-0.222002658890803	0.95420562779934	1.10059091476526	0.860684772936045	0.895419714885974	1.03653903420278	0.804416233091709	0.00501334170536336	0.0121684045852339	0.0117904344775228
257	0.405465108108164	0.29	0.922095886120282	0.697844055788783	1.14634771645178	0.501017920376751	0.538799452448375	0.45484795412398	0.622750950772769	0.23	0.12	0.38	0.760869581593821	0.901303633951557	1.04173768630929	1.8884791276481	2.23703659807961	2.58559406851113	1.83212626762852	2.16996963771842	2.50756876199084	0.922095886120282	0.330091221290277	-0.00188723453232747	-0.732465253738516	-0.182876951408722	-0.121627184978864	-0.222002658890803	0.95420562779934	1.10059091476526	0.860684772936045	0.895419714885974	1.03653903420278	0.804416233091709	0.00501334170536336	0.0121684045852339	0.0117904344775228
257	0.405465108108164	0.29	0.949813167326887	0.715712842060156	1.18391349259362	0.435036609650568	0.430985751474183	0.354303364282618	0.507668138665747	0.27	0.15	0.42	0.552282177569655	0.67181340433389	0.791344631098125	1.27588260519575	1.55202371421599	1.82816482323623	1.25432069255548	1.52629669141124	1.79774871166351	0.949813167326887	0.344087111432543	0.0604042292441095	-0.651657405031668	-0.182876951408722	-0.121627184978864	-0.222002658890803	0.95420562779934	1.10059091476526	0.860684772936045	0.895419714885974	1.03653903420278	0.804416233091709	0.00501334170536336	0.0121684045852339	0.0117904344775228
257	0.405465108108164	0.29	0.954050543756825	0.720803637532576	1.18729744998107	0.441658214571367	0.501722463002663	0.413646800949603	0.589798125055723	0.25	0.14	0.44	0.669716103100367	0.812315269908252	0.954914436716136	1.60677844746631	1.94890142583409	2.29102440420187	1.55490368516672	1.88507486703095	2.21690403601634	0.954050543756825	0.34693547904488	0.0199782382270095	-0.674623400565047	-0.182876951408722	-0.121627184978864	-0.222002658890803	0.95420562779934	1.10059091476526	0.860684772936045	0.895419714885974	1.03653903420278	0.804416233091709	0.00501334170536336	0.0121684045852339	0.0117904344775228
257	0.405465108108164	0.29	0.963491691628364	0.728739037769095	1.19824434548763	0.453584927563078	0.447954887485578	0.371191917597252	0.524717857373904	0.26	0.13	0.43	0.580469195960857	0.700510978387247	0.820552760813636	1.34521057421439	1.62340186531334	1.9015931564123	1.29824511287175	1.56698196905632	1.83519859432505	0.963491691628364	0.351962610293975	-0.0577527352618854	-0.757826865994502	-0.182876951408722	-0.121627184978864	-0.222002658890803	0.95420562779934	1.10059091476526	0.860684772936045	0.895419714885974	1.03653903420278	0.804416233091709	0.00501334170536336	0.0121684045852339	0.0117904344775228
257	0.405465108108164	0.29	0.997775368973227	0.751459470051299	1.24409126789515	0.421002557340401	0.420666082514693	0.34364335132284	0.497688813706545	0.24	0.13	0.45	0.566695889372207	0.693712649587763	0.82072940980332	1.38559861639202	1.6961606841851	2.00672275197818	1.33051572250045	1.62849001730404	1.92946246928836	0.997775368973227	0.33925786000566	-0.00919478012196442	-0.717170392617112	-0.182876951408722	-0.121627184978864	-0.222002658890803	0.95420562779934	1.10059091476526	0.860684772936045	0.895419714885974	1.03653903420278	0.804416233091709	0.00501334170536336	0.0121684045852339	0.0117904344775228
257	0.405465108108164	0.29	1.01057117974517	0.765815007413095	1.25532735207725	0.519236686799798	0.538066500298515	0.4572305794061	0.61890242119093	0.25	0.13	0.45	0.737841171889753	0.868287544657557	0.998733917425361	1.76429146523951	2.07620875979253	2.38812605434556	1.69934694479185	1.99978041396362	2.30106448395218	1.01057117974517	0.344281567079874	-0.014517830871048	-0.716430019752417	-0.182876951408722	-0.121627184978864	-0.222002658890803	0.95420562779934	1.10059091476526	0.860684772936045	0.895419714885974	1.03653903420278	0.804416233091709	0.00501334170536336	0.0121684045852339	0.0117904344775228
257	0.405465108108164	0.29	1.03302205045466	0.780945328062876	1.28509877284643	0.455885443287951	0.517148679985203	0.428938604881502	0.605358755088903	0.27	0.16	0.43	0.667183325544101	0.804387789270186	0.941592252996271	1.53809990015326	1.85440602453905	2.17071214892483	1.51393245757678	1.82629928668712	2.13736725255483	1.03302205045466	0.352509152899817	0.0169202949963507	-0.661195803903169	-0.182876951408722	-0.121627184978864	-0.222002658890803	0.95420562779934	1.10059091476526	0.860684772936045	0.895419714885974	1.03653903420278	0.804416233091709	0.00501334170536336	0.0121684045852339	0.0117904344775228
257	0.405465108108164	0.29	1.03776290703006	0.785199507218679	1.29032630684143	0.445744796881998	0.513637498351697	0.42421353139048	0.603061465312915	0.26	0.16	0.44	0.664595662453018	0.804692043553748	0.944788424654478	1.54292279151132	1.86817002320515	2.19341725489898	1.5219751908747	1.84396931324488	2.16466377837307	1.03776290703006	0.365993172452441	0.0224166018669048	-0.637875723814725	-0.182876951408722	-0.121627184978864	-0.222002658890803	0.95420562779934	1.10059091476526	0.860684772936045	0.895419714885974	1.03653903420278	0.804416233091709	0.00501334170536336	0.0121684045852339	0.0117904344775228
257	0.405465108108164	0.29	1.06712564116326	0.808158227689362	1.32609305463716	0.465257486031836	0.490549053887489	0.408439522063536	0.572658585711441	0.23	0.13	0.44	0.680042261062691	0.816752713063645	0.953463165064599	1.6795275968652	2.01716687321945	2.3548061495737	1.61546463901816	1.94009699866505	2.26473948538769	1.06712564116326	0.332251715259436	0.0216448062254502	-0.693469990138249	-0.182876951408722	-0.121627184978864	-0.222002658890803	0.95420562779934	1.10059091476526	0.860684772936045	0.895419714885974	1.03653903420278	0.804416233091709	0.00501334170536336	0.0121684045852339	0.0117904344775228
257	0.405465108108164	0.29	1.06757015303402	0.806036723927545	1.32910358214049	0.414522877505346	0.501331984916499	0.408308717976756	0.594355251856242	0.22	0.14	0.36	0.705337679137055	0.8660318115919	1.02672594404675	1.81250996765995	2.22544653043542	2.63838309321088	1.80386025214393	2.21463223913257	2.62592722286078	1.06757015303402	0.296340992692073	0.00173767981829206	-0.741449977211738	-0.182876951408722	-0.121627184978864	-0.222002658890803	0.95420562779934	1.10059091476526	0.860684772936045	0.895419714885974	1.03653903420278	0.804416233091709	0.00501334170536336	0.0121684045852339	0.0117904344775228
257	0.405465108108164	0.29	1.08525512395059	0.822976387487374	1.34753386041381	0.483185677106074	0.459117647693888	0.384983262094137	0.533252033293639	0.24	0.12	0.43	0.630904727770604	0.752395033896732	0.873885340022859	1.53259918024704	1.82772447473456	2.12284976922208	1.46192448755087	1.74327370054983	2.02494015216259	1.08525512395059	0.324032028687517	0.0158599648837518	-0.725126978464091	-0.182876951408722	-0.121627184978864	-0.222002658890803	0.95420562779934	1.10059091476526	0.860684772936045	0.895419714885974	1.03653903420278	0.804416233091709	0.00501334170536336	0.0121684045852339	0.0117904344775228
257	0.405465108108164	0.29	1.1594914189008	0.876382124149984	1.44260071365161	0.420517112193931	0.495492385215953	0.404678779955489	0.586305990476417	0.23	0.14	0.37	0.673694652560932	0.824877870644378	0.976061088727825	1.66362678438041	2.03695979214048	2.41029279990055	1.64695931335581	2.01662958914782	2.38623104051603	1.1594914189008	0.311398982131444	0.0114569923026449	-0.712472919176724	-0.182876951408722	-0.121627184978864	-0.222002658890803	0.95420562779934	1.10059091476526	0.860684772936045	0.895419714885974	1.03653903420278	0.804416233091709	0.00501334170536336	0.0121684045852339	0.0117904344775228
257	0.405465108108164	0.29	1.22239240534092	0.920118068236941	1.52466674244491	0.402243160853701	0.498553682071816	0.403664799546051	0.593442564597582	0.25	0.15	0.39	0.651016930943166	0.804050510170336	0.957084089397506	1.55574984600204	1.92145764252722	2.2871654390524	1.54125866121113	1.90368872769481	2.26724943881458	1.22239240534092	0.309776380878568	-0.0151602177807033	-0.731820654686468	-0.182876951408722	-0.121627184978864	-0.222002658890803	0.95420562779934	1.10059091476526	0.860684772936045	0.895419714885974	1.03653903420278	0.804416233091709	0.00501334170536336	0.0121684045852339	0.0117904344775228
257	0.405465108108164	0.29	1.24349723832362	0.939479217987736	1.5475152586595	0.412480410180532	0.477796970866646	0.388766562412011	0.56682737932128	0.24	0.13	0.36	0.632603348510951	0.777474178343305	0.922345008175658	1.5255495706589	1.87491166741663	2.22427376417435	1.5015989455082	1.84547161485538	2.18988199641581	1.24349723832362	0.304207879185438	0.0112275744285975	-0.743387226249322	-0.182876951408722	-0.121627184978864	-0.222002658890803	0.95420562779934	1.10059091476526	0.860684772936045	0.895419714885974	1.03653903420278	0.804416233091709	0.00501334170536336	0.0121684045852339	0.0117904344775228
257	0.405465108108164	0.3	0.569154856107023	0.434335065305127	0.703974646908919	0.571075159492735	0.514610812819081	0.444978898795408	0.584242726842755	0.22	0.14	0.44	0.765685318069726	0.885502537226299	1.00531975638287	1.95915709408143	2.26573311083919	2.57230912759695	1.89474203528676	2.19133289539862	2.4889375728766	0.569154856107023	0.387214802141602	0.0598011094744978	-0.641470775314293	-0.182876951408722	-0.121627184978864	-0.222002658890803	0.95420562779934	1.10059091476526	0.860684772936045	0.895419714885974	1.03653903420278	0.804416233091709	0.00501334170536336	0.0121684045852339	0.0117904344775228
257	0.405465108108164	0.3	0.585122551004385	0.445550362043476	0.724694739965293	0.508175967175661	0.473312157430909	0.400612739536653	0.546011575325166	0.29	0.16	0.43	0.600715435005926	0.709727600958353	0.81873976691078	1.33746783851861	1.58017887517973	1.82288991184085	1.31954517964959	1.55912741409839	1.79829241294999	0.585122551004385	0.419303741116061	0.0197319294441444	-0.629463226764168	-0.182876951408722	-0.121627184978864	-0.222002658890803	0.95420562779934	1.10059091476526	0.860684772936045	0.895419714885974	1.03653903420278	0.804416233091709	0.00501334170536336	0.0121684045852339	0.0117904344775228
257	0.405465108108164	0.3	0.606471812468261	0.460521338157313	0.752422286779209	0.612423650455655	0.547311066436493	0.479332445787179	0.615289687085807	0.23	0.13	0.44	0.803528371490603	0.917484250811096	1.03144013013159	1.99884671855219	2.28232188075082	2.56579704294945	1.91535980460095	2.18709678289054	2.4590466343172	0.606471812468261	0.390156827408549	-0.0310666886668755	-0.735903049920564	-0.182876951408722	-0.121627184978864	-0.222002658890803	0.95420562779934	1.10059091476526	0.860684772936045	0.895419714885974	1.03653903420278	0.804416233091709	0.00501334170536336	0.0121684045852339	0.0117904344775228
257	0.405465108108164	0.3	0.608566714540051	0.462226546046666	0.754906883033435	0.515062791983963	0.482393697158408	0.409313493100559	0.555473901216256	0.24	0.14	0.39	0.676443730137957	0.797218262777146	0.917992795416335	1.65764890486497	1.95361110075094	2.24957329663692	1.63004533706841	1.92171137005484	2.21129206402232	0.608566714540051	0.367143257676975	-0.0210198893711271	-0.730784519087555	-0.182876951408722	-0.121627184978864	-0.222002658890803	0.95420562779934	1.10059091476526	0.860684772936045	0.895419714885974	1.03653903420278	0.804416233091709	0.00501334170536336	0.0121684045852339	0.0117904344775228
257	0.405465108108164	0.3	0.619151093655739	0.473101179730323	0.765201007581154	0.565615962414844	0.512169541518008	0.442092572502087	0.582246510533929	0.23	0.13	0.47	0.743566358311863	0.861430534038216	0.97929470976457	1.85623383672141	2.15046913754546	2.44470443836952	1.76707416640224	2.0471324878116	2.32846807086207	0.619151093655739	0.395397688558568	-0.0417925224940939	-0.714550125328529	-0.182876951408722	-0.121627184978864	-0.222002658890803	0.95420562779934	1.10059091476526	0.860684772936045	0.895419714885974	1.03653903420278	0.804416233091709	0.00501334170536336	0.0121684045852339	0.0117904344775228
257	0.405465108108164	0.3	0.62488872974494	0.475196070560461	0.774581388929418	0.498292192241163	0.476545373134281	0.401887930791313	0.551202815477249	0.23	0.13	0.44	0.66928777322489	0.793619233594962	0.917950693965035	1.65336701155911	1.96050774129985	2.26764847104059	1.59218302373689	1.88733008264055	2.18417507095136	0.62488872974494	0.354961656553153	-0.00569558895913528	-0.715654457984401	-0.182876951408722	-0.121627184978864	-0.222002658890803	0.95420562779934	1.10059091476526	0.860684772936045	0.895419714885974	1.03653903420278	0.804416233091709	0.00501334170536336	0.0121684045852339	0.0117904344775228
257	0.405465108108164	0.3	0.636784703248475	0.48330592630716	0.790263480189789	0.597846010011587	0.518741062563024	0.45231513734531	0.585166987780738	0.22	0.13	0.48	0.772642238909122	0.886110640349427	0.999579041789732	1.96125994691494	2.24928591776988	2.53731188862482	1.8520365418204	2.12430504026668	2.395495514106	0.636784703248475	0.392702998886039	-0.018489334590183	-0.731498829831912	-0.182876951408722	-0.121627184978864	-0.222002658890803	0.95420562779934	1.10059091476526	0.860684772936045	0.895419714885974	1.03653903420278	0.804416233091709	0.00501334170536336	0.0121684045852339	0.0117904344775228
257	0.405465108108164	0.3	0.648127036320447	0.495310839784946	0.800943232855948	0.439430038939924	0.440999406064509	0.363232735428316	0.518766076700703	0.23	0.14	0.41	0.61397383727241	0.745423171336702	0.876872505400993	1.54088807799633	1.87078603035868	2.20068398272103	1.50138575629806	1.82230402086712	2.14432924109265	0.648127036320447	0.343324058427479	-0.0227148994066509	-0.744576939989744	-0.182876951408722	-0.121627184978864	-0.222002658890803	0.95420562779934	1.10059091476526	0.860684772936045	0.895419714885974	1.03653903420278	0.804416233091709	0.00501334170536336	0.0121684045852339	0.0117904344775228
257	0.405465108108164	0.3	0.654587916043644	0.499454953859155	0.809720878228133	0.412917641040355	0.447355621947142	0.364072660927217	0.530638582967068	0.22	0.14	0.36	0.626211242829613	0.769459369162406	0.9127074954952	1.60156544555208	1.96792943518282	2.33429342481356	1.59023498613479	1.9530813902748	2.31322055490418	0.654587916043644	0.344630495123898	-0.0156876099719117	-0.737848141303815	-0.182876951408722	-0.121627184978864	-0.222002658890803	0.95420562779934	1.10059091476526	0.860684772936045	0.895419714885974	1.03653903420278	0.804416233091709	0.00501334170536336	0.0121684045852339	0.0117904344775228
257	0.405465108108164	0.3	0.665426064074921	0.506108496154212	0.824743631995629	0.536764687389359	0.510280915775085	0.436268658703864	0.584293172846307	0.27	0.15	0.5	0.679964513993234	0.795319370238216	0.910674226483198	1.57066586841747	1.83712673767101	2.10358760692454	1.51096104905538	1.76760724522935	2.02328957713358	0.665426064074921	0.410844890212851	0.0093326824610387	-0.64580793701378	-0.182876951408722	-0.121627184978864	-0.222002658890803	0.95420562779934	1.10059091476526	0.860684772936045	0.895419714885974	1.03653903420278	0.804416233091709	0.00501334170536336	0.0121684045852339	0.0117904344775228
257	0.405465108108164	0.3	0.683660730112408	0.522189641296665	0.84513181892815	0.472371277664334	0.466391614022045	0.389432746600767	0.543350481443323	0.25	0.15	0.42	0.623796078060472	0.747069326364329	0.870342574668185	1.4804669857763	1.77303370871997	2.06560043166364	1.44722250879175	1.73261192173179	2.01824618399109	0.683660730112408	0.377167318679483	0.0431894740700616	-0.64746097080577	-0.182876951408722	-0.121627184978864	-0.222002658890803	0.95420562779934	1.10059091476526	0.860684772936045	0.895419714885974	1.03653903420278	0.804416233091709	0.00501334170536336	0.0121684045852339	0.0117904344775228
257	0.405465108108164	0.3	0.694632375243845	0.529684359056167	0.859580391431522	0.525446368031701	0.456700404558071	0.388936985365441	0.5244638237507	0.31	0.15	0.51	0.556725391600932	0.653722122448702	0.750718853296473	1.18845320453003	1.39551413141443	1.60257505829883	1.14380718672655	1.34352116226139	1.54250223552932	0.694632375243845	0.393367841052485	-0.0174282924697329	-0.667227124670862	-0.182876951408722	-0.121627184978864	-0.222002658890803	0.95420562779934	1.10059091476526	0.860684772936045	0.895419714885974	1.03653903420278	0.804416233091709	0.00501334170536336	0.0121684045852339	0.0117904344775228
257	0.405465108108164	0.3	0.702294293096023	0.536528969531503	0.868059616660544	0.518172682011689	0.459434757374832	0.390264759532057	0.528604755217607	0.23	0.14	0.43	0.65094260802577	0.766314794965991	0.881686981906211	1.61068826160603	1.89616446938421	2.18164067716238	1.56466247222828	1.84137899373096	2.11852594195149	0.702294293096023	0.378902488521246	-0.0219082118948696	-0.725113255535176	-0.182876951408722	-0.121627184978864	-0.222002658890803	0.95420562779934	1.10059091476526	0.860684772936045	0.895419714885974	1.03653903420278	0.804416233091709	0.00501334170536336	0.0121684045852339	0.0117904344775228
257	0.405465108108164	0.3	0.708277433196899	0.538122542592933	0.878432323800865	0.533720446347162	0.463814180890115	0.396128663948653	0.531499697831577	0.27	0.15	0.49	0.610776643012012	0.715138524845934	0.819500406679857	1.39619110753559	1.63475480025254	1.87331849296948	1.34176275182108	1.57175570713251	1.80077190392054	0.708277433196899	0.40229378861836	0.0333335291269111	-0.621098930093097	-0.182876951408722	-0.121627184978864	-0.222002658890803	0.95420562779934	1.10059091476526	0.860684772936045	0.895419714885974	1.03653903420278	0.804416233091709	0.00501334170536336	0.0121684045852339	0.0117904344775228
257	0.405465108108164	0.3	0.709811297690964	0.540029100336656	0.879593495045271	0.457581966771135	0.438339164998299	0.36382680016176	0.512851529834839	0.23	0.14	0.41	0.611332992532232	0.736535058339155	0.861737124146079	1.52454279513168	1.83677182528906	2.14900085544645	1.49040622976786	1.79618524795414	2.10205099421002	0.709811297690964	0.374008855318589	-0.0118086539945622	-0.704568775321747	-0.182876951408722	-0.121627184978864	-0.222002658890803	0.95420562779934	1.10059091476526	0.860684772936045	0.895419714885974	1.03653903420278	0.804416233091709	0.00501334170536336	0.0121684045852339	0.0117904344775228
257	0.405465108108164	0.3	0.71362242290317	0.544244118649794	0.883000727156545	0.574625544544237	0.515384494244109	0.446151988759457	0.584616999728761	0.26	0.14	0.43	0.70572951479763	0.815242469429443	0.924755424061257	1.65404410480053	1.91071362649396	2.16738314818738	1.6038344133191	1.85183069932039	2.10050307222212	0.71362242290317	0.377220229241743	-0.0259029202090892	-0.707282006876313	-0.182876951408722	-0.121627184978864	-0.222002658890803	0.95420562779934	1.10059091476526	0.860684772936045	0.895419714885974	1.03653903420278	0.804416233091709	0.00501334170536336	0.0121684045852339	0.0117904344775228
257	0.405465108108164	0.3	0.718133808322227	0.547734132152904	0.888533484491549	0.52845208050144	0.507015686986627	0.43223887104601	0.581792502927245	0.23	0.13	0.38	0.727762233212888	0.853664242973828	0.979566252734769	1.81883119123971	2.13348684653802	2.44814250183633	1.78145211340643	2.08951710604252	2.39773522678915	0.718133808322227	0.357262780736869	-0.0102352937352996	-0.750124560134186	-0.182876951408722	-0.121627184978864	-0.222002658890803	0.95420562779934	1.10059091476526	0.860684772936045	0.895419714885974	1.03653903420278	0.804416233091709	0.00501334170536336	0.0121684045852339	0.0117904344775228
257	0.405465108108164	0.3	0.740598888976961	0.563918925004929	0.917278852948992	0.540658035046814	0.484250674910183	0.414561964606638	0.553939385213729	0.25	0.16	0.4	0.66172060826679	0.772957189787593	0.884193771308396	1.56494714285314	1.82801794381805	2.09108874478296	1.55147392987496	1.81225563144593	2.07331625259023	0.740598888976961	0.359530133623691	0.0162746672345494	-0.682522421953202	-0.182876951408722	-0.121627184978864	-0.222002658890803	0.95420562779934	1.10059091476526	0.860684772936045	0.895419714885974	1.03653903420278	0.804416233091709	0.00501334170536336	0.0121684045852339	0.0117904344775228
257	0.405465108108164	0.3	0.755929231951895	0.575270876845048	0.936587587058742	0.48723864820577	0.420766095850001	0.353373377105072	0.488158814594931	0.21	0.13	0.42	0.624616732870591	0.743738948999533	0.862861165128474	1.64674425328649	1.96079895999849	2.2748536667105	1.58878524619222	1.89126231321413	2.19454782827528	0.755929231951895	0.344929254935788	0.00715746863744519	-0.735154182489832	-0.182876951408722	-0.121627184978864	-0.222002658890803	0.95420562779934	1.10059091476526	0.860684772936045	0.895419714885974	1.03653903420278	0.804416233091709	0.00501334170536336	0.0121684045852339	0.0117904344775228
257	0.405465108108164	0.3	0.773777567327954	0.589415915215855	0.958139219440054	0.474255264840786	0.457611710448361	0.382386402032781	0.53283701886394	0.28	0.16	0.49	0.582962473403368	0.697646289625259	0.812330105847149	1.31830186676088	1.57764598565405	1.83699010454722	1.2838320598632	1.5356095658209	1.78881281005578	0.773777567327954	0.407442969675935	0.0196326769163808	-0.612479523938259	-0.182876951408722	-0.121627184978864	-0.222002658890803	0.95420562779934	1.10059091476526	0.860684772936045	0.895419714885974	1.03653903420278	0.804416233091709	0.00501334170536336	0.0121684045852339	0.0117904344775228
257	0.405465108108164	0.3	0.797167263724273	0.607008195159436	0.987326332289109	0.544136053130257	0.532887178395193	0.456734601368708	0.609039755421678	0.25	0.14	0.42	0.741263724458209	0.864856600287148	0.988449476116087	1.78281874254763	2.08007286169968	2.37732698085174	1.73519009090985	2.02452396687437	2.31377886412483	0.797167263724273	0.367681349961559	-0.0332096362027885	-0.715784493272645	-0.182876951408722	-0.121627184978864	-0.222002658890803	0.95420562779934	1.10059091476526	0.860684772936045	0.895419714885974	1.03653903420278	0.804416233091709	0.00501334170536336	0.0121684045852339	0.0117904344775228
257	0.405465108108164	0.3	0.802691398414995	0.613281400770301	0.99210139605969	0.426798222339072	0.449517222963132	0.368182824132522	0.530851621793742	0.24	0.14	0.44	0.604142132946539	0.737601745863634	0.871061358780729	1.46952416885674	1.79415328517313	2.11878240148952	1.43120847808687	1.7475349644644	2.06350061380222	0.802691398414995	0.358598728665359	-0.0157449065131895	-0.711665071745483	-0.182876951408722	-0.121627184978864	-0.222002658890803	0.95420562779934	1.10059091476526	0.860684772936045	0.895419714885974	1.03653903420278	0.804416233091709	0.00501334170536336	0.0121684045852339	0.0117904344775228
257	0.405465108108164	0.3	0.817059646438195	0.620006288358924	1.01411300451747	0.483925493944012	0.495347529248546	0.415481440866214	0.575213617630877	0.25	0.14	0.41	0.674950091064487	0.804692645904564	0.93443520074464	1.62489966666706	1.93724666373123	2.24959366079539	1.58858084192328	1.89353425103555	2.19910630039234	0.817059646438195	0.347674899962773	0.0167541087764669	-0.676555357643282	-0.182876951408722	-0.121627184978864	-0.222002658890803	0.95420562779934	1.10059091476526	0.860684772936045	0.895419714885974	1.03653903420278	0.804416233091709	0.00501334170536336	0.0121684045852339	0.0117904344775228
257	0.405465108108164	0.3	0.83455586546305	0.635387304830052	1.03372442609605	0.566976338429974	0.531572461157344	0.459041859219402	0.604103063095287	0.25	0.16	0.48	0.737793589912349	0.854368172616628	0.970942755320906	1.75701451758179	2.03463042126129	2.31224632494079	1.7080070603712	1.97840769858232	2.24806647828032	0.83455586546305	0.383323450449348	-0.0521472389609341	-0.725110927444296	-0.182876951408722	-0.121627184978864	-0.222002658890803	0.95420562779934	1.10059091476526	0.860684772936045	0.895419714885974	1.03653903420278	0.804416233091709	0.00501334170536336	0.0121684045852339	0.0117904344775228
257	0.405465108108164	0.3	0.841278434444008	0.642400286162517	1.0401565827255	0.475658416035592	0.491709491928471	0.411106045501544	0.572312938355399	0.25	0.14	0.43	0.665141994448128	0.795552961891802	0.925963929335477	1.5946797421522	1.90734039156654	2.22000104098088	1.54657667875581	1.85111408953667	2.15446159881275	0.841278434444008	0.364734607033025	-0.0102815159978914	-0.710824981809205	-0.182876951408722	-0.121627184978864	-0.222002658890803	0.95420562779934	1.10059091476526	0.860684772936045	0.895419714885974	1.03653903420278	0.804416233091709	0.00501334170536336	0.0121684045852339	0.0117904344775228
257	0.405465108108164	0.3	0.852675221622444	0.649589016566193	1.0557614266787	0.525570773661766	0.482840017960124	0.411215974803466	0.554464061116782	0.25	0.14	0.48	0.662110237967821	0.777434094929694	0.892757951891568	1.57963683489665	1.85477200416764	2.12990717343862	1.51701236623297	1.78085085314912	2.04579460629892	0.852675221622444	0.381108238807453	0.000860464683517007	-0.675777137669953	-0.182876951408722	-0.121627184978864	-0.222002658890803	0.95420562779934	1.10059091476526	0.860684772936045	0.895419714885974	1.03653903420278	0.804416233091709	0.00501334170536336	0.0121684045852339	0.0117904344775228
257	0.405465108108164	0.3	0.862244198681257	0.657625470362322	1.06686292700019	0.525006155716534	0.510128565473946	0.434370845124905	0.585886285822987	0.25	0.14	0.4	0.703255774425029	0.825909158948154	0.948562543471279	1.68721322318044	1.98147659045168	2.27573995772292	1.65312544561085	1.9411905613639	2.22909063155945	0.862244198681257	0.346308967468241	-0.00725889745079522	-0.715660466322687	-0.182876951408722	-0.121627184978864	-0.222002658890803	0.95420562779934	1.10059091476526	0.860684772936045	0.895419714885974	1.03653903420278	0.804416233091709	0.00501334170536336	0.0121684045852339	0.0117904344775228
257	0.405465108108164	0.3	0.874479767592349	0.668358200835854	1.08060133434884	0.415751386549418	0.413570469971437	0.337025443953535	0.49011549598934	0.24	0.15	0.42	0.548994451939721	0.673681757783619	0.798369063627518	1.32537076725064	1.62638821766176	1.92740566807288	1.30445901291266	1.60129542105958	1.89670496829895	0.874479767592349	0.351249551435591	0.0143811727712793	-0.677532194746309	-0.182876951408722	-0.121627184978864	-0.222002658890803	0.95420562779934	1.10059091476526	0.860684772936045	0.895419714885974	1.03653903420278	0.804416233091709	0.00501334170536336	0.0121684045852339	0.0117904344775228
257	0.405465108108164	0.3	0.884578909363991	0.672118039593531	1.09703977913445	0.493180483280626	0.496112735268736	0.417591059158689	0.574634411378783	0.26	0.14	0.45	0.655844159484505	0.779165723824173	0.902487288163842	1.52631368612925	1.81331386555366	2.10031404497808	1.47885561387398	1.7569066190795	2.03525484133233	0.884578909363991	0.35161335058344	0.00305954148300919	-0.680830275982457	-0.182876951408722	-0.121627184978864	-0.222002658890803	0.95420562779934	1.10059091476526	0.860684772936045	0.895419714885974	1.03653903420278	0.804416233091709	0.00501334170536336	0.0121684045852339	0.0117904344775228
257	0.405465108108164	0.3	0.89342269783747	0.681034786527407	1.10581060914753	0.439554534360666	0.442931456872506	0.364843819307998	0.521019094437014	0.22	0.12	0.4	0.622220311954116	0.755394321307776	0.888568330661435	1.57667123720682	1.91412667872399	2.25158212024116	1.52528818807293	1.8518133180697	2.17669433749661	0.89342269783747	0.324785827205797	-0.0237606208680432	-0.756168723805158	-0.182876951408722	-0.121627184978864	-0.222002658890803	0.95420562779934	1.10059091476526	0.860684772936045	0.895419714885974	1.03653903420278	0.804416233091709	0.00501334170536336	0.0121684045852339	0.0117904344775228
257	0.405465108108164	0.3	0.894839584673348	0.681017063501135	1.10866210584556	0.536283440042396	0.499154767443312	0.426686180288233	0.571623354598391	0.22	0.13	0.36	0.734597274988486	0.85936163133681	0.984125987685134	1.88070278750785	2.20012225822342	2.51954172893898	1.85094949117127	2.16629176286435	2.47959811235251	0.894839584673348	0.297817851153046	0.0315501267053914	-0.746873049607131	-0.182876951408722	-0.121627184978864	-0.222002658890803	0.95420562779934	1.10059091476526	0.860684772936045	0.895419714885974	1.03653903420278	0.804416233091709	0.00501334170536336	0.0121684045852339	0.0117904344775228
257	0.405465108108164	0.3	0.895603689660431	0.682794574246687	1.10841280507417	0.494048715877359	0.467325194752628	0.393488181485091	0.541162208020165	0.21	0.13	0.4	0.691770593044361	0.821579509449246	0.95138842585413	1.8126953964746	2.15284287824737	2.49299036002013	1.75689544298532	2.08712632966608	2.41696663537542	0.895603689660431	0.326122599255783	-0.00129509286861736	-0.755672657591176	-0.182876951408722	-0.121627184978864	-0.222002658890803	0.95420562779934	1.10059091476526	0.860684772936045	0.895419714885974	1.03653903420278	0.804416233091709	0.00501334170536336	0.0121684045852339	0.0117904344775228
257	0.405465108108164	0.3	0.899124946134779	0.685612374139579	1.11263751812998	0.493609364058049	0.513390139966482	0.432203583128064	0.5945766968049	0.22	0.14	0.35	0.738151169118164	0.876807936869207	1.01546470462025	1.87333190925505	2.22522479831259	2.57711768737013	1.85536802651707	2.20484269102562	2.55192138841038	0.899124946134779	0.332235975869739	-0.0188513821007912	-0.746477062037558	-0.182876951408722	-0.121627184978864	-0.222002658890803	0.95420562779934	1.10059091476526	0.860684772936045	0.895419714885974	1.03653903420278	0.804416233091709	0.00501334170536336	0.0121684045852339	0.0117904344775228
257	0.405465108108164	0.3	0.906098431578778	0.688593889849876	1.12360297330768	0.407787055252522	0.416577104798539	0.338197496428438	0.49495671316864	0.26	0.15	0.44	0.52875538469155	0.651298101338997	0.773840817986444	1.2251007103072	1.50902627126454	1.79295183222187	1.20013881376621	1.47877128425545	1.75662611285086	0.906098431578778	0.371325745625673	-0.0420157731696839	-0.713438943246076	-0.182876951408722	-0.121627184978864	-0.222002658890803	0.95420562779934	1.10059091476526	0.860684772936045	0.895419714885974	1.03653903420278	0.804416233091709	0.00501334170536336	0.0121684045852339	0.0117904344775228
257	0.405465108108164	0.3	0.907241772857482	0.693072381581513	1.12141116413345	0.453073042954409	0.448190334192797	0.371307656463979	0.525073011921616	0.26	0.13	0.42	0.586260760644008	0.707651462777341	0.829042164910675	1.37154161203434	1.65553196319999	1.93952231436564	1.33023156051981	1.60556072795911	1.88091335419871	0.907241772857482	0.347490649925785	0.00763948754127375	-0.68789617186864	-0.182876951408722	-0.121627184978864	-0.222002658890803	0.95420562779934	1.10059091476526	0.860684772936045	0.895419714885974	1.03653903420278	0.804416233091709	0.00501334170536336	0.0121684045852339	0.0117904344775228
257	0.405465108108164	0.3	0.908366268980819	0.694246160639488	1.12248637732215	0.500446090602793	0.500202439307163	0.422175639097299	0.578229239517026	0.25	0.15	0.46	0.679119018600684	0.804634275938546	0.930149533276409	1.61867795188183	1.91784315578997	2.21700835969812	1.56640252476085	1.85714336336219	2.14693598097061	0.908366268980819	0.369021553138595	0.00756066311323616	-0.667949024289822	-0.182876951408722	-0.121627184978864	-0.222002658890803	0.95420562779934	1.10059091476526	0.860684772936045	0.895419714885974	1.03653903420278	0.804416233091709	0.00501334170536336	0.0121684045852339	0.0117904344775228
257	0.405465108108164	0.3	0.971060683193664	0.739094811277351	1.20302655510998	0.567184138486486	0.540464156083498	0.466751526614725	0.614176785552271	0.22	0.13	0.4	0.796009758461045	0.921721125287274	1.0474324921135	2.01702102047457	2.33556293118093	2.6541048418873	1.96812662746344	2.27928872784132	2.58925211483764	0.971060683193664	0.318735587475864	-0.000933531115619273	-0.749847817069947	-0.182876951408722	-0.121627184978864	-0.222002658890803	0.95420562779934	1.10059091476526	0.860684772936045	0.895419714885974	1.03653903420278	0.804416233091709	0.00501334170536336	0.0121684045852339	0.0117904344775228
257	0.405465108108164	0.3	0.973147561562202	0.742843843767829	1.20345127935657	0.479099726243611	0.509414221559966	0.426482466136554	0.592345976983379	0.24	0.13	0.42	0.703782376295379	0.840636555626513	0.977490734957648	1.72200033077532	2.0568523390292	2.39170434728308	1.6668796923652	1.99114295438793	2.31516987106465	0.973147561562202	0.345027220764966	-0.0585764339408644	-0.757823048248628	-0.182876951408722	-0.121627184978864	-0.222002658890803	0.95420562779934	1.10059091476526	0.860684772936045	0.895419714885974	1.03653903420278	0.804416233091709	0.00501334170536336	0.0121684045852339	0.0117904344775228
257	0.405465108108164	0.3	0.995611063579702	0.759275066257959	1.23194706090144	0.437084792681174	0.476765676355879	0.39229050414189	0.561240848569868	0.21	0.14	0.42	0.683099768210517	0.830197314415836	0.977294860621154	1.77093826592237	2.15228911029566	2.53363995466895	1.72627346534263	2.09897433254407	2.46979335585675	0.995611063579702	0.324043446440296	0.01508666530213	-0.720189373644822	-0.182876951408722	-0.121627184978864	-0.222002658890803	0.95420562779934	1.10059091476526	0.860684772936045	0.895419714885974	1.03653903420278	0.804416233091709	0.00501334170536336	0.0121684045852339	0.0117904344775228
257	0.405465108108164	0.3	0.996787144954396	0.756481489647546	1.23709280026125	0.454038525818186	0.451464169959564	0.374170594650291	0.528757745268836	0.27	0.15	0.42	0.575566388519479	0.694462914950413	0.813359441381347	1.31273789290492	1.58391421364551	1.85509053438609	1.28929177237688	1.55577763156859	1.82221361180015	0.996787144954396	0.333106702694713	0.00233898653618245	-0.701848735907844	-0.182876951408722	-0.121627184978864	-0.222002658890803	0.95420562779934	1.10059091476526	0.860684772936045	0.895419714885974	1.03653903420278	0.804416233091709	0.00501334170536336	0.0121684045852339	0.0117904344775228
257	0.405465108108164	0.3	1.0272543661951	0.783382456792953	1.27112627559725	0.497902349661633	0.520379743507384	0.438791449753853	0.601968037260915	0.24	0.15	0.42	0.719535867748258	0.853325402109009	0.98711493646976	1.74903667759588	2.07425021199233	2.39946374638878	1.71694217255764	2.03680067549915	2.35606301605308	1.0272543661951	0.337069008927637	0.0351646679970297	-0.659840832872878	-0.182876951408722	-0.121627184978864	-0.222002658890803	0.95420562779934	1.10059091476526	0.860684772936045	0.895419714885974	1.03653903420278	0.804416233091709	0.00501334170536336	0.0121684045852339	0.0117904344775228
257	0.405465108108164	0.3	1.03009996609744	0.786004938916543	1.27419499327835	0.433987314112366	0.481809210546726	0.395900910638395	0.567717510455057	0.24	0.15	0.47	0.650107893810376	0.791177697929232	0.932247502048088	1.58255190909981	1.92595688841198	2.26936186772415	1.53408454468851	1.86718025014693	2.2008015326782	1.03009996609744	0.366290410237142	0.0149965559195406	-0.660396569240977	-0.182876951408722	-0.121627184978864	-0.222002658890803	0.95420562779934	1.10059091476526	0.860684772936045	0.895419714885974	1.03653903420278	0.804416233091709	0.00501334170536336	0.0121684045852339	0.0117904344775228
257	0.405465108108164	0.3	1.03495496644891	0.787612391535503	1.28229754136232	0.536380908908738	0.593154745943659	0.507055872133462	0.679253619753856	0.28	0.15	0.49	0.772188182081635	0.903306933486751	1.03442568489187	1.7444196323735	2.04062479250273	2.33682995263195	1.68028409123432	1.9654105617225	2.2516321590314	1.03495496644891	0.386006069079441	-0.0362210663960797	-0.686665535688244	-0.182876951408722	-0.121627184978864	-0.222002658890803	0.95420562779934	1.10059091476526	0.860684772936045	0.895419714885974	1.03653903420278	0.804416233091709	0.00501334170536336	0.0121684045852339	0.0117904344775228
257	0.405465108108164	0.3	1.05001982134524	0.802371463516246	1.29766817917424	0.447122277635859	0.466115677156907	0.385191076939946	0.547040277373869	0.26	0.14	0.4	0.603561382631337	0.730363290878689	0.857165199126041	1.40145428904169	1.69588511792801	1.99031594681434	1.37999482675339	1.67015071290686	1.96001293033742	1.05001982134524	0.343368983145475	0.000837930906659517	-0.691648961748266	-0.182876951408722	-0.121627184978864	-0.222002658890803	0.95420562779934	1.10059091476526	0.860684772936045	0.895419714885974	1.03653903420278	0.804416233091709	0.00501334170536336	0.0121684045852339	0.0117904344775228
257	0.405465108108164	0.3	1.08834501103579	0.831423232965562	1.34526678910602	0.428771625546752	0.440957889277256	0.36149315313203	0.520422625422481	0.27	0.12	0.51	0.562120146974456	0.685687436629112	0.809254726283768	1.29554048197799	1.58033088996737	1.86512129795675	1.20301458172794	1.46786557292146	1.73201462498671	1.08834501103579	0.352826608805282	-0.0105418739407854	-0.705622088864308	-0.182876951408722	-0.121627184978864	-0.222002658890803	0.95420562779934	1.10059091476526	0.860684772936045	0.895419714885974	1.03653903420278	0.804416233091709	0.00501334170536336	0.0121684045852339	0.0117904344775228
257	0.405465108108164	0.3	1.14169846429136	0.86877622976583	1.41462069881688	0.443326727679021	0.491838273220057	0.405789237094084	0.577887309346031	0.23	0.13	0.39	0.685212732563693	0.830514504489891	0.975816276416088	1.71780950117124	2.08207705267742	2.44634460418361	1.67469953455201	2.02988754104426	2.38530971716244	1.14169846429136	0.314877388309048	-0.0164594789805566	-0.746604524437273	-0.182876951408722	-0.121627184978864	-0.222002658890803	0.95420562779934	1.10059091476526	0.860684772936045	0.895419714885974	1.03653903420278	0.804416233091709	0.00501334170536336	0.0121684045852339	0.0117904344775228
257	0.405465108108164	0.3	1.14389172969927	0.870072737809104	1.41771072158944	0.482349806143589	0.530227824147727	0.444467757109545	0.615987891185908	0.26	0.14	0.41	0.699992857106643	0.835056499837691	0.970120142568739	1.6335104630565	1.9486963557978	2.26388224853911	1.60316007886182	1.91175998840136	2.22172383773759	1.14389172969927	0.336068112172534	0.0213123872100677	-0.663424002215424	-0.182876951408722	-0.121627184978864	-0.222002658890803	0.95420562779934	1.10059091476526	0.860684772936045	0.895419714885974	1.03653903420278	0.804416233091709	0.00501334170536336	0.0121684045852339	0.0117904344775228
257	0.405465108108164	0.3	1.1634064690031	0.886756023386777	1.44005691461943	0.379671550174662	0.451712092127904	0.3615645271827	0.541859657073108	0.25	0.15	0.39	0.580643000637725	0.725412602395472	0.870182204153218	1.38161483452177	1.72608782249654	2.07056081047131	1.36784988840534	1.70900394447073	2.0508616739702	1.1634064690031	0.315029031763721	-0.0519234357241841	-0.764891479741848	-0.182876951408722	-0.121627184978864	-0.222002658890803	0.95420562779934	1.10059091476526	0.860684772936045	0.895419714885974	1.03653903420278	0.804416233091709	0.00501334170536336	0.0121684045852339	0.0117904344775228
257	0.405465108108164	0.31	0.592568206696444	0.454965360447348	0.73017105294554	0.546979983474799	0.487953374440754	0.418620889475575	0.557285859405933	0.28	0.16	0.51	0.632902058402175	0.737724043046972	0.842546027691768	1.4200068449249	1.65519005173893	1.89037325855296	1.37003554066061	1.59716075445149	1.8244543668989	0.592568206696444	0.437118753949742	0.0132465946148994	-0.613544322447643	-0.182876951408722	-0.121627184978864	-0.222002658890803	0.95420562779934	1.10059091476526	0.860684772936045	0.895419714885974	1.03653903420278	0.804416233091709	0.00501334170536336	0.0121684045852339	0.0117904344775228
257	0.405465108108164	0.31	0.632114169877694	0.48355559218413	0.780672747571258	0.599786684944397	0.52333385402199	0.456589943570889	0.590077764473091	0.25	0.14	0.4	0.738756243423811	0.846746971757965	0.95473770009212	1.77122955623007	2.03014631196236	2.28906306769465	1.72961366753064	1.98200654815903	2.23564945415774	0.632114169877694	0.373758566329408	-0.0564698782821874	-0.769821668913139	-0.182876951408722	-0.121627184978864	-0.222002658890803	0.95420562779934	1.10059091476526	0.860684772936045	0.895419714885974	1.03653903420278	0.804416233091709	0.00501334170536336	0.0121684045852339	0.0117904344775228
257	0.405465108108164	0.31	0.663075797973364	0.509797417161261	0.816354178785467	0.586754184995366	0.583484895640265	0.507032479714306	0.659937311566224	0.21	0.13	0.35	0.881329395219133	1.01421981977149	1.14711024432384	2.2803334704386	2.62417140963747	2.96800934883633	2.24244840168461	2.58218279541609	2.92056743063637	0.663075797973364	0.349684358987773	-0.0227483759282173	-0.766933401654073	-0.182876951408722	-0.121627184978864	-0.222002658890803	0.95420562779934	1.10059091476526	0.860684772936045	0.895419714885974	1.03653903420278	0.804416233091709	0.00501334170536336	0.0121684045852339	0.0117904344775228
257	0.405465108108164	0.31	0.672335207759372	0.514266274416191	0.830404141102554	0.54543654473822	0.506339770800102	0.434170445583719	0.578509096016484	0.25	0.16	0.43	0.693635167927459	0.808933623925253	0.924232079923047	1.64188486491129	1.91480469164969	2.18772451838808	1.62188971318337	1.89029697429008	2.16040780661715	0.672335207759372	0.373850784098753	0.0106993035351438	-0.668303279107815	-0.182876951408722	-0.121627184978864	-0.222002658890803	0.95420562779934	1.10059091476526	0.860684772936045	0.895419714885974	1.03653903420278	0.804416233091709	0.00501334170536336	0.0121684045852339	0.0117904344775228
257	0.405465108108164	0.31	0.709858365587916	0.545721432651642	0.873995298524189	0.510319310521341	0.474622050374976	0.402033376807284	0.547210723942668	0.23	0.14	0.47	0.671362070438194	0.7925790762594	0.913796082080606	1.6632816642174	1.96359357049199	2.26390547676657	1.60304877088475	1.89272096753472	2.18157283229163	0.709858365587916	0.390920371521275	-0.0195443423454569	-0.706702311170257	-0.182876951408722	-0.121627184978864	-0.222002658890803	0.95420562779934	1.10059091476526	0.860684772936045	0.895419714885974	1.03653903420278	0.804416233091709	0.00501334170536336	0.0121684045852339	0.0117904344775228
257	0.405465108108164	0.31	0.711892283468565	0.54487047301322	0.87891409392391	0.599518668718242	0.533509120315402	0.465429505187509	0.601588735443294	0.21	0.12	0.38	0.813960765492623	0.933020977675815	1.05208118985901	2.12036231331806	2.43051336436546	2.74066441541287	2.05161324978371	2.3509897312643	2.65070866088525	0.711892283468565	0.343782419029441	-0.0596481781343324	-0.81589645624331	-0.182876951408722	-0.121627184978864	-0.222002658890803	0.95420562779934	1.10059091476526	0.860684772936045	0.895419714885974	1.03653903420278	0.804416233091709	0.00501334170536336	0.0121684045852339	0.0117904344775228
257	0.405465108108164	0.31	0.712815892813501	0.548024355463848	0.877607430163154	0.574553704705121	0.54424680768124	0.471126432626929	0.617367182735551	0.27	0.17	0.42	0.727420800182036	0.840318905760707	0.953217011339378	1.66505129925943	1.92347274848202	2.1818941977046	1.65538884772855	1.91155306044639	2.16929492701739	0.712815892813501	0.382422098145231	-0.00418328919690932	-0.658398898987516	-0.182876951408722	-0.121627184978864	-0.222002658890803	0.95420562779934	1.10059091476526	0.860684772936045	0.895419714885974	1.03653903420278	0.804416233091709	0.00501334170536336	0.0121684045852339	0.0117904344775228
257	0.405465108108164	0.31	0.723364979160366	0.556119538361834	0.890610419958898	0.510869423960775	0.432983919646228	0.366836230039527	0.499131609252929	0.27	0.14	0.48	0.564322299627887	0.666080559192116	0.767838818756345	1.28717569587952	1.51927844753836	1.7513811991972	1.23751068373922	1.46044842470039	1.684033354956	0.723364979160366	0.379310300599008	-0.0162126140661438	-0.684460160700968	-0.182876951408722	-0.121627184978864	-0.222002658890803	0.95420562779934	1.10059091476526	0.860684772936045	0.895419714885974	1.03653903420278	0.804416233091709	0.00501334170536336	0.0121684045852339	0.0117904344775228
257	0.405465108108164	0.31	0.738635539976201	0.566195041203481	0.911076038748921	0.486087835531426	0.453950213406984	0.381074845791141	0.526825581022828	0.22	0.13	0.36	0.653651001977067	0.77865284239676	0.903654682816453	1.66671299179578	1.98544912284388	2.30418525389198	1.63126053625748	1.94301554635054	2.25574646066562	0.738635539976201	0.333941955573256	0.0365299490219272	-0.710243100389015	-0.182876951408722	-0.121627184978864	-0.222002658890803	0.95420562779934	1.10059091476526	0.860684772936045	0.895419714885974	1.03653903420278	0.804416233091709	0.00501334170536336	0.0121684045852339	0.0117904344775228
257	0.405465108108164	0.31	0.739209563328516	0.566969104833132	0.9114500218239	0.528253090602327	0.526239933564165	0.448596850634061	0.603883016494269	0.23	0.14	0.41	0.747610416422999	0.877006727341579	1.00640303826016	1.84824607023321	2.16814025295768	2.48803443568216	1.80690859839994	2.11933530818198	2.43088120886608	0.739209563328516	0.354522287744887	-0.0388392034858049	-0.753391001382857	-0.182876951408722	-0.121627184978864	-0.222002658890803	0.95420562779934	1.10059091476526	0.860684772936045	0.895419714885974	1.03653903420278	0.804416233091709	0.00501334170536336	0.0121684045852339	0.0117904344775228
257	0.405465108108164	0.31	0.745395846354972	0.57193128212746	0.918860410582484	0.497864664106707	0.492551793200897	0.415320713474057	0.569782872927738	0.26	0.14	0.49	0.655855019850576	0.777814723963654	0.899774428076732	1.53459087022167	1.81995614578136	2.10532142134105	1.46706945258955	1.73922295725693	2.01234019278123	0.745395846354972	0.38586960492221	-0.0435836147804273	-0.719525711748249	-0.182876951408722	-0.121627184978864	-0.222002658890803	0.95420562779934	1.10059091476526	0.860684772936045	0.895419714885974	1.03653903420278	0.804416233091709	0.00501334170536336	0.0121684045852339	0.0117904344775228
257	0.405465108108164	0.31	0.748396977216827	0.572893635792826	0.923900318640829	0.506098166303527	0.469864424876933	0.397393974016418	0.542334875737448	0.29	0.18	0.53	0.597338052554588	0.706271153746969	0.81520425493935	1.3329616451286	1.57604618520332	1.81913072527803	1.29896287936681	1.53498540741647	1.77154635174916	0.748396977216827	0.412132165313515	0.0665358441767427	-0.559698827744514	-0.182876951408722	-0.121627184978864	-0.222002658890803	0.95420562779934	1.10059091476526	0.860684772936045	0.895419714885974	1.03653903420278	0.804416233091709	0.00501334170536336	0.0121684045852339	0.0117904344775228
257	0.405465108108164	0.31	0.753423286669179	0.57961754864062	0.927229024697738	0.560402141929762	0.536319857932924	0.462156868120192	0.610482847745655	0.25	0.14	0.42	0.751123097927532	0.87165692205155	0.992190746175569	1.80914089060927	2.0994563802087	2.38977186980813	1.75570180703433	2.03770634803375	2.31874755028457	0.753423286669179	0.363558744891457	-0.0139668152952573	-0.725505653401655	-0.182876951408722	-0.121627184978864	-0.222002658890803	0.95420562779934	1.10059091476526	0.860684772936045	0.895419714885974	1.03653903420278	0.804416233091709	0.00501334170536336	0.0121684045852339	0.0117904344775228
257	0.405465108108164	0.31	0.758684916505775	0.580764591798518	0.936605241213032	0.581167408204766	0.513115155967982	0.445105604081859	0.581124707854105	0.26	0.15	0.47	0.702676775157225	0.810041706447643	0.917406637738061	1.64365280806643	1.8947934135943	2.14593401912217	1.588110016422	1.83078245869544	2.07394020830799	0.758684916505775	0.36595967493188	-0.0119878042631219	-0.691979226440096	-0.182876951408722	-0.121627184978864	-0.222002658890803	0.95420562779934	1.10059091476526	0.860684772936045	0.895419714885974	1.03653903420278	0.804416233091709	0.00501334170536336	0.0121684045852339	0.0117904344775228
257	0.405465108108164	0.31	0.765073789919781	0.586125834750436	0.944021745089126	0.443389771348918	0.409616668536264	0.337961777640563	0.481271559431965	0.27	0.14	0.45	0.524402887751979	0.635587152344238	0.746771416936497	1.20609965319646	1.46181773960992	1.71753582602338	1.17075338197174	1.41835114705552	1.66605238857993	0.765073789919781	0.377398995438099	0.0216869574290019	-0.637376931324306	-0.182876951408722	-0.121627184978864	-0.222002658890803	0.95420562779934	1.10059091476526	0.860684772936045	0.895419714885974	1.03653903420278	0.804416233091709	0.00501334170536336	0.0121684045852339	0.0117904344775228
257	0.405465108108164	0.31	0.766639350207076	0.586970173637863	0.94630852677629	0.531918591032361	0.504773712507373	0.430843781199173	0.578703643815573	0.25	0.15	0.44	0.687620837906878	0.805612006703723	0.923603175500568	1.62599023694122	1.90499936222159	2.18400848750196	1.58619409216973	1.85826770585069	2.1299192023388	0.766639350207076	0.377679571531366	0.0249799724248553	-0.662685958338546	-0.182876951408722	-0.121627184978864	-0.222002658890803	0.95420562779934	1.10059091476526	0.860684772936045	0.895419714885974	1.03653903420278	0.804416233091709	0.00501334170536336	0.0121684045852339	0.0117904344775228
257	0.405465108108164	0.31	0.769932798239252	0.59140048415083	0.948465112327675	0.488186543088743	0.484861988000066	0.40735041549983	0.562373560500302	0.27	0.15	0.5	0.636174552060183	0.757227306736552	0.87828006141292	1.47240734729638	1.75258039857412	2.03275344985186	1.40966102048185	1.67757301680374	1.94577515085298	0.769932798239252	0.407309661089601	0.0108463276494785	-0.631945583907724	-0.182876951408722	-0.121627184978864	-0.222002658890803	0.95420562779934	1.10059091476526	0.860684772936045	0.895419714885974	1.03653903420278	0.804416233091709	0.00501334170536336	0.0121684045852339	0.0117904344775228
257	0.405465108108164	0.31	0.78275324543867	0.599688158733945	0.965818332143394	0.536874987698531	0.48768196228977	0.416963194129884	0.558400730449655	0.26	0.14	0.48	0.661992711822635	0.774269550090369	0.886546388358104	1.55722533585411	1.82133751421742	2.08544969258073	1.49762471948589	1.75152455050305	2.00512611061692	0.78275324543867	0.384564775688586	-0.0173534408590979	-0.684095068054253	-0.182876951408722	-0.121627184978864	-0.222002658890803	0.95420562779934	1.10059091476526	0.860684772936045	0.895419714885974	1.03653903420278	0.804416233091709	0.00501334170536336	0.0121684045852339	0.0117904344775228
257	0.405465108108164	0.31	0.799736192439645	0.613902692575473	0.985569692303817	0.488918645394397	0.507473562770853	0.426465993191542	0.588481132350164	0.26	0.14	0.41	0.668143169149871	0.79505751901115	0.921971868872429	1.55120116803921	1.84585311815381	2.1405050682684	1.52124470120979	1.81008870632933	2.09926917283634	0.799736192439645	0.371399698789999	-0.029220746360288	-0.707195252869712	-0.182876951408722	-0.121627184978864	-0.222002658890803	0.95420562779934	1.10059091476526	0.860684772936045	0.895419714885974	1.03653903420278	0.804416233091709	0.00501334170536336	0.0121684045852339	0.0117904344775228
257	0.405465108108164	0.31	0.802378418294114	0.616962798844516	0.987794037743713	0.533272314249725	0.50713433119799	0.43306034155822	0.58120832083776	0.31	0.17	0.49	0.625022123217103	0.731930740416323	0.838839357615542	1.34403308551723	1.57392689776032	1.80382071000341	1.31294287727287	1.5374477353856	1.76165678485858	0.802378418294114	0.403173566845249	0.069574038862333	-0.541490881236985	-0.182876951408722	-0.121627184978864	-0.222002658890803	0.95420562779934	1.10059091476526	0.860684772936045	0.895419714885974	1.03653903420278	0.804416233091709	0.00501334170536336	0.0121684045852339	0.0117904344775228
257	0.405465108108164	0.31	0.815414707719462	0.625087445369979	1.00574197006894	0.406280381987785	0.434601133229396	0.352574650491131	0.516627615967661	0.25	0.15	0.45	0.567045439066483	0.698968544867218	0.830891650667954	1.35128054132784	1.66565592209723	1.98003130286661	1.31780861487068	1.62443281995007	1.9315855732949	0.815414707719462	0.375779553596305	-0.0702745691352986	-0.741490600565296	-0.182876951408722	-0.121627184978864	-0.222002658890803	0.95420562779934	1.10059091476526	0.860684772936045	0.895419714885974	1.03653903420278	0.804416233091709	0.00501334170536336	0.0121684045852339	0.0117904344775228
257	0.405465108108164	0.31	0.819847067880886	0.631046166330006	1.00864796943177	0.466951779066348	0.460661339956715	0.38381654431668	0.537506135596749	0.26	0.15	0.48	0.60793323982566	0.72964895601595	0.85136467220624	1.42671368679601	1.71235932485434	1.99800496291266	1.37639566844637	1.65189041339995	1.92806830086275	0.819847067880886	0.378648295585239	-0.0127324701668621	-0.671853090991437	-0.182876951408722	-0.121627184978864	-0.222002658890803	0.95420562779934	1.10059091476526	0.860684772936045	0.895419714885974	1.03653903420278	0.804416233091709	0.00501334170536336	0.0121684045852339	0.0117904344775228
257	0.405465108108164	0.31	0.821118259903292	0.62916656821367	1.01306995159291	0.519998736626412	0.52326919780422	0.444776242955287	0.601762152653153	0.22	0.14	0.44	0.757052683278994	0.890655372334613	1.02425806139023	1.91425486827583	2.25207758998093	2.58990031168603	1.85165206198459	2.17844437158702	2.50532759764374	0.821118259903292	0.358085867213207	0.0173285682164535	-0.699902378247505	-0.182876951408722	-0.121627184978864	-0.222002658890803	0.95420562779934	1.10059091476526	0.860684772936045	0.895419714885974	1.03653903420278	0.804416233091709	0.00501334170536336	0.0121684045852339	0.0117904344775228
257	0.405465108108164	0.31	0.822376840718212	0.629707400474769	1.01504628096166	0.506205342411934	0.478020600018241	0.404307970218031	0.551733229818452	0.24	0.15	0.4	0.658674333997636	0.778762536351611	0.898850738705586	1.59035746682681	1.8803082959905	2.17025912515418	1.57534809393619	1.86315948039357	2.14988404696535	0.822376840718212	0.361095360743008	0.00371459553283003	-0.667487237817688	-0.182876951408722	-0.121627184978864	-0.222002658890803	0.95420562779934	1.10059091476526	0.860684772936045	0.895419714885974	1.03653903420278	0.804416233091709	0.00501334170536336	0.0121684045852339	0.0117904344775228
257	0.405465108108164	0.31	0.82669205098721	0.633844540468732	1.01953956150569	0.514211328181534	0.485515062252301	0.41183651725819	0.559193607246411	0.24	0.14	0.42	0.675559333280126	0.796418525331972	0.917277717383818	1.64270409118762	1.93658781014569	2.23047152910376	1.60240706239763	1.88836724396326	2.17439018197044	0.82669205098721	0.357071097340073	0.00477764622301064	-0.71007268568055	-0.182876951408722	-0.121627184978864	-0.222002658890803	0.95420562779934	1.10059091476526	0.860684772936045	0.895419714885974	1.03653903420278	0.804416233091709	0.00501334170536336	0.0121684045852339	0.0117904344775228
257	0.405465108108164	0.31	0.828107729336186	0.634774905967803	1.02144055270457	0.413108292730918	0.451513564820493	0.36748957616218	0.535537553478806	0.2	0.14	0.35	0.654110913930377	0.803668919322915	0.953226924715453	1.7382128378856	2.13564336449128	2.53307389109696	1.72988980249577	2.12423709342715	2.51955742097742	0.828107729336186	0.335622868466614	0.013424995078566	-0.703523767843374	-0.182876951408722	-0.121627184978864	-0.222002658890803	0.95420562779934	1.10059091476526	0.860684772936045	0.895419714885974	1.03653903420278	0.804416233091709	0.00501334170536336	0.0121684045852339	0.0117904344775228
257	0.405465108108164	0.31	0.833228297612009	0.640885528072618	1.0255710671514	0.453542698305293	0.452738877152008	0.375149497809262	0.530328256494754	0.25	0.14	0.41	0.607614096815004	0.733282399523887	0.85895070223277	1.45833942735251	1.7599569203789	2.06157441340529	1.4288224003529	1.72445755867821	2.01984519503889	0.833228297612009	0.355633789526853	0.00475453678539515	-0.697254027523152	-0.182876951408722	-0.121627184978864	-0.222002658890803	0.95420562779934	1.10059091476526	0.860684772936045	0.895419714885974	1.03653903420278	0.804416233091709	0.00501334170536336	0.0121684045852339	0.0117904344775228
257	0.405465108108164	0.31	0.835019441963383	0.641442051888162	1.0285968320386	0.548164041221065	0.498539558252235	0.427871979767491	0.569207136736979	0.29	0.15	0.44	0.641871565473977	0.74788343672319	0.853895307972404	1.42968303267935	1.66581029199433	1.90193755130932	1.40073419471361	1.63202993176362	1.86308845854788	0.835019441963383	0.360978491050979	0.00314529400212476	-0.674055629222427	-0.182876951408722	-0.121627184978864	-0.222002658890803	0.95420562779934	1.10059091476526	0.860684772936045	0.895419714885974	1.03653903420278	0.804416233091709	0.00501334170536336	0.0121684045852339	0.0117904344775228
257	0.405465108108164	0.31	0.843026039243703	0.645506930455552	1.04054514803185	0.574581661257904	0.524854425392927	0.454343478272382	0.595365372513472	0.27	0.16	0.49	0.701933307129683	0.810868473293769	0.919803639457854	1.60764983699091	1.85714590783901	2.10664197868711	1.56239034626449	1.80597500081325	2.04808022758284	0.843026039243703	0.397643555329757	-0.0277355745945515	-0.676901521026776	-0.182876951408722	-0.121627184978864	-0.222002658890803	0.95420562779934	1.10059091476526	0.860684772936045	0.895419714885974	1.03653903420278	0.804416233091709	0.00501334170536336	0.0121684045852339	0.0117904344775228
257	0.405465108108164	0.31	0.847771511815112	0.652387638861579	1.04315538476865	0.566521334940185	0.50099811389817	0.432575874976051	0.569420352820289	0.22	0.12	0.39	0.734296991899223	0.850443654544946	0.96659031719067	1.85129889060129	2.14412616631562	2.43695344202994	1.78325252235554	2.06483393210237	2.3460627003173	0.847771511815112	0.3352315717509	0.0385923476401323	-0.728039875621302	-0.182876951408722	-0.121627184978864	-0.222002658890803	0.95420562779934	1.10059091476526	0.860684772936045	0.895419714885974	1.03653903420278	0.804416233091709	0.00501334170536336	0.0121684045852339	0.0117904344775228
257	0.405465108108164	0.31	0.854027594419119	0.657249495614063	1.05080569322418	0.534109488875403	0.530520975948948	0.453161270548853	0.607880681349043	0.25	0.14	0.47	0.735678004741784	0.861266481548781	0.986854958355779	1.76990988564751	2.07205333045818	2.37419677526884	1.70123144179717	1.99161188566413	2.28125031720465	0.854027594419119	0.37554125845614	-0.0204161999814152	-0.692935713725539	-0.182876951408722	-0.121627184978864	-0.222002658890803	0.95420562779934	1.10059091476526	0.860684772936045	0.895419714885974	1.03653903420278	0.804416233091709	0.00501334170536336	0.0121684045852339	0.0117904344775228
257	0.405465108108164	0.31	0.856412055846971	0.657713956299655	1.05511015539429	0.56711727104843	0.567136590513294	0.489775635548122	0.644497545478465	0.24	0.14	0.46	0.803719998799821	0.930669038562032	1.05761807832424	1.95512943520467	2.26394569556985	2.57276195593503	1.88561546357892	2.18346147422428	2.48081916517197	0.856412055846971	0.354101582693074	-0.0287340395863949	-0.737252442180232	-0.182876951408722	-0.121627184978864	-0.222002658890803	0.95420562779934	1.10059091476526	0.860684772936045	0.895419714885974	1.03653903420278	0.804416233091709	0.00501334170536336	0.0121684045852339	0.0117904344775228
257	0.405465108108164	0.31	0.857017559385097	0.657252607278775	1.05678251149142	0.499888804058699	0.495182769705774	0.417852848128409	0.57251269128314	0.23	0.12	0.44	0.69494336791238	0.823553036081639	0.952162704250899	1.71432481364681	2.03158627061957	2.34884772759234	1.63740222271264	1.94114114417677	2.24128693196645	0.857017559385097	0.353889278809375	-0.00378198691253836	-0.726588738331686	-0.182876951408722	-0.121627184978864	-0.222002658890803	0.95420562779934	1.10059091476526	0.860684772936045	0.895419714885974	1.03653903420278	0.804416233091709	0.00501334170536336	0.0121684045852339	0.0117904344775228
257	0.405465108108164	0.31	0.872878335118394	0.669945436036727	1.07581123420006	0.493858626490016	0.481997876808232	0.405813628950673	0.558182124665792	0.22	0.14	0.37	0.691540579057604	0.821364949458157	0.95118931985871	1.75081212016919	2.07949576950814	2.40817941884709	1.72360327907921	2.04694310198409	2.37172461861544	0.872878335118394	0.321544093029853	-0.0199469096008377	-0.76149784045243	-0.182876951408722	-0.121627184978864	-0.222002658890803	0.95420562779934	1.10059091476526	0.860684772936045	0.895419714885974	1.03653903420278	0.804416233091709	0.00501334170536336	0.0121684045852339	0.0117904344775228
257	0.405465108108164	0.31	0.874635054524772	0.673093814796345	1.0761762942532	0.454726977923223	0.450089914265649	0.373138538627936	0.527041289903361	0.27	0.13	0.5	0.573017961245102	0.691189942475096	0.80936192370509	1.30482946858242	1.57392100479644	1.84301254101045	1.23505695692445	1.49026612839508	1.74489640530473	0.874635054524772	0.386138015561148	0.00621979857246892	-0.663843298890739	-0.182876951408722	-0.121627184978864	-0.222002658890803	0.95420562779934	1.10059091476526	0.860684772936045	0.895419714885974	1.03653903420278	0.804416233091709	0.00501334170536336	0.0121684045852339	0.0117904344775228
257	0.405465108108164	0.31	0.877669863448276	0.67161567202971	1.08372405486684	0.4189814772764	0.389687213264263	0.318040017961745	0.461334408566781	0.25	0.14	0.45	0.5116486559176	0.626911481683156	0.742174307448713	1.21961894036336	1.49437139753803	1.76912385471269	1.17484620093649	1.43949152158533	1.70424290551185	0.877669863448276	0.35496832671198	0.0352136964902672	-0.659793526064197	-0.182876951408722	-0.121627184978864	-0.222002658890803	0.95420562779934	1.10059091476526	0.860684772936045	0.895419714885974	1.03653903420278	0.804416233091709	0.00501334170536336	0.0121684045852339	0.0117904344775228
257	0.405465108108164	0.31	0.883829111145103	0.678593514117603	1.0890647081726	0.451874677715739	0.430572999471231	0.356533549365382	0.50461244957708	0.21	0.14	0.4	0.622444244333104	0.751703972215669	0.880963700098233	1.61834307272207	1.95441588101803	2.290488689314	1.59028272312826	1.92033757538617	2.24966223173141	0.883829111145103	0.333524259493937	-0.00914327499869497	-0.738058061295249	-0.182876951408722	-0.121627184978864	-0.222002658890803	0.95420562779934	1.10059091476526	0.860684772936045	0.895419714885974	1.03653903420278	0.804416233091709	0.00501334170536336	0.0121684045852339	0.0117904344775228
257	0.405465108108164	0.31	0.885984123842619	0.680088728849358	1.09187951883588	0.567950105379254	0.486292964550798	0.420072029688603	0.552513899412994	0.24	0.15	0.47	0.689013044475333	0.797630340350108	0.906247636224882	1.67527881612804	1.93937287980818	2.20346694348833	1.62127191509678	1.87627711400571	2.13176679525004	0.885984123842619	0.364132130322176	-0.0335517972875431	-0.723186942996232	-0.182876951408722	-0.121627184978864	-0.222002658890803	0.95420562779934	1.10059091476526	0.860684772936045	0.895419714885974	1.03653903420278	0.804416233091709	0.00501334170536336	0.0121684045852339	0.0117904344775228
257	0.405465108108164	0.31	0.89348648543759	0.685902766309935	1.10107020456525	0.47638524771044	0.493986221175197	0.413127460307947	0.574844982042447	0.26	0.17	0.48	0.647378364735239	0.77408553725226	0.900792709769282	1.50329423659212	1.7975242766362	2.09175431668028	1.47718863466731	1.76770105596967	2.05614953593063	0.89348648543759	0.37795456576312	0.0135514336279224	-0.634039199011676	-0.182876951408722	-0.121627184978864	-0.222002658890803	0.95420562779934	1.10059091476526	0.860684772936045	0.895419714885974	1.03653903420278	0.804416233091709	0.00501334170536336	0.0121684045852339	0.0117904344775228
257	0.405465108108164	0.31	0.896434547098336	0.688763500587658	1.10410559360902	0.478577168172856	0.477291884571903	0.399508193872185	0.555075575271621	0.19	0.13	0.41	0.731329652857009	0.87371852094506	1.01610738903311	2.00770632337249	2.39860395718432	2.78950159099615	1.94072114097853	2.31869856776963	2.69715837226281	0.896434547098336	0.322872108540033	0.00761654505565287	-0.756819966021972	-0.182876951408722	-0.121627184978864	-0.222002658890803	0.95420562779934	1.10059091476526	0.860684772936045	0.895419714885974	1.03653903420278	0.804416233091709	0.00501334170536336	0.0121684045852339	0.0117904344775228
257	0.405465108108164	0.31	0.900026127068958	0.689532327944007	1.11051992619391	0.459916968180488	0.485799765449038	0.40360705308365	0.567992477814426	0.25	0.14	0.43	0.64485518152802	0.776176961084925	0.907498740641829	1.5265340203508	1.83740562354022	2.14827722672964	1.48077991354442	1.78216287013	2.08373534639279	0.900026127068958	0.361581920124281	0.0371038041732414	-0.641833012315061	-0.182876951408722	-0.121627184978864	-0.222002658890803	0.95420562779934	1.10059091476526	0.860684772936045	0.895419714885974	1.03653903420278	0.804416233091709	0.00501334170536336	0.0121684045852339	0.0117904344775228
257	0.405465108108164	0.31	0.900591517371539	0.692705798841574	1.1084772359015	0.4534571177931	0.460883770688406	0.381884899332332	0.53988264204448	0.21	0.13	0.37	0.662305338152156	0.79931356837702	0.936321798601884	1.70937204289055	2.06298241699037	2.4165927910902	1.68232736504026	2.03018027354382	2.37885775703193	0.900591517371539	0.318096867275558	0.0289576441515098	-0.710832459354158	-0.182876951408722	-0.121627184978864	-0.222002658890803	0.95420562779934	1.10059091476526	0.860684772936045	0.895419714885974	1.03653903420278	0.804416233091709	0.00501334170536336	0.0121684045852339	0.0117904344775228
257	0.405465108108164	0.31	0.902824991521515	0.692737372877916	1.11291261016511	0.462537766800773	0.496946288418119	0.413309896433155	0.580582680403083	0.28	0.16	0.44	0.624453258782402	0.750816111398634	0.877178964014867	1.4001679075181	1.6835025021372	1.9668370967563	1.38060412063422	1.65994143443094	1.93904608154984	0.902824991521515	0.365588133721844	-0.0557770948488036	-0.72024957555512	-0.182876951408722	-0.121627184978864	-0.222002658890803	0.95420562779934	1.10059091476526	0.860684772936045	0.895419714885974	1.03653903420278	0.804416233091709	0.00501334170536336	0.0121684045852339	0.0117904344775228
257	0.405465108108164	0.31	0.903661798824188	0.695108924136145	1.11221467351223	0.511602728129949	0.443763637316826	0.376068517234231	0.51145875739942	0.23	0.12	0.37	0.630833845002065	0.744388612105799	0.857943379209532	1.57034328878707	1.85301671831834	2.1356901478496	1.52811180348526	1.80376388576638	2.07971449248408	0.903661798824188	0.323842716779443	0.0248224887110761	-0.736867344099003	-0.182876951408722	-0.121627184978864	-0.222002658890803	0.95420562779934	1.10059091476526	0.860684772936045	0.895419714885974	1.03653903420278	0.804416233091709	0.00501334170536336	0.0121684045852339	0.0117904344775228
257	0.405465108108164	0.31	0.907069995177878	0.697147438429595	1.11699255192616	0.492919416756487	0.472371833903321	0.397568667265243	0.547175000541399	0.24	0.13	0.4	0.65901235281846	0.783006557853592	0.907000762888725	1.62001994633471	1.92482923333478	2.22963852033484	1.57359934173946	1.869438024201	2.16373349645511	0.907069995177878	0.334912615140387	0.0232779564834409	-0.713323058714971	-0.182876951408722	-0.121627184978864	-0.222002658890803	0.95420562779934	1.10059091476526	0.860684772936045	0.895419714885974	1.03653903420278	0.804416233091709	0.00501334170536336	0.0121684045852339	0.0117904344775228
257	0.405465108108164	0.31	0.915671410881239	0.701490673072763	1.12985214868972	0.453932791732004	0.448992152104525	0.372105405952399	0.52587889825665	0.3	0.14	0.47	0.549878325879008	0.663497624551124	0.777116923223241	1.20789584470832	1.45747883841031	1.70706183211231	1.16190620688685	1.40185773244281	1.64237986126945	0.915671410881239	0.39704088524704	-0.0320981677945181	-0.686046552378016	-0.182876951408722	-0.121627184978864	-0.222002658890803	0.95420562779934	1.10059091476526	0.860684772936045	0.895419714885974	1.03653903420278	0.804416233091709	0.00501334170536336	0.0121684045852339	0.0117904344775228
257	0.405465108108164	0.31	0.933611082105725	0.716958194648212	1.15026396956324	0.52592977763424	0.492749207968177	0.419707847380788	0.565790568555566	0.26	0.13	0.45	0.656899202012713	0.771218750201306	0.885538298389899	1.52360633335676	1.78875810567274	2.05390987798871	1.46429787728756	1.71930532259953	1.97390682709413	0.933611082105725	0.368132825461729	0.0454908567361683	-0.639999214991717	-0.182876951408722	-0.121627184978864	-0.222002658890803	0.95420562779934	1.10059091476526	0.860684772936045	0.895419714885974	1.03653903420278	0.804416233091709	0.00501334170536336	0.0121684045852339	0.0117904344775228
257	0.405465108108164	0.31	0.936402375626275	0.718036196994253	1.1547685542583	0.4828691973529	0.476816972366609	0.399775846702546	0.553858098030673	0.24	0.14	0.36	0.660088132828638	0.787294248981138	0.914500365133639	1.61605275836889	1.92748358808055	2.2389144177922	1.59775222032879	1.90489885214216	2.21281675607858	0.936402375626275	0.320995041548661	-0.0203982369797186	-0.755413114407641	-0.182876951408722	-0.121627184978864	-0.222002658890803	0.95420562779934	1.10059091476526	0.860684772936045	0.895419714885974	1.03653903420278	0.804416233091709	0.00501334170536336	0.0121684045852339	0.0117904344775228
257	0.405465108108164	0.31	0.93828856876754	0.720266992119193	1.15631014541589	0.52634575968906	0.498672713827723	0.424814939304306	0.57253048835114	0.22	0.14	0.36	0.731375520955435	0.858531520711787	0.985687520468139	1.87245405400668	2.19799648797277	2.52353892193887	1.85645558933813	2.17770810074705	2.50293461689558	0.93828856876754	0.331041442159774	-0.0453407071272529	-0.786206280536824	-0.182876951408722	-0.121627184978864	-0.222002658890803	0.95420562779934	1.10059091476526	0.860684772936045	0.895419714885974	1.03653903420278	0.804416233091709	0.00501334170536336	0.0121684045852339	0.0117904344775228
257	0.405465108108164	0.31	0.953895278479022	0.730711831205864	1.17707872575218	0.464809027519541	0.435724651243307	0.362726022024232	0.508723280462381	0.23	0.13	0.43	0.613226462350228	0.736638317123191	0.860050171896154	1.53930624019152	1.84909169438991	2.15887714858829	1.47745677465578	1.7744190057491	2.07149449192727	0.953895278479022	0.315475596560481	-0.0178938664726714	-0.772034535046912	-0.182876951408722	-0.121627184978864	-0.222002658890803	0.95420562779934	1.10059091476526	0.860684772936045	0.895419714885974	1.03653903420278	0.804416233091709	0.00501334170536336	0.0121684045852339	0.0117904344775228
257	0.405465108108164	0.31	0.976407983500504	0.746432922743632	1.20638304425738	0.456569098668117	0.444848829465885	0.369075421291052	0.520622237640718	0.27	0.14	0.47	0.567450193873948	0.683951138339147	0.800452082804346	1.29361788257423	1.55920542968227	1.82479297679032	1.24398098413803	1.49912109219179	1.75432071377446	0.976407983500504	0.358560175044609	0.0230295198681163	-0.654996006240758	-0.182876951408722	-0.121627184978864	-0.222002658890803	0.95420562779934	1.10059091476526	0.860684772936045	0.895419714885974	1.03653903420278	0.804416233091709	0.00501334170536336	0.0121684045852339	0.0117904344775228
257	0.405465108108164	0.31	1.01488416257173	0.780875747774594	1.24889257736887	0.529282631987328	0.468618700299253	0.399619927501822	0.537617473096685	0.24	0.12	0.46	0.65233011444187	0.764962078610102	0.877594042778334	1.57825513820561	1.85075823478087	2.12326133135612	1.48903417516896	1.74602178606084	2.0025356400549	1.01488416257173	0.344746390142387	0.0168267415315264	-0.708730401425471	-0.182876951408722	-0.121627184978864	-0.222002658890803	0.95420562779934	1.10059091476526	0.860684772936045	0.895419714885974	1.03653903420278	0.804416233091709	0.00501334170536336	0.0121684045852339	0.0117904344775228
257	0.405465108108164	0.31	1.02126966913942	0.783318872459788	1.25922046581905	0.504910154375303	0.5159227974584	0.436159125757255	0.595686469159545	0.28	0.16	0.51	0.658183176436384	0.77855004188564	0.898916907334895	1.47413399362163	1.74371986943378	2.01330574524594	1.42848437024071	1.69016629531069	1.95119620902748	1.02126966913942	0.396264707234062	0.020633285006952	-0.614773201020842	-0.182876951408722	-0.121627184978864	-0.222002658890803	0.95420562779934	1.10059091476526	0.860684772936045	0.895419714885974	1.03653903420278	0.804416233091709	0.00501334170536336	0.0121684045852339	0.0117904344775228
257	0.405465108108164	0.31	1.02158358922508	0.784665980712083	1.25850119773807	0.377508512658468	0.439410178628351	0.351313627198759	0.527506730057944	0.26	0.16	0.45	0.557114686814621	0.696818583445361	0.836522480076101	1.30899980599503	1.63724886837748	1.96549793075992	1.28647089117345	1.6093594879407	1.93257157476671	1.02158358922508	0.363950357832058	0.0508536001359464	-0.590877102232833	-0.182876951408722	-0.121627184978864	-0.222002658890803	0.95420562779934	1.10059091476526	0.860684772936045	0.895419714885974	1.03653903420278	0.804416233091709	0.00501334170536336	0.0121684045852339	0.0117904344775228
257	0.405465108108164	0.31	1.04636448316263	0.805185238566473	1.28754372775878	0.466087079198873	0.482769417315669	0.402096660987818	0.563442173643521	0.24	0.15	0.41	0.65583159293513	0.787411253803205	0.91899091467128	1.58538042638576	1.9034557083604	2.22153099033505	1.55865525011685	1.87149141463515	2.18419658115033	1.04636448316263	0.341573620403228	0.0666513666029156	-0.631668737094595	-0.182876951408722	-0.121627184978864	-0.222002658890803	0.95420562779934	1.10059091476526	0.860684772936045	0.895419714885974	1.03653903420278	0.804416233091709	0.00501334170536336	0.0121684045852339	0.0117904344775228
257	0.405465108108164	0.31	1.06754647192929	0.821404561880885	1.31368838197769	0.443368513488343	0.520243877877389	0.429232874916052	0.611254880838726	0.27	0.17	0.44	0.669310030312162	0.811225015651312	0.953140000990462	1.54675599928637	1.8747173998642	2.20267880044204	1.53253298715576	1.85739551464759	2.18235400928695	1.06754647192929	0.363038718696419	-0.0619454365701346	-0.717384699310239	-0.182876951408722	-0.121627184978864	-0.222002658890803	0.95420562779934	1.10059091476526	0.860684772936045	0.895419714885974	1.03653903420278	0.804416233091709	0.00501334170536336	0.0121684045852339	0.0117904344775228
257	0.405465108108164	0.31	1.07430324028	0.823529054091891	1.32507742646811	0.475882708417711	0.476750989435627	0.398634746690904	0.554867232180349	0.23	0.14	0.39	0.665925989539273	0.796420475232475	0.926914960925678	1.65044118588902	1.97386072064614	2.29728025540326	1.61666467634923	1.93373122729248	2.25077081682323	1.07430324028	0.321166193885361	-0.0522755452824946	-0.779722117608361	-0.182876951408722	-0.121627184978864	-0.222002658890803	0.95420562779934	1.10059091476526	0.860684772936045	0.895419714885974	1.03653903420278	0.804416233091709	0.00501334170536336	0.0121684045852339	0.0117904344775228
257	0.405465108108164	0.31	1.08370599643923	0.834055681077832	1.33335631180063	0.476138731085192	0.441957524939496	0.369579390568627	0.514335659310366	0.24	0.15	0.46	0.600970520207957	0.718664109662766	0.836357699117576	1.44824992949247	1.73187404564822	2.01549816180397	1.40185337020736	1.67644176029803	1.95000638462377	1.08370599643923	0.347038320579024	-0.00664161280671917	-0.709710715524883	-0.182876951408722	-0.121627184978864	-0.222002658890803	0.95420562779934	1.10059091476526	0.860684772936045	0.895419714885974	1.03653903420278	0.804416233091709	0.00501334170536336	0.0121684045852339	0.0117904344775228
257	0.405465108108164	0.31	1.09617243856015	0.838528813537701	1.35381606358261	0.489200918725492	0.506474425834533	0.425671999109743	0.587276852559323	0.26	0.16	0.44	0.66742087749836	0.794112853154369	0.920804828810378	1.55071259398994	1.84507384163869	2.13943508928744	1.52085020040803	1.8092516234122	2.09869828491703	1.09617243856015	0.339964081113048	0.0222914747305584	-0.663448775363015	-0.182876951408722	-0.121627184978864	-0.222002658890803	0.95420562779934	1.10059091476526	0.860684772936045	0.895419714885974	1.03653903420278	0.804416233091709	0.00501334170536336	0.0121684045852339	0.0117904344775228
257	0.405465108108164	0.31	1.2815163312883	0.98212974050432	1.58090292207227	0.485239456559565	0.531310558708796	0.445871101674827	0.616750015742765	0.24	0.14	0.42	0.739587823643375	0.881310357002599	1.02303289036182	1.81940775632875	2.16804934857415	2.51669094081954	1.7817915154746	2.12261173617236	2.46454403990845	1.2815163312883	0.31318267783166	-0.0158336955566065	-0.735095696312581	-0.182876951408722	-0.121627184978864	-0.222002658890803	0.95420562779934	1.10059091476526	0.860684772936045	0.895419714885974	1.03653903420278	0.804416233091709	0.00501334170536336	0.0121684045852339	0.0117904344775228
257	0.405465108108164	0.32	0.53339071334095	0.413124116434203	0.653657310247697	0.539805407292207	0.468246468789519	0.400745172538423	0.535747765040616	0.22	0.13	0.4	0.685289247531636	0.800718991132325	0.916148734733014	1.74156471895061	2.03491292147468	2.32826112399874	1.69634941019459	1.98230680429268	2.26699714974299	0.53339071334095	0.367074281985931	0.0153446507471216	-0.696881667588568	-0.182876951408722	-0.121627184978864	-0.222002658890803	0.95420562779934	1.10059091476526	0.860684772936045	0.895419714885974	1.03653903420278	0.804416233091709	0.00501334170536336	0.0121684045852339	0.0117904344775228
257	0.405465108108164	0.32	0.538385389338299	0.414793507883131	0.661977270793468	0.492870095739427	0.480058861516805	0.404030903127632	0.556086819905978	0.27	0.14	0.45	0.623465793174901	0.740785609589043	0.858105426003185	1.42630901437444	1.69470274751595	1.96309648065746	1.38399944646972	1.64428966967231	1.90501774394817	0.538385389338299	0.421120064515897	0.0267151932999397	-0.64177837845968	-0.182876951408722	-0.121627184978864	-0.222002658890803	0.95420562779934	1.10059091476526	0.860684772936045	0.895419714885974	1.03653903420278	0.804416233091709	0.00501334170536336	0.0121684045852339	0.0117904344775228
257	0.405465108108164	0.32	0.543144740752883	0.419311432751499	0.666978048754267	0.483641507105803	0.445057144598123	0.373258686423694	0.516855602772551	0.27	0.15	0.45	0.58080896981593	0.692530920418643	0.804252871021357	1.33949513761119	1.59715474235903	1.85481434710686	1.30148901148124	1.55183807097514	1.80302988624968	0.543144740752883	0.416980445273369	0.0191178448541536	-0.658417769674942	-0.182876951408722	-0.121627184978864	-0.222002658890803	0.95420562779934	1.10059091476526	0.860684772936045	0.895419714885974	1.03653903420278	0.804416233091709	0.00501334170536336	0.0121684045852339	0.0117904344775228
257	0.405465108108164	0.32	0.551727431259139	0.425944406436947	0.677510456081332	0.511988222428542	0.47202596934996	0.400075021322149	0.543976917377771	0.29	0.16	0.57	0.599914717973631	0.707805564423859	0.815696410874086	1.33569664956431	1.5759131966912	1.81612974381809	1.27155062811945	1.50073897817407	1.72914010467576	0.551727431259139	0.472611330440665	0.099413014050725	-0.487323042536126	-0.182876951408722	-0.121627184978864	-0.222002658890803	0.95420562779934	1.10059091476526	0.860684772936045	0.895419714885974	1.03653903420278	0.804416233091709	0.00501334170536336	0.0121684045852339	0.0117904344775228
257	0.405465108108164	0.32	0.556052957329412	0.428184336351745	0.68392157830708	0.617077834064775	0.516208011851008	0.45271945103253	0.579696572669486	0.25	0.15	0.49	0.722988865599871	0.824379522573038	0.925770179546206	1.7107019514491	1.95060771348153	2.19051347551397	1.64476755063727	1.87502146011896	2.10546745029654	0.556052957329412	0.422040380434185	0.00936751747140102	-0.649386477074394	-0.182876951408722	-0.121627184978864	-0.222002658890803	0.95420562779934	1.10059091476526	0.860684772936045	0.895419714885974	1.03653903420278	0.804416233091709	0.00501334170536336	0.0121684045852339	0.0117904344775228
257	0.405465108108164	0.32	0.595383597177623	0.458764651047117	0.732002543308129	0.541492630722528	0.499095784019131	0.427391311124156	0.570800256914107	0.24	0.15	0.43	0.700016113814815	0.817459508550791	0.934902903286767	1.69951596259919	1.98464786187491	2.26977976115064	1.67077029745272	1.95002667035671	2.23094419279971	0.595383597177623	0.395100187283287	0.00699331538833817	-0.665613232222262	-0.182876951408722	-0.121627184978864	-0.222002658890803	0.95420562779934	1.10059091476526	0.860684772936045	0.895419714885974	1.03653903420278	0.804416233091709	0.00501334170536336	0.0121684045852339	0.0117904344775228
257	0.405465108108164	0.32	0.710963969124631	0.549885196267421	0.872042741981841	0.489297388413698	0.492982881693831	0.414348062753185	0.571617700634477	0.26	0.14	0.45	0.649273385218467	0.772492243176654	0.895711101134841	1.50765445775236	1.79377655163321	2.07989864551406	1.4572522117233	1.73380840909109	2.00967678667274	0.710963969124631	0.403273531163311	-0.0600736944760805	-0.726013900900662	-0.182876951408722	-0.121627184978864	-0.222002658890803	0.95420562779934	1.10059091476526	0.860684772936045	0.895419714885974	1.03653903420278	0.804416233091709	0.00501334170536336	0.0121684045852339	0.0117904344775228
257	0.405465108108164	0.32	0.715133742901456	0.553274670809429	0.876992814993483	0.522394191269333	0.481417146318461	0.409547973524481	0.553286319112441	0.25	0.14	0.49	0.653486250700071	0.768162721605002	0.882839192509933	1.54492596706961	1.8160359675067	2.0871459679438	1.47607563423241	1.73531846295683	1.99374735674269	0.715133742901456	0.380936513760247	0.0398219848009454	-0.643796195266072	-0.182876951408722	-0.121627184978864	-0.222002658890803	0.95420562779934	1.10059091476526	0.860684772936045	0.895419714885974	1.03653903420278	0.804416233091709	0.00501334170536336	0.0121684045852339	0.0117904344775228
257	0.405465108108164	0.32	0.726661331831475	0.559747307988782	0.893575355674168	0.472969005223284	0.47755267634958	0.398846560105993	0.556258792593167	0.25	0.15	0.41	0.639953334960376	0.766238093586543	0.892522852212711	1.52139464382273	1.82161802711394	2.12184141040515	1.50089659760739	1.79698868524735	2.093630421138	0.726661331831475	0.349389811629688	-0.0279513420691143	-0.726735808066175	-0.182876951408722	-0.121627184978864	-0.222002658890803	0.95420562779934	1.10059091476526	0.860684772936045	0.895419714885974	1.03653903420278	0.804416233091709	0.00501334170536336	0.0121684045852339	0.0117904344775228
257	0.405465108108164	0.32	0.73188474560961	0.564483349744354	0.899286141474867	0.472016725902154	0.435259227054644	0.363386382030123	0.507132072079164	0.24	0.15	0.46	0.598206694844596	0.716523778800791	0.834840862756985	1.45998517293059	1.74875022649674	2.03751528006289	1.42179346649181	1.7034436867654	1.98392696689642	0.73188474560961	0.382357643931745	-0.0555570566226603	-0.742251725923385	-0.182876951408722	-0.121627184978864	-0.222002658890803	0.95420562779934	1.10059091476526	0.860684772936045	0.895419714885974	1.03653903420278	0.804416233091709	0.00501334170536336	0.0121684045852339	0.0117904344775228
257	0.405465108108164	0.32	0.758328508479234	0.586006229481846	0.930650787476622	0.536872127897751	0.520551166642183	0.445065600593215	0.596036732691151	0.29	0.16	0.5	0.661323682811749	0.773487805296379	0.885651927781009	1.46005537803038	1.70768877527915	1.95532217252792	1.4110855776593	1.65089637452513	1.88964502823524	0.758328508479234	0.395304957415671	0.0200969801269677	-0.622925255354286	-0.182876951408722	-0.121627184978864	-0.222002658890803	0.95420562779934	1.10059091476526	0.860684772936045	0.895419714885974	1.03653903420278	0.804416233091709	0.00501334170536336	0.0121684045852339	0.0117904344775228
257	0.405465108108164	0.32	0.762529304676553	0.589648064817297	0.93541054453581	0.562222218046371	0.562964822619637	0.485404505496908	0.640525139742367	0.26	0.14	0.42	0.766661839232305	0.889162835212721	1.01166383119314	1.7941699958533	2.08085129418203	2.36753259251076	1.74246513155864	2.02093939494457	2.29865204696034	0.762529304676553	0.370496513336739	-0.0143961700449159	-0.701967485050758	-0.182876951408722	-0.121627184978864	-0.222002658890803	0.95420562779934	1.10059091476526	0.860684772936045	0.895419714885974	1.03653903420278	0.804416233091709	0.00501334170536336	0.0121684045852339	0.0117904344775228
257	0.405465108108164	0.32	0.776677323669583	0.601429377653209	0.951925269685957	0.536259493411766	0.528619729583012	0.451869647433891	0.605369811732133	0.27	0.15	0.47	0.703518801315077	0.823011504799399	0.942504208283721	1.62336465080856	1.89909321769746	2.17482178458635	1.57049704630433	1.83728263105096	2.1041997484981	0.776677323669583	0.389909148896094	0.0665870343496412	-0.601956430115564	-0.182876951408722	-0.121627184978864	-0.222002658890803	0.95420562779934	1.10059091476526	0.860684772936045	0.895419714885974	1.03653903420278	0.804416233091709	0.00501334170536336	0.0121684045852339	0.0117904344775228
257	0.405465108108164	0.32	0.785298859252016	0.605155984578916	0.965441733925115	0.484784944095869	0.470963450331509	0.39515940596197	0.546767494701049	0.26	0.16	0.43	0.627941133450133	0.748400059198426	0.868858984946719	1.47845045746052	1.76206391163777	2.04567736581501	1.46035736030355	1.73990929365016	2.02051201282359	0.785298859252016	0.385634433010556	0.0280242865387689	-0.624353184993464	-0.182876951408722	-0.121627184978864	-0.222002658890803	0.95420562779934	1.10059091476526	0.860684772936045	0.895419714885974	1.03653903420278	0.804416233091709	0.00501334170536336	0.0121684045852339	0.0117904344775228
257	0.405465108108164	0.32	0.792370822999537	0.612436387467829	0.972305258531244	0.458795613433416	0.442680866811429	0.367614181604195	0.517747552018663	0.24	0.14	0.5	0.603458649349109	0.726684691033883	0.849910732718656	1.46849063316883	1.76835589845542	2.06822116374202	1.4007682175926	1.68680448545638	1.97326400613313	0.792370822999537	0.3917725880884	-0.0097925996022147	-0.668525088682371	-0.182876951408722	-0.121627184978864	-0.222002658890803	0.95420562779934	1.10059091476526	0.860684772936045	0.895419714885974	1.03653903420278	0.804416233091709	0.00501334170536336	0.0121684045852339	0.0117904344775228
257	0.405465108108164	0.32	0.798729261357265	0.615427470847223	0.982031051867306	0.478808772771152	0.441540604915562	0.369616641933366	0.513464567897758	0.25	0.14	0.44	0.591470397895102	0.706565039685991	0.82165968147688	1.40235530935523	1.67524061784773	1.94812592634024	1.36217173658538	1.62763039820086	1.89236120546419	0.798729261357265	0.362496750460376	-0.0134981702153296	-0.701997136472376	-0.182876951408722	-0.121627184978864	-0.222002658890803	0.95420562779934	1.10059091476526	0.860684772936045	0.895419714885974	1.03653903420278	0.804416233091709	0.00501334170536336	0.0121684045852339	0.0117904344775228
257	0.405465108108164	0.32	0.802529245233347	0.618134671454265	0.98692381901243	0.532098970826723	0.497367501629403	0.424548678285287	0.570186324973518	0.3	0.16	0.52	0.625014538420512	0.732217376607571	0.839420214794629	1.36822742463228	1.60290654677978	1.83758566892727	1.31821655665083	1.54385848886356	1.77053065010309	0.802529245233347	0.394614985317285	-0.0183390623088167	-0.65755478309712	-0.182876951408722	-0.121627184978864	-0.222002658890803	0.95420562779934	1.10059091476526	0.860684772936045	0.895419714885974	1.03653903420278	0.804416233091709	0.00501334170536336	0.0121684045852339	0.0117904344775228
257	0.405465108108164	0.32	0.804112491598877	0.62003577800117	0.988189205196585	0.399496045706842	0.407308734906847	0.329341725064276	0.485275744749418	0.24	0.14	0.45	0.540726004388921	0.668735261940775	0.79674451949263	1.31606962850024	1.62763055707302	1.9391914856458	1.27237470256646	1.57368638492648	1.87509089421324	0.804112491598877	0.36561043696801	0.0205478535206578	-0.664005475315274	-0.182876951408722	-0.121627184978864	-0.222002658890803	0.95420562779934	1.10059091476526	0.860684772936045	0.895419714885974	1.03653903420278	0.804416233091709	0.00501334170536336	0.0121684045852339	0.0117904344775228
257	0.405465108108164	0.32	0.808088188359592	0.623809032676263	0.992367344042921	0.495151487341467	0.43840658533651	0.369291312425953	0.507521858247066	0.29	0.15	0.5	0.552723277094993	0.656169036188222	0.759614795281452	1.22849606705779	1.45841710253102	1.68833813800425	1.17836962921042	1.39917295816771	1.6194528162763	0.808088188359592	0.390123411865997	-0.00960963548729506	-0.668870921413793	-0.182876951408722	-0.121627184978864	-0.222002658890803	0.95420562779934	1.10059091476526	0.860684772936045	0.895419714885974	1.03653903420278	0.804416233091709	0.00501334170536336	0.0121684045852339	0.0117904344775228
257	0.405465108108164	0.32	0.814088229536702	0.628486573797028	0.999689885276376	0.502522902181481	0.49493573456546	0.418050509654802	0.571820959476118	0.26	0.15	0.44	0.661325240257856	0.782952026165391	0.904578812072925	1.55008147766146	1.83516273049442	2.12024398332737	1.51475141206688	1.79301476267629	2.07193525823247	0.814088229536702	0.365538057401397	0.0227157483558719	-0.669166689225219	-0.182876951408722	-0.121627184978864	-0.222002658890803	0.95420562779934	1.10059091476526	0.860684772936045	0.895419714885974	1.03653903420278	0.804416233091709	0.00501334170536336	0.0121684045852339	0.0117904344775228
257	0.405465108108164	0.32	0.828470063073426	0.640973100333032	1.01596702581382	0.501344006314087	0.492257262092059	0.415607607606476	0.568906916577643	0.27	0.15	0.43	0.647794504464735	0.767265909790637	0.886737315116539	1.49642789282687	1.77241100489823	2.04839411696959	1.46414973708552	1.73480440859598	2.00447247550134	0.828470063073426	0.364556001616436	0.00609174392562491	-0.67708546802141	-0.182876951408722	-0.121627184978864	-0.222002658890803	0.95420562779934	1.10059091476526	0.860684772936045	0.895419714885974	1.03653903420278	0.804416233091709	0.00501334170536336	0.0121684045852339	0.0117904344775228
257	0.405465108108164	0.32	0.837502569194375	0.648401989402658	1.02660314898609	0.463541627367277	0.451151160980368	0.375375246855766	0.52692707510497	0.27	0.14	0.42	0.58244050465495	0.700016082781395	0.81759166090784	1.33954866939681	1.60995948041371	1.88037029143062	1.30328249557357	1.56571141381441	1.82861947102278	0.837502569194375	0.355736514015359	-0.0376678734357819	-0.728785100363116	-0.182876951408722	-0.121627184978864	-0.222002658890803	0.95420562779934	1.10059091476526	0.860684772936045	0.895419714885974	1.03653903420278	0.804416233091709	0.00501334170536336	0.0121684045852339	0.0117904344775228
257	0.405465108108164	0.32	0.845244265266908	0.65478618164643	1.03570234888738	0.539540602828801	0.506385501986814	0.43334725709152	0.579423746882109	0.23	0.14	0.43	0.725019666399772	0.847217656768562	0.969415647137353	1.79980586632294	2.10315303069814	2.40650019507334	1.7474195832772	2.04231716687545	2.33737165191499	0.845244265266908	0.36231256353386	0.0699479049488043	-0.620356045737443	-0.182876951408722	-0.121627184978864	-0.222002658890803	0.95420562779934	1.10059091476526	0.860684772936045	0.895419714885974	1.03653903420278	0.804416233091709	0.00501334170536336	0.0121684045852339	0.0117904344775228
257	0.405465108108164	0.32	0.851278030195518	0.655450562614899	1.04710549777614	0.448881048745417	0.474327248499532	0.3922693154931	0.556385181505963	0.23	0.14	0.4	0.654014515570893	0.79082633638968	0.927638157208466	1.61758036512954	1.95595835186415	2.29433633859876	1.58278690731578	1.91379103931611	2.24537002775666	0.851278030195518	0.333220049946097	-0.0360829582215185	-0.750608954801873	-0.182876951408722	-0.121627184978864	-0.222002658890803	0.95420562779934	1.10059091476526	0.860684772936045	0.895419714885974	1.03653903420278	0.804416233091709	0.00501334170536336	0.0121684045852339	0.0117904344775228
257	0.405465108108164	0.32	0.858880595595644	0.662788737875823	1.05497245331547	0.4466340906632	0.48194355577476	0.398188331686134	0.565698779863386	0.27	0.17	0.44	0.610831030386254	0.739313674801393	0.867796319216532	1.38950887965963	1.68177919078659	1.97404950191354	1.37387143478195	1.66311767891737	1.95321579770156	0.858880595595644	0.383222127503271	-0.0402724739071579	-0.679021987860162	-0.182876951408722	-0.121627184978864	-0.222002658890803	0.95420562779934	1.10059091476526	0.860684772936045	0.895419714885974	1.03653903420278	0.804416233091709	0.00501334170536336	0.0121684045852339	0.0117904344775228
257	0.405465108108164	0.32	0.866464269837256	0.669226686204636	1.06370185346988	0.455229338790127	0.453077728456738	0.375693953938178	0.530461502975298	0.23	0.14	0.44	0.63447683271823	0.765163556967183	0.895850281216137	1.5908383576174	1.91851218752843	2.24618601743947	1.54183227547188	1.85886122135691	2.17549333258107	0.866464269837256	0.365879359389956	-0.00267118866439257	-0.696542867403451	-0.182876951408722	-0.121627184978864	-0.222002658890803	0.95420562779934	1.10059091476526	0.860684772936045	0.895419714885974	1.03653903420278	0.804416233091709	0.00501334170536336	0.0121684045852339	0.0117904344775228
257	0.405465108108164	0.32	0.871028882799632	0.674517156899481	1.06754060869978	0.508820635568594	0.497748180597537	0.421393996432343	0.574102364762732	0.26	0.15	0.4	0.670309143193113	0.791765329565712	0.91322151593831	1.5797994300617	1.86605005927864	2.15230068849558	1.56443689713038	1.8478951076277	2.13163254400441	0.871028882799632	0.34498564298669	-0.0488602268543842	-0.742607243613548	-0.182876951408722	-0.121627184978864	-0.222002658890803	0.95420562779934	1.10059091476526	0.860684772936045	0.895419714885974	1.03653903420278	0.804416233091709	0.00501334170536336	0.0121684045852339	0.0117904344775228
257	0.405465108108164	0.32	0.883752888287993	0.68121624431316	1.08628953226283	0.547992209853822	0.554249094101112	0.475657477704411	0.632840710497812	0.27	0.15	0.42	0.733914725644589	0.855177498310581	0.976440270976573	1.67881012554872	1.95619544497392	2.23358076439911	1.6535140587019	1.92647595121461	2.19913544728891	0.883752888287993	0.360910372453567	0.0632631683235145	-0.620365591960482	-0.182876951408722	-0.121627184978864	-0.222002658890803	0.95420562779934	1.10059091476526	0.860684772936045	0.895419714885974	1.03653903420278	0.804416233091709	0.00501334170536336	0.0121684045852339	0.0117904344775228
257	0.405465108108164	0.32	0.885921916171865	0.683192225203027	1.0886516071407	0.503296394479979	0.503574971242422	0.425468620955385	0.581681321529459	0.27	0.15	0.49	0.66240875515371	0.784011918618639	0.905615082083567	1.52848978321853	1.80908570155006	2.08968161988158	1.4742947272144	1.74540843480534	2.01588861825419	0.885921916171865	0.367917147048452	0.014435226621037	-0.649895083846251	-0.182876951408722	-0.121627184978864	-0.222002658890803	0.95420562779934	1.10059091476526	0.860684772936045	0.895419714885974	1.03653903420278	0.804416233091709	0.00501334170536336	0.0121684045852339	0.0117904344775228
257	0.405465108108164	0.32	0.889645452887485	0.686851217523381	1.09243968825159	0.486698134440252	0.521539993590533	0.4379162396636	0.605163747517465	0.26	0.16	0.47	0.687144591585629	0.818360575453047	0.949576559320466	1.59773899230373	1.90284056249101	2.20794213267829	1.55901457037885	1.85626959253236	2.15381802533481	0.889645452887485	0.390989902307932	-0.0386057597097509	-0.681777414142246	-0.182876951408722	-0.121627184978864	-0.222002658890803	0.95420562779934	1.10059091476526	0.860684772936045	0.895419714885974	1.03653903420278	0.804416233091709	0.00501334170536336	0.0121684045852339	0.0117904344775228
257	0.405465108108164	0.32	0.897332811465639	0.694533764904037	1.10013185802724	0.415443132092035	0.418835501679285	0.341266796876431	0.496404206482139	0.26	0.15	0.46	0.533849366081668	0.65519139016898	0.776533414256292	1.23757261392211	1.51886837911248	1.80016414430284	1.20606464522051	1.48094002376279	1.7551539581486	0.897332811465639	0.370065619689491	-0.0164340229859108	-0.672923376129042	-0.182876951408722	-0.121627184978864	-0.222002658890803	0.95420562779934	1.10059091476526	0.860684772936045	0.895419714885974	1.03653903420278	0.804416233091709	0.00501334170536336	0.0121684045852339	0.0117904344775228
257	0.405465108108164	0.32	0.898173656098128	0.695565114023179	1.10078219817308	0.50501852285463	0.473946285179426	0.400688226602912	0.547204343755941	0.25	0.15	0.42	0.643955329207615	0.761690051856457	0.879424774505299	1.53342467678474	1.81378159105439	2.09413850532403	1.49971293056745	1.77633768637097	2.04833902389175	0.898173656098128	0.369948309760985	0.0375468703187104	-0.645486508438867	-0.182876951408722	-0.121627184978864	-0.222002658890803	0.95420562779934	1.10059091476526	0.860684772936045	0.895419714885974	1.03653903420278	0.804416233091709	0.00501334170536336	0.0121684045852339	0.0117904344775228
257	0.405465108108164	0.32	0.921223582433454	0.710478300064453	1.13196886480245	0.490268749244996	0.464965025614311	0.390943288493557	0.538986762735066	0.24	0.12	0.42	0.637132322694748	0.757767828379926	0.878403334065103	1.53891736707145	1.83029808685533	2.1216788066392	1.47619130646966	1.75488288928627	2.0350976035158	0.921223582433454	0.346088995106204	0.0254708729942966	-0.690542274800389	-0.182876951408722	-0.121627184978864	-0.222002658890803	0.95420562779934	1.10059091476526	0.860684772936045	0.895419714885974	1.03653903420278	0.804416233091709	0.00501334170536336	0.0121684045852339	0.0117904344775228
257	0.405465108108164	0.32	0.923064193811709	0.714874813922832	1.13125357370059	0.543069603526164	0.507506591046438	0.434825000025144	0.580188182067733	0.22	0.14	0.38	0.738836911281824	0.862334507358674	0.985832103435525	1.86471052572738	2.17639942999043	2.48808833425349	1.83550462822417	2.14235750377261	2.44955328394772	0.923064193811709	0.343201706424298	-0.0232344673061189	-0.748647775272173	-0.182876951408722	-0.121627184978864	-0.222002658890803	0.95420562779934	1.10059091476526	0.860684772936045	0.895419714885974	1.03653903420278	0.804416233091709	0.00501334170536336	0.0121684045852339	0.0117904344775228
257	0.405465108108164	0.32	0.930316080442972	0.716271938952222	1.14436022193372	0.495188986018528	0.478002712457544	0.402650719168784	0.553354705746304	0.25	0.13	0.38	0.646584455236338	0.767586170152341	0.888587885068344	1.5384245778335	1.82632511531044	2.11422565278739	1.50423967581621	1.78638565579143	2.06692872365587	0.930316080442972	0.316393260145787	-0.00318311234166374	-0.73275556916164	-0.182876951408722	-0.121627184978864	-0.222002658890803	0.95420562779934	1.10059091476526	0.860684772936045	0.895419714885974	1.03653903420278	0.804416233091709	0.00501334170536336	0.0121684045852339	0.0117904344775228
257	0.405465108108164	0.32	0.93520374869596	0.721971191704062	1.14843630568786	0.528640906833697	0.549201496086166	0.468233622304495	0.630169369867837	0.24	0.14	0.41	0.773233376040827	0.906942403784109	1.04065143152739	1.8933439967894	2.22074474388405	2.54814549097871	1.85062211900998	2.17089968704407	2.49173424165638	0.93520374869596	0.339843439216556	0.00780658615425637	-0.712325492028397	-0.182876951408722	-0.121627184978864	-0.222002658890803	0.95420562779934	1.10059091476526	0.860684772936045	0.895419714885974	1.03653903420278	0.804416233091709	0.00501334170536336	0.0121684045852339	0.0117904344775228
257	0.405465108108164	0.32	0.941054173957862	0.725120226835487	1.15698812108024	0.424535621106183	0.423741982153383	0.346715669111111	0.500768295195655	0.23	0.15	0.39	0.577910219316325	0.706298686954693	0.834687154593061	1.42894764240345	1.74640248575381	2.06385732910418	1.41532274843878	1.72911912756976	2.04442103214703	0.941054173957862	0.341409091513416	-0.0154297347167762	-0.72928032300318	-0.182876951408722	-0.121627184978864	-0.222002658890803	0.95420562779934	1.10059091476526	0.860684772936045	0.895419714885974	1.03653903420278	0.804416233091709	0.00501334170536336	0.0121684045852339	0.0117904344775228
257	0.405465108108164	0.32	0.948400474663358	0.730641152766232	1.16615979656048	0.546343647853228	0.537371130921248	0.460918868494734	0.613823393347763	0.26	0.14	0.46	0.726009648819301	0.846432317513648	0.966854986207995	1.69447189570068	1.97553266126997	2.25659342683927	1.63200984858636	1.90276019374877	2.1735360637038	0.948400474663358	0.361351700023198	0.00367423830437468	-0.688402419886626	-0.182876951408722	-0.121627184978864	-0.222002658890803	0.95420562779934	1.10059091476526	0.860684772936045	0.895419714885974	1.03653903420278	0.804416233091709	0.00501334170536336	0.0121684045852339	0.0117904344775228
257	0.405465108108164	0.32	0.95237107337441	0.736159027650268	1.16858311909855	0.561077076809587	0.542757088871481	0.467806709647063	0.617707468095899	0.27	0.15	0.47	0.726726362502795	0.84315995641824	0.959593550333684	1.67332600999513	1.94142053798905	2.20951506598297	1.62373111356789	1.8838787267905	2.14332685125054	0.95237107337441	0.365608173168389	0.0136500875272375	-0.651701883963826	-0.182876951408722	-0.121627184978864	-0.222002658890803	0.95420562779934	1.10059091476526	0.860684772936045	0.895419714885974	1.03653903420278	0.804416233091709	0.00501334170536336	0.0121684045852339	0.0117904344775228
257	0.405465108108164	0.32	0.963079575410552	0.741753586545878	1.18440556427523	0.445727991833942	0.481964979205591	0.398052324125028	0.565877634286154	0.26	0.15	0.45	0.62601820722606	0.757987917521265	0.88995762781647	1.45887362247285	1.76641600237928	2.07395838228571	1.41860962884433	1.71748024313929	2.016002043409	0.963079575410552	0.369194588113939	-0.0806537482454481	-0.750785921947097	-0.182876951408722	-0.121627184978864	-0.222002658890803	0.95420562779934	1.10059091476526	0.860684772936045	0.895419714885974	1.03653903420278	0.804416233091709	0.00501334170536336	0.0121684045852339	0.0117904344775228
257	0.405465108108164	0.32	0.975833537386154	0.752884465975516	1.19878260879679	0.535538617710301	0.511508658268091	0.43713521997293	0.585882096563252	0.25	0.14	0.43	0.702340257645397	0.82183522722811	0.941330196810822	1.67199783041109	1.95646868013448	2.24093952985787	1.62224680777162	1.89815619509994	2.17424815673785	0.975833537386154	0.352053667789542	-0.00290002836592282	-0.689637547512675	-0.182876951408722	-0.121627184978864	-0.222002658890803	0.95420562779934	1.10059091476526	0.860684772936045	0.895419714885974	1.03653903420278	0.804416233091709	0.00501334170536336	0.0121684045852339	0.0117904344775228
257	0.405465108108164	0.32	0.976354124736318	0.756406293061485	1.19630195641115	0.432492213960047	0.446799256653939	0.366890445607776	0.526708067700101	0.27	0.17	0.42	0.570769968872347	0.695083780091631	0.819397591310915	1.31605193559841	1.60268830541299	1.88932467522758	1.30901261296616	1.59375349576862	1.87965323512558	0.976354124736318	0.349725596375457	-0.0255824625184159	-0.707468551315577	-0.182876951408722	-0.121627184978864	-0.222002658890803	0.95420562779934	1.10059091476526	0.860684772936045	0.895419714885974	1.03653903420278	0.804416233091709	0.00501334170536336	0.0121684045852339	0.0117904344775228
257	0.405465108108164	0.32	0.98793719379776	0.762457409991302	1.21341697760422	0.446308500395177	0.452503551735294	0.373812780324998	0.531194323145589	0.22	0.12	0.39	0.646044376397665	0.782042215475871	0.918040054554076	1.66098477680734	2.0106362073285	2.36028763784966	1.60872802389138	1.9483889793445	2.28490380771276	0.98793719379776	0.337374934692421	-0.011279560995504	-0.737959282446043	-0.182876951408722	-0.121627184978864	-0.222002658890803	0.95420562779934	1.10059091476526	0.860684772936045	0.895419714885974	1.03653903420278	0.804416233091709	0.00501334170536336	0.0121684045852339	0.0117904344775228
257	0.405465108108164	0.32	1.00298558436501	0.77415879608959	1.23181237264043	0.460118813627089	0.478449883941476	0.397533583879029	0.559366184003923	0.22	0.14	0.43	0.674814456858434	0.812170120107882	0.949525783357331	1.7013370341678	2.04763707911184	2.39393712405589	1.65329323832886	1.98874667922093	2.32627598773334	1.00298558436501	0.32844169822162	-0.0128732908673815	-0.722952389584863	-0.182876951408722	-0.121627184978864	-0.222002658890803	0.95420562779934	1.10059091476526	0.860684772936045	0.895419714885974	1.03653903420278	0.804416233091709	0.00501334170536336	0.0121684045852339	0.0117904344775228
257	0.405465108108164	0.32	1.01015183788193	0.777960979461064	1.24234269630279	0.555321005969522	0.520527885759257	0.447803390042337	0.593252381476177	0.26	0.14	0.43	0.711069246382817	0.82654883745539	0.942028428527963	1.67293427860085	1.94462338253392	2.216312486467	1.62255285885382	1.88636931896096	2.15006138554635	1.01015183788193	0.343657281511885	-0.0316807381544785	-0.742596298007451	-0.182876951408722	-0.121627184978864	-0.222002658890803	0.95420562779934	1.10059091476526	0.860684772936045	0.895419714885974	1.03653903420278	0.804416233091709	0.00501334170536336	0.0121684045852339	0.0117904344775228
257	0.405465108108164	0.32	1.01244775745578	0.782911872956468	1.24198364195509	0.513260792301466	0.526228697463382	0.446219648113755	0.606237746813009	0.26	0.16	0.41	0.706665427775293	0.83337349480809	0.960081561840887	1.65816685436168	1.95548310711153	2.25279935986139	1.64051852637402	1.93365722466389	2.22654645182064	1.01244775745578	0.351761913733442	-0.0561913109429357	-0.735434734022448	-0.182876951408722	-0.121627184978864	-0.222002658890803	0.95420562779934	1.10059091476526	0.860684772936045	0.895419714885974	1.03653903420278	0.804416233091709	0.00501334170536336	0.0121684045852339	0.0117904344775228
257	0.405465108108164	0.32	1.01674465160586	0.786635512648682	1.24685379056304	0.493952334960061	0.47539795388744	0.400270968720244	0.550524939054637	0.23	0.12	0.42	0.667799892026073	0.793139465723617	0.918479039421161	1.65283733189455	1.96305889533703	2.27328045877951	1.58694270493063	1.88459669045789	2.18296867879542	1.01674465160586	0.332398816473835	-0.0550086647768828	-0.800664155279215	-0.182876951408722	-0.121627184978864	-0.222002658890803	0.95420562779934	1.10059091476526	0.860684772936045	0.895419714885974	1.03653903420278	0.804416233091709	0.00501334170536336	0.0121684045852339	0.0117904344775228
257	0.405465108108164	0.32	1.0177927214016	0.78732378119709	1.2482616616061	0.4220292150391	0.469082196470558	0.38337523534941	0.554789157591706	0.28	0.18	0.44	0.579681423530793	0.709274387937907	0.838867352345022	1.30073859172425	1.59153033211427	1.88232207250429	1.29308727694015	1.58216918384112	1.87238827900424	1.0177927214016	0.369602079612683	-0.0448901990139887	-0.681652488488934	-0.182876951408722	-0.121627184978864	-0.222002658890803	0.95420562779934	1.10059091476526	0.860684772936045	0.895419714885974	1.03653903420278	0.804416233091709	0.00501334170536336	0.0121684045852339	0.0117904344775228
257	0.405465108108164	0.32	1.02555444749461	0.792858332138089	1.25825056285113	0.48680705925619	0.441389630359398	0.370632617390424	0.512146643328372	0.26	0.15	0.43	0.590318529750005	0.703015507580607	0.815712485411209	1.39305548137819	1.65900197431339	1.92494846724859	1.36830530785868	1.62974081518905	1.89104001130125	1.02555444749461	0.345805318768584	-0.0257849372188133	-0.714323736951787	-0.182876951408722	-0.121627184978864	-0.222002658890803	0.95420562779934	1.10059091476526	0.860684772936045	0.895419714885974	1.03653903420278	0.804416233091709	0.00501334170536336	0.0121684045852339	0.0117904344775228
257	0.405465108108164	0.32	1.02596018178742	0.793522495004475	1.25839786857036	0.448022262477138	0.4727008587542	0.390782199363803	0.554619518144598	0.28	0.15	0.49	0.590752037568529	0.714589855740761	0.838427673912993	1.32530774016312	1.60312856601094	1.88094939185876	1.28289518403253	1.55226701101518	1.82067245093191	1.02596018178742	0.359494170786861	-0.0558614249406307	-0.718886418791664	-0.182876951408722	-0.121627184978864	-0.222002658890803	0.95420562779934	1.10059091476526	0.860684772936045	0.895419714885974	1.03653903420278	0.804416233091709	0.00501334170536336	0.0121684045852339	0.0117904344775228
257	0.405465108108164	0.32	1.0329528422665	0.796520186688379	1.26938549784461	0.432512082618853	0.444816780123933	0.365265749408183	0.524367810839683	0.21	0.12	0.39	0.635418435410009	0.77380587402027	0.91219331263053	1.64553256450989	2.00391221492931	2.36229186534873	1.58544641401624	1.92941545526817	2.27484083017271	1.0329528422665	0.31852725681435	0.0327575192579483	-0.727258238340718	-0.182876951408722	-0.121627184978864	-0.222002658890803	0.95420562779934	1.10059091476526	0.860684772936045	0.895419714885974	1.03653903420278	0.804416233091709	0.00501334170536336	0.0121684045852339	0.0117904344775228
257	0.405465108108164	0.32	1.03402988576502	0.797051423568284	1.27100834796175	0.467951462678496	0.47218755060483	0.393578017585731	0.550797083623929	0.26	0.17	0.43	0.62021922996497	0.744095924949317	0.867972619933664	1.44820833566492	1.73745970615384	2.02671107664277	1.43570113101572	1.72192795257669	2.00826504895732	1.03402988576502	0.342667168507462	0.0038255467310111	-0.674682634028311	-0.182876951408722	-0.121627184978864	-0.222002658890803	0.95420562779934	1.10059091476526	0.860684772936045	0.895419714885974	1.03653903420278	0.804416233091709	0.00501334170536336	0.0121684045852339	0.0117904344775228
257	0.405465108108164	0.32	1.0379057195918	0.803348154916466	1.27246328426713	0.528023305456898	0.503651738431582	0.429307121111993	0.57799635575117	0.21	0.13	0.42	0.743726549139533	0.872520279704679	1.00131401026983	1.91716910950592	2.24917199688866	2.5811748842714	1.85688046427672	2.17887857014461	2.50061870809058	1.0379057195918	0.322266487075069	0.0145305282034245	-0.703377727850711	-0.182876951408722	-0.121627184978864	-0.222002658890803	0.95420562779934	1.10059091476526	0.860684772936045	0.895419714885974	1.03653903420278	0.804416233091709	0.00501334170536336	0.0121684045852339	0.0117904344775228
257	0.405465108108164	0.32	1.04831530359224	0.81155273249646	1.28507787468801	0.431012474914722	0.46559026905427	0.382069245374626	0.549111292733913	0.26	0.16	0.42	0.608160406920488	0.74110536483675	0.874050322753013	1.43427919290788	1.74781520211119	2.0613512113145	1.4205564521475	1.73001263214844	2.04061073112262	1.04831530359224	0.343730661389057	-0.0228159849951918	-0.711580304628389	-0.182876951408722	-0.121627184978864	-0.222002658890803	0.95420562779934	1.10059091476526	0.860684772936045	0.895419714885974	1.03653903420278	0.804416233091709	0.00501334170536336	0.0121684045852339	0.0117904344775228
257	0.405465108108164	0.32	1.05569433242144	0.815025000792267	1.29636366405061	0.472496907355076	0.489465924917675	0.408719938484435	0.570211911350915	0.25	0.13	0.47	0.65964943695098	0.789968610231945	0.92028778351291	1.57754333980453	1.88920000521224	2.20085667061995	1.50855665741372	1.80737684319747	2.10493114556476	1.05569433242144	0.356718043339412	0.00320527167415259	-0.677815876634466	-0.182876951408722	-0.121627184978864	-0.222002658890803	0.95420562779934	1.10059091476526	0.860684772936045	0.895419714885974	1.03653903420278	0.804416233091709	0.00501334170536336	0.0121684045852339	0.0117904344775228
257	0.405465108108164	0.32	1.06256485950677	0.823296142325588	1.30183357668795	0.476863572680663	0.485658159540684	0.406238767498752	0.565077551582616	0.25	0.12	0.47	0.650989793225149	0.778257837882169	0.90552588253919	1.54566035541664	1.8478358629053	2.15001137039397	1.45819799339413	1.74268164069565	2.02775291520111	1.06256485950677	0.354673564557709	-0.0198381182418039	-0.721541635139392	-0.182876951408722	-0.121627184978864	-0.222002658890803	0.95420562779934	1.10059091476526	0.860684772936045	0.895419714885974	1.03653903420278	0.804416233091709	0.00501334170536336	0.0121684045852339	0.0117904344775228
257	0.405465108108164	0.32	1.06259303344203	0.82030480151284	1.30488126537123	0.532050661759822	0.530369335430118	0.452711229714204	0.608027441146033	0.22	0.13	0.43	0.770648063922114	0.902845069186617	1.03504207445112	1.94887578232982	2.28318602602954	2.61749626972925	1.88432573667514	2.20824558031689	2.5303529787343	1.06259303344203	0.327478394791915	0.014883602634384	-0.717358740363687	-0.182876951408722	-0.121627184978864	-0.222002658890803	0.95420562779934	1.10059091476526	0.860684772936045	0.895419714885974	1.03653903420278	0.804416233091709	0.00501334170536336	0.0121684045852339	0.0117904344775228
257	0.405465108108164	0.32	1.07985583058641	0.833215938156538	1.32649572301629	0.443688696075915	0.488494405841112	0.403093040032441	0.573895771649783	0.28	0.15	0.46	0.610399992823001	0.739722476467204	0.869044960111407	1.37157870483558	1.66216842749023	1.95275815014488	1.33645761230145	1.61986293931826	1.90321062020388	1.07985583058641	0.357840199207757	0.0279521956059034	-0.634507281962949	-0.182876951408722	-0.121627184978864	-0.222002658890803	0.95420562779934	1.10059091476526	0.860684772936045	0.895419714885974	1.03653903420278	0.804416233091709	0.00501334170536336	0.0121684045852339	0.0117904344775228
257	0.405465108108164	0.32	1.09761294115209	0.850220132336612	1.34500574996757	0.438345366032261	0.462374389316891	0.38065865352249	0.544090125111292	0.24	0.14	0.41	0.629608084526965	0.764765626364339	0.899923168201713	1.54420939924329	1.87570378696339	2.20719817468349	1.51348126390534	1.83752038654709	2.16254820292598	1.09761294115209	0.316594599640909	-0.0422913005120518	-0.766568686370461	-0.182876951408722	-0.121627184978864	-0.222002658890803	0.95420562779934	1.10059091476526	0.860684772936045	0.895419714885974	1.03653903420278	0.804416233091709	0.00501334170536336	0.0121684045852339	0.0117904344775228
257	0.405465108108164	0.32	1.14545135060167	0.885586686584468	1.40531601461887	0.449786425491187	0.485668182801143	0.401801861697245	0.569534503905042	0.25	0.17	0.49	0.651043829889282	0.786933321937847	0.922822813986412	1.56321695064737	1.8895002938461	2.21578363704483	1.53164021974533	1.85171496254306	2.17201701623009	1.14545135060167	0.352817432307774	-0.02280483680593	-0.682791924954043	-0.182876951408722	-0.121627184978864	-0.222002658890803	0.95420562779934	1.10059091476526	0.860684772936045	0.895419714885974	1.03653903420278	0.804416233091709	0.00501334170536336	0.0121684045852339	0.0117904344775228
257	0.405465108108164	0.32	1.15962953227552	0.896644483634012	1.42261458091703	0.427941987554432	0.470293533896304	0.385398544991854	0.555188522800754	0.22	0.14	0.4	0.658706424416334	0.803805245672383	0.948904066928432	1.67307065223185	2.04161203959123	2.41015342695061	1.64096902546071	2.00198034059851	2.36315289676049	1.15962953227552	0.317640155908824	-0.0132325392787146	-0.728130120718439	-0.182876951408722	-0.121627184978864	-0.222002658890803	0.95420562779934	1.10059091476526	0.860684772936045	0.895419714885974	1.03653903420278	0.804416233091709	0.00501334170536336	0.0121684045852339	0.0117904344775228
257	0.405465108108164	0.32	1.1764794999055	0.907413125172546	1.44554587463846	0.45222842616912	0.502826783493886	0.416424607334795	0.589228959652976	0.26	0.16	0.45	0.655664938379409	0.79170607646146	0.927747214543512	1.52969207868409	1.84708140228227	2.16447072588044	1.50663068717901	1.81953366071642	2.13215997261474	1.1764794999055	0.347701217058403	0.0017812940400063	-0.667365571995235	-0.182876951408722	-0.121627184978864	-0.222002658890803	0.95420562779934	1.10059091476526	0.860684772936045	0.895419714885974	1.03653903420278	0.804416233091709	0.00501334170536336	0.0121684045852339	0.0117904344775228
257	0.405465108108164	0.32	1.1884962224849	0.920686635355453	1.45630580961434	0.467490889965567	0.456831248192945	0.380707842615889	0.53295465377	0.21	0.14	0.39	0.66452948496643	0.797403678349018	0.930277871731606	1.72741968740417	2.07282121252781	2.41822273765145	1.69196016616914	2.03135286697676	2.36915602001212	1.1884962224849	0.29848955635634	0.0263401432128685	-0.731789235712666	-0.182876951408722	-0.121627184978864	-0.222002658890803	0.95420562779934	1.10059091476526	0.860684772936045	0.895419714885974	1.03653903420278	0.804416233091709	0.00501334170536336	0.0121684045852339	0.0117904344775228
257	0.405465108108164	0.32	1.19221808027344	0.923903816497973	1.4605323440489	0.487727272137049	0.520900583717751	0.437551198047458	0.604249969388045	0.28	0.16	0.46	0.665333071054665	0.792072760000783	0.918812448946901	1.50087594188396	1.78677868488087	2.07268142787777	1.47309619171426	1.75370792068235	2.03327990401977	1.19221808027344	0.351643862628665	0.0855237401483529	-0.591080462295667	-0.182876951408722	-0.121627184978864	-0.222002658890803	0.95420562779934	1.10059091476526	0.860684772936045	0.895419714885974	1.03653903420278	0.804416233091709	0.00501334170536336	0.0121684045852339	0.0117904344775228
257	0.405465108108164	0.32	1.19860930138026	0.925875966883646	1.47134263587688	0.446305603709792	0.512921959345697	0.423723850156509	0.602120068534885	0.23	0.16	0.4	0.705587126936902	0.854120275514109	1.00265342409132	1.7428687321713	2.10976003512065	2.47665133807	1.72608226556739	2.08719768106548	2.45122195076992	1.19860930138026	0.313851159612453	0.0260113615335612	-0.694415164427131	-0.182876951408722	-0.121627184978864	-0.222002658890803	0.95420562779934	1.10059091476526	0.860684772936045	0.895419714885974	1.03653903420278	0.804416233091709	0.00501334170536336	0.0121684045852339	0.0117904344775228
257	0.405465108108164	0.32	1.26028084747688	0.974392070664178	1.54616962428957	0.428869024354481	0.500886397492716	0.41063992885206	0.591132866133373	0.27	0.16	0.46	0.634089950276145	0.773444101668392	0.912798253060638	1.45155233823247	1.7705604603573	2.08956858248212	1.42029421093604	1.73294122798424	2.04569029164362	1.26028084747688	0.343412199949827	-0.0295998318669755	-0.698178778655229	-0.182876951408722	-0.121627184978864	-0.222002658890803	0.95420562779934	1.10059091476526	0.860684772936045	0.895419714885974	1.03653903420278	0.804416233091709	0.00501334170536336	0.0121684045852339	0.0117904344775228
257	0.405465108108164	0.32	1.27011642741664	0.982955715694121	1.55727713913916	0.486683402173926	0.502724413382034	0.422115173954322	0.583333652809746	0.24	0.13	0.42	0.696478683594094	0.829481760541547	0.962484837489	1.70388303882436	2.02926512482412	2.35464721082388	1.65087289007992	1.9659867602871	2.28121373015332	1.27011642741664	0.32072838431405	-0.00148663970976262	-0.725078517726319	-0.182876951408722	-0.121627184978864	-0.222002658890803	0.95420562779934	1.10059091476526	0.860684772936045	0.895419714885974	1.03653903420278	0.804416233091709	0.00501334170536336	0.0121684045852339	0.0117904344775228
257	0.405465108108164	0.33	0.521391084050981	0.404180059386446	0.638602108715515	0.547006310590263	0.507953813467015	0.43578333337144	0.580124293562589	0.25	0.14	0.41	0.696938765926534	0.81235943827075	0.927780110614966	1.65143317164761	1.92492854358277	2.19842391551793	1.62106285354379	1.88940899860535	2.1583723536362	0.521391084050981	0.440603019457903	0.0138556649838132	-0.640066701705518	-0.182876951408722	-0.121627184978864	-0.222002658890803	0.95420562779934	1.10059091476526	0.860684772936045	0.895419714885974	1.03653903420278	0.804416233091709	0.00501334170536336	0.0121684045852339	0.0117904344775228
257	0.405465108108164	0.33	0.639133238820795	0.497271803101532	0.780994674540058	0.535410728778276	0.490144089631824	0.418858739825804	0.561429439437845	0.27	0.14	0.49	0.65160869148557	0.762505633801994	0.873402576118418	1.50242744873014	1.75812479023825	2.01382213174636	1.43381531883075	1.67822750178961	1.92178112659033	0.639133238820795	0.400899428428095	0.0388989313570649	-0.62921295716861	-0.182876951408722	-0.121627184978864	-0.222002658890803	0.95420562779934	1.10059091476526	0.860684772936045	0.895419714885974	1.03653903420278	0.804416233091709	0.00501334170536336	0.0121684045852339	0.0117904344775228
257	0.405465108108164	0.33	0.63950649727067	0.497396374484218	0.781616620057122	0.555489608735369	0.479385623551785	0.412432097060236	0.546339150043335	0.27	0.15	0.42	0.643955549682992	0.748494200438836	0.853032851194681	1.49006554709555	1.73196025847403	1.97385496985251	1.4617232517266	1.69938234576746	1.93630665755149	0.63950649727067	0.410836356570225	-0.00359376360784205	-0.675843982896636	-0.182876951408722	-0.121627184978864	-0.222002658890803	0.95420562779934	1.10059091476526	0.860684772936045	0.895419714885974	1.03653903420278	0.804416233091709	0.00501334170536336	0.0121684045852339	0.0117904344775228
257	0.405465108108164	0.33	0.657202553135668	0.510608214548815	0.80379689172252	0.547277090425156	0.50259993730548	0.431229149042199	0.57397072556876	0.3	0.18	0.52	0.632333411267027	0.736988057428065	0.841642703589103	1.37926500488238	1.60754092463654	1.83581684439071	1.35345473173875	1.57805051404897	1.80215565910405	0.657202553135668	0.428826290242972	-0.000777416820226289	-0.607077017347622	-0.182876951408722	-0.121627184978864	-0.222002658890803	0.95420562779934	1.10059091476526	0.860684772936045	0.895419714885974	1.03653903420278	0.804416233091709	0.00501334170536336	0.0121684045852339	0.0117904344775228
257	0.405465108108164	0.33	0.666933176316684	0.518788634709618	0.815077717923751	0.517720213039071	0.496079814547951	0.421325031208517	0.570834597887385	0.25	0.16	0.43	0.683624843048648	0.804918911148448	0.926212979248249	1.64377233277956	1.93542328037179	2.22707422796403	1.62683745845811	1.91518488739441	2.20418193245502	0.666933176316684	0.387657508040001	-0.0279891926858444	-0.694228689420133	-0.182876951408722	-0.121627184978864	-0.222002658890803	0.95420562779934	1.10059091476526	0.860684772936045	0.895419714885974	1.03653903420278	0.804416233091709	0.00501334170536336	0.0121684045852339	0.0117904344775228
257	0.405465108108164	0.33	0.684233414034304	0.530993749061942	0.837473079006665	0.520694947394177	0.508738641799228	0.432531704225906	0.584945579372551	0.3	0.18	0.5	0.631176763753459	0.742382596211858	0.853588428670257	1.37072522310272	1.61223069076345	1.85373615842417	1.34389881627552	1.58083818400114	1.81590496849743	0.684233414034304	0.435614686802532	-0.0306244868448759	-0.642330577862404	-0.182876951408722	-0.121627184978864	-0.222002658890803	0.95420562779934	1.10059091476526	0.860684772936045	0.895419714885974	1.03653903420278	0.804416233091709	0.00501334170536336	0.0121684045852339	0.0117904344775228
257	0.405465108108164	0.33	0.693338012343848	0.537698294902712	0.848977729784984	0.56875903336217	0.563226476106396	0.486655466193868	0.639797486018925	0.24	0.16	0.45	0.79551824453295	0.920686129451896	1.04585401437084	1.92746418344859	2.2307339283693	2.53400367329001	1.88861901592688	2.18660332064346	2.48252870129736	0.693338012343848	0.40427197821552	0.0103603033418479	-0.647899290366666	-0.182876951408722	-0.121627184978864	-0.222002658890803	0.95420562779934	1.10059091476526	0.860684772936045	0.895419714885974	1.03653903420278	0.804416233091709	0.00501334170536336	0.0121684045852339	0.0117904344775228
257	0.405465108108164	0.33	0.707266162212162	0.54867893368074	0.865853390743583	0.560155015253938	0.499768885243596	0.430625540615877	0.568912229871315	0.25	0.15	0.44	0.699329925867192	0.811617761845422	0.923905597823652	1.68304663618195	1.9532848422661	2.22352304835025	1.64294493542181	1.90674691106769	2.17038200912724	0.707266162212162	0.383443024953606	0.0345055842446608	-0.642829155680991	-0.182876951408722	-0.121627184978864	-0.222002658890803	0.95420562779934	1.10059091476526	0.860684772936045	0.895419714885974	1.03653903420278	0.804416233091709	0.00501334170536336	0.0121684045852339	0.0117904344775228
257	0.405465108108164	0.33	0.718934299682651	0.557561103013111	0.88030749635219	0.497248471215306	0.467870087724436	0.394418580220601	0.541321595228272	0.23	0.13	0.42	0.657027532476206	0.779383996273907	0.901740460071608	1.62354601679461	1.92589460891396	2.22824320103331	1.56241225393317	1.85426053319442	2.1447649477197	0.718934299682651	0.384165842377764	-0.0212956829240392	-0.715718440349116	-0.182876951408722	-0.121627184978864	-0.222002658890803	0.95420562779934	1.10059091476526	0.860684772936045	0.895419714885974	1.03653903420278	0.804416233091709	0.00501334170536336	0.0121684045852339	0.0117904344775228
257	0.405465108108164	0.33	0.720440401211535	0.559746995199647	0.881133807223424	0.458219070258263	0.45069127632094	0.37417745532673	0.52720509731515	0.24	0.15	0.38	0.617637914163223	0.743935840804092	0.87023376744496	1.51165603072116	1.8207675960837	2.12987916144624	1.50321331713465	1.81092723117294	2.11784899459118	0.720440401211535	0.363767359198921	-0.0212346946915011	-0.711408966442863	-0.182876951408722	-0.121627184978864	-0.222002658890803	0.95420562779934	1.10059091476526	0.860684772936045	0.895419714885974	1.03653903420278	0.804416233091709	0.00501334170536336	0.0121684045852339	0.0117904344775228
257	0.405465108108164	0.33	0.733930839989998	0.572113873840963	0.895747806139033	0.523271868019854	0.473729853428235	0.403132582603497	0.544327124252973	0.25	0.13	0.43	0.649788022164041	0.7635800175496	0.877372012935159	1.55191571184509	1.82368985894759	2.09546400605009	1.49865206988583	1.761390800861	2.02442143342036	0.733930839989998	0.370412566093968	0.00988252219374876	-0.703191891160396	-0.182876951408722	-0.121627184978864	-0.222002658890803	0.95420562779934	1.10059091476526	0.860684772936045	0.895419714885974	1.03653903420278	0.804416233091709	0.00501334170536336	0.0121684045852339	0.0117904344775228
257	0.405465108108164	0.33	0.737467785129294	0.572203628312413	0.902731941946175	0.533041569026066	0.480450733344602	0.410241716205767	0.550659750483437	0.27	0.16	0.49	0.634127078343231	0.742651972699095	0.851176867054959	1.45307750265586	1.70175807134978	1.9504386400437	1.41677581657782	1.65966609047461	1.90178174701427	0.737467785129294	0.405110970679601	-0.0132828962670371	-0.651378528903366	-0.182876951408722	-0.121627184978864	-0.222002658890803	0.95420562779934	1.10059091476526	0.860684772936045	0.895419714885974	1.03653903420278	0.804416233091709	0.00501334170536336	0.0121684045852339	0.0117904344775228
257	0.405465108108164	0.33	0.741888920850673	0.576887143226327	0.906890698475019	0.545810478386283	0.518543173261869	0.444690196756399	0.592396149767338	0.27	0.18	0.46	0.691902626691664	0.80681199237108	0.921721358050495	1.59557727981347	1.86056655148675	2.12555582316003	1.57793693461469	1.83967762033014	2.10177421883425	0.741888920850673	0.399782402842476	-0.0353353561768521	-0.684490005020488	-0.182876951408722	-0.121627184978864	-0.222002658890803	0.95420562779934	1.10059091476526	0.860684772936045	0.895419714885974	1.03653903420278	0.804416233091709	0.00501334170536336	0.0121684045852339	0.0117904344775228
257	0.405465108108164	0.33	0.754085399687007	0.587304931630971	0.920865867743043	0.570060918777658	0.538441605283983	0.465434202351319	0.611449008216647	0.24	0.14	0.47	0.765725862970034	0.885836624773521	1.00594738657701	1.8676369833632	2.1605920886982	2.4535471940332	1.80448200543253	2.08830335584342	2.37159713486099	0.754085399687007	0.399600690457505	-0.0391245559707289	-0.725847926713837	-0.182876951408722	-0.121627184978864	-0.222002658890803	0.95420562779934	1.10059091476526	0.860684772936045	0.895419714885974	1.03653903420278	0.804416233091709	0.00501334170536336	0.0121684045852339	0.0117904344775228
257	0.405465108108164	0.33	0.761198712533614	0.592404745679899	0.929992679387328	0.527364417990432	0.50291987218444	0.428585093443866	0.577254650925014	0.29	0.15	0.47	0.638283255932842	0.748988563535415	0.859693871137988	1.41214034131344	1.65706519154256	1.90199004177168	1.37499728652728	1.61258644950791	1.8513327146888	0.761198712533614	0.407300246092231	-0.0125713922273065	-0.657584206596125	-0.182876951408722	-0.121627184978864	-0.222002658890803	0.95420562779934	1.10059091476526	0.860684772936045	0.895419714885974	1.03653903420278	0.804416233091709	0.00501334170536336	0.0121684045852339	0.0117904344775228
257	0.405465108108164	0.33	0.77912028069354	0.607038081898177	0.951202479488903	0.463128015256938	0.439000574604318	0.365204137458983	0.512797011749654	0.24	0.14	0.48	0.593793689816309	0.713780990652264	0.833768291488218	1.43080117732215	1.71992174940654	2.00904232149093	1.37623789450942	1.65421292604867	1.93235320256654	0.77912028069354	0.372941855476946	-0.00828767101795304	-0.686962966666534	-0.182876951408722	-0.121627184978864	-0.222002658890803	0.95420562779934	1.10059091476526	0.860684772936045	0.895419714885974	1.03653903420278	0.804416233091709	0.00501334170536336	0.0121684045852339	0.0117904344775228
257	0.405465108108164	0.33	0.783293626862508	0.610208571995934	0.956378681729082	0.541589124852519	0.494033231423201	0.423069880809142	0.56499658203726	0.22	0.14	0.41	0.718147403138906	0.838605389569077	0.959063375999249	1.81054697092501	2.11423788660836	2.41792880229171	1.76275994980332	2.05747256032929	2.35380187492866	0.783293626862508	0.349423685833028	0.0260585822246809	-0.695448670923469	-0.182876951408722	-0.121627184978864	-0.222002658890803	0.95420562779934	1.10059091476526	0.860684772936045	0.895419714885974	1.03653903420278	0.804416233091709	0.00501334170536336	0.0121684045852339	0.0117904344775228
257	0.405465108108164	0.33	0.792497525700331	0.616205954307021	0.968789097093642	0.565281239699375	0.500874202999714	0.432296011032839	0.569452394966588	0.28	0.15	0.44	0.65866256951098	0.763150899221447	0.867639228931914	1.48865496563084	1.72481089443889	1.96096682324693	1.45043310653246	1.68026538708782	1.90976288620599	0.792497525700331	0.376966474454328	0.00264525811603424	-0.687417959856122	-0.182876951408722	-0.121627184978864	-0.222002658890803	0.95420562779934	1.10059091476526	0.860684772936045	0.895419714885974	1.03653903420278	0.804416233091709	0.00501334170536336	0.0121684045852339	0.0117904344775228
257	0.405465108108164	0.33	0.793961154127081	0.618609820221244	0.969312488032917	0.439953471834537	0.415830510996085	0.342580027858835	0.489080994133334	0.26	0.17	0.39	0.53563491464127	0.650164405831633	0.764693897021996	1.24110289218085	1.50647559076895	1.77184828935704	1.24124144078919	1.50766541271696	1.77181205299801	0.793961154127081	0.359746853563703	0.0175009923400614	-0.658027843638987	-0.182876951408722	-0.121627184978864	-0.222002658890803	0.95420562779934	1.10059091476526	0.860684772936045	0.895419714885974	1.03653903420278	0.804416233091709	0.00501334170536336	0.0121684045852339	0.0117904344775228
257	0.405465108108164	0.33	0.802456465594117	0.623452703058146	0.981460228130087	0.450654921558414	0.456403638980348	0.377728934575826	0.535078343384871	0.27	0.16	0.46	0.580322638910469	0.70119426905658	0.822065899202692	1.32201993024263	1.59737486789263	1.87272980554263	1.29450688746688	1.56478157898386	1.83312712986473	0.802456465594117	0.363996114591808	-0.0264517305034059	-0.685137065010026	-0.182876951408722	-0.121627184978864	-0.222002658890803	0.95420562779934	1.10059091476526	0.860684772936045	0.895419714885974	1.03653903420278	0.804416233091709	0.00501334170536336	0.0121684045852339	0.0117904344775228
257	0.405465108108164	0.33	0.807756631700735	0.629446341927951	0.986066921473519	0.530285124785464	0.484808709856574	0.413569628634255	0.556047791078893	0.25	0.14	0.44	0.663926604405361	0.778290711491957	0.892654818578554	1.57922698768804	1.85125537627138	2.12328376485472	1.52494767401584	1.78762994440721	2.05006638687117	0.807756631700735	0.372835230577346	0.0113451447220791	-0.682523308163349	-0.182876951408722	-0.121627184978864	-0.222002658890803	0.95420562779934	1.10059091476526	0.860684772936045	0.895419714885974	1.03653903420278	0.804416233091709	0.00501334170536336	0.0121684045852339	0.0117904344775228
257	0.405465108108164	0.33	0.810809171547506	0.628899183841412	0.992719159253599	0.498829502847139	0.439853217158256	0.371018121999835	0.508688312316677	0.23	0.13	0.43	0.619188542200014	0.734066764303032	0.84894498640605	1.53302712594036	1.81745007413962	2.10187302233888	1.48094627241523	1.75650555192933	2.03152813342277	0.810809171547506	0.358761749662641	0.0455260958735098	-0.665949972906528	-0.182876951408722	-0.121627184978864	-0.222002658890803	0.95420562779934	1.10059091476526	0.860684772936045	0.895419714885974	1.03653903420278	0.804416233091709	0.00501334170536336	0.0121684045852339	0.0117904344775228
257	0.405465108108164	0.33	0.826961035089226	0.641306169217996	1.01261590096046	0.586104076164672	0.541784989885059	0.470701190241709	0.612868789528409	0.24	0.14	0.42	0.770830465163556	0.887238835230646	1.00364720529774	1.87113463463034	2.15370744776789	2.43628026090545	1.8227478052838	2.0994874801837	2.37349434968128	0.826961035089226	0.356639871438373	0.0140489960242563	-0.694394433512323	-0.182876951408722	-0.121627184978864	-0.222002658890803	0.95420562779934	1.10059091476526	0.860684772936045	0.895419714885974	1.03653903420278	0.804416233091709	0.00501334170536336	0.0121684045852339	0.0117904344775228
257	0.405465108108164	0.33	0.828856352421491	0.645749187326091	1.01196351751689	0.461761358949182	0.450730181410995	0.37475342578076	0.526706937041231	0.29	0.16	0.48	0.5624895592644	0.676527560917765	0.79056556257113	1.25350053712268	1.50763271428136	1.76176489144004	1.22019814629002	1.46783658415434	1.71479908621977	0.828856352421491	0.384881860146304	-0.0128282276428214	-0.664524038749366	-0.182876951408722	-0.121627184978864	-0.222002658890803	0.95420562779934	1.10059091476526	0.860684772936045	0.895419714885974	1.03653903420278	0.804416233091709	0.00501334170536336	0.0121684045852339	0.0117904344775228
257	0.405465108108164	0.33	0.83981839347811	0.651002041007291	1.02863474594893	0.484016448378445	0.516067238060117	0.432875610813649	0.599258865306585	0.23	0.14	0.41	0.724877421695947	0.864187031104896	1.00349664051385	1.80115667926644	2.14730959555658	2.49346251184672	1.76631603168451	2.10676608605836	2.44592828107662	0.83981839347811	0.345617981249294	0.0401765372978811	-0.654263616999843	-0.182876951408722	-0.121627184978864	-0.222002658890803	0.95420562779934	1.10059091476526	0.860684772936045	0.895419714885974	1.03653903420278	0.804416233091709	0.00501334170536336	0.0121684045852339	0.0117904344775228
257	0.405465108108164	0.33	0.855947936431124	0.663799272711847	1.0480966001504	0.546654680944882	0.526362498339011	0.451523419481691	0.601201577196331	0.26	0.15	0.51	0.711971870936054	0.829979745376636	0.947987619817217	1.66346383375545	1.93917954563066	2.21489525750587	1.58994825374997	1.85296931328108	2.11698102556668	0.855947936431124	0.408285164571374	0.00253841062233925	-0.646326415514088	-0.182876951408722	-0.121627184978864	-0.222002658890803	0.95420562779934	1.10059091476526	0.860684772936045	0.895419714885974	1.03653903420278	0.804416233091709	0.00501334170536336	0.0121684045852339	0.0117904344775228
257	0.405465108108164	0.33	0.864817782222795	0.673617214453543	1.05601834999205	0.504277395114246	0.496267565837066	0.419445502951446	0.573089628722685	0.22	0.13	0.39	0.712992144032693	0.843577707450148	0.974163270867602	1.80026586343018	2.12998721316004	2.45970856288989	1.75416591654374	2.07361494218254	2.3951095685214	0.864817782222795	0.353471386012633	-0.0026494392200885	-0.721310171596446	-0.182876951408722	-0.121627184978864	-0.222002658890803	0.95420562779934	1.10059091476526	0.860684772936045	0.895419714885974	1.03653903420278	0.804416233091709	0.00501334170536336	0.0121684045852339	0.0117904344775228
257	0.405465108108164	0.33	0.871575965799542	0.679049515064546	1.06410241653454	0.502901626414483	0.460863189507261	0.389325133606405	0.532401245408116	0.23	0.14	0.43	0.657130703878066	0.777877732441916	0.898624761005767	1.64665480741526	1.94922577829272	2.25179674917017	1.59762616615645	1.89144906149598	2.18377028333979	0.871575965799542	0.351157750085136	-0.0366395569443772	-0.753147148462513	-0.182876951408722	-0.121627184978864	-0.222002658890803	0.95420562779934	1.10059091476526	0.860684772936045	0.895419714885974	1.03653903420278	0.804416233091709	0.00501334170536336	0.0121684045852339	0.0117904344775228
257	0.405465108108164	0.33	0.872851785325473	0.677795710599275	1.06790786005167	0.529900662068643	0.531082492920135	0.452983571625105	0.609181414215165	0.24	0.13	0.47	0.748388569346908	0.877418281761947	1.00644799417699	1.83337514990148	2.14946745546288	2.46555976102429	1.74865656899824	2.04994891459006	2.35158972023173	0.872851785325473	0.368630913402861	0.00493110726355948	-0.687593608686314	-0.182876951408722	-0.121627184978864	-0.222002658890803	0.95420562779934	1.10059091476526	0.860684772936045	0.895419714885974	1.03653903420278	0.804416233091709	0.00501334170536336	0.0121684045852339	0.0117904344775228
257	0.405465108108164	0.33	0.874157333827359	0.681700435756195	1.06661423189852	0.569036977503942	0.515419192634032	0.445387309005042	0.585451076263022	0.23	0.13	0.41	0.746431979517308	0.863799575022642	0.981167170527976	1.85630609975805	2.14818826642429	2.44007043309054	1.79448882821842	2.07639142030798	2.3589808716644	0.874157333827359	0.355878796414976	-0.00346465323069197	-0.729090525147492	-0.182876951408722	-0.121627184978864	-0.222002658890803	0.95420562779934	1.10059091476526	0.860684772936045	0.895419714885974	1.03653903420278	0.804416233091709	0.00501334170536336	0.0121684045852339	0.0117904344775228
257	0.405465108108164	0.33	0.878353510601669	0.683632012628965	1.07307500857437	0.484109728201426	0.507617636128671	0.42580339090741	0.589431881349931	0.25	0.15	0.42	0.683848037771947	0.815243212754285	0.946638387736623	1.62728925561655	1.93995807190102	2.25262688818549	1.59702237651899	1.90377864143344	2.21150709268623	0.878353510601669	0.364505624800664	-0.0104194477413353	-0.694860582589582	-0.182876951408722	-0.121627184978864	-0.222002658890803	0.95420562779934	1.10059091476526	0.860684772936045	0.895419714885974	1.03653903420278	0.804416233091709	0.00501334170536336	0.0121684045852339	0.0117904344775228
257	0.405465108108164	0.33	0.880888028921665	0.685248148938347	1.07652790890498	0.564176835132147	0.559848038458416	0.483022935244534	0.636673141672298	0.23	0.14	0.42	0.80233205631819	0.929943477103511	1.05755489788883	1.97665325696522	2.29104120710993	2.60542915725463	1.92658459107911	2.23311987156509	2.53985665573944	0.880888028921665	0.357050688340464	-0.0221470652451662	-0.740250879576312	-0.182876951408722	-0.121627184978864	-0.222002658890803	0.95420562779934	1.10059091476526	0.860684772936045	0.895419714885974	1.03653903420278	0.804416233091709	0.00501334170536336	0.0121684045852339	0.0117904344775228
257	0.405465108108164	0.33	0.893990916674947	0.697312920231821	1.09066891311807	0.509613069983384	0.488203968784649	0.413432496596977	0.562975440972321	0.23	0.12	0.44	0.697317550373782	0.823431148731232	0.949544747088682	1.7460072182838	2.06178193661381	2.37755665494381	1.64889915813526	1.94668242516139	2.24536729963584	0.893990916674947	0.33922298055782	0.0236068151068633	-0.722862555751851	-0.182876951408722	-0.121627184978864	-0.222002658890803	0.95420562779934	1.10059091476526	0.860684772936045	0.895419714885974	1.03653903420278	0.804416233091709	0.00501334170536336	0.0121684045852339	0.0117904344775228
257	0.405465108108164	0.33	0.904051849954637	0.701009580683458	1.10709411922582	0.41129518089292	0.437104785575283	0.355457263686572	0.518752307463994	0.27	0.17	0.47	0.546646278882829	0.672209373465763	0.797772468048698	1.24648375870663	1.53279753076858	1.81911130283053	1.22355019973806	1.50398266299571	1.78483354867449	0.904051849954637	0.387387592440059	0.0361566557923539	-0.612159353176946	-0.182876951408722	-0.121627184978864	-0.222002658890803	0.95420562779934	1.10059091476526	0.860684772936045	0.895419714885974	1.03653903420278	0.804416233091709	0.00501334170536336	0.0121684045852339	0.0117904344775228
257	0.405465108108164	0.33	0.90853139118422	0.704815112015825	1.11224767035262	0.493416886188089	0.494012503559922	0.415860205463171	0.572164801656673	0.22	0.13	0.4	0.711450353288441	0.845152687295876	0.97885502130331	1.80891748871198	2.1488660025468	2.48881451638161	1.76060821781832	2.09229720227246	2.42469766228605	0.90853139118422	0.345518541809624	0.0373451730028836	-0.67428420919808	-0.182876951408722	-0.121627184978864	-0.222002658890803	0.95420562779934	1.10059091476526	0.860684772936045	0.895419714885974	1.03653903420278	0.804416233091709	0.00501334170536336	0.0121684045852339	0.0117904344775228
257	0.405465108108164	0.33	0.909541966110908	0.709054833285354	1.11002909893646	0.530370523233226	0.465804203213147	0.397369427356112	0.534238979070182	0.26	0.14	0.53	0.623773676051933	0.731199685119	0.838625694186066	1.4509655462098	1.70085015004511	1.95073475388043	1.37446975441139	1.61125546334219	1.8479974365681	0.909541966110908	0.390109613259468	0.0423903702343591	-0.64049084767541	-0.182876951408722	-0.121627184978864	-0.222002658890803	0.95420562779934	1.10059091476526	0.860684772936045	0.895419714885974	1.03653903420278	0.804416233091709	0.00501334170536336	0.0121684045852339	0.0117904344775228
257	0.405465108108164	0.33	0.923207568209031	0.716677726080809	1.12973741033725	0.493993072566847	0.478981294984732	0.403294203350312	0.554668386619153	0.27	0.17	0.49	0.619211020341244	0.735419685995933	0.851628351650623	1.40976353615848	1.67433689490674	1.93891025365499	1.38084748465074	1.6397539682902	1.89903529043218	0.923207568209031	0.39098058094527	-0.0274153343743697	-0.664557105632127	-0.182876951408722	-0.121627184978864	-0.222002658890803	0.95420562779934	1.10059091476526	0.860684772936045	0.895419714885974	1.03653903420278	0.804416233091709	0.00501334170536336	0.0121684045852339	0.0117904344775228
257	0.405465108108164	0.33	0.92466563563871	0.719524557617375	1.12980671366005	0.475147417768325	0.500012181804237	0.417963703832441	0.582060659776034	0.25	0.16	0.44	0.674930253083257	0.80742261903473	0.939914984986202	1.61496665909006	1.93199312607403	2.24901959305801	1.59014372710778	1.90197281757372	2.21455650025801	0.92466563563871	0.363581271218859	-0.0158815692638505	-0.676550207551834	-0.182876951408722	-0.121627184978864	-0.222002658890803	0.95420562779934	1.10059091476526	0.860684772936045	0.895419714885974	1.03653903420278	0.804416233091709	0.00501334170536336	0.0121684045852339	0.0117904344775228
257	0.405465108108164	0.33	0.924967643469004	0.71898848771628	1.13094679922173	0.469334841723739	0.474969895497249	0.396116493531715	0.553823297462782	0.25	0.14	0.41	0.63586885072138	0.762448841461605	0.88902883220183	1.51239416627366	1.81346071379412	2.11452726131459	1.47294885561615	1.76675405191695	2.0598913653632	0.924967643469004	0.340671998966289	0.00562655911058711	-0.698362443298696	-0.182876951408722	-0.121627184978864	-0.222002658890803	0.95420562779934	1.10059091476526	0.860684772936045	0.895419714885974	1.03653903420278	0.804416233091709	0.00501334170536336	0.0121684045852339	0.0117904344775228
257	0.405465108108164	0.33	0.925425760874331	0.71726270184237	1.13358881990629	0.497109485256039	0.473217718886723	0.398906025758951	0.547529412014495	0.24	0.15	0.46	0.648490399363743	0.769296846100513	0.890103292837282	1.56235138971197	1.85339983103128	2.14444827235059	1.51389836495374	1.79717344440566	2.07839382549454	0.925425760874331	0.372037780228246	0.0243997751926338	-0.663718548744498	-0.182876951408722	-0.121627184978864	-0.222002658890803	0.95420562779934	1.10059091476526	0.860684772936045	0.895419714885974	1.03653903420278	0.804416233091709	0.00501334170536336	0.0121684045852339	0.0117904344775228
257	0.405465108108164	0.33	0.935386060538695	0.729455109027701	1.14131701204969	0.464633631530189	0.48452087528639	0.403318604114034	0.565723146458746	0.22	0.14	0.38	0.685289346693705	0.823262281227654	0.961235215761602	1.72952881747466	2.07774401658626	2.42595921569786	1.70321264478629	2.04632881000405	2.3892458705554	0.935386060538695	0.333068062043032	0.0221822281973574	-0.710766293061835	-0.182876951408722	-0.121627184978864	-0.222002658890803	0.95420562779934	1.10059091476526	0.860684772936045	0.895419714885974	1.03653903420278	0.804416233091709	0.00501334170536336	0.0121684045852339	0.0117904344775228
257	0.405465108108164	0.33	0.936402587441013	0.730416973465383	1.14238820141664	0.496820920526455	0.493302070445782	0.415791711096585	0.57081242979498	0.26	0.16	0.45	0.656577672997369	0.778974464507396	0.901371256017423	1.53623286503038	1.82261173751563	2.10899061000088	1.50982452248179	1.79125234877577	2.0730348148012	0.936402587441013	0.368717754120711	0.0158004511988738	-0.648675016622064	-0.182876951408722	-0.121627184978864	-0.222002658890803	0.95420562779934	1.10059091476526	0.860684772936045	0.895419714885974	1.03653903420278	0.804416233091709	0.00501334170536336	0.0121684045852339	0.0117904344775228
257	0.405465108108164	0.33	0.940750674883137	0.733475226350624	1.14802612341565	0.53148077855959	0.521931526680693	0.445421400632437	0.598441652728949	0.25	0.14	0.41	0.717816569641117	0.841116070169806	0.964415570698495	1.71406548165619	2.00849086371074	2.30291624576529	1.67869394246496	1.96815371534498	2.25761368135936	0.940750674883137	0.358183955640034	0.0564244123457766	-0.632226543715757	-0.182876951408722	-0.121627184978864	-0.222002658890803	0.95420562779934	1.10059091476526	0.860684772936045	0.895419714885974	1.03653903420278	0.804416233091709	0.00501334170536336	0.0121684045852339	0.0117904344775228
257	0.405465108108164	0.33	0.952091846690784	0.741223677580894	1.16296001580067	0.551586144666602	0.569669525347683	0.489475634293003	0.649863416402363	0.27	0.15	0.44	0.763597880589541	0.888702954173093	1.01380802775665	1.76544196220543	2.05468549234551	2.34392902248558	1.73154412912606	2.01553270094789	2.29921778161079	0.952091846690784	0.356467727367594	0.0138245909522991	-0.655399892975847	-0.182876951408722	-0.121627184978864	-0.222002658890803	0.95420562779934	1.10059091476526	0.860684772936045	0.895419714885974	1.03653903420278	0.804416233091709	0.00501334170536336	0.0121684045852339	0.0117904344775228
257	0.405465108108164	0.33	0.955725001718653	0.740931846906344	1.17051815653096	0.48089617654858	0.516500925657253	0.432717518504767	0.600284332809738	0.24	0.14	0.44	0.712622787078556	0.850601867108069	0.988580947137582	1.73994821168884	2.07683956276678	2.41373091384472	1.6854993025277	2.01161933960101	2.33804970529291	0.955725001718653	0.354138409548385	0.00509795408761159	-0.701336295896145	-0.182876951408722	-0.121627184978864	-0.222002658890803	0.95420562779934	1.10059091476526	0.860684772936045	0.895419714885974	1.03653903420278	0.804416233091709	0.00501334170536336	0.0121684045852339	0.0117904344775228
257	0.405465108108164	0.33	0.956217961310679	0.744385320484083	1.16805060213728	0.463830584237024	0.438483074526475	0.364877683630462	0.512088465422487	0.24	0.15	0.44	0.605335163357605	0.727447129424467	0.84955909549133	1.48938747638989	1.78983596176871	2.09028444714753	1.45263397451897	1.7467421080986	2.03903545046037	0.956217961310679	0.344586725265002	0.0185030239400123	-0.689603543502532	-0.182876951408722	-0.121627184978864	-0.222002658890803	0.95420562779934	1.10059091476526	0.860684772936045	0.895419714885974	1.03653903420278	0.804416233091709	0.00501334170536336	0.0121684045852339	0.0117904344775228
257	0.405465108108164	0.33	0.963709556576142	0.748932565439874	1.17848654771241	0.470312112106421	0.430110041714571	0.358844107430774	0.501375975998368	0.25	0.16	0.51	0.575249161446498	0.689492834639221	0.803736507831943	1.36632595268718	1.63767636234449	1.90902677200179	1.31561800716778	1.5767290054741	1.83861099370066	0.963709556576142	0.363675447411297	0.0385116349181489	-0.636663539884331	-0.182876951408722	-0.121627184978864	-0.222002658890803	0.95420562779934	1.10059091476526	0.860684772936045	0.895419714885974	1.03653903420278	0.804416233091709	0.00501334170536336	0.0121684045852339	0.0117904344775228
257	0.405465108108164	0.33	0.978119927415247	0.758688638475445	1.19755121635505	0.471807027070622	0.50976347949635	0.425552583721754	0.593974375270946	0.27	0.16	0.43	0.652825156810878	0.78201011148426	0.911195066157641	1.48507270416845	1.77894779150712	2.07282287884578	1.46295496260282	1.75261115436359	2.04166959778949	0.978119927415247	0.375104353610502	0.00790972391102034	-0.653797004697076	-0.182876951408722	-0.121627184978864	-0.222002658890803	0.95420562779934	1.10059091476526	0.860684772936045	0.895419714885974	1.03653903420278	0.804416233091709	0.00501334170536336	0.0121684045852339	0.0117904344775228
257	0.405465108108164	0.33	0.979064605188378	0.759620597810448	1.19850861256631	0.490618552151887	0.502223737765149	0.42232640599648	0.582121069533818	0.24	0.15	0.43	0.686684311420654	0.816593887215384	0.946503463010115	1.65466489436985	1.96770075515033	2.28073661593082	1.62412997784929	1.93112234269602	2.2389989631608	0.979064605188378	0.351669000489462	0.0580337452223826	-0.624496819494549	-0.182876951408722	-0.121627184978864	-0.222002658890803	0.95420562779934	1.10059091476526	0.860684772936045	0.895419714885974	1.03653903420278	0.804416233091709	0.00501334170536336	0.0121684045852339	0.0117904344775228
257	0.405465108108164	0.33	0.983385288532293	0.763479346662483	1.2032912304021	0.44006575990089	0.456865017031403	0.376404449879714	0.537325584183092	0.29	0.17	0.49	0.556966826544101	0.676024576160864	0.795082325777628	1.22494768181523	1.4867936436297	1.74863960544417	1.19630796147399	1.45265232594213	1.70829689391889	0.983385288532293	0.389416569122058	0.0276185742847109	-0.610866442457616	-0.182876951408722	-0.121627184978864	-0.222002658890803	0.95420562779934	1.10059091476526	0.860684772936045	0.895419714885974	1.03653903420278	0.804416233091709	0.00501334170536336	0.0121684045852339	0.0117904344775228
257	0.405465108108164	0.33	0.988987993751595	0.769286530093464	1.20868945740973	0.512956557559815	0.53728394872401	0.455544277803051	0.619023619644969	0.28	0.17	0.41	0.6876692861011	0.811059840844621	0.934450395588141	1.54066369862279	1.81710958953077	2.09355548043874	1.53852279767315	1.81484774144044	2.0915445372863	0.988987993751595	0.354574551697296	-0.0044721614940323	-0.660400408705418	-0.182876951408722	-0.121627184978864	-0.222002658890803	0.95420562779934	1.10059091476526	0.860684772936045	0.895419714885974	1.03653903420278	0.804416233091709	0.00501334170536336	0.0121684045852339	0.0117904344775228
257	0.405465108108164	0.33	0.992858757567513	0.77187048461823	1.2138470305168	0.479982802063435	0.445297445588052	0.372931926716647	0.517662964459456	0.27	0.15	0.47	0.579360082481142	0.691781921370745	0.804203760260347	1.33405065165594	1.5929163069989	1.85178196234187	1.29199249730118	1.54328467465799	1.79395655290658	0.992858757567513	0.376362761528207	-0.0312644993908314	-0.7037784599733	-0.182876951408722	-0.121627184978864	-0.222002658890803	0.95420562779934	1.10059091476526	0.860684772936045	0.895419714885974	1.03653903420278	0.804416233091709	0.00501334170536336	0.0121684045852339	0.0117904344775228
257	0.405465108108164	0.33	0.995441125654298	0.771744588945507	1.21913766236309	0.493845060721475	0.490214873364597	0.412729750188905	0.567699996540289	0.26	0.15	0.42	0.654879913459987	0.777825862320006	0.900771811180025	1.5395775756501	1.82861503426116	2.11765249287223	1.51112737662977	1.7948095860397	2.07835912526823	0.995441125654298	0.354930454252307	0.081838459830437	-0.595089950477823	-0.182876951408722	-0.121627184978864	-0.222002658890803	0.95420562779934	1.10059091476526	0.860684772936045	0.895419714885974	1.03653903420278	0.804416233091709	0.00501334170536336	0.0121684045852339	0.0117904344775228
257	0.405465108108164	0.33	1.00056081699259	0.776144618346743	1.22497701563844	0.423955295956741	0.428265992785774	0.350324788276743	0.506207197294805	0.27	0.16	0.49	0.541045448539222	0.661418700345668	0.781791952152114	1.23875689413113	1.51435887164857	1.789960849166	1.20191087507244	1.46933377906995	1.73611893653702	1.00056081699259	0.365652717462445	-0.0616146080425447	-0.721368028642496	-0.182876951408722	-0.121627184978864	-0.222002658890803	0.95420562779934	1.10059091476526	0.860684772936045	0.895419714885974	1.03653903420278	0.804416233091709	0.00501334170536336	0.0121684045852339	0.0117904344775228
257	0.405465108108164	0.33	1.0007151523536	0.779441611973372	1.22198869273383	0.48221590549616	0.493792656687245	0.413904265400116	0.573681047974374	0.25	0.14	0.47	0.668280167449397	0.79726609963112	0.926252031812844	1.59882383179133	1.90741563562273	2.21600743945413	1.53842849229199	1.83528272511299	2.13282419744358	1.0007151523536	0.355290126629647	-0.0276554331637681	-0.715615857699505	-0.182876951408722	-0.121627184978864	-0.222002658890803	0.95420562779934	1.10059091476526	0.860684772936045	0.895419714885974	1.03653903420278	0.804416233091709	0.00501334170536336	0.0121684045852339	0.0117904344775228
257	0.405465108108164	0.33	1.0027181219987	0.779866295627207	1.22556994837019	0.539280729345682	0.54210980506208	0.463877979964457	0.620341630159703	0.26	0.15	0.4	0.735818046964167	0.859911863096991	0.984005679229816	1.72934568043649	2.02099536989923	2.31264505936197	1.71145138002918	1.99995125597274	2.29029900563182	1.0027181219987	0.363837323289883	0.00723438371635971	-0.67166708731855	-0.182876951408722	-0.121627184978864	-0.222002658890803	0.95420562779934	1.10059091476526	0.860684772936045	0.895419714885974	1.03653903420278	0.804416233091709	0.00501334170536336	0.0121684045852339	0.0117904344775228
257	0.405465108108164	0.33	1.01973356417949	0.793956313623043	1.24551081473593	0.492684654151737	0.467501140926956	0.393434505153822	0.541567776700089	0.23	0.13	0.42	0.657556961336402	0.781346388337345	0.905135815338289	1.63053366121094	1.93749235755997	2.24445105390901	1.58155668184572	1.87969630539382	2.17567716089352	1.01973356417949	0.328238984676215	-0.0163011222153034	-0.749672390183571	-0.182876951408722	-0.121627184978864	-0.222002658890803	0.95420562779934	1.10059091476526	0.860684772936045	0.895419714885974	1.03653903420278	0.804416233091709	0.00501334170536336	0.0121684045852339	0.0117904344775228
257	0.405465108108164	0.33	1.02303532300909	0.795649732969433	1.25042091304875	0.453987830511245	0.450414046990195	0.373292373780159	0.527535720200232	0.28	0.15	0.42	0.56936512592093	0.686995150702322	0.804625175483715	1.28812602706315	1.5542510311893	1.82037603531546	1.26136844837492	1.52180577551767	1.78260388266303	1.02303532300909	0.343038554091765	-0.0844701801592589	-0.768339122651893	-0.182876951408722	-0.121627184978864	-0.222002658890803	0.95420562779934	1.10059091476526	0.860684772936045	0.895419714885974	1.03653903420278	0.804416233091709	0.00501334170536336	0.0121684045852339	0.0117904344775228
257	0.405465108108164	0.33	1.02697765966953	0.8002197936101	1.25373552572896	0.514858223123481	0.502091765113246	0.425996248373525	0.578187281852968	0.25	0.14	0.4	0.68802274022495	0.810923930425551	0.933825120626152	1.64658960903475	1.94071916448542	2.23484871993608	1.61573266796371	1.90302459221817	2.19165133565348	1.02697765966953	0.335090975402998	0.0340512997875058	-0.688264076536072	-0.182876951408722	-0.121627184978864	-0.222002658890803	0.95420562779934	1.10059091476526	0.860684772936045	0.895419714885974	1.03653903420278	0.804416233091709	0.00501334170536336	0.0121684045852339	0.0117904344775228
257	0.405465108108164	0.33	1.0338414554196	0.801984570268246	1.26569834057095	0.454907680111062	0.462579213344779	0.383521368370685	0.541637058318873	0.29	0.14	0.42	0.573961255630322	0.692275758317695	0.810590261005068	1.27557562164041	1.53851862316546	1.8014616246905	1.24482613550727	1.50051448221938	1.75788494470599	1.0338414554196	0.360512343148355	-0.0336381530486395	-0.70427980550183	-0.182876951408722	-0.121627184978864	-0.222002658890803	0.95420562779934	1.10059091476526	0.860684772936045	0.895419714885974	1.03653903420278	0.804416233091709	0.00501334170536336	0.0121684045852339	0.0117904344775228
257	0.405465108108164	0.33	1.0418625945534	0.808186737948947	1.27553845115784	0.471413975103599	0.507375266253668	0.423492766234104	0.591257766273232	0.26	0.15	0.45	0.662313543222994	0.793500000777854	0.924686458332713	1.53500885677474	1.83905272888957	2.1430966010044	1.49853257208512	1.79551414086683	2.09118999661458	1.0418625945534	0.365822108794591	0.0359453216510533	-0.628335759906692	-0.182876951408722	-0.121627184978864	-0.222002658890803	0.95420562779934	1.10059091476526	0.860684772936045	0.895419714885974	1.03653903420278	0.804416233091709	0.00501334170536336	0.0121684045852339	0.0117904344775228
257	0.405465108108164	0.33	1.06138523489619	0.827699975030029	1.29507049476235	0.442764792188698	0.443656688674148	0.365948778471167	0.52136459887713	0.26	0.14	0.43	0.582817005599803	0.706576105780782	0.830335205961761	1.37525543252952	1.66728598965731	1.95931654678509	1.34121424638563	1.62693005790365	1.91090017610754	1.06138523489619	0.339230347562031	0.00756756682322586	-0.693595686438352	-0.182876951408722	-0.121627184978864	-0.222002658890803	0.95420562779934	1.10059091476526	0.860684772936045	0.895419714885974	1.03653903420278	0.804416233091709	0.00501334170536336	0.0121684045852339	0.0117904344775228
257	0.405465108108164	0.33	1.0634107246216	0.827468353843653	1.29935309539955	0.474276609691586	0.483851196858581	0.404315868603781	0.56338652511338	0.27	0.15	0.47	0.622348866155985	0.744774734647498	0.867200603139011	1.42033947001508	1.69974271572741	1.97914596143974	1.3751719937148	1.6458418937039	1.91633112374592	1.0634107246216	0.367893214767058	0.0138178303245848	-0.636746269117893	-0.182876951408722	-0.121627184978864	-0.222002658890803	0.95420562779934	1.10059091476526	0.860684772936045	0.895419714885974	1.03653903420278	0.804416233091709	0.00501334170536336	0.0121684045852339	0.0117904344775228
257	0.405465108108164	0.33	1.06392839748063	0.824654580171607	1.30320221478964	0.430372791231747	0.426681692051963	0.350040468483032	0.503322915620895	0.2	0.12	0.43	0.623615645736581	0.760156047288174	0.896696448839767	1.65888588574952	2.02209830114839	2.38531071654727	1.57834817453552	1.92411688042286	2.26935987521494	1.06392839748063	0.311937194236201	0.00947471321892015	-0.734512395000795	-0.182876951408722	-0.121627184978864	-0.222002658890803	0.95420562779934	1.10059091476526	0.860684772936045	0.895419714885974	1.03653903420278	0.804416233091709	0.00501334170536336	0.0121684045852339	0.0117904344775228
257	0.405465108108164	0.33	1.07042446864379	0.830617720621178	1.3102312166664	0.425810806111939	0.441547646653431	0.36149380016151	0.521601493145351	0.26	0.16	0.5	0.573111971092495	0.700029272954995	0.826946574817495	1.34624509114855	1.64437495622274	1.94250482129693	1.30193806425923	1.59135436482359	1.87874073354105	1.07042446864379	0.354779456081765	-0.0236214161696587	-0.688902823699337	-0.182876951408722	-0.121627184978864	-0.222002658890803	0.95420562779934	1.10059091476526	0.860684772936045	0.895419714885974	1.03653903420278	0.804416233091709	0.00501334170536336	0.0121684045852339	0.0117904344775228
257	0.405465108108164	0.33	1.07751833011356	0.83927260294286	1.31576405728426	0.453987004059599	0.467228843521584	0.387227941032526	0.547229746010642	0.28	0.17	0.43	0.593664880807752	0.716315447071227	0.838966013334703	1.34969357486096	1.62853890762451	1.90738424038806	1.34159632502762	1.61917692929326	1.89533780608558	1.07751833011356	0.35475789639349	-0.002827009628313	-0.668809957255469	-0.182876951408722	-0.121627184978864	-0.222002658890803	0.95420562779934	1.10059091476526	0.860684772936045	0.895419714885974	1.03653903420278	0.804416233091709	0.00501334170536336	0.0121684045852339	0.0117904344775228
257	0.405465108108164	0.33	1.08200318828909	0.843498414255685	1.3205079623225	0.441412079195478	0.453064831697089	0.373491145475344	0.532638517918835	0.27	0.16	0.43	0.577655073906112	0.700726649102098	0.823798224298085	1.32441476746085	1.60658628989212	1.88875781232339	1.30893739826053	1.58785132984728	1.8678380664357	1.08200318828909	0.360881809881489	-0.0616016673112174	-0.733123063446263	-0.182876951408722	-0.121627184978864	-0.222002658890803	0.95420562779934	1.10059091476526	0.860684772936045	0.895419714885974	1.03653903420278	0.804416233091709	0.00501334170536336	0.0121684045852339	0.0117904344775228
257	0.405465108108164	0.33	1.09614781522847	0.854178793145804	1.33811683731113	0.467734887007496	0.474753905762917	0.395682742741567	0.553825068784268	0.24	0.14	0.4	0.652546119454005	0.782947511824046	0.913348904194087	1.59559067171084	1.91444513891361	2.23329960611638	1.56430265251569	1.87700945974769	2.18972957640161	1.09614781522847	0.319166461824768	-0.0911117553197494	-0.817773355814055	-0.182876951408722	-0.121627184978864	-0.222002658890803	0.95420562779934	1.10059091476526	0.860684772936045	0.895419714885974	1.03653903420278	0.804416233091709	0.00501334170536336	0.0121684045852339	0.0117904344775228
257	0.405465108108164	0.33	1.11404309828107	0.868226636813032	1.35985955974912	0.519345977114385	0.543683212611832	0.462021348431635	0.62534507679203	0.29	0.16	0.43	0.684015645212008	0.804914804755278	0.925813964298548	1.50509685870184	1.77112139559949	2.03714593249714	1.48831901246529	1.7513099134409	2.01402543186178	1.11404309828107	0.371516072630057	0.00259390239305036	-0.654069483306681	-0.182876951408722	-0.121627184978864	-0.222002658890803	0.95420562779934	1.10059091476526	0.860684772936045	0.895419714885974	1.03653903420278	0.804416233091709	0.00501334170536336	0.0121684045852339	0.0117904344775228
257	0.405465108108164	0.33	1.11823128028585	0.87002515011238	1.36643741045931	0.429497867494791	0.454237912216724	0.372501236491455	0.535974587941993	0.27	0.16	0.5	0.574120013053371	0.700097209199959	0.826074405346547	1.31189947533725	1.5997651023343	1.88763072933136	1.27469148245595	1.55474296441937	1.83381476895989	1.11823128028585	0.35926155512426	0.00766445681152441	-0.64490743791573	-0.182876951408722	-0.121627184978864	-0.222002658890803	0.95420562779934	1.10059091476526	0.860684772936045	0.895419714885974	1.03653903420278	0.804416233091709	0.00501334170536336	0.0121684045852339	0.0117904344775228
257	0.405465108108164	0.33	1.11991816560884	0.872435852807688	1.36740047840999	0.427701150016384	0.457140518456263	0.374579240706042	0.539701796206484	0.22	0.13	0.39	0.642995494041302	0.784718589735612	0.926441685429922	1.64089824245669	2.00256979504984	2.36424134764299	1.59544798034212	1.94744066142705	2.29740298234559	1.11991816560884	0.314512398908253	0.00389117498553752	-0.734201874115397	-0.182876951408722	-0.121627184978864	-0.222002658890803	0.95420562779934	1.10059091476526	0.860684772936045	0.895419714885974	1.03653903420278	0.804416233091709	0.00501334170536336	0.0121684045852339	0.0117904344775228
257	0.405465108108164	0.33	1.12349070928881	0.872560116417241	1.37442130216038	0.423641032791318	0.455108564453136	0.372228899249165	0.537988229657107	0.26	0.15	0.42	0.583123552182386	0.712960555367557	0.842797558552728	1.35370874908555	1.65512255154476	1.95653635400397	1.32858434969213	1.6246023591234	1.92122861909808	1.12349070928881	0.343851997815691	0.00921754595316393	-0.680464261825352	-0.182876951408722	-0.121627184978864	-0.222002658890803	0.95420562779934	1.10059091476526	0.860684772936045	0.895419714885974	1.03653903420278	0.804416233091709	0.00501334170536336	0.0121684045852339	0.0117904344775228
257	0.405465108108164	0.33	1.12422161658991	0.873001022380915	1.3754422107989	0.469344770874898	0.489514727435304	0.408248246080571	0.570781208790037	0.26	0.15	0.41	0.640793566655747	0.768350853029451	0.895908139403156	1.4904249519483	1.78711108037868	2.08379720880905	1.46897888609432	1.76073672432609	2.05379980886816	1.12422161658991	0.348400643300075	-0.0191686648125886	-0.709435164318042	-0.182876951408722	-0.121627184978864	-0.222002658890803	0.95420562779934	1.10059091476526	0.860684772936045	0.895419714885974	1.03653903420278	0.804416233091709	0.00501334170536336	0.0121684045852339	0.0117904344775228
257	0.405465108108164	0.33	1.13216268293265	0.882970064608104	1.38135530125719	0.466899355903501	0.47201545934127	0.393268344575738	0.550762574106803	0.25	0.13	0.39	0.635677725938954	0.762964316707938	0.890250907476921	1.52256679015403	1.82744193054143	2.13231707092883	1.48440633487274	1.78155042182764	2.07871865335428	1.13216268293265	0.323086215215594	0.0234533543246821	-0.699406456951572	-0.182876951408722	-0.121627184978864	-0.222002658890803	0.95420562779934	1.10059091476526	0.860684772936045	0.895419714885974	1.03653903420278	0.804416233091709	0.00501334170536336	0.0121684045852339	0.0117904344775228
257	0.405465108108164	0.33	1.13519543833865	0.882820998128107	1.38756987854919	0.432496355497667	0.454538386608304	0.373246139433457	0.535830633783151	0.24	0.15	0.46	0.609415804843966	0.742145322997404	0.874874841150843	1.47477052761368	1.79597253773741	2.11717454786115	1.43677962123184	1.74971467511271	2.06254747097309	1.13519543833865	0.327119666396515	0.00609639452359724	-0.705524900909598	-0.182876951408722	-0.121627184978864	-0.222002658890803	0.95420562779934	1.10059091476526	0.860684772936045	0.895419714885974	1.03653903420278	0.804416233091709	0.00501334170536336	0.0121684045852339	0.0117904344775228
257	0.405465108108164	0.33	1.16027194991714	0.902974227833113	1.41756967200117	0.396152271935921	0.443002480240336	0.357609088803758	0.528395871676915	0.24	0.14	0.37	0.584940210186889	0.724617947412673	0.864295684638458	1.41817741622369	1.75682367276938	2.09546992931506	1.4035786298938	1.73869439036581	2.0732906163381	1.16027194991714	0.319574931534715	-0.0383448843729289	-0.749646518420663	-0.182876951408722	-0.121627184978864	-0.222002658890803	0.95420562779934	1.10059091476526	0.860684772936045	0.895419714885974	1.03653903420278	0.804416233091709	0.00501334170536336	0.0121684045852339	0.0117904344775228
257	0.405465108108164	0.33	1.17484429881052	0.913564317124767	1.43612428049627	0.517467432165467	0.555155477838552	0.471456164430669	0.638854791246436	0.23	0.14	0.41	0.794007872186282	0.934970953712007	1.07593403523773	1.98496781684408	2.33736631312257	2.68976480940107	1.93677487084041	2.27931017225074	2.62425075101905	1.17484429881052	0.3198550295732	-0.00770638557631074	-0.738475773114964	-0.182876951408722	-0.121627184978864	-0.222002658890803	0.95420562779934	1.10059091476526	0.860684772936045	0.895419714885974	1.03653903420278	0.804416233091709	0.00501334170536336	0.0121684045852339	0.0117904344775228
257	0.405465108108164	0.33	1.18224335420758	0.920397127692951	1.4440895807222	0.411260480342404	0.460127410199496	0.37417329536494	0.546081525034052	0.24	0.15	0.43	0.610372631623264	0.75058584277519	0.890799053927115	1.47570075749584	1.81469489187822	2.1536890262606	1.45132265468856	1.78422639833437	2.1182538491436	1.18224335420758	0.326451110819996	0.0106532826607882	-0.690581661271387	-0.182876951408722	-0.121627184978864	-0.222002658890803	0.95420562779934	1.10059091476526	0.860684772936045	0.895419714885974	1.03653903420278	0.804416233091709	0.00501334170536336	0.0121684045852339	0.0117904344775228
257	0.405465108108164	0.33	1.18484337963255	0.920422426450792	1.44926433281431	0.469593851572883	0.487255475396494	0.40640450003471	0.568106450758277	0.22	0.14	0.4	0.688825118828428	0.825861452594955	0.962897786361481	1.73381984759505	2.07874965464125	2.42367946168745	1.69432192196976	2.03151152894546	2.36864348870047	1.18484337963255	0.319127886831506	-0.0564968304044605	-0.791838511047754	-0.182876951408722	-0.121627184978864	-0.222002658890803	0.95420562779934	1.10059091476526	0.860684772936045	0.895419714885974	1.03653903420278	0.804416233091709	0.00501334170536336	0.0121684045852339	0.0117904344775228
257	0.405465108108164	0.33	1.19750395676035	0.93203410521544	1.46297380830526	0.421691979982977	0.506329579797649	0.413753092483553	0.598906067111745	0.26	0.15	0.45	0.649934610151546	0.795356274145703	0.940777938139861	1.51283097860916	1.85132410517147	2.18981723173378	1.46887250547636	1.79736567020386	2.12581306925326	1.19750395676035	0.341418592409428	-0.0345838139533515	-0.712299186502535	-0.182876951408722	-0.121627184978864	-0.222002658890803	0.95420562779934	1.10059091476526	0.860684772936045	0.895419714885974	1.03653903420278	0.804416233091709	0.00501334170536336	0.0121684045852339	0.0117904344775228
257	0.405465108108164	0.33	1.20807210749855	0.940447810784882	1.47569640421222	0.439882993064906	0.459662052294899	0.37867885720711	0.540645247382687	0.22	0.13	0.34	0.642324072115472	0.779689691166287	0.917055310217102	1.61810744150609	1.96415134682193	2.31019525213777	1.60153556564596	1.94438018664226	2.2854920169241	1.20807210749855	0.289713004977285	-0.0350821876244685	-0.801534831160296	-0.182876951408722	-0.121627184978864	-0.222002658890803	0.95420562779934	1.10059091476526	0.860684772936045	0.895419714885974	1.03653903420278	0.804416233091709	0.00501334170536336	0.0121684045852339	0.0117904344775228
257	0.405465108108164	0.33	1.20850595754788	0.937430923018968	1.47958099207679	0.415132429773094	0.469899472060698	0.382817980625327	0.556980963496069	0.27	0.15	0.4	0.596300682985942	0.731944136131807	0.867587589277672	1.37660849363912	1.68975240749833	2.00289632135754	1.35634163487182	1.66338042191513	1.97314708282435	1.20850595754788	0.329041473926798	0.0108801599627619	-0.679765028665016	-0.182876951408722	-0.121627184978864	-0.222002658890803	0.95420562779934	1.10059091476526	0.860684772936045	0.895419714885974	1.03653903420278	0.804416233091709	0.00501334170536336	0.0121684045852339	0.0117904344775228
257	0.405465108108164	0.33	1.22400614546811	0.95007348517715	1.49793880575907	0.472345918217385	0.471171909522975	0.393420294307924	0.548923524738026	0.23	0.11	0.4	0.663742389816547	0.794917734966746	0.926093080116945	1.66241705031138	1.99096037329915	2.31950369628692	1.58438419810404	1.89823777707014	2.21099563936092	1.22400614546811	0.305214457303909	-0.0718974330074293	-0.838488050117365	-0.182876951408722	-0.121627184978864	-0.222002658890803	0.95420562779934	1.10059091476526	0.860684772936045	0.895419714885974	1.03653903420278	0.804416233091709	0.00501334170536336	0.0121684045852339	0.0117904344775228
257	0.405465108108164	0.33	1.22670078552449	0.953445800573929	1.49995577047506	0.407182946619029	0.461907232650739	0.374889897760573	0.548924567540906	0.25	0.15	0.41	0.603292674329447	0.743325577303101	0.883358480276756	1.43852084899139	1.77242221899608	2.10632358900076	1.41356414900659	1.7422348951986	2.07031034631359	1.22670078552449	0.31646384282509	0.00940576926215201	-0.703047500972555	-0.182876951408722	-0.121627184978864	-0.222002658890803	0.95420562779934	1.10059091476526	0.860684772936045	0.895419714885974	1.03653903420278	0.804416233091709	0.00501334170536336	0.0121684045852339	0.0117904344775228
257	0.405465108108164	0.33	1.25984542683368	0.98209436764886	1.5375964860185	0.414647988960066	0.474307833110392	0.38632163864358	0.562294027577204	0.24	0.15	0.39	0.640593707600249	0.786491314395017	0.932388921189784	1.5753208938532	1.93410610454153	2.29289131522986	1.55666609354526	1.91052630554133	2.26482344270717	1.25984542683368	0.314472044634271	0.0388323399717348	-0.675476208921018	-0.182876951408722	-0.121627184978864	-0.222002658890803	0.95420562779934	1.10059091476526	0.860684772936045	0.895419714885974	1.03653903420278	0.804416233091709	0.00501334170536336	0.0121684045852339	0.0117904344775228
257	0.405465108108164	0.33	1.25992794682273	0.979769722202179	1.54008617144327	0.455574639379501	0.48771548013479	0.404473691083411	0.57095726918617	0.24	0.15	0.41	0.659524994387972	0.795257037453374	0.930989080518775	1.59385265958832	1.92187188504907	2.24989111050982	1.57450503220885	1.89804418419344	2.22321012907064	1.25992794682273	0.317392148254884	0.0457071704780255	-0.657427164358036	-0.182876951408722	-0.121627184978864	-0.222002658890803	0.95420562779934	1.10059091476526	0.860684772936045	0.895419714885974	1.03653903420278	0.804416233091709	0.00501334170536336	0.0121684045852339	0.0117904344775228
257	0.405465108108164	0.33	1.2895047337181	1.0011163931271	1.5778930743091	0.505096735849759	0.534807368115112	0.452154919996463	0.617459816233761	0.24	0.14	0.37	0.74404673637144	0.880056058743232	1.01606538111502	1.81518582458466	2.14699588692649	2.47880594926831	1.79502782947425	2.12152598447274	2.45201084007876	1.2895047337181	0.312653399760183	-0.0367842077855848	-0.779836183829527	-0.182876951408722	-0.121627184978864	-0.222002658890803	0.95420562779934	1.10059091476526	0.860684772936045	0.895419714885974	1.03653903420278	0.804416233091709	0.00501334170536336	0.0121684045852339	0.0117904344775228
257	0.405465108108164	0.34	0.576490657396713	0.451309896926502	0.701671417866925	0.49444148445851	0.454256285974223	0.382540515024908	0.525972056923538	0.24	0.13	0.42	0.632519611690054	0.75109955240551	0.869679493120966	1.55083518728946	1.84157391091079	2.13231263453212	1.49505767706044	1.77529242067887	2.05527324620066	0.576490657396713	0.375312608808336	-0.0359141138692771	-0.74364790650719	-0.182876951408722	-0.121627184978864	-0.222002658890803	0.95420562779934	1.10059091476526	0.860684772936045	0.895419714885974	1.03653903420278	0.804416233091709	0.00501334170536336	0.0121684045852339	0.0117904344775228
257	0.405465108108164	0.34	0.587206975508319	0.460479354006557	0.713934597010081	0.490249231413936	0.502608428768337	0.422590793462583	0.58262606407409	0.25	0.14	0.45	0.683104948267815	0.812450981053286	0.941797013838757	1.63623815730402	1.94606011786243	2.25588207842084	1.58883935309843	1.88950556294847	2.18996815905692	0.587206975508319	0.379761808134648	0.0226058751054548	-0.656477761827161	-0.182876951408722	-0.121627184978864	-0.222002658890803	0.95420562779934	1.10059091476526	0.860684772936045	0.895419714885974	1.03653903420278	0.804416233091709	0.00501334170536336	0.0121684045852339	0.0117904344775228
257	0.405465108108164	0.34	0.600349920488954	0.469009222743907	0.731690618234001	0.532807563063401	0.460881037002924	0.393500105226977	0.528261968778872	0.25	0.14	0.42	0.631292935191248	0.739392286707871	0.847491638224494	1.50060943486759	1.75756606743274	2.01452269999789	1.46615381103553	1.71709752306356	1.96843236502038	0.600349920488954	0.414019286958895	-0.00507375727197579	-0.678801099476572	-0.182876951408722	-0.121627184978864	-0.222002658890803	0.95420562779934	1.10059091476526	0.860684772936045	0.895419714885974	1.03653903420278	0.804416233091709	0.00501334170536336	0.0121684045852339	0.0117904344775228
257	0.405465108108164	0.34	0.606362343122662	0.475891487385031	0.736833198860293	0.549154831376582	0.509020759826837	0.437011679875378	0.581029839778296	0.23	0.14	0.43	0.729325462806024	0.849500867675776	0.969676272545528	1.80571363929694	2.1032520892044	2.40079053911185	1.74740542565119	2.03567087972802	2.32206342211034	0.606362343122662	0.406256404278329	0.00937103191575365	-0.680888796893507	-0.182876951408722	-0.121627184978864	-0.222002658890803	0.95420562779934	1.10059091476526	0.860684772936045	0.895419714885974	1.03653903420278	0.804416233091709	0.00501334170536336	0.0121684045852339	0.0117904344775228
257	0.405465108108164	0.34	0.659145269517002	0.515352861498463	0.802937677535542	0.546620633525866	0.489614478474549	0.419995510906312	0.559233446042786	0.28	0.15	0.45	0.642390896666368	0.748874394322424	0.85535789197848	1.45720396514693	1.69875186972084	1.94029977429476	1.42287526005359	1.65782974085126	1.89378901304425	0.659145269517002	0.402240574402447	0.0622232249814472	-0.591869188287787	-0.182876951408722	-0.121627184978864	-0.222002658890803	0.95420562779934	1.10059091476526	0.860684772936045	0.895419714885974	1.03653903420278	0.804416233091709	0.00501334170536336	0.0121684045852339	0.0117904344775228
257	0.405465108108164	0.34	0.685388711316295	0.535890847206524	0.834886575426066	0.562005692507242	0.483628455731252	0.41696908903361	0.550287822428895	0.25	0.16	0.45	0.665167164541351	0.771505075678018	0.877842986814685	1.57216146796219	1.82349733567287	2.07483320338355	1.54242699641302	1.78935649856534	2.03600009058857	0.685388711316295	0.411940687018269	-0.0269071031545361	-0.676845588641129	-0.182876951408722	-0.121627184978864	-0.222002658890803	0.95420562779934	1.10059091476526	0.860684772936045	0.895419714885974	1.03653903420278	0.804416233091709	0.00501334170536336	0.0121684045852339	0.0117904344775228
257	0.405465108108164	0.34	0.697734433997898	0.546371007688257	0.849097860307538	0.522953753040142	0.484478203380113	0.412233118742536	0.55672328801769	0.25	0.15	0.44	0.657959099002456	0.773268395209646	0.888577691416836	1.55594652310607	1.82863079601513	2.10131506892419	1.51364132736451	1.77914131967324	2.04566439456405	0.697734433997898	0.399517902892154	-0.00413612937741385	-0.672449345863728	-0.182876951408722	-0.121627184978864	-0.222002658890803	0.95420562779934	1.10059091476526	0.860684772936045	0.895419714885974	1.03653903420278	0.804416233091709	0.00501334170536336	0.0121684045852339	0.0117904344775228
257	0.405465108108164	0.34	0.700971440221663	0.548226794144601	0.853716086298726	0.568689612410141	0.505619806504847	0.436870732851351	0.574368880158342	0.31	0.16	0.56	0.626389950664713	0.724963111134839	0.823536271604965	1.3391510270713	1.54988932027852	1.76062761348573	1.27279946787094	1.47362506759455	1.67326478818574	0.700971440221663	0.424874909710997	-0.00426793701120006	-0.624217098957283	-0.182876951408722	-0.121627184978864	-0.222002658890803	0.95420562779934	1.10059091476526	0.860684772936045	0.895419714885974	1.03653903420278	0.804416233091709	0.00501334170536336	0.0121684045852339	0.0117904344775228
257	0.405465108108164	0.34	0.716645657347903	0.560395858113785	0.87289545658202	0.482420382709494	0.426312643817384	0.357369761990117	0.495255525644651	0.27	0.15	0.48	0.557678802006651	0.665264803492081	0.772850804977511	1.28974032053207	1.53855380159196	1.78736728265184	1.24019783509211	1.48035374634926	1.71917542357994	0.716645657347903	0.399512426267403	-0.0385941184539905	-0.69509359657716	-0.182876951408722	-0.121627184978864	-0.222002658890803	0.95420562779934	1.10059091476526	0.860684772936045	0.895419714885974	1.03653903420278	0.804416233091709	0.00501334170536336	0.0121684045852339	0.0117904344775228
257	0.405465108108164	0.34	0.72624765812721	0.569268394365177	0.883226921889243	0.573970154243793	0.528253610202887	0.457197195138814	0.599310025266961	0.23	0.13	0.42	0.759074612861136	0.877048041678182	0.995021470495228	1.86915367573501	2.15965274443826	2.45015181314152	1.80986091159182	2.09106584038471	2.37290809591713	0.72624765812721	0.378987409655245	0.0157732462584448	-0.683230660023128	-0.182876951408722	-0.121627184978864	-0.222002658890803	0.95420562779934	1.10059091476526	0.860684772936045	0.895419714885974	1.03653903420278	0.804416233091709	0.00501334170536336	0.0121684045852339	0.0117904344775228
257	0.405465108108164	0.34	0.74289755363187	0.58298130509078	0.90281380217296	0.545649419931451	0.512925726363785	0.439849075002771	0.5860023777248	0.28	0.16	0.44	0.673147743065006	0.784984701990304	0.896821660915602	1.52781742126222	1.78164944543133	2.03548146960044	1.49852267947292	1.74703848536592	1.99572890451929	0.74289755363187	0.40247449873855	-0.039881465960203	-0.696281417678609	-0.182876951408722	-0.121627184978864	-0.222002658890803	0.95420562779934	1.10059091476526	0.860684772936045	0.895419714885974	1.03653903420278	0.804416233091709	0.00501334170536336	0.0121684045852339	0.0117904344775228
257	0.405465108108164	0.34	0.760890541044216	0.595254352693365	0.926526729395067	0.505984156478	0.492854786613227	0.416821034977265	0.568888538249188	0.27	0.16	0.51	0.644515451469002	0.76208372094275	0.879651990416498	1.47736511394996	1.74685634093622	2.01634756792248	1.42603282394903	1.6864057076316	1.94760072928589	0.760890541044216	0.412236494103891	-0.00710202828242691	-0.641259180532521	-0.182876951408722	-0.121627184978864	-0.222002658890803	0.95420562779934	1.10059091476526	0.860684772936045	0.895419714885974	1.03653903420278	0.804416233091709	0.00501334170536336	0.0121684045852339	0.0117904344775228
257	0.405465108108164	0.34	0.772646491604235	0.605803602319557	0.939489380888912	0.5393167821671	0.457417924277454	0.391412767212696	0.523423081342212	0.24	0.16	0.47	0.63901398026913	0.746772902990525	0.85453182571192	1.54623971703119	1.80698694842375	2.0677341798163	1.51028842728447	1.76552983456866	2.02100092278246	0.772646491604235	0.386044618416677	-0.0423585224373073	-0.716909298847856	-0.182876951408722	-0.121627184978864	-0.222002658890803	0.95420562779934	1.10059091476526	0.860684772936045	0.895419714885974	1.03653903420278	0.804416233091709	0.00501334170536336	0.0121684045852339	0.0117904344775228
257	0.405465108108164	0.34	0.7800219619096	0.611641973199503	0.948401950619697	0.532055001027499	0.545566479475451	0.465683863149383	0.625449095801518	0.25	0.14	0.38	0.751606368750652	0.880535644455182	1.00946492015971	1.7975071473352	2.10584846030846	2.41418977328173	1.76712179805461	2.07006481257187	2.3724026453698	0.7800219619096	0.365799575277647	-0.0408698138987599	-0.746835227223364	-0.182876951408722	-0.121627184978864	-0.222002658890803	0.95420562779934	1.10059091476526	0.860684772936045	0.895419714885974	1.03653903420278	0.804416233091709	0.00501334170536336	0.0121684045852339	0.0117904344775228
257	0.405465108108164	0.34	0.787732932977775	0.614859855093428	0.960606010862122	0.564383230363384	0.564864741145675	0.487383749035107	0.642345733256243	0.27	0.16	0.49	0.761306335080539	0.882333698546963	1.00336106201339	1.76233921193435	2.04250405297872	2.32266889402309	1.71685982544398	1.99016108059974	2.26270437899216	0.787732932977775	0.395650166803343	0.0355468157078664	-0.603227367448866	-0.182876951408722	-0.121627184978864	-0.222002658890803	0.95420562779934	1.10059091476526	0.860684772936045	0.895419714885974	1.03653903420278	0.804416233091709	0.00501334170536336	0.0121684045852339	0.0117904344775228
257	0.405465108108164	0.34	0.803213983496438	0.626565839950914	0.979862127041963	0.509331638839552	0.469037624726243	0.397161137558591	0.540914111893895	0.33	0.2	0.53	0.5566344293685	0.657371696024345	0.75810896268019	1.16665562881213	1.37779186648345	1.58892810415478	1.15332389630553	1.36186732524579	1.57046731021881	0.803213983496438	0.447267290034725	0.0187726780945589	-0.555041207393539	-0.182876951408722	-0.121627184978864	-0.222002658890803	0.95420562779934	1.10059091476526	0.860684772936045	0.895419714885974	1.03653903420278	0.804416233091709	0.00501334170536336	0.0121684045852339	0.0117904344775228
257	0.405465108108164	0.34	0.806906477026411	0.63181460777758	0.981998346275242	0.46446828339293	0.478676867443092	0.398427342788095	0.558926392098088	0.28	0.16	0.47	0.603359700725168	0.724885820996807	0.846411941268446	1.35581178630468	1.62889357484664	1.9019753633886	1.32854548754922	1.59632317182108	1.86372562705976	0.806906477026411	0.405579614100776	-0.0172933961142955	-0.644320097521714	-0.182876951408722	-0.121627184978864	-0.222002658890803	0.95420562779934	1.10059091476526	0.860684772936045	0.895419714885974	1.03653903420278	0.804416233091709	0.00501334170536336	0.0121684045852339	0.0117904344775228
257	0.405465108108164	0.34	0.809687266448651	0.634710737375643	0.984663795521659	0.551929921864089	0.526417134836491	0.452363482899249	0.600470786773732	0.24	0.13	0.4	0.750366242509192	0.87320409889869	0.996041955288188	1.84594670496586	2.14813532087296	2.45032393678006	1.78763191384821	2.08036298765484	2.37296653218255	0.809687266448651	0.358634450706925	0.0168827606586828	-0.700029143705616	-0.182876951408722	-0.121627184978864	-0.222002658890803	0.95420562779934	1.10059091476526	0.860684772936045	0.895419714885974	1.03653903420278	0.804416233091709	0.00501334170536336	0.0121684045852339	0.0117904344775228
257	0.405465108108164	0.34	0.81396803110395	0.635586193245752	0.992349868962147	0.609002549742798	0.56572468319135	0.49495161942255	0.636497746960151	0.24	0.13	0.47	0.805292361251834	0.920441004874612	1.03558964849739	1.94175919499363	2.21941107436574	2.49706295373785	1.8571335047347	2.12294951607384	2.38833743382711	0.81396803110395	0.389544365685019	0.0228057915682816	-0.661190312538357	-0.182876951408722	-0.121627184978864	-0.222002658890803	0.95420562779934	1.10059091476526	0.860684772936045	0.895419714885974	1.03653903420278	0.804416233091709	0.00501334170536336	0.0121684045852339	0.0117904344775228
257	0.405465108108164	0.34	0.816730944888864	0.637357084116151	0.996104805661576	0.520343765383035	0.458581414673221	0.389839475289785	0.527323354056656	0.23	0.12	0.39	0.648457487225132	0.762802565404886	0.87714764358464	1.59992081332048	1.8820411898827	2.16416156644492	1.53677234955875	1.80803919406237	2.07874332076069	0.816730944888864	0.358077368624892	-0.0553696568925037	-0.794954962988276	-0.182876951408722	-0.121627184978864	-0.222002658890803	0.95420562779934	1.10059091476526	0.860684772936045	0.895419714885974	1.03653903420278	0.804416233091709	0.00501334170536336	0.0121684045852339	0.0117904344775228
257	0.405465108108164	0.34	0.825964524426385	0.644355996395349	1.00757305245742	0.603953615655408	0.533300369762008	0.465874185983265	0.600726553540752	0.25	0.14	0.44	0.746338037873258	0.854355883070024	0.962373728266789	1.77153106161765	2.02792556151526	2.28432006141287	1.7106645536699	1.958728919924	2.20706579811712	0.825964524426385	0.359646281105686	0.0135961664429825	-0.697440687679659	-0.182876951408722	-0.121627184978864	-0.222002658890803	0.95420562779934	1.10059091476526	0.860684772936045	0.895419714885974	1.03653903420278	0.804416233091709	0.00501334170536336	0.0121684045852339	0.0117904344775228
257	0.405465108108164	0.34	0.828140835479594	0.648596270967294	1.00768539999189	0.524831693364639	0.500067828658971	0.425778217804889	0.574357439513054	0.22	0.13	0.4	0.735169796213783	0.863441924257271	0.99171405230076	1.8881923184744	2.2176433488261	2.5470943791778	1.83824268717678	2.16028752294756	2.47945373047569	0.828140835479594	0.329644381093946	-0.0262620296053399	-0.764076996527579	-0.182876951408722	-0.121627184978864	-0.222002658890803	0.95420562779934	1.10059091476526	0.860684772936045	0.895419714885974	1.03653903420278	0.804416233091709	0.00501334170536336	0.0121684045852339	0.0117904344775228
257	0.405465108108164	0.34	0.837277553110428	0.654358599263565	1.02019650695729	0.399036759915046	0.406020508345483	0.328225643020773	0.483815373670193	0.25	0.14	0.42	0.525068226340695	0.649518015146116	0.773967803951537	1.24451996297547	1.53949162339343	1.83446328381139	1.21206657968262	1.4986300037702	1.78646913272935	0.837277553110428	0.367449102644505	0.00934913468160791	-0.672679849373651	-0.182876951408722	-0.121627184978864	-0.222002658890803	0.95420562779934	1.10059091476526	0.860684772936045	0.895419714885974	1.03653903420278	0.804416233091709	0.00501334170536336	0.0121684045852339	0.0117904344775228
257	0.405465108108164	0.34	0.842530055245923	0.65803574765511	1.02702436283674	0.413635310570352	0.450238881577775	0.366543101738423	0.533934661417127	0.26	0.15	0.43	0.576832227553383	0.70854504084213	0.840257854130877	1.34509721349862	1.65223424515894	1.95937127681926	1.32122747763967	1.62279843663749	1.92412259702566	0.842530055245923	0.36098387878307	-0.0467721572675739	-0.730841099002783	-0.182876951408722	-0.121627184978864	-0.222002658890803	0.95420562779934	1.10059091476526	0.860684772936045	0.895419714885974	1.03653903420278	0.804416233091709	0.00501334170536336	0.0121684045852339	0.0117904344775228
257	0.405465108108164	0.34	0.843775706947567	0.661498842987187	1.02605257090795	0.489826271043505	0.462680558920832	0.388957266602226	0.536403851239438	0.28	0.14	0.49	0.59325807033376	0.705704711379076	0.818151352424391	1.34218124713104	1.59657942637366	1.85097760561628	1.28456943711539	1.52843055643132	1.77177063529676	0.843775706947567	0.392093783628813	0.0683362583133727	-0.579503273119391	-0.182876951408722	-0.121627184978864	-0.222002658890803	0.95420562779934	1.10059091476526	0.860684772936045	0.895419714885974	1.03653903420278	0.804416233091709	0.00501334170536336	0.0121684045852339	0.0117904344775228
257	0.405465108108164	0.34	0.847677535303806	0.662674335579633	1.03268073502798	0.485093598204396	0.459367544568452	0.385475591862175	0.53325949727473	0.26	0.14	0.43	0.613525276867091	0.731132154447495	0.848739032027899	1.44679696134632	1.72413398319754	2.00147100504875	1.41062877303964	1.68096089438822	1.95111120675473	0.847677535303806	0.374535301676566	-0.0663097333954795	-0.759917199085982	-0.182876951408722	-0.121627184978864	-0.222002658890803	0.95420562779934	1.10059091476526	0.860684772936045	0.895419714885974	1.03653903420278	0.804416233091709	0.00501334170536336	0.0121684045852339	0.0117904344775228
257	0.405465108108164	0.34	0.850543436639332	0.66461703166085	1.03646984161781	0.543058793894664	0.501554221348678	0.429723523115045	0.573384919582311	0.2	0.13	0.38	0.767900626697903	0.896259525437983	1.02461842417806	2.04980144474835	2.39243725846703	2.73507307218571	1.99392140365774	2.32838885925686	2.66173922272499	0.850543436639332	0.32423192230338	0.0358769939082038	-0.714907554704225	-0.182876951408722	-0.121627184978864	-0.222002658890803	0.95420562779934	1.10059091476526	0.860684772936045	0.895419714885974	1.03653903420278	0.804416233091709	0.00501334170536336	0.0121684045852339	0.0117904344775228
257	0.405465108108164	0.34	0.854251916720364	0.669797060829674	1.03870677261105	0.470910205318046	0.435291304114106	0.363253395830691	0.507329212397521	0.25	0.15	0.47	0.58645704886914	0.702759166298727	0.819061283728315	1.40296102629597	1.68118658150763	1.95941213671929	1.35795563650727	1.6275304451467	1.89713623044571	0.854251916720364	0.373346612944034	-0.0343297744028668	-0.71431763650054	-0.182876951408722	-0.121627184978864	-0.222002658890803	0.95420562779934	1.10059091476526	0.860684772936045	0.895419714885974	1.03653903420278	0.804416233091709	0.00501334170536336	0.0121684045852339	0.0117904344775228
257	0.405465108108164	0.34	0.857532508431436	0.671742310402037	1.04332270646084	0.533269749639687	0.504138687488113	0.430501873704405	0.577775501271821	0.26	0.15	0.46	0.683518448203732	0.800433434554446	0.91734842090516	1.60793361300442	1.8829686715479	2.15800373009139	1.56311418591315	1.83012033978838	2.09716251360576	0.857532508431436	0.39211142731669	-0.0241209046168799	-0.700569751337038	-0.182876951408722	-0.121627184978864	-0.222002658890803	0.95420562779934	1.10059091476526	0.860684772936045	0.895419714885974	1.03653903420278	0.804416233091709	0.00501334170536336	0.0121684045852339	0.0117904344775228
257	0.405465108108164	0.34	0.87562299899651	0.686838136015328	1.06440786197769	0.453570070728604	0.473078966236762	0.392008224731989	0.554149707741535	0.24	0.16	0.5	0.646394113120177	0.780074089071704	0.91375406502323	1.58031336740168	1.907136042086	2.23395871677032	1.53236217813402	1.84893831706947	2.16567659281237	0.87562299899651	0.394106229955902	0.0454473577662426	-0.600788453919316	-0.182876951408722	-0.121627184978864	-0.222002658890803	0.95420562779934	1.10059091476526	0.860684772936045	0.895419714885974	1.03653903420278	0.804416233091709	0.00501334170536336	0.0121684045852339	0.0117904344775228
257	0.405465108108164	0.34	0.876476421053861	0.686101734871953	1.06685110723577	0.424012656789858	0.410111954293253	0.335483413477068	0.484740495109439	0.22	0.13	0.43	0.570213153517352	0.697057503764504	0.823901854011655	1.43960277717585	1.75984351129163	2.0800842454074	1.39071121879142	1.69944393246939	2.00957417715182	0.876476421053861	0.362181534738894	-0.0555325706530359	-0.755591501010448	-0.182876951408722	-0.121627184978864	-0.222002658890803	0.95420562779934	1.10059091476526	0.860684772936045	0.895419714885974	1.03653903420278	0.804416233091709	0.00501334170536336	0.0121684045852339	0.0117904344775228
257	0.405465108108164	0.34	0.879220523812927	0.689802444339727	1.06863860328613	0.472253018112534	0.456685852790494	0.381310644047415	0.532061061533573	0.29	0.15	0.45	0.56551930051245	0.677307775315859	0.789096250119267	1.24637086462132	1.4927460066707	1.73912114872008	1.21778588477048	1.45908481712839	1.69917390779036	0.879220523812927	0.386507479363593	-0.0106401826992032	-0.652827868133203	-0.182876951408722	-0.121627184978864	-0.222002658890803	0.95420562779934	1.10059091476526	0.860684772936045	0.895419714885974	1.03653903420278	0.804416233091709	0.00501334170536336	0.0121684045852339	0.0117904344775228
257	0.405465108108164	0.34	0.887645605674191	0.694635776199118	1.08065543514926	0.493874274445751	0.484450660390352	0.407881123984035	0.561020196796669	0.26	0.14	0.44	0.646386488373601	0.767729474954199	0.889072461534797	1.51774252910236	1.80266094038454	2.08757935166672	1.47221503915155	1.74884910967209	2.02544352571636	0.887645605674191	0.352749398861534	0.00397237743338535	-0.694165584759486	-0.182876951408722	-0.121627184978864	-0.222002658890803	0.95420562779934	1.10059091476526	0.860684772936045	0.895419714885974	1.03653903420278	0.804416233091709	0.00501334170536336	0.0121684045852339	0.0117904344775228
257	0.405465108108164	0.34	0.895054909404223	0.702385521259921	1.08772429754853	0.507991994564867	0.454165105328724	0.384380942117473	0.523949268539975	0.25	0.16	0.5	0.615138381905223	0.726816440145841	0.838494498386459	1.45857076255134	1.72337353760134	1.98817631265134	1.4108361985732	1.66696145308446	1.92310183883737	0.895054909404223	0.366687399128842	0.0292118608492794	-0.64083751243026	-0.182876951408722	-0.121627184978864	-0.222002658890803	0.95420562779934	1.10059091476526	0.860684772936045	0.895419714885974	1.03653903420278	0.804416233091709	0.00501334170536336	0.0121684045852339	0.0117904344775228
257	0.405465108108164	0.34	0.904980009923972	0.709312242764841	1.1006477770831	0.507603880095157	0.493057288464669	0.417238351856025	0.568876225073313	0.27	0.15	0.51	0.651643745251902	0.77005792168821	0.888472098124518	1.50827096920373	1.78234812556776	2.0564252819318	1.44407907948578	1.70724863188633	1.96842394938295	0.904980009923972	0.401761733683514	-0.0295921930590528	-0.676932169650935	-0.182876951408722	-0.121627184978864	-0.222002658890803	0.95420562779934	1.10059091476526	0.860684772936045	0.895419714885974	1.03653903420278	0.804416233091709	0.00501334170536336	0.0121684045852339	0.0117904344775228
257	0.405465108108164	0.34	0.907450951102435	0.711084007207134	1.10381789499774	0.497986086570668	0.513422024108108	0.432938084129533	0.593905964086682	0.26	0.17	0.46	0.682767908824463	0.809695646086504	0.936623383348545	1.59546609353928	1.8920660047447	2.18866591595012	1.57331001353918	1.86530980228822	2.1586879263584	0.907450951102435	0.385497688514469	-0.0321952352371072	-0.673451498854074	-0.182876951408722	-0.121627184978864	-0.222002658890803	0.95420562779934	1.10059091476526	0.860684772936045	0.895419714885974	1.03653903420278	0.804416233091709	0.00501334170536336	0.0121684045852339	0.0117904344775228
257	0.405465108108164	0.34	0.911183794959332	0.713258166442793	1.10910942347587	0.550179302108428	0.516121693595205	0.443259008982435	0.588984378207975	0.28	0.15	0.51	0.677531147063139	0.788903363495058	0.900275579926977	1.53596295479805	1.78844374387273	2.04092453294742	1.47068827077145	1.71212354185923	1.95365878903006	0.911183794959332	0.38645923262054	0.0133206851663334	-0.64144826974142	-0.182876951408722	-0.121627184978864	-0.222002658890803	0.95420562779934	1.10059091476526	0.860684772936045	0.895419714885974	1.03653903420278	0.804416233091709	0.00501334170536336	0.0121684045852339	0.0117904344775228
257	0.405465108108164	0.34	0.919156473097759	0.720244601230087	1.11806834496543	0.447883648617196	0.482106693573265	0.398534591941057	0.565678795205474	0.25	0.15	0.46	0.647580719118194	0.783377417240723	0.919174115363251	1.55940584718562	1.88641089663973	2.21341594609384	1.51303886688799	1.82949251092358	2.14728543686027	0.919156473097759	0.367200071125194	0.0153532777635147	-0.671782776091333	-0.182876951408722	-0.121627184978864	-0.222002658890803	0.95420562779934	1.10059091476526	0.860684772936045	0.895419714885974	1.03653903420278	0.804416233091709	0.00501334170536336	0.0121684045852339	0.0117904344775228
257	0.405465108108164	0.34	0.929396498010174	0.725926068092626	1.13286692792772	0.515551433813922	0.484640320399673	0.411291549201109	0.557989091598237	0.26	0.13	0.43	0.65249770917741	0.768862621782602	0.885227534387794	1.53374287312289	1.80726698344472	2.08079109376654	1.4776276898461	1.74112845775663	2.00381357067841	0.929396498010174	0.349314062632727	-0.00417854757593851	-0.704987101476373	-0.182876951408722	-0.121627184978864	-0.222002658890803	0.95420562779934	1.10059091476526	0.860684772936045	0.895419714885974	1.03653903420278	0.804416233091709	0.00501334170536336	0.0121684045852339	0.0117904344775228
257	0.405465108108164	0.34	0.929505768616463	0.725113017689963	1.13389851954296	0.608469644975452	0.591698621550818	0.517593319883565	0.665803923218072	0.25	0.14	0.41	0.834716518078401	0.954225246268236	1.07373397445807	1.9946427935155	2.28022145199805	2.56580011048061	1.94361652930759	2.22128120409077	2.50041729269784	0.929505768616463	0.344627667276607	-0.00976321469390607	-0.730984450912511	-0.182876951408722	-0.121627184978864	-0.222002658890803	0.95420562779934	1.10059091476526	0.860684772936045	0.895419714885974	1.03653903420278	0.804416233091709	0.00501334170536336	0.0121684045852339	0.0117904344775228
257	0.405465108108164	0.34	0.933047970162596	0.729928101741645	1.13616783858355	0.514531832091059	0.533483677315475	0.452577654447479	0.61438970018347	0.24	0.12	0.4	0.748929250621751	0.882813207290553	1.01669716395935	1.83780523869117	2.1663444655118	2.49488369233243	1.76673556111355	2.08355578688638	2.3993186114521	0.933047970162596	0.342130152184606	-0.00854987229227304	-0.73950350796834	-0.182876951408722	-0.121627184978864	-0.222002658890803	0.95420562779934	1.10059091476526	0.860684772936045	0.895419714885974	1.03653903420278	0.804416233091709	0.00501334170536336	0.0121684045852339	0.0117904344775228
257	0.405465108108164	0.34	0.933111628600934	0.727971429392548	1.13825182780932	0.509872503172052	0.486361933671505	0.411911235279507	0.560812632063502	0.22	0.14	0.4	0.709560132468685	0.837809237831313	0.966058343193941	1.81772671636249	2.14627085871187	2.47481500106125	1.78361102978182	2.10572381380236	2.42996943899753	0.933111628600934	0.348942114842229	-0.0259665471232498	-0.728112837509789	-0.182876951408722	-0.121627184978864	-0.222002658890803	0.95420562779934	1.10059091476526	0.860684772936045	0.895419714885974	1.03653903420278	0.804416233091709	0.00501334170536336	0.0121684045852339	0.0117904344775228
257	0.405465108108164	0.34	0.936989144129101	0.73426805229765	1.13971023596055	0.440433974151977	0.440277978108025	0.362796537304384	0.517759418911667	0.24	0.14	0.38	0.596171137533704	0.723493738363553	0.850816339193401	1.4523245638634	1.76249345510683	2.07266234635026	1.43547295042082	1.74215061490379	2.04893294198747	0.936989144129101	0.343805470403797	0.0530566189123704	-0.650805007101771	-0.182876951408722	-0.121627184978864	-0.222002658890803	0.95420562779934	1.10059091476526	0.860684772936045	0.895419714885974	1.03653903420278	0.804416233091709	0.00501334170536336	0.0121684045852339	0.0117904344775228
257	0.405465108108164	0.34	0.939217267035682	0.733130331184522	1.14530420288684	0.469497441583937	0.460803171721779	0.384326664040404	0.537279679403153	0.25	0.15	0.4	0.619474451967634	0.742742617091189	0.866010782214745	1.47951338764615	1.77391923439511	2.06832508114406	1.4626986921811	1.75380880200759	2.04464532939316	0.939217267035682	0.356443776944	0.00794175922129489	-0.662753816588374	-0.182876951408722	-0.121627184978864	-0.222002658890803	0.95420562779934	1.10059091476526	0.860684772936045	0.895419714885974	1.03653903420278	0.804416233091709	0.00501334170536336	0.0121684045852339	0.0117904344775228
257	0.405465108108164	0.34	0.945071915959398	0.738638936529781	1.15150489538901	0.453781038128096	0.477992334108716	0.396114450728923	0.559870217488509	0.24	0.13	0.4	0.656265899090239	0.791917760952298	0.927569622814358	1.61240378544272	1.94569182596402	2.27897986648533	1.5711967369732	1.89673700770846	2.22187422658887	0.945071915959398	0.34044643407405	0.020963065185596	-0.686109845077147	-0.182876951408722	-0.121627184978864	-0.222002658890803	0.95420562779934	1.10059091476526	0.860684772936045	0.895419714885974	1.03653903420278	0.804416233091709	0.00501334170536336	0.0121684045852339	0.0117904344775228
257	0.405465108108164	0.34	0.945369333105429	0.73919151545397	1.15154715075689	0.545423775298322	0.505462112878452	0.433416026220621	0.577508199536284	0.24	0.16	0.43	0.714668882562909	0.833467203644312	0.952265524725715	1.74722281458528	2.03766100490285	2.32809919522042	1.71715879141679	2.0027806219729	2.28782072810429	0.945369333105429	0.356871816715944	0.0289166287192706	-0.663582039197198	-0.182876951408722	-0.121627184978864	-0.222002658890803	0.95420562779934	1.10059091476526	0.860684772936045	0.895419714885974	1.03653903420278	0.804416233091709	0.00501334170536336	0.0121684045852339	0.0117904344775228
257	0.405465108108164	0.34	0.946156834630899	0.741526405582382	1.15078726367942	0.508661725528387	0.50627345219977	0.42858680399477	0.58396010040477	0.29	0.15	0.41	0.636162643344879	0.751474974508719	0.866787305672558	1.40313552815371	1.6574711613174	1.91180679448109	1.38119565440579	1.63180010395212	1.88182295577165	0.946156834630899	0.36508749142389	-0.0552781384407842	-0.728186887876326	-0.182876951408722	-0.121627184978864	-0.222002658890803	0.95420562779934	1.10059091476526	0.860684772936045	0.895419714885974	1.03653903420278	0.804416233091709	0.00501334170536336	0.0121684045852339	0.0117904344775228
257	0.405465108108164	0.34	0.948349374157926	0.742284472938263	1.15441427537759	0.451638096221943	0.451030472220413	0.373436193649411	0.528624750791415	0.3	0.16	0.53	0.551609017283623	0.66622485923269	0.780840701181757	1.21122402616334	1.46289768848179	1.71457135080023	1.16285379470955	1.40415360765846	1.64545621735379	0.948349374157926	0.399531257175055	-0.0605562328399522	-0.678447227895576	-0.182876951408722	-0.121627184978864	-0.222002658890803	0.95420562779934	1.10059091476526	0.860684772936045	0.895419714885974	1.03653903420278	0.804416233091709	0.00501334170536336	0.0121684045852339	0.0117904344775228
257	0.405465108108164	0.34	0.952613902000815	0.745239288690711	1.15998851531092	0.452198342958011	0.467963047871262	0.387546725120911	0.548379370621613	0.23	0.15	0.45	0.647049126485022	0.781312450151396	0.915575773817771	1.60272898865432	1.93529681410235	2.26786463955039	1.55622263341224	1.88027168783782	2.20313394125594	0.952613902000815	0.366635668083867	-0.0022460008917788	-0.687743865057923	-0.182876951408722	-0.121627184978864	-0.222002658890803	0.95420562779934	1.10059091476526	0.860684772936045	0.895419714885974	1.03653903420278	0.804416233091709	0.00501334170536336	0.0121684045852339	0.0117904344775228
257	0.405465108108164	0.34	0.957575367873439	0.748898870191121	1.16625186555576	0.556947970820678	0.551036104965065	0.474302505796695	0.627769704133435	0.24	0.13	0.4	0.775534508354341	0.90100201775605	1.02646952715776	1.87956817755029	2.18364844148124	2.48772870541218	1.82521834913916	2.12051325413648	2.41561081993902	0.957575367873439	0.344312758489822	-0.0102657733545662	-0.731614020425743	-0.182876951408722	-0.121627184978864	-0.222002658890803	0.95420562779934	1.10059091476526	0.860684772936045	0.895419714885974	1.03653903420278	0.804416233091709	0.00501334170536336	0.0121684045852339	0.0117904344775228
257	0.405465108108164	0.34	0.965008656667295	0.754109923895429	1.17590738943916	0.424958349837546	0.450444903148834	0.368635428065225	0.532254378232442	0.25	0.15	0.44	0.59703626563993	0.729533632358677	0.862030999077424	1.43288479098001	1.75087797253775	2.06887115409549	1.40253614777393	1.71390258192392	2.02548934321124	0.965008656667295	0.360987665179067	0.0231228563662536	-0.651853716808085	-0.182876951408722	-0.121627184978864	-0.222002658890803	0.95420562779934	1.10059091476526	0.860684772936045	0.895419714885974	1.03653903420278	0.804416233091709	0.00501334170536336	0.0121684045852339	0.0117904344775228
257	0.405465108108164	0.34	0.978187874337638	0.764135625046824	1.19224012362845	0.488348146693284	0.447660810941215	0.376119475542109	0.519202146340321	0.21	0.12	0.4	0.653152946330214	0.777388560380709	0.901624174431204	1.68817228596088	2.0092779653393	2.33038364471771	1.63005130154506	1.94033224158838	2.24892308290086	0.978187874337638	0.330337385006546	-0.0298187936387963	-0.769058780263101	-0.182876951408722	-0.121627184978864	-0.222002658890803	0.95420562779934	1.10059091476526	0.860684772936045	0.895419714885974	1.03653903420278	0.804416233091709	0.00501334170536336	0.0121684045852339	0.0117904344775228
257	0.405465108108164	0.34	0.978410473386689	0.766706517284673	1.1901144294887	0.496025079268112	0.528892674395596	0.445657736797564	0.612127611993628	0.25	0.16	0.4	0.717935614260017	0.852023550176368	0.986111486092718	1.71371655566496	2.03378525142347	2.35385394718198	1.70904431013239	2.02776456111859	2.34708074511373	0.978410473386689	0.348120177460397	-0.0373680298730679	-0.725414460373021	-0.182876951408722	-0.121627184978864	-0.222002658890803	0.95420562779934	1.10059091476526	0.860684772936045	0.895419714885974	1.03653903420278	0.804416233091709	0.00501334170536336	0.0121684045852339	0.0117904344775228
257	0.405465108108164	0.34	0.98187550804863	0.767235146455103	1.19651586964216	0.427861778623549	0.462170922618319	0.378728517288945	0.545613327947693	0.26	0.15	0.43	0.594095145766878	0.72498766031041	0.855880174853941	1.3809787422392	1.68523940047016	1.98950005870113	1.35818345755042	1.65784357272737	1.95638186716186	0.98187550804863	0.368600589414303	-0.0384113342905782	-0.70435999898583	-0.182876951408722	-0.121627184978864	-0.222002658890803	0.95420562779934	1.10059091476526	0.860684772936045	0.895419714885974	1.03653903420278	0.804416233091709	0.00501334170536336	0.0121684045852339	0.0117904344775228
257	0.405465108108164	0.34	0.984755367845148	0.772090592276529	1.19742014341377	0.5126759384415	0.500995921657372	0.424734111045833	0.57725773226891	0.24	0.14	0.41	0.690890391435432	0.814941064114497	0.938991736793563	1.66551931561284	1.96456644960538	2.26361358359792	1.63206701070068	1.92416077848133	2.2181547315426	0.984755367845148	0.338087869763795	0.0353458741798262	-0.674128418839474	-0.182876951408722	-0.121627184978864	-0.222002658890803	0.95420562779934	1.10059091476526	0.860684772936045	0.895419714885974	1.03653903420278	0.804416233091709	0.00501334170536336	0.0121684045852339	0.0117904344775228
257	0.405465108108164	0.34	0.986997104646088	0.77354193506883	1.20045227422335	0.406238079918244	0.403908102603685	0.327667927999075	0.480148277208295	0.25	0.15	0.43	0.530802542801729	0.654307088366802	0.777811633931874	1.27420949380922	1.57068634122024	1.86716318863126	1.2492789021902	1.53962326502372	1.83023588260795	0.986997104646088	0.348780580498261	-0.0108188553460349	-0.70632839618419	-0.182876951408722	-0.121627184978864	-0.222002658890803	0.95420562779934	1.10059091476526	0.860684772936045	0.895419714885974	1.03653903420278	0.804416233091709	0.00501334170536336	0.0121684045852339	0.0117904344775228
257	0.405465108108164	0.34	0.990806816600871	0.7760165428144	1.20559709038734	0.499986727094964	0.506471117642046	0.427393846438943	0.585548388845149	0.26	0.15	0.44	0.676221763199153	0.801337677261756	0.926453591324358	1.58526718006825	1.87857651002732	2.17188583998639	1.5501145947853	1.83671419961578	2.12405060636555	0.990806816600871	0.364434242052922	-0.000232748045695709	-0.673640387375247	-0.182876951408722	-0.121627184978864	-0.222002658890803	0.95420562779934	1.10059091476526	0.860684772936045	0.895419714885974	1.03653903420278	0.804416233091709	0.00501334170536336	0.0121684045852339	0.0117904344775228
257	0.405465108108164	0.34	1.00542237245077	0.788504117849231	1.2223406270523	0.550361991695899	0.561867231052933	0.482575763399082	0.641158698706783	0.24	0.14	0.4	0.797679170298302	0.928744915673401	1.0598106610485	1.95515016279511	2.27639863329379	2.59764710379247	1.91873224112239	2.23498271165951	2.54956622532264	1.00542237245077	0.354862461632014	0.000370116239344082	-0.692554558914355	-0.182876951408722	-0.121627184978864	-0.222002658890803	0.95420562779934	1.10059091476526	0.860684772936045	0.895419714885974	1.03653903420278	0.804416233091709	0.00501334170536336	0.0121684045852339	0.0117904344775228
257	0.405465108108164	0.34	1.00582000394396	0.78676499069792	1.22487501719	0.473616167816102	0.451945476941145	0.37755634054315	0.526334613339139	0.25	0.14	0.45	0.607227718283299	0.726868526049992	0.846509333816685	1.44704595765999	1.73215439727374	2.01726283688749	1.3974595104286	1.67250774653375	1.94781000926323	1.00582000394396	0.340918434461076	-0.046414476231755	-0.762284710403117	-0.182876951408722	-0.121627184978864	-0.222002658890803	0.95420562779934	1.10059091476526	0.860684772936045	0.895419714885974	1.03653903420278	0.804416233091709	0.00501334170536336	0.0121684045852339	0.0117904344775228
257	0.405465108108164	0.34	1.02481623048738	0.801775122491633	1.24785733848314	0.473549515189653	0.455773839453535	0.38074453468372	0.530803144223351	0.24	0.14	0.42	0.625560444316959	0.748833035130604	0.87210562594425	1.5236567110972	1.82390764926614	2.12415858743509	1.48602270072939	1.77769890272694	2.07146551871645	1.02481623048738	0.337634812503944	-0.0339715601099536	-0.748262968849043	-0.182876951408722	-0.121627184978864	-0.222002658890803	0.95420562779934	1.10059091476526	0.860684772936045	0.895419714885974	1.03653903420278	0.804416233091709	0.00501334170536336	0.0121684045852339	0.0117904344775228
257	0.405465108108164	0.34	1.02764155141813	0.804701325966167	1.25058177687009	0.445229326917068	0.440807056765757	0.363982711842561	0.517631401688953	0.22	0.13	0.36	0.620625300569516	0.751618148877206	0.882610997184897	1.57228233979806	1.90413755395873	2.23599276811941	1.5381972726181	1.86432575037204	2.18821274306045	1.02764155141813	0.306209780178352	0.0322141766725566	-0.718111657912348	-0.182876951408722	-0.121627184978864	-0.222002658890803	0.95420562779934	1.10059091476526	0.860684772936045	0.895419714885974	1.03653903420278	0.804416233091709	0.00501334170536336	0.0121684045852339	0.0117904344775228
257	0.405465108108164	0.34	1.03152993687442	0.808044230772554	1.25501564297628	0.491900363911962	0.498216387537373	0.419159567760695	0.577273207314052	0.28	0.15	0.45	0.638518990074847	0.758948737132782	0.879378484190718	1.44285303566456	1.71498656470257	1.98712009374059	1.40212817334847	1.66687375679941	1.93084689589495	1.03152993687442	0.353542099731955	0.0271157841146884	-0.656275508174153	-0.182876951408722	-0.121627184978864	-0.222002658890803	0.95420562779934	1.10059091476526	0.860684772936045	0.895419714885974	1.03653903420278	0.804416233091709	0.00501334170536336	0.0121684045852339	0.0117904344775228
257	0.405465108108164	0.34	1.04163367417088	0.816156755100783	1.26711059324097	0.510223500747612	0.481710804553817	0.40802385279508	0.555397756312554	0.24	0.12	0.38	0.674105810638159	0.795845757968457	0.917585705298755	1.65139130911129	1.94962385335031	2.24785639758932	1.60742101898909	1.8973241179431	2.18784091280391	1.04163367417088	0.325088948786364	0.0245964428265648	-0.735065403587315	-0.182876951408722	-0.121627184978864	-0.222002658890803	0.95420562779934	1.10059091476526	0.860684772936045	0.895419714885974	1.03653903420278	0.804416233091709	0.00501334170536336	0.0121684045852339	0.0117904344775228
257	0.405465108108164	0.34	1.04353556987832	0.816449272151142	1.2706218676055	0.496967488290377	0.525566313770217	0.443010621917128	0.608122005623306	0.23	0.13	0.37	0.744262978125576	0.882957497037791	1.02165201595001	1.85572119781627	2.20153761799416	2.54735403817206	1.82289982719807	2.1624366738114	2.50218682376685	1.04353556987832	0.322314135480152	-0.0222069310610015	-0.764294878415951	-0.182876951408722	-0.121627184978864	-0.222002658890803	0.95420562779934	1.10059091476526	0.860684772936045	0.895419714885974	1.03653903420278	0.804416233091709	0.00501334170536336	0.0121684045852339	0.0117904344775228
257	0.405465108108164	0.34	1.04496107586574	0.816444850225122	1.27347730150636	0.41240568843541	0.44007488063553	0.358060783308403	0.522088977962658	0.24	0.16	0.43	0.584926233578688	0.718904036471985	0.852881839365281	1.4162648270797	1.7406613730959	2.0650579191121	1.39589136158582	1.71507632986911	2.03467224194017	1.04496107586574	0.345211348127258	0.000193154740180853	-0.686464656392124	-0.182876951408722	-0.121627184978864	-0.222002658890803	0.95420562779934	1.10059091476526	0.860684772936045	0.895419714885974	1.03653903420278	0.804416233091709	0.00501334170536336	0.0121684045852339	0.0117904344775228
257	0.405465108108164	0.34	1.04624897239528	0.816635418823023	1.27586252596755	0.53052190092016	0.517526741277935	0.441516122676133	0.593537359879737	0.33	0.17	0.52	0.618061079156577	0.724465358745818	0.830869638335059	1.29407296684347	1.51685823259875	1.73964349835403	1.26131929850881	1.47805892482156	1.69649902972078	1.04624897239528	0.386282446756634	0.01204672031799	-0.622061741024069	-0.182876951408722	-0.121627184978864	-0.222002658890803	0.95420562779934	1.10059091476526	0.860684772936045	0.895419714885974	1.03653903420278	0.804416233091709	0.00501334170536336	0.0121684045852339	0.0117904344775228
257	0.405465108108164	0.34	1.04810927269861	0.82228758050421	1.27393096489301	0.556103395917665	0.547133637650446	0.470812995610497	0.623454279690394	0.25	0.13	0.43	0.764190327410637	0.888068591121414	1.01194685483219	1.83815112366035	2.13612266487131	2.43409420608228	1.77653997850236	2.06549985840082	2.35223069844505	1.04810927269861	0.321350590637712	0.030943344136461	-0.696736357939923	-0.182876951408722	-0.121627184978864	-0.222002658890803	0.95420562779934	1.10059091476526	0.860684772936045	0.895419714885974	1.03653903420278	0.804416233091709	0.00501334170536336	0.0121684045852339	0.0117904344775228
257	0.405465108108164	0.34	1.04903719639193	0.823135410645076	1.27493898213878	0.566892575513873	0.556931679550142	0.48092796581513	0.632935393285154	0.25	0.14	0.43	0.777472706324346	0.900341030082784	1.02320935384122	1.86244133532839	2.15677326892396	2.45110520251953	1.80208696605075	2.08776643507451	2.37134296050617	1.04903719639193	0.364475448979937	0.0265786195720799	-0.674324570753498	-0.182876951408722	-0.121627184978864	-0.222002658890803	0.95420562779934	1.10059091476526	0.860684772936045	0.895419714885974	1.03653903420278	0.804416233091709	0.00501334170536336	0.0121684045852339	0.0117904344775228
257	0.405465108108164	0.34	1.04912303188721	0.82085887867866	1.27738718509577	0.577940749862929	0.560352482055351	0.485588605032818	0.635116359077885	0.26	0.13	0.42	0.768084854819246	0.886343399260782	1.00460194370232	1.80012806913845	2.07728563047946	2.35444319182047	1.73248168000257	1.9999465281832	2.26674683856763	1.04912303188721	0.354204019138909	0.0615397310130224	-0.650139839014383	-0.182876951408722	-0.121627184978864	-0.222002658890803	0.95420562779934	1.10059091476526	0.860684772936045	0.895419714885974	1.03653903420278	0.804416233091709	0.00501334170536336	0.0121684045852339	0.0117904344775228
257	0.405465108108164	0.34	1.05073766319975	0.822482307106089	1.27899301929341	0.461684353669272	0.479884754110849	0.398981062776162	0.560788445445536	0.21	0.12	0.34	0.700086669009359	0.842047280831276	0.984007892653193	1.83054968063959	2.20174079759334	2.57293191454708	1.80233499173314	2.16889161372825	2.53470629688408	1.05073766319975	0.29542455349673	-0.0210444414089927	-0.791604195372759	-0.182876951408722	-0.121627184978864	-0.222002658890803	0.95420562779934	1.10059091476526	0.860684772936045	0.895419714885974	1.03653903420278	0.804416233091709	0.00501334170536336	0.0121684045852339	0.0117904344775228
257	0.405465108108164	0.34	1.05351118971503	0.826369151422479	1.28065322800758	0.48457272773199	0.472434037583757	0.396360983085526	0.548507092081987	0.23	0.13	0.42	0.667864013465101	0.79604629593455	0.924228578403999	1.67049412182014	1.99110991346272	2.31172570510529	1.61944262260108	1.93015648404199	2.2422408246698	1.05351118971503	0.321506423720384	-0.0462926589288616	-0.782575012682152	-0.182876951408722	-0.121627184978864	-0.222002658890803	0.95420562779934	1.10059091476526	0.860684772936045	0.895419714885974	1.03653903420278	0.804416233091709	0.00501334170536336	0.0121684045852339	0.0117904344775228
257	0.405465108108164	0.34	1.05758071649371	0.826113263824607	1.28904816916281	0.573126030230912	0.555300839972008	0.480477246536379	0.630124433407637	0.26	0.14	0.43	0.753116906346913	0.870398033842996	0.987679161339079	1.74928831746025	2.02170087978422	2.29411344210819	1.69662954935779	1.96004899599448	2.22408952669248	1.05758071649371	0.353043229478571	0.00567227933658867	-0.694145599446786	-0.182876951408722	-0.121627184978864	-0.222002658890803	0.95420562779934	1.10059091476526	0.860684772936045	0.895419714885974	1.03653903420278	0.804416233091709	0.00501334170536336	0.0121684045852339	0.0117904344775228
257	0.405465108108164	0.34	1.05819612656663	0.830048879785613	1.28634337334765	0.472258797449995	0.517656540751108	0.432219216196732	0.603093865305484	0.3	0.15	0.59	0.629864597652875	0.754370737219067	0.878876876785259	1.36620367031129	1.6362628949216	1.90632211953191	1.28008066974289	1.53410741661102	1.78683894325338	1.05819612656663	0.404949313355784	0.00953069926104318	-0.612247295875775	-0.182876951408722	-0.121627184978864	-0.222002658890803	0.95420562779934	1.10059091476526	0.860684772936045	0.895419714885974	1.03653903420278	0.804416233091709	0.00501334170536336	0.0121684045852339	0.0117904344775228
257	0.405465108108164	0.34	1.05908642355949	0.831223901761937	1.28694894535704	0.432953676633151	0.465019616651321	0.381930280571411	0.54810895273123	0.26	0.13	0.42	0.603239015829417	0.734474301096076	0.865709586362736	1.41173895010212	1.71886425031827	2.02598955053442	1.35942881627461	1.65516629125622	1.95166696516739	1.05908642355949	0.341750745701245	-0.0781401997610635	-0.784404401960543	-0.182876951408722	-0.121627184978864	-0.222002658890803	0.95420562779934	1.10059091476526	0.860684772936045	0.895419714885974	1.03653903420278	0.804416233091709	0.00501334170536336	0.0121684045852339	0.0117904344775228
257	0.405465108108164	0.34	1.0601291534804	0.831981839040157	1.28827646792064	0.467879442426002	0.448542752611772	0.37385879181011	0.523226713413435	0.23	0.13	0.42	0.621640477706686	0.745822586264277	0.870004694821868	1.53314672233273	1.83941602031958	2.14568531830644	1.48623950358975	1.78293487327112	2.08042833561684	1.0601291534804	0.325226492935753	0.00462778258373982	-0.712291102322076	-0.182876951408722	-0.121627184978864	-0.222002658890803	0.95420562779934	1.10059091476526	0.860684772936045	0.895419714885974	1.03653903420278	0.804416233091709	0.00501334170536336	0.0121684045852339	0.0117904344775228
257	0.405465108108164	0.34	1.06467098462537	0.833828335953898	1.29551363329684	0.592298405741702	0.543956856267362	0.473495525744757	0.614418186789966	0.25	0.17	0.44	0.755211300488394	0.867595029932131	0.979978759375867	1.7846801854312	2.05026018267619	2.31584017992119	1.76497415674382	2.02750713565886	2.29065613199655	1.06467098462537	0.342678179410006	0.00129579849878719	-0.700714372856451	-0.182876951408722	-0.121627184978864	-0.222002658890803	0.95420562779934	1.10059091476526	0.860684772936045	0.895419714885974	1.03653903420278	0.804416233091709	0.00501334170536336	0.0121684045852339	0.0117904344775228
257	0.405465108108164	0.34	1.06587751053184	0.836417735745603	1.29533728531807	0.490907674185197	0.547907342538158	0.460792742591604	0.635021942484712	0.26	0.14	0.44	0.732264034190604	0.870701302180091	1.00913857016958	1.72413377738415	2.05008774841768	2.3760417194512	1.67360222528605	1.98882853071376	2.30583112228342	1.06587751053184	0.351878895080359	-0.0322535079766488	-0.721965556504362	-0.182876951408722	-0.121627184978864	-0.222002658890803	0.95420562779934	1.10059091476526	0.860684772936045	0.895419714885974	1.03653903420278	0.804416233091709	0.00501334170536336	0.0121684045852339	0.0117904344775228
257	0.405465108108164	0.34	1.07114138758191	0.837154915089889	1.30512786007393	0.468384577921255	0.514044549533514	0.428541085009641	0.599548014057387	0.24	0.13	0.44	0.709046118605446	0.850516567457758	0.99198701631007	1.73966051620946	2.08676142773105	2.43386233925264	1.66516008988789	1.99761049795062	2.32928642101797	1.07114138758191	0.333866257712873	-0.0335688836016375	-0.758614847273823	-0.182876951408722	-0.121627184978864	-0.222002658890803	0.95420562779934	1.10059091476526	0.860684772936045	0.895419714885974	1.03653903420278	0.804416233091709	0.00501334170536336	0.0121684045852339	0.0117904344775228
257	0.405465108108164	0.34	1.07529808122485	0.843427009571319	1.30716915287837	0.492944611681771	0.494104274062297	0.415863576937619	0.572344971186975	0.22	0.13	0.41	0.709357567739699	0.842816311636728	0.976275055533757	1.79781828881625	2.13606035669896	2.47430242458166	1.74477347195662	2.0732940247888	2.40148547158506	1.07529808122485	0.322258521897874	-0.013176337110631	-0.751039482060668	-0.182876951408722	-0.121627184978864	-0.222002658890803	0.95420562779934	1.10059091476526	0.860684772936045	0.895419714885974	1.03653903420278	0.804416233091709	0.00501334170536336	0.0121684045852339	0.0117904344775228
257	0.405465108108164	0.34	1.07880262898369	0.843794907203351	1.31381035076402	0.483081453201828	0.490378381262112	0.411179754278093	0.569577008246131	0.25	0.15	0.42	0.6608069490171	0.78808705587824	0.915367162739381	1.57352976771178	1.87661229019651	2.17969481268125	1.54431944348802	1.8424877385311	2.13927682922834	1.07880262898369	0.344053366685748	-0.0346476111244552	-0.724863220416066	-0.182876951408722	-0.121627184978864	-0.222002658890803	0.95420562779934	1.10059091476526	0.860684772936045	0.895419714885974	1.03653903420278	0.804416233091709	0.00501334170536336	0.0121684045852339	0.0117904344775228
257	0.405465108108164	0.34	1.08002244915918	0.844920878938423	1.31512401937994	0.478793635841528	0.476460821513292	0.398846238743662	0.554075404282922	0.26	0.14	0.4	0.626282160006311	0.748155262528392	0.870028365050473	1.45723544805471	1.74081019519071	2.02438494232672	1.42232734597304	1.69897201999989	1.97520684639632	1.08002244915918	0.334845126111904	0.0319866872822006	-0.676582263563132	-0.182876951408722	-0.121627184978864	-0.222002658890803	0.95420562779934	1.10059091476526	0.860684772936045	0.895419714885974	1.03653903420278	0.804416233091709	0.00501334170536336	0.0121684045852339	0.0117904344775228
257	0.405465108108164	0.34	1.08265500319975	0.847005433677714	1.3183045727218	0.486346856915161	0.524748612818956	0.440551213175427	0.608946012462484	0.24	0.13	0.41	0.730833866306461	0.87050959360931	1.01018532091216	1.79805442189967	2.1416955292531	2.48533663660653	1.73977820381666	2.0721461818765	2.4060205605756	1.08265500319975	0.335067200753856	-0.0461947934867403	-0.757297235003461	-0.182876951408722	-0.121627184978864	-0.222002658890803	0.95420562779934	1.10059091476526	0.860684772936045	0.895419714885974	1.03653903420278	0.804416233091709	0.00501334170536336	0.0121684045852339	0.0117904344775228
257	0.405465108108164	0.34	1.08679560573517	0.852015265727249	1.32157594574309	0.445228330989918	0.421111211006913	0.347719332062985	0.49450308995084	0.23	0.13	0.39	0.577822632887113	0.699781594651801	0.821740556416489	1.4241617783048	1.72475452421224	2.02534727011968	1.38694263639372	1.68003297030359	1.97215005498247	1.08679560573517	0.315821027640128	-0.0357778492480203	-0.767228433528077	-0.182876951408722	-0.121627184978864	-0.222002658890803	0.95420562779934	1.10059091476526	0.860684772936045	0.895419714885974	1.03653903420278	0.804416233091709	0.00501334170536336	0.0121684045852339	0.0117904344775228
257	0.405465108108164	0.34	1.09193910361196	0.854021375447929	1.32985683177599	0.520441754821705	0.505385110837347	0.42964210788144	0.581128113793254	0.23	0.14	0.4	0.716020716516094	0.842250334732507	0.968479952948919	1.77014825340719	2.08221343959516	2.39427862578313	1.73772814979181	2.04314793865412	2.35015931224132	1.09193910361196	0.327199004449887	-0.0516830385543626	-0.780363745364768	-0.182876951408722	-0.121627184978864	-0.222002658890803	0.95420562779934	1.10059091476526	0.860684772936045	0.895419714885974	1.03653903420278	0.804416233091709	0.00501334170536336	0.0121684045852339	0.0117904344775228
257	0.405465108108164	0.34	1.09204455513526	0.853468567532035	1.33062054273849	0.51736672255277	0.530711591060532	0.450681479825997	0.610741702295068	0.24	0.14	0.44	0.737685859242779	0.86868099441926	0.999676129595741	1.78977687183009	2.10759787967994	2.42541888752979	1.73235807902348	2.0392141379456	2.34736262251741	1.09204455513526	0.345412731444971	-0.0157293468350471	-0.714694145480855	-0.182876951408722	-0.121627184978864	-0.222002658890803	0.95420562779934	1.10059091476526	0.860684772936045	0.895419714885974	1.03653903420278	0.804416233091709	0.00501334170536336	0.0121684045852339	0.0117904344775228
257	0.405465108108164	0.34	1.10433265568931	0.865612818821882	1.34305249255674	0.481249345868996	0.471870473092995	0.395380850745341	0.548360095440649	0.24	0.13	0.44	0.643914397849217	0.768484844351258	0.893055290853298	1.55418377268138	1.85485318954148	2.15552260640157	1.50000464031858	1.79074649907465	2.0806632733436	1.10433265568931	0.335888508698709	-0.03155197735314	-0.738593514959591	-0.182876951408722	-0.121627184978864	-0.222002658890803	0.95420562779934	1.10059091476526	0.860684772936045	0.895419714885974	1.03653903420278	0.804416233091709	0.00501334170536336	0.0121684045852339	0.0117904344775228
257	0.405465108108164	0.34	1.10527608892373	0.863617560931508	1.34693461691596	0.429518055360156	0.454230362224251	0.372498412041983	0.535962312406518	0.26	0.16	0.45	0.584534493089951	0.712790460161456	0.841046427232962	1.35923941975777	1.65747770735857	1.95571599495936	1.33448380000798	1.62669772386431	1.9200334398874	1.10527608892373	0.353596501410721	-0.0044259597117969	-0.673967799452135	-0.182876951408722	-0.121627184978864	-0.222002658890803	0.95420562779934	1.10059091476526	0.860684772936045	0.895419714885974	1.03653903420278	0.804416233091709	0.00501334170536336	0.0121684045852339	0.0117904344775228
257	0.405465108108164	0.34	1.110057773533	0.86993393750365	1.35018160956235	0.480675339059759	0.536463597064994	0.449403475092115	0.623523719037873	0.27	0.15	0.44	0.691509679963123	0.825471521425689	0.959433362888255	1.57765255839342	1.88328131245769	2.18891006652196	1.54376429597988	1.84319741572563	2.14209570088194	1.110057773533	0.340032329731018	-0.032072023070977	-0.71185463152582	-0.182876951408722	-0.121627184978864	-0.222002658890803	0.95420562779934	1.10059091476526	0.860684772936045	0.895419714885974	1.03653903420278	0.804416233091709	0.00501334170536336	0.0121684045852339	0.0117904344775228
257	0.405465108108164	0.34	1.11848431018445	0.875726299324116	1.36124232104479	0.510484030768664	0.500674760556628	0.424126819814396	0.577222701298859	0.21	0.13	0.36	0.748578511247469	0.883684665451428	1.01879081965539	1.97028216822869	2.32588581226385	2.68148945629902	1.94011838998768	2.29009809015225	2.63883362660164	1.11848431018445	0.306735457024849	0.0636336752184992	-0.700366906296614	-0.182876951408722	-0.121627184978864	-0.222002658890803	0.95420562779934	1.10059091476526	0.860684772936045	0.895419714885974	1.03653903420278	0.804416233091709	0.00501334170536336	0.0121684045852339	0.0117904344775228
257	0.405465108108164	0.34	1.11989648797115	0.874216444823535	1.36557653111877	0.497338966065433	0.510511229254454	0.430379940535092	0.590642517973815	0.25	0.13	0.44	0.697704813683763	0.827608604730975	0.957512395778187	1.67612592628539	1.98819932441401	2.30027272254264	1.60297791314578	1.9010342171996	2.20035010186784	1.11989648797115	0.328771031904178	0.0537678065628672	-0.663914423840433	-0.182876951408722	-0.121627184978864	-0.222002658890803	0.95420562779934	1.10059091476526	0.860684772936045	0.895419714885974	1.03653903420278	0.804416233091709	0.00501334170536336	0.0121684045852339	0.0117904344775228
257	0.405465108108164	0.34	1.1236087648294	0.879700345339923	1.36751718431888	0.437395478363068	0.476251436319863	0.391920635484398	0.560582237155327	0.24	0.15	0.38	0.6499989589598	0.789861287677321	0.929723616394841	1.59876210134666	1.94277279163684	2.28678348192703	1.58525611444028	1.92697714431094	2.26772032415839	1.1236087648294	0.318743149612365	0.0418814505900205	-0.683269463658942	-0.182876951408722	-0.121627184978864	-0.222002658890803	0.95420562779934	1.10059091476526	0.860684772936045	0.895419714885974	1.03653903420278	0.804416233091709	0.00501334170536336	0.0121684045852339	0.0117904344775228
257	0.405465108108164	0.34	1.13117464370753	0.885767059580657	1.3765822278344	0.526419642559301	0.506552173902951	0.431538498900248	0.581565848905653	0.25	0.15	0.42	0.701116028870398	0.822989952200299	0.9448638755302	1.68809260655041	1.98153115371352	2.27496970087662	1.65775469923998	1.94526184598196	2.23388202125704	1.13117464370753	0.343464704299897	0.0284545779437388	-0.663237584351978	-0.182876951408722	-0.121627184978864	-0.222002658890803	0.95420562779934	1.10059091476526	0.860684772936045	0.895419714885974	1.03653903420278	0.804416233091709	0.00501334170536336	0.0121684045852339	0.0117904344775228
257	0.405465108108164	0.34	1.13245794030565	0.887589240491678	1.37732664011962	0.458582091726113	0.469871540490397	0.390159786489358	0.549583294491436	0.24	0.13	0.42	0.646356027064801	0.778410058286401	0.910464089508001	1.58794153855487	1.91236658099263	2.23679162343039	1.5376748825968	1.85198476225874	2.16595271132987	1.13245794030565	0.330296800493161	0.00615411334399347	-0.712506488891833	-0.182876951408722	-0.121627184978864	-0.222002658890803	0.95420562779934	1.10059091476526	0.860684772936045	0.895419714885974	1.03653903420278	0.804416233091709	0.00501334170536336	0.0121684045852339	0.0117904344775228
257	0.405465108108164	0.34	1.14174764925163	0.891590213031973	1.39190508547129	0.50348732882344	0.477117942140592	0.403143430676881	0.551092453604303	0.23	0.13	0.38	0.672818276681371	0.796276578452019	0.919734880222667	1.66584926027458	1.97152306226136	2.27719686424814	1.62484833846411	1.92258837296245	2.22125576594232	1.14174764925163	0.3120811701446	0.0498265522029312	-0.706364228531609	-0.182876951408722	-0.121627184978864	-0.222002658890803	0.95420562779934	1.10059091476526	0.860684772936045	0.895419714885974	1.03653903420278	0.804416233091709	0.00501334170536336	0.0121684045852339	0.0117904344775228
257	0.405465108108164	0.34	1.1477961295356	0.898150031028512	1.39744222804269	0.566885393310791	0.520831211078608	0.449753039900516	0.5919093822567	0.25	0.14	0.43	0.72667723322438	0.841520011798527	0.956362790372674	1.73979200708837	2.01474564413651	2.28969928118465	1.68475277279841	1.95253870086123	2.21806419627971	1.1477961295356	0.333611413741377	0.012988038671259	-0.71348492777744	-0.182876951408722	-0.121627184978864	-0.222002658890803	0.95420562779934	1.10059091476526	0.860684772936045	0.895419714885974	1.03653903420278	0.804416233091709	0.00501334170536336	0.0121684045852339	0.0117904344775228
257	0.405465108108164	0.34	1.15799197974484	0.906291256440241	1.40969270304944	0.574384689303378	0.552711650859888	0.478428336172033	0.626994965547742	0.22	0.14	0.41	0.812712669208365	0.938898738036661	1.06508480686496	2.05058088552424	2.36896492278896	2.68734896005368	1.99954927962172	2.30983487728627	2.61963271409504	1.15799197974484	0.320665463842949	-0.0445994735392689	-0.775773251992441	-0.182876951408722	-0.121627184978864	-0.222002658890803	0.95420562779934	1.10059091476526	0.860684772936045	0.895419714885974	1.03653903420278	0.804416233091709	0.00501334170536336	0.0121684045852339	0.0117904344775228
257	0.405465108108164	0.34	1.16002965630984	0.907040973764277	1.41301833885541	0.444595470492561	0.489385554089017	0.40398537159484	0.574785736583195	0.24	0.14	0.41	0.660634616404706	0.800288972155773	0.939943327906841	1.60128935092884	1.93979270379889	2.27829605666894	1.56992112107211	1.90008149123817	2.23350323689262	1.16002965630984	0.324047337845385	-0.00679949994891163	-0.721921120858678	-0.182876951408722	-0.121627184978864	-0.222002658890803	0.95420562779934	1.10059091476526	0.860684772936045	0.895419714885974	1.03653903420278	0.804416233091709	0.00501334170536336	0.0121684045852339	0.0117904344775228
257	0.405465108108164	0.34	1.16179669788626	0.907076371772191	1.41651702400032	0.450547736076437	0.474149470955801	0.392398050094554	0.555900891817047	0.25	0.14	0.44	0.632311107572485	0.764045532496215	0.895779957419945	1.5097526465417	1.82429147764464	2.13883030874757	1.46479706741945	1.77039511500832	2.07487436535974	1.16179669788626	0.333743888706511	-0.0208881803291613	-0.734783497414658	-0.182876951408722	-0.121627184978864	-0.222002658890803	0.95420562779934	1.10059091476526	0.860684772936045	0.895419714885974	1.03653903420278	0.804416233091709	0.00501334170536336	0.0121684045852339	0.0117904344775228
257	0.405465108108164	0.34	1.16908021715186	0.915765602745029	1.42239483155869	0.567252434149243	0.506986058726422	0.43784904586941	0.576123071583433	0.25	0.14	0.43	0.706257355389389	0.817776437868967	0.929295520348545	1.68802395466655	1.9545654373024	2.22110691993825	1.64661136627925	1.90692049655171	2.1664980084831	1.16908021715186	0.329347024775809	0.0330098492067137	-0.678108520526193	-0.182876951408722	-0.121627184978864	-0.222002658890803	0.95420562779934	1.10059091476526	0.860684772936045	0.895419714885974	1.03653903420278	0.804416233091709	0.00501334170536336	0.0121684045852339	0.0117904344775228
257	0.405465108108164	0.34	1.19226447189415	0.931657782869948	1.45287116091835	0.4875657836918	0.543851462962611	0.45680157570579	0.630901350219432	0.26	0.16	0.43	0.718005948735247	0.854831958563605	0.991657968391963	1.67230817464655	1.99098973312568	2.30967129160481	1.64714800616567	1.96164688285719	2.27383266004358	1.19226447189415	0.340847733792096	0.0151173442318432	-0.676836703218854	-0.182876951408722	-0.121627184978864	-0.222002658890803	0.95420562779934	1.10059091476526	0.860684772936045	0.895419714885974	1.03653903420278	0.804416233091709	0.00501334170536336	0.0121684045852339	0.0117904344775228
257	0.405465108108164	0.34	1.19701250887744	0.93933841079017	1.45468660696472	0.484723334502428	0.496284173822688	0.416394773372319	0.576173574273057	0.21	0.13	0.37	0.723264856550246	0.862030276895607	1.00079569724097	1.86987849220325	2.2286329272009	2.58738736219854	1.83544839581728	2.18841854833356	2.54152220348905	1.19701250887744	0.316398934835185	-0.00110566480527943	-0.736279975997562	-0.182876951408722	-0.121627184978864	-0.222002658890803	0.95420562779934	1.10059091476526	0.860684772936045	0.895419714885974	1.03653903420278	0.804416233091709	0.00501334170536336	0.0121684045852339	0.0117904344775228
257	0.405465108108164	0.34	1.21755099858694	0.953450400103483	1.48165159707039	0.49844070903891	0.487908804782709	0.411493824692383	0.564323784873035	0.23	0.13	0.42	0.693064139728945	0.821767122035661	0.950470104342377	1.7327284920888	2.05449860206285	2.37626871203689	1.67019854045821	1.9801782839594	2.29095919847716	1.21755099858694	0.314172834249597	-0.00894012796872028	-0.747826020960573	-0.182876951408722	-0.121627184978864	-0.222002658890803	0.95420562779934	1.10059091476526	0.860684772936045	0.895419714885974	1.03653903420278	0.804416233091709	0.00501334170536336	0.0121684045852339	0.0117904344775228
257	0.405465108108164	0.34	1.23739538472399	0.969670846701408	1.50511992274657	0.519084010636048	0.540300414900395	0.459104057759829	0.621496772040961	0.24	0.15	0.4	0.756503374857227	0.890297265729531	1.02409115660184	1.84816960677813	2.17503371723825	2.50189782769836	1.82434672494506	2.14689849715182	2.46833224261971	1.23739538472399	0.316241889994589	-0.0519849696132076	-0.778774062364844	-0.182876951408722	-0.121627184978864	-0.222002658890803	0.95420562779934	1.10059091476526	0.860684772936045	0.895419714885974	1.03653903420278	0.804416233091709	0.00501334170536336	0.0121684045852339	0.0117904344775228
257	0.405465108108164	0.34	1.24337426943548	0.974747826421823	1.51200071244914	0.50175932086985	0.524340637351459	0.442763052026325	0.605918222676593	0.23	0.13	0.38	0.734678984322638	0.870041086593537	1.00540318886444	1.80796853836396	2.14108058786436	2.47419263736477	1.76278349038108	2.08777137941801	2.41241058811421	1.24337426943548	0.309359588513924	0.0204796411962822	-0.718606092461733	-0.182876951408722	-0.121627184978864	-0.222002658890803	0.95420562779934	1.10059091476526	0.860684772936045	0.895419714885974	1.03653903420278	0.804416233091709	0.00501334170536336	0.0121684045852339	0.0117904344775228
257	0.405465108108164	0.34	1.25750743072372	0.983919713560737	1.5310951478867	0.468927155789355	0.508975473294531	0.424407354083048	0.593543592506014	0.28	0.15	0.47	0.646927727916174	0.775835628991148	0.904743530066121	1.46274319182956	1.75421184672526	2.04568050162096	1.41801022860304	1.70035941329547	1.98346662960804	1.25750743072372	0.340490612573377	0.0121024268822268	-0.676390256085663	-0.182876951408722	-0.121627184978864	-0.222002658890803	0.95420562779934	1.10059091476526	0.860684772936045	0.895419714885974	1.03653903420278	0.804416233091709	0.00501334170536336	0.0121684045852339	0.0117904344775228
257	0.405465108108164	0.34	1.26576967629273	0.990881013133833	1.54065833945163	0.438592595907218	0.495383763101608	0.407878202895785	0.582889323307432	0.22	0.14	0.33	0.694290541475287	0.843242562804366	0.992194584133445	1.75567157226494	2.13233064200135	2.50898971173775	1.75528664944171	2.13122496911063	2.50680845931493	1.26576967629273	0.311639600885151	-0.00336527311649509	-0.748779388396489	-0.182876951408722	-0.121627184978864	-0.222002658890803	0.95420562779934	1.10059091476526	0.860684772936045	0.895419714885974	1.03653903420278	0.804416233091709	0.00501334170536336	0.0121684045852339	0.0117904344775228
257	0.405465108108164	0.34	1.28099602607507	1.0034916723096	1.55850037984053	0.520784479183044	0.5259500766935	0.447179068186455	0.604721085200545	0.26	0.15	0.41	0.710810964400057	0.836020976466882	0.961230988533707	1.67404681913752	1.96893172232912	2.26381662552072	1.64876520612847	1.93938666977113	2.22938462893378	1.28099602607507	0.32053330679713	-0.0100186427673522	-0.72815681605157	-0.182876951408722	-0.121627184978864	-0.222002658890803	0.95420562779934	1.10059091476526	0.860684772936045	0.895419714885974	1.03653903420278	0.804416233091709	0.00501334170536336	0.0121684045852339	0.0117904344775228
257	0.405465108108164	0.34	1.36157084340733	1.06468875073981	1.65845293607486	0.393559421663772	0.489575511730466	0.394691264194552	0.584459759266381	0.24	0.16	0.38	0.647342354201199	0.802964223111456	0.958586092021713	1.57385804891789	1.95221538855819	2.33057272819849	1.56731577012668	1.94336133165937	2.32107151129068	1.36157084340733	0.315384641660069	0.0281167230585352	-0.671790640739788	-0.182876951408722	-0.121627184978864	-0.222002658890803	0.95420562779934	1.10059091476526	0.860684772936045	0.895419714885974	1.03653903420278	0.804416233091709	0.00501334170536336	0.0121684045852339	0.0117904344775228
257	0.405465108108164	0.34	1.36471026263083	1.07086517974921	1.65855534551245	0.481864284606351	0.526267474678668	0.441065161220601	0.611469788136735	0.2	0.11	0.38	0.789908966206605	0.942498826525252	1.0950886868439	2.11389783673285	2.52224789912547	2.93059796151809	2.02076088674945	2.41027460368321	2.80133392022613	1.36471026263083	0.293040881286249	0.0434542809968064	-0.737646370663043	-0.182876951408722	-0.121627184978864	-0.222002658890803	0.95420562779934	1.10059091476526	0.860684772936045	0.895419714885974	1.03653903420278	0.804416233091709	0.00501334170536336	0.0121684045852339	0.0117904344775228
257	0.405465108108164	0.34	1.38094826534144	1.08344497016223	1.67845156052065	0.491609718029351	0.568233042596941	0.478013559142197	0.658452526051686	0.28	0.16	0.42	0.723654055891516	0.860235317811415	0.996816579731315	1.62564513180242	1.93246668794222	2.23928824408203	1.6014855036808	1.90362178752527	2.20671200521902	1.38094826534144	0.348531029120159	-0.0206458964065422	-0.704873985272338	-0.182876951408722	-0.121627184978864	-0.222002658890803	0.95420562779934	1.10059091476526	0.860684772936045	0.895419714885974	1.03653903420278	0.804416233091709	0.00501334170536336	0.0121684045852339	0.0117904344775228
257	0.405465108108164	0.35	0.613245844848892	0.483869106349179	0.742622583348605	0.515554813107823	0.430283423558061	0.365161836383834	0.495405010732287	0.27	0.13	0.51	0.568636800017776	0.670045346183337	0.771453892348897	1.31238125032553	1.54642638178078	1.78047151323602	1.23751736730125	1.45847683233489	1.67798262648925	0.613245844848892	0.419323337165694	0.0770538225270338	-0.586820965915166	-0.182876951408722	-0.121627184978864	-0.222002658890803	0.95420562779934	1.10059091476526	0.860684772936045	0.895419714885974	1.03653903420278	0.804416233091709	0.00501334170536336	0.0121684045852339	0.0117904344775228
257	0.405465108108164	0.35	0.68309359459275	0.536303482957922	0.829883706227579	0.568726116155325	0.504639393461643	0.436028732159625	0.57325005476366	0.32	0.17	0.55	0.622695947983937	0.720679355108641	0.818662762233344	1.32658979724582	1.53533338809759	1.74407697894936	1.28400489155617	1.48630839959761	1.68814494467079	0.68309359459275	0.463356573270094	0.0337998020027996	-0.561858316094803	-0.182876951408722	-0.121627184978864	-0.222002658890803	0.95420562779934	1.10059091476526	0.860684772936045	0.895419714885974	1.03653903420278	0.804416233091709	0.00501334170536336	0.0121684045852339	0.0117904344775228
257	0.405465108108164	0.35	0.685489171242528	0.53875440441746	0.832223938067596	0.509588410774184	0.442749182915689	0.374936048114597	0.51056231771678	0.24	0.14	0.42	0.621154580007458	0.733500243963159	0.84584590791886	1.52607619518507	1.80209129499001	2.07810639479495	1.48148412263947	1.75011574662673	2.01736259837645	0.685489171242528	0.378562600760425	-0.00906104112762324	-0.714931589745193	-0.182876951408722	-0.121627184978864	-0.222002658890803	0.95420562779934	1.10059091476526	0.860684772936045	0.895419714885974	1.03653903420278	0.804416233091709	0.00501334170536336	0.0121684045852339	0.0117904344775228
257	0.405465108108164	0.35	0.714901921763348	0.563875822076454	0.865928021450242	0.406339511748375	0.382014930160072	0.309922387446392	0.454107472873752	0.24	0.15	0.43	0.51085003769611	0.629681331125218	0.748512624554325	1.24844915512708	1.53885694006783	1.82926472500859	1.22200159353168	1.50621978403199	1.79116692007603	0.714901921763348	0.405546343357813	-0.0433373625528292	-0.703541227498872	-0.182876951408722	-0.121627184978864	-0.222002658890803	0.95420562779934	1.10059091476526	0.860684772936045	0.895419714885974	1.03653903420278	0.804416233091709	0.00501334170536336	0.0121684045852339	0.0117904344775228
257	0.405465108108164	0.35	0.716272979687491	0.564354736973564	0.868191222401418	0.641873613463889	0.535898233010651	0.473400943060835	0.598395522960466	0.22	0.11	0.38	0.815491533204357	0.923150826134289	1.03081011906422	2.08912330317328	2.36492449607999	2.64072568898669	1.99165263969444	2.25480934640986	2.51827504413886	0.716272979687491	0.334941416033562	0.00388293585870522	-0.784181966742588	-0.182876951408722	-0.121627184978864	-0.222002658890803	0.95420562779934	1.10059091476526	0.860684772936045	0.895419714885974	1.03653903420278	0.804416233091709	0.00501334170536336	0.0121684045852339	0.0117904344775228
257	0.405465108108164	0.35	0.748983931465265	0.590367199490163	0.907600663440366	0.543875794366122	0.466551954883176	0.399844070137933	0.53325983962842	0.24	0.13	0.41	0.65683161253176	0.766413949192864	0.875996285853968	1.59954705988254	1.86640709079016	2.13326712169778	1.54980843333008	1.80793744740036	2.06728971622751	0.748983931465265	0.373429929294646	-0.0117642823790778	-0.718223426733892	-0.182876951408722	-0.121627184978864	-0.222002658890803	0.95420562779934	1.10059091476526	0.860684772936045	0.895419714885974	1.03653903420278	0.804416233091709	0.00501334170536336	0.0121684045852339	0.0117904344775228
257	0.405465108108164	0.35	0.750022857477265	0.591353451963106	0.908692262991424	0.529312843627859	0.473119806407254	0.403462520488859	0.542777092325649	0.3	0.17	0.55	0.590718345194322	0.69270510871968	0.794691872245038	1.28671916714596	1.50886957857443	1.7310199900029	1.23693142893412	1.45164837446257	1.66406915840639	0.750022857477265	0.441993201862826	-0.00516037458483308	-0.617901572023757	-0.182876951408722	-0.121627184978864	-0.222002658890803	0.95420562779934	1.10059091476526	0.860684772936045	0.895419714885974	1.03653903420278	0.804416233091709	0.00501334170536336	0.0121684045852339	0.0117904344775228
257	0.405465108108164	0.35	0.761100390458491	0.59766789022847	0.924532890688512	0.540675467568044	0.511862742193623	0.438202953428606	0.585522530958641	0.28	0.15	0.5	0.666604902424729	0.778657949804133	0.890710997183537	1.50434452014431	1.75721752959493	2.01009053904555	1.45122211086288	1.69505627598883	1.93935179631154	0.761100390458491	0.39544826992727	-0.0197124439385403	-0.666768694209239	-0.182876951408722	-0.121627184978864	-0.222002658890803	0.95420562779934	1.10059091476526	0.860684772936045	0.895419714885974	1.03653903420278	0.804416233091709	0.00501334170536336	0.0121684045852339	0.0117904344775228
257	0.405465108108164	0.35	0.779957292768951	0.614125157787732	0.945789427750171	0.542300479241796	0.483286066982354	0.413965840816033	0.552606293148675	0.28	0.17	0.5	0.627533142406416	0.732616062467462	0.837698982528507	1.41149364321895	1.64785386653444	1.88421408984993	1.37429805845635	1.60431846072086	1.8346118175744	0.779957292768951	0.406256530372074	0.0121084032207507	-0.625788751672041	-0.182876951408722	-0.121627184978864	-0.222002658890803	0.95420562779934	1.10059091476526	0.860684772936045	0.895419714885974	1.03653903420278	0.804416233091709	0.00501334170536336	0.0121684045852339	0.0117904344775228
257	0.405465108108164	0.35	0.793855138194584	0.623591419082594	0.964118857306574	0.529658252191388	0.453703328037046	0.386951014963245	0.520455641110847	0.22	0.13	0.46	0.658683555101098	0.772312022753132	0.885940490405166	1.66567302037459	1.95301566229838	2.24035830422216	1.59284720787606	1.86808089697558	2.14317843409731	0.793855138194584	0.351693313131718	-0.00111558004922751	-0.724940617831592	-0.182876951408722	-0.121627184978864	-0.222002658890803	0.95420562779934	1.10059091476526	0.860684772936045	0.895419714885974	1.03653903420278	0.804416233091709	0.00501334170536336	0.0121684045852339	0.0117904344775228
257	0.405465108108164	0.35	0.801262256158278	0.630561114243641	0.971963398072915	0.468373636414716	0.429670455447166	0.358199763345143	0.501141147549189	0.24	0.13	0.49	0.585844960415883	0.702737122472006	0.819629284528129	1.42021741082937	1.70358979594598	1.98696218106258	1.3442622152716	1.61251505342374	1.8803046078439	0.801262256158278	0.376766545477761	-0.03194184762848	-0.733859572219291	-0.182876951408722	-0.121627184978864	-0.222002658890803	0.95420562779934	1.10059091476526	0.860684772936045	0.895419714885974	1.03653903420278	0.804416233091709	0.00501334170536336	0.0121684045852339	0.0117904344775228
257	0.405465108108164	0.35	0.802978138444195	0.631022519061906	0.974933757826484	0.564422771952819	0.485635860533572	0.419027839620428	0.552243881446716	0.25	0.12	0.48	0.67527726739628	0.7826183032321	0.889959339067919	1.61247455378735	1.86879102884034	2.12510750389334	1.51844723327417	1.75983466911343	2.00127102332843	0.802978138444195	0.378213436240956	0.0084181799437289	-0.679346410493097	-0.182876951408722	-0.121627184978864	-0.222002658890803	0.95420562779934	1.10059091476526	0.860684772936045	0.895419714885974	1.03653903420278	0.804416233091709	0.00501334170536336	0.0121684045852339	0.0117904344775228
257	0.405465108108164	0.35	0.805353827280149	0.633404310872336	0.977303343687962	0.518706032633182	0.471398841347295	0.400503363855616	0.542294318838975	0.24	0.16	0.43	0.653291521458223	0.768934531067858	0.884577540677494	1.57938590832194	1.85896238187805	2.13853885543416	1.5571373275285	1.83269413561087	2.10731517860363	0.805353827280149	0.382506331725437	0.0584190325151224	-0.61792543309141	-0.182876951408722	-0.121627184978864	-0.222002658890803	0.95420562779934	1.10059091476526	0.860684772936045	0.895419714885974	1.03653903420278	0.804416233091709	0.00501334170536336	0.0121684045852339	0.0117904344775228
257	0.405465108108164	0.35	0.819690002761	0.644847453887633	0.994532551634367	0.5909279898051	0.516537594103505	0.449437983665828	0.583637204541183	0.27	0.14	0.49	0.689992025181929	0.793005561592852	0.896019098003775	1.57076458395992	1.80527456198478	2.03978454000964	1.495834285989	1.71893766477206	1.94198029975472	0.819690002761	0.422082447947129	0.0561280145571951	-0.602813680414889	-0.182876951408722	-0.121627184978864	-0.222002658890803	0.95420562779934	1.10059091476526	0.860684772936045	0.895419714885974	1.03653903420278	0.804416233091709	0.00501334170536336	0.0121684045852339	0.0117904344775228
257	0.405465108108164	0.35	0.831143611097908	0.653733913164053	1.00855330903176	0.54000645577226	0.476893674526006	0.408173632572267	0.545613716479745	0.3	0.14	0.47	0.59501897636047	0.69519626797306	0.79537355958565	1.29100376339448	1.50835693298511	1.72571010257574	1.24628423446231	1.45572564409967	1.66590995572645	0.831143611097908	0.392775703013315	-0.048485839165952	-0.710256414748713	-0.182876951408722	-0.121627184978864	-0.222002658890803	0.95420562779934	1.10059091476526	0.860684772936045	0.895419714885974	1.03653903420278	0.804416233091709	0.00501334170536336	0.0121684045852339	0.0117904344775228
257	0.405465108108164	0.35	0.831257162253145	0.655731904534786	1.0067824199715	0.511005748047731	0.449034616519907	0.380453544668623	0.51761568837119	0.27	0.14	0.53	0.584296467895727	0.689622541495884	0.79494861509604	1.33061018127715	1.57046777684168	1.8103253724062	1.25864463572299	1.48526571414269	1.71243395450084	0.831257162253145	0.404895294744809	0.0275311828995783	-0.625340951007425	-0.182876951408722	-0.121627184978864	-0.222002658890803	0.95420562779934	1.10059091476526	0.860684772936045	0.895419714885974	1.03653903420278	0.804416233091709	0.00501334170536336	0.0121684045852339	0.0117904344775228
257	0.405465108108164	0.35	0.832225027138255	0.654770109926738	1.00967994434977	0.543444558080413	0.515452795358131	0.441688958185814	0.589216632530448	0.28	0.14	0.45	0.676665928289344	0.78967186703729	0.902677805785236	1.53732456747777	1.79406396966298	2.05080337184819	1.49015639906043	1.73836677329605	1.98785130309466	0.832225027138255	0.373989554670955	0.0127001078243309	-0.656239721559565	-0.182876951408722	-0.121627184978864	-0.222002658890803	0.95420562779934	1.10059091476526	0.860684772936045	0.895419714885974	1.03653903420278	0.804416233091709	0.00501334170536336	0.0121684045852339	0.0117904344775228
257	0.405465108108164	0.35	0.835841083635235	0.6574763585722	1.01420580869827	0.479314100967747	0.464078537857268	0.388559795117	0.539597280597537	0.23	0.14	0.4	0.651997958007557	0.778717363043085	0.905436768078614	1.62358517237019	1.93913791995237	2.25469066753455	1.58903353728389	1.89719739651865	2.20625321548804	0.835841083635235	0.365280999733175	-0.028593035255689	-0.735885809359314	-0.182876951408722	-0.121627184978864	-0.222002658890803	0.95420562779934	1.10059091476526	0.860684772936045	0.895419714885974	1.03653903420278	0.804416233091709	0.00501334170536336	0.0121684045852339	0.0117904344775228
257	0.405465108108164	0.35	0.843356429069038	0.663138229594247	1.02357462854383	0.480048626408895	0.508935373192091	0.426238926712246	0.591631819671935	0.24	0.15	0.38	0.696947212315858	0.832164937001676	0.967382661687494	1.68911003730141	2.01682153675477	2.34453303620814	1.67321290608726	1.99842888690265	2.32293631358082	0.843356429069038	0.348114905425972	0.0343565769459585	-0.66654656066578	-0.182876951408722	-0.121627184978864	-0.222002658890803	0.95420562779934	1.10059091476526	0.860684772936045	0.895419714885974	1.03653903420278	0.804416233091709	0.00501334170536336	0.0121684045852339	0.0117904344775228
257	0.405465108108164	0.35	0.858383650889811	0.676486872593404	1.04028042918622	0.491755941662811	0.448209596724244	0.377067287209563	0.519351906238925	0.26	0.14	0.4	0.59597104893676	0.708414525906122	0.820858002875483	1.39568708900674	1.659015163968	1.92234323892927	1.37063329930897	1.63057499858766	1.88882445226962	0.858383650889811	0.362993013833499	0.0509678030407608	-0.638162878897298	-0.182876951408722	-0.121627184978864	-0.222002658890803	0.95420562779934	1.10059091476526	0.860684772936045	0.895419714885974	1.03653903420278	0.804416233091709	0.00501334170536336	0.0121684045852339	0.0117904344775228
257	0.405465108108164	0.35	0.861106585823597	0.676315440032923	1.04589773161427	0.531346065326461	0.481287669396302	0.410716454160455	0.551858884632149	0.28	0.16	0.48	0.627231279953788	0.735005081592088	0.842778883230388	1.420731170054	1.66484782079571	1.90896447153741	1.389453961318	1.62797417052241	1.86754921530931	0.861106585823597	0.399850130909003	0.0187011465502768	-0.621800105415393	-0.182876951408722	-0.121627184978864	-0.222002658890803	0.95420562779934	1.10059091476526	0.860684772936045	0.895419714885974	1.03653903420278	0.804416233091709	0.00501334170536336	0.0121684045852339	0.0117904344775228
257	0.405465108108164	0.35	0.861665837122588	0.677789575141553	1.04554209910362	0.493306869630656	0.477668147065249	0.402084878362533	0.553251415767964	0.25	0.14	0.4	0.64978122218972	0.771926051198839	0.894070880207959	1.5559880785462	1.84848021482829	2.14097235111037	1.52272247003476	1.8091730544553	2.09496244006265	0.861665837122588	0.357623889892605	0.0197677228012202	-0.678253138182065	-0.182876951408722	-0.121627184978864	-0.222002658890803	0.95420562779934	1.10059091476526	0.860684772936045	0.895419714885974	1.03653903420278	0.804416233091709	0.00501334170536336	0.0121684045852339	0.0117904344775228
257	0.405465108108164	0.35	0.865473380861472	0.679614580295662	1.05133218142728	0.515772269493084	0.492280860135594	0.417808649373959	0.566753070897229	0.27	0.16	0.43	0.644538342095947	0.759423937041019	0.87430953198609	1.47410292204966	1.73685407298854	1.99960522392741	1.44897130184693	1.70682248792837	1.96454971277603	0.865473380861472	0.384743768065821	0.0193040073879331	-0.63548807970783	-0.182876951408722	-0.121627184978864	-0.222002658890803	0.95420562779934	1.10059091476526	0.860684772936045	0.895419714885974	1.03653903420278	0.804416233091709	0.00501334170536336	0.0121684045852339	0.0117904344775228
257	0.405465108108164	0.35	0.870427329120883	0.68411784885414	1.05673680938763	0.545336787828408	0.558421097319612	0.478812533456468	0.638029661182757	0.26	0.17	0.47	0.750149137519082	0.874870800692713	0.999592463866345	1.74157925348	2.03113855599562	2.32069785851124	1.70968699726358	1.99444204390631	2.27769772063589	0.870427329120883	0.40352360379504	0.0242788080051308	-0.624147414302901	-0.182876951408722	-0.121627184978864	-0.222002658890803	0.95420562779934	1.10059091476526	0.860684772936045	0.895419714885974	1.03653903420278	0.804416233091709	0.00501334170536336	0.0121684045852339	0.0117904344775228
257	0.405465108108164	0.35	0.874191459549798	0.688590377705339	1.05979254139426	0.473514534639414	0.460297333048802	0.384518056283188	0.536076609814416	0.23	0.14	0.43	0.647999411935424	0.775704537816027	0.90340966369663	1.62105003336449	1.94052007416477	2.25999011496506	1.57650585372616	1.88733197123981	2.19774568591104	0.874191459549798	0.375210770116133	-0.010554265442427	-0.69924450568834	-0.182876951408722	-0.121627184978864	-0.222002658890803	0.95420562779934	1.10059091476526	0.860684772936045	0.895419714885974	1.03653903420278	0.804416233091709	0.00501334170536336	0.0121684045852339	0.0117904344775228
257	0.405465108108164	0.35	0.880238268895873	0.6935028706676	1.06697366712414	0.51618626075412	0.494917536806735	0.420108479426083	0.569726594187387	0.24	0.14	0.39	0.687528622872444	0.809957401909633	0.932386180946822	1.66779809573255	1.96478425419678	2.261770412661	1.64296312424572	1.93676771116209	2.22944176902422	0.880238268895873	0.357441938632433	0.051497379103721	-0.654011298039416	-0.182876951408722	-0.121627184978864	-0.222002658890803	0.95420562779934	1.10059091476526	0.860684772936045	0.895419714885974	1.03653903420278	0.804416233091709	0.00501334170536336	0.0121684045852339	0.0117904344775228
257	0.405465108108164	0.35	0.881794877435535	0.694825037663629	1.06876471720744	0.428696507653123	0.420529282082965	0.344734349682819	0.496324214483111	0.26	0.15	0.46	0.547563304216957	0.667953174463743	0.788343044710529	1.28862355347706	1.57194645186214	1.85526935024721	1.25227359782175	1.52816588022076	1.80256276280509	0.881794877435535	0.368187376262712	0.0448501922004003	-0.633931403996279	-0.182876951408722	-0.121627184978864	-0.222002658890803	0.95420562779934	1.10059091476526	0.860684772936045	0.895419714885974	1.03653903420278	0.804416233091709	0.00501334170536336	0.0121684045852339	0.0117904344775228
257	0.405465108108164	0.35	0.882149454820577	0.695564402169862	1.06873450747129	0.523869220054077	0.481882120607826	0.410155897596167	0.553608343619486	0.25	0.15	0.43	0.657956368409785	0.77301682588239	0.888077283354996	1.56385180666484	1.83733119364776	2.11081058063068	1.53170482445727	1.7992944325514	2.0670677898099	0.882149454820577	0.358219036906938	-0.0397686046849433	-0.71909823105883	-0.182876951408722	-0.121627184978864	-0.222002658890803	0.95420562779934	1.10059091476526	0.860684772936045	0.895419714885974	1.03653903420278	0.804416233091709	0.00501334170536336	0.0121684045852339	0.0117904344775228
257	0.405465108108164	0.35	0.891992235966045	0.700686054758402	1.08329841717369	0.527358208162104	0.514226365580665	0.438219467879398	0.590233263281932	0.26	0.15	0.4	0.688915645726223	0.808404497426271	0.927893349126319	1.60482269782101	1.88317088534499	2.16151907286897	1.58435281439657	1.85962507677014	2.13555549079688	0.891992235966045	0.369488453136536	0.0593178694517081	-0.642543747381747	-0.182876951408722	-0.121627184978864	-0.222002658890803	0.95420562779934	1.10059091476526	0.860684772936045	0.895419714885974	1.03653903420278	0.804416233091709	0.00501334170536336	0.0121684045852339	0.0117904344775228
257	0.405465108108164	0.35	0.894102079091679	0.703872504953634	1.08433165322972	0.541133552469134	0.483548856881949	0.414027739672115	0.553069974091784	0.26	0.13	0.45	0.652919752895675	0.762554220155342	0.872188687415009	1.52565927641498	1.78183906152289	2.0380188466308	1.46288850850579	1.70876987328675	1.95470428360369	0.894102079091679	0.365770877095948	0.0478119828186835	-0.664014986359787	-0.182876951408722	-0.121627184978864	-0.222002658890803	0.95420562779934	1.10059091476526	0.860684772936045	0.895419714885974	1.03653903420278	0.804416233091709	0.00501334170536336	0.0121684045852339	0.0117904344775228
257	0.405465108108164	0.35	0.899810192887718	0.710217692408942	1.08940269336649	0.518544235276253	0.459498566299049	0.390370419800453	0.528626712797644	0.27	0.16	0.44	0.600581225692233	0.706934230039184	0.813287234386135	1.37000010077882	1.61260446541828	1.85520883005775	1.34822199673146	1.58767937271619	1.82586720286805	0.899810192887718	0.375510247831156	0.0145292102671777	-0.659646171421574	-0.182876951408722	-0.121627184978864	-0.222002658890803	0.95420562779934	1.10059091476526	0.860684772936045	0.895419714885974	1.03653903420278	0.804416233091709	0.00501334170536336	0.0121684045852339	0.0117904344775228
257	0.405465108108164	0.35	0.902435723857642	0.708558093525455	1.09631335418983	0.441702157206552	0.452387815544352	0.372979757453769	0.531795873634935	0.25	0.14	0.46	0.596427292314014	0.72340773060429	0.850388168894566	1.41309681168763	1.7139476526988	2.01479849370997	1.36577266292807	1.65697181262854	1.94795476578633	0.902435723857642	0.386366318016856	0.0149331624691093	-0.6386773766933	-0.182876951408722	-0.121627184978864	-0.222002658890803	0.95420562779934	1.10059091476526	0.860684772936045	0.895419714885974	1.03653903420278	0.804416233091709	0.00501334170536336	0.0121684045852339	0.0117904344775228
257	0.405465108108164	0.35	0.905979512088975	0.713249265665681	1.09870975851227	0.533958824282033	0.497201748040526	0.424678646505209	0.569724849575843	0.26	0.13	0.43	0.670522533229546	0.785028817355908	0.89953510148227	1.56865562774692	1.83653764230364	2.10441965686036	1.51312208777489	1.77138372849818	2.02983976464141	0.905979512088975	0.337105257376476	-0.0630752131547275	-0.780445100220197	-0.182876951408722	-0.121627184978864	-0.222002658890803	0.95420562779934	1.10059091476526	0.860684772936045	0.895419714885974	1.03653903420278	0.804416233091709	0.00501334170536336	0.0121684045852339	0.0117904344775228
257	0.405465108108164	0.35	0.912683892152173	0.719307030807964	1.10606075349638	0.557367267754283	0.534935131251494	0.460506914261506	0.609363348241481	0.26	0.15	0.47	0.731496357220051	0.849722529111234	0.967948701002418	1.7215911897136	1.99983883088428	2.27808647205496	1.67666503491875	1.94743609141323	2.21856106155901	0.912683892152173	0.376429450402765	-0.0151928538436	-0.683457298818584	-0.182876951408722	-0.121627184978864	-0.222002658890803	0.95420562779934	1.10059091476526	0.860684772936045	0.895419714885974	1.03653903420278	0.804416233091709	0.00501334170536336	0.0121684045852339	0.0117904344775228
257	0.405465108108164	0.35	0.917207859857738	0.7220377821067	1.11237793760878	0.443243251011484	0.484473423419135	0.39969855995846	0.56924828687981	0.31	0.17	0.49	0.571716039811685	0.692975293831391	0.814234547851096	1.21967735272639	1.47836725407155	1.73705715541671	1.19489639602998	1.44833853008998	1.70236007581379	0.917207859857738	0.392425185039392	0.0102679492769903	-0.594021853211466	-0.182876951408722	-0.121627184978864	-0.222002658890803	0.95420562779934	1.10059091476526	0.860684772936045	0.895419714885974	1.03653903420278	0.804416233091709	0.00501334170536336	0.0121684045852339	0.0117904344775228
257	0.405465108108164	0.35	0.921958491265078	0.727229061111579	1.11668792141858	0.485657175070435	0.456184844290178	0.382887582204638	0.529482106375719	0.23	0.13	0.39	0.647262710403846	0.771170057436354	0.895077404468862	1.62461129493243	1.93561526948324	2.24661924403405	1.58332968653842	1.88676957314301	2.18957837047633	0.921958491265078	0.331240306563692	0.0249010672605719	-0.705613187513387	-0.182876951408722	-0.121627184978864	-0.222002658890803	0.95420562779934	1.10059091476526	0.860684772936045	0.895419714885974	1.03653903420278	0.804416233091709	0.00501334170536336	0.0121684045852339	0.0117904344775228
257	0.405465108108164	0.35	0.924061485390392	0.72858977584463	1.11953319493615	0.469766236727307	0.471048328628304	0.392913670172524	0.549182987084084	0.25	0.14	0.44	0.630341951537808	0.755691504970577	0.881041058403346	1.49832455339103	1.79628078683975	2.09423702028847	1.4524899580661	1.74099111949848	2.02979269648149	0.924061485390392	0.360777769598526	0.0243396931899741	-0.652856664127022	-0.182876951408722	-0.121627184978864	-0.222002658890803	0.95420562779934	1.10059091476526	0.860684772936045	0.895419714885974	1.03653903420278	0.804416233091709	0.00501334170536336	0.0121684045852339	0.0117904344775228
257	0.405465108108164	0.35	0.932634365661851	0.734791334010893	1.13047739731281	0.571110395505942	0.564048118083558	0.487732338791932	0.640363897375185	0.24	0.15	0.51	0.805204008990307	0.931194775948763	1.05718554290722	1.97104218713841	2.27945237150454	2.58786255587066	1.89003931072712	2.18473854951531	2.48222562394185	0.932634365661851	0.390905530175139	0.0163526571166586	-0.656386118069771	-0.182876951408722	-0.121627184978864	-0.222002658890803	0.95420562779934	1.10059091476526	0.860684772936045	0.895419714885974	1.03653903420278	0.804416233091709	0.00501334170536336	0.0121684045852339	0.0117904344775228
257	0.405465108108164	0.35	0.932675536436719	0.736379496997033	1.1289715758764	0.54103814484348	0.525306596852423	0.449767346635933	0.600845847068913	0.27	0.14	0.49	0.700171393637119	0.817766462496564	0.93536153135601	1.61547373826132	1.88679551349787	2.15811728873441	1.54266117901418	1.80240631249432	2.06134032860431	0.932675536436719	0.383809002057339	0.0161127662324981	-0.644226630626851	-0.182876951408722	-0.121627184978864	-0.222002658890803	0.95420562779934	1.10059091476526	0.860684772936045	0.895419714885974	1.03653903420278	0.804416233091709	0.00501334170536336	0.0121684045852339	0.0117904344775228
257	0.405465108108164	0.35	0.935002226356903	0.736517111229694	1.13348734148411	0.501640395669639	0.429776186141972	0.362895152810759	0.496657219473185	0.26	0.16	0.42	0.577271005341209	0.683661187327193	0.790051369313178	1.36056190445411	1.61131142639227	1.86206094833043	1.34278823358624	1.5901965399793	1.8377631655444	0.935002226356903	0.352933986023966	-0.00238405805374991	-0.689789972756827	-0.182876951408722	-0.121627184978864	-0.222002658890803	0.95420562779934	1.10059091476526	0.860684772936045	0.895419714885974	1.03653903420278	0.804416233091709	0.00501334170536336	0.0121684045852339	0.0117904344775228
257	0.405465108108164	0.35	0.940000891592972	0.738421046040544	1.1415807371454	0.530246939288959	0.507219272510665	0.432681410362411	0.581757134658919	0.28	0.17	0.54	0.661938597973202	0.775970508715586	0.890002419457969	1.50185817997294	1.76058271794486	2.01930725591677	1.44919504994347	1.69824357554951	1.9485037849583	0.940000891592972	0.389928422072727	-0.0168623553460166	-0.657855492058065	-0.182876951408722	-0.121627184978864	-0.222002658890803	0.95420562779934	1.10059091476526	0.860684772936045	0.895419714885974	1.03653903420278	0.804416233091709	0.00501334170536336	0.0121684045852339	0.0117904344775228
257	0.405465108108164	0.35	0.945845477697453	0.742860814940132	1.14883014045477	0.496751620925503	0.504119022569982	0.424898064009909	0.583339981130055	0.26	0.13	0.47	0.674166116457065	0.799862349267401	0.925558582077738	1.58486827701805	1.88036217245244	2.17585606788684	1.51327944343126	1.79522573656143	2.07865706334932	0.945845477697453	0.367311497894652	0.0426909526706334	-0.646918205541434	-0.182876951408722	-0.121627184978864	-0.222002658890803	0.95420562779934	1.10059091476526	0.860684772936045	0.895419714885974	1.03653903420278	0.804416233091709	0.00501334170536336	0.0121684045852339	0.0117904344775228
257	0.405465108108164	0.35	0.945942928193729	0.745654293182141	1.14623156320532	0.542703275737199	0.511130242260106	0.437875648704112	0.5843848358161	0.26	0.14	0.4	0.696967499408263	0.813566974720466	0.930166450032669	1.64366676264201	1.91864469529293	2.19362262794385	1.61756183849221	1.88905182956982	2.15833305180925	0.945942928193729	0.350677143935302	0.0636438360381801	-0.646565236289341	-0.182876951408722	-0.121627184978864	-0.222002658890803	0.95420562779934	1.10059091476526	0.860684772936045	0.895419714885974	1.03653903420278	0.804416233091709	0.00501334170536336	0.0121684045852339	0.0117904344775228
257	0.405465108108164	0.35	0.95492018727467	0.75069313191142	1.15914724263792	0.524637250814864	0.512067799634346	0.435965822524169	0.588169776744523	0.25	0.15	0.45	0.697333023041706	0.819059128658044	0.940785234274382	1.65261112130635	1.94109009655608	2.22956907180582	1.61861624506475	1.90055479715646	2.183051159355	0.95492018727467	0.375871440248707	0.0162348060040745	-0.653088035841098	-0.182876951408722	-0.121627184978864	-0.222002658890803	0.95420562779934	1.10059091476526	0.860684772936045	0.895419714885974	1.03653903420278	0.804416233091709	0.00501334170536336	0.0121684045852339	0.0117904344775228
257	0.405465108108164	0.35	0.957710065191817	0.753085939344112	1.16233419103952	0.479316745326735	0.488441331292627	0.408958492039108	0.567924170546147	0.26	0.15	0.43	0.647739094451231	0.773629969258067	0.899520844064903	1.52009177672715	1.81552814176698	2.1109645068068	1.49140304664655	1.78086015908989	2.07127501100598	0.957710065191817	0.363510773559013	-0.0235537180238574	-0.701307545667978	-0.182876951408722	-0.121627184978864	-0.222002658890803	0.95420562779934	1.10059091476526	0.860684772936045	0.895419714885974	1.03653903420278	0.804416233091709	0.00501334170536336	0.0121684045852339	0.0117904344775228
257	0.405465108108164	0.35	0.958138235493899	0.754111021574689	1.16216544941311	0.499721524049832	0.467921802213872	0.394824622041058	0.541018982386686	0.24	0.14	0.41	0.644544774085256	0.763874731870554	0.883204689655852	1.55952476716426	1.84825261372069	2.13698046027712	1.52486302075287	1.80699982200157	2.08857625881521	0.958138235493899	0.332850174446246	-0.0175955158632177	-0.731379693334931	-0.182876951408722	-0.121627184978864	-0.222002658890803	0.95420562779934	1.10059091476526	0.860684772936045	0.895419714885974	1.03653903420278	0.804416233091709	0.00501334170536336	0.0121684045852339	0.0117904344775228
257	0.405465108108164	0.35	0.96514669786259	0.757882790312791	1.17241060541239	0.432984600154443	0.461711356746779	0.379218333407598	0.54420438008596	0.25	0.15	0.42	0.610172403004951	0.742905875645129	0.875639348285308	1.45471824311301	1.77116946766936	2.08762069222572	1.43222371808952	1.7434667991377	2.05435744694723	0.96514669786259	0.35749292972101	0.0148138424972524	-0.655437275763588	-0.182876951408722	-0.121627184978864	-0.222002658890803	0.95420562779934	1.10059091476526	0.860684772936045	0.895419714885974	1.03653903420278	0.804416233091709	0.00501334170536336	0.0121684045852339	0.0117904344775228
257	0.405465108108164	0.35	0.968818306468222	0.763846420922805	1.17379019201364	0.483638417994007	0.467694190026734	0.392243363465126	0.543145016588342	0.26	0.15	0.4	0.623160316487443	0.743029676529659	0.862899036571875	1.46684954184193	1.7490085805463	2.03116761925067	1.44478336058943	1.72309461165835	2.00041064650047	0.968818306468222	0.342160691012246	-0.0230823063367599	-0.718466752887376	-0.182876951408722	-0.121627184978864	-0.222002658890803	0.95420562779934	1.10059091476526	0.860684772936045	0.895419714885974	1.03653903420278	0.804416233091709	0.00501334170536336	0.0121684045852339	0.0117904344775228
257	0.405465108108164	0.35	0.969033407043104	0.76470992918572	1.17335688490049	0.456024363537441	0.449801931006291	0.373100674484868	0.526503187527714	0.26	0.14	0.44	0.588787505936876	0.709829210275325	0.830870914613774	1.37674941525837	1.65977868131706	1.94280794737574	1.33849798899007	1.61395475843204	1.88984526694176	0.969033407043104	0.365243892055166	-0.0402769129541041	-0.716835562394442	-0.182876951408722	-0.121627184978864	-0.222002658890803	0.95420562779934	1.10059091476526	0.860684772936045	0.895419714885974	1.03653903420278	0.804416233091709	0.00501334170536336	0.0121684045852339	0.0117904344775228
257	0.405465108108164	0.35	0.97123168266467	0.766367106902625	1.17609625842672	0.627426620576498	0.556891680411518	0.489890781191844	0.623892579631193	0.27	0.15	0.43	0.753601752264753	0.856669613497864	0.959737474730974	1.71886064148355	1.95394407851521	2.18902751554688	1.67827716264766	1.90836441303286	2.1377338040039	0.97123168266467	0.355910464380468	-0.0185725131932553	-0.72604080566557	-0.182876951408722	-0.121627184978864	-0.222002658890803	0.95420562779934	1.10059091476526	0.860684772936045	0.895419714885974	1.03653903420278	0.804416233091709	0.00501334170536336	0.0121684045852339	0.0117904344775228
257	0.405465108108164	0.35	0.978871758830851	0.770033136429864	1.18771038123184	0.447953687994757	0.476765234641253	0.39413076592789	0.559399703354616	0.27	0.15	0.42	0.60483173676867	0.731642312216118	0.858452887663567	1.37635153725551	1.66492093572956	1.95349033420361	1.35113340280584	1.63370120795482	1.9174573535837	0.978871758830851	0.361242442593505	0.0115085271127537	-0.661238862739914	-0.182876951408722	-0.121627184978864	-0.222002658890803	0.95420562779934	1.10059091476526	0.860684772936045	0.895419714885974	1.03653903420278	0.804416233091709	0.00501334170536336	0.0121684045852339	0.0117904344775228
257	0.405465108108164	0.35	0.983448152497434	0.775993714449488	1.19090259054538	0.423765514469088	0.472502175087873	0.386476895912034	0.558527454263711	0.27	0.15	0.47	0.595329952496694	0.727843502224965	0.860357051953235	1.35964102970623	1.66228136965044	1.96492170959466	1.32301657028759	1.61682474856103	1.91092649085182	0.983448152497434	0.373457067358916	0.0485559557255765	-0.600306195603131	-0.182876951408722	-0.121627184978864	-0.222002658890803	0.95420562779934	1.10059091476526	0.860684772936045	0.895419714885974	1.03653903420278	0.804416233091709	0.00501334170536336	0.0121684045852339	0.0117904344775228
257	0.405465108108164	0.35	0.987718056767962	0.775494549392975	1.19994156414295	0.480030894745729	0.452437347590637	0.378918602634236	0.525956092547038	0.23	0.13	0.5	0.632735502976404	0.755500444430296	0.878265385884187	1.56751510147971	1.87164834318343	2.17578158488715	1.48640999129184	1.7742464628628	2.06248559813095	0.987718056767962	0.355472643317522	-0.0821438893431043	-0.784220814264178	-0.182876951408722	-0.121627184978864	-0.222002658890803	0.95420562779934	1.10059091476526	0.860684772936045	0.895419714885974	1.03653903420278	0.804416233091709	0.00501334170536336	0.0121684045852339	0.0117904344775228
257	0.405465108108164	0.35	0.988986001736255	0.780098620879151	1.19787338259336	0.481449293230126	0.461556537715318	0.386768746497113	0.536344328933524	0.25	0.14	0.39	0.623261595764767	0.743778981206429	0.864296366648091	1.48819753042774	1.77596381766033	2.06373010489293	1.46412051022713	1.74651028087304	2.0310260443178	0.988986001736255	0.329457288146416	-0.0294212794944979	-0.745943668467905	-0.182876951408722	-0.121627184978864	-0.222002658890803	0.95420562779934	1.10059091476526	0.860684772936045	0.895419714885974	1.03653903420278	0.804416233091709	0.00501334170536336	0.0121684045852339	0.0117904344775228
257	0.405465108108164	0.35	0.990091515470612	0.78170269778719	1.19848033315403	0.525260888563781	0.496001083461391	0.422379007217151	0.569623159705632	0.24	0.14	0.42	0.690300493107168	0.810622182079851	0.930943871052534	1.67216390440245	1.96362767594233	2.25509144748222	1.62769208007544	1.91221444898514	2.19535718594174	0.990091515470612	0.352729207201472	0.0191985142873009	-0.687897521949636	-0.182876951408722	-0.121627184978864	-0.222002658890803	0.95420562779934	1.10059091476526	0.860684772936045	0.895419714885974	1.03653903420278	0.804416233091709	0.00501334170536336	0.0121684045852339	0.0117904344775228
257	0.405465108108164	0.35	0.996133932938678	0.78547122037408	1.20679664550328	0.546482175573407	0.509073404325091	0.436667321980469	0.581479486669713	0.26	0.14	0.43	0.68426469668357	0.797726188944729	0.911187681205889	1.58894652586784	1.85241802282207	2.1158895197763	1.54384119451138	1.79949782875752	2.0556833848838	0.996133932938678	0.341543736551794	-0.057026263899474	-0.764751780452083	-0.182876951408722	-0.121627184978864	-0.222002658890803	0.95420562779934	1.10059091476526	0.860684772936045	0.895419714885974	1.03653903420278	0.804416233091709	0.00501334170536336	0.0121684045852339	0.0117904344775228
257	0.405465108108164	0.35	0.997039629090656	0.785118677129121	1.20896058105219	0.573575509967024	0.490308255602511	0.42430270826195	0.556313802943071	0.22	0.13	0.37	0.731018436155724	0.844737418040493	0.958456399925262	1.87301469339535	2.16438535308519	2.45575601277504	1.84234096998508	2.12857224037976	2.41550718889205	0.997039629090656	0.319189454387122	-0.0790527664028873	-0.8322843086458	-0.182876951408722	-0.121627184978864	-0.222002658890803	0.95420562779934	1.10059091476526	0.860684772936045	0.895419714885974	1.03653903420278	0.804416233091709	0.00501334170536336	0.0121684045852339	0.0117904344775228
257	0.405465108108164	0.35	1.00054864153591	0.789603717875241	1.21149356519658	0.437279536389474	0.492732628085786	0.405462912499685	0.580002343671887	0.26	0.17	0.46	0.635605599954799	0.772410023301489	0.909214446648179	1.47649781912417	1.79429148351651	2.11208514790885	1.45816066229133	1.77150866445565	2.08515674089366	1.00054864153591	0.392683887259183	-0.0795973108866117	-0.710084483286666	-0.182876951408722	-0.121627184978864	-0.222002658890803	0.95420562779934	1.10059091476526	0.860684772936045	0.895419714885974	1.03653903420278	0.804416233091709	0.00501334170536336	0.0121684045852339	0.0117904344775228
257	0.405465108108164	0.35	1.02689518573305	0.809759643271535	1.24403072819456	0.549543122434949	0.551762735195133	0.473768312118594	0.629757158271672	0.26	0.17	0.42	0.744922526954478	0.867555892758793	0.990189258563108	1.73556829976984	2.02128738394657	2.3070064681233	1.72592480390749	2.00941495200746	2.29393639056702	1.02689518573305	0.362525085271524	0.000681135373893025	-0.666006315556952	-0.182876951408722	-0.121627184978864	-0.222002658890803	0.95420562779934	1.10059091476526	0.860684772936045	0.895419714885974	1.03653903420278	0.804416233091709	0.00501334170536336	0.0121684045852339	0.0117904344775228
257	0.405465108108164	0.35	1.02981504493408	0.812343115114116	1.24728697475404	0.478026903287118	0.497140109788917	0.416032396842676	0.578247822735158	0.27	0.15	0.51	0.649972015094119	0.776687492118086	0.903402969142052	1.50488037321264	1.7982647496585	2.09164912610435	1.44569664789822	1.72766551389761	2.00924214141674	1.02981504493408	0.393763960802235	0.0115861693280647	-0.642486264365025	-0.182876951408722	-0.121627184978864	-0.222002658890803	0.95420562779934	1.10059091476526	0.860684772936045	0.895419714885974	1.03653903420278	0.804416233091709	0.00501334170536336	0.0121684045852339	0.0117904344775228
257	0.405465108108164	0.35	1.03589102207294	0.815835340994139	1.25594670315175	0.512046716817794	0.487153402191424	0.412905270357231	0.561401534025617	0.22	0.14	0.42	0.7103180287055	0.838046567006552	0.965775105307605	1.81699160323818	2.14372086000483	2.47045011677148	1.7651290798827	2.0836447195488	2.40026686447923	1.03589102207294	0.331381403997682	-0.0283617820819906	-0.759526373962011	-0.182876951408722	-0.121627184978864	-0.222002658890803	0.95420562779934	1.10059091476526	0.860684772936045	0.895419714885974	1.03653903420278	0.804416233091709	0.00501334170536336	0.0121684045852339	0.0117904344775228
257	0.405465108108164	0.35	1.03805554891125	0.819240754643056	1.25687034317944	0.530061068938709	0.517364589165675	0.441307461485212	0.593421716846138	0.24	0.16	0.5	0.725900334947721	0.851005617039716	0.976110899131711	1.77016520585821	2.07524430110932	2.38032339636043	1.71279439356823	2.00814848001785	2.30263598796964	1.03805554891125	0.366681097406203	-0.00243616157812334	-0.676913975315321	-0.182876951408722	-0.121627184978864	-0.222002658890803	0.95420562779934	1.10059091476526	0.860684772936045	0.895419714885974	1.03653903420278	0.804416233091709	0.00501334170536336	0.0121684045852339	0.0117904344775228
257	0.405465108108164	0.35	1.05097010860141	0.826516450001544	1.27542376720127	0.476820215644405	0.460608914946166	0.385279265181748	0.535938564710585	0.26	0.14	0.45	0.606365792332144	0.724922192568106	0.843478592804068	1.41407657844345	1.69055627257898	1.96703596671451	1.36388061180984	1.63040676808073	1.89777636305029	1.05097010860141	0.342553243995745	-0.0621081807467893	-0.761293865124706	-0.182876951408722	-0.121627184978864	-0.222002658890803	0.95420562779934	1.10059091476526	0.860684772936045	0.895419714885974	1.03653903420278	0.804416233091709	0.00501334170536336	0.0121684045852339	0.0117904344775228
257	0.405465108108164	0.35	1.05142198867874	0.825696039017757	1.27714793833972	0.459291970439795	0.464963167292547	0.386196767483367	0.543729567101727	0.24	0.14	0.44	0.638638515859819	0.768891435897328	0.899144355934838	1.56602580280248	1.88542312789879	2.20482045299511	1.52077937804404	1.8314399323919	2.14114247337413	1.05142198867874	0.351962769478831	0.0193259016786939	-0.667230613630692	-0.182876951408722	-0.121627184978864	-0.222002658890803	0.95420562779934	1.10059091476526	0.860684772936045	0.895419714885974	1.03653903420278	0.804416233091709	0.00501334170536336	0.0121684045852339	0.0117904344775228
257	0.405465108108164	0.35	1.05542849737609	0.830826721963183	1.280030272789	0.488721813130314	0.4450378380958	0.373968843871949	0.51610683231965	0.23	0.13	0.4	0.629101605384528	0.748655998997588	0.868210392610649	1.57078895927165	1.86930150464185	2.16781405001205	1.53240383631034	1.82320404516651	2.11511995300337	1.05542849737609	0.322281563410683	0.0283284443884767	-0.706557248177914	-0.182876951408722	-0.121627184978864	-0.222002658890803	0.95420562779934	1.10059091476526	0.860684772936045	0.895419714885974	1.03653903420278	0.804416233091709	0.00501334170536336	0.0121684045852339	0.0117904344775228
257	0.405465108108164	0.35	1.05579210565334	0.829695258491672	1.281888952815	0.512995759057877	0.53130854064606	0.450484279565379	0.612132801726742	0.25	0.15	0.41	0.730264004485767	0.861285332495984	0.992306660506201	1.7542641001157	2.06900782384566	2.38375154757563	1.72616094413419	2.03480334622477	2.34519662371968	1.05579210565334	0.344335498334685	0.000470815422937876	-0.692260983941467	-0.182876951408722	-0.121627184978864	-0.222002658890803	0.95420562779934	1.10059091476526	0.860684772936045	0.895419714885974	1.03653903420278	0.804416233091709	0.00501334170536336	0.0121684045852339	0.0117904344775228
257	0.405465108108164	0.35	1.05609837041585	0.832312492787438	1.27988424804427	0.531737210290097	0.509909298830349	0.4351999947134	0.584618602947298	0.27	0.15	0.47	0.672689103006709	0.788167355265838	0.903645607524968	1.54140333801805	1.80601081077942	2.07061828354078	1.49354574194354	1.74973603527799	2.00666652818264	1.05609837041585	0.367802675408101	0.0535456453813464	-0.612436544372414	-0.182876951408722	-0.121627184978864	-0.222002658890803	0.95420562779934	1.10059091476526	0.860684772936045	0.895419714885974	1.03653903420278	0.804416233091709	0.00501334170536336	0.0121684045852339	0.0117904344775228
257	0.405465108108164	0.35	1.05970328277191	0.833566915792607	1.28583964975121	0.480294956410841	0.449603957289342	0.376584258123294	0.522623656455391	0.23	0.14	0.39	0.627070211439961	0.748659144613968	0.870248077787975	1.54887272980556	1.84919919947936	2.14952566915317	1.52613524738403	1.82229358462332	2.11762994467905	1.05970328277191	0.332930047945377	0.0180875300213179	-0.703111569508955	-0.182876951408722	-0.121627184978864	-0.222002658890803	0.95420562779934	1.10059091476526	0.860684772936045	0.895419714885974	1.03653903420278	0.804416233091709	0.00501334170536336	0.0121684045852339	0.0117904344775228
257	0.405465108108164	0.35	1.06296523901461	0.837393186069592	1.28853729195963	0.562213167257117	0.512799277919982	0.442149027141576	0.583449528698389	0.25	0.14	0.39	0.715215259381736	0.829498304993149	0.943781350604561	1.71435914485585	1.98829371458981	2.26222828432378	1.67986775669493	1.94850380934618	2.21659074039091	1.06296523901461	0.332493431213646	0.0169380760355924	-0.71457303299956	-0.182876951408722	-0.121627184978864	-0.222002658890803	0.95420562779934	1.10059091476526	0.860684772936045	0.895419714885974	1.03653903420278	0.804416233091709	0.00501334170536336	0.0121684045852339	0.0117904344775228
257	0.405465108108164	0.35	1.06635066526051	0.839369207781128	1.29333212273989	0.465651547344814	0.511052132157051	0.425578448936697	0.596525815377405	0.24	0.15	0.46	0.698128398955012	0.838341339174383	0.978554279393754	1.69765240371269	2.0386109370589	2.37956947040511	1.65152302116266	1.9840029546226	2.31652668296138	1.06635066526051	0.356769550914845	0.00587377273854509	-0.661608457312723	-0.182876951408722	-0.121627184978864	-0.222002658890803	0.95420562779934	1.10059091476526	0.860684772936045	0.895419714885974	1.03653903420278	0.804416233091709	0.00501334170536336	0.0121684045852339	0.0117904344775228
257	0.405465108108164	0.35	1.06768146358725	0.84255301499636	1.29280991217813	0.441099498711597	0.46204310529488	0.380841068465591	0.543245142124169	0.22	0.13	0.39	0.650479165507186	0.789172803162947	0.927866440818708	1.65096659619609	2.00298181054357	2.35499702489106	1.60216754550592	1.94377396728966	2.28574007271123	1.06768146358725	0.327847350933681	-0.0697547308972136	-0.809731353980571	-0.182876951408722	-0.121627184978864	-0.222002658890803	0.95420562779934	1.10059091476526	0.860684772936045	0.895419714885974	1.03653903420278	0.804416233091709	0.00501334170536336	0.0121684045852339	0.0117904344775228
257	0.405465108108164	0.35	1.07808413093236	0.849671572511304	1.30649668935341	0.452992182795999	0.512249682230475	0.424363910258631	0.600135454202319	0.24	0.15	0.43	0.703967402511448	0.849759061785739	0.99555072106003	1.73192133991264	2.09060227453775	2.44928320916286	1.69703376547778	2.04855077575453	2.40021164154285	1.07808413093236	0.352742448441966	-0.043185297996264	-0.736250212385828	-0.182876951408722	-0.121627184978864	-0.222002658890803	0.95420562779934	1.10059091476526	0.860684772936045	0.895419714885974	1.03653903420278	0.804416233091709	0.00501334170536336	0.0121684045852339	0.0117904344775228
257	0.405465108108164	0.35	1.07998989025246	0.851386361388972	1.30859341911596	0.520148526049139	0.51643914894557	0.438993976916264	0.593884320974876	0.24	0.15	0.44	0.715630024959176	0.841877976654586	0.968125928349995	1.72898581183188	2.03400503914372	2.33902426645556	1.6872972079313	1.98522183927898	2.28258798891327	1.07998989025246	0.35036354715125	-0.0428293319495503	-0.729581179496042	-0.182876951408722	-0.121627184978864	-0.222002658890803	0.95420562779934	1.10059091476526	0.860684772936045	0.895419714885974	1.03653903420278	0.804416233091709	0.00501334170536336	0.0121684045852339	0.0117904344775228
257	0.405465108108164	0.35	1.08796995239649	0.857277297926834	1.31866260686614	0.467835517361732	0.457663594612751	0.381454258749796	0.533872930475706	0.24	0.13	0.4	0.621603968381977	0.74579192673753	0.869979885093083	1.50125226457251	1.80118190337325	2.10111154217398	1.46033799253065	1.75214863851925	2.04291688564022	1.08796995239649	0.324350962769981	-0.0018725011219736	-0.712120049017028	-0.182876951408722	-0.121627184978864	-0.222002658890803	0.95420562779934	1.10059091476526	0.860684772936045	0.895419714885974	1.03653903420278	0.804416233091709	0.00501334170536336	0.0121684045852339	0.0117904344775228
257	0.405465108108164	0.35	1.09357398956783	0.859159253096295	1.32798872603937	0.446580593952874	0.461582713723319	0.381357244454878	0.54180818299176	0.28	0.12	0.44	0.578113657665453	0.699730436030322	0.82134721439519	1.30036129521077	1.57391607001496	1.84747084481916	1.24063996015507	1.50192672180649	1.76293914106768	1.09357398956783	0.348345362960551	-0.000665448607905445	-0.683467180611297	-0.182876951408722	-0.121627184978864	-0.222002658890803	0.95420562779934	1.10059091476526	0.860684772936045	0.895419714885974	1.03653903420278	0.804416233091709	0.00501334170536336	0.0121684045852339	0.0117904344775228
257	0.405465108108164	0.35	1.09704228071757	0.862189154879511	1.33189540655563	0.498483870310667	0.482594163277065	0.407018072476147	0.558170254077983	0.25	0.14	0.44	0.655229041602145	0.776893539795709	0.898558037989273	1.56292529510682	1.85313300824214	2.14334072137745	1.51024790011691	1.79092478627811	2.07219610844349	1.09704228071757	0.344952805810386	-0.0264446556037895	-0.739883476222251	-0.182876951408722	-0.121627184978864	-0.222002658890803	0.95420562779934	1.10059091476526	0.860684772936045	0.895419714885974	1.03653903420278	0.804416233091709	0.00501334170536336	0.0121684045852339	0.0117904344775228
257	0.405465108108164	0.35	1.0975298100174	0.865702676084375	1.32935694395043	0.489227573731731	0.478518216881938	0.402179967555663	0.554856466208212	0.2	0.12	0.4	0.715300944271313	0.851073051865273	0.986845159459234	1.89913073525535	2.25960695800767	2.62008318075998	1.82723691914226	2.17361138465335	2.52060381444007	1.0975298100174	0.334406632666022	-0.0386241346034485	-0.781282412911914	-0.182876951408722	-0.121627184978864	-0.222002658890803	0.95420562779934	1.10059091476526	0.860684772936045	0.895419714885974	1.03653903420278	0.804416233091709	0.00501334170536336	0.0121684045852339	0.0117904344775228
257	0.405465108108164	0.35	1.09948938500069	0.863247576217231	1.33573119378414	0.411820866930829	0.447255354069861	0.363802413937213	0.530708294202509	0.22	0.14	0.39	0.625013708424528	0.768386125959499	0.91175854349447	1.59645434101315	1.96266633807832	2.32887833514349	1.56675713948704	1.92626765653323	2.28628500055511	1.09948938500069	0.322129130902444	0.0175291498109335	-0.710333838813358	-0.182876951408722	-0.121627184978864	-0.222002658890803	0.95420562779934	1.10059091476526	0.860684772936045	0.895419714885974	1.03653903420278	0.804416233091709	0.00501334170536336	0.0121684045852339	0.0117904344775228
257	0.405465108108164	0.35	1.10368515563736	0.867795219401926	1.33957509187279	0.416323048234092	0.474526843194902	0.386803072485869	0.562250613903935	0.27	0.16	0.45	0.599023783915468	0.734877474869223	0.870731165822978	1.3751372664962	1.68700714251422	1.99887701853225	1.35347981055105	1.66231359959356	1.96750482696714	1.10368515563736	0.366992675564165	0.0526203156873006	-0.598250783491967	-0.182876951408722	-0.121627184978864	-0.222002658890803	0.95420562779934	1.10059091476526	0.860684772936045	0.895419714885974	1.03653903420278	0.804416233091709	0.00501334170536336	0.0121684045852339	0.0117904344775228
257	0.405465108108164	0.35	1.10393480348423	0.867180801960187	1.34068880500828	0.482078906502438	0.474216545533524	0.397474229997015	0.550958861070033	0.25	0.13	0.45	0.641627433861711	0.76550961607681	0.889391798291909	1.53475454199501	1.8310771924817	2.12739984296839	1.4745104295016	1.75695624333949	2.04404619651964	1.10393480348423	0.345524883007906	-0.0711336946709728	-0.773013934014742	-0.182876951408722	-0.121627184978864	-0.222002658890803	0.95420562779934	1.10059091476526	0.860684772936045	0.895419714885974	1.03653903420278	0.804416233091709	0.00501334170536336	0.0121684045852339	0.0117904344775228
257	0.405465108108164	0.35	1.10393916784195	0.867998841084951	1.33987949459894	0.450825931059716	0.501553324638945	0.41512558754768	0.587981061730209	0.27	0.15	0.43	0.648028638573312	0.782945999685849	0.917863360798386	1.4991913971246	1.8113179530558	2.12344450898699	1.47208638801741	1.77924647933213	2.08566421045773	1.10393916784195	0.342628433125757	-0.0128758615931951	-0.69005258938839	-0.182876951408722	-0.121627184978864	-0.222002658890803	0.95420562779934	1.10059091476526	0.860684772936045	0.895419714885974	1.03653903420278	0.804416233091709	0.00501334170536336	0.0121684045852339	0.0117904344775228
257	0.405465108108164	0.35	1.10439731685874	0.86780419654413	1.34099043717335	0.465365165286118	0.476883877996901	0.397078934847472	0.556688821146331	0.24	0.12	0.51	0.657191300947758	0.789273639766819	0.92135597858588	1.61294983261911	1.93712056644183	2.26129130026455	1.50429842661244	1.80679716583804	2.10947133149574	1.10439731685874	0.347753321460535	0.0116467891447838	-0.697189343126645	-0.182876951408722	-0.121627184978864	-0.222002658890803	0.95420562779934	1.10059091476526	0.860684772936045	0.895419714885974	1.03653903420278	0.804416233091709	0.00501334170536336	0.0121684045852339	0.0117904344775228
257	0.405465108108164	0.35	1.12078125099203	0.882860583113793	1.35870191887027	0.547640416097853	0.493362682443408	0.42335496623555	0.563370398651265	0.21	0.11	0.4	0.743255730243548	0.866163550825965	0.989071371408382	1.94460152274261	2.26616881827255	2.58773611380248	1.83988378100808	2.14505823441536	2.44923616481516	1.12078125099203	0.321677274817734	-0.0363890721544066	-0.815962599956508	-0.182876951408722	-0.121627184978864	-0.222002658890803	0.95420562779934	1.10059091476526	0.860684772936045	0.895419714885974	1.03653903420278	0.804416233091709	0.00501334170536336	0.0121684045852339	0.0117904344775228
257	0.405465108108164	0.35	1.12394774934281	0.884531856927701	1.36336364175791	0.492811139088559	0.496200610143328	0.417606979584328	0.574794240702328	0.25	0.15	0.45	0.678126642268281	0.80575007147365	0.93337350067902	1.63186672202353	1.93898402739018	2.24610133275683	1.59102135428433	1.89099868322145	2.1905831561288	1.12394774934281	0.33834179553194	-0.0538197719007483	-0.75461995141583	-0.182876951408722	-0.121627184978864	-0.222002658890803	0.95420562779934	1.10059091476526	0.860684772936045	0.895419714885974	1.03653903420278	0.804416233091709	0.00501334170536336	0.0121684045852339	0.0117904344775228
257	0.405465108108164	0.35	1.13113153609028	0.887967148563167	1.37429592361739	0.445646640863522	0.441239390779535	0.36440462691023	0.51807415464884	0.25	0.13	0.44	0.581885036877843	0.70457557400597	0.827266111134097	1.37667258335336	1.66694417996885	1.95721577658433	1.32229971106863	1.60147886372148	1.88019938721401	1.13113153609028	0.33122562726512	0.0251983682762321	-0.674006260377902	-0.182876951408722	-0.121627184978864	-0.222002658890803	0.95420562779934	1.10059091476526	0.860684772936045	0.895419714885974	1.03653903420278	0.804416233091709	0.00501334170536336	0.0121684045852339	0.0117904344775228
257	0.405465108108164	0.35	1.1456517753661	0.901080983702741	1.39022256702947	0.484527644293467	0.510226354235216	0.428060427466415	0.592392281004018	0.26	0.15	0.41	0.673033175301901	0.802221465193914	0.931409755085926	1.56802717026996	1.86900898820267	2.16999080613537	1.54398051582705	1.83975824040987	2.13604691083424	1.1456517753661	0.344723460611836	0.0308284970324605	-0.646498025096656	-0.182876951408722	-0.121627184978864	-0.222002658890803	0.95420562779934	1.10059091476526	0.860684772936045	0.895419714885974	1.03653903420278	0.804416233091709	0.00501334170536336	0.0121684045852339	0.0117904344775228
257	0.405465108108164	0.35	1.1553766180871	0.911204962589195	1.399548273585	0.535607439789069	0.484242695334758	0.413843472295313	0.554641918374203	0.23	0.12	0.39	0.695464939225228	0.813771000937598	0.932077062649967	1.73458927074029	2.02966155078712	2.32473383083395	1.67294155549948	1.95753975056815	2.2415904503299	1.1553766180871	0.315020347577961	0.0186109346684813	-0.744770163403429	-0.182876951408722	-0.121627184978864	-0.222002658890803	0.95420562779934	1.10059091476526	0.860684772936045	0.895419714885974	1.03653903420278	0.804416233091709	0.00501334170536336	0.0121684045852339	0.0117904344775228
257	0.405465108108164	0.35	1.16016208524553	0.915017706613088	1.40530646387797	0.467734905091068	0.516189274868226	0.430216975693501	0.60216157404295	0.27	0.17	0.43	0.660780343429869	0.792827214157263	0.924874084884656	1.50491169713326	1.8056453407765	2.10637898441975	1.49243258347828	1.79044694540768	2.08791893495203	1.16016208524553	0.348235883587293	-0.024599275008328	-0.69096227326976	-0.182876951408722	-0.121627184978864	-0.222002658890803	0.95420562779934	1.10059091476526	0.860684772936045	0.895419714885974	1.03653903420278	0.804416233091709	0.00501334170536336	0.0121684045852339	0.0117904344775228
257	0.405465108108164	0.35	1.16634085685457	0.918823803161166	1.41385791054798	0.575741409466305	0.530075908290071	0.459032282700483	0.601119533879658	0.25	0.13	0.43	0.73853136333092	0.852832574030047	0.967133784729175	1.76058628958679	2.03306915819841	2.30555202681002	1.70198657171763	1.96501061113969	2.22932259426743	1.16634085685457	0.330364102782419	-0.0374869658421635	-0.75235813710781	-0.182876951408722	-0.121627184978864	-0.222002658890803	0.95420562779934	1.10059091476526	0.860684772936045	0.895419714885974	1.03653903420278	0.804416233091709	0.00501334170536336	0.0121684045852339	0.0117904344775228
257	0.405465108108164	0.35	1.16995433603379	0.91978663548217	1.42012203658541	0.505592092903269	0.542444861265066	0.458695090269974	0.626194632260158	0.24	0.15	0.45	0.755355871194284	0.893270757519068	1.03118564384385	1.84416346167026	2.18087573714174	2.51758801261322	1.7884154461004	2.11533170284771	2.44125872058238	1.16995433603379	0.350970929668203	-0.00260695804618439	-0.67728085242639	-0.182876951408722	-0.121627184978864	-0.222002658890803	0.95420562779934	1.10059091476526	0.860684772936045	0.895419714885974	1.03653903420278	0.804416233091709	0.00501334170536336	0.0121684045852339	0.0117904344775228
257	0.405465108108164	0.35	1.17643407424149	0.924650047909558	1.42821810057341	0.516309775089793	0.511794334003043	0.434453399250904	0.589135268755182	0.27	0.15	0.43	0.670424103838685	0.789772293910743	0.909120483982801	1.53376448427829	1.80680361599701	2.07984274771573	1.50315427574208	1.77099976997984	2.03884283958892	1.17643407424149	0.346063831914904	0.0168534030611471	-0.656375051447633	-0.182876951408722	-0.121627184978864	-0.222002658890803	0.95420562779934	1.10059091476526	0.860684772936045	0.895419714885974	1.03653903420278	0.804416233091709	0.00501334170536336	0.0121684045852339	0.0117904344775228
[truncated: 1,357 more rows]
