# Supplementary material for: Re-expressing coefficients from regression models for inclusion in a meta-analysis
Source: BMC Med Res Methodol. 2024 Jan 8;24:6. doi: 10.1186/s12874-023-02132-y (PMC10773134; doi:10.1186/s12874-023-02132-y)
Supplement: Supplementary file 2 — Additional file 2. [file 12874_2023_2132_MOESM2_ESM.zip › Supp_Files_R1/simdata/simdata_scenario_258.csv]

ex_no	errsd	rsquare	beta	b_low_ci	b_hi_ci	lrsquare	lbeta	lb_low_ci	lb_hi_ci	x_median	x_25	x_75	rbl	rb	rbu	altl	alt	altu	dzl	dz	dzu	observed_beta	xlog	error	ylog	RelBias_rb	RelBias_rbl	RelBias_rbu	RelBias_alt	RelBias_altl	RelBias_altu	RelBias_dz	RelBias_dzl	RelBias_dzu	MC_SE_RelBias_rb	MC_SE_RelBias_alt	MC_SE_RelBias_dz
258	0.405465108108164	0.25	0.657587305044549	0.633451445765668	0.681723164323431	0.508933084777076	0.496923207780895	0.486527682394068	0.507318733167721	0.25	0.14	0.45	0.777877121530591	0.794497843551816	0.811118565573041	1.84270718573257	1.88207988747794	1.92145258922332	1.78505569302066	1.82245350833823	1.86063534327204	0.657587305044549	0.363992085027832	0.00181856688780664	-0.682645243963909	-0.154093770893778	-0.146892799123649	-0.160893258850989	1.01709946020618	1.0342706860632	1.00088560387409	0.954398134576245	0.971079017673457	0.93869092882092	0.000925101132356282	0.0022379985980344	0.00217125753957062
258	0.405465108108164	0.29	0.741166595726801	0.716359677678947	0.765973513774655	0.525564457840957	0.502005141028088	0.491847310868191	0.512162971187985	0.25	0.14	0.45	0.789169871378222	0.805468127653361	0.821766383928501	1.87612510112323	1.91487159767781	1.95361809423238	1.81720765659369	1.85426000067325	1.89202587271427	0.741166595726801	0.363087894476097	-0.000988415247234807	-0.690534462449444	-0.154093770893778	-0.146892799123649	-0.160893258850989	1.01709946020618	1.0342706860632	1.00088560387409	0.954398134576245	0.971079017673457	0.93869092882092	0.000925101132356282	0.0022379985980344	0.00217125753957062
258	0.405465108108164	0.29	0.777250036480662	0.751181716609855	0.803318356351469	0.524552972617776	0.504472093611071	0.494243622879918	0.514700564342224	0.25	0.14	0.44	0.792110269050457	0.808503149661882	0.824896030273307	1.88095165477998	1.91987832587293	1.95880499696587	1.82498820093198	1.86186914969539	1.89942735017291	0.777250036480662	0.355374234939562	0.0064365109211981	-0.690416733456888	-0.154093770893778	-0.146892799123649	-0.160893258850989	1.01709946020618	1.0342706860632	1.00088560387409	0.954398134576245	0.971079017673457	0.93869092882092	0.000925101132356282	0.0022379985980344	0.00217125753957062
258	0.405465108108164	0.3	0.742863454821586	0.718415574158549	0.767311335484623	0.530610497842847	0.497777142214759	0.487806322008632	0.507747962420886	0.25	0.14	0.45	0.783533265075195	0.799548779756134	0.815564294437074	1.86475882676741	1.90287472266832	1.94099061856923	1.80299593070806	1.8397924071774	1.87610733460288	0.742863454821586	0.366629964486416	0.000836481491006004	-0.687859180087344	-0.154093770893778	-0.146892799123649	-0.160893258850989	1.01709946020618	1.0342706860632	1.00088560387409	0.954398134576245	0.971079017673457	0.93869092882092	0.000925101132356282	0.0022379985980344	0.00217125753957062
258	0.405465108108164	0.3	0.755856774184488	0.731168432550627	0.780545115818348	0.518039984176384	0.497592525974367	0.487371020146238	0.507814031802496	0.25	0.14	0.45	0.784678354860723	0.801135210204746	0.817592065548769	1.87193135756694	1.91119088776118	1.95045041795542	1.81247185191322	1.85046328508838	1.89003616997098	0.755856774184488	0.363921794447652	-0.0025418493806879	-0.692452531592882	-0.154093770893778	-0.146892799123649	-0.160893258850989	1.01709946020618	1.0342706860632	1.00088560387409	0.954398134576245	0.971079017673457	0.93869092882092	0.000925101132356282	0.0022379985980344	0.00217125753957062
258	0.405465108108164	0.3	0.772499660988954	0.747224884188936	0.797774437788971	0.528136389507637	0.510158847565617	0.499889146837075	0.52042854829416	0.25	0.14	0.44	0.804839926230677	0.821374522408788	0.837909118586899	1.92004602715688	1.95949136860646	1.99893671005604	1.86276127750137	1.9012393875672	1.94012226317875	0.772499660988954	0.35781222415984	-0.00681979394982246	-0.700930021554155	-0.154093770893778	-0.146892799123649	-0.160893258850989	1.01709946020618	1.0342706860632	1.00088560387409	0.954398134576245	0.971079017673457	0.93869092882092	0.000925101132356282	0.0022379985980344	0.00217125753957062
258	0.405465108108164	0.3	0.803599814961885	0.777275367957785	0.829924261965984	0.512766967617244	0.488229355292571	0.478093756805295	0.498364953779848	0.25	0.14	0.43	0.773649213246715	0.790050594113647	0.806451974980579	1.85513275858412	1.89446161513989	1.93379047169565	1.80207891006257	1.84025689710928	1.87871258132279	0.803599814961885	0.351540496673842	0.000430805290429941	-0.700896603575719	-0.154093770893778	-0.146892799123649	-0.160893258850989	1.01709946020618	1.0342706860632	1.00088560387409	0.954398134576245	0.971079017673457	0.93869092882092	0.000925101132356282	0.0022379985980344	0.00217125753957062
258	0.405465108108164	0.31	0.774233635256758	0.749559944625094	0.798907325888422	0.525971085997601	0.495623104688786	0.485602586217876	0.505643623159696	0.25	0.14	0.45	0.783028409121024	0.799186376272632	0.81534434342424	1.87089349413517	1.90949980173559	1.94810610933601	1.81167751267274	1.84737957135487	1.88526735868391	0.774233635256758	0.364131955673181	0.000811974322730419	-0.689967636493247	-0.154093770893778	-0.146892799123649	-0.160893258850989	1.01709946020618	1.0342706860632	1.00088560387409	0.954398134576245	0.971079017673457	0.93869092882092	0.000925101132356282	0.0022379985980344	0.00217125753957062
258	0.405465108108164	0.31	0.779906991866329	0.755102033253592	0.804711950479065	0.518761106816624	0.49639095680123	0.486208849149034	0.506573064453425	0.25	0.14	0.44	0.786104717543926	0.802567196320155	0.819029675096385	1.88335062181282	1.92279144814021	1.9622322744676	1.82566727300567	1.86308012095174	1.90182443779718	0.779906991866329	0.363673916817476	0.000797134519666826	-0.692114508352789	-0.154093770893778	-0.146892799123649	-0.160893258850989	1.01709946020618	1.0342706860632	1.00088560387409	0.954398134576245	0.971079017673457	0.93869092882092	0.000925101132356282	0.0022379985980344	0.00217125753957062
258	0.405465108108164	0.31	0.784039303195719	0.758999372012623	0.809079234378816	0.520300063872269	0.499235177506556	0.489026247225405	0.509444107787708	0.25	0.14	0.44	0.79156154404994	0.808086212536132	0.824610881022323	1.89862565326853	1.93826143362633	1.97789721398412	1.83831069571835	1.87700722724526	1.9156488476438	0.784039303195719	0.36209035438744	-0.00125331050055059	-0.695620464980886	-0.154093770893778	-0.146892799123649	-0.160893258850989	1.01709946020618	1.0342706860632	1.00088560387409	0.954398134576245	0.971079017673457	0.93869092882092	0.000925101132356282	0.0022379985980344	0.00217125753957062
258	0.405465108108164	0.31	0.80255799592563	0.777204200185986	0.827911791665274	0.519955782480664	0.501302034338298	0.491043766123438	0.511560302553159	0.25	0.14	0.44	0.796224713848765	0.812858438248614	0.829492162648463	1.91323497492629	1.95320387156007	1.99317276819384	1.86058675054471	1.89838213951649	1.93766861031576	0.80255799592563	0.357939089245326	0.00337472810106448	-0.691932983829615	-0.154093770893778	-0.146892799123649	-0.160893258850989	1.01709946020618	1.0342706860632	1.00088560387409	0.954398134576245	0.971079017673457	0.93869092882092	0.000925101132356282	0.0022379985980344	0.00217125753957062
258	0.405465108108164	0.32	0.783025824495379	0.758607287387456	0.807444361603303	0.526265598359219	0.501824475282031	0.491684568135774	0.511964382428287	0.25	0.14	0.45	0.790702681065393	0.807009175687948	0.823315670310502	1.88408412982022	1.92293919945266	1.9617942690851	1.82279809836889	1.86065543221368	1.89819263801907	0.783025824495379	0.368382249979372	0.00369530418716903	-0.685125256704491	-0.154093770893778	-0.146892799123649	-0.160893258850989	1.01709946020618	1.0342706860632	1.00088560387409	0.954398134576245	0.971079017673457	0.93869092882092	0.000925101132356282	0.0022379985980344	0.00217125753957062
258	0.405465108108164	0.32	0.812369607382237	0.787018768239575	0.8377204465249	0.522470816900661	0.494643508967196	0.484572373857966	0.504714644076426	0.25	0.14	0.44	0.774976364598605	0.791083126138048	0.807189887677492	1.8363720118435	1.87453834496488	1.91270467808627	1.78307705444929	1.81948763322321	1.85757337805617	0.812369607382237	0.360622453312564	0.00124479436068301	-0.690432993568693	-0.154093770893778	-0.146892799123649	-0.160893258850989	1.01709946020618	1.0342706860632	1.00088560387409	0.954398134576245	0.971079017673457	0.93869092882092	0.000925101132356282	0.0022379985980344	0.00217125753957062
258	0.405465108108164	0.32	0.81620508304292	0.790824665285024	0.841585500800816	0.518245749765562	0.494687216345198	0.48452957771355	0.504844854976845	0.25	0.14	0.44	0.779825642378272	0.796173843675602	0.81252204497293	1.85968396003739	1.89867022321717	1.93765648639696	1.80129968608459	1.83847963303962	1.87687755965066	0.81620508304292	0.363045596743541	-0.0033380137309659	-0.694901955781554	-0.154093770893778	-0.146892799123649	-0.160893258850989	1.01709946020618	1.0342706860632	1.00088560387409	0.954398134576245	0.971079017673457	0.93869092882092	0.000925101132356282	0.0022379985980344	0.00217125753957062
258	0.405465108108164	0.32	0.82408290948907	0.798548321879536	0.849617497098604	0.522180335043778	0.502133217001627	0.491903635355026	0.512362798648228	0.25	0.14	0.44	0.792221111317588	0.80869606689407	0.825171022470552	1.89051764639947	1.9298326732222	1.96914770004493	1.83525556427852	1.87530456673752	1.91246908779704	0.82408290948907	0.362150364557917	-0.00177062852378185	-0.693305945658658	-0.154093770893778	-0.146892799123649	-0.160893258850989	1.01709946020618	1.0342706860632	1.00088560387409	0.954398134576245	0.971079017673457	0.93869092882092	0.000925101132356282	0.0022379985980344	0.00217125753957062
258	0.405465108108164	0.32	0.824477301990495	0.798966669989791	0.8499879339912	0.534706133528159	0.503886224567308	0.493875725387292	0.513896723747324	0.25	0.14	0.44	0.797149672302057	0.813307312231964	0.829464952161871	1.90652859954652	1.94517253769001	1.9838164758335	1.84805254587934	1.88488095758622	1.92242471540939	0.824477301990495	0.360551218823876	0.00221615650489441	-0.694337604377577	-0.154093770893778	-0.146892799123649	-0.160893258850989	1.01709946020618	1.0342706860632	1.00088560387409	0.954398134576245	0.971079017673457	0.93869092882092	0.000925101132356282	0.0022379985980344	0.00217125753957062
258	0.405465108108164	0.32	0.82581386973958	0.800271993773707	0.851355745705452	0.520712007438481	0.494372147477247	0.484271001647142	0.504473293307351	0.25	0.14	0.44	0.778589538290681	0.794829714640943	0.811069890991205	1.85476106905696	1.89344852293056	1.93213597680415	1.79786605045486	1.83603739453634	1.87371903555063	0.82581386973958	0.359498574760208	-0.00117841190175582	-0.695994765582234	-0.154093770893778	-0.146892799123649	-0.160893258850989	1.01709946020618	1.0342706860632	1.00088560387409	0.954398134576245	0.971079017673457	0.93869092882092	0.000925101132356282	0.0022379985980344	0.00217125753957062
258	0.405465108108164	0.32	0.828594394363304	0.802798312905064	0.854390475821544	0.515175719365438	0.498745751757182	0.48844163276952	0.509049870744845	0.25	0.14	0.44	0.784176192082026	0.800719099664841	0.817262007247655	1.86538269066029	1.90473462938243	1.94408656810458	1.81210260612914	1.85034519215352	1.8899130138497	0.828594394363304	0.362301270025661	-0.00166518161565478	-0.692305564429906	-0.154093770893778	-0.146892799123649	-0.160893258850989	1.01709946020618	1.0342706860632	1.00088560387409	0.954398134576245	0.971079017673457	0.93869092882092	0.000925101132356282	0.0022379985980344	0.00217125753957062
258	0.405465108108164	0.32	0.831776508402701	0.805952643231723	0.857600373573679	0.512971447051382	0.493445241996627	0.483205553405031	0.503684930588223	0.25	0.14	0.45	0.774470268937102	0.790882196162446	0.80729412338779	1.83918406699566	1.87815851995041	1.91713297290517	1.7821762944183	1.81947416028742	1.85728879616251	0.831776508402701	0.364010549485301	-0.00420234676006885	-0.689545865364963	-0.154093770893778	-0.146892799123649	-0.160893258850989	1.01709946020618	1.0342706860632	1.00088560387409	0.954398134576245	0.971079017673457	0.93869092882092	0.000925101132356282	0.0022379985980344	0.00217125753957062
258	0.405465108108164	0.32	0.83709780984933	0.811342224759884	0.862853394938776	0.532247896502692	0.507471840997444	0.497340194828058	0.517603487166831	0.25	0.14	0.44	0.804624448186595	0.821015985192935	0.837407522199274	1.92899505669541	1.96829189129711	2.0075887258988	1.87099784089245	1.90973486965984	1.94689082823511	0.83709780984933	0.358625709365108	0.00496837017529769	-0.689025822675632	-0.154093770893778	-0.146892799123649	-0.160893258850989	1.01709946020618	1.0342706860632	1.00088560387409	0.954398134576245	0.971079017673457	0.93869092882092	0.000925101132356282	0.0022379985980344	0.00217125753957062
258	0.405465108108164	0.32	0.839510246319785	0.813518966583684	0.865501526055886	0.526830585985992	0.500113405048591	0.490019516504913	0.510207293592269	0.25	0.14	0.45	0.787794473838134	0.804022214461538	0.820249955084942	1.87659940562698	1.91525538687572	1.95391136812446	1.81973103747201	1.85508803476076	1.89334696568108	0.839510246319785	0.35885193298893	-0.00359765492003286	-0.699839241040573	-0.154093770893778	-0.146892799123649	-0.160893258850989	1.01709946020618	1.0342706860632	1.00088560387409	0.954398134576245	0.971079017673457	0.93869092882092	0.000925101132356282	0.0022379985980344	0.00217125753957062
258	0.405465108108164	0.32	0.841532455438317	0.815482981294103	0.867581929582532	0.505046886782197	0.490666246830361	0.480321507956409	0.501010985704314	0.25	0.14	0.44	0.773004171165395	0.789652449801104	0.806300728436813	1.84329877080385	1.88299810580089	1.92269744079792	1.78775864334436	1.82594636341831	1.86462513647477	0.841532455438317	0.356712965871698	-0.00264520328571469	-0.695849662087948	-0.154093770893778	-0.146892799123649	-0.160893258850989	1.01709946020618	1.0342706860632	1.00088560387409	0.954398134576245	0.971079017673457	0.93869092882092	0.000925101132356282	0.0022379985980344	0.00217125753957062
258	0.405465108108164	0.32	0.843800086887065	0.817466840392782	0.870133333381348	0.529863689914826	0.501856236025422	0.491788627720887	0.511923844329958	0.25	0.14	0.44	0.789422646817053	0.805583244169041	0.821743841521028	1.87755808558989	1.91599435334649	1.95443062110309	1.82033579064647	1.85796716512932	1.89483587278971	0.843800086887065	0.358410876473841	-0.00253795602718209	-0.698770398400295	-0.154093770893778	-0.146892799123649	-0.160893258850989	1.01709946020618	1.0342706860632	1.00088560387409	0.954398134576245	0.971079017673457	0.93869092882092	0.000925101132356282	0.0022379985980344	0.00217125753957062
258	0.405465108108164	0.32	0.846089974675456	0.819847031394504	0.872332917956408	0.515342139537399	0.4947705416885	0.484551955689404	0.504989127687596	0.25	0.14	0.44	0.777181445874028	0.793571216564906	0.809960987255783	1.84694665089415	1.8858964125581	1.92484617422206	1.79023570514955	1.82789837192942	1.86627031921724	0.846089974675456	0.359532488510881	-0.00158149442981131	-0.694752868386772	-0.154093770893778	-0.146892799123649	-0.160893258850989	1.01709946020618	1.0342706860632	1.00088560387409	0.954398134576245	0.971079017673457	0.93869092882092	0.000925101132356282	0.0022379985980344	0.00217125753957062
258	0.405465108108164	0.32	0.846883921255443	0.820701327129299	0.873066515381588	0.514236071488407	0.494263895079111	0.484033146367249	0.504494643790973	0.25	0.14	0.44	0.781151518251797	0.797662298451672	0.814173078651547	1.86799530249601	1.90747811617976	1.9469609298635	1.81405904864842	1.85280611585141	1.89032925447815	0.846883921255443	0.355455774180149	-0.00470686093287656	-0.701919183513518	-0.154093770893778	-0.146892799123649	-0.160893258850989	1.01709946020618	1.0342706860632	1.00088560387409	0.954398134576245	0.971079017673457	0.93869092882092	0.000925101132356282	0.0022379985980344	0.00217125753957062
258	0.405465108108164	0.32	0.855760431816936	0.829138063211449	0.882382800422423	0.513310374802521	0.494230242604266	0.483981218654828	0.504479266553704	0.25	0.14	0.44	0.782066353807134	0.798627774955865	0.815189196104597	1.87261205647684	1.9122674089473	1.95192276141775	1.81689556534632	1.85616294862008	1.89447503638907	0.855760431816936	0.358898271204396	0.00666810434875294	-0.687730606386296	-0.154093770893778	-0.146892799123649	-0.160893258850989	1.01709946020618	1.0342706860632	1.00088560387409	0.954398134576245	0.971079017673457	0.93869092882092	0.000925101132356282	0.0022379985980344	0.00217125753957062
258	0.405465108108164	0.32	0.858487354205202	0.831806235767847	0.885168472642557	0.530380348999127	0.5066158888906	0.49646333291613	0.516768444865071	0.25	0.14	0.44	0.79528107318956	0.811544380216825	0.82780768724409	1.88755742482236	1.92615752102277	1.96475761722318	1.829957912575	1.86746780688471	1.90486863810431	0.858487354205202	0.354996821119625	-0.00117506120300567	-0.694937059126152	-0.154093770893778	-0.146892799123649	-0.160893258850989	1.01709946020618	1.0342706860632	1.00088560387409	0.954398134576245	0.971079017673457	0.93869092882092	0.000925101132356282	0.0022379985980344	0.00217125753957062
258	0.405465108108164	0.32	0.87173028193616	0.844862045425448	0.898598518446872	0.517520166625646	0.502220850057085	0.491893524914882	0.512548175199289	0.25	0.14	0.45	0.79103936627141	0.807647270872677	0.824255175473945	1.88488795112061	1.92446125254028	1.96403455395996	1.82663187897562	1.86518756575485	1.90426972006466	0.87173028193616	0.360572895396831	-0.00293884972695896	-0.694384683821387	-0.154093770893778	-0.146892799123649	-0.160893258850989	1.01709946020618	1.0342706860632	1.00088560387409	0.954398134576245	0.971079017673457	0.93869092882092	0.000925101132356282	0.0022379985980344	0.00217125753957062
258	0.405465108108164	0.32	0.873868285395848	0.847018376491385	0.900718194300312	0.522564018509552	0.503529672869267	0.493279526712996	0.513779819025538	0.25	0.14	0.44	0.797210138987337	0.813775838553935	0.830341538120533	1.9091618029011	1.94883340177347	1.98850500064583	1.8499909365644	1.88859673482284	1.92719265410904	0.873868285395848	0.358341655673145	0.00435157607957973	-0.691303901666013	-0.154093770893778	-0.146892799123649	-0.160893258850989	1.01709946020618	1.0342706860632	1.00088560387409	0.954398134576245	0.971079017673457	0.93869092882092	0.000925101132356282	0.0022379985980344	0.00217125753957062
258	0.405465108108164	0.32	0.875879136787344	0.848531265711053	0.903227007863635	0.509504975741204	0.493808378903989	0.483489828003263	0.504126929804715	0.25	0.14	0.44	0.778728885833012	0.795348374353626	0.81196786287424	1.85846156715498	1.89812451178596	1.93778745641693	1.80693527334845	1.84490312641356	1.88360093571487	0.875879136787344	0.352105367256286	0.00353070418896793	-0.693729055090425	-0.154093770893778	-0.146892799123649	-0.160893258850989	1.01709946020618	1.0342706860632	1.00088560387409	0.954398134576245	0.971079017673457	0.93869092882092	0.000925101132356282	0.0022379985980344	0.00217125753957062
258	0.405465108108164	0.32	0.882520480461922	0.855428980025166	0.909611980898678	0.512402296695085	0.498806935676927	0.488444187532793	0.509169683821062	0.25	0.14	0.43	0.787210163446259	0.803911479315125	0.820612795183991	1.87991588089141	1.91979985392881	1.95968382696622	1.82989923097452	1.86855538063839	1.90764221135841	0.882520480461922	0.352524460674752	0.00630266465940147	-0.691276256800301	-0.154093770893778	-0.146892799123649	-0.160893258850989	1.01709946020618	1.0342706860632	1.00088560387409	0.954398134576245	0.971079017673457	0.93869092882092	0.000925101132356282	0.0022379985980344	0.00217125753957062
258	0.405465108108164	0.32	0.898213454632741	0.870479061422448	0.925947847843034	0.514329841796588	0.502619479167395	0.492217731079336	0.513021227255455	0.25	0.14	0.43	0.797928303234759	0.814790453211316	0.831652603187873	1.91683814822792	1.95734556249706	1.9978529767662	1.8639676457641	1.90374517403686	1.94259557003767	0.898213454632741	0.351986930211776	-0.00545210729601414	-0.704398598077071	-0.154093770893778	-0.146892799123649	-0.160893258850989	1.01709946020618	1.0342706860632	1.00088560387409	0.954398134576245	0.971079017673457	0.93869092882092	0.000925101132356282	0.0022379985980344	0.00217125753957062
258	0.405465108108164	0.33	0.819615369910562	0.794876134730465	0.844354605090659	0.520445271826626	0.489156623748422	0.479156700618328	0.499156546878515	0.25	0.14	0.45	0.76693517661017	0.782940990161289	0.798946803712408	1.81879522817693	1.85675319150642	1.89471115483591	1.76220942773804	1.79816058348599	1.83514472977649	0.819615369910562	0.369402781367286	0.00271385917218522	-0.680962860980514	-0.154093770893778	-0.146892799123649	-0.160893258850989	1.01709946020618	1.0342706860632	1.00088560387409	0.954398134576245	0.971079017673457	0.93869092882092	0.000925101132356282	0.0022379985980344	0.00217125753957062
258	0.405465108108164	0.33	0.830901779189748	0.805748510839728	0.856055047539767	0.529413063705194	0.503864007795862	0.49374697608598	0.513981039505744	0.25	0.14	0.45	0.790352984727877	0.806547567369937	0.822742150011997	1.87448508607896	1.91289387838366	1.95130267068836	1.81480905826874	1.85198424657845	1.88934523292265	0.830901779189748	0.364803886380623	0.00604943055252151	-0.681431704148833	-0.154093770893778	-0.146892799123649	-0.160893258850989	1.01709946020618	1.0342706860632	1.00088560387409	0.954398134576245	0.971079017673457	0.93869092882092	0.000925101132356282	0.0022379985980344	0.00217125753957062
258	0.405465108108164	0.33	0.834352281985053	0.80881669837456	0.859887865595546	0.521967750306795	0.491236934464459	0.481225070427557	0.501248798501361	0.25	0.14	0.44	0.779714412547002	0.795936332737273	0.812158252927544	1.87211880844316	1.91106814862281	1.95001748880246	1.80967622136085	1.84644500403849	1.88419644554604	0.834352281985053	0.361038002694556	0.00480588370746469	-0.693407713188488	-0.154093770893778	-0.146892799123649	-0.160893258850989	1.01709946020618	1.0342706860632	1.00088560387409	0.954398134576245	0.971079017673457	0.93869092882092	0.000925101132356282	0.0022379985980344	0.00217125753957062
258	0.405465108108164	0.33	0.836825834132772	0.811291300307245	0.862360367958299	0.52370864753385	0.503669177765299	0.493439686909738	0.51389866862086	0.25	0.14	0.45	0.790449094264887	0.806835882754091	0.823222671243296	1.87611662920371	1.91501037531196	1.95390412142022	1.81863975534692	1.85625879490843	1.893868730734	0.836825834132772	0.365625611938868	0.00484218296705165	-0.68190291747207	-0.154093770893778	-0.146892799123649	-0.160893258850989	1.01709946020618	1.0342706860632	1.00088560387409	0.954398134576245	0.971079017673457	0.93869092882092	0.000925101132356282	0.0022379985980344	0.00217125753957062
258	0.405465108108164	0.33	0.837598715706929	0.812333669395052	0.862863762018806	0.515431250021361	0.493434090304968	0.483244924085921	0.503623256524015	0.25	0.14	0.45	0.778327629065878	0.794738581752924	0.811149534439969	1.85748751032256	1.89665243073695	1.93581735115133	1.79762468214762	1.83528879708328	1.87319581761505	0.837598715706929	0.364203451493721	0.000479967136730373	-0.689626619512323	-0.154093770893778	-0.146892799123649	-0.160893258850989	1.01709946020618	1.0342706860632	1.00088560387409	0.954398134576245	0.971079017673457	0.93869092882092	0.000925101132356282	0.0022379985980344	0.00217125753957062
258	0.405465108108164	0.33	0.83945555725416	0.814137337263576	0.864773777244744	0.521192664899933	0.494237132238057	0.484148465202734	0.504325799273381	0.25	0.14	0.45	0.783016332496375	0.799332796617496	0.815649260738617	1.87654365583766	1.91564700012497	1.95475034441228	1.81984314283509	1.85873995460292	1.89667927255755	0.83945555725416	0.363466011113464	0.00602395688528288	-0.684005440343067	-0.154093770893778	-0.146892799123649	-0.160893258850989	1.01709946020618	1.0342706860632	1.00088560387409	0.954398134576245	0.971079017673457	0.93869092882092	0.000925101132356282	0.0022379985980344	0.00217125753957062
258	0.405465108108164	0.33	0.843416579241191	0.817938180268586	0.868894978213796	0.510929550405462	0.48813045455939	0.47795958059213	0.498301328526649	0.25	0.14	0.44	0.766866913218836	0.783185671207424	0.799504429196012	1.82305528689407	1.86184949944102	1.90064371198798	1.76911349868885	1.80672155827015	1.84422882888098	0.843416579241191	0.362858381820341	0.00658070095849079	-0.682572387301337	-0.154093770893778	-0.146892799123649	-0.160893258850989	1.01709946020618	1.0342706860632	1.00088560387409	0.954398134576245	0.971079017673457	0.93869092882092	0.000925101132356282	0.0022379985980344	0.00217125753957062
258	0.405465108108164	0.33	0.843885365543375	0.818057650195755	0.869713080890994	0.524400007548371	0.495366975741187	0.485320036099351	0.505413915383023	0.25	0.14	0.44	0.784599173607134	0.8008416939111	0.817084214215066	1.87957669222092	1.91848708572274	1.95739747922457	1.82165282105589	1.85922580063576	1.89613012529357	0.843885365543375	0.360749687908332	0.00220754088631006	-0.693205400845464	-0.154093770893778	-0.146892799123649	-0.160893258850989	1.01709946020618	1.0342706860632	1.00088560387409	0.954398134576245	0.971079017673457	0.93869092882092	0.000925101132356282	0.0022379985980344	0.00217125753957062
258	0.405465108108164	0.33	0.84462159961045	0.818929898818425	0.870313300402474	0.522976290634062	0.497846465457866	0.487720380229368	0.507972550686364	0.25	0.14	0.45	0.783233325769025	0.799494871794244	0.815756417819462	1.86365619126115	1.90234955367601	1.94104291609087	1.80596861459953	1.8435308057875	1.88073352390309	0.84462159961045	0.362723659188467	0.00471543439931498	-0.686599105102889	-0.154093770893778	-0.146892799123649	-0.160893258850989	1.01709946020618	1.0342706860632	1.00088560387409	0.954398134576245	0.971079017673457	0.93869092882092	0.000925101132356282	0.0022379985980344	0.00217125753957062
258	0.405465108108164	0.33	0.845841697979907	0.820346455300174	0.871336940659641	0.522510334861478	0.49640305059429	0.486296890930773	0.506509210257806	0.25	0.14	0.45	0.781249961247978	0.797485797817643	0.813721634387307	1.85966402257392	1.89831132195652	1.93695862133912	1.79609581699696	1.8329694639363	1.87105452458477	0.845841697979907	0.36585294470526	-0.00656215478140658	-0.695208604300445	-0.154093770893778	-0.146892799123649	-0.160893258850989	1.01709946020618	1.0342706860632	1.00088560387409	0.954398134576245	0.971079017673457	0.93869092882092	0.000925101132356282	0.0022379985980344	0.00217125753957062
258	0.405465108108164	0.33	0.847901889377814	0.822399899690443	0.873403879065185	0.52304599139727	0.498346547834018	0.488211706952318	0.508481388715718	0.25	0.14	0.45	0.78580446076251	0.802117062571413	0.818429664380317	1.87406888524919	1.91297288874372	1.95187689223826	1.81473253610883	1.85220168968616	1.88960507181284	0.847901889377814	0.362308871838762	-0.00580130018616844	-0.698249568862915	-0.154093770893778	-0.146892799123649	-0.160893258850989	1.01709946020618	1.0342706860632	1.00088560387409	0.954398134576245	0.971079017673457	0.93869092882092	0.000925101132356282	0.0022379985980344	0.00217125753957062
258	0.405465108108164	0.33	0.848364645454977	0.82234814119516	0.874381149714794	0.526798345486892	0.497754753046558	0.487707819962537	0.507801686130579	0.25	0.14	0.44	0.787754926642443	0.80398292363292	0.820210920623398	1.88542234180676	1.92426262963464	1.96310291746251	1.82986962666146	1.86758371616024	1.90475033833172	0.848364645454977	0.361166125077205	0.00111932634611694	-0.690468919091495	-0.154093770893778	-0.146892799123649	-0.160893258850989	1.01709946020618	1.0342706860632	1.00088560387409	0.954398134576245	0.971079017673457	0.93869092882092	0.000925101132356282	0.0022379985980344	0.00217125753957062
258	0.405465108108164	0.33	0.849123915929491	0.823495755927712	0.87475207593127	0.529016086319495	0.500123496983784	0.490073567256195	0.510173426711373	0.25	0.14	0.45	0.783603444273388	0.799672785848644	0.8157421274239	1.85640789151467	1.89447721437147	1.93254653722828	1.79624980688666	1.83255082462413	1.86972232118097	0.849123915929491	0.364705370386238	-0.0053006861640482	-0.695755739180728	-0.154093770893778	-0.146892799123649	-0.160893258850989	1.01709946020618	1.0342706860632	1.00088560387409	0.954398134576245	0.971079017673457	0.93869092882092	0.000925101132356282	0.0022379985980344	0.00217125753957062
258	0.405465108108164	0.33	0.850632403212119	0.824661713101842	0.876603093322396	0.518153292747805	0.499050107519722	0.488800986105221	0.509299228934223	0.25	0.14	0.45	0.782994673269929	0.799412413211893	0.815830153153858	1.85836731319589	1.89733333979385	1.93629936639181	1.80200495405928	1.84040098378948	1.87733273125584	0.850632403212119	0.362934784978932	0.0062980906655572	-0.683688479181942	-0.154093770893778	-0.146892799123649	-0.160893258850989	1.01709946020618	1.0342706860632	1.00088560387409	0.954398134576245	0.971079017673457	0.93869092882092	0.000925101132356282	0.0022379985980344	0.00217125753957062
258	0.405465108108164	0.33	0.851959657980829	0.826202287987955	0.877717027973702	0.521750585514641	0.501475564612314	0.491250579253071	0.511700549971558	0.25	0.14	0.44	0.791452242060489	0.807925683374113	0.824399124687737	1.88936683404047	1.92869248378459	1.96801813352872	1.82489380016806	1.86475004184674	1.90190101528673	0.851959657980829	0.359541575172851	-0.00350428810364094	-0.699424106633631	-0.154093770893778	-0.146892799123649	-0.160893258850989	1.01709946020618	1.0342706860632	1.00088560387409	0.954398134576245	0.971079017673457	0.93869092882092	0.000925101132356282	0.0022379985980344	0.00217125753957062
258	0.405465108108164	0.33	0.853384413497705	0.827546784253748	0.879222042741662	0.516220058742637	0.493896192579836	0.483713577268873	0.504078807890799	0.25	0.14	0.45	0.775620214751445	0.79194773302954	0.808275251307636	1.84271811378708	1.88150902345139	1.9202999331157	1.78164412241943	1.81906968753744	1.8569531465462	0.853384413497705	0.364730650635873	-0.00473842906727549	-0.694822573286695	-0.154093770893778	-0.146892799123649	-0.160893258850989	1.01709946020618	1.0342706860632	1.00088560387409	0.954398134576245	0.971079017673457	0.93869092882092	0.000925101132356282	0.0022379985980344	0.00217125753957062
258	0.405465108108164	0.33	0.85371658289263	0.828078833611899	0.879354332173361	0.52567970756526	0.49801690661321	0.487942105058703	0.508091708167716	0.25	0.14	0.45	0.781634697888604	0.797773527449945	0.813912357011287	1.85517735816918	1.89348219707977	1.93178703599036	1.79646651715469	1.83348513711658	1.87072746893274	0.85371658289263	0.362391672243934	-0.00118793816248396	-0.692390049329113	-0.154093770893778	-0.146892799123649	-0.160893258850989	1.01709946020618	1.0342706860632	1.00088560387409	0.954398134576245	0.971079017673457	0.93869092882092	0.000925101132356282	0.0022379985980344	0.00217125753957062
258	0.405465108108164	0.33	0.855409208363744	0.829273243510547	0.881545173216942	0.537143552504456	0.505516919490408	0.495523115230329	0.515510723750488	0.25	0.14	0.44	0.801883426621521	0.81805596380242	0.83422850098332	1.92290906447085	1.96169065953594	2.00047225460103	1.86140280371191	1.89843445990479	1.93634262966587	0.855409208363744	0.359374483786702	-0.00694744683854831	-0.705002858063975	-0.154093770893778	-0.146892799123649	-0.160893258850989	1.01709946020618	1.0342706860632	1.00088560387409	0.954398134576245	0.971079017673457	0.93869092882092	0.000925101132356282	0.0022379985980344	0.00217125753957062
258	0.405465108108164	0.33	0.855990910107776	0.830099449713092	0.881882370502459	0.522369098144981	0.496515510756884	0.48640420000574	0.506626821508028	0.25	0.14	0.44	0.79014454827863	0.806569976072784	0.822995403866938	1.90217464642775	1.9417168192806	1.98125899213344	1.84206664463475	1.8806911445847	1.91848166515857	0.855990910107776	0.359258810730066	-0.0016777460718277	-0.696883308197663	-0.154093770893778	-0.146892799123649	-0.160893258850989	1.01709946020618	1.0342706860632	1.00088560387409	0.954398134576245	0.971079017673457	0.93869092882092	0.000925101132356282	0.0022379985980344	0.00217125753957062
258	0.405465108108164	0.33	0.856315354520771	0.830301692124028	0.882329016917513	0.517311835348802	0.494641040463714	0.484465337228277	0.504816743699151	0.25	0.14	0.44	0.773684803481293	0.789935268381496	0.806185733281699	1.83065163689595	1.86910261853087	1.90755360016579	1.77815878681606	1.81569034810259	1.85249285313854	0.856315354520771	0.363707673355152	0.00375648526266276	-0.686450753854353	-0.154093770893778	-0.146892799123649	-0.160893258850989	1.01709946020618	1.0342706860632	1.00088560387409	0.954398134576245	0.971079017673457	0.93869092882092	0.000925101132356282	0.0022379985980344	0.00217125753957062
258	0.405465108108164	0.33	0.858098938772777	0.831792973334532	0.884404904211021	0.516193095858863	0.492364566679196	0.482212980774641	0.50251615258375	0.25	0.14	0.44	0.78273012792627	0.799208224639805	0.81568632135334	1.88283485680131	1.92247244549128	1.96211003418124	1.82429745856511	1.86198441644574	1.9005591427267	0.858098938772777	0.359476550412349	-0.000622869795512129	-0.698678937196343	-0.154093770893778	-0.146892799123649	-0.160893258850989	1.01709946020618	1.0342706860632	1.00088560387409	0.954398134576245	0.971079017673457	0.93869092882092	0.000925101132356282	0.0022379985980344	0.00217125753957062
258	0.405465108108164	0.33	0.859598334531114	0.833615588485814	0.885581080576415	0.525741951991529	0.499528953010351	0.489424824266457	0.509633081754245	0.25	0.14	0.45	0.793115019318212	0.809488803128459	0.825862586938706	1.90457525948504	1.94389503377951	1.98321480807399	1.84426182420546	1.88120668482534	1.92041233949424	0.859598334531114	0.359259532536123	0.00607294884241182	-0.687655493190762	-0.154093770893778	-0.146892799123649	-0.160893258850989	1.01709946020618	1.0342706860632	1.00088560387409	0.954398134576245	0.971079017673457	0.93869092882092	0.000925101132356282	0.0022379985980344	0.00217125753957062
258	0.405465108108164	0.33	0.859681790063469	0.833316209426612	0.886047370700327	0.532755927056674	0.505548264212985	0.495465315760567	0.515631212665403	0.24	0.14	0.43	0.807571728437353	0.824006186815059	0.840440645192765	1.95083324638307	1.99053360569551	2.03023396500794	1.89177191774366	1.92853706855773	1.96695762034032	0.859681790063469	0.353635049615066	-0.00237457188763044	-0.705567954596319	-0.154093770893778	-0.146892799123649	-0.160893258850989	1.01709946020618	1.0342706860632	1.00088560387409	0.954398134576245	0.971079017673457	0.93869092882092	0.000925101132356282	0.0022379985980344	0.00217125753957062
258	0.405465108108164	0.33	0.861220277608765	0.835279025675306	0.887161529542224	0.518625424447399	0.498678180494758	0.488446376622505	0.508909984367011	0.25	0.14	0.44	0.786400055466681	0.802873288799483	0.819346522132284	1.87601535588951	1.91531346946243	1.95461158303536	1.82260711740504	1.86033116020805	1.89821007785568	0.861220277608765	0.362222489320586	0.00430050312236663	-0.685267427428757	-0.154093770893778	-0.146892799123649	-0.160893258850989	1.01709946020618	1.0342706860632	1.00088560387409	0.954398134576245	0.971079017673457	0.93869092882092	0.000925101132356282	0.0022379985980344	0.00217125753957062
258	0.405465108108164	0.33	0.861652159185621	0.835646123978177	0.887658194393065	0.526214460259001	0.500592158114025	0.490476113836332	0.510708202391718	0.25	0.14	0.46	0.784591223403677	0.80077337648298	0.816955529562283	1.85956707427433	1.89792054823571	1.93627402219709	1.79911289949869	1.83558766767336	1.87256257336001	0.861652159185621	0.365385642618197	0.000869103819048887	-0.687437319804683	-0.154093770893778	-0.146892799123649	-0.160893258850989	1.01709946020618	1.0342706860632	1.00088560387409	0.954398134576245	0.971079017673457	0.93869092882092	0.000925101132356282	0.0022379985980344	0.00217125753957062
258	0.405465108108164	0.33	0.862139555241508	0.835831805050517	0.8884473054325	0.515291510559225	0.493336596526252	0.483146593321681	0.503526599730823	0.25	0.14	0.45	0.780158382897706	0.796612636185813	0.813066889473919	1.86668361832339	1.90605368181046	1.94542374529753	1.8054989425232	1.84308616905246	1.8822411893391	0.862139555241508	0.364298225417414	-0.00172069139954055	-0.691558787657249	-0.154093770893778	-0.146892799123649	-0.160893258850989	1.01709946020618	1.0342706860632	1.00088560387409	0.954398134576245	0.971079017673457	0.93869092882092	0.000925101132356282	0.0022379985980344	0.00217125753957062
258	0.405465108108164	0.33	0.86267740045775	0.836456180449746	0.888898620465755	0.516140208899423	0.4930725743884	0.482905314262384	0.503239834514417	0.25	0.14	0.43	0.782227458906272	0.798696753854002	0.815166048801731	1.87764014768094	1.9171726507218	1.95670515376265	1.82142468168071	1.8586186676445	1.89723175421901	0.86267740045775	0.358664346008718	-0.000508790417119855	-0.699782378705899	-0.154093770893778	-0.146892799123649	-0.160893258850989	1.01709946020618	1.0342706860632	1.00088560387409	0.954398134576245	0.971079017673457	0.93869092882092	0.000925101132356282	0.0022379985980344	0.00217125753957062
258	0.405465108108164	0.33	0.865204465332033	0.83895165523901	0.891457275425057	0.515619299856782	0.491633834202783	0.481485663494679	0.501782004910888	0.25	0.14	0.43	0.777707415278466	0.794098988713741	0.810490562149015	1.86138090991177	1.90061283862484	1.93984476733792	1.80440978144935	1.84218662935204	1.88037602514401	0.865204465332033	0.353820043279864	0.000944226224580192	-0.699726210244816	-0.154093770893778	-0.146892799123649	-0.160893258850989	1.01709946020618	1.0342706860632	1.00088560387409	0.954398134576245	0.971079017673457	0.93869092882092	0.000925101132356282	0.0022379985980344	0.00217125753957062
258	0.405465108108164	0.33	0.867151626407057	0.841129986940299	0.893173265873815	0.523781530237859	0.499789107359282	0.489639903356688	0.509938311361875	0.25	0.14	0.45	0.787331623501114	0.803651349916028	0.819971076330941	1.87585187209395	1.91473433081109	1.95361678952822	1.81563110112245	1.85346032892024	1.89108774487694	0.867151626407057	0.364131117918048	-0.00150288955493218	-0.69110052709121	-0.154093770893778	-0.146892799123649	-0.160893258850989	1.01709946020618	1.0342706860632	1.00088560387409	0.954398134576245	0.971079017673457	0.93869092882092	0.000925101132356282	0.0022379985980344	0.00217125753957062
258	0.405465108108164	0.33	0.868358563558414	0.84207154675225	0.894645580364578	0.524246720420849	0.499710389289635	0.489572242363809	0.50984853621546	0.25	0.14	0.43	0.794058635232838	0.810502139204471	0.826945643176105	1.90856999095937	1.94809298943073	1.9876159879021	1.85420928990539	1.89185631074435	1.92957513747972	0.868358563558414	0.35410841475639	-0.00363211276762997	-0.706604364635935	-0.154093770893778	-0.146892799123649	-0.160893258850989	1.01709946020618	1.0342706860632	1.00088560387409	0.954398134576245	0.971079017673457	0.93869092882092	0.000925101132356282	0.0022379985980344	0.00217125753957062
258	0.405465108108164	0.33	0.868738102266496	0.842414172406352	0.895062032126641	0.516029444784715	0.498416934104401	0.488137192798377	0.508696675410425	0.25	0.14	0.43	0.78560360321212	0.802147726317766	0.818691849423412	1.87339460417502	1.91284665204013	1.95229869990524	1.82327683115908	1.86119107967238	1.90001176220639	0.868738102266496	0.354879198236795	0.000801197364062422	-0.696892064883735	-0.154093770893778	-0.146892799123649	-0.160893258850989	1.01709946020618	1.0342706860632	1.00088560387409	0.954398134576245	0.971079017673457	0.93869092882092	0.000925101132356282	0.0022379985980344	0.00217125753957062
258	0.405465108108164	0.33	0.869815318146989	0.843686298452786	0.895944337841192	0.530273803169778	0.506125749658876	0.49598084650435	0.516270652813401	0.25	0.14	0.44	0.797818953058265	0.814137720346691	0.830456487635116	1.90154006119127	1.94043458685934	1.97932911252742	1.84137378420882	1.88001047179051	1.91752479312333	0.869815318146989	0.359265826945723	-0.00101962717899903	-0.695718693903327	-0.154093770893778	-0.146892799123649	-0.160893258850989	1.01709946020618	1.0342706860632	1.00088560387409	0.954398134576245	0.971079017673457	0.93869092882092	0.000925101132356282	0.0022379985980344	0.00217125753957062
258	0.405465108108164	0.33	0.871836935278272	0.845618206963564	0.898055663592981	0.52517252035478	0.50073318343152	0.490593124793438	0.510873242069602	0.25	0.14	0.44	0.792301981207679	0.808678053644277	0.825054126080875	1.89602972853908	1.93521872580648	1.97440772307387	1.83762438499366	1.87462069017127	1.91443888467046	0.871836935278272	0.360455655144584	0.00172171886348309	-0.696282982637608	-0.154093770893778	-0.146892799123649	-0.160893258850989	1.01709946020618	1.0342706860632	1.00088560387409	0.954398134576245	0.971079017673457	0.93869092882092	0.000925101132356282	0.0022379985980344	0.00217125753957062
258	0.405465108108164	0.33	0.87293976883619	0.846343252944135	0.899536284728246	0.519436902267426	0.493807618114133	0.48369220176974	0.503923034458525	0.25	0.14	0.44	0.780266863253565	0.796584521782409	0.812902180311252	1.86506856450451	1.90407259428166	1.94307662405881	1.80899475006204	1.84660388420414	1.88451707791973	0.87293976883619	0.359163668037509	0.00331422296190727	-0.690606378119009	-0.154093770893778	-0.146892799123649	-0.160893258850989	1.01709946020618	1.0342706860632	1.00088560387409	0.954398134576245	0.971079017673457	0.93869092882092	0.000925101132356282	0.0022379985980344	0.00217125753957062
258	0.405465108108164	0.33	0.874394168585328	0.847963455811995	0.900824881358662	0.516870925504285	0.495750076692923	0.485542550730353	0.505957602655492	0.25	0.14	0.43	0.786735290787752	0.803274769962761	0.819814249137771	1.8890383498661	1.92875146660848	1.96846458335086	1.83378868539516	1.87244715331866	1.91110818419864	0.874394168585328	0.356682219368808	8.89047523029335e-05	-0.696701177768894	-0.154093770893778	-0.146892799123649	-0.160893258850989	1.01709946020618	1.0342706860632	1.00088560387409	0.954398134576245	0.971079017673457	0.93869092882092	0.000925101132356282	0.0022379985980344	0.00217125753957062
258	0.405465108108164	0.33	0.876508537903534	0.849838379944062	0.903178695863007	0.513751950757782	0.494134587061025	0.483896599079346	0.504372575042704	0.25	0.14	0.44	0.773467928147747	0.789832489022233	0.806197049896719	1.83178085395894	1.87053655177451	1.90929224959008	1.77591248645316	1.81345098147941	1.8504429887211	0.876508537903534	0.358109693623885	0.00274454234237248	-0.690570756628001	-0.154093770893778	-0.146892799123649	-0.160893258850989	1.01709946020618	1.0342706860632	1.00088560387409	0.954398134576245	0.971079017673457	0.93869092882092	0.000925101132356282	0.0022379985980344	0.00217125753957062
258	0.405465108108164	0.33	0.878857713296665	0.852355995769575	0.905359430823755	0.530884094836402	0.50481038464075	0.494704236267863	0.514916533013636	0.25	0.14	0.44	0.794715279492943	0.810950253725925	0.827185227958906	1.89161715772856	1.930260375755	1.96890359378144	1.83601681872508	1.87213728793911	1.91059417110414	0.878857713296665	0.358386870532126	-0.00207142703981089	-0.697650504382754	-0.154093770893778	-0.146892799123649	-0.160893258850989	1.01709946020618	1.0342706860632	1.00088560387409	0.954398134576245	0.971079017673457	0.93869092882092	0.000925101132356282	0.0022379985980344	0.00217125753957062
258	0.405465108108164	0.33	0.879593216643115	0.852992640981806	0.906193792304425	0.520818334966361	0.49881268806256	0.488622982770006	0.509002393355113	0.25	0.14	0.44	0.788076799909869	0.804511291577568	0.820945783245268	1.88338716739934	1.92266317541431	1.96193918342929	1.82455179917985	1.85951675063536	1.90119716468583	0.879593216643115	0.355506246030545	0.000392856576462606	-0.697426067698074	-0.154093770893778	-0.146892799123649	-0.160893258850989	1.01709946020618	1.0342706860632	1.00088560387409	0.954398134576245	0.971079017673457	0.93869092882092	0.000925101132356282	0.0022379985980344	0.00217125753957062
258	0.405465108108164	0.33	0.8802224009122	0.853689513181855	0.906755288642545	0.517605195223	0.497576112185858	0.487346040242634	0.507806184129082	0.25	0.14	0.44	0.786806842184614	0.803323013316244	0.819839184447874	1.88226924945992	1.92178070179245	1.96129215412498	1.82550572214419	1.86282813638041	1.90250191391141	0.8802224009122	0.359764809878423	-0.00618172635902564	-0.699138752683408	-0.154093770893778	-0.146892799123649	-0.160893258850989	1.01709946020618	1.0342706860632	1.00088560387409	0.954398134576245	0.971079017673457	0.93869092882092	0.000925101132356282	0.0022379985980344	0.00217125753957062
258	0.405465108108164	0.33	0.880260981488488	0.853710796451962	0.906811166525013	0.515547385679449	0.500150128020282	0.489824679882767	0.510475576157797	0.25	0.14	0.44	0.788512615416196	0.805134371017006	0.821756126617817	1.88079788147754	1.92044488535451	1.96009188923147	1.82674771791766	1.86384494987825	1.9028207284593	0.880260981488488	0.360667574282562	-0.00569229873038164	-0.696968421417358	-0.154093770893778	-0.146892799123649	-0.160893258850989	1.01709946020618	1.0342706860632	1.00088560387409	0.954398134576245	0.971079017673457	0.93869092882092	0.000925101132356282	0.0022379985980344	0.00217125753957062
258	0.405465108108164	0.33	0.882599863595903	0.856023702260219	0.909176024931588	0.523574953986001	0.499002008601258	0.488864591347692	0.509139425854824	0.25	0.14	0.44	0.787769273254341	0.804104974313202	0.820440675372063	1.88096448919124	1.91996940426088	1.95897431933052	1.82781390694719	1.86542009965657	1.90280657933622	0.882599863595903	0.357747517894253	0.00207539026508073	-0.690319810706461	-0.154093770893778	-0.146892799123649	-0.160893258850989	1.01709946020618	1.0342706860632	1.00088560387409	0.954398134576245	0.971079017673457	0.93869092882092	0.000925101132356282	0.0022379985980344	0.00217125753957062
258	0.405465108108164	0.33	0.882693363145933	0.856165222804328	0.909221503487539	0.519148219156595	0.497620824795981	0.487421400831039	0.507820248760923	0.25	0.14	0.45	0.780771371473694	0.79710922250726	0.813447073540825	1.85305853646826	1.89183428495421	1.93061003344016	1.79293992208654	1.82993590472474	1.86753043583047	0.882693363145933	0.360773442862371	-0.00281066159573492	-0.692217571020383	-0.154093770893778	-0.146892799123649	-0.160893258850989	1.01709946020618	1.0342706860632	1.00088560387409	0.954398134576245	0.971079017673457	0.93869092882092	0.000925101132356282	0.0022379985980344	0.00217125753957062
258	0.405465108108164	0.33	0.883012886344971	0.856381729049533	0.909644043640409	0.521675245515914	0.500349340026601	0.490145777897625	0.510552902155577	0.25	0.14	0.44	0.788031206464786	0.804435969572661	0.820840732680535	1.87724455607488	1.91632391230509	1.95540326853529	1.82349986037668	1.86137089458397	1.89945698103402	0.883012886344971	0.360588162646415	0.00234660075064912	-0.68688983567377	-0.154093770893778	-0.146892799123649	-0.160893258850989	1.01709946020618	1.0342706860632	1.00088560387409	0.954398134576245	0.971079017673457	0.93869092882092	0.000925101132356282	0.0022379985980344	0.00217125753957062
258	0.405465108108164	0.33	0.884162955760311	0.857317075669988	0.911008835850634	0.52244857283767	0.50246213222423	0.492231350832242	0.512692913616218	0.25	0.14	0.44	0.790967601044764	0.807407465349937	0.82384732965511	1.88323739007647	1.92237953332784	1.9615216765792	1.82642002399568	1.86429033763264	1.90219887440677	0.884162955760311	0.358325043993397	0.00026201789688821	-0.693421657421435	-0.154093770893778	-0.146892799123649	-0.160893258850989	1.01709946020618	1.0342706860632	1.00088560387409	0.954398134576245	0.971079017673457	0.93869092882092	0.000925101132356282	0.0022379985980344	0.00217125753957062
258	0.405465108108164	0.33	0.886481846571871	0.859772603299943	0.913191089843799	0.519066033928405	0.491588615499081	0.4815111712492	0.501666059748961	0.25	0.14	0.45	0.774328632442341	0.790534390668634	0.806740148894927	1.84503510170286	1.88364944647133	1.92226379123979	1.78275400198543	1.82055114533743	1.85814765841488	0.886481846571871	0.360862122506124	0.00260252869606252	-0.68979031920553	-0.154093770893778	-0.146892799123649	-0.160893258850989	1.01709946020618	1.0342706860632	1.00088560387409	0.954398134576245	0.971079017673457	0.93869092882092	0.000925101132356282	0.0022379985980344	0.00217125753957062
258	0.405465108108164	0.33	0.886519838530887	0.859728261547353	0.913311415514421	0.522088765352312	0.495633173817768	0.485534159663889	0.505732187971647	0.25	0.14	0.44	0.786621625646649	0.802983199334176	0.819344773021704	1.88852041064412	1.92780126035856	1.967082110073	1.8303640840508	1.86945126984094	1.90695396735199	0.886519838530887	0.356800015623783	0.000631435573117249	-0.697881652917946	-0.154093770893778	-0.146892799123649	-0.160893258850989	1.01709946020618	1.0342706860632	1.00088560387409	0.954398134576245	0.971079017673457	0.93869092882092	0.000925101132356282	0.0022379985980344	0.00217125753957062
258	0.405465108108164	0.33	0.889024666740672	0.861970193758227	0.916079139723117	0.513415685845126	0.495567057861857	0.485292477739378	0.505841637984336	0.25	0.14	0.44	0.778801537950712	0.795290272411339	0.811779006871966	1.85183303237033	1.89103991839744	1.93024680442455	1.79600279398298	1.8358382936239	1.87389379697033	0.889024666740672	0.357213473258218	-0.00334521493181745	-0.694969033490848	-0.154093770893778	-0.146892799123649	-0.160893258850989	1.01709946020618	1.0342706860632	1.00088560387409	0.954398134576245	0.971079017673457	0.93869092882092	0.000925101132356282	0.0022379985980344	0.00217125753957062
258	0.405465108108164	0.33	0.889074663075707	0.862197254132368	0.915952072019046	0.52054949908217	0.50633878738216	0.495989767126724	0.516687807637596	0.25	0.14	0.43	0.801116690240811	0.817832302948506	0.8345479156562	1.91736511288548	1.95737168500745	1.99737825712943	1.86148725438342	1.89877110881128	1.93827946039403	0.889074663075707	0.357727825208454	-0.00206504646763976	-0.699431169153163	-0.154093770893778	-0.146892799123649	-0.160893258850989	1.01709946020618	1.0342706860632	1.00088560387409	0.954398134576245	0.971079017673457	0.93869092882092	0.000925101132356282	0.0022379985980344	0.00217125753957062
258	0.405465108108164	0.33	0.890109849149287	0.863315594779854	0.916904103518721	0.516576395764842	0.499036584625257	0.488755327985657	0.509317841264857	0.25	0.14	0.44	0.782041414197397	0.798492116669115	0.814942819140834	1.8540068837685	1.89300701224212	1.93200714071575	1.80274406421341	1.84099008109305	1.87913074010783	0.890109849149287	0.356547293419224	0.00550073045868754	-0.688943805681656	-0.154093770893778	-0.146892799123649	-0.160893258850989	1.01709946020618	1.0342706860632	1.00088560387409	0.954398134576245	0.971079017673457	0.93869092882092	0.000925101132356282	0.0022379985980344	0.00217125753957062
258	0.405465108108164	0.33	0.890604176296961	0.863811220600334	0.917397131993588	0.517466045827547	0.497631293569907	0.487397235871599	0.507865351268216	0.25	0.14	0.44	0.784503936946032	0.80097645251313	0.817448968080229	1.87099239091588	1.91027830120112	1.94956421148637	1.82152497214469	1.85936397862377	1.89804626234741	0.890604176296961	0.359111555130553	0.00960853821439112	-0.681547260934093	-0.154093770893778	-0.146892799123649	-0.160893258850989	1.01709946020618	1.0342706860632	1.00088560387409	0.954398134576245	0.971079017673457	0.93869092882092	0.000925101132356282	0.0022379985980344	0.00217125753957062
258	0.405465108108164	0.33	0.891041363002883	0.864222918591511	0.917859807414255	0.515594668397852	0.499522827114496	0.489211305520824	0.509834348708169	0.25	0.14	0.44	0.784918317062289	0.80146270613163	0.818007095200971	1.86596479802707	1.90529532062692	1.94462584322677	1.80720641527441	1.84570614783742	1.88401440331508	0.891041363002883	0.361691150519916	0.00112106049129399	-0.68824791590318	-0.154093770893778	-0.146892799123649	-0.160893258850989	1.01709946020618	1.0342706860632	1.00088560387409	0.954398134576245	0.971079017673457	0.93869092882092	0.000925101132356282	0.0022379985980344	0.00217125753957062
258	0.405465108108164	0.33	0.891205106020485	0.863922113472279	0.91848809856869	0.516984502555214	0.49697606768124	0.486745625303572	0.507206510058908	0.25	0.14	0.44	0.789081144800149	0.805666089304063	0.822251033807976	1.89564277331379	1.93548548201597	1.97532819071815	1.83729366209995	1.87588702404905	1.91465401714886	0.891205106020485	0.353367535508181	0.00238139759868003	-0.699777879030701	-0.154093770893778	-0.146892799123649	-0.160893258850989	1.01709946020618	1.0342706860632	1.00088560387409	0.954398134576245	0.971079017673457	0.93869092882092	0.000925101132356282	0.0022379985980344	0.00217125753957062
258	0.405465108108164	0.33	0.892060279865312	0.865180238446048	0.918940321284576	0.515702485247581	0.497621570778184	0.487351513312466	0.507891628243901	0.25	0.14	0.44	0.785570041673308	0.802124518782643	0.818678995891978	1.87629184366877	1.91583132293696	1.95537080220514	1.81893156218467	1.85772891128857	1.89568975148186	0.892060279865312	0.356097163343077	0.000261717286250044	-0.694725221186932	-0.154093770893778	-0.146892799123649	-0.160893258850989	1.01709946020618	1.0342706860632	1.00088560387409	0.954398134576245	0.971079017673457	0.93869092882092	0.000925101132356282	0.0022379985980344	0.00217125753957062
258	0.405465108108164	0.33	0.892467259155028	0.865353064335594	0.919581453974463	0.511199637598227	0.490349402047437	0.480137813469335	0.50056099062554	0.25	0.14	0.44	0.774440905030262	0.790911742523938	0.807382580017615	1.85091923411215	1.89028465208138	1.9296500700506	1.7964357682092	1.83504075684842	1.87317751424601	0.892467259155028	0.352448831929265	0.00246512376152416	-0.69497754978459	-0.154093770893778	-0.146892799123649	-0.160893258850989	1.01709946020618	1.0342706860632	1.00088560387409	0.954398134576245	0.971079017673457	0.93869092882092	0.000925101132356282	0.0022379985980344	0.00217125753957062
258	0.405465108108164	0.33	0.892683460221969	0.865807850668419	0.919559069775518	0.523209785777417	0.499741210108866	0.489581342015023	0.509901078202708	0.25	0.14	0.45	0.78504852268936	0.801339971634212	0.817631420579065	1.86516460845287	1.90387079426704	1.94257698008121	1.80219381747554	1.83950338167562	1.87644396750813	0.892683460221969	0.36034737882256	0.000103245895715001	-0.690173323004895	-0.154093770893778	-0.146892799123649	-0.160893258850989	1.01709946020618	1.0342706860632	1.00088560387409	0.954398134576245	0.971079017673457	0.93869092882092	0.000925101132356282	0.0022379985980344	0.00217125753957062
258	0.405465108108164	0.33	0.893150078979209	0.866085817257715	0.920214340700704	0.514622887281017	0.492875209174976	0.482681100932087	0.503069317417865	0.25	0.14	0.44	0.779540600270168	0.796004309422101	0.812468018574034	1.86553089711062	1.90493045897222	1.94433002083382	1.80588938936437	1.8448382592215	1.88253218783859	0.893150078979209	0.356055121832111	-0.00535250546246358	-0.702911547975423	-0.154093770893778	-0.146892799123649	-0.160893258850989	1.01709946020618	1.0342706860632	1.00088560387409	0.954398134576245	0.971079017673457	0.93869092882092	0.000925101132356282	0.0022379985980344	0.00217125753957062
258	0.405465108108164	0.33	0.894374156283559	0.867334397574557	0.921413914992562	0.510304343536701	0.494582933228489	0.484264713137639	0.50490115331934	0.25	0.14	0.43	0.786288442843307	0.803041877458816	0.819795312074325	1.89195494549502	1.93226679767006	1.9725786498451	1.83734644683726	1.87616824911753	1.91569748361787	0.894374156283559	0.355001498334367	-0.00641767455229268	-0.7069729069956	-0.154093770893778	-0.146892799123649	-0.160893258850989	1.01709946020618	1.0342706860632	1.00088560387409	0.954398134576245	0.971079017673457	0.93869092882092	0.000925101132356282	0.0022379985980344	0.00217125753957062
258	0.405465108108164	0.33	0.894541278750069	0.867696623322313	0.921385934177826	0.531308098668282	0.51062838677845	0.500414462615445	0.520842310941455	0.25	0.14	0.45	0.807262043539975	0.823739011949911	0.840215980359847	1.92964282311256	1.9690286261406	2.00841442916865	1.86695852656825	1.90572299379117	1.94298978707986	0.894541278750069	0.358008837832479	0.000458832538090647	-0.693329642800142	-0.154093770893778	-0.146892799123649	-0.160893258850989	1.01709946020618	1.0342706860632	1.00088560387409	0.954398134576245	0.971079017673457	0.93869092882092	0.000925101132356282	0.0022379985980344	0.00217125753957062
258	0.405465108108164	0.33	0.894687526020779	0.867296533985226	0.922078518056331	0.511636893153417	0.493910372033649	0.483633621560561	0.504187122506737	0.25	0.14	0.44	0.778981776272711	0.795534391684366	0.81208700709602	1.85911655627063	1.89862099950502	1.93812544273941	1.79954245961148	1.83374200779957	1.87283883587012	0.894687526020779	0.356080319165906	-0.00413684723368491	-0.700574890201229	-0.154093770893778	-0.146892799123649	-0.160893258850989	1.01709946020618	1.0342706860632	1.00088560387409	0.954398134576245	0.971079017673457	0.93869092882092	0.000925101132356282	0.0022379985980344	0.00217125753957062
258	0.405465108108164	0.33	0.898639635264938	0.871149126019662	0.926130144510214	0.503557206294528	0.496008163869979	0.485519596061112	0.506496731678846	0.24	0.14	0.43	0.791112520504347	0.808202741749937	0.825292962995526	1.9104570221737	1.95172818442041	1.99299934666712	1.8553062842712	1.89484970435527	1.93466466688176	0.898639635264938	0.356224347562268	-4.78706526599837e-07	-0.696826866673436	-0.154093770893778	-0.146892799123649	-0.160893258850989	1.01709946020618	1.0342706860632	1.00088560387409	0.954398134576245	0.971079017673457	0.93869092882092	0.000925101132356282	0.0022379985980344	0.00217125753957062
258	0.405465108108164	0.33	0.903492235592566	0.876123540716375	0.930860930468757	0.523444207113587	0.50747589532152	0.497163625593327	0.517788165049712	0.25	0.14	0.43	0.805054222830589	0.821752822374637	0.838451421918684	1.93177409286581	1.97184334667695	2.0119126004881	1.87966597180615	1.91935688056139	1.95821374229137	0.903492235592566	0.354223054343811	-0.00242217788855625	-0.699416156919992	-0.154093770893778	-0.146892799123649	-0.160893258850989	1.01709946020618	1.0342706860632	1.00088560387409	0.954398134576245	0.971079017673457	0.93869092882092	0.000925101132356282	0.0022379985980344	0.00217125753957062
258	0.405465108108164	0.33	0.907263734307726	0.879814770423257	0.934712698192194	0.504174777341269	0.491029611472108	0.480659137614141	0.501400085330075	0.25	0.14	0.44	0.77348417397187	0.79017250209883	0.80686083022579	1.84429053982575	1.88408207884589	1.92387361786603	1.79140050899144	1.82995096549375	1.86915450971125	0.907263734307726	0.357957262085878	-0.00119145910784692	-0.693184483076264	-0.154093770893778	-0.146892799123649	-0.160893258850989	1.01709946020618	1.0342706860632	1.00088560387409	0.954398134576245	0.971079017673457	0.93869092882092	0.000925101132356282	0.0022379985980344	0.00217125753957062
258	0.405465108108164	0.33	0.908578935403469	0.881082856240393	0.936075014566545	0.517853007086462	0.499055467226008	0.488800070499038	0.509310863952978	0.24	0.14	0.43	0.797510224216463	0.814242594436468	0.830974964656473	1.92852192514229	1.96898377986093	2.00944563457958	1.87599105711627	1.91544363618892	1.95438818812942	0.908578935403469	0.347850607421497	0.00155390333165276	-0.703017964979522	-0.154093770893778	-0.146892799123649	-0.160893258850989	1.01709946020618	1.0342706860632	1.00088560387409	0.954398134576245	0.971079017673457	0.93869092882092	0.000925101132356282	0.0022379985980344	0.00217125753957062
258	0.405465108108164	0.33	0.915836372497198	0.88834927836393	0.943323466630465	0.508569232101787	0.493352397062256	0.483024056702495	0.503680737422018	0.25	0.14	0.44	0.779889620185171	0.79656573668195	0.813241853178728	1.86586826526746	1.90576549656008	1.9456627278527	1.80746722687413	1.84595639665846	1.88367599849316	0.915836372497198	0.354518019451312	0.00287963805924572	-0.69749025090639	-0.154093770893778	-0.146892799123649	-0.160893258850989	1.01709946020618	1.0342706860632	1.00088560387409	0.954398134576245	0.971079017673457	0.93869092882092	0.000925101132356282	0.0022379985980344	0.00217125753957062
258	0.405465108108164	0.33	0.918869829987873	0.891262612542066	0.946477047433679	0.512261798598635	0.498114117064393	0.487762852246861	0.508465381881924	0.25	0.14	0.45	0.779992420630458	0.79654535832225	0.813098296014042	1.84805224158115	1.88727146063631	1.92649067969147	1.79512907899613	1.83308670183152	1.87050008907672	0.918869829987873	0.359381101192038	0.000646854273727842	-0.686417106315735	-0.154093770893778	-0.146892799123649	-0.160893258850989	1.01709946020618	1.0342706860632	1.00088560387409	0.954398134576245	0.971079017673457	0.93869092882092	0.000925101132356282	0.0022379985980344	0.00217125753957062
258	0.405465108108164	0.33	0.919682142645801	0.89202196750602	0.947342317785583	0.507398732551114	0.498884833155831	0.488416186481389	0.509353479830273	0.25	0.14	0.44	0.783058532248787	0.799842503227669	0.81662647420655	1.860145585461	1.90001569508513	1.93988580470927	1.80748734498774	1.84524528259574	1.88399877783401	0.919682142645801	0.35580985960812	-0.00632588959889987	-0.700127811838292	-0.154093770893778	-0.146892799123649	-0.160893258850989	1.01709946020618	1.0342706860632	1.00088560387409	0.954398134576245	0.971079017673457	0.93869092882092	0.000925101132356282	0.0022379985980344	0.00217125753957062
258	0.405465108108164	0.33	0.925769025847882	0.897943985653297	0.953594066042467	0.507701193344427	0.491780816058745	0.481467482822242	0.502094149295247	0.25	0.14	0.45	0.771204216362931	0.78772389081763	0.804243565272328	1.83028068729761	1.86948643912489	1.90869219095217	1.77613775686927	1.81384987237037	1.85165948965787	0.925769025847882	0.357380888310689	0.00767298811709226	-0.682439165083314	-0.154093770893778	-0.146892799123649	-0.160893258850989	1.01709946020618	1.0342706860632	1.00088560387409	0.954398134576245	0.971079017673457	0.93869092882092	0.000925101132356282	0.0022379985980344	0.00217125753957062
258	0.405465108108164	0.34	0.828958743798124	0.804105241095581	0.853812246500667	0.528493280797066	0.50152575173732	0.491437065548886	0.511614437925754	0.25	0.14	0.44	0.790306343099685	0.806530501282292	0.8227546594649	1.88314379148491	1.92180275331713	1.96046171514934	1.82070944218811	1.85782342509408	1.89495891078611	0.828958743798124	0.363876982476886	0.00511661386372044	-0.689566980762636	-0.154093770893778	-0.146892799123649	-0.160893258850989	1.01709946020618	1.0342706860632	1.00088560387409	0.954398134576245	0.971079017673457	0.93869092882092	0.000925101132356282	0.0022379985980344	0.00217125753957062
258	0.405465108108164	0.34	0.830285829367169	0.805754067044786	0.854817591689552	0.529047265319091	0.49268210949915	0.482782333118085	0.502581885880214	0.25	0.14	0.45	0.778201548848236	0.79415909489852	0.810116640948805	1.85868447188773	1.89679804683113	1.93491162177453	1.79768692324803	1.83397763217268	1.87079167619715	0.830285829367169	0.368277433530005	0.00465924217306575	-0.686303736114659	-0.154093770893778	-0.146892799123649	-0.160893258850989	1.01709946020618	1.0342706860632	1.00088560387409	0.954398134576245	0.971079017673457	0.93869092882092	0.000925101132356282	0.0022379985980344	0.00217125753957062
258	0.405465108108164	0.34	0.830848149426102	0.806114372341029	0.855581926511176	0.522425977431467	0.497077770351836	0.486956163242229	0.507199377461443	0.26	0.14	0.45	0.774411214540047	0.790507706681474	0.806604198822901	1.8247091695448	1.86263658621504	1.90056400288528	1.76932059711265	1.80595763389229	1.84292875674398	0.830848149426102	0.37126107891752	-0.00525868380699992	-0.686150602220146	-0.154093770893778	-0.146892799123649	-0.160893258850989	1.01709946020618	1.0342706860632	1.00088560387409	0.954398134576245	0.971079017673457	0.93869092882092	0.000925101132356282	0.0022379985980344	0.00217125753957062
258	0.405465108108164	0.34	0.853346142279769	0.827825210150739	0.878867074408799	0.525347802395717	0.498324780229435	0.488237038846302	0.508412521612567	0.25	0.14	0.45	0.78226869987133	0.798431595572706	0.814594491274081	1.85706805456124	1.89543798714472	1.9338079197282	1.8007122392529	1.83838491375729	1.87567892914477	0.853346142279769	0.368176362856904	0.000384072690304621	-0.683258987347591	-0.154093770893778	-0.146892799123649	-0.160893258850989	1.01709946020618	1.0342706860632	1.00088560387409	0.954398134576245	0.971079017673457	0.93869092882092	0.000925101132356282	0.0022379985980344	0.00217125753957062
258	0.405465108108164	0.34	0.855857100058665	0.830178626366533	0.881535573750796	0.512697909623975	0.488614657191723	0.478469657871988	0.498759656511458	0.25	0.14	0.44	0.774047700024021	0.79045984499704	0.806871989970059	1.8555762171334	1.89492002744785	1.9342638377623	1.79585134576185	1.83441652161791	1.87255678765511	0.855857100058665	0.361361644815232	0.00936783419374901	-0.683979138848685	-0.154093770893778	-0.146892799123649	-0.160893258850989	1.01709946020618	1.0342706860632	1.00088560387409	0.954398134576245	0.971079017673457	0.93869092882092	0.000925101132356282	0.0022379985980344	0.00217125753957062
258	0.405465108108164	0.34	0.857088275661947	0.831564997563387	0.882611553760507	0.51688180748035	0.496263313628277	0.486045442721515	0.506481184535039	0.25	0.14	0.45	0.785232268293668	0.801739782291377	0.818247296289087	1.87977977568531	1.91929737094049	1.95881496619567	1.8234398079649	1.86177952472978	1.8996379227064	0.857088275661947	0.365457954351345	0.00218686752620251	-0.686753991765147	-0.154093770893778	-0.146892799123649	-0.160893258850989	1.01709946020618	1.0342706860632	1.00088560387409	0.954398134576245	0.971079017673457	0.93869092882092	0.000925101132356282	0.0022379985980344	0.00217125753957062
258	0.405465108108164	0.34	0.85998117695764	0.834340343889393	0.885622010025887	0.519661932104555	0.494888470837096	0.484755482195539	0.505021459478653	0.25	0.14	0.44	0.77916760473837	0.795454777918803	0.811741951099236	1.85565480825822	1.89444411500224	1.93323342174627	1.79665810621141	1.83464802846936	1.87236369606879	0.85998117695764	0.361040800206543	-0.00290727344535576	-0.695075000700232	-0.154093770893778	-0.146892799123649	-0.160893258850989	1.01709946020618	1.0342706860632	1.00088560387409	0.954398134576245	0.971079017673457	0.93869092882092	0.000925101132356282	0.0022379985980344	0.00217125753957062
258	0.405465108108164	0.34	0.860951383431754	0.83528103430689	0.886621732556618	0.526607082486849	0.495716362638005	0.485706734295865	0.505725990980144	0.25	0.14	0.44	0.784510019082145	0.800677498689116	0.816844978296087	1.87762501567697	1.91631982315184	1.95501463062672	1.81591584026531	1.85369813729261	1.89054967806381	0.860951383431754	0.360489521520161	-0.00690866807544717	-0.701404939557232	-0.154093770893778	-0.146892799123649	-0.160893258850989	1.01709946020618	1.0342706860632	1.00088560387409	0.954398134576245	0.971079017673457	0.93869092882092	0.000925101132356282	0.0022379985980344	0.00217125753957062
258	0.405465108108164	0.34	0.861222588271069	0.835507527202711	0.886937649339426	0.539326675680173	0.502199417170752	0.492314706682024	0.512084127659481	0.25	0.14	0.44	0.790735092534794	0.806611497112797	0.8224879016908	1.88180331675621	1.91958622417376	1.95736913159131	1.81972561480457	1.85633326533253	1.89268147699271	0.861222588271069	0.362113884671076	-0.00255129899332485	-0.697466141155108	-0.154093770893778	-0.146892799123649	-0.160893258850989	1.01709946020618	1.0342706860632	1.00088560387409	0.954398134576245	0.971079017673457	0.93869092882092	0.000925101132356282	0.0022379985980344	0.00217125753957062
258	0.405465108108164	0.34	0.862116340541608	0.836557786879636	0.887674894203579	0.523466424953945	0.499124521090848	0.48898240887944	0.509266633302256	0.25	0.14	0.45	0.788071820740744	0.804417424777744	0.820763028814744	1.88195960014765	1.92099381711627	1.96002803408488	1.82071674492475	1.8581849818551	1.89552534090936	0.862116340541608	0.365144412904869	-0.00475328932166114	-0.694042030657049	-0.154093770893778	-0.146892799123649	-0.160893258850989	1.01709946020618	1.0342706860632	1.00088560387409	0.954398134576245	0.971079017673457	0.93869092882092	0.000925101132356282	0.0022379985980344	0.00217125753957062
258	0.405465108108164	0.34	0.863237715901698	0.837361683012825	0.889113748790571	0.539124364986493	0.510540573608992	0.500487593470006	0.520593553747978	0.25	0.14	0.45	0.809060567587622	0.825311659369545	0.841562751151469	1.93803129385686	1.97695931197374	2.01588733009063	1.87350698532769	1.91069383246093	1.94810968461084	0.863237715901698	0.360842303950556	0.00306022263740672	-0.687812948363406	-0.154093770893778	-0.146892799123649	-0.160893258850989	1.01709946020618	1.0342706860632	1.00088560387409	0.954398134576245	0.971079017673457	0.93869092882092	0.000925101132356282	0.0022379985980344	0.00217125753957062
258	0.405465108108164	0.34	0.863445187112934	0.837750785470218	0.889139588755651	0.526555350964518	0.494517478651883	0.484531022370135	0.504503934933632	0.25	0.14	0.45	0.779224274335903	0.795284523917586	0.81134477349927	1.85679500595195	1.8950645930269	1.93333418010185	1.7922618940641	1.82978010301248	1.86615037707191	0.863445187112934	0.365497564508347	0.00151540466834523	-0.692783340231998	-0.154093770893778	-0.146892799123649	-0.160893258850989	1.01709946020618	1.0342706860632	1.00088560387409	0.954398134576245	0.971079017673457	0.93869092882092	0.000925101132356282	0.0022379985980344	0.00217125753957062
258	0.405465108108164	0.34	0.863677432751447	0.837931829338488	0.889423036164406	0.522703586977586	0.496953603160679	0.486840152576921	0.507067053744436	0.25	0.14	0.44	0.784698941952496	0.801000009008195	0.817301076063894	1.8740979048307	1.9130297728151	1.95196164079949	1.81730798981205	1.85512656278719	1.89265361389672	0.863677432751447	0.362402695274806	0.00146917408053421	-0.689782969962654	-0.154093770893778	-0.146892799123649	-0.160893258850989	1.01709946020618	1.0342706860632	1.00088560387409	0.954398134576245	0.971079017673457	0.93869092882092	0.000925101132356282	0.0022379985980344	0.00217125753957062
258	0.405465108108164	0.34	0.864451193030606	0.8388551952069	0.890047190854312	0.517049707552447	0.494298918266667	0.484124914450479	0.504472922082855	0.25	0.14	0.44	0.783652743615907	0.80012139822577	0.816590052835633	1.87971618095925	1.91921887753113	1.95872157410303	1.82557002724768	1.8637673410564	1.90320070926163	0.864451193030606	0.360200828191997	-0.00612078408477425	-0.700885324424544	-0.154093770893778	-0.146892799123649	-0.160893258850989	1.01709946020618	1.0342706860632	1.00088560387409	0.954398134576245	0.971079017673457	0.93869092882092	0.000925101132356282	0.0022379985980344	0.00217125753957062
258	0.405465108108164	0.34	0.865225087144315	0.839748578099471	0.890701596189159	0.537479781051382	0.505153672175336	0.495173800023097	0.515133544327575	0.25	0.14	0.44	0.797675641147942	0.813752220557516	0.82982879996709	1.9039881944323	1.94236170845692	1.98073522248153	1.84456874775865	1.88250073320389	1.91926277928603	0.865225087144315	0.359715674083904	-0.00596476910949227	-0.699825031952483	-0.154093770893778	-0.146892799123649	-0.160893258850989	1.01709946020618	1.0342706860632	1.00088560387409	0.954398134576245	0.971079017673457	0.93869092882092	0.000925101132356282	0.0022379985980344	0.00217125753957062
258	0.405465108108164	0.34	0.866387258132164	0.840906483127869	0.891868033136458	0.522206037780835	0.496851476362324	0.486730016976637	0.506972935748011	0.25	0.14	0.44	0.778688877018164	0.794881566122859	0.811074255227554	1.84579242740843	1.88417533463998	1.92255824187152	1.78988882570379	1.82693395428534	1.86193541246863	0.866387258132164	0.367375173103098	0.00428774973504141	-0.68306929345712	-0.154093770893778	-0.146892799123649	-0.160893258850989	1.01709946020618	1.0342706860632	1.00088560387409	0.954398134576245	0.971079017673457	0.93869092882092	0.000925101132356282	0.0022379985980344	0.00217125753957062
258	0.405465108108164	0.34	0.867539565586123	0.841667229023401	0.893411902148846	0.517075029638499	0.495401720933786	0.485205535459284	0.505597906408289	0.25	0.14	0.44	0.78138904363892	0.797809275962002	0.814229508285083	1.86456067715874	1.90374284863743	1.94292502011612	1.81436590147787	1.85218192035685	1.89081829710136	0.867539565586123	0.359972709009139	-0.00665937114131683	-0.698580652338968	-0.154093770893778	-0.146892799123649	-0.160893258850989	1.01709946020618	1.0342706860632	1.00088560387409	0.954398134576245	0.971079017673457	0.93869092882092	0.000925101132356282	0.0022379985980344	0.00217125753957062
258	0.405465108108164	0.34	0.868649308451129	0.843116256022235	0.894182360880023	0.526736058470821	0.491782239078475	0.481854618029027	0.501709860127923	0.24	0.14	0.44	0.785565116034725	0.801750065788986	0.817935015543247	1.89811371708131	1.93722043721408	1.97632715734684	1.83300088900805	1.87163478966615	1.91009102935413	0.868649308451129	0.361071582428815	0.00230260801067542	-0.695571408977836	-0.154093770893778	-0.146892799123649	-0.160893258850989	1.01709946020618	1.0342706860632	1.00088560387409	0.954398134576245	0.971079017673457	0.93869092882092	0.000925101132356282	0.0022379985980344	0.00217125753957062
258	0.405465108108164	0.34	0.868976473729569	0.843208063856537	0.894744883602601	0.517579008230269	0.498360357486552	0.488113624293065	0.50860709068004	0.25	0.14	0.45	0.784507267060558	0.800976048618466	0.817444830176374	1.86823210018754	1.90745099292354	1.94666988565954	1.81045113031159	1.84878973478214	1.88653148604	0.868976473729569	0.365848667872043	0.00223153995040119	-0.683171457586003	-0.154093770893778	-0.146892799123649	-0.160893258850989	1.01709946020618	1.0342706860632	1.00088560387409	0.954398134576245	0.971079017673457	0.93869092882092	0.000925101132356282	0.0022379985980344	0.00217125753957062
258	0.405465108108164	0.34	0.870453996451979	0.844711285336529	0.896196707567429	0.519439572564206	0.493664071538899	0.483551649766679	0.503776493311119	0.25	0.14	0.44	0.776996403279856	0.793245578211335	0.809494753142813	1.84991581872931	1.88860274909366	1.92728967945802	1.7927818787545	1.82996502472369	1.86718661224938	0.870453996451979	0.365506902286049	0.00150288035376787	-0.689018361309706	-0.154093770893778	-0.146892799123649	-0.160893258850989	1.01709946020618	1.0342706860632	1.00088560387409	0.954398134576245	0.971079017673457	0.93869092882092	0.000925101132356282	0.0022379985980344	0.00217125753957062
258	0.405465108108164	0.34	0.870953102507034	0.845140623662921	0.896765581351147	0.520668399527805	0.490478304627145	0.480455843272169	0.50050076598212	0.25	0.14	0.45	0.775279580194183	0.791452158258545	0.807624736322906	1.85371387776383	1.89238293749789	1.93105199723195	1.79049931378705	1.82896202616226	1.86577765553715	0.870953102507034	0.364836617050323	0.00516331884930006	-0.684984584252266	-0.154093770893778	-0.146892799123649	-0.160893258850989	1.01709946020618	1.0342706860632	1.00088560387409	0.954398134576245	0.971079017673457	0.93869092882092	0.000925101132356282	0.0022379985980344	0.00217125753957062
258	0.405465108108164	0.34	0.873285155646903	0.847423174625971	0.899147136667834	0.522950387666483	0.492773944773067	0.482750513118032	0.502797376428103	0.26	0.14	0.46	0.768519870756233	0.784476780569352	0.800433690382472	1.81270393289412	1.85034141537927	1.88797889786443	1.75236806978452	1.78820382323608	1.82436950342961	0.873285155646903	0.366116915816317	-0.0021695185460382	-0.687223215816699	-0.154093770893778	-0.146892799123649	-0.160893258850989	1.01709946020618	1.0342706860632	1.00088560387409	0.954398134576245	0.971079017673457	0.93869092882092	0.000925101132356282	0.0022379985980344	0.00217125753957062
258	0.405465108108164	0.34	0.873400342069298	0.847372889362989	0.899427794775607	0.537108434740826	0.50540277146775	0.495410518177139	0.51539502475836	0.25	0.14	0.45	0.794854300174564	0.810886227646954	0.826918155119344	1.88956045222782	1.92767221197821	1.96578397172859	1.82834420567729	1.86574017634162	1.90166812656996	0.873400342069298	0.363137719153851	-0.00119822643693122	-0.690457304954584	-0.154093770893778	-0.146892799123649	-0.160893258850989	1.01709946020618	1.0342706860632	1.00088560387409	0.954398134576245	0.971079017673457	0.93869092882092	0.000925101132356282	0.0022379985980344	0.00217125753957062
258	0.405465108108164	0.34	0.874338419842629	0.848558833075473	0.900118006609784	0.527705890018467	0.499144256830783	0.489087602093599	0.509200911567966	0.25	0.14	0.45	0.789284960714588	0.805514295306552	0.821743629898515	1.88738772302592	1.92619632623815	1.96500492945038	1.8282986359164	1.86566688723773	1.90406677843036	0.874338419842629	0.364786891445748	0.00745028175737662	-0.683898605722092	-0.154093770893778	-0.146892799123649	-0.160893258850989	1.01709946020618	1.0342706860632	1.00088560387409	0.954398134576245	0.971079017673457	0.93869092882092	0.000925101132356282	0.0022379985980344	0.00217125753957062
258	0.405465108108164	0.34	0.875218009837168	0.84923080078774	0.901205218886597	0.526943960304463	0.500116374331902	0.490024721024367	0.510208027639437	0.25	0.14	0.45	0.785835864215972	0.802019503036718	0.818203141857463	1.86721805241246	1.90567186183483	1.94412567125719	1.8078303076986	1.84506231244846	1.88302145932363	0.875218009837168	0.365921904458889	0.00537987386530001	-0.681537343045958	-0.154093770893778	-0.146892799123649	-0.160893258850989	1.01709946020618	1.0342706860632	1.00088560387409	0.954398134576245	0.971079017673457	0.93869092882092	0.000925101132356282	0.0022379985980344	0.00217125753957062
258	0.405465108108164	0.34	0.87530247992984	0.849125730432762	0.901479229426918	0.517537299329482	0.50234484875021	0.492015328170774	0.512674369329646	0.25	0.15	0.44	0.785453436854978	0.801943487013265	0.818433537171553	1.85781376019092	1.8968172716059	1.93582078302087	1.8082176247243	1.84687358638288	1.88456720230004	0.87530247992984	0.365180081910897	-0.00557020196003371	-0.687677072736225	-0.154093770893778	-0.146892799123649	-0.160893258850989	1.01709946020618	1.0342706860632	1.00088560387409	0.954398134576245	0.971079017673457	0.93869092882092	0.000925101132356282	0.0022379985980344	0.00217125753957062
258	0.405465108108164	0.34	0.875361861113089	0.849502226770835	0.901221495455343	0.523353041960461	0.501742327156061	0.491544704348792	0.511939949963331	0.25	0.14	0.45	0.789249502164054	0.80562333073486	0.821997159305665	1.87767044635618	1.91662473637068	1.95557902638519	1.81702219467567	1.8551735920239	1.89251396350786	0.875361861113089	0.366151632329752	-0.00436887940087193	-0.692725579775075	-0.154093770893778	-0.146892799123649	-0.160893258850989	1.01709946020618	1.0342706860632	1.00088560387409	0.954398134576245	0.971079017673457	0.93869092882092	0.000925101132356282	0.0022379985980344	0.00217125753957062
258	0.405465108108164	0.34	0.87673496455922	0.850847478769519	0.902622450348921	0.528710119470153	0.495515144923973	0.485551704079631	0.505478585768315	0.24	0.14	0.43	0.79179465762313	0.808042153339467	0.824289649055804	1.91366794624263	1.95293609671539	1.99220424718814	1.85567019571712	1.8937140519739	1.9326352154579	0.87673496455922	0.353765080138161	0.0036162831925258	-0.701403699708126	-0.154093770893778	-0.146892799123649	-0.160893258850989	1.01709946020618	1.0342706860632	1.00088560387409	0.954398134576245	0.971079017673457	0.93869092882092	0.000925101132356282	0.0022379985980344	0.00217125753957062
258	0.405465108108164	0.34	0.876807708282234	0.850577894783715	0.903037521780752	0.527166751524722	0.4963470788651	0.486335959579264	0.506358198150937	0.25	0.14	0.45	0.781157373873032	0.797237327445906	0.81331728101878	1.85907039394337	1.89733895111655	1.93560750828974	1.79980339048598	1.83738966485363	1.87439555684853	0.876807708282234	0.360678529083936	0.000231916710286828	-0.692473785432774	-0.154093770893778	-0.146892799123649	-0.160893258850989	1.01709946020618	1.0342706860632	1.00088560387409	0.954398134576245	0.971079017673457	0.93869092882092	0.000925101132356282	0.0022379985980344	0.00217125753957062
258	0.405465108108164	0.34	0.878394265065279	0.852383842507415	0.904404687623143	0.518540420015772	0.495533503639974	0.485364490707951	0.505702516571996	0.25	0.14	0.45	0.776191020460764	0.792453224795639	0.808715429130514	1.83912609591338	1.87765816286719	1.91619022982101	1.77998326850841	1.81719302464615	1.85491172331019	0.878394265065279	0.363667751370906	-0.00643855751064739	-0.695539545960331	-0.154093770893778	-0.146892799123649	-0.160893258850989	1.01709946020618	1.0342706860632	1.00088560387409	0.954398134576245	0.971079017673457	0.93869092882092	0.000925101132356282	0.0022379985980344	0.00217125753957062
258	0.405465108108164	0.34	0.878573125137665	0.852212517710395	0.904933732564936	0.526200791121673	0.500768295321502	0.490648414217229	0.510888176425775	0.25	0.14	0.44	0.786822378080745	0.803051002663303	0.81927962724586	1.86952934867621	1.90808937288364	1.94664939709106	1.81145455938824	1.84920252083037	1.88601237297651	0.878573125137665	0.360615584219913	0.00439771792703032	-0.688459881511529	-0.154093770893778	-0.146892799123649	-0.160893258850989	1.01709946020618	1.0342706860632	1.00088560387409	0.954398134576245	0.971079017673457	0.93869092882092	0.000925101132356282	0.0022379985980344	0.00217125753957062
258	0.405465108108164	0.34	0.878642328699592	0.852510624029749	0.904774033369436	0.518825214805881	0.494651820713999	0.484506689390729	0.504796952037269	0.25	0.14	0.44	0.776828227903075	0.793094307526476	0.809360387149876	1.84543563742542	1.88407738851015	1.92271913959488	1.79156451737883	1.82962366767482	1.8666611574969	0.878642328699592	0.363861438561168	-0.00395912491956758	-0.694322552628553	-0.154093770893778	-0.146892799123649	-0.160893258850989	1.01709946020618	1.0342706860632	1.00088560387409	0.954398134576245	0.971079017673457	0.93869092882092	0.000925101132356282	0.0022379985980344	0.00217125753957062
258	0.405465108108164	0.34	0.878929369888307	0.853024169061638	0.904834570714976	0.525163594576555	0.502623415185327	0.492444896392852	0.512801933977803	0.25	0.14	0.45	0.789396734881028	0.805713056888953	0.822029378896878	1.87491278749005	1.91366602705352	1.95241926661699	1.81568103394542	1.85286999687412	1.89122658703455	0.878929369888307	0.366329868795817	0.00107597776741336	-0.686878617762613	-0.154093770893778	-0.146892799123649	-0.160893258850989	1.01709946020618	1.0342706860632	1.00088560387409	0.954398134576245	0.971079017673457	0.93869092882092	0.000925101132356282	0.0022379985980344	0.00217125753957062
258	0.405465108108164	0.34	0.879175991859477	0.85332610816009	0.905025875558865	0.530475368980297	0.498573779639039	0.488584292754442	0.508563266523635	0.25	0.14	0.44	0.790681581109499	0.80684768264309	0.82301378417668	1.89611295526343	1.93488046330495	1.97364797134647	1.83519435946308	1.87296425488669	1.91020912049799	0.879175991859477	0.359398321422408	0.00679692735065635	-0.691655126784984	-0.154093770893778	-0.146892799123649	-0.160893258850989	1.01709946020618	1.0342706860632	1.00088560387409	0.954398134576245	0.971079017673457	0.93869092882092	0.000925101132356282	0.0022379985980344	0.00217125753957062
258	0.405465108108164	0.34	0.87950015178503	0.85358513225171	0.905415171318351	0.524216393991762	0.493541218402208	0.483527623129211	0.503554813675206	0.25	0.14	0.45	0.777557803037901	0.793660604136613	0.809763405235324	1.85269683702907	1.89106518539665	1.92943353376423	1.79058026842564	1.82749676747444	1.86404629752542	0.87950015178503	0.364678971480655	0.00297134291811157	-0.687779300465899	-0.154093770893778	-0.146892799123649	-0.160893258850989	1.01709946020618	1.0342706860632	1.00088560387409	0.954398134576245	0.971079017673457	0.93869092882092	0.000925101132356282	0.0022379985980344	0.00217125753957062
258	0.405465108108164	0.34	0.879885023738033	0.853614462487493	0.906155584988574	0.51786509633061	0.497740738908023	0.487512606958885	0.50796887085716	0.24	0.14	0.44	0.79346730527303	0.810114440505666	0.826761575738301	1.9139342579538	1.95408905980486	1.99424386165592	1.85099089552091	1.88996574398336	1.92907193214152	0.879885023738033	0.359452265191397	0.00436194886928045	-0.694058393220703	-0.154093770893778	-0.146892799123649	-0.160893258850989	1.01709946020618	1.0342706860632	1.00088560387409	0.954398134576245	0.971079017673457	0.93869092882092	0.000925101132356282	0.0022379985980344	0.00217125753957062
258	0.405465108108164	0.34	0.880210547495064	0.854180147557662	0.906240947432466	0.531228848872511	0.49888832504086	0.488907645280425	0.508869004801295	0.25	0.14	0.45	0.787471259008661	0.80354688910482	0.819622519200978	1.87936470207758	1.91773051088742	1.95609631969727	1.81380605157132	1.8501314757989	1.88810508493972	0.880210547495064	0.365678940245754	-0.00222104936932697	-0.69305646210813	-0.154093770893778	-0.146892799123649	-0.160893258850989	1.01709946020618	1.0342706860632	1.00088560387409	0.954398134576245	0.971079017673457	0.93869092882092	0.000925101132356282	0.0022379985980344	0.00217125753957062
258	0.405465108108164	0.34	0.880402595298424	0.854297386591725	0.906507804005124	0.51899200416878	0.499621399676029	0.489377766595326	0.509865032756732	0.25	0.14	0.45	0.78783609116546	0.804327040277801	0.820817989390142	1.87928779819289	1.91862496463521	1.95796213107753	1.81968381633641	1.85795361236892	1.8959230238578	0.880402595298424	0.361364861085735	-0.00532286357169659	-0.694995922449482	-0.154093770893778	-0.146892799123649	-0.160893258850989	1.01709946020618	1.0342706860632	1.00088560387409	0.954398134576245	0.971079017673457	0.93869092882092	0.000925101132356282	0.0022379985980344	0.00217125753957062
258	0.405465108108164	0.34	0.880865513331047	0.854695535428541	0.907035491233554	0.524524664476984	0.495556237536523	0.48550797081941	0.505604504253635	0.25	0.14	0.44	0.777837893473933	0.79393633693123	0.810034780388526	1.84641048142184	1.88462452959759	1.92283857777333	1.78847997522717	1.82618574547453	1.86346637063182	0.880865513331047	0.36207680954895	-0.00157253938741684	-0.693678007875792	-0.154093770893778	-0.146892799123649	-0.160893258850989	1.01709946020618	1.0342706860632	1.00088560387409	0.954398134576245	0.971079017673457	0.93869092882092	0.000925101132356282	0.0022379985980344	0.00217125753957062
258	0.405465108108164	0.34	0.88092743799847	0.854522265237632	0.907332610759308	0.526959826826288	0.501662323940761	0.491539797678632	0.511784850202889	0.25	0.14	0.44	0.794170800342896	0.810525559044128	0.82688031774536	1.901329004149	1.94048402856073	1.97963905297247	1.84046557853379	1.87806672159324	1.9153965671879	0.88092743799847	0.356891619723246	0.00180895005844589	-0.695367017608892	-0.154093770893778	-0.146892799123649	-0.160893258850989	1.01709946020618	1.0342706860632	1.00088560387409	0.954398134576245	0.971079017673457	0.93869092882092	0.000925101132356282	0.0022379985980344	0.00217125753957062
258	0.405465108108164	0.34	0.881046001929379	0.854687179669654	0.907404824189104	0.520029697410988	0.493780849584095	0.483677985251042	0.503883713917148	0.25	0.14	0.44	0.779293383682302	0.795570939351703	0.811848495021105	1.86044096538268	1.89930108150551	1.93816119762835	1.80078207137158	1.83770613841394	1.87630500928972	0.881046001929379	0.357002970484143	1.10900136026532e-05	-0.696539242369782	-0.154093770893778	-0.146892799123649	-0.160893258850989	1.01709946020618	1.0342706860632	1.00088560387409	0.954398134576245	0.971079017673457	0.93869092882092	0.000925101132356282	0.0022379985980344	0.00217125753957062
258	0.405465108108164	0.34	0.881109358963687	0.85515299121144	0.907065726715934	0.519282181657062	0.496574972496237	0.486399715318589	0.506750229673884	0.25	0.14	0.44	0.787597008735496	0.804073174045298	0.820549339355099	1.8898177995264	1.92935191421329	1.96888602890018	1.83108057526257	1.86932093339117	1.90712265778587	0.881109358963687	0.360307054456073	0.00288362694000444	-0.692267525292568	-0.154093770893778	-0.146892799123649	-0.160893258850989	1.01709946020618	1.0342706860632	1.00088560387409	0.954398134576245	0.971079017673457	0.93869092882092	0.000925101132356282	0.0022379985980344	0.00217125753957062
258	0.405465108108164	0.34	0.881200490426666	0.855107356369459	0.907293624483874	0.512424710209751	0.492010485380272	0.481789392429174	0.502231578331371	0.25	0.14	0.44	0.771543750154517	0.787911940301683	0.804280130448849	1.83066618752495	1.86950350847713	1.9083408294293	1.77708118725329	1.81549810774541	1.85354819306252	0.881200490426666	0.363057889144921	-0.0055277338411667	-0.693583724505547	-0.154093770893778	-0.146892799123649	-0.160893258850989	1.01709946020618	1.0342706860632	1.00088560387409	0.954398134576245	0.971079017673457	0.93869092882092	0.000925101132356282	0.0022379985980344	0.00217125753957062
258	0.405465108108164	0.34	0.881542461196672	0.855199818319595	0.90788510407375	0.526951405800635	0.507096868843924	0.496864511674504	0.517329226013343	0.25	0.14	0.45	0.80394218492345	0.820498456072655	0.83705472722186	1.92757258028128	1.96726873617083	2.00696489206038	1.86504931194599	1.90328171695466	1.94148915313206	0.881542461196672	0.360712806348993	-0.0030729367164459	-0.695301840618594	-0.154093770893778	-0.146892799123649	-0.160893258850989	1.01709946020618	1.0342706860632	1.00088560387409	0.954398134576245	0.971079017673457	0.93869092882092	0.000925101132356282	0.0022379985980344	0.00217125753957062
258	0.405465108108164	0.34	0.881736059408294	0.855416214320107	0.90805590449648	0.517102977318244	0.497111498225989	0.48688069525067	0.507342301201309	0.25	0.14	0.44	0.781023873990571	0.797435494849156	0.81384711570774	1.85633511774031	1.89534220722039	1.93434929670047	1.80606664631813	1.84484608771397	1.88249729323535	0.881736059408294	0.360752165707872	0.00156918289600636	-0.688048305281471	-0.154093770893778	-0.146892799123649	-0.160893258850989	1.01709946020618	1.0342706860632	1.00088560387409	0.954398134576245	0.971079017673457	0.93869092882092	0.000925101132356282	0.0022379985980344	0.00217125753957062
258	0.405465108108164	0.34	0.881790614123589	0.855711519044209	0.90786970920297	0.519828147238462	0.494444737240396	0.484324204363542	0.50456527011725	0.25	0.14	0.44	0.782743506565101	0.799099867285802	0.815456228006502	1.87453275689026	1.91370335836738	1.9528739598445	1.81468351857313	1.85371531836596	1.89094762476182	0.881790614123589	0.35896457662014	0.00201861127649326	-0.692923563900571	-0.154093770893778	-0.146892799123649	-0.160893258850989	1.01709946020618	1.0342706860632	1.00088560387409	0.954398134576245	0.971079017673457	0.93869092882092	0.000925101132356282	0.0022379985980344	0.00217125753957062
258	0.405465108108164	0.34	0.881838401865003	0.855675929639218	0.908000874090789	0.522880420873246	0.499317853169115	0.489159888645171	0.509475817693059	0.25	0.14	0.44	0.788233430623567	0.804601999287358	0.820970567951149	1.88204447393873	1.92112727987301	1.96021008580729	1.82789860213526	1.86660751997772	1.90405819482214	0.881838401865003	0.362758570284327	0.000893433382549477	-0.687074616158917	-0.154093770893778	-0.146892799123649	-0.160893258850989	1.01709946020618	1.0342706860632	1.00088560387409	0.954398134576245	0.971079017673457	0.93869092882092	0.000925101132356282	0.0022379985980344	0.00217125753957062
258	0.405465108108164	0.34	0.882547391018934	0.856621100764324	0.908473681273544	0.523773680141759	0.498462570820074	0.488340145476424	0.508584996163725	0.25	0.14	0.45	0.785062068076599	0.801335012760441	0.817607957444283	1.87001230166518	1.90877434097457	1.94753638028397	1.81377673881939	1.85063965812434	1.88891471159321	0.882547391018934	0.363413017254186	0.00270906350789985	-0.68590151384375	-0.154093770893778	-0.146892799123649	-0.160893258850989	1.01709946020618	1.0342706860632	1.00088560387409	0.954398134576245	0.971079017673457	0.93869092882092	0.000925101132356282	0.0022379985980344	0.00217125753957062
258	0.405465108108164	0.34	0.88263920588115	0.856202947820174	0.909075463942125	0.523330251813677	0.491069351242459	0.481088194574693	0.501050507910224	0.24	0.14	0.44	0.782343543911613	0.798574857770187	0.814806171628761	1.88545379816158	1.92457138608311	1.96368897400463	1.82750964100655	1.86535260055174	1.9023342149686	0.88263920588115	0.355450614841433	0.00108795434870537	-0.700314101790994	-0.154093770893778	-0.146892799123649	-0.160893258850989	1.01709946020618	1.0342706860632	1.00088560387409	0.954398134576245	0.971079017673457	0.93869092882092	0.000925101132356282	0.0022379985980344	0.00217125753957062
258	0.405465108108164	0.34	0.88264759981927	0.856339710105765	0.908955489532775	0.51779665021754	0.492583057075581	0.482459523423639	0.502706590727522	0.25	0.14	0.45	0.772903599153212	0.789121572300907	0.805339545448602	1.83457734394484	1.87307260536433	1.91156786678382	1.77642093298629	1.81349492137266	1.8504513657878	0.88264759981927	0.36139223056317	-0.000282706982129255	-0.690945814743793	-0.154093770893778	-0.146892799123649	-0.160893258850989	1.01709946020618	1.0342706860632	1.00088560387409	0.954398134576245	0.971079017673457	0.93869092882092	0.000925101132356282	0.0022379985980344	0.00217125753957062
258	0.405465108108164	0.34	0.8826982370133	0.856725842294563	0.908670631732038	0.512198375014465	0.494854663239014	0.484569827538802	0.505139498939226	0.25	0.14	0.45	0.778229404607965	0.79474706854119	0.811264732474414	1.8518831207196	1.89118873272878	1.93049434473796	1.7963730397675	1.83471252893397	1.87346869176355	0.8826982370133	0.367379085588123	-0.0104623142495377	-0.693724928073855	-0.154093770893778	-0.146892799123649	-0.160893258850989	1.01709946020618	1.0342706860632	1.00088560387409	0.954398134576245	0.971079017673457	0.93869092882092	0.000925101132356282	0.0022379985980344	0.00217125753957062
258	0.405465108108164	0.34	0.882862406775414	0.856730152407942	0.908994661142886	0.518840948831236	0.488289879799069	0.478275545185092	0.498304214413047	0.26	0.14	0.45	0.759861533496593	0.775771834019653	0.791682134542712	1.78867853555305	1.82613063937102	1.86358274318899	1.7315215429424	1.76803246519793	1.80421387926951	0.882862406775414	0.370476138865607	-0.00148261234260856	-0.683803379392508	-0.154093770893778	-0.146892799123649	-0.160893258850989	1.01709946020618	1.0342706860632	1.00088560387409	0.954398134576245	0.971079017673457	0.93869092882092	0.000925101132356282	0.0022379985980344	0.00217125753957062
258	0.405465108108164	0.34	0.884139466056181	0.857964547236655	0.910314384875706	0.527900632618233	0.497454141278001	0.487435453636159	0.507472828919844	0.24	0.14	0.44	0.795704512525745	0.812059324033056	0.828414135540366	1.92520259390908	1.96477296838996	2.00434334287084	1.8647710402805	1.90256686962977	1.94034908550146	0.884139466056181	0.357789362752384	0.000880317710821083	-0.700311715903865	-0.154093770893778	-0.146892799123649	-0.160893258850989	1.01709946020618	1.0342706860632	1.00088560387409	0.954398134576245	0.971079017673457	0.93869092882092	0.000925101132356282	0.0022379985980344	0.00217125753957062
258	0.405465108108164	0.34	0.884158875793562	0.857782040644121	0.910535710943003	0.509373314165298	0.486329001181934	0.47616406104749	0.496493941316378	0.25	0.14	0.45	0.762263075676974	0.778535531254382	0.79480798683179	1.80799641007201	1.84659271914927	1.88518902822652	1.75043223055741	1.78746422386043	1.8246011334849	0.884158875793562	0.363857445163776	-0.000182704626216792	-0.687460310283942	-0.154093770893778	-0.146892799123649	-0.160893258850989	1.01709946020618	1.0342706860632	1.00088560387409	0.954398134576245	0.971079017673457	0.93869092882092	0.000925101132356282	0.0022379985980344	0.00217125753957062
258	0.405465108108164	0.34	0.884360730093322	0.858096080615798	0.910625379570846	0.515235486791174	0.498049519387792	0.487761015652078	0.508338023123507	0.25	0.14	0.44	0.791808917837402	0.808510804104904	0.825212690372405	1.90485361420385	1.94503331880678	1.98521302340971	1.84233061288209	1.88167558020128	1.92029961184595	0.884360730093322	0.358707461635733	0.00501907921367656	-0.689903318272446	-0.154093770893778	-0.146892799123649	-0.160893258850989	1.01709946020618	1.0342706860632	1.00088560387409	0.954398134576245	0.971079017673457	0.93869092882092	0.000925101132356282	0.0022379985980344	0.00217125753957062
258	0.405465108108164	0.34	0.885021515780193	0.858753082370741	0.911289949189645	0.508847712898566	0.489705693119102	0.479459406675331	0.499951979562874	0.25	0.14	0.45	0.766850707095858	0.783238688841795	0.799626670587731	1.81724016253834	1.85607549037476	1.89491081821119	1.76329745072897	1.79980774613136	1.83810261352064	0.885021515780193	0.36327766365994	0.00046384419922533	-0.684952689119591	-0.154093770893778	-0.146892799123649	-0.160893258850989	1.01709946020618	1.0342706860632	1.00088560387409	0.954398134576245	0.971079017673457	0.93869092882092	0.000925101132356282	0.0022379985980344	0.00217125753957062
258	0.405465108108164	0.34	0.885308265965762	0.859100134680069	0.911516397251454	0.520284475669893	0.493669928422398	0.483574487447721	0.503765369397075	0.25	0.14	0.43	0.784990765931867	0.801378785045444	0.817766804159022	1.88839726082035	1.92782076966585	1.96724427851135	1.83426049247637	1.87157508935889	1.90987516316792	0.885308265965762	0.358379262684778	0.00376984124140328	-0.692928223907064	-0.154093770893778	-0.146892799123649	-0.160893258850989	1.01709946020618	1.0342706860632	1.00088560387409	0.954398134576245	0.971079017673457	0.93869092882092	0.000925101132356282	0.0022379985980344	0.00217125753957062
258	0.405465108108164	0.34	0.885404083170671	0.859191726793033	0.911616439548309	0.51936700922549	0.486903447394168	0.476928063308368	0.496878831479968	0.25	0.14	0.44	0.766919593779935	0.782960414397224	0.799001235014513	1.82728763496783	1.86550701729478	1.90372639962174	1.76747783636506	1.80521787021767	1.84152658796925	0.885404083170671	0.357535560391561	0.00214415686745206	-0.694598829213816	-0.154093770893778	-0.146892799123649	-0.160893258850989	1.01709946020618	1.0342706860632	1.00088560387409	0.954398134576245	0.971079017673457	0.93869092882092	0.000925101132356282	0.0022379985980344	0.00217125753957062
258	0.405465108108164	0.34	0.885867260122551	0.859591683376969	0.912142836868134	0.533071227648349	0.495905210904187	0.486020851311168	0.505789570497205	0.25	0.14	0.44	0.783035210878584	0.798960045332576	0.814884879786569	1.86929428698949	1.90731071543681	1.94532714388414	1.80857437391859	1.84517516403643	1.88203636712207	0.885867260122551	0.357686275733961	-0.00528336714453855	-0.702178147675703	-0.154093770893778	-0.146892799123649	-0.160893258850989	1.01709946020618	1.0342706860632	1.00088560387409	0.954398134576245	0.971079017673457	0.93869092882092	0.000925101132356282	0.0022379985980344	0.00217125753957062
258	0.405465108108164	0.34	0.886238126397391	0.860024535394176	0.912451717400606	0.521657777244007	0.49930630047528	0.489123652513158	0.509488948437403	0.25	0.14	0.45	0.780753716680007	0.797007562105848	0.813261407531689	1.84649987474215	1.88494058005255	1.92338128536294	1.78928728590977	1.82588654249474	1.86391077844096	0.886238126397391	0.366102084340438	-0.00208495876829591	-0.687420540192443	-0.154093770893778	-0.146892799123649	-0.160893258850989	1.01709946020618	1.0342706860632	1.00088560387409	0.954398134576245	0.971079017673457	0.93869092882092	0.000925101132356282	0.0022379985980344	0.00217125753957062
258	0.405465108108164	0.34	0.886326787607345	0.860238015827736	0.912415559386954	0.535645975633879	0.50518570294202	0.495168328611932	0.515203077272107	0.25	0.14	0.45	0.793730407943805	0.809787764915393	0.82584512188698	1.88512918115244	1.92326579768668	1.96140241422093	1.82738092713766	1.86432002130813	1.90195788950526	0.886326787607345	0.363544390953834	-0.00131308458332284	-0.689672604264385	-0.154093770893778	-0.146892799123649	-0.160893258850989	1.01709946020618	1.0342706860632	1.00088560387409	0.954398134576245	0.971079017673457	0.93869092882092	0.000925101132356282	0.0022379985980344	0.00217125753957062
258	0.405465108108164	0.34	0.886329019246324	0.860136850450591	0.912521188042057	0.517652452428684	0.49333783874233	0.483195864710792	0.503479812773867	0.25	0.14	0.44	0.779458030324254	0.795818358877466	0.812178687430678	1.86311540642361	1.90222101441762	1.94132662241162	1.80687233032745	1.84500943479922	1.88219354798283	0.886329019246324	0.364732594326484	-0.00502642853131946	-0.695606265811488	-0.154093770893778	-0.146892799123649	-0.160893258850989	1.01709946020618	1.0342706860632	1.00088560387409	0.954398134576245	0.971079017673457	0.93869092882092	0.000925101132356282	0.0022379985980344	0.00217125753957062
258	0.405465108108164	0.34	0.8871126778217	0.860979552240471	0.913245803402929	0.523476549993151	0.49686242175327	0.486766479853203	0.506958363653337	0.25	0.14	0.45	0.783482291533511	0.799732366307433	0.815982441081356	1.86854039972888	1.9072954826986	1.94605056566833	1.80721653984139	1.84509277074324	1.88193411777597	0.8871126778217	0.363834975135906	0.000552231890300379	-0.68924416384106	-0.154093770893778	-0.146892799123649	-0.160893258850989	1.01709946020618	1.0342706860632	1.00088560387409	0.954398134576245	0.971079017673457	0.93869092882092	0.000925101132356282	0.0022379985980344	0.00217125753957062
258	0.405465108108164	0.34	0.887318892296813	0.860837388171503	0.913800396422123	0.510043876248545	0.489918129427512	0.479691900637261	0.500144358217762	0.25	0.14	0.44	0.77469809227747	0.791213359523958	0.807728626770445	1.8539060286615	1.89342820358155	1.9329503785016	1.80021354146867	1.83783402544823	1.8770268217846	0.887318892296813	0.361270160915643	0.00157615252018517	-0.690688522749699	-0.154093770893778	-0.146892799123649	-0.160893258850989	1.01709946020618	1.0342706860632	1.00088560387409	0.954398134576245	0.971079017673457	0.93869092882092	0.000925101132356282	0.0022379985980344	0.00217125753957062
258	0.405465108108164	0.34	0.887442308007763	0.861070702939487	0.91381391307604	0.521019339200755	0.493735780255141	0.483653846572348	0.503817713937933	0.25	0.14	0.44	0.781833440001618	0.798131031655129	0.81442862330864	1.87277554945504	1.91181421114701	1.95085287283899	1.81388286378611	1.85123433647503	1.88826212234755	0.887442308007763	0.356071111227925	-0.000688865848708948	-0.700033002525863	-0.154093770893778	-0.146892799123649	-0.160893258850989	1.01709946020618	1.0342706860632	1.00088560387409	0.954398134576245	0.971079017673457	0.93869092882092	0.000925101132356282	0.0022379985980344	0.00217125753957062
258	0.405465108108164	0.34	0.887545189615693	0.861327939556423	0.913762439674962	0.536908791123138	0.502499048303892	0.492560214641393	0.512437881966392	0.25	0.14	0.45	0.795609191628196	0.811662919032275	0.827716646436355	1.90426117226874	1.94268517501714	1.98110917776554	1.84135633706708	1.87828164994896	1.91450660972537	0.887545189615693	0.362826493147075	-0.00214305008936694	-0.695548654480439	-0.154093770893778	-0.146892799123649	-0.160893258850989	1.01709946020618	1.0342706860632	1.00088560387409	0.954398134576245	0.971079017673457	0.93869092882092	0.000925101132356282	0.0022379985980344	0.00217125753957062
258	0.405465108108164	0.34	0.887637255248943	0.861216263616912	0.914058246880974	0.525023048754171	0.496516242791681	0.486458565166706	0.506573920416656	0.25	0.14	0.44	0.786331981827222	0.802589632829247	0.818847283831272	1.88346513467654	1.92240634467655	1.96134755467655	1.82673134981777	1.86542350692555	1.90331044745872	0.887637255248943	0.358573613671402	0.00232825539240631	-0.694704832382386	-0.154093770893778	-0.146892799123649	-0.160893258850989	1.01709946020618	1.0342706860632	1.00088560387409	0.954398134576245	0.971079017673457	0.93869092882092	0.000925101132356282	0.0022379985980344	0.00217125753957062
258	0.405465108108164	0.34	0.887652533657339	0.861446473518773	0.913858593795905	0.514703844895056	0.491136695436294	0.480980190809984	0.501293200062603	0.25	0.14	0.44	0.775557503019503	0.791934379901109	0.808311256782715	1.85300119026558	1.89212965235421	1.93125811444284	1.79894363171529	1.83691998012151	1.87519262173659	0.887652533657339	0.361487977176863	-0.00166847371336034	-0.693367471469768	-0.154093770893778	-0.146892799123649	-0.160893258850989	1.01709946020618	1.0342706860632	1.00088560387409	0.954398134576245	0.971079017673457	0.93869092882092	0.000925101132356282	0.0022379985980344	0.00217125753957062
258	0.405465108108164	0.34	0.887963170839187	0.861884506178638	0.914041835499735	0.522825002659101	0.491277526214438	0.481282021436204	0.501273030992673	0.25	0.14	0.45	0.770015438265496	0.786007502480838	0.801999566696179	1.82533417941388	1.86324362896648	1.90115307851907	1.76404063356155	1.8011704414142	1.83821137278714	0.887963170839187	0.362849842823193	0.00046859033581739	-0.691063553634836	-0.154093770893778	-0.146892799123649	-0.160893258850989	1.01709946020618	1.0342706860632	1.00088560387409	0.954398134576245	0.971079017673457	0.93869092882092	0.000925101132356282	0.0022379985980344	0.00217125753957062
258	0.405465108108164	0.34	0.888646931268218	0.862115839540989	0.915178022995448	0.527382011128874	0.502626919289511	0.492493514759359	0.512760323819663	0.25	0.14	0.45	0.789554281948791	0.805799923155681	0.822045564362571	1.87547742146452	1.91406670402218	1.95265598657984	1.81648585157194	1.8542365344051	1.89189652018977	0.888646931268218	0.361414254364658	-0.00595134767113852	-0.696640693015809	-0.154093770893778	-0.146892799123649	-0.160893258850989	1.01709946020618	1.0342706860632	1.00088560387409	0.954398134576245	0.971079017673457	0.93869092882092	0.000925101132356282	0.0022379985980344	0.00217125753957062
258	0.405465108108164	0.34	0.888787164318996	0.862447613687317	0.915126714950675	0.530288067209174	0.505116756103471	0.494992367349025	0.515241144857918	0.25	0.14	0.44	0.796727601008804	0.813023569383449	0.829319537758095	1.9001419367184	1.93900672923832	1.97787152175824	1.84483891178049	1.88286336017703	1.92075923596955	0.888787164318996	0.363077345741379	0.00236841731413616	-0.689108436884671	-0.154093770893778	-0.146892799123649	-0.160893258850989	1.01709946020618	1.0342706860632	1.00088560387409	0.954398134576245	0.971079017673457	0.93869092882092	0.000925101132356282	0.0022379985980344	0.00217125753957062
258	0.405465108108164	0.34	0.888895275491524	0.862690661192637	0.915099889790411	0.524190705326621	0.504996147044161	0.494749611870273	0.515242682218049	0.26	0.14	0.45	0.788042787282407	0.804363584600253	0.820684381918099	1.85974474269124	1.89826107390857	1.93677740512589	1.80082742734131	1.8386429475324	1.87538096101215	0.888895275491524	0.365084945289863	-0.00179980187889093	-0.687709490323263	-0.154093770893778	-0.146892799123649	-0.160893258850989	1.01709946020618	1.0342706860632	1.00088560387409	0.954398134576245	0.971079017673457	0.93869092882092	0.000925101132356282	0.0022379985980344	0.00217125753957062
258	0.405465108108164	0.34	0.889626274690155	0.863021521711533	0.916231027668778	0.520232259382384	0.498577578132483	0.488380710225048	0.508774446039917	0.25	0.14	0.44	0.793406754323056	0.80997224043116	0.826537726539263	1.91015470919112	1.95003670052409	1.98991869185707	1.84907914310027	1.88788665618232	1.92666569309234	0.889626274690155	0.359497892759275	-0.00375445312758345	-0.698700656023481	-0.154093770893778	-0.146892799123649	-0.160893258850989	1.01709946020618	1.0342706860632	1.00088560387409	0.954398134576245	0.971079017673457	0.93869092882092	0.000925101132356282	0.0022379985980344	0.00217125753957062
258	0.405465108108164	0.34	0.889700699163565	0.863500499202311	0.915900899124819	0.521151610062721	0.494573233884188	0.484476875675297	0.504669592093079	0.25	0.14	0.43	0.78326959049211	0.799592702609106	0.815915814726101	1.87647325372229	1.91557841454669	1.95468357537108	1.82440466941712	1.86164842215271	1.90054687816178	0.889700699163565	0.360261050708332	0.00477648603560687	-0.690969286222914	-0.154093770893778	-0.146892799123649	-0.160893258850989	1.01709946020618	1.0342706860632	1.00088560387409	0.954398134576245	0.971079017673457	0.93869092882092	0.000925101132356282	0.0022379985980344	0.00217125753957062
258	0.405465108108164	0.34	0.88996618818022	0.863354602751495	0.916577773608944	0.513929655545097	0.488293681062807	0.478180308757328	0.498407053368286	0.25	0.14	0.44	0.767740511656221	0.783977996734928	0.800215481813634	1.82637827207759	1.86500563313342	1.90363299418925	1.77093372232421	1.80802126526839	1.84497068246612	0.88996618818022	0.360999650515403	0.00452818842957945	-0.686640067280504	-0.154093770893778	-0.146892799123649	-0.160893258850989	1.01709946020618	1.0342706860632	1.00088560387409	0.954398134576245	0.971079017673457	0.93869092882092	0.000925101132356282	0.0022379985980344	0.00217125753957062
258	0.405465108108164	0.34	0.890081574651214	0.86343084223747	0.916732307064957	0.516909629294077	0.501897521354293	0.491564219931466	0.512230822777121	0.25	0.14	0.44	0.788642752333858	0.80522102012546	0.821799287917063	1.87469727394042	1.91410578095275	1.95351428796508	1.82185660273763	1.86027563147068	1.8984791955188	0.890081574651214	0.360317240424986	-0.00372959457899172	-0.693478265941636	-0.154093770893778	-0.146892799123649	-0.160893258850989	1.01709946020618	1.0342706860632	1.00088560387409	0.954398134576245	0.971079017673457	0.93869092882092	0.000925101132356282	0.0022379985980344	0.00217125753957062
258	0.405465108108164	0.34	0.890684356001433	0.864161851706422	0.917206860296444	0.527115877095471	0.497499568430913	0.48746417984321	0.507534957018615	0.24	0.14	0.44	0.794745673672059	0.811107043375695	0.827468413079331	1.92038382722255	1.95991862534847	1.99945342347439	1.86082369781687	1.89886028297242	1.937042026263	0.890684356001433	0.353832947052018	-0.000862957541965878	-0.702036949291353	-0.154093770893778	-0.146892799123649	-0.160893258850989	1.01709946020618	1.0342706860632	1.00088560387409	0.954398134576245	0.971079017673457	0.93869092882092	0.000925101132356282	0.0022379985980344	0.00217125753957062
258	0.405465108108164	0.34	0.890929040788362	0.86439961611532	0.917458465461403	0.523053275412879	0.498960463921241	0.48881328600886	0.509107641833621	0.25	0.14	0.44	0.787242646675598	0.80358486040971	0.819927074143823	1.87863391797088	1.91763210632523	1.95663029467958	1.82025105585493	1.85829695661044	1.89584991393829	0.890929040788362	0.35907004668801	0.00241328551097321	-0.692634642821134	-0.154093770893778	-0.146892799123649	-0.160893258850989	1.01709946020618	1.0342706860632	1.00088560387409	0.954398134576245	0.971079017673457	0.93869092882092	0.000925101132356282	0.0022379985980344	0.00217125753957062
258	0.405465108108164	0.34	0.891308004482646	0.865031467907315	0.917584541057978	0.514926566074249	0.492112252153491	0.481940109511984	0.502284394794997	0.25	0.14	0.45	0.770978939842278	0.787251724769049	0.803524509695821	1.82740531832015	1.86597572820079	1.90454613808144	1.76957115708577	1.80632013324179	1.84425489211642	0.891308004482646	0.366853935669595	0.000159471520308677	-0.685883256932676	-0.154093770893778	-0.146892799123649	-0.160893258850989	1.01709946020618	1.0342706860632	1.00088560387409	0.954398134576245	0.971079017673457	0.93869092882092	0.000925101132356282	0.0022379985980344	0.00217125753957062
258	0.405465108108164	0.34	0.891444095169299	0.864809503260828	0.91807868707777	0.514941692938053	0.495979252994063	0.485727488447703	0.506231017540423	0.25	0.14	0.44	0.782028475454986	0.798533968739985	0.815039462024985	1.8656007257802	1.90497609537137	1.94435146496253	1.81165578680115	1.85016545489364	1.88805054542836	0.891444095169299	0.359755206313646	-0.000729344781312345	-0.692476139227332	-0.154093770893778	-0.146892799123649	-0.160893258850989	1.01709946020618	1.0342706860632	1.00088560387409	0.954398134576245	0.971079017673457	0.93869092882092	0.000925101132356282	0.0022379985980344	0.00217125753957062
258	0.405465108108164	0.34	0.89162260952558	0.865227293231949	0.918017925819211	0.517366022200379	0.49295462622819	0.48281471601066	0.50309453644572	0.25	0.14	0.44	0.780460324976122	0.796851286894167	0.813242248812212	1.86944588053385	1.908707346178	1.94796881182216	1.81191161028582	1.84949905359749	1.88864076883571	0.89162260952558	0.359499284131886	-0.00295045283832049	-0.696506954660371	-0.154093770893778	-0.146892799123649	-0.160893258850989	1.01709946020618	1.0342706860632	1.00088560387409	0.954398134576245	0.971079017673457	0.93869092882092	0.000925101132356282	0.0022379985980344	0.00217125753957062
258	0.405465108108164	0.34	0.893294842368643	0.866946654183509	0.919643030553777	0.525103224994025	0.50064789339145	0.490508153175646	0.510787633607255	0.25	0.14	0.44	0.789725935648291	0.806051078823412	0.822376221998534	1.88396497686393	1.92291013061397	1.96185528436401	1.82523503089114	1.86241894829411	1.90014972112126	0.893294842368643	0.364008449720279	0.00286571428955248	-0.690170042284384	-0.154093770893778	-0.146892799123649	-0.160893258850989	1.01709946020618	1.0342706860632	1.00088560387409	0.954398134576245	0.971079017673457	0.93869092882092	0.000925101132356282	0.0022379985980344	0.00217125753957062
258	0.405465108108164	0.34	0.893323504096412	0.866746446643446	0.919900561549378	0.521918960001432	0.505776318263002	0.495467120238308	0.516085516287695	0.25	0.14	0.44	0.79503285221997	0.811575122685325	0.82811739315068	1.89019520577661	1.92952454951249	1.96885389324836	1.83226468164309	1.87027476229483	1.90887749866918	0.893323504096412	0.363709157191149	0.00255035202293257	-0.686174576065976	-0.154093770893778	-0.146892799123649	-0.160893258850989	1.01709946020618	1.0342706860632	1.00088560387409	0.954398134576245	0.971079017673457	0.93869092882092	0.000925101132356282	0.0022379985980344	0.00217125753957062
258	0.405465108108164	0.34	0.893383745065296	0.867089429945084	0.919678060185508	0.527772359826055	0.50381949103733	0.493669994179229	0.513968987895431	0.25	0.14	0.45	0.787345759479286	0.803533016971733	0.819720274464181	1.86051661631363	1.89876748789661	1.93701835947959	1.79846991204103	1.83663689491416	1.87346354380125	0.893383745065296	0.366257200997628	0.00184196036895244	-0.683316186597428	-0.154093770893778	-0.146892799123649	-0.160893258850989	1.01709946020618	1.0342706860632	1.00088560387409	0.954398134576245	0.971079017673457	0.93869092882092	0.000925101132356282	0.0022379985980344	0.00217125753957062
258	0.405465108108164	0.34	0.894688541685319	0.868419875272617	0.920957208098021	0.519825067712053	0.495112192471489	0.484977935284163	0.505246449658816	0.25	0.14	0.45	0.781551504710925	0.797883059978984	0.814214615247043	1.86622785098671	1.90522515712388	1.94422246326105	1.80299071447575	1.84094777232564	1.87889981015126	0.894688541685319	0.363444105881371	-0.00740755406362604	-0.698020387156822	-0.154093770893778	-0.146892799123649	-0.160893258850989	1.01709946020618	1.0342706860632	1.00088560387409	0.954398134576245	0.971079017673457	0.93869092882092	0.000925101132356282	0.0022379985980344	0.00217125753957062
258	0.405465108108164	0.34	0.896142134217997	0.86957980255486	0.922704465881134	0.51542718503213	0.493295322136804	0.483108938517079	0.503481705756529	0.25	0.14	0.45	0.779101242310695	0.795528643047973	0.811956043785251	1.86173763676813	1.90099249681193	1.94024735685574	1.80105359509285	1.84098024554336	1.87765755780829	0.896142134217997	0.360298504811288	0.0058034238027473	-0.685793693632586	-0.154093770893778	-0.146892799123649	-0.160893258850989	1.01709946020618	1.0342706860632	1.00088560387409	0.954398134576245	0.971079017673457	0.93869092882092	0.000925101132356282	0.0022379985980344	0.00217125753957062
258	0.405465108108164	0.34	0.896207753486023	0.869799249146716	0.922616257825331	0.506704333802542	0.488818979501299	0.478547297433651	0.499090661568946	0.25	0.14	0.44	0.769311265416724	0.785823992103924	0.802336718791125	1.83247549068506	1.87180829172273	1.9111410927604	1.77782034135334	1.8165232650878	1.85416101550894	0.896207753486023	0.362870650144603	0.00247387425740455	-0.686135366507371	-0.154093770893778	-0.146892799123649	-0.160893258850989	1.01709946020618	1.0342706860632	1.00088560387409	0.954398134576245	0.971079017673457	0.93869092882092	0.000925101132356282	0.0022379985980344	0.00217125753957062
258	0.405465108108164	0.34	0.896527842369617	0.870099702453969	0.922955982285265	0.525384953172762	0.498178157050255	0.48809413502503	0.508262179075481	0.25	0.14	0.44	0.781370684211014	0.797513798057373	0.813656911903732	1.85333990576508	1.89162989756965	1.92991988937421	1.79659434144183	1.83289720707771	1.87042108829646	0.896527842369617	0.361502179471939	-0.00935078066539882	-0.701114253696481	-0.154093770893778	-0.146892799123649	-0.160893258850989	1.01709946020618	1.0342706860632	1.00088560387409	0.954398134576245	0.971079017673457	0.93869092882092	0.000925101132356282	0.0022379985980344	0.00217125753957062
258	0.405465108108164	0.34	0.89685045775566	0.870140799646031	0.923560115865289	0.516455147768952	0.495768806883466	0.485552393843705	0.505985219923227	0.25	0.14	0.44	0.782557965067333	0.799023614294996	0.81548926352266	1.86882645424005	1.90814806648669	1.94746967873332	1.8131274156779	1.85047825958002	1.88883245428631	0.89685045775566	0.358593941314323	0.00186270436476488	-0.690820472306498	-0.154093770893778	-0.146892799123649	-0.160893258850989	1.01709946020618	1.0342706860632	1.00088560387409	0.954398134576245	0.971079017673457	0.93869092882092	0.000925101132356282	0.0022379985980344	0.00217125753957062
258	0.405465108108164	0.34	0.897053094256396	0.870417937268746	0.923688251244046	0.525758978799171	0.50524554695672	0.495026135814162	0.515464958099278	0.24	0.14	0.44	0.807941284526487	0.824620573897831	0.841299863269175	1.95442488450889	1.99477239345242	2.03511990239595	1.89253846576131	1.93122928933423	1.97106617436275	0.897053094256396	0.356779331658158	0.00155448077984086	-0.69740279964	-0.154093770893778	-0.146892799123649	-0.160893258850989	1.01709946020618	1.0342706860632	1.00088560387409	0.954398134576245	0.971079017673457	0.93869092882092	0.000925101132356282	0.0022379985980344	0.00217125753957062
258	0.405465108108164	0.34	0.897627715258858	0.871256401988127	0.923999028529589	0.536941196174142	0.504186378191612	0.494214820973024	0.514157935410201	0.25	0.14	0.44	0.794816176404969	0.810852836264092	0.826889496123216	1.89399287211858	1.93220714148984	1.97042141086109	1.83601681872508	1.87286448045988	1.90943582850011	0.897627715258858	0.357167196745533	-0.00529060420022375	-0.704126595765469	-0.154093770893778	-0.146892799123649	-0.160893258850989	1.01709946020618	1.0342706860632	1.00088560387409	0.954398134576245	0.971079017673457	0.93869092882092	0.000925101132356282	0.0022379985980344	0.00217125753957062
258	0.405465108108164	0.34	0.897960894618912	0.871327186394843	0.924594602842981	0.536920408142178	0.507578461627182	0.497539397738068	0.517617525516297	0.25	0.14	0.44	0.802457711526203	0.818649241827015	0.834840772127828	1.91775554220075	1.9564509108477	1.99514627949465	1.85725095825944	1.89427869602101	1.93218050976669	0.897960894618912	0.359084017049684	0.00598555681569393	-0.689915768576741	-0.154093770893778	-0.146892799123649	-0.160893258850989	1.01709946020618	1.0342706860632	1.00088560387409	0.954398134576245	0.971079017673457	0.93869092882092	0.000925101132356282	0.0022379985980344	0.00217125753957062
258	0.405465108108164	0.34	0.898007074149549	0.871560042445017	0.924454105854081	0.51752929167769	0.494007493461609	0.483849247770552	0.504165739152665	0.25	0.14	0.44	0.775203446386619	0.791478571552636	0.807753696718653	1.84021187630035	1.87884648087851	1.91748108545668	1.78877209661575	1.82654695439872	1.86322487828357	0.898007074149549	0.360749474712066	-0.00623555324207112	-0.693428727483878	-0.154093770893778	-0.146892799123649	-0.160893258850989	1.01709946020618	1.0342706860632	1.00088560387409	0.954398134576245	0.971079017673457	0.93869092882092	0.000925101132356282	0.0022379985980344	0.00217125753957062
258	0.405465108108164	0.34	0.898172197378878	0.871540225089294	0.924804169668462	0.517214470812461	0.494093429697004	0.48392700998538	0.504259849408628	0.25	0.14	0.44	0.778562726052286	0.794918902255621	0.811275078458955	1.85596540006387	1.8949558321703	1.93394626427673	1.80243021640082	1.83893140065911	1.87737084872797	0.898172197378878	0.360047913281119	-0.00368232959817157	-0.696489583286235	-0.154093770893778	-0.146892799123649	-0.160893258850989	1.01709946020618	1.0342706860632	1.00088560387409	0.954398134576245	0.971079017673457	0.93869092882092	0.000925101132356282	0.0022379985980344	0.00217125753957062
258	0.405465108108164	0.34	0.898207860416769	0.871756571704581	0.924659149128957	0.536892521644174	0.510058356567275	0.499969678708519	0.520147034426032	0.25	0.14	0.44	0.80559761112663	0.821853426486143	0.838109241845655	1.92337205230609	1.96218296797677	2.00099388364745	1.8638503134043	1.90138813626167	1.93920357563899	0.898207860416769	0.361269999674294	0.00827498529996268	-0.683699995872333	-0.154093770893778	-0.146892799123649	-0.160893258850989	1.01709946020618	1.0342706860632	1.00088560387409	0.954398134576245	0.971079017673457	0.93869092882092	0.000925101132356282	0.0022379985980344	0.00217125753957062
258	0.405465108108164	0.34	0.898635825191811	0.872154109259036	0.925117541124586	0.52084887344051	0.495615109000269	0.485491343017529	0.505738874983008	0.25	0.14	0.45	0.778330304733948	0.794560530001046	0.810790755268144	1.84882058100401	1.88737333209906	1.92592608319411	1.79181885708658	1.82924175302219	1.86701317222666	0.898635825191811	0.36171510486018	-0.00630931580034943	-0.697080146999249	-0.154093770893778	-0.146892799123649	-0.160893258850989	1.01709946020618	1.0342706860632	1.00088560387409	0.954398134576245	0.971079017673457	0.93869092882092	0.000925101132356282	0.0022379985980344	0.00217125753957062
258	0.405465108108164	0.34	0.899017062301703	0.872254452812136	0.925779671791269	0.521083235336745	0.496801907691111	0.486658663236671	0.506945152145551	0.25	0.14	0.43	0.78714057228929	0.803546648761117	0.819952725232944	1.88658491837541	1.92590630204065	1.96522768570589	1.8334454629324	1.8718749198294	1.90947195806321	0.899017062301703	0.355407335060247	-0.00268760760133705	-0.69914624076266	-0.154093770893778	-0.146892799123649	-0.160893258850989	1.01709946020618	1.0342706860632	1.00088560387409	0.954398134576245	0.971079017673457	0.93869092882092	0.000925101132356282	0.0022379985980344	0.00217125753957062
258	0.405465108108164	0.34	0.899703535832079	0.87297251268091	0.926434558983248	0.524751847887377	0.500904205340203	0.490752124301653	0.511056286378754	0.25	0.14	0.45	0.789539829283414	0.805872865725089	0.822205902166765	1.88212472327362	1.92105982262245	1.95999492197128	1.82305350255464	1.8600564581539	1.89774350705082	0.899703535832079	0.360263416657799	0.00490950416752337	-0.687619847481778	-0.154093770893778	-0.146892799123649	-0.160893258850989	1.01709946020618	1.0342706860632	1.00088560387409	0.954398134576245	0.971079017673457	0.93869092882092	0.000925101132356282	0.0022379985980344	0.00217125753957062
258	0.405465108108164	0.34	0.900107413518993	0.873469217024237	0.92674561001375	0.5265779945253	0.504991065398143	0.494793565031831	0.515188565764454	0.25	0.14	0.45	0.793807561128837	0.810167622106735	0.826527683084632	1.88693581512997	1.92582481859702	1.96471382206406	1.82401108949329	1.86098320277107	1.8986385699773	0.900107413518993	0.361968665363844	-0.0026134027591294	-0.692857199776	-0.154093770893778	-0.146892799123649	-0.160893258850989	1.01709946020618	1.0342706860632	1.00088560387409	0.954398134576245	0.971079017673457	0.93869092882092	0.000925101132356282	0.0022379985980344	0.00217125753957062
258	0.405465108108164	0.34	0.900156882572673	0.873341096833005	0.926972668312341	0.51242228971638	0.499368331676342	0.488994335571136	0.509742327781548	0.25	0.14	0.43	0.788543408972964	0.805272327200446	0.822001245427927	1.88418159760364	1.92415443805017	1.9641272784967	1.83136524668607	1.87028082395919	1.90929037921966	0.900156882572673	0.355266818235538	0.00232770182963259	-0.694598259069177	-0.154093770893778	-0.146892799123649	-0.160893258850989	1.01709946020618	1.0342706860632	1.00088560387409	0.954398134576245	0.971079017673457	0.93869092882092	0.000925101132356282	0.0022379985980344	0.00217125753957062
258	0.405465108108164	0.34	0.900340143822422	0.873721120077193	0.926959167567651	0.523179664955255	0.501241728132368	0.49105073889152	0.511432717373216	0.25	0.14	0.45	0.788499406529754	0.804863477147994	0.821227547766234	1.87598924917243	1.91492246877703	1.95385568838163	1.8165241464783	1.85360627144162	1.8922110498172	0.900340143822422	0.362401612925291	0.000508249563361614	-0.688381648973632	-0.154093770893778	-0.146892799123649	-0.160893258850989	1.01709946020618	1.0342706860632	1.00088560387409	0.954398134576245	0.971079017673457	0.93869092882092	0.000925101132356282	0.0022379985980344	0.00217125753957062
258	0.405465108108164	0.34	0.900611699488403	0.873837298473353	0.927386100503452	0.527294392397404	0.501406189744498	0.491295619297674	0.511516760191321	0.25	0.14	0.45	0.792067058014756	0.808367325051768	0.82466759208878	1.89214731888014	1.93108658072549	1.97002584257084	1.83329768395551	1.87109146832337	1.90902332178326	0.900611699488403	0.359331202221072	-0.00588552776048233	-0.698429154631111	-0.154093770893778	-0.146892799123649	-0.160893258850989	1.01709946020618	1.0342706860632	1.00088560387409	0.954398134576245	0.971079017673457	0.93869092882092	0.000925101132356282	0.0022379985980344	0.00217125753957062
258	0.405465108108164	0.34	0.900982389517012	0.874288951219317	0.927675827814706	0.519491667582148	0.499436526765073	0.48920692709625	0.509666126433897	0.25	0.14	0.44	0.783560637717385	0.799945343648828	0.816330049580271	1.85950930657849	1.89839272120971	1.93727613584093	1.80375703350785	1.84140288593896	1.87933778245064	0.900982389517012	0.357580054626273	-0.00543579628095914	-0.696972492821598	-0.154093770893778	-0.146892799123649	-0.160893258850989	1.01709946020618	1.0342706860632	1.00088560387409	0.954398134576245	0.971079017673457	0.93869092882092	0.000925101132356282	0.0022379985980344	0.00217125753957062
258	0.405465108108164	0.34	0.901020067583709	0.87410659813066	0.927933537036759	0.515369704414063	0.49596083035906	0.48571822633247	0.50620343438565	0.25	0.14	0.45	0.779433260292296	0.795869592753214	0.812305925214132	1.85321162149173	1.89229130141179	1.93137098133186	1.79422013175392	1.83223726851029	1.86975940422034	0.901020067583709	0.363385871060107	-0.00540918573345554	-0.69601541676723	-0.154093770893778	-0.146892799123649	-0.160893258850989	1.01709946020618	1.0342706860632	1.00088560387409	0.954398134576245	0.971079017673457	0.93869092882092	0.000925101132356282	0.0022379985980344	0.00217125753957062
258	0.405465108108164	0.34	0.901057144296318	0.874034269525648	0.928080019066988	0.521366902877874	0.501985943437691	0.49174267961792	0.512229207257462	0.25	0.14	0.45	0.788065188710454	0.804481009361634	0.820896830012815	1.87125799120018	1.91023729902355	1.94921660684693	1.81581288490767	1.85378908571414	1.89101772436138	0.901057144296318	0.359832893543712	-0.00336881967057786	-0.692992944327599	-0.154093770893778	-0.146892799123649	-0.160893258850989	1.01709946020618	1.0342706860632	1.00088560387409	0.954398134576245	0.971079017673457	0.93869092882092	0.000925101132356282	0.0022379985980344	0.00217125753957062
258	0.405465108108164	0.34	0.901406311062333	0.874826525958923	0.927986096165742	0.532561347683661	0.502237927575703	0.492217086760024	0.512258768391383	0.25	0.14	0.44	0.797177808099403	0.813407216081437	0.82963662406347	1.91320071867272	1.95215076808376	1.99110081749481	1.85121846477896	1.88921612724639	1.92710595774564	0.901406311062333	0.359773196873697	-0.00199564242801991	-0.699525698838445	-0.154093770893778	-0.146892799123649	-0.160893258850989	1.01709946020618	1.0342706860632	1.00088560387409	0.954398134576245	0.971079017673457	0.93869092882092	0.000925101132356282	0.0022379985980344	0.00217125753957062
258	0.405465108108164	0.34	0.901610080393851	0.875076796249224	0.928143364538479	0.520780016371227	0.494637560054131	0.484532368193069	0.504742751915192	0.25	0.14	0.45	0.778875293673098	0.795119170852571	0.811363048032043	1.8551182031515	1.89380772442684	1.93249724570217	1.79703537928813	1.83467089738748	1.87200630632898	0.901610080393851	0.3621252564451	-0.00449984584262068	-0.697124204477596	-0.154093770893778	-0.146892799123649	-0.160893258850989	1.01709946020618	1.0342706860632	1.00088560387409	0.954398134576245	0.971079017673457	0.93869092882092	0.000925101132356282	0.0022379985980344	0.00217125753957062
258	0.405465108108164	0.34	0.901732802663124	0.875267844923939	0.92819776040231	0.510692081169738	0.492451945060792	0.482186150111944	0.502717740009639	0.25	0.14	0.45	0.768895628857258	0.785265499416752	0.801635369976246	1.81659990509756	1.85527551227851	1.89395111945947	1.76368591865689	1.80091823412656	1.83817727682836	0.901732802663124	0.36557237957066	-0.00146587157842238	-0.684966850905799	-0.154093770893778	-0.146892799123649	-0.160893258850989	1.01709946020618	1.0342706860632	1.00088560387409	0.954398134576245	0.971079017673457	0.93869092882092	0.000925101132356282	0.0022379985980344	0.00217125753957062
258	0.405465108108164	0.34	0.90186121321721	0.875047043952751	0.928675382481669	0.522583168906285	0.50403297012074	0.493772972325839	0.514292967915642	0.25	0.14	0.44	0.796227640036256	0.812772275504114	0.829316910971971	1.90249003857219	1.94202145218649	1.98155286580078	1.84220360178173	1.88017562131881	1.91839405435793	0.90186121321721	0.356093156007561	0.000511820604528551	-0.69715628303201	-0.154093770893778	-0.146892799123649	-0.160893258850989	1.01709946020618	1.0342706860632	1.00088560387409	0.954398134576245	0.971079017673457	0.93869092882092	0.000925101132356282	0.0022379985980344	0.00217125753957062
258	0.405465108108164	0.34	0.902730737362283	0.875863486575825	0.929597988148741	0.501314171549532	0.492052366907345	0.48160066498007	0.50250406883462	0.25	0.14	0.44	0.780779501799041	0.797723985511636	0.814668469224231	1.87579511083616	1.91650363306362	1.95721215529107	1.82534210634872	1.86496972246683	1.90400374479475	0.902730737362283	0.358377653509789	-0.00629376151842299	-0.699814208331885	-0.154093770893778	-0.146892799123649	-0.160893258850989	1.01709946020618	1.0342706860632	1.00088560387409	0.954398134576245	0.971079017673457	0.93869092882092	0.000925101132356282	0.0022379985980344	0.00217125753957062
258	0.405465108108164	0.34	0.902882512801158	0.876281199638393	0.929483825963923	0.524888750412691	0.496642597252978	0.486579650870342	0.506705543635615	0.25	0.14	0.44	0.784605738807056	0.800832158195951	0.817058577584845	1.87466663616954	1.91343658845042	1.95220654073131	1.81649030720085	1.85421339861384	1.8912114336537	0.902882512801158	0.36040446796548	0.00626100344720603	-0.687014763440429	-0.154093770893778	-0.146892799123649	-0.160893258850989	1.01709946020618	1.0342706860632	1.00088560387409	0.954398134576245	0.971079017673457	0.93869092882092	0.000925101132356282	0.0022379985980344	0.00217125753957062
258	0.405465108108164	0.34	0.902913383664536	0.876269472814364	0.929557294514708	0.531538049769007	0.504131639171514	0.494052322174416	0.514210956168612	0.25	0.14	0.44	0.794147689861243	0.810349346951722	0.826551004042201	1.89141993047706	1.93000738406903	1.96859483766099	1.83205187758588	1.86913525427854	1.90642404944077	0.902913383664536	0.358958076465698	0.00453538734175768	-0.690466995072661	-0.154093770893778	-0.146892799123649	-0.160893258850989	1.01709946020618	1.0342706860632	1.00088560387409	0.954398134576245	0.971079017673457	0.93869092882092	0.000925101132356282	0.0022379985980344	0.00217125753957062
258	0.405465108108164	0.34	0.903671330904276	0.876969010463331	0.93037365134522	0.514517083006446	0.49732996433679	0.487041539923311	0.507618388750269	0.25	0.14	0.45	0.780511696695629	0.796999480461575	0.813487264227521	1.8532757336028	1.89242493493275	1.9315741362627	1.79406204993676	1.83283467272784	1.87124142212244	0.903671330904276	0.366823478553179	-0.00379010295716684	-0.685881191886652	-0.154093770893778	-0.146892799123649	-0.160893258850989	1.01709946020618	1.0342706860632	1.00088560387409	0.954398134576245	0.971079017673457	0.93869092882092	0.000925101132356282	0.0022379985980344	0.00217125753957062
258	0.405465108108164	0.34	0.90368611554967	0.876885962366149	0.930486268733191	0.524845456041805	0.494434381696181	0.48441530840952	0.504453454982842	0.25	0.14	0.45	0.779916510670855	0.796047381314775	0.812178251958695	1.86056404469396	1.89904575077282	1.93752745685168	1.79709667690123	1.83428964161691	1.87140230546841	0.90368611554967	0.360249406691401	-0.00553962357474774	-0.700859498424743	-0.154093770893778	-0.146892799123649	-0.160893258850989	1.01709946020618	1.0342706860632	1.00088560387409	0.954398134576245	0.971079017673457	0.93869092882092	0.000925101132356282	0.0022379985980344	0.00217125753957062
258	0.405465108108164	0.34	0.904605638658701	0.877765881382294	0.931445395935108	0.529848957921816	0.506038621287073	0.495886811053565	0.516190431520581	0.25	0.14	0.45	0.792333452824933	0.808554127937565	0.824774803050197	1.87574735221552	1.9141477104046	1.95254806859368	1.81962471898765	1.85615468773336	1.89353165702867	0.904605638658701	0.361538030650504	-0.00236875448188156	-0.69056678738289	-0.154093770893778	-0.146892799123649	-0.160893258850989	1.01709946020618	1.0342706860632	1.00088560387409	0.954398134576245	0.971079017673457	0.93869092882092	0.000925101132356282	0.0022379985980344	0.00217125753957062
258	0.405465108108164	0.34	0.904618415703459	0.877847854164628	0.931388977242291	0.513775732006347	0.492948870493866	0.482735935538698	0.503161805449033	0.25	0.14	0.44	0.781800362563185	0.798340412024956	0.814880461486726	1.8762412866507	1.9159357216618	1.9556301566729	1.81668060743087	1.85491723146182	1.8941432628892	0.904618415703459	0.35788823908841	-0.0019140575480603	-0.699780785726455	-0.154093770893778	-0.146892799123649	-0.160893258850989	1.01709946020618	1.0342706860632	1.00088560387409	0.954398134576245	0.971079017673457	0.93869092882092	0.000925101132356282	0.0022379985980344	0.00217125753957062
258	0.405465108108164	0.34	0.905138163652437	0.878403367636436	0.931872959668438	0.51277921956929	0.488104857535811	0.477972092068521	0.498237623003101	0.24	0.14	0.44	0.77759931985129	0.794084030290091	0.810568740728892	1.87481850656458	1.91456370620278	1.95430890584099	1.81959553289719	1.8582777581973	1.89679988805687	0.905138163652437	0.355820177427253	-0.00252986709937511	-0.703070246977786	-0.154093770893778	-0.146892799123649	-0.160893258850989	1.01709946020618	1.0342706860632	1.00088560387409	0.954398134576245	0.971079017673457	0.93869092882092	0.000925101132356282	0.0022379985980344	0.00217125753957062
258	0.405465108108164	0.34	0.905175818382147	0.878328927599469	0.932022709164825	0.518253637360721	0.502003396082196	0.491695693813472	0.51231109835092	0.25	0.14	0.44	0.789638511114159	0.806192161623798	0.822745812133439	1.87894785792405	1.91833733263701	1.95772680734997	1.82296082156664	1.86128219508405	1.90060887019493	0.905175818382147	0.360197995459059	-0.00616947182916407	-0.69779972989169	-0.154093770893778	-0.146892799123649	-0.160893258850989	1.01709946020618	1.0342706860632	1.00088560387409	0.954398134576245	0.971079017673457	0.93869092882092	0.000925101132356282	0.0022379985980344	0.00217125753957062
258	0.405465108108164	0.34	0.90518119216016	0.87853641016956	0.931825974150761	0.522329236214007	0.495083049702641	0.485000104935771	0.50516599446951	0.25	0.14	0.44	0.787999197248673	0.804381363564385	0.820763529880097	1.89734390059834	1.93678886887525	1.97623383715215	1.8364914896639	1.87377469701687	1.91259708272869	0.90518119216016	0.359028539002214	0.00271854768170469	-0.695202246743185	-0.154093770893778	-0.146892799123649	-0.160893258850989	1.01709946020618	1.0342706860632	1.00088560387409	0.954398134576245	0.971079017673457	0.93869092882092	0.000925101132356282	0.0022379985980344	0.00217125753957062
258	0.405465108108164	0.34	0.905549962780002	0.878566145670459	0.932533779889546	0.518162492587093	0.499679702935785	0.489417840423088	0.509941565448482	0.25	0.14	0.44	0.791358860326553	0.807951667437662	0.824544474548771	1.89609897155127	1.93585540327371	1.97561183499615	1.84180195654188	1.8797657489446	1.91893380406332	0.905549962780002	0.358444178186457	0.00275693841214343	-0.688836472915684	-0.154093770893778	-0.146892799123649	-0.160893258850989	1.01709946020618	1.0342706860632	1.00088560387409	0.954398134576245	0.971079017673457	0.93869092882092	0.000925101132356282	0.0022379985980344	0.00217125753957062
258	0.405465108108164	0.34	0.905750705219542	0.878929932346322	0.932571478092762	0.533623185369493	0.509882632919131	0.499730938928343	0.520034326909918	0.25	0.14	0.44	0.807396560023878	0.823798271761306	0.840199983498734	1.9329721895716	1.97223920434422	2.01150621911684	1.87441436019578	1.912293388118	1.95117061116042	0.905750705219542	0.357230122729815	-0.00369550020581073	-0.699855502255409	-0.154093770893778	-0.146892799123649	-0.160893258850989	1.01709946020618	1.0342706860632	1.00088560387409	0.954398134576245	0.971079017673457	0.93869092882092	0.000925101132356282	0.0022379985980344	0.00217125753957062
258	0.405465108108164	0.34	0.9060270616551	0.879199389476063	0.932854733834137	0.512301486740771	0.493134547503449	0.482887576564457	0.503381518442441	0.25	0.14	0.44	0.773665137322015	0.790082466247833	0.806499795173651	1.83656600271829	1.87553830055889	1.91451059839948	1.78475560206517	1.82233998881438	1.86065543221368	0.9060270616551	0.360575301459724	-0.00704987761736798	-0.695823324903699	-0.154093770893778	-0.146892799123649	-0.160893258850989	1.01709946020618	1.0342706860632	1.00088560387409	0.954398134576245	0.971079017673457	0.93869092882092	0.000925101132356282	0.0022379985980344	0.00217125753957062
258	0.405465108108164	0.34	0.906357786750018	0.879362360595665	0.933353212904372	0.50140312080323	0.486231365376232	0.475905144746929	0.496557586005535	0.25	0.14	0.44	0.765973120561659	0.782593254902172	0.799213389242685	1.82671696921158	1.86635319222699	1.9059894152424	1.77210985339813	1.81037734542203	1.8500255105258	0.906357786750018	0.358253730618938	-0.00552759148524769	-0.696983779724874	-0.154093770893778	-0.146892799123649	-0.160893258850989	1.01709946020618	1.0342706860632	1.00088560387409	0.954398134576245	0.971079017673457	0.93869092882092	0.000925101132356282	0.0022379985980344	0.00217125753957062
258	0.405465108108164	0.34	0.906555982407819	0.879793961267024	0.933318003548613	0.524422229642697	0.496206697323531	0.486143174950548	0.506270219696514	0.25	0.14	0.45	0.781721075363202	0.797903278336945	0.814085481310688	1.86251369394216	1.90106910147386	1.93962450900556	1.80408246902205	1.84158290273286	1.87893684520984	0.906555982407819	0.358835874232765	-0.00313529908902104	-0.696381748275949	-0.154093770893778	-0.146892799123649	-0.160893258850989	1.01709946020618	1.0342706860632	1.00088560387409	0.954398134576245	0.971079017673457	0.93869092882092	0.000925101132356282	0.0022379985980344	0.00217125753957062
258	0.405465108108164	0.34	0.906909024988313	0.880190597643223	0.933627452333403	0.520934718991803	0.499838670596098	0.489630387204653	0.510046953987544	0.25	0.14	0.43	0.795523032397679	0.812108858709442	0.828694685021204	1.91546182823547	1.95539721149417	1.99533259475287	1.85495600273979	1.89362031590795	1.93217040225318	0.906909024988313	0.357649652684489	-0.000649419477060958	-0.700298853782235	-0.154093770893778	-0.146892799123649	-0.160893258850989	1.01709946020618	1.0342706860632	1.00088560387409	0.954398134576245	0.971079017673457	0.93869092882092	0.000925101132356282	0.0022379985980344	0.00217125753957062
258	0.405465108108164	0.34	0.906940630701944	0.880040936154295	0.933840325249592	0.505768861501798	0.489167883949286	0.478869617789866	0.499466150108706	0.25	0.14	0.45	0.772552629632264	0.789166656303725	0.805780682975185	1.84678766023184	1.88650350387374	1.92621934751565	1.78824134464575	1.82712513975691	1.86664820831859	0.906940630701944	0.361443305764557	-0.00579208897057876	-0.697222653276496	-0.154093770893778	-0.146892799123649	-0.160893258850989	1.01709946020618	1.0342706860632	1.00088560387409	0.954398134576245	0.971079017673457	0.93869092882092	0.000925101132356282	0.0022379985980344	0.00217125753957062
258	0.405465108108164	0.34	0.90698097524354	0.88031997929909	0.93364197118799	0.522390047326133	0.503047253226493	0.492803356607506	0.513291149845479	0.25	0.14	0.45	0.789520123222016	0.805931867201546	0.822343611181077	1.87412760664477	1.91308507151559	1.9520425363864	1.81331582961262	1.85149450281373	1.88879380344246	0.90698097524354	0.361672324915409	0.00160650669863951	-0.686845253330032	-0.154093770893778	-0.146892799123649	-0.160893258850989	1.01709946020618	1.0342706860632	1.00088560387409	0.954398134576245	0.971079017673457	0.93869092882092	0.000925101132356282	0.0022379985980344	0.00217125753957062
258	0.405465108108164	0.34	0.907538750034239	0.880628994640677	0.934448505427801	0.519624233008607	0.499666520759189	0.489434927517331	0.509898114001046	0.25	0.14	0.45	0.782648761804503	0.79900996394152	0.815371166078537	1.8543043068442	1.89306837198865	1.93183243713311	1.7974292737816	1.83519442789338	1.87256440576713	0.907538750034239	0.364203385289832	-0.00308610064032514	-0.689777394073972	-0.154093770893778	-0.146892799123649	-0.160893258850989	1.01709946020618	1.0342706860632	1.00088560387409	0.954398134576245	0.971079017673457	0.93869092882092	0.000925101132356282	0.0022379985980344	0.00217125753957062
258	0.405465108108164	0.34	0.908021016406814	0.880884518615563	0.935157514198064	0.507180740575408	0.495768756594318	0.485360960358619	0.506176552830016	0.25	0.14	0.45	0.774380466730369	0.790985828028236	0.807591189326103	1.83055770067868	1.86981110814737	1.90906451561606	1.77504448810006	1.81296337569059	1.8510865150007	0.908021016406814	0.357633987799462	0.00623005562430292	-0.683724071958049	-0.154093770893778	-0.146892799123649	-0.160893258850989	1.01709946020618	1.0342706860632	1.00088560387409	0.954398134576245	0.971079017673457	0.93869092882092	0.000925101132356282	0.0022379985980344	0.00217125753957062
258	0.405465108108164	0.34	0.908047691114618	0.880846632661292	0.935248749567944	0.517344381339937	0.49396733339213	0.483806151815782	0.504128514968479	0.24	0.14	0.45	0.787736220634758	0.804280720414464	0.820825220194169	1.90085633746832	1.94077924114178	1.98070214481524	1.8380492166327	1.87710006785622	1.91502144749257	0.908047691114618	0.352976743899087	-0.000552537595130708	-0.700354062887992	-0.154093770893778	-0.146892799123649	-0.160893258850989	1.01709946020618	1.0342706860632	1.00088560387409	0.954398134576245	0.971079017673457	0.93869092882092	0.000925101132356282	0.0022379985980344	0.00217125753957062
258	0.405465108108164	0.34	0.908391268805903	0.88170116800971	0.935081369602097	0.518902441182013	0.499885421009649	0.48963453607937	0.510136305939929	0.25	0.15	0.45	0.785753395692926	0.802203762342551	0.818654128992176	1.86832403288756	1.90743886908143	1.94655370527531	1.81618995814202	1.85436223631009	1.89169734408866	0.908391268805903	0.360618944486732	0.000322293986393893	-0.687903595544916	-0.154093770893778	-0.146892799123649	-0.160893258850989	1.01709946020618	1.0342706860632	1.00088560387409	0.954398134576245	0.971079017673457	0.93869092882092	0.000925101132356282	0.0022379985980344	0.00217125753957062
258	0.405465108108164	0.34	0.908668328919391	0.881987302003505	0.935349355835277	0.521490943300903	0.490845950942647	0.480832493037752	0.500859408847542	0.25	0.14	0.46	0.768347050999624	0.784348072068163	0.800349093136701	1.81912308517574	1.85700678209927	1.89489047902281	1.75845457000666	1.79486262732375	1.83112041782658	0.908668328919391	0.364900226915688	-0.0034760867549614	-0.689017191433527	-0.154093770893778	-0.146892799123649	-0.160893258850989	1.01709946020618	1.0342706860632	1.00088560387409	0.954398134576245	0.971079017673457	0.93869092882092	0.000925101132356282	0.0022379985980344	0.00217125753957062
258	0.405465108108164	0.34	0.908856152817254	0.882111523893022	0.935600781741486	0.526088030407665	0.49973326859983	0.489632020014816	0.509834517184843	0.25	0.14	0.45	0.783648081663127	0.799814965674938	0.815981849686749	1.85830177171972	1.89663906865864	1.93497636559756	1.80189693351537	1.83989776411803	1.87681334309609	0.908856152817254	0.362988665869595	0.000584033272628382	-0.687459501297875	-0.154093770893778	-0.146892799123649	-0.160893258850989	1.01709946020618	1.0342706860632	1.00088560387409	0.954398134576245	0.971079017673457	0.93869092882092	0.000925101132356282	0.0022379985980344	0.00217125753957062
258	0.405465108108164	0.34	0.909471764089207	0.88274132823272	0.936202199945694	0.524927463215278	0.503003722851878	0.492812678715859	0.513194766987897	0.25	0.14	0.45	0.791326597745519	0.807690714644143	0.824054831542767	1.88271081154248	1.92164404074791	1.96057726995335	1.82299816287316	1.8614353300843	1.89851964870046	0.909471764089207	0.360692493708561	-0.000571648686092594	-0.691710318968381	-0.154093770893778	-0.146892799123649	-0.160893258850989	1.01709946020618	1.0342706860632	1.00088560387409	0.954398134576245	0.971079017673457	0.93869092882092	0.000925101132356282	0.0022379985980344	0.00217125753957062
258	0.405465108108164	0.34	0.909688751277991	0.882549586674588	0.936827915881394	0.507538034263809	0.489630554206523	0.479358962937617	0.499902145475429	0.25	0.14	0.44	0.76808608504586	0.784544453272829	0.801002821499798	1.82349984690196	1.86257337332881	1.90164689975566	1.77230296581882	1.81061599671415	1.84820346146455	0.909688751277991	0.357727497618106	-0.00275609248696069	-0.693355745896342	-0.154093770893778	-0.146892799123649	-0.160893258850989	1.01709946020618	1.0342706860632	1.00088560387409	0.954398134576245	0.971079017673457	0.93869092882092	0.000925101132356282	0.0022379985980344	0.00217125753957062
258	0.405465108108164	0.34	0.90998235132135	0.88288153893734	0.937083163705359	0.507648008757204	0.485621795522688	0.475436541987691	0.495807049057686	0.25	0.14	0.44	0.762787197562804	0.779128349986524	0.795469502410245	1.81328094344717	1.85212677145604	1.89097259946492	1.75889374810345	1.79594556360855	1.83400002402652	0.90998235132135	0.360585008257836	0.00400743002548308	-0.685622884854574	-0.154093770893778	-0.146892799123649	-0.160893258850989	1.01709946020618	1.0342706860632	1.00088560387409	0.954398134576245	0.971079017673457	0.93869092882092	0.000925101132356282	0.0022379985980344	0.00217125753957062
258	0.405465108108164	0.34	0.909997352503564	0.88324550598026	0.936749199026868	0.52320988028365	0.491782899032439	0.481784827355584	0.501780970709294	0.24	0.14	0.44	0.786391537118484	0.802710853352118	0.819030169585753	1.90244905653928	1.9419289673809	1.98140887822252	1.83944162109155	1.87780676355103	1.91548449524918	0.909997352503564	0.35627385555768	-0.00248219225915454	-0.702629005417031	-0.154093770893778	-0.146892799123649	-0.160893258850989	1.01709946020618	1.0342706860632	1.00088560387409	0.954398134576245	0.971079017673457	0.93869092882092	0.000925101132356282	0.0022379985980344	0.00217125753957062
258	0.405465108108164	0.34	0.910043324247151	0.882845667976472	0.937240980517831	0.520623410499648	0.494292501179855	0.484191189909629	0.504393812450081	0.25	0.14	0.44	0.776208967387662	0.79240242268739	0.808595877987118	1.84369321953102	1.88215678410096	1.92062034867091	1.78524033347835	1.82260196339791	1.85937611200285	0.910043324247151	0.355354061336574	-0.00180016742536599	-0.698762410542274	-0.154093770893778	-0.146892799123649	-0.160893258850989	1.01709946020618	1.0342706860632	1.00088560387409	0.954398134576245	0.971079017673457	0.93869092882092	0.000925101132356282	0.0022379985980344	0.00217125753957062
258	0.405465108108164	0.34	0.91049953013392	0.883362869433208	0.937636190834633	0.509390637723845	0.49088529768421	0.480625480336381	0.501145115032038	0.25	0.14	0.45	0.779231743329992	0.795865849687815	0.81249995604564	1.87215815580339	1.91212274675963	1.95208733771587	1.81246335743807	1.85104684534117	1.89012744817971	0.91049953013392	0.358193837260226	-0.00355204934579394	-0.698080780562261	-0.154093770893778	-0.146892799123649	-0.160893258850989	1.01709946020618	1.0342706860632	1.00088560387409	0.954398134576245	0.971079017673457	0.93869092882092	0.000925101132356282	0.0022379985980344	0.00217125753957062
258	0.405465108108164	0.34	0.910594168862694	0.88374485048298	0.937443487242409	0.526830233030559	0.500317021332593	0.490219016011993	0.510415026653193	0.25	0.14	0.45	0.782871805073057	0.798998155530221	0.815124505987385	1.85238575684856	1.89054298987602	1.92870022290348	1.79474937010948	1.83217995298062	1.87092892514736	0.910594168862694	0.363810643210707	0.00300995046560171	-0.685009742663075	-0.154093770893778	-0.146892799123649	-0.160893258850989	1.01709946020618	1.0342706860632	1.00088560387409	0.954398134576245	0.971079017673457	0.93869092882092	0.000925101132356282	0.0022379985980344	0.00217125753957062
258	0.405465108108164	0.34	0.910624291515384	0.883844237108269	0.937404345922498	0.518188324514108	0.497773407336076	0.487551223018823	0.507995591653328	0.25	0.14	0.44	0.791877531650304	0.808480337064471	0.825083142478637	1.90602574043058	1.94598820080853	1.98595066118648	1.84783665027191	1.88706116702417	1.92560444735942	0.910624291515384	0.35568784626151	-0.00349762442370241	-0.700323204416447	-0.154093770893778	-0.146892799123649	-0.160893258850989	1.01709946020618	1.0342706860632	1.00088560387409	0.954398134576245	0.971079017673457	0.93869092882092	0.000925101132356282	0.0022379985980344	0.00217125753957062
258	0.405465108108164	0.34	0.911335968932163	0.884014120598374	0.938657817265952	0.519065111627173	0.499314734738622	0.489078888058999	0.509550581418245	0.25	0.14	0.44	0.789753262545793	0.806281870726434	0.822810478907076	1.88967952236001	1.92922829524052	1.96877706812104	1.83149169313729	1.87010749167462	1.90866386320749	0.911335968932163	0.353182239692006	0.000416718409272596	-0.697019120536111	-0.154093770893778	-0.146892799123649	-0.160893258850989	1.01709946020618	1.0342706860632	1.00088560387409	0.954398134576245	0.971079017673457	0.93869092882092	0.000925101132356282	0.0022379985980344	0.00217125753957062
258	0.405465108108164	0.34	0.911473855243807	0.88462684639592	0.938320864091695	0.524440350105158	0.497723737891272	0.487629815253358	0.507817660529187	0.25	0.14	0.44	0.790044100017572	0.806397989334153	0.822751878650734	1.89680385073919	1.9360676338996	1.97533141706001	1.8337972305258	1.87087282835629	1.90822522869131	0.911473855243807	0.354791453283017	0.00326257232362292	-0.69893908723012	-0.154093770893778	-0.146892799123649	-0.160893258850989	1.01709946020618	1.0342706860632	1.00088560387409	0.954398134576245	0.971079017673457	0.93869092882092	0.000925101132356282	0.0022379985980344	0.00217125753957062
258	0.405465108108164	0.34	0.911595462097152	0.884564697300834	0.938626226893471	0.513845887983186	0.494831076830711	0.484580585712981	0.505081567948441	0.25	0.14	0.44	0.78209744798105	0.798641410285964	0.815185372590879	1.87040895104037	1.90997432139245	1.94953969174453	1.81460011986001	1.85329587071494	1.89154890133611	0.911595462097152	0.357497504014596	-0.000964251097973976	-0.696215854188669	-0.154093770893778	-0.146892799123649	-0.160893258850989	1.01709946020618	1.0342706860632	1.00088560387409	0.954398134576245	0.971079017673457	0.93869092882092	0.000925101132356282	0.0022379985980344	0.00217125753957062
258	0.405465108108164	0.34	0.912037378771708	0.884753496186279	0.939321261357136	0.520712782052175	0.500738402786198	0.490507195778314	0.510969609794082	0.25	0.14	0.44	0.785835521430095	0.80222681183949	0.818618102248883	1.86536711468267	1.90427573266071	1.94318435063875	1.80768651693631	1.84519361737741	1.88240024099622	0.912037378771708	0.355483930398935	0.00573110099763086	-0.686897034642499	-0.154093770893778	-0.146892799123649	-0.160893258850989	1.01709946020618	1.0342706860632	1.00088560387409	0.954398134576245	0.971079017673457	0.93869092882092	0.000925101132356282	0.0022379985980344	0.00217125753957062
258	0.405465108108164	0.34	0.912231215788202	0.885282843349753	0.93917958822665	0.515092759115281	0.496150682685381	0.485898475520101	0.506402889850661	0.25	0.14	0.45	0.779017989915611	0.795454867618398	0.811891745321185	1.85053777032407	1.88958316261148	1.92862855489889	1.79406079240659	1.83192473601975	1.8699857518456	0.912231215788202	0.360696356856474	0.00829533148646252	-0.682472438633515	-0.154093770893778	-0.146892799123649	-0.160893258850989	1.01709946020618	1.0342706860632	1.00088560387409	0.954398134576245	0.971079017673457	0.93869092882092	0.000925101132356282	0.0022379985980344	0.00217125753957062
258	0.405465108108164	0.34	0.912843020543752	0.88595716507044	0.939728876017063	0.518486504351092	0.496415674444493	0.48622745812515	0.506603890763836	0.25	0.14	0.45	0.782614531540028	0.799013124438784	0.81541171733754	1.86647045497747	1.90557973280867	1.94468901063987	1.80701112873519	1.84566173305977	1.88309836628037	0.912843020543752	0.362394514415415	-0.00254531803721143	-0.693646887354447	-0.154093770893778	-0.146892799123649	-0.160893258850989	1.01709946020618	1.0342706860632	1.00088560387409	0.954398134576245	0.971079017673457	0.93869092882092	0.000925101132356282	0.0022379985980344	0.00217125753957062
258	0.405465108108164	0.34	0.913431027894682	0.886579098705518	0.940282957083846	0.524475984504555	0.502837902311875	0.492640992034372	0.513034812589379	0.25	0.14	0.45	0.793597031682748	0.810023268758849	0.82644950583495	1.89425648529431	1.93346467895957	1.97267287262482	1.83553047365013	1.87412621705906	1.91237418174537	0.913431027894682	0.361916861136632	-0.000385080646895662	-0.69099763275349	-0.154093770893778	-0.146892799123649	-0.160893258850989	1.01709946020618	1.0342706860632	1.00088560387409	0.954398134576245	0.971079017673457	0.93869092882092	0.000925101132356282	0.0022379985980344	0.00217125753957062
258	0.405465108108164	0.34	0.913590318928668	0.886453750704261	0.940726887153074	0.51380069383343	0.497301231156253	0.486998638561398	0.507603823751108	0.25	0.14	0.44	0.787498920148589	0.804158680363004	0.820818440577418	1.88697673337272	1.92689625466201	1.96681577595131	1.83322399364139	1.86884119339661	1.90778237211361	0.913590318928668	0.356966623404746	0.00263821475012712	-0.691982504366958	-0.154093770893778	-0.146892799123649	-0.160893258850989	1.01709946020618	1.0342706860632	1.00088560387409	0.954398134576245	0.971079017673457	0.93869092882092	0.000925101132356282	0.0022379985980344	0.00217125753957062
258	0.405465108108164	0.34	0.913690896783057	0.886845999776412	0.940535793789703	0.521906195376395	0.5010776586544	0.490863971784487	0.511291345524312	0.25	0.14	0.44	0.792160882693645	0.808643826383753	0.82512677007386	1.8942872201312	1.93370273567161	1.97311825121201	1.83093385125338	1.86948494133961	1.9068322576332	0.913690896783057	0.360019779516275	-0.00553540403396373	-0.702283511182103	-0.154093770893778	-0.146892799123649	-0.160893258850989	1.01709946020618	1.0342706860632	1.00088560387409	0.954398134576245	0.971079017673457	0.93869092882092	0.000925101132356282	0.0022379985980344	0.00217125753957062
258	0.405465108108164	0.34	0.914439949114679	0.887483197736879	0.941396700492479	0.516573383757259	0.497386826225578	0.487139496457598	0.507634155993558	0.25	0.14	0.44	0.779710700111783	0.796112475631464	0.812514251151145	1.84908849699762	1.88798540381118	1.92688231062473	1.78980087495658	1.82727054311674	1.86480754381163	0.914439949114679	0.360404119661831	-0.00266553831613349	-0.695154269939894	-0.154093770893778	-0.146892799123649	-0.160893258850989	1.01709946020618	1.0342706860632	1.00088560387409	0.954398134576245	0.971079017673457	0.93869092882092	0.000925101132356282	0.0022379985980344	0.00217125753957062
258	0.405465108108164	0.34	0.914869924917025	0.887777951126021	0.941961898708028	0.510114216847714	0.498799358112131	0.488389213605996	0.509209502618266	0.25	0.14	0.44	0.787887858961429	0.804681895844141	0.821475932726853	1.88339176839378	1.92353675916023	1.96368174992668	1.82994635338845	1.86915320400658	1.90843732649732	0.914869924917025	0.358937175266555	-0.00261624730213185	-0.694721089873552	-0.154093770893778	-0.146892799123649	-0.160893258850989	1.01709946020618	1.0342706860632	1.00088560387409	0.954398134576245	0.971079017673457	0.93869092882092	0.000925101132356282	0.0022379985980344	0.00217125753957062
258	0.405465108108164	0.34	0.916060795909343	0.889120232149248	0.943001359669437	0.524376015952185	0.498837929390651	0.488720105889513	0.508955752891788	0.25	0.14	0.44	0.790467264023086	0.806832067034936	0.823196870046786	1.8945397364344	1.93376181557159	1.97298389470878	1.83092627319588	1.8678378801067	1.90569043101882	0.916060795909343	0.355492527151043	0.00151563632257734	-0.696040947235232	-0.154093770893778	-0.146892799123649	-0.160893258850989	1.01709946020618	1.0342706860632	1.00088560387409	0.954398134576245	0.971079017673457	0.93869092882092	0.000925101132356282	0.0022379985980344	0.00217125753957062
258	0.405465108108164	0.34	0.916371125872093	0.889357509097648	0.943384742646537	0.505386811455164	0.494410474642981	0.483993880937208	0.504827068348754	0.25	0.14	0.44	0.777802296711942	0.794542282127825	0.811282267543708	1.85206369636589	1.89192410742087	1.93178451847586	1.79987464689606	1.83859086187275	1.87721228661413	0.916371125872093	0.355130019938427	0.00195854700804866	-0.692770370759115	-0.154093770893778	-0.146892799123649	-0.160893258850989	1.01709946020618	1.0342706860632	1.00088560387409	0.954398134576245	0.971079017673457	0.93869092882092	0.000925101132356282	0.0022379985980344	0.00217125753957062
258	0.405465108108164	0.34	0.916474507618457	0.889361562427857	0.943587452809057	0.519869234242706	0.498799725945323	0.488590893322807	0.509008558567839	0.25	0.14	0.45	0.786205579170309	0.802632903695441	0.819060228220573	1.87452086833342	1.91368793029416	1.95285499225491	1.81356274461919	1.85040436116002	1.88890396246888	0.916474507618457	0.357810436226078	-0.00278616146275272	-0.696397742347489	-0.154093770893778	-0.146892799123649	-0.160893258850989	1.01709946020618	1.0342706860632	1.00088560387409	0.954398134576245	0.971079017673457	0.93869092882092	0.000925101132356282	0.0022379985980344	0.00217125753957062
258	0.405465108108164	0.34	0.917205151535925	0.890199406527109	0.944210896544741	0.525615057154938	0.50109723668563	0.490958806270981	0.511235667100279	0.25	0.14	0.44	0.790977953352431	0.807311859246685	0.823645765140938	1.88822441358345	1.92721675179968	1.96620909001592	1.82839161941517	1.86728446080747	1.90382610143323	0.917205151535925	0.358141002620086	-0.00271816924252987	-0.697348960824441	-0.154093770893778	-0.146892799123649	-0.160893258850989	1.01709946020618	1.0342706860632	1.00088560387409	0.954398134576245	0.971079017673457	0.93869092882092	0.000925101132356282	0.0022379985980344	0.00217125753957062
258	0.405465108108164	0.34	0.917546438891666	0.89047003234451	0.944622845438821	0.513212240522693	0.495127994960835	0.484858337177662	0.505397652744009	0.25	0.14	0.44	0.778962132444564	0.795461125888344	0.811960119332125	1.85427402046423	1.89354891411098	1.93282380775774	1.80162431830978	1.83855853101113	1.87749643587336	0.917546438891666	0.356556790009193	0.00532132854854572	-0.685681247260017	-0.154093770893778	-0.146892799123649	-0.160893258850989	1.01709946020618	1.0342706860632	1.00088560387409	0.954398134576245	0.971079017673457	0.93869092882092	0.000925101132356282	0.0022379985980344	0.00217125753957062
258	0.405465108108164	0.34	0.918684663590794	0.891640541516044	0.945728785665544	0.522981470572346	0.501692682233512	0.491488471758806	0.511896892708218	0.25	0.15	0.45	0.788365674025908	0.804733604773105	0.821101535520302	1.87366602080766	1.91256679576827	1.95146757072889	1.82305783713203	1.86072619121601	1.89913767464047	0.918684663590794	0.360984204299765	-0.00583622534357228	-0.693317481631946	-0.154093770893778	-0.146892799123649	-0.160893258850989	1.01709946020618	1.0342706860632	1.00088560387409	0.954398134576245	0.971079017673457	0.93869092882092	0.000925101132356282	0.0022379985980344	0.00217125753957062
258	0.405465108108164	0.34	0.918750181318428	0.891665934833735	0.945834427803121	0.526382556234144	0.499625223394092	0.489532122289976	0.509718324498208	0.25	0.14	0.45	0.785894713026976	0.802098174321132	0.818301635615287	1.86939335229218	1.90793622874283	1.94647910519348	1.80506544384581	1.84319236558376	1.87912957968629	0.918750181318428	0.361479859909111	0.00440390070810403	-0.686454802841343	-0.154093770893778	-0.146892799123649	-0.160893258850989	1.01709946020618	1.0342706860632	1.00088560387409	0.954398134576245	0.971079017673457	0.93869092882092	0.000925101132356282	0.0022379985980344	0.00217125753957062
258	0.405465108108164	0.34	0.918986544979663	0.891729527337794	0.946243562621531	0.513639699150969	0.49776971401746	0.487454092372451	0.508085335662469	0.25	0.14	0.44	0.787910929411698	0.804584891462606	0.821258853513515	1.8871733950527	1.92711021582518	1.96704703659766	1.83560636953504	1.87427678981448	1.91356183806478	0.918986544979663	0.353251932768977	-0.00352532614756874	-0.698896138754702	-0.154093770893778	-0.146892799123649	-0.160893258850989	1.01709946020618	1.0342706860632	1.00088560387409	0.954398134576245	0.971079017673457	0.93869092882092	0.000925101132356282	0.0022379985980344	0.00217125753957062
258	0.405465108108164	0.34	0.919533604357916	0.891953302027629	0.947113906688202	0.525576949074204	0.503842638173874	0.493647882513083	0.514037393834665	0.25	0.14	0.44	0.794732600877748	0.811145321297751	0.827558041717754	1.89579210417811	1.93494377072099	1.97409543726388	1.84034305209967	1.87754197348098	1.91637922660599	0.919533604357916	0.357732107783815	7.19612602317619e-05	-0.695524111457361	-0.154093770893778	-0.146892799123649	-0.160893258850989	1.01709946020618	1.0342706860632	1.00088560387409	0.954398134576245	0.971079017673457	0.93869092882092	0.000925101132356282	0.0022379985980344	0.00217125753957062
258	0.405465108108164	0.34	0.919929722974024	0.892824795015843	0.947034650932205	0.518532116712979	0.499848680132157	0.48959094340458	0.510106416859733	0.25	0.14	0.44	0.785844477837155	0.802309214105391	0.818773950373627	1.8689268232056	1.90808391868256	1.94724101415952	1.8112181607559	1.84914911513191	1.88755663552594	0.919929722974024	0.360063126292908	-0.00118861918190071	-0.692719739283962	-0.154093770893778	-0.146892799123649	-0.160893258850989	1.01709946020618	1.0342706860632	1.00088560387409	0.954398134576245	0.971079017673457	0.93869092882092	0.000925101132356282	0.0022379985980344	0.00217125753957062
258	0.405465108108164	0.34	0.92002821864387	0.892632565250652	0.947423872037088	0.520942122642567	0.5024136413364	0.492152921116173	0.512674361556626	0.25	0.14	0.44	0.7924066718388	0.808927275113772	0.825447878388743	1.89043893121256	1.92985201632156	1.96926510143056	1.83466408553541	1.87240202721544	1.91043884719248	0.92002821864387	0.355325690403874	-0.00084242018659634	-0.695774997321067	-0.154093770893778	-0.146892799123649	-0.160893258850989	1.01709946020618	1.0342706860632	1.00088560387409	0.954398134576245	0.971079017673457	0.93869092882092	0.000925101132356282	0.0022379985980344	0.00217125753957062
258	0.405465108108164	0.34	0.920735105237291	0.893555745005176	0.947914465469406	0.516700274568154	0.502460572154992	0.492111341065984	0.512809803244001	0.25	0.14	0.45	0.794371946761952	0.81107779798224	0.827783649202528	1.90005543417414	1.94001410029144	1.97997276640875	1.84219251993975	1.88177317852473	1.92088013201461	0.920735105237291	0.36024465402878	0.00683443889812838	-0.683317264449457	-0.154093770893778	-0.146892799123649	-0.160893258850989	1.01709946020618	1.0342706860632	1.00088560387409	0.954398134576245	0.971079017673457	0.93869092882092	0.000925101132356282	0.0022379985980344	0.00217125753957062
258	0.405465108108164	0.34	0.920894479607626	0.893574330172618	0.948214629042634	0.517930379446283	0.498890775097459	0.488640351085694	0.509141199109224	0.25	0.14	0.44	0.788941394451177	0.805491365806569	0.822041337161962	1.88748486568035	1.92707946761206	1.96667406954378	1.83354190547001	1.87168432482074	1.9106447927824	0.920894479607626	0.355314426247951	-0.00252697953968131	-0.698837505581601	-0.154093770893778	-0.146892799123649	-0.160893258850989	1.01709946020618	1.0342706860632	1.00088560387409	0.954398134576245	0.971079017673457	0.93869092882092	0.000925101132356282	0.0022379985980344	0.00217125753957062
258	0.405465108108164	0.34	0.921053421092309	0.893817004499271	0.948289837685347	0.510074005452926	0.498078717546917	0.48768277672327	0.508474658370565	0.25	0.14	0.44	0.783787399375231	0.800495406733977	0.817203414092722	1.86645189327697	1.90623907535271	1.94602625742846	1.80941061416915	1.84795474904884	1.88601178497423	0.921053421092309	0.356870504224729	0.00258067233546584	-0.688374920176335	-0.154093770893778	-0.146892799123649	-0.160893258850989	1.01709946020618	1.0342706860632	1.00088560387409	0.954398134576245	0.971079017673457	0.93869092882092	0.000925101132356282	0.0022379985980344	0.00217125753957062
258	0.405465108108164	0.34	0.921359674599275	0.893886635568908	0.948832713629643	0.519402171907068	0.499196533844927	0.488970016711723	0.509423050978131	0.25	0.14	0.44	0.789980667744808	0.806502643648199	0.823024619551591	1.89120445395172	1.93075787050023	1.97031128704873	1.83495306080008	1.87345443669647	1.91211195540074	0.921359674599275	0.354508490191472	-0.00366528535476272	-0.70144928094118	-0.154093770893778	-0.146892799123649	-0.160893258850989	1.01709946020618	1.0342706860632	1.00088560387409	0.954398134576245	0.971079017673457	0.93869092882092	0.000925101132356282	0.0022379985980344	0.00217125753957062
258	0.405465108108164	0.34	0.921423873209735	0.894361718213477	0.948486028205992	0.522455795927096	0.495178039512673	0.485095717652079	0.505260361373267	0.25	0.14	0.44	0.784934395361716	0.801248621452583	0.817562847543451	1.88208273266111	1.92120029892371	1.9603178651863	1.82421609266599	1.86231247412337	1.90020010223754	0.921423873209735	0.358585659199734	-0.00100521764072276	-0.698061278060388	-0.154093770893778	-0.146892799123649	-0.160893258850989	1.01709946020618	1.0342706860632	1.00088560387409	0.954398134576245	0.971079017673457	0.93869092882092	0.000925101132356282	0.0022379985980344	0.00217125753957062
258	0.405465108108164	0.34	0.921489521798329	0.894408019248109	0.948571024348549	0.523992726675249	0.503995909352938	0.493765609942823	0.514226208763053	0.25	0.14	0.44	0.795327826214741	0.811806174701415	0.828284523188088	1.89819230764396	1.93752083772815	1.97684936781234	1.84192895772702	1.87952157039885	1.91780913370927	0.921489521798329	0.358108533632228	0.00274134556310117	-0.689787763634735	-0.154093770893778	-0.146892799123649	-0.160893258850989	1.01709946020618	1.0342706860632	1.00088560387409	0.954398134576245	0.971079017673457	0.93869092882092	0.000925101132356282	0.0022379985980344	0.00217125753957062
258	0.405465108108164	0.34	0.921537992646342	0.894482846959601	0.948593138333082	0.521638726142247	0.501825774483043	0.491591354722198	0.512060194243887	0.25	0.14	0.44	0.792823132419617	0.809328883904761	0.825834635389906	1.89463030170975	1.93407453036237	1.97351875901499	1.83934243893112	1.87803179757113	1.91663194315449	0.921537992646342	0.358216308830209	-0.00259703575993757	-0.695999336916136	-0.154093770893778	-0.146892799123649	-0.160893258850989	1.01709946020618	1.0342706860632	1.00088560387409	0.954398134576245	0.971079017673457	0.93869092882092	0.000925101132356282	0.0022379985980344	0.00217125753957062
258	0.405465108108164	0.34	0.921814011272235	0.894749299887896	0.948878722656573	0.507689544387747	0.496969872202528	0.486547474308312	0.507392270096743	0.25	0.14	0.44	0.777957854429076	0.794622592675465	0.811287330921855	1.8430151829398	1.88249465529548	1.92197412765115	1.79148349189317	1.83048078596596	1.86927933270885	0.921814011272235	0.356365709605422	0.00271429244110114	-0.68608752445047	-0.154093770893778	-0.146892799123649	-0.160893258850989	1.01709946020618	1.0342706860632	1.00088560387409	0.954398134576245	0.971079017673457	0.93869092882092	0.000925101132356282	0.0022379985980344	0.00217125753957062
258	0.405465108108164	0.34	0.922535244127943	0.895271259860431	0.949799228395455	0.518393177515916	0.501042577585546	0.490757478560715	0.511327676610377	0.25	0.14	0.44	0.78616916566973	0.802645384723785	0.819121603777839	1.86599828655494	1.90510513259562	1.94421197863629	1.81458980834327	1.8543197962185	1.89158499088729	0.922535244127943	0.358332945873586	-0.00247411781012336	-0.693502872168843	-0.154093770893778	-0.146892799123649	-0.160893258850989	1.01709946020618	1.0342706860632	1.00088560387409	0.954398134576245	0.971079017673457	0.93869092882092	0.000925101132356282	0.0022379985980344	0.00217125753957062
258	0.405465108108164	0.34	0.922764069336282	0.895405160441204	0.950122978231359	0.510871951011313	0.491431906419517	0.481191061905147	0.501672750933888	0.25	0.14	0.44	0.775766432953385	0.792276513975857	0.808786594998329	1.85318285579448	1.8926228183901	1.93206278098572	1.79722541643105	1.83606003526726	1.87336292385343	0.922764069336282	0.353934659793521	-0.00108264845958377	-0.698568330286829	-0.154093770893778	-0.146892799123649	-0.160893258850989	1.01709946020618	1.0342706860632	1.00088560387409	0.954398134576245	0.971079017673457	0.93869092882092	0.000925101132356282	0.0022379985980344	0.00217125753957062
258	0.405465108108164	0.34	0.923255132153448	0.896078429541224	0.950431834765672	0.52222047353503	0.501865377014814	0.491642074220548	0.51208867980908	0.25	0.14	0.45	0.786613940584728	0.802970946867272	0.819327953149816	1.86473642969225	1.90351212882757	1.9422878279629	1.80673146291352	1.84408267385346	1.88230153606714	0.923255132153448	0.361959398169014	0.00119977105219042	-0.688033598247514	-0.154093770893778	-0.146892799123649	-0.160893258850989	1.01709946020618	1.0342706860632	1.00088560387409	0.954398134576245	0.971079017673457	0.93869092882092	0.000925101132356282	0.0022379985980344	0.00217125753957062
258	0.405465108108164	0.34	0.924142558363335	0.896750616402246	0.951534500324425	0.519252337436143	0.497998089731135	0.487793061622022	0.508203117840249	0.25	0.14	0.44	0.788415406723114	0.804909699119388	0.821403991515663	1.88827593031041	1.9277802005895	1.96728447086859	1.83012966620043	1.86877972022192	1.90725942926291	0.924142558363335	0.354757830834563	-0.000560117150485032	-0.697515624350419	-0.154093770893778	-0.146892799123649	-0.160893258850989	1.01709946020618	1.0342706860632	1.00088560387409	0.954398134576245	0.971079017673457	0.93869092882092	0.000925101132356282	0.0022379985980344	0.00217125753957062
258	0.405465108108164	0.34	0.924706540360111	0.89703277355507	0.952380307165152	0.5091838260969	0.495660273810509	0.48529636905667	0.506024178564347	0.25	0.14	0.43	0.784339096789867	0.801089305965432	0.817839515140998	1.87841338330953	1.91852845243893	1.95864352156833	1.8234108068736	1.86280142174336	1.90141068144658	0.924706540360111	0.353823954994982	0.005585302259243	-0.69152163039607	-0.154093770893778	-0.146892799123649	-0.160893258850989	1.01709946020618	1.0342706860632	1.00088560387409	0.954398134576245	0.971079017673457	0.93869092882092	0.000925101132356282	0.0022379985980344	0.00217125753957062
258	0.405465108108164	0.34	0.924792424323104	0.897302133844721	0.952282714801488	0.520265470020646	0.501858725349861	0.491595434530983	0.51212201616874	0.25	0.14	0.44	0.793516188411073	0.810082834150818	0.826649479890563	1.8979527509722	1.93757728707535	1.9772018231785	1.84267521966293	1.88134729603276	1.91931401978519	0.924792424323104	0.354287734431905	-0.0016276360241844	-0.698199067874405	-0.154093770893778	-0.146892799123649	-0.160893258850989	1.01709946020618	1.0342706860632	1.00088560387409	0.954398134576245	0.971079017673457	0.93869092882092	0.000925101132356282	0.0022379985980344	0.00217125753957062
258	0.405465108108164	0.34	0.925284308288356	0.897830810876516	0.952737805700196	0.53291901151326	0.509036957621566	0.498887753879323	0.519186161363808	0.25	0.14	0.44	0.806755096136859	0.82316744896997	0.839579801803081	1.9331931228098	1.97252134989882	2.01184957698784	1.87844432903647	1.91623921874198	1.95479644668111	0.925284308288356	0.356691753170163	0.00289116396384763	-0.690819253710359	-0.154093770893778	-0.146892799123649	-0.160893258850989	1.01709946020618	1.0342706860632	1.00088560387409	0.954398134576245	0.971079017673457	0.93869092882092	0.000925101132356282	0.0022379985980344	0.00217125753957062
258	0.405465108108164	0.34	0.926088605001134	0.898583880679992	0.953593329322276	0.509098933490076	0.496179131240825	0.485802615327734	0.506555647153916	0.25	0.14	0.44	0.785643401792409	0.802424376211853	0.819205350631297	1.88272203853382	1.92293609785829	1.96315015718276	1.82983679541166	1.86989154488415	1.90855330526713	0.926088605001134	0.354112295691971	-0.00497693237964845	-0.702350138986755	-0.154093770893778	-0.146892799123649	-0.160893258850989	1.01709946020618	1.0342706860632	1.00088560387409	0.954398134576245	0.971079017673457	0.93869092882092	0.000925101132356282	0.0022379985980344	0.00217125753957062
258	0.405465108108164	0.34	0.926290379037435	0.898954266348221	0.95362649172665	0.525465957215382	0.508465268847164	0.498174688789704	0.518755848904625	0.25	0.14	0.44	0.808116818259052	0.824809739439529	0.841502660620006	1.94261871068623	1.98274654899934	2.02287438731245	1.87889970056444	1.91745636092787	1.95682187633909	0.926290379037435	0.35530075924211	3.62271325716874e-05	-0.699679523613334	-0.154093770893778	-0.146892799123649	-0.160893258850989	1.01709946020618	1.0342706860632	1.00088560387409	0.954398134576245	0.971079017673457	0.93869092882092	0.000925101132356282	0.0022379985980344	0.00217125753957062
258	0.405465108108164	0.34	0.92667592182875	0.899369061564677	0.953982782092824	0.518539515182423	0.493479501563032	0.483352621160394	0.503606381965671	0.26	0.14	0.45	0.768769161050338	0.784875897644635	0.800982634238931	1.81162357183898	1.84957949561688	1.88753541939479	1.75415888938947	1.79165841627841	1.82850010876154	0.92667592182875	0.360620913556089	0.00341281000488494	-0.684242297499533	-0.154093770893778	-0.146892799123649	-0.160893258850989	1.01709946020618	1.0342706860632	1.00088560387409	0.954398134576245	0.971079017673457	0.93869092882092	0.000925101132356282	0.0022379985980344	0.00217125753957062
258	0.405465108108164	0.34	0.927013903648582	0.8997715580992	0.954256249197964	0.516038075514842	0.500442514350862	0.490121174237347	0.510763854464378	0.25	0.14	0.45	0.789870086944855	0.806503764984854	0.823137443024853	1.88616434103642	1.9258846075687	1.96560487410098	1.82565651139267	1.86436076685722	1.90296226973679	0.927013903648582	0.359057100130366	-0.00395652617253568	-0.695379999576048	-0.154093770893778	-0.146892799123649	-0.160893258850989	1.01709946020618	1.0342706860632	1.00088560387409	0.954398134576245	0.971079017673457	0.93869092882092	0.000925101132356282	0.0022379985980344	0.00217125753957062
258	0.405465108108164	0.34	0.927544420709274	0.900139790929854	0.954949050488695	0.53229352066288	0.507235053579508	0.497109062744517	0.517361044414498	0.25	0.14	0.45	0.79919895213584	0.815478440624708	0.831757929113576	1.90378219663897	1.94256177745882	1.98134135827868	1.83842958484969	1.87582892186996	1.91405222058092	0.927544420709274	0.361133099599951	2.86271002964872e-05	-0.692533767493314	-0.154093770893778	-0.146892799123649	-0.160893258850989	1.01709946020618	1.0342706860632	1.00088560387409	0.954398134576245	0.971079017673457	0.93869092882092	0.000925101132356282	0.0022379985980344	0.00217125753957062
258	0.405465108108164	0.34	0.92762436937147	0.900261797578215	0.954986941164724	0.515603001982753	0.493200812605896	0.483019964588798	0.503381660622995	0.25	0.14	0.45	0.772405184515586	0.788685546338449	0.804965908161312	1.83006903414256	1.8686422941801	1.90721555421763	1.7707145661067	1.80812650723735	1.84522494084304	0.92762436937147	0.3591422319018	0.00278873888880591	-0.689567362292845	-0.154093770893778	-0.146892799123649	-0.160893258850989	1.01709946020618	1.0342706860632	1.00088560387409	0.954398134576245	0.971079017673457	0.93869092882092	0.000925101132356282	0.0022379985980344	0.00217125753957062
258	0.405465108108164	0.34	0.92898436602371	0.901499703729496	0.956469028317924	0.512274345647633	0.500161798099256	0.489768241583	0.510555354615511	0.25	0.14	0.44	0.783104666013357	0.799723225391658	0.816341784769959	1.8552010952229	1.89457101714739	1.93394093907188	1.80408054026991	1.84148503595766	1.88040332105787	0.92898436602371	0.355696595531128	0.000824606736538072	-0.691523356799801	-0.154093770893778	-0.146892799123649	-0.160893258850989	1.01709946020618	1.0342706860632	1.00088560387409	0.954398134576245	0.971079017673457	0.93869092882092	0.000925101132356282	0.0022379985980344	0.00217125753957062
258	0.405465108108164	0.34	0.929137241318415	0.90181807941812	0.956456403218711	0.530618531683567	0.502586326663644	0.49251933753223	0.512653315795059	0.25	0.14	0.45	0.79555385973031	0.811814809197773	0.828075758665236	1.90415474921234	1.94307526198022	1.98199577474811	1.83942677741093	1.8770989867501	1.9150425404192	0.929137241318415	0.355362758897305	0.000504551007833584	-0.697269677366158	-0.154093770893778	-0.146892799123649	-0.160893258850989	1.01709946020618	1.0342706860632	1.00088560387409	0.954398134576245	0.971079017673457	0.93869092882092	0.000925101132356282	0.0022379985980344	0.00217125753957062
258	0.405465108108164	0.34	0.929178816139297	0.901467637243893	0.956889995034701	0.515767909034643	0.491280746221356	0.481142880438376	0.501418612004336	0.25	0.14	0.43	0.777449459462597	0.793830618975757	0.810211778488916	1.86148313491258	1.9007053014379	1.93992746796322	1.8082041572917	1.84670133365093	1.88454694784959	0.929178816139297	0.352850568982332	0.00794477115108717	-0.691952664025066	-0.154093770893778	-0.146892799123649	-0.160893258850989	1.01709946020618	1.0342706860632	1.00088560387409	0.954398134576245	0.971079017673457	0.93869092882092	0.000925101132356282	0.0022379985980344	0.00217125753957062
258	0.405465108108164	0.34	0.931127859846947	0.903761330684123	0.958494389009771	0.516432137377172	0.495848395013576	0.485629871121516	0.506066918905637	0.25	0.14	0.45	0.783915122292014	0.800410103105259	0.816905083918505	1.87505749300242	1.91451206721752	1.95396664143262	1.81206196735723	1.8500677757957	1.88819235161493	0.931127859846947	0.354179121013023	-0.00317653558335828	-0.700232411825842	-0.154093770893778	-0.146892799123649	-0.160893258850989	1.01709946020618	1.0342706860632	1.00088560387409	0.954398134576245	0.971079017673457	0.93869092882092	0.000925101132356282	0.0022379985980344	0.00217125753957062
258	0.405465108108164	0.34	0.931145606498363	0.9034463618517	0.958844851145026	0.502904359653481	0.49174084121289	0.48132892356146	0.50215275886432	0.25	0.14	0.43	0.781833827065595	0.798746148403522	0.815658469741448	1.88200476582059	1.92271555148528	1.96342633714996	1.8321152114402	1.87276164228923	1.91232550555385	0.931145606498363	0.349155219939388	-0.00205650921239083	-0.7035573728925	-0.154093770893778	-0.146892799123649	-0.160893258850989	1.01709946020618	1.0342706860632	1.00088560387409	0.954398134576245	0.971079017673457	0.93869092882092	0.000925101132356282	0.0022379985980344	0.00217125753957062
258	0.405465108108164	0.34	0.93120820459126	0.903776542640983	0.958639866541538	0.508186686206689	0.4906840056729	0.480403663524873	0.500964347820928	0.25	0.14	0.44	0.770822391711999	0.787317515550183	0.803812639388368	1.83254015202498	1.87175538120243	1.91097061037988	1.77734002802099	1.81927377430335	1.85327068107931	0.93120820459126	0.358348678230329	-0.010085774946282	-0.702027885689033	-0.154093770893778	-0.146892799123649	-0.160893258850989	1.01709946020618	1.0342706860632	1.00088560387409	0.954398134576245	0.971079017673457	0.93869092882092	0.000925101132356282	0.0022379985980344	0.00217125753957062
258	0.405465108108164	0.34	0.931245454436046	0.903702483128362	0.95878842574373	0.508475173126214	0.491808618897033	0.481510659946379	0.502106577847688	0.25	0.14	0.44	0.777938287454553	0.79457587664363	0.811213465832708	1.86239695697057	1.90222761703289	1.94205827709521	1.80652609616865	1.84514163685991	1.88369373017814	0.931245454436046	0.353128723992343	0.00177111177705075	-0.698183600770048	-0.154093770893778	-0.146892799123649	-0.160893258850989	1.01709946020618	1.0342706860632	1.00088560387409	0.954398134576245	0.971079017673457	0.93869092882092	0.000925101132356282	0.0022379985980344	0.00217125753957062
258	0.405465108108164	0.34	0.931716325156595	0.904168827958367	0.959263822354823	0.503598433830569	0.489285295923256	0.478939742719929	0.499630849126584	0.26	0.14	0.44	0.762874631742371	0.779353448149084	0.795832264555796	1.8003820334955	1.83927199490915	1.87816195632281	1.74655421840962	1.78393242670032	1.82096454001019	0.931716325156595	0.35797557880008	0.000702515813569055	-0.692278284494029	-0.154093770893778	-0.146892799123649	-0.160893258850989	1.01709946020618	1.0342706860632	1.00088560387409	0.954398134576245	0.971079017673457	0.93869092882092	0.000925101132356282	0.0022379985980344	0.00217125753957062
258	0.405465108108164	0.34	0.932044318977782	0.904663727078284	0.95942491087728	0.519179650658244	0.498309050816101	0.488096163688794	0.508521937943408	0.25	0.14	0.45	0.78039282861015	0.796721708995771	0.813050589381393	1.84868556797996	1.88736732465875	1.92604908133754	1.79141442446596	1.82842751051106	1.86600069226316	0.932044318977782	0.360606459809606	-0.00137960029816416	-0.69160359291495	-0.154093770893778	-0.146892799123649	-0.160893258850989	1.01709946020618	1.0342706860632	1.00088560387409	0.954398134576245	0.971079017673457	0.93869092882092	0.000925101132356282	0.0022379985980344	0.00217125753957062
258	0.405465108108164	0.34	0.933721525597045	0.906086475677558	0.961356575516532	0.512935182459308	0.497208052812778	0.486889531690838	0.507526573934717	0.25	0.14	0.44	0.78756641871107	0.804257105607088	0.820947792503105	1.88773348067753	1.92773971725714	1.96774595383676	1.82870213539178	1.86799720399805	1.90675060674709	0.933721525597045	0.355015853899878	-0.00486960452521599	-0.701583008284225	-0.154093770893778	-0.146892799123649	-0.160893258850989	1.01709946020618	1.0342706860632	1.00088560387409	0.954398134576245	0.971079017673457	0.93869092882092	0.000925101132356282	0.0022379985980344	0.00217125753957062
258	0.405465108108164	0.34	0.933941687840579	0.906286696908478	0.96159667877268	0.514195210623081	0.490111868587296	0.479966232750962	0.50025750442363	0.25	0.14	0.44	0.769004035667855	0.785259418588939	0.801514801510023	1.82554751778291	1.8641363581086	1.90272519843428	1.77357163865382	1.81063253180429	1.84808287860904	0.933941687840579	0.35689294155862	-0.00271209677873686	-0.697409655566604	-0.154093770893778	-0.146892799123649	-0.160893258850989	1.01709946020618	1.0342706860632	1.00088560387409	0.954398134576245	0.971079017673457	0.93869092882092	0.000925101132356282	0.0022379985980344	0.00217125753957062
258	0.405465108108164	0.34	0.935110358554655	0.907657662208556	0.962563054900754	0.524890785154993	0.502506394882106	0.492324678075331	0.512688111688881	0.25	0.14	0.44	0.795214578671642	0.811660330837279	0.828106083002915	1.9032822385671	1.94264382578676	1.98200541300642	1.84629913297402	1.88463170241113	1.92273548423751	0.935110358554655	0.355279979647316	0.00148330621459393	-0.696176219895792	-0.154093770893778	-0.146892799123649	-0.160893258850989	1.01709946020618	1.0342706860632	1.00088560387409	0.954398134576245	0.971079017673457	0.93869092882092	0.000925101132356282	0.0022379985980344	0.00217125753957062
258	0.405465108108164	0.34	0.936683432779449	0.908918051916529	0.964448813642369	0.522879205123296	0.506383998154985	0.496082257110504	0.516685739199467	0.25	0.14	0.44	0.793517860945899	0.809996207833872	0.826474554721845	1.88062600267292	1.91967944956276	1.95873289645259	1.8257184391381	1.86388141677748	1.901971975972	0.936683432779449	0.357652971900765	0.00189080542827759	-0.689005836069909	-0.154093770893778	-0.146892799123649	-0.160893258850989	1.01709946020618	1.0342706860632	1.00088560387409	0.954398134576245	0.971079017673457	0.93869092882092	0.000925101132356282	0.0022379985980344	0.00217125753957062
258	0.405465108108164	0.34	0.937350726254265	0.909650969382915	0.965050483125616	0.511595835730188	0.493044331938285	0.482784758203028	0.503303905673542	0.25	0.14	0.44	0.778794356961835	0.795344378465396	0.811894399968958	1.86152782331076	1.90108682271782	1.94064582212487	1.80462050747023	1.84256793703116	1.8814817283716	0.937350726254265	0.356998867793972	0.00110525674894043	-0.694720922839327	-0.154093770893778	-0.146892799123649	-0.160893258850989	1.01709946020618	1.0342706860632	1.00088560387409	0.954398134576245	0.971079017673457	0.93869092882092	0.000925101132356282	0.0022379985980344	0.00217125753957062
258	0.405465108108164	0.34	0.939971861358223	0.911951586779352	0.967992135937094	0.509640445300977	0.490147906761345	0.479908620191838	0.500387193330851	0.25	0.14	0.44	0.765009830499845	0.781332010501208	0.797654190502572	1.80681896094652	1.84536908557849	1.88391921021045	1.75361490423328	1.79055165630255	1.82788955863456	0.939971861358223	0.358788030718458	0.000779758065220963	-0.689251074652907	-0.154093770893778	-0.146892799123649	-0.160893258850989	1.01709946020618	1.0342706860632	1.00088560387409	0.954398134576245	0.971079017673457	0.93869092882092	0.000925101132356282	0.0022379985980344	0.00217125753957062
258	0.405465108108164	0.34	0.940312809211579	0.912711708759584	0.967913909663574	0.506746968563439	0.492899956896068	0.482543403470527	0.503256510321608	0.25	0.14	0.45	0.771130152171527	0.7876804781351	0.804230804098674	1.82582905136047	1.86501577732195	1.90420250328343	1.76576195430956	1.80359988345284	1.84233650837967	0.940312809211579	0.357768177252667	0.0029684261306704	-0.6886813240966	-0.154093770893778	-0.146892799123649	-0.160893258850989	1.01709946020618	1.0342706860632	1.00088560387409	0.954398134576245	0.971079017673457	0.93869092882092	0.000925101132356282	0.0022379985980344	0.00217125753957062
258	0.405465108108164	0.34	0.941450764347029	0.913622972307632	0.969278556386426	0.518454467877429	0.49897443003409	0.488733041872229	0.509215818195952	0.25	0.14	0.44	0.787114437941337	0.803608400485556	0.820102363029776	1.87833044649388	1.91769081207321	1.95705117765253	1.82289930289847	1.8612569650578	1.89916098887918	0.941450764347029	0.351833849049135	-0.00017488253984224	-0.70038166983292	-0.154093770893778	-0.146892799123649	-0.160893258850989	1.01709946020618	1.0342706860632	1.00088560387409	0.954398134576245	0.971079017673457	0.93869092882092	0.000925101132356282	0.0022379985980344	0.00217125753957062
258	0.405465108108164	0.34	0.942926341068405	0.915132592976223	0.970720089160588	0.512219816463419	0.499689898219879	0.48930501478997	0.510074781649788	0.25	0.14	0.44	0.782866123164981	0.799481471842295	0.816096820519608	1.85583145447575	1.89521914260022	1.9346068307247	1.80283130857231	1.84130505069838	1.87976288961377	0.942926341068405	0.354004568248757	0.00503754158538524	-0.688238681119465	-0.154093770893778	-0.146892799123649	-0.160893258850989	1.01709946020618	1.0342706860632	1.00088560387409	0.954398134576245	0.971079017673457	0.93869092882092	0.000925101132356282	0.0022379985980344	0.00217125753957062
258	0.405465108108164	0.34	0.943818380849994	0.915992896565794	0.971643865134194	0.501030425388721	0.493046298334166	0.482567539312794	0.503525057355538	0.25	0.14	0.44	0.776039342887175	0.792890723476924	0.809742104066674	1.84914006787532	1.88929339686969	1.92944672586405	1.7995797773829	1.83819897575303	1.87746747639276	0.943818380849994	0.354727049102358	-0.00198368736701416	-0.694248512535193	-0.154093770893778	-0.146892799123649	-0.160893258850989	1.01709946020618	1.0342706860632	1.00088560387409	0.954398134576245	0.971079017673457	0.93869092882092	0.000925101132356282	0.0022379985980344	0.00217125753957062
258	0.405465108108164	0.34	0.944431117329889	0.91660882610731	0.972253408552468	0.507013889259287	0.488120371087169	0.477869718513566	0.498371023660772	0.25	0.14	0.44	0.776274344041718	0.792925992585854	0.809577641129991	1.86876840528413	1.90885484499971	1.94894128471528	1.80887837977819	1.84863177820546	1.88668998940596	0.944431117329889	0.35159566854479	-0.0018888089693797	-0.705290900974072	-0.154093770893778	-0.146892799123649	-0.160893258850989	1.01709946020618	1.0342706860632	1.00088560387409	0.954398134576245	0.971079017673457	0.93869092882092	0.000925101132356282	0.0022379985980344	0.00217125753957062
258	0.405465108108164	0.34	0.944707908844397	0.916931801405562	0.972484016283232	0.511475536706692	0.49825181271958	0.487881382345133	0.508622243094028	0.25	0.14	0.44	0.782844833661828	0.799485021492858	0.816125209323889	1.86118013752181	1.90074147297942	1.94030280843702	1.81025390873058	1.84921934739019	1.88763289098315	0.944707908844397	0.358418800720861	-0.000100707648812226	-0.691731201937503	-0.154093770893778	-0.146892799123649	-0.160893258850989	1.01709946020618	1.0342706860632	1.00088560387409	0.954398134576245	0.971079017673457	0.93869092882092	0.000925101132356282	0.0022379985980344	0.00217125753957062
258	0.405465108108164	0.34	0.944860649306463	0.916688327366995	0.97303297124593	0.506325444863179	0.493082118338189	0.482712997963134	0.503451238713245	0.25	0.14	0.44	0.778057790178717	0.794771189070306	0.811484587961896	1.85826365393584	1.8981808709935	1.93809808805117	1.80179749584708	1.84019929309211	1.87918328927383	0.944860649306463	0.356070119609701	-0.000213865951749256	-0.693632417897254	-0.154093770893778	-0.146892799123649	-0.160893258850989	1.01709946020618	1.0342706860632	1.00088560387409	0.954398134576245	0.971079017673457	0.93869092882092	0.000925101132356282	0.0022379985980344	0.00217125753957062
258	0.405465108108164	0.34	0.947342963524275	0.919318607769509	0.975367319279041	0.51494008983173	0.498647021756047	0.488340082034681	0.508953961477414	0.25	0.14	0.44	0.780116892865631	0.796582094241042	0.813047295616453	1.84645038838655	1.88542169865111	1.92439300891566	1.79473727468623	1.83250278800075	1.87018343353691	0.947342963524275	0.357603136787247	-8.24571672183204e-05	-0.686787176381917	-0.154093770893778	-0.146892799123649	-0.160893258850989	1.01709946020618	1.0342706860632	1.00088560387409	0.954398134576245	0.971079017673457	0.93869092882092	0.000925101132356282	0.0022379985980344	0.00217125753957062
258	0.405465108108164	0.34	0.954292883810176	0.925804146251704	0.982781621368647	0.512489359598747	0.499736343606183	0.489356095696076	0.51011659151629	0.25	0.14	0.44	0.791472964882993	0.808261732126092	0.82505049936919	1.89689412036143	1.93713114080882	1.9773681612562	1.8369624924409	1.8754383864805	1.91493395753491	0.954292883810176	0.352762659266955	0.00130135405508524	-0.696371652751798	-0.154093770893778	-0.146892799123649	-0.160893258850989	1.01709946020618	1.0342706860632	1.00088560387409	0.954398134576245	0.971079017673457	0.93869092882092	0.000925101132356282	0.0022379985980344	0.00217125753957062
258	0.405465108108164	0.34	0.954837553362538	0.926464061828461	0.983211044896615	0.517286349363483	0.496718835691272	0.486499866779955	0.50693780460259	0.24	0.14	0.43	0.792645849052407	0.809295438995285	0.825945028938163	1.91400134192115	1.95420509436772	1.99440884681429	1.85885278195251	1.89886752067684	1.93694336170349	0.954837553362538	0.347936953015148	0.000793733663648408	-0.705913778956785	-0.154093770893778	-0.146892799123649	-0.160893258850989	1.01709946020618	1.0342706860632	1.00088560387409	0.954398134576245	0.971079017673457	0.93869092882092	0.000925101132356282	0.0022379985980344	0.00217125753957062
258	0.405465108108164	0.34	0.956112731964031	0.928046218598231	0.984179245329831	0.520684912757213	0.498397786033547	0.488213834470198	0.508581737596897	0.25	0.14	0.45	0.782924270000057	0.799255767144344	0.815587264288632	1.86028179412111	1.89908655209375	1.9378913100664	1.79836866069363	1.83467994958698	1.87236162240312	0.956112731964031	0.357380672656457	0.00578261952414607	-0.687695710648141	-0.154093770893778	-0.146892799123649	-0.160893258850989	1.01709946020618	1.0342706860632	1.00088560387409	0.954398134576245	0.971079017673457	0.93869092882092	0.000925101132356282	0.0022379985980344	0.00217125753957062
258	0.405465108108164	0.34	0.969377280291206	0.940760691921455	0.997993868660957	0.522602433686752	0.507249646942537	0.496924569737789	0.517574724147285	0.25	0.14	0.45	0.797514095950993	0.814084809322872	0.830655522694751	1.89643628931701	1.9358403604649	1.9752444316128	1.83981791501351	1.87657108602573	1.91445867525957	0.969377280291206	0.353561941225023	0.00279815261269994	-0.69089036933281	-0.154093770893778	-0.146892799123649	-0.160893258850989	1.01709946020618	1.0342706860632	1.00088560387409	0.954398134576245	0.971079017673457	0.93869092882092	0.000925101132356282	0.0022379985980344	0.00217125753957062
258	0.405465108108164	0.35	0.870448572724668	0.845004651845315	0.895892493604021	0.538428766437269	0.500045984680379	0.490185861238255	0.509906108122503	0.25	0.14	0.45	0.782971096734972	0.798720616000827	0.814470135266683	1.85298192863854	1.89025479184648	1.92752765505442	1.79319584312154	1.82879265606201	1.86455119704501	0.870448572724668	0.367942583323142	-0.00052388079127059	-0.685305599749077	-0.154093770893778	-0.146892799123649	-0.160893258850989	1.01709946020618	1.0342706860632	1.00088560387409	0.954398134576245	0.971079017673457	0.93869092882092	0.000925101132356282	0.0022379985980344	0.00217125753957062
258	0.405465108108164	0.35	0.870458325126069	0.844938281256609	0.89597836899553	0.529345527544171	0.502404724498221	0.492315626195552	0.51249382280089	0.25	0.14	0.45	0.787517730444222	0.80365644994607	0.819795169447918	1.86646495143783	1.90471469889976	1.9429644463617	1.80943244817301	1.84612156159431	1.88292764109743	0.870458325126069	0.368187720709997	0.00910845606729444	-0.67475826625365	-0.154093770893778	-0.146892799123649	-0.160893258850989	1.01709946020618	1.0342706860632	1.00088560387409	0.954398134576245	0.971079017673457	0.93869092882092	0.000925101132356282	0.0022379985980344	0.00217125753957062
258	0.405465108108164	0.35	0.87755345296113	0.852214290126977	0.902892615795283	0.524258592616936	0.490766758423277	0.480810297254491	0.500723219592063	0.25	0.14	0.46	0.773931959082046	0.789958287016127	0.805984614950207	1.84585181277601	1.88407510375414	1.92229839473227	1.78183093032077	1.81837288514419	1.85539727268212	0.87755345296113	0.369628113452144	0.00248343747664821	-0.684128118713447	-0.154093770893778	-0.146892799123649	-0.160893258850989	1.01709946020618	1.0342706860632	1.00088560387409	0.954398134576245	0.971079017673457	0.93869092882092	0.000925101132356282	0.0022379985980344	0.00217125753957062
258	0.405465108108164	0.35	0.877882266671568	0.852494501659466	0.90327003168367	0.531594164293232	0.500715457207144	0.490705569339508	0.510725345074781	0.25	0.14	0.45	0.783745544705461	0.799733146048199	0.815720747390937	1.85468262457478	1.89251623858295	1.93034985259111	1.79509048969725	1.83130307958809	1.86789541508523	0.877882266671568	0.368010303573321	-0.0010024241225511	-0.686995911667381	-0.154093770893778	-0.146892799123649	-0.160893258850989	1.01709946020618	1.0342706860632	1.00088560387409	0.954398134576245	0.971079017673457	0.93869092882092	0.000925101132356282	0.0022379985980344	0.00217125753957062
258	0.405465108108164	0.35	0.8785593053246	0.853153330546924	0.903965280102277	0.535275613163387	0.504755984341037	0.494739676880065	0.514772291802009	0.25	0.14	0.45	0.795783813200783	0.811894943393028	0.828006073585273	1.89659636150542	1.9349941152615	1.97339186901757	1.83403567125243	1.87125427281037	1.90827659604096	0.8785593053246	0.367190409901756	0.00672334059295457	-0.681896641595439	-0.154093770893778	-0.146892799123649	-0.160893258850989	1.01709946020618	1.0342706860632	1.00088560387409	0.954398134576245	0.971079017673457	0.93869092882092	0.000925101132356282	0.0022379985980344	0.00217125753957062
258	0.405465108108164	0.35	0.881326202051625	0.855831661048847	0.906820743054403	0.533225101853332	0.498751435587465	0.48881341756224	0.508689453612691	0.25	0.14	0.44	0.78774466457285	0.80376022469156	0.81977578481027	1.8810457209844	1.9192890784901	1.9575324359958	1.82518287822252	1.86132470748108	1.89861812921411	0.881326202051625	0.363351449920942	0.000562169767290024	-0.691699181393527	-0.154093770893778	-0.146892799123649	-0.160893258850989	1.01709946020618	1.0342706860632	1.00088560387409	0.954398134576245	0.971079017673457	0.93869092882092	0.000925101132356282	0.0022379985980344	0.00217125753957062
258	0.405465108108164	0.35	0.881749538188585	0.855878811569426	0.907620264807744	0.53062520970771	0.5012388769507	0.491199012331717	0.511278741569684	0.25	0.14	0.44	0.788608668850631	0.80472743960107	0.820846210351509	1.87594001458052	1.91428329969894	1.95262658481736	1.81982299546308	1.85657200796681	1.89363990722229	0.881749538188585	0.364505541510939	-0.004900046183437	-0.695937278134996	-0.154093770893778	-0.146892799123649	-0.160893258850989	1.01709946020618	1.0342706860632	1.00088560387409	0.954398134576245	0.971079017673457	0.93869092882092	0.000925101132356282	0.0022379985980344	0.00217125753957062
258	0.405465108108164	0.35	0.884332520160478	0.858472500817909	0.910192539503047	0.531588740669587	0.497886971645307	0.487933520113909	0.507840423176706	0.25	0.14	0.44	0.783580375460271	0.799564785152554	0.815549194844837	1.8644934216699	1.90252758849425	1.94056175531859	1.81098064758273	1.84842809535359	1.8843370379781	0.884332520160478	0.362514560345087	-0.00552872799851211	-0.696749595581028	-0.154093770893778	-0.146892799123649	-0.160893258850989	1.01709946020618	1.0342706860632	1.00088560387409	0.954398134576245	0.971079017673457	0.93869092882092	0.000925101132356282	0.0022379985980344	0.00217125753957062
258	0.405465108108164	0.35	0.884482735566348	0.858861311473369	0.910104159659326	0.53790791740923	0.502945093412462	0.493017407266418	0.512872779558505	0.25	0.14	0.45	0.794319539186338	0.810314420844645	0.826309302502953	1.89626191100627	1.93444614715231	1.97263038329834	1.83089579136391	1.86755003053331	1.90467288900065	0.884482735566348	0.367624499229785	-0.00156274656105157	-0.691784608170367	-0.154093770893778	-0.146892799123649	-0.160893258850989	1.01709946020618	1.0342706860632	1.00088560387409	0.954398134576245	0.971079017673457	0.93869092882092	0.000925101132356282	0.0022379985980344	0.00217125753957062
258	0.405465108108164	0.35	0.885179596273988	0.85927322078484	0.911085971763136	0.525487507476559	0.495994389874916	0.48595663560965	0.506032144140183	0.25	0.14	0.45	0.783531248455609	0.79971560227411	0.815899956092611	1.87193004561816	1.91059599320032	1.94926194078247	1.80578974049031	1.84303141730658	1.87990934571023	0.885179596273988	0.364050128964444	-0.00208236109244308	-0.69615542519041	-0.154093770893778	-0.146892799123649	-0.160893258850989	1.01709946020618	1.0342706860632	1.00088560387409	0.954398134576245	0.971079017673457	0.93869092882092	0.000925101132356282	0.0022379985980344	0.00217125753957062
258	0.405465108108164	0.35	0.885709238651164	0.859804226810277	0.91161425049205	0.524369370972361	0.501883362743886	0.491703633757018	0.512063091730753	0.26	0.14	0.44	0.783153185459069	0.799366787791556	0.815580390124043	1.848116047318	1.88637755121259	1.92463905510718	1.79075264823912	1.82927505426421	1.86521778062915	0.885709238651164	0.365915331612191	0.00585509984065757	-0.681827641878848	-0.154093770893778	-0.146892799123649	-0.160893258850989	1.01709946020618	1.0342706860632	1.00088560387409	0.954398134576245	0.971079017673457	0.93869092882092	0.000925101132356282	0.0022379985980344	0.00217125753957062
258	0.405465108108164	0.35	0.886640568932604	0.861043458208682	0.912237679656526	0.535088874661742	0.50432144456068	0.494310003103778	0.514332886017583	0.25	0.15	0.45	0.789698490718966	0.805692543355561	0.821686595992156	1.86923514887813	1.90709345266457	1.94495175645101	1.81250618247761	1.85021142398276	1.88791164112752	0.886640568932604	0.367976174517487	-0.00384806087616491	-0.687796790076831	-0.154093770893778	-0.146892799123649	-0.160893258850989	1.01709946020618	1.0342706860632	1.00088560387409	0.954398134576245	0.971079017673457	0.93869092882092	0.000925101132356282	0.0022379985980344	0.00217125753957062
258	0.405465108108164	0.35	0.886678449006802	0.860856943901843	0.912499954111761	0.530696484222654	0.5048019509287	0.494692164266553	0.514911737590847	0.25	0.14	0.45	0.797471942062351	0.813769493925239	0.830067045788127	1.9048868952272	1.94381615571957	1.98274541621194	1.84433281711554	1.88171587272632	1.91964613698589	0.886678449006802	0.364497700957625	-0.000513989192776115	-0.691238976132713	-0.154093770893778	-0.146892799123649	-0.160893258850989	1.01709946020618	1.0342706860632	1.00088560387409	0.954398134576245	0.971079017673457	0.93869092882092	0.000925101132356282	0.0022379985980344	0.00217125753957062
258	0.405465108108164	0.35	0.888088524578556	0.862429720437147	0.913747328719965	0.533530533120363	0.499083741251743	0.48914520190113	0.509022280602357	0.25	0.14	0.44	0.793351676418986	0.809471137111476	0.825590597803966	1.90683561704206	1.94557904280084	1.98432246855963	1.84249189496095	1.87997174986927	1.91832361227277	0.888088524578556	0.364207888582124	0.00651207420391016	-0.689980935454677	-0.154093770893778	-0.146892799123649	-0.160893258850989	1.01709946020618	1.0342706860632	1.00088560387409	0.954398134576245	0.971079017673457	0.93869092882092	0.000925101132356282	0.0022379985980344	0.00217125753957062
258	0.405465108108164	0.35	0.889023613521958	0.86304789932972	0.914999327714197	0.522045052431555	0.496835825038042	0.486711418857531	0.506960231218552	0.25	0.14	0.45	0.786523926393958	0.802884930868015	0.819245935342071	1.88339703961884	1.92257482729645	1.96175261497407	1.82286741689175	1.86079139789351	1.89824415553335	0.889023613521958	0.361891399589798	0.000797736032235309	-0.691160096813821	-0.154093770893778	-0.146892799123649	-0.160893258850989	1.01709946020618	1.0342706860632	1.00088560387409	0.954398134576245	0.971079017673457	0.93869092882092	0.000925101132356282	0.0022379985980344	0.00217125753957062
258	0.405465108108164	0.35	0.891139101745773	0.865509000144245	0.9167692033473	0.527971393571141	0.502125723176713	0.492014385798136	0.512237060555291	0.25	0.14	0.45	0.787277364537971	0.803456621228703	0.819635877919436	1.86647048863626	1.90482813297047	1.94318577730468	1.80652971151564	1.84371986659402	1.88056074468925	0.891139101745773	0.370812139663322	0.00431420055682533	-0.676968208801589	-0.154093770893778	-0.146892799123649	-0.160893258850989	1.01709946020618	1.0342706860632	1.00088560387409	0.954398134576245	0.971079017673457	0.93869092882092	0.000925101132356282	0.0022379985980344	0.00217125753957062
258	0.405465108108164	0.35	0.891602818557942	0.865617211347258	0.917588425768626	0.524336130743342	0.497864708623313	0.487765817275151	0.507963599971474	0.25	0.14	0.44	0.788435882530222	0.804759962715146	0.821084042900071	1.88848210980482	1.92758197077172	1.96668183173863	1.83312020108402	1.87080120593199	1.90927946011346	0.891602818557942	0.361414031819698	-0.00106579020316284	-0.693314412554082	-0.154093770893778	-0.146892799123649	-0.160893258850989	1.01709946020618	1.0342706860632	1.00088560387409	0.954398134576245	0.971079017673457	0.93869092882092	0.000925101132356282	0.0022379985980344	0.00217125753957062
258	0.405465108108164	0.35	0.891614331229741	0.865722725289498	0.917505937169983	0.52948691795357	0.504788984416596	0.494654882415147	0.514923086418045	0.26	0.14	0.45	0.788180185927884	0.804327804568006	0.820475423208128	1.8607493204895	1.89887089592185	1.9369924713542	1.80186721163294	1.83871452860103	1.87529324543757	0.891614331229741	0.369214620621453	-0.00778799644233825	-0.69383581227732	-0.154093770893778	-0.146892799123649	-0.160893258850989	1.01709946020618	1.0342706860632	1.00088560387409	0.954398134576245	0.971079017673457	0.93869092882092	0.000925101132356282	0.0022379985980344	0.00217125753957062
258	0.405465108108164	0.35	0.891864053873036	0.866084547246418	0.917643560499655	0.532221932147959	0.502338108679024	0.492308434192426	0.512367783165623	0.25	0.14	0.45	0.792533922184824	0.808680014160965	0.824826106137107	1.89044520761484	1.92895876690055	1.96747232618627	1.82621286510047	1.86310182209471	1.90073914649886	0.891864053873036	0.365958187418594	-0.00522267235998534	-0.695014439382744	-0.154093770893778	-0.146892799123649	-0.160893258850989	1.01709946020618	1.0342706860632	1.00088560387409	0.954398134576245	0.971079017673457	0.93869092882092	0.000925101132356282	0.0022379985980344	0.00217125753957062
258	0.405465108108164	0.35	0.892162311795566	0.866316039083897	0.918008584507236	0.521427616011794	0.49979000904871	0.489592794879738	0.509987223217682	0.26	0.14	0.46	0.778150842041118	0.794358128739461	0.810565415437805	1.83245590008431	1.87062219963728	1.90878849919025	1.77236635907409	1.80947812465035	1.84660908229141	0.892162311795566	0.368716317379143	-0.00754921298224595	-0.686961181449436	-0.154093770893778	-0.146892799123649	-0.160893258850989	1.01709946020618	1.0342706860632	1.00088560387409	0.954398134576245	0.971079017673457	0.93869092882092	0.000925101132356282	0.0022379985980344	0.00217125753957062
258	0.405465108108164	0.35	0.892390225639943	0.866369405611673	0.918411045668214	0.521459645552927	0.492245825345523	0.482203179664534	0.502288471026512	0.25	0.14	0.45	0.772242699166459	0.788325877657431	0.804409056148404	1.8324112540996	1.87057412349333	1.90873699288706	1.76941633710476	1.80658886143376	1.84334235041463	0.892390225639943	0.365820413682741	0.00047354373557668	-0.686733650489843	-0.154093770893778	-0.146892799123649	-0.160893258850989	1.01709946020618	1.0342706860632	1.00088560387409	0.954398134576245	0.971079017673457	0.93869092882092	0.000925101132356282	0.0022379985980344	0.00217125753957062
258	0.405465108108164	0.35	0.893362226671656	0.867693939207568	0.919030514135744	0.518073469540863	0.493554977708729	0.483417090724897	0.503692864692562	0.25	0.14	0.44	0.781771900280979	0.798166676808843	0.814561453336706	1.87341114277479	1.91269901820184	1.95198689362888	1.81423725818931	1.85340035314924	1.8905443199556	0.893362226671656	0.36625494518294	-0.000742212755657574	-0.690767771082421	-0.154093770893778	-0.146892799123649	-0.160893258850989	1.01709946020618	1.0342706860632	1.00088560387409	0.954398134576245	0.971079017673457	0.93869092882092	0.000925101132356282	0.0022379985980344	0.00217125753957062
258	0.405465108108164	0.35	0.89481787679071	0.86909918466189	0.92053656891953	0.539626774492689	0.508062929287371	0.498068846106105	0.518057012468637	0.25	0.14	0.44	0.799045001116477	0.815078371340624	0.831111741564771	1.89934445699644	1.93745606875754	1.97556768051865	1.84040483325938	1.87599017211512	1.9131525928222	0.89481787679071	0.364126773106862	-0.00162265505957857	-0.691963227829859	-0.154093770893778	-0.146892799123649	-0.160893258850989	1.01709946020618	1.0342706860632	1.00088560387409	0.954398134576245	0.971079017673457	0.93869092882092	0.000925101132356282	0.0022379985980344	0.00217125753957062
258	0.405465108108164	0.35	0.894923620898503	0.869231816933496	0.92061542486351	0.542122991256885	0.50945778742322	0.49948650818545	0.51942906666099	0.25	0.14	0.44	0.806471596085042	0.822571237116604	0.838670878148166	1.92946926071584	1.96798737174387	2.0065054827719	1.86804723499384	1.90493921159017	1.94129560126611	0.894923620898503	0.362431774275437	-0.00349794887084132	-0.698324841155478	-0.154093770893778	-0.146892799123649	-0.160893258850989	1.01709946020618	1.0342706860632	1.00088560387409	0.954398134576245	0.971079017673457	0.93869092882092	0.000925101132356282	0.0022379985980344	0.00217125753957062
258	0.405465108108164	0.35	0.896716042200229	0.870803577231706	0.922628507168752	0.533565853333627	0.500473875593255	0.490508360881038	0.510439390305471	0.25	0.14	0.44	0.787236641935978	0.803230698231201	0.819224754526424	1.87204493991318	1.91007872868922	1.94811251746527	1.81925885164345	1.85598516591234	1.89199501235171	0.896716042200229	0.362142577933039	0.000183524838712481	-0.689506018110639	-0.154093770893778	-0.146892799123649	-0.160893258850989	1.01709946020618	1.0342706860632	1.00088560387409	0.954398134576245	0.971079017673457	0.93869092882092	0.000925101132356282	0.0022379985980344	0.00217125753957062
258	0.405465108108164	0.35	0.897832838717351	0.871677222749561	0.923988454685141	0.522758363822957	0.495730134280058	0.485642689849322	0.505817578710795	0.25	0.14	0.44	0.784695708646376	0.80099488193047	0.817294055214564	1.87877300057656	1.91779761401646	1.95682222745636	1.82279821062532	1.86008637575726	1.89780288914613	0.897832838717351	0.358914813314817	-0.0020565809871454	-0.69777569474458	-0.154093770893778	-0.146892799123649	-0.160893258850989	1.01709946020618	1.0342706860632	1.00088560387409	0.954398134576245	0.971079017673457	0.93869092882092	0.000925101132356282	0.0022379985980344	0.00217125753957062
258	0.405465108108164	0.35	0.897928449030105	0.871583949568302	0.924272948491907	0.522437324811451	0.494446162920665	0.484378370131094	0.504513955710236	0.25	0.14	0.45	0.780143823689402	0.796359094327608	0.812574364965813	1.86179924638238	1.9004966990025	1.93919415162262	1.803996238267	1.84189779241706	1.88018018860531	0.897928449030105	0.361109812607249	-0.000443446261492476	-0.692682704346448	-0.154093770893778	-0.146892799123649	-0.160893258850989	1.01709946020618	1.0342706860632	1.00088560387409	0.954398134576245	0.971079017673457	0.93869092882092	0.000925101132356282	0.0022379985980344	0.00217125753957062
258	0.405465108108164	0.35	0.899344703769934	0.873408003660347	0.92528140387952	0.540020260142136	0.508155729649341	0.49816773457663	0.518143724722052	0.25	0.14	0.44	0.805472471288815	0.821621761008019	0.837771050727223	1.9298313019856	1.96852338137484	2.00721546076407	1.86640995530566	1.90324605175882	1.94123422464426	0.899344703769934	0.362368858425044	0.00387489624864973	-0.691439536557679	-0.154093770893778	-0.146892799123649	-0.160893258850989	1.01709946020618	1.0342706860632	1.00088560387409	0.954398134576245	0.971079017673457	0.93869092882092	0.000925101132356282	0.0022379985980344	0.00217125753957062
258	0.405465108108164	0.35	0.899631270959408	0.873663225567788	0.925599316351029	0.524712885804998	0.497762718583516	0.487673519569554	0.507851917597478	0.25	0.14	0.45	0.783858340856981	0.800075138534741	0.8162919362125	1.86682729183197	1.90544901582595	1.94407073981993	1.80692835371521	1.84426917120404	1.881811984371	0.899631270959408	0.367341938490161	-0.00210163451752744	-0.688479576244812	-0.154093770893778	-0.146892799123649	-0.160893258850989	1.01709946020618	1.0342706860632	1.00088560387409	0.954398134576245	0.971079017673457	0.93869092882092	0.000925101132356282	0.0022379985980344	0.00217125753957062
258	0.405465108108164	0.35	0.901296181893251	0.874853614514921	0.927738749271581	0.513542452438647	0.49407546606601	0.483834409746683	0.504316522385337	0.25	0.14	0.44	0.780531378781432	0.797052456340359	0.813573533899285	1.86578599447185	1.90527805841827	1.9447701223647	1.8108606287804	1.84982926447754	1.88851979663994	0.901296181893251	0.362177800508724	0.00454486316803859	-0.685834239351561	-0.154093770893778	-0.146892799123649	-0.160893258850989	1.01709946020618	1.0342706860632	1.00088560387409	0.954398134576245	0.971079017673457	0.93869092882092	0.000925101132356282	0.0022379985980344	0.00217125753957062
258	0.405465108108164	0.35	0.901489665040181	0.875156693971352	0.927822636109009	0.524665502723607	0.500103062413569	0.489965463748306	0.510240661078832	0.25	0.14	0.44	0.792682857998623	0.809083811285714	0.825484764572804	1.90034121688217	1.93966010363886	1.97897899039555	1.84255435124223	1.88144034398981	1.91960524322336	0.901489665040181	0.359360437486354	0.0026585453710387	-0.696021168274735	-0.154093770893778	-0.146892799123649	-0.160893258850989	1.01709946020618	1.0342706860632	1.00088560387409	0.954398134576245	0.971079017673457	0.93869092882092	0.000925101132356282	0.0022379985980344	0.00217125753957062
258	0.405465108108164	0.35	0.9020917271557	0.875739850072147	0.928443604239254	0.521522605410334	0.493583331534047	0.483514668739198	0.503651994328896	0.25	0.14	0.44	0.778600282749342	0.79481377988981	0.811027277030277	1.85774728435227	1.896432834499	1.93511838464573	1.80147857787094	1.83832248299836	1.87569689788283	0.9020917271557	0.361340028827653	0.00495106046731688	-0.687635586526974	-0.154093770893778	-0.146892799123649	-0.160893258850989	1.01709946020618	1.0342706860632	1.00088560387409	0.954398134576245	0.971079017673457	0.93869092882092	0.000925101132356282	0.0022379985980344	0.00217125753957062
258	0.405465108108164	0.35	0.902715509032847	0.876423237699333	0.929007780366362	0.529194080975852	0.49810584074163	0.488100030317157	0.508111651166103	0.25	0.14	0.45	0.78654451566282	0.802668291170511	0.818792066678203	1.8780577278162	1.91655698703266	1.95505624624913	1.81459881820354	1.85181362352953	1.88749841487525	0.902715509032847	0.362783182811042	-0.000824042928064631	-0.693384828305145	-0.154093770893778	-0.146892799123649	-0.160893258850989	1.01709946020618	1.0342706860632	1.00088560387409	0.954398134576245	0.971079017673457	0.93869092882092	0.000925101132356282	0.0022379985980344	0.00217125753957062
258	0.405465108108164	0.35	0.903453559268092	0.877423095112991	0.929484023423193	0.522252670650501	0.493182905294826	0.483137117920892	0.503228692668759	0.25	0.14	0.45	0.774990785435306	0.791105036148943	0.807219286862579	1.84192892633274	1.88022783913717	1.9185267519416	1.78839179456258	1.82552386822738	1.86282838688275	0.903453559268092	0.364750145760552	-0.000779307995602774	-0.687192185498514	-0.154093770893778	-0.146892799123649	-0.160893258850989	1.01709946020618	1.0342706860632	1.00088560387409	0.954398134576245	0.971079017673457	0.93869092882092	0.000925101132356282	0.0022379985980344	0.00217125753957062
258	0.405465108108164	0.35	0.903648925535371	0.877351519821216	0.929946331249526	0.52345721621967	0.497398836029498	0.48729160284081	0.507506069218187	0.25	0.14	0.44	0.785625504027257	0.801920675382341	0.818215846737425	1.8767925058249	1.91572028416659	1.95464806250828	1.81845266899877	1.85650848640868	1.89399533105273	0.903648925535371	0.363068463740412	-0.00686007638946979	-0.698581416253865	-0.154093770893778	-0.146892799123649	-0.160893258850989	1.01709946020618	1.0342706860632	1.00088560387409	0.954398134576245	0.971079017673457	0.93869092882092	0.000925101132356282	0.0022379985980344	0.00217125753957062
258	0.405465108108164	0.35	0.904096104788446	0.877732685679579	0.930459523897314	0.516701336684577	0.490832937124846	0.480723223106855	0.500942651142838	0.25	0.14	0.45	0.768626007367312	0.784790379604321	0.800954751841329	1.82086186512547	1.85915498648481	1.89744810784415	1.75786682870271	1.79482807244012	1.83187094502339	0.904096104788446	0.365619979438731	0.00120015432236043	-0.688090880997136	-0.154093770893778	-0.146892799123649	-0.160893258850989	1.01709946020618	1.0342706860632	1.00088560387409	0.954398134576245	0.971079017673457	0.93869092882092	0.000925101132356282	0.0022379985980344	0.00217125753957062
258	0.405465108108164	0.35	0.904129309747589	0.877777259567616	0.930481359927562	0.515202480103829	0.497752766421989	0.487469713461878	0.5080358193821	0.25	0.14	0.44	0.784034174427322	0.800573181293856	0.817112188160389	1.86845850592602	1.90787317567803	1.94728784543004	1.81559364172731	1.85342834472977	1.89313959625162	0.904129309747589	0.359926254673426	-0.00324391226163808	-0.692313534940409	-0.154093770893778	-0.146892799123649	-0.160893258850989	1.01709946020618	1.0342706860632	1.00088560387409	0.954398134576245	0.971079017673457	0.93869092882092	0.000925101132356282	0.0022379985980344	0.00217125753957062
258	0.405465108108164	0.35	0.90421594987986	0.877779843465621	0.930652056294098	0.535781364171817	0.507099203147351	0.49704662218295	0.517151784111751	0.25	0.14	0.44	0.804322622542053	0.820589745028657	0.836856867515261	1.92869418386406	1.96770129823436	2.00670841260466	1.86917849779177	1.90784909081417	1.94459192163689	0.90421594987986	0.361176468244102	-0.00697716046638645	-0.701758620731343	-0.154093770893778	-0.146892799123649	-0.160893258850989	1.01709946020618	1.0342706860632	1.00088560387409	0.954398134576245	0.971079017673457	0.93869092882092	0.000925101132356282	0.0022379985980344	0.00217125753957062
258	0.405465108108164	0.35	0.904524888567791	0.878472230529297	0.930577546606285	0.521238559461265	0.491304690581106	0.481276804470548	0.501332576691664	0.24	0.14	0.44	0.78272888155574	0.799037824780877	0.815346768006014	1.88657658423309	1.92588530418344	1.9651940241338	1.82466723121102	1.86316449240254	1.90053022718157	0.904524888567791	0.360466868077741	0.0107627791422416	-0.6867303114833	-0.154093770893778	-0.146892799123649	-0.160893258850989	1.01709946020618	1.0342706860632	1.00088560387409	0.954398134576245	0.971079017673457	0.93869092882092	0.000925101132356282	0.0022379985980344	0.00217125753957062
258	0.405465108108164	0.35	0.904815741003247	0.878660185624731	0.930971296381762	0.518664295410796	0.495868483279844	0.485695120381233	0.506041846178456	0.25	0.14	0.45	0.783398798928577	0.799807858730498	0.816216918532419	1.8723146150662	1.91153208965085	1.95074956423551	1.8138764636996	1.85181946934815	1.89014114737324	0.904815741003247	0.360688442415451	0.00586523014883052	-0.685665018932144	-0.154093770893778	-0.146892799123649	-0.160893258850989	1.01709946020618	1.0342706860632	1.00088560387409	0.954398134576245	0.971079017673457	0.93869092882092	0.000925101132356282	0.0022379985980344	0.00217125753957062
258	0.405465108108164	0.35	0.904940038268797	0.878494287397591	0.931385789140004	0.525111393317938	0.49723115045696	0.487160775277457	0.507301525636463	0.25	0.14	0.44	0.779487185301106	0.795600404595344	0.811713623889582	1.84794474510516	1.88614465330508	1.924344561505	1.79277188686533	1.82886324597352	1.86578057859339	0.904940038268797	0.36093903463423	0.00920610040324764	-0.681725675646098	-0.154093770893778	-0.146892799123649	-0.160893258850989	1.01709946020618	1.0342706860632	1.00088560387409	0.954398134576245	0.971079017673457	0.93869092882092	0.000925101132356282	0.0022379985980344	0.00217125753957062
258	0.405465108108164	0.35	0.905014701225557	0.878835796200921	0.931193606250193	0.529061698300309	0.501231813158574	0.491160533826189	0.511303092490959	0.25	0.14	0.44	0.788554853650142	0.804724223241285	0.820893592832429	1.87583110480873	1.91429514606574	1.95275918732275	1.81788365227515	1.85620870648197	1.89328025328925	0.905014701225557	0.360779223004236	-0.000934826420127894	-0.694619898583385	-0.154093770893778	-0.146892799123649	-0.160893258850989	1.01709946020618	1.0342706860632	1.00088560387409	0.954398134576245	0.971079017673457	0.93869092882092	0.000925101132356282	0.0022379985980344	0.00217125753957062
258	0.405465108108164	0.35	0.90511195969414	0.878825469864992	0.931398449523288	0.523878676351741	0.498119662234093	0.48800632921619	0.508232995251995	0.25	0.14	0.44	0.785878620600939	0.802164991752216	0.818451362903493	1.87522326318357	1.91408496682982	1.95294667047607	1.81256397430054	1.8495366304046	1.88729929495089	0.90511195969414	0.361429052806377	-0.00230202189517975	-0.697565522912189	-0.154093770893778	-0.146892799123649	-0.160893258850989	1.01709946020618	1.0342706860632	1.00088560387409	0.954398134576245	0.971079017673457	0.93869092882092	0.000925101132356282	0.0022379985980344	0.00217125753957062
258	0.405465108108164	0.35	0.905217497514255	0.878882115531934	0.931552879496577	0.528011911397516	0.498552859692209	0.488514285364283	0.508591434020134	0.25	0.14	0.44	0.778887269164391	0.794892773975271	0.810898278786151	1.83997169317732	1.87778162659506	1.91559156001281	1.7832398045588	1.82071753759459	1.85646270995818	0.905217497514255	0.360824850843965	-0.0071386675919831	-0.69725550868327	-0.154093770893778	-0.146892799123649	-0.160893258850989	1.01709946020618	1.0342706860632	1.00088560387409	0.954398134576245	0.971079017673457	0.93869092882092	0.000925101132356282	0.0022379985980344	0.00217125753957062
258	0.405465108108164	0.35	0.905400709815915	0.879242849690899	0.931558569940932	0.526159239124028	0.50081736232614	0.490695646208681	0.510939078443599	0.25	0.14	0.45	0.790946522802171	0.807261597593949	0.823576672385728	1.88909942862325	1.92806641005443	1.96703339148562	1.82981738322997	1.86778801342391	1.9048587809616	0.905400709815915	0.361122529940267	0.00634813368621867	-0.682928241013948	-0.154093770893778	-0.146892799123649	-0.160893258850989	1.01709946020618	1.0342706860632	1.00088560387409	0.954398134576245	0.971079017673457	0.93869092882092	0.000925101132356282	0.0022379985980344	0.00217125753957062
258	0.405465108108164	0.35	0.905543448042747	0.879050558197994	0.9320363378875	0.52345191853888	0.502538663466117	0.492326879630313	0.51275044730192	0.25	0.14	0.44	0.79247395425419	0.808911351949041	0.825348749643891	1.89008574578138	1.92928967281771	1.96849359985404	1.83105773495268	1.86893609904643	1.90660813425133	0.905543448042747	0.358994272756263	-0.000335550481688392	-0.693846452327667	-0.154093770893778	-0.146892799123649	-0.160893258850989	1.01709946020618	1.0342706860632	1.00088560387409	0.954398134576245	0.971079017673457	0.93869092882092	0.000925101132356282	0.0022379985980344	0.00217125753957062
258	0.405465108108164	0.35	0.905722307027875	0.879458503446639	0.93198611060911	0.530891493566599	0.507024772931364	0.496874443962733	0.517175101899995	0.25	0.14	0.44	0.795197181427415	0.811441754044279	0.827686326661143	1.88558792912066	1.92410739417346	1.96262685922627	1.82977965050276	1.86591779086163	1.90351180268096	0.905722307027875	0.365052489207852	0.0057011290249771	-0.684996239956852	-0.154093770893778	-0.146892799123649	-0.160893258850989	1.01709946020618	1.0342706860632	1.00088560387409	0.954398134576245	0.971079017673457	0.93869092882092	0.000925101132356282	0.0022379985980344	0.00217125753957062
258	0.405465108108164	0.35	0.905875324522582	0.879696908712619	0.932053740332546	0.526289842818839	0.500906998951612	0.490786122530075	0.51102787537315	0.24	0.14	0.43	0.7996641412007	0.816154627749311	0.832645114297922	1.93103460801657	1.97085595123772	2.01067729445887	1.87706134123034	1.91607244357367	1.95429301761376	0.905875324522582	0.354958126523435	0.00119731178210073	-0.698541343741683	-0.154093770893778	-0.146892799123649	-0.160893258850989	1.01709946020618	1.0342706860632	1.00088560387409	0.954398134576245	0.971079017673457	0.93869092882092	0.000925101132356282	0.0022379985980344	0.00217125753957062
258	0.405465108108164	0.35	0.905891815239138	0.879845157929695	0.931938472548581	0.527072687247118	0.495606532786384	0.485608463720449	0.505604601852319	0.25	0.14	0.45	0.777786685610904	0.793800337724223	0.809813989837542	1.8457822236831	1.88378456411117	1.92178690453925	1.78845161125571	1.82583704754807	1.86268347664113	0.905891815239138	0.366290213846656	0.000675661196304524	-0.687813282435017	-0.154093770893778	-0.146892799123649	-0.160893258850989	1.01709946020618	1.0342706860632	1.00088560387409	0.954398134576245	0.971079017673457	0.93869092882092	0.000925101132356282	0.0022379985980344	0.00217125753957062
258	0.405465108108164	0.35	0.905947154688349	0.879473727539497	0.9324205818372	0.513576233688437	0.491178625057865	0.480998301976003	0.501358948139726	0.25	0.14	0.45	0.770063705422781	0.786362094175118	0.802660482927456	1.82664590216364	1.86530683997525	1.90396777778685	1.76839731893631	1.80671959615121	1.84354563612436	0.905947154688349	0.363619830569552	-0.00100708217649058	-0.690608058550218	-0.154093770893778	-0.146892799123649	-0.160893258850989	1.01709946020618	1.0342706860632	1.00088560387409	0.954398134576245	0.971079017673457	0.93869092882092	0.000925101132356282	0.0022379985980344	0.00217125753957062
258	0.405465108108164	0.35	0.906168964622516	0.879858370787449	0.932479558457583	0.529199235901312	0.507851340160689	0.497649870413249	0.51805280990813	0.25	0.14	0.44	0.801807113075526	0.818243590795354	0.834680068515181	1.91419495872215	1.95343459912614	1.99267423953013	1.85437302634841	1.89207018573369	1.92961306982705	0.906168964622516	0.359539388852775	0.00549103965536667	-0.687673808863306	-0.154093770893778	-0.146892799123649	-0.160893258850989	1.01709946020618	1.0342706860632	1.00088560387409	0.954398134576245	0.971079017673457	0.93869092882092	0.000925101132356282	0.0022379985980344	0.00217125753957062
258	0.405465108108164	0.35	0.906217312482979	0.879670850938256	0.932763774027703	0.524117431795123	0.502642922313224	0.492442636621857	0.512843208004591	0.25	0.14	0.45	0.789747733537434	0.806106293717058	0.822464853896683	1.87659522627183	1.91546636782517	1.95433750937851	1.82116972031651	1.85955445190501	1.89738601731299	0.906217312482979	0.361802758507866	0.00173458639558997	-0.687268391997997	-0.154093770893778	-0.146892799123649	-0.160893258850989	1.01709946020618	1.0342706860632	1.00088560387409	0.954398134576245	0.971079017673457	0.93869092882092	0.000925101132356282	0.0022379985980344	0.00217125753957062
258	0.405465108108164	0.35	0.906434870272878	0.880072770577911	0.932796969967844	0.521852501248603	0.499146123310237	0.488970713019923	0.509321533600551	0.25	0.14	0.44	0.784662453131666	0.800991166053362	0.817319878975057	1.86566853880779	1.90449283307043	1.94331712733307	1.80892851578464	1.84621228615396	1.88412379532773	0.906434870272878	0.364048116597733	0.0023354843633223	-0.68817023176423	-0.154093770893778	-0.146892799123649	-0.160893258850989	1.01709946020618	1.0342706860632	1.00088560387409	0.954398134576245	0.971079017673457	0.93869092882092	0.000925101132356282	0.0022379985980344	0.00217125753957062
258	0.405465108108164	0.35	0.906713276337308	0.880574559953564	0.932851992721053	0.522644730589377	0.499608205800422	0.489439532298466	0.509776879302377	0.25	0.14	0.45	0.790770070657706	0.807199235310335	0.823628399962963	1.89316935296924	1.93250214029814	1.97183492762704	1.83331126795804	1.87209493297002	1.90970602577422	0.906713276337308	0.367322144029005	-0.00342747748873073	-0.690881912908731	-0.154093770893778	-0.146892799123649	-0.160893258850989	1.01709946020618	1.0342706860632	1.00088560387409	0.954398134576245	0.971079017673457	0.93869092882092	0.000925101132356282	0.0022379985980344	0.00217125753957062
258	0.405465108108164	0.35	0.907012290339632	0.880941695368098	0.933082885311165	0.522802369533319	0.503572212809823	0.493326096272758	0.513818329346888	0.25	0.15	0.45	0.789077017364568	0.805465720775398	0.821854424186229	1.8700246824134	1.90886408492618	1.94770348743896	1.81594676943306	1.85373149906691	1.89160296371771	0.907012290339632	0.365467253171371	0.00203981232904605	-0.679368340583541	-0.154093770893778	-0.146892799123649	-0.160893258850989	1.01709946020618	1.0342706860632	1.00088560387409	0.954398134576245	0.971079017673457	0.93869092882092	0.000925101132356282	0.0022379985980344	0.00217125753957062
258	0.405465108108164	0.35	0.908289034534469	0.882128633680261	0.934449435388677	0.533167020170082	0.50494980231217	0.494887102888798	0.515012501735542	0.25	0.14	0.44	0.795112102082277	0.811279373454749	0.82744664482722	1.89280939154389	1.93129649670719	1.96978360187048	1.83385215289943	1.87218752903983	1.9086597189177	0.908289034534469	0.364565487832479	0.00312015525300969	-0.687185717503324	-0.154093770893778	-0.146892799123649	-0.160893258850989	1.01709946020618	1.0342706860632	1.00088560387409	0.954398134576245	0.971079017673457	0.93869092882092	0.000925101132356282	0.0022379985980344	0.00217125753957062
258	0.405465108108164	0.35	0.908289439277312	0.881751348876653	0.934827529677971	0.507283219823009	0.492258175552085	0.481926196100457	0.502590155003712	0.25	0.14	0.44	0.776818949511847	0.793473112512188	0.810127275512528	1.8553759668313	1.89515323256091	1.93493049829051	1.79936838573816	1.83788192721448	1.87617039164864	0.908289439277312	0.359948249232192	0.00157048457613477	-0.691178547887934	-0.154093770893778	-0.146892799123649	-0.160893258850989	1.01709946020618	1.0342706860632	1.00088560387409	0.954398134576245	0.971079017673457	0.93869092882092	0.000925101132356282	0.0022379985980344	0.00217125753957062
258	0.405465108108164	0.35	0.908367387891524	0.881940952249714	0.934793823533334	0.519318104062165	0.500874388643042	0.490611771096276	0.511137006189808	0.25	0.14	0.44	0.79206527997204	0.808633702336349	0.825202124700659	1.894814950869	1.93445069201563	1.97408643316226	1.83909993470275	1.87740203274127	1.91552732366805	0.908367387891524	0.361984776978026	0.00292997535378334	-0.688300276892225	-0.154093770893778	-0.146892799123649	-0.160893258850989	1.01709946020618	1.0342706860632	1.00088560387409	0.954398134576245	0.971079017673457	0.93869092882092	0.000925101132356282	0.0022379985980344	0.00217125753957062
258	0.405465108108164	0.35	0.908386616266913	0.882293732738785	0.93447949979504	0.523079264190236	0.499552572437312	0.489393882192683	0.509711262681941	0.25	0.14	0.44	0.784993807115584	0.801288471230939	0.817583135346293	1.86562338430846	1.90434943047278	1.94307547663709	1.80872157700097	1.84720989303561	1.88436320911817	0.908386616266913	0.363729331481421	-0.000382133263662456	-0.689371454002325	-0.154093770893778	-0.146892799123649	-0.160893258850989	1.01709946020618	1.0342706860632	1.00088560387409	0.954398134576245	0.971079017673457	0.93869092882092	0.000925101132356282	0.0022379985980344	0.00217125753957062
258	0.405465108108164	0.35	0.908612037833736	0.882219236130351	0.935004839537121	0.52306827749514	0.501836481834253	0.491631122249752	0.512041841418754	0.25	0.14	0.44	0.784282082186154	0.800562338463999	0.816842594741844	1.85372210926819	1.89220197728031	1.93068184529243	1.80195042956101	1.83925825565538	1.87629275425675	0.908612037833736	0.361886381493183	0.00584553219495548	-0.681565170016764	-0.154093770893778	-0.146892799123649	-0.160893258850989	1.01709946020618	1.0342706860632	1.00088560387409	0.954398134576245	0.971079017673457	0.93869092882092	0.000925101132356282	0.0022379985980344	0.00217125753957062
258	0.405465108108164	0.35	0.908638635627155	0.88247753881331	0.934799732440999	0.528774055798265	0.497815268483701	0.487806862634863	0.507823674332539	0.25	0.14	0.45	0.783359955790788	0.799432268346897	0.815504580903005	1.86392807899565	1.9021705682195	1.94041305744335	1.80700848512207	1.84462154091208	1.88176858703421	0.908638635627155	0.364878174397381	-0.00386010204154284	-0.693403774960382	-0.154093770893778	-0.146892799123649	-0.160893258850989	1.01709946020618	1.0342706860632	1.00088560387409	0.954398134576245	0.971079017673457	0.93869092882092	0.000925101132356282	0.0022379985980344	0.00217125753957062
258	0.405465108108164	0.35	0.908924690362243	0.882304324604328	0.935545056120158	0.511554684573045	0.48804095860445	0.477884661879215	0.498197255329685	0.25	0.14	0.44	0.764786730859439	0.78104044559384	0.797294160328242	1.81343221736866	1.85197238649288	1.8905125556171	1.76017648567586	1.79709782088623	1.83382726113775	0.908924690362243	0.362031039693442	-0.00653254221755549	-0.694021673029058	-0.154093770893778	-0.146892799123649	-0.160893258850989	1.01709946020618	1.0342706860632	1.00088560387409	0.954398134576245	0.971079017673457	0.93869092882092	0.000925101132356282	0.0022379985980344	0.00217125753957062
258	0.405465108108164	0.35	0.909319923370071	0.882637359934177	0.936002486805965	0.512904266459485	0.492127451454481	0.481913735731483	0.502341167177479	0.24	0.14	0.43	0.787089787017402	0.803771426773671	0.82045306652994	1.90535374494129	1.94573595457688	1.98611816421248	1.85033292347635	1.88964208545233	1.92922366980775	0.909319923370071	0.352918434940169	-0.00208280519203883	-0.703904580739474	-0.154093770893778	-0.146892799123649	-0.160893258850989	1.01709946020618	1.0342706860632	1.00088560387409	0.954398134576245	0.971079017673457	0.93869092882092	0.000925101132356282	0.0022379985980344	0.00217125753957062
258	0.405465108108164	0.35	0.909569050531225	0.882890143733727	0.936247957328723	0.514760771650188	0.494590353699255	0.484363594272768	0.504817113125742	0.25	0.14	0.45	0.782439737873375	0.79896001945434	0.815480301035305	1.87291123019619	1.9124555163582	1.95199980252021	1.8140384176859	1.85073529631985	1.89049934274454	0.909569050531225	0.36171982342336	-0.00372872498200662	-0.69573380699023	-0.154093770893778	-0.146892799123649	-0.160893258850989	1.01709946020618	1.0342706860632	1.00088560387409	0.954398134576245	0.971079017673457	0.93869092882092	0.000925101132356282	0.0022379985980344	0.00217125753957062
258	0.405465108108164	0.35	0.909877784913234	0.883455659577078	0.93629991024939	0.519691202147562	0.494864493409196	0.484732589772508	0.504996397045884	0.25	0.14	0.45	0.780013872980363	0.796317760036989	0.812621647093615	1.85979873365095	1.89867233520068	1.93754593675041	1.79852052365126	1.8356524709677	1.8740517702824	0.909877784913234	0.361908729839864	-0.00222031287320887	-0.694117992315663	-0.154093770893778	-0.146892799123649	-0.160893258850989	1.01709946020618	1.0342706860632	1.00088560387409	0.954398134576245	0.971079017673457	0.93869092882092	0.000925101132356282	0.0022379985980344	0.00217125753957062
258	0.405465108108164	0.35	0.90990958351393	0.883406326264987	0.936412840762872	0.527661291775709	0.499714656217445	0.48964560834691	0.50978370408798	0.25	0.14	0.44	0.793677911040414	0.809999064020899	0.826320217001383	1.90642962352878	1.94563334722994	1.98483707093109	1.84090601536456	1.87879403291614	1.91701021602842	0.90990958351393	0.357558643697867	0.00252109594511402	-0.698408172226996	-0.154093770893778	-0.146892799123649	-0.160893258850989	1.01709946020618	1.0342706860632	1.00088560387409	0.954398134576245	0.971079017673457	0.93869092882092	0.000925101132356282	0.0022379985980344	0.00217125753957062
258	0.405465108108164	0.35	0.909952657664007	0.883326080242803	0.93657923508521	0.526627047264833	0.500999923477034	0.490884013237444	0.511115833716625	0.25	0.14	0.44	0.791842338199465	0.808160258117665	0.824478178035865	1.89267437726676	1.93167773365421	1.97068109004167	1.83281970455541	1.86993838447587	1.90771841070557	0.909952657664007	0.3585181348759	0.00257846325745805	-0.693590090965645	-0.154093770893778	-0.146892799123649	-0.160893258850989	1.01709946020618	1.0342706860632	1.00088560387409	0.954398134576245	0.971079017673457	0.93869092882092	0.000925101132356282	0.0022379985980344	0.00217125753957062
258	0.405465108108164	0.35	0.91017068906042	0.883592369119371	0.936749009001469	0.521154705435067	0.495610397900391	0.4854929294784	0.505727866322381	0.25	0.14	0.43	0.785474636307494	0.801843597308952	0.818212558310411	1.88312791892503	1.92237151259541	1.96161510626579	1.8272981537093	1.86850481006443	1.9034972445506	0.91017068906042	0.358438535602172	0.00348913512316387	-0.692039179114122	-0.154093770893778	-0.146892799123649	-0.160893258850989	1.01709946020618	1.0342706860632	1.00088560387409	0.954398134576245	0.971079017673457	0.93869092882092	0.000925101132356282	0.0022379985980344	0.00217125753957062
258	0.405465108108164	0.35	0.910370495812561	0.883978919123123	0.936762072502	0.527694587773319	0.498972044374618	0.488918631388881	0.509025457360355	0.25	0.14	0.44	0.794637531533466	0.810977304177799	0.827317076822131	1.91399756524069	1.95335423267306	1.99271090010542	1.85723307674965	1.89520025475042	1.93352046203391	0.910370495812561	0.357003396649823	-0.000492584125552045	-0.697956862678453	-0.154093770893778	-0.146892799123649	-0.160893258850989	1.01709946020618	1.0342706860632	1.00088560387409	0.954398134576245	0.971079017673457	0.93869092882092	0.000925101132356282	0.0022379985980344	0.00217125753957062
258	0.405465108108164	0.35	0.910610947371986	0.884331079806193	0.936890814937779	0.526096368311895	0.497266208849574	0.48721499570577	0.507317421993378	0.25	0.14	0.44	0.789192861520156	0.805473858067106	0.821754854614056	1.89432161783466	1.93340134754657	1.97248107725848	1.83613632252388	1.8740707769388	1.91210749393052	0.910610947371986	0.36023488209513	-0.00171468350793632	-0.695743721389482	-0.154093770893778	-0.146892799123649	-0.160893258850989	1.01709946020618	1.0342706860632	1.00088560387409	0.954398134576245	0.971079017673457	0.93869092882092	0.000925101132356282	0.0022379985980344	0.00217125753957062
258	0.405465108108164	0.35	0.91061271477232	0.884200503584735	0.937024925959904	0.534208953985675	0.50185607801798	0.491875944705971	0.511836211329988	0.25	0.14	0.44	0.792995296610866	0.809085123448612	0.825174950286359	1.89434693144929	1.93278311666742	1.97121930188554	1.83064780333889	1.86819905852092	1.90429662499144	0.91061271477232	0.362827230092582	-0.00394375727631707	-0.699088337283414	-0.154093770893778	-0.146892799123649	-0.160893258850989	1.01709946020618	1.0342706860632	1.00088560387409	0.954398134576245	0.971079017673457	0.93869092882092	0.000925101132356282	0.0022379985980344	0.00217125753957062
258	0.405465108108164	0.35	0.911175917203168	0.884545112761796	0.93780672164454	0.521516595838076	0.498866854717039	0.488690290189038	0.509043419245039	0.25	0.14	0.44	0.785729689773246	0.80209185012321	0.818454010473173	1.87185468133372	1.9108344816982	1.94981428206269	1.81787941673803	1.85573953808312	1.89386199756997	0.911175917203168	0.358823411195794	0.00442642616746735	-0.687909245851948	-0.154093770893778	-0.146892799123649	-0.160893258850989	1.01709946020618	1.0342706860632	1.00088560387409	0.954398134576245	0.971079017673457	0.93869092882092	0.000925101132356282	0.0022379985980344	0.00217125753957062
258	0.405465108108164	0.35	0.911250845248575	0.885005976971648	0.937495713525503	0.532202944567498	0.500938908574063	0.49093678908603	0.510941028062095	0.25	0.14	0.44	0.790092248869558	0.806189223582888	0.822286198296218	1.88405746831029	1.92244238534908	1.96082730238787	1.82498672838025	1.86134648621109	1.89841768496146	0.911250845248575	0.361066529390616	0.00136420273996288	-0.693029841691752	-0.154093770893778	-0.146892799123649	-0.160893258850989	1.01709946020618	1.0342706860632	1.00088560387409	0.954398134576245	0.971079017673457	0.93869092882092	0.000925101132356282	0.0022379985980344	0.00217125753957062
258	0.405465108108164	0.35	0.91177152005151	0.885557641533324	0.937985398569696	0.513231248569283	0.487666696486265	0.477552181420523	0.497781211552008	0.25	0.14	0.44	0.763140742549186	0.779303999336822	0.795467256124458	1.80688099049939	1.84515057801556	1.88342016553173	1.7556836052214	1.79239354764357	1.82937106888141	0.91177152005151	0.361317638733765	0.000734517557092537	-0.685611464229182	-0.154093770893778	-0.146892799123649	-0.160893258850989	1.01709946020618	1.0342706860632	1.00088560387409	0.954398134576245	0.971079017673457	0.93869092882092	0.000925101132356282	0.0022379985980344	0.00217125753957062
258	0.405465108108164	0.35	0.911948078756767	0.885680712402941	0.938215445110593	0.529776983806685	0.503776603496073	0.493668712259941	0.513884494732204	0.25	0.14	0.44	0.798691109319959	0.815044349182607	0.831397589045255	1.91478663673418	1.95399198757747	1.99319733842076	1.85780232584501	1.89593811282046	1.93421941805536	0.911948078756767	0.362121385333109	0.00576517275857481	-0.68801260030355	-0.154093770893778	-0.146892799123649	-0.160893258850989	1.01709946020618	1.0342706860632	1.00088560387409	0.954398134576245	0.971079017673457	0.93869092882092	0.000925101132356282	0.0022379985980344	0.00217125753957062
258	0.405465108108164	0.35	0.912366816425807	0.886014086034724	0.938719546816891	0.522562748547453	0.499615776642683	0.489445278174862	0.509786275110504	0.25	0.14	0.44	0.787962368516308	0.804335945745575	0.820709522974841	1.87963149203351	1.91868956463579	1.95774763723806	1.8225077450194	1.86083901172403	1.89759384636137	0.912366816425807	0.358896107100111	-0.0012122224353719	-0.693437932439295	-0.154093770893778	-0.146892799123649	-0.160893258850989	1.01709946020618	1.0342706860632	1.00088560387409	0.954398134576245	0.971079017673457	0.93869092882092	0.000925101132356282	0.0022379985980344	0.00217125753957062
258	0.405465108108164	0.35	0.913179445497096	0.886541655401814	0.939817235592378	0.515222897325974	0.496109743771006	0.485861052840991	0.506358434701021	0.25	0.14	0.45	0.779127637430571	0.795562456201015	0.811997274971458	1.8512042582904	1.89025332423344	1.92930239017649	1.79366514783424	1.83142469542142	1.87038489962516	0.913179445497096	0.360175607190936	-0.00106028794689689	-0.692381461445554	-0.154093770893778	-0.146892799123649	-0.160893258850989	1.01709946020618	1.0342706860632	1.00088560387409	0.954398134576245	0.971079017673457	0.93869092882092	0.000925101132356282	0.0022379985980344	0.00217125753957062
258	0.405465108108164	0.35	0.913481657674701	0.886689139473783	0.94027417587562	0.513738376506513	0.491395914702525	0.481214392729745	0.501577436675306	0.25	0.14	0.44	0.778200046897721	0.794665183843776	0.811130320789831	1.86482803178579	1.90428401620342	1.94374000062105	1.80611472761623	1.8435618465193	1.88246501896394	0.913481657674701	0.358986209090264	-0.00499654806908528	-0.701464583039767	-0.154093770893778	-0.146892799123649	-0.160893258850989	1.01709946020618	1.0342706860632	1.00088560387409	0.954398134576245	0.971079017673457	0.93869092882092	0.000925101132356282	0.0022379985980344	0.00217125753957062
258	0.405465108108164	0.35	0.913688037751445	0.88728328531254	0.940092790190351	0.529963380435743	0.505684830809473	0.495542447720015	0.515827213898931	0.25	0.14	0.44	0.799176121737032	0.815533046194055	0.831889970651077	1.90976564759247	1.94885326742824	1.98794088726402	1.85480795418188	1.89298536171826	1.93036773788705	0.913688037751445	0.358573491082654	-0.00234810334211206	-0.695559332546986	-0.154093770893778	-0.146892799123649	-0.160893258850989	1.01709946020618	1.0342706860632	1.00088560387409	0.954398134576245	0.971079017673457	0.93869092882092	0.000925101132356282	0.0022379985980344	0.00217125753957062
258	0.405465108108164	0.35	0.913926605478734	0.887166713698373	0.940686497259096	0.530119225525924	0.501364159522238	0.49131158009556	0.511416738948916	0.25	0.14	0.45	0.789670069265259	0.805827272583396	0.821984475901534	1.88058211104794	1.91906013966681	1.95753816828568	1.81817367430522	1.85525339226233	1.89258739797618	0.913926605478734	0.360566413192753	0.0057072120876776	-0.686592536299587	-0.154093770893778	-0.146892799123649	-0.160893258850989	1.01709946020618	1.0342706860632	1.00088560387409	0.954398134576245	0.971079017673457	0.93869092882092	0.000925101132356282	0.0022379985980344	0.00217125753957062
258	0.405465108108164	0.35	0.914017389393336	0.887531881066811	0.94050289771986	0.522944880953815	0.497173134349202	0.487060107907814	0.507286160790589	0.25	0.14	0.45	0.777882477228461	0.794033966403576	0.810185455578691	1.84071171977435	1.87893116331082	1.91715060684729	1.78126229610779	1.81760053962317	1.85609462102354	0.914017389393336	0.366206675924743	-0.00415803281751769	-0.690465775066216	-0.154093770893778	-0.146892799123649	-0.160893258850989	1.01709946020618	1.0342706860632	1.00088560387409	0.954398134576245	0.971079017673457	0.93869092882092	0.000925101132356282	0.0022379985980344	0.00217125753957062
258	0.405465108108164	0.35	0.914064855450679	0.887344498578646	0.940785212322711	0.518036279169892	0.498396703341663	0.488158602203396	0.50863480447993	0.25	0.14	0.44	0.783110629686467	0.799534729954276	0.815958830222085	1.86138311011725	1.90042171038451	1.93946031065177	1.80651172603252	1.8441576214813	1.88308790462929	0.914064855450679	0.36089911709666	-0.00144925306065343	-0.689496921039798	-0.154093770893778	-0.146892799123649	-0.160893258850989	1.01709946020618	1.0342706860632	1.00088560387409	0.954398134576245	0.971079017673457	0.93869092882092	0.000925101132356282	0.0022379985980344	0.00217125753957062
258	0.405465108108164	0.35	0.914121281719507	0.887608690225446	0.940633873213567	0.525427520725137	0.488030844154295	0.478153065153743	0.497908623154846	0.25	0.14	0.45	0.767502572912132	0.783357790310232	0.799213007708333	1.82534634305941	1.86305470276721	1.90076306247501	1.76754366800873	1.80354717571983	1.84098196960252	0.914121281719507	0.360958857987272	0.00440056125935099	-0.690141990179276	-0.154093770893778	-0.146892799123649	-0.160893258850989	1.01709946020618	1.0342706860632	1.00088560387409	0.954398134576245	0.971079017673457	0.93869092882092	0.000925101132356282	0.0022379985980344	0.00217125753957062
258	0.405465108108164	0.35	0.914155307315077	0.887769237957448	0.940541376672705	0.51848463249907	0.492556583498209	0.482447531562066	0.502665635434352	0.25	0.14	0.44	0.777621444075615	0.793915476173503	0.810209508271391	1.85720104316641	1.8961162423808	1.93503144159519	1.80447729104362	1.84246073309022	1.88007393929376	0.914155307315077	0.357917076397631	0.00725928669688593	-0.685789915851069	-0.154093770893778	-0.146892799123649	-0.160893258850989	1.01709946020618	1.0342706860632	1.00088560387409	0.954398134576245	0.971079017673457	0.93869092882092	0.000925101132356282	0.0022379985980344	0.00217125753957062
258	0.405465108108164	0.35	0.914197774333185	0.887793333269959	0.940602215396411	0.517547219265255	0.488042871562693	0.478007636289565	0.498078106835821	0.25	0.14	0.45	0.766016824480242	0.782098490280612	0.798180156080981	1.8188166773335	1.85700069760859	1.89518471788368	1.76403193657999	1.80044135411557	1.8368598547543	0.914197774333185	0.363926084080993	0.00553068590791515	-0.680861986300406	-0.154093770893778	-0.146892799123649	-0.160893258850989	1.01709946020618	1.0342706860632	1.00088560387409	0.954398134576245	0.971079017673457	0.93869092882092	0.000925101132356282	0.0022379985980344	0.00217125753957062
258	0.405465108108164	0.35	0.91452703270557	0.887988282198012	0.941065783213127	0.51249443334763	0.488165026355698	0.478025234428532	0.498304818282865	0.26	0.15	0.45	0.760911003854645	0.777051321767781	0.793191639680917	1.79455341466566	1.83261918382668	1.87068495298769	1.74289156701862	1.77940290518654	1.81647507802267	0.91452703270557	0.366645633849186	0.00139506113624024	-0.679844241672482	-0.154093770893778	-0.146892799123649	-0.160893258850989	1.01709946020618	1.0342706860632	1.00088560387409	0.954398134576245	0.971079017673457	0.93869092882092	0.000925101132356282	0.0022379985980344	0.00217125753957062
258	0.405465108108164	0.35	0.914574575486527	0.887845090199202	0.941304060773851	0.519859968534752	0.499090263879474	0.48887529528077	0.509305232478178	0.25	0.14	0.45	0.781812760500038	0.798148609080783	0.814484457661529	1.85246372861636	1.89117065244892	1.92987757628148	1.7953109992732	1.83266432385834	1.87000627184725	0.914574575486527	0.363951307089634	-0.001200147314237	-0.688480668158402	-0.154093770893778	-0.146892799123649	-0.160893258850989	1.01709946020618	1.0342706860632	1.00088560387409	0.954398134576245	0.971079017673457	0.93869092882092	0.000925101132356282	0.0022379985980344	0.00217125753957062
258	0.405465108108164	0.35	0.914626490348325	0.888079839519218	0.941173141177432	0.523218313460252	0.503654646680276	0.493415392421428	0.513893900939123	0.25	0.14	0.45	0.797630002647947	0.814182255632026	0.830734508616104	1.91065519665643	1.95030471845903	1.98995424026163	1.85055578110835	1.88784070098904	1.92842394595941	0.914626490348325	0.36031506568895	0.00497311482800437	-0.689142002788822	-0.154093770893778	-0.146892799123649	-0.160893258850989	1.01709946020618	1.0342706860632	1.00088560387409	0.954398134576245	0.971079017673457	0.93869092882092	0.000925101132356282	0.0022379985980344	0.00217125753957062
258	0.405465108108164	0.35	0.914763454458998	0.887979410450205	0.941547498467791	0.523776282006041	0.502508937648694	0.492304394771481	0.512713480525906	0.25	0.14	0.44	0.790821967266531	0.807214217181258	0.823606467095985	1.88225857717311	1.92127425235448	1.96028992753584	1.82886151123367	1.86678003490747	1.90403207942586	0.914763454458998	0.362349503121867	-1.90137909534127e-05	-0.689015842245992	-0.154093770893778	-0.146892799123649	-0.160893258850989	1.01709946020618	1.0342706860632	1.00088560387409	0.954398134576245	0.971079017673457	0.93869092882092	0.000925101132356282	0.0022379985980344	0.00217125753957062
258	0.405465108108164	0.35	0.914764837980671	0.888483895694973	0.941045780266369	0.519975135222354	0.493521477764243	0.483422816519162	0.503620139009323	0.25	0.14	0.44	0.779277347053152	0.795556384109201	0.81183542116525	1.86135902088718	1.90024265145879	1.93912628203039	1.80313423639454	1.83980441458861	1.87833477798367	0.914764837980671	0.361823718899446	-0.0036598852363083	-0.69739628720321	-0.154093770893778	-0.146892799123649	-0.160893258850989	1.01709946020618	1.0342706860632	1.00088560387409	0.954398134576245	0.971079017673457	0.93869092882092	0.000925101132356282	0.0022379985980344	0.00217125753957062
258	0.405465108108164	0.35	0.915013017434913	0.888472374938258	0.941553659931569	0.525133956808907	0.498273704568204	0.488182671180247	0.508364737956161	0.25	0.14	0.45	0.788285072657788	0.804579405613497	0.820873738569205	1.88611547794358	1.92510263456563	1.96408979118767	1.8234484854825	1.86040915916987	1.89806898371561	0.915013017434913	0.362094543243284	0.0015331973063166	-0.692695889047098	-0.154093770893778	-0.146892799123649	-0.160893258850989	1.01709946020618	1.0342706860632	1.00088560387409	0.954398134576245	0.971079017673457	0.93869092882092	0.000925101132356282	0.0022379985980344	0.00217125753957062
258	0.405465108108164	0.35	0.915225407244814	0.888625455136393	0.941825359353235	0.523249038202081	0.49690024141239	0.486798925696026	0.507001557128754	0.25	0.14	0.44	0.782787035746986	0.799030249462898	0.81527346317881	1.86508114754149	1.9037824932378	1.94248383893411	1.80566003665601	1.8437959347109	1.88147686405535	0.915225407244814	0.358813092850102	0.00954362221998969	-0.685091080787078	-0.154093770893778	-0.146892799123649	-0.160893258850989	1.01709946020618	1.0342706860632	1.00088560387409	0.954398134576245	0.971079017673457	0.93869092882092	0.000925101132356282	0.0022379985980344	0.00217125753957062
258	0.405465108108164	0.35	0.915314742563782	0.888538683346452	0.942090801781112	0.520146644351732	0.497163020140005	0.48699333860763	0.507332701672381	0.25	0.14	0.45	0.778517249077512	0.794774704494081	0.811032159910649	1.8439754079881	1.88248238778866	1.92098936758922	1.78852944737607	1.82570865772941	1.86347887225121	0.915314742563782	0.363995431912762	-0.00260574561151556	-0.689516004905251	-0.154093770893778	-0.146892799123649	-0.160893258850989	1.01709946020618	1.0342706860632	1.00088560387409	0.954398134576245	0.971079017673457	0.93869092882092	0.000925101132356282	0.0022379985980344	0.00217125753957062
258	0.405465108108164	0.35	0.915354240031344	0.888836303768014	0.941872176294675	0.522517546376571	0.497278634604995	0.487154795434852	0.507402473775138	0.25	0.14	0.44	0.783004318515083	0.799276373854492	0.8155484291939	1.86474463212033	1.90349694437484	1.94224925662936	1.80861465788176	1.84557072250606	1.88380601075296	0.915354240031344	0.35968085894796	-0.0022373921974518	-0.696706412224256	-0.154093770893778	-0.146892799123649	-0.160893258850989	1.01709946020618	1.0342706860632	1.00088560387409	0.954398134576245	0.971079017673457	0.93869092882092	0.000925101132356282	0.0022379985980344	0.00217125753957062
258	0.405465108108164	0.35	0.91581992828386	0.889408234706324	0.942231621861396	0.527872428979016	0.501810654863427	0.49170365550637	0.511917654220484	0.25	0.14	0.45	0.788326807926685	0.804530914712631	0.820735021498578	1.87265457819098	1.91114711003575	1.94963964188051	1.81330751653697	1.8513721671819	1.88785123712287	0.91581992828386	0.36161009532078	-0.00201910699507451	-0.692184526470151	-0.154093770893778	-0.146892799123649	-0.160893258850989	1.01709946020618	1.0342706860632	1.00088560387409	0.954398134576245	0.971079017673457	0.93869092882092	0.000925101132356282	0.0022379985980344	0.00217125753957062
258	0.405465108108164	0.35	0.915821524433908	0.8889967337163	0.942646315151516	0.522591537662649	0.504562415079789	0.494291812262875	0.514833017896702	0.25	0.14	0.44	0.797329075801827	0.813896314118901	0.830463552435974	1.90576373345339	1.94536249249326	1.98496125153312	1.84787959065141	1.88654569249471	1.92552148666504	0.915821524433908	0.360334227429486	0.000459668002442859	-0.691206933974907	-0.154093770893778	-0.146892799123649	-0.160893258850989	1.01709946020618	1.0342706860632	1.00088560387409	0.954398134576245	0.971079017673457	0.93869092882092	0.000925101132356282	0.0022379985980344	0.00217125753957062
258	0.405465108108164	0.35	0.915832077081468	0.889178040883195	0.942486113279741	0.521141470361078	0.495488599581187	0.485373349340721	0.505603849821652	0.25	0.14	0.44	0.785135414344479	0.801497749028765	0.817860083713052	1.88195899274928	1.92117928817714	1.960399583605	1.82955138374876	1.86729969113258	1.90506281011788	0.915832077081468	0.357030782795303	0.00519332454036096	-0.689194442212753	-0.154093770893778	-0.146892799123649	-0.160893258850989	1.01709946020618	1.0342706860632	1.00088560387409	0.954398134576245	0.971079017673457	0.93869092882092	0.000925101132356282	0.0022379985980344	0.00217125753957062
258	0.405465108108164	0.35	0.915857542342642	0.889517596116193	0.942197488569091	0.524181480022322	0.499189113050061	0.489060217153434	0.509318008946688	0.25	0.14	0.45	0.787765400509387	0.804080760975971	0.820396121442555	1.88018368115054	1.91912404903358	1.95806441691661	1.82429214690225	1.86190652658938	1.89992193699715	0.915857542342642	0.364668027424664	0.00473873064303787	-0.683885752782993	-0.154093770893778	-0.146892799123649	-0.160893258850989	1.01709946020618	1.0342706860632	1.00088560387409	0.954398134576245	0.971079017673457	0.93869092882092	0.000925101132356282	0.0022379985980344	0.00217125753957062
258	0.405465108108164	0.35	0.915881165663818	0.889521901074196	0.942240430253441	0.537569371257555	0.505032395915646	0.495056717443434	0.515008074387858	0.25	0.14	0.43	0.801196299883868	0.817340867565007	0.833485435246145	1.92142650824388	1.9601443609239	1.99886221360391	1.86576541245806	1.90294179191952	1.94013660815845	0.915881165663818	0.35742339598872	-0.000254342242897197	-0.698822832989836	-0.154093770893778	-0.146892799123649	-0.160893258850989	1.01709946020618	1.0342706860632	1.00088560387409	0.954398134576245	0.971079017673457	0.93869092882092	0.000925101132356282	0.0022379985980344	0.00217125753957062
258	0.405465108108164	0.35	0.916023583877346	0.889306036279138	0.942741131475554	0.535253814554755	0.508913720856409	0.498814465360114	0.519012976352703	0.25	0.14	0.45	0.807288574892902	0.823633356656993	0.839978138421084	1.93606327140874	1.97526180912723	2.01446034684572	1.8717111780699	1.90980751628596	1.94753869105397	0.916023583877346	0.359160603281561	0.00311944066811849	-0.693230164342228	-0.154093770893778	-0.146892799123649	-0.160893258850989	1.01709946020618	1.0342706860632	1.00088560387409	0.954398134576245	0.971079017673457	0.93869092882092	0.000925101132356282	0.0022379985980344	0.00217125753957062
258	0.405465108108164	0.35	0.916145219936963	0.889762137434565	0.942528302439361	0.529438340562688	0.505791348641916	0.495636133241816	0.515946564042016	0.25	0.14	0.45	0.791288524322861	0.807501437121543	0.823714349920226	1.87174532741014	1.91009599577173	1.94844666413333	1.81243931181518	1.84898346268115	1.88635181490166	0.916145219936963	0.363188957203691	0.00502472300048492	-0.681668293637602	-0.154093770893778	-0.146892799123649	-0.160893258850989	1.01709946020618	1.0342706860632	1.00088560387409	0.954398134576245	0.971079017673457	0.93869092882092	0.000925101132356282	0.0022379985980344	0.00217125753957062
258	0.405465108108164	0.35	0.917169691731081	0.890695293084962	0.9436440903772	0.524614033501105	0.495149672931166	0.485111448736823	0.505187897125508	0.25	0.14	0.45	0.774576417638811	0.790604428843567	0.806632440048323	1.83242881620286	1.87034655928049	1.90826430235812	1.77104190577675	1.80745037677661	1.84494816136281	0.917169691731081	0.365911609150302	0.00309835409333854	-0.683216923332585	-0.154093770893778	-0.146892799123649	-0.160893258850989	1.01709946020618	1.0342706860632	1.00088560387409	0.954398134576245	0.971079017673457	0.93869092882092	0.000925101132356282	0.0022379985980344	0.00217125753957062
258	0.405465108108164	0.35	0.917646971995976	0.891229998433339	0.944063945558613	0.515339094589095	0.488330287885351	0.478244652141407	0.498415923629295	0.25	0.14	0.43	0.770791460724708	0.787046575910217	0.803301691095725	1.84075417047587	1.87957358220256	1.91839299392925	1.7907393894019	1.82789053575869	1.86616413407436	0.917646971995976	0.355739117032531	-7.59555776436688e-05	-0.697252046190855	-0.154093770893778	-0.146892799123649	-0.160893258850989	1.01709946020618	1.0342706860632	1.00088560387409	0.954398134576245	0.971079017673457	0.93869092882092	0.000925101132356282	0.0022379985980344	0.00217125753957062
258	0.405465108108164	0.35	0.917947471406307	0.891285224889343	0.944609717923271	0.524757617017799	0.499343916504128	0.489223575694055	0.509464257314202	0.25	0.14	0.43	0.790824067294488	0.807183477346373	0.823542887398258	1.89427989586264	1.93346598395866	1.97265207205469	1.83985961345002	1.87729079151804	1.91563621419912	0.917947471406307	0.355830633419337	-0.00150153020756224	-0.700386808014845	-0.154093770893778	-0.146892799123649	-0.160893258850989	1.01709946020618	1.0342706860632	1.00088560387409	0.954398134576245	0.971079017673457	0.93869092882092	0.000925101132356282	0.0022379985980344	0.00217125753957062
258	0.405465108108164	0.35	0.918003196133194	0.891532134633768	0.94447425763262	0.527187561817484	0.502132719730245	0.492005329180278	0.512260110280212	0.26	0.14	0.45	0.783649585930732	0.799780153915154	0.815910721899576	1.84932492318484	1.88739125019411	1.92545757720338	1.79020957622576	1.8274099518972	1.86384649496675	0.918003196133194	0.364854685886856	-0.00652407395134652	-0.694410055280122	-0.154093770893778	-0.146892799123649	-0.160893258850989	1.01709946020618	1.0342706860632	1.00088560387409	0.954398134576245	0.971079017673457	0.93869092882092	0.000925101132356282	0.0022379985980344	0.00217125753957062
258	0.405465108108164	0.35	0.918150573083045	0.891461974076746	0.944839172089345	0.519716302110311	0.497288226697876	0.487107211204763	0.507469242190988	0.25	0.14	0.44	0.78130711644207	0.797637196708592	0.813967276975115	1.85681643602741	1.89562570936234	1.93443498269727	1.80058552141403	1.83768985360405	1.87543604430436	0.918150573083045	0.359844664834438	-0.00398483353239047	-0.697779052145021	-0.154093770893778	-0.146892799123649	-0.160893258850989	1.01709946020618	1.0342706860632	1.00088560387409	0.954398134576245	0.971079017673457	0.93869092882092	0.000925101132356282	0.0022379985980344	0.00217125753957062
258	0.405465108108164	0.35	0.918713219483742	0.892309107328208	0.945117331639275	0.535507735681741	0.507157106656822	0.497097846231574	0.517216367082071	0.25	0.14	0.44	0.800997967070433	0.817206943254777	0.833415919439121	1.91245741418991	1.95115785782968	1.98985830146944	1.85549387576991	1.89296986616101	1.93047462432366	0.918713219483742	0.36050143892686	0.00600459359944782	-0.6848099225969	-0.154093770893778	-0.146892799123649	-0.160893258850989	1.01709946020618	1.0342706860632	1.00088560387409	0.954398134576245	0.971079017673457	0.93869092882092	0.000925101132356282	0.0022379985980344	0.00217125753957062
258	0.405465108108164	0.35	0.918739501450296	0.891834185211122	0.945644817689471	0.505550929184935	0.487367010477549	0.477102183751913	0.497631837203185	0.25	0.14	0.44	0.767464642879445	0.78397660162853	0.800488560377615	1.82922496271524	1.86858063519785	1.90793630768047	1.77471890388099	1.81260404210574	1.85076319624792	0.918739501450296	0.359083930115965	-0.0100545527960205	-0.700818587893019	-0.154093770893778	-0.146892799123649	-0.160893258850989	1.01709946020618	1.0342706860632	1.00088560387409	0.954398134576245	0.971079017673457	0.93869092882092	0.000925101132356282	0.0022379985980344	0.00217125753957062
258	0.405465108108164	0.35	0.918810272491777	0.891911161287346	0.945709383696209	0.512044902464917	0.492767842004319	0.482523231954635	0.503012452054003	0.25	0.14	0.45	0.779785816655897	0.796341706786934	0.812897596917971	1.86733508095288	1.9069810885844	1.94662709621592	1.80798026481984	1.84610412929643	1.88372692590764	0.918810272491777	0.361976511472412	0.00204187234646386	-0.690787492551041	-0.154093770893778	-0.146892799123649	-0.160893258850989	1.01709946020618	1.0342706860632	1.00088560387409	0.954398134576245	0.971079017673457	0.93869092882092	0.000925101132356282	0.0022379985980344	0.00217125753957062
258	0.405465108108164	0.35	0.91889268924275	0.892245779201517	0.945539599283984	0.531909631169236	0.506090481435296	0.495979547733192	0.516201415137399	0.25	0.14	0.45	0.795776474219991	0.811999004381376	0.828221534542761	1.89177473634001	1.93034005425658	1.96890537217315	1.8277238259691	1.86504314244367	1.90225664954446	0.91889268924275	0.363454430183938	-0.00549057001283855	-0.694981838746992	-0.154093770893778	-0.146892799123649	-0.160893258850989	1.01709946020618	1.0342706860632	1.00088560387409	0.954398134576245	0.971079017673457	0.93869092882092	0.000925101132356282	0.0022379985980344	0.00217125753957062
258	0.405465108108164	0.35	0.918921348581671	0.892457005850117	0.945385691313224	0.524931823903332	0.494614937588566	0.484593941004257	0.504635934172875	0.25	0.14	0.44	0.779362725329828	0.795479293341972	0.811595861354116	1.85721468809009	1.89562033139448	1.93402597469887	1.79895070130144	1.83545269099482	1.87412846763767	0.918921348581671	0.361051388268549	0.0050170271853928	-0.687459193809678	-0.154093770893778	-0.146892799123649	-0.160893258850989	1.01709946020618	1.0342706860632	1.00088560387409	0.954398134576245	0.971079017673457	0.93869092882092	0.000925101132356282	0.0022379985980344	0.00217125753957062
258	0.405465108108164	0.35	0.919113371558435	0.892513662877448	0.945713080239421	0.51845348361078	0.493871485059076	0.483734814227038	0.504008155891114	0.25	0.14	0.44	0.78305041888893	0.799459253042928	0.815868087196926	1.87834259504592	1.91770329441217	1.95706399377841	1.82409815792638	1.8622921555567	1.90001602105259	0.919113371558435	0.35754888019477	0.000862356168465937	-0.695465497101179	-0.154093770893778	-0.146892799123649	-0.160893258850989	1.01709946020618	1.0342706860632	1.00088560387409	0.954398134576245	0.971079017673457	0.93869092882092	0.000925101132356282	0.0022379985980344	0.00217125753957062
258	0.405465108108164	0.35	0.919317889592897	0.89280433686069	0.945831442325103	0.52658450973653	0.501112532651886	0.490993485384655	0.511231579919118	0.25	0.14	0.44	0.794415654901947	0.810788030098501	0.827160405295055	1.90466530885101	1.94391918667674	1.98317306450247	1.84479273529933	1.88292811117636	1.92151011676655	0.919317889592897	0.357551739496763	-0.00492239433050349	-0.703154914074867	-0.154093770893778	-0.146892799123649	-0.160893258850989	1.01709946020618	1.0342706860632	1.00088560387409	0.954398134576245	0.971079017673457	0.93869092882092	0.000925101132356282	0.0022379985980344	0.00217125753957062
258	0.405465108108164	0.35	0.919480084145872	0.892511739246866	0.946448429044878	0.517606943310986	0.496674589179317	0.486463088126334	0.5068860902323	0.25	0.14	0.45	0.782617521763923	0.799045694512561	0.815473867261199	1.86557023662639	1.90473101346785	1.94389179030932	1.81004606208541	1.84834345710865	1.88551733633042	0.919480084145872	0.361055840033886	-0.00649136464479918	-0.696806383623643	-0.154093770893778	-0.146892799123649	-0.160893258850989	1.01709946020618	1.0342706860632	1.00088560387409	0.954398134576245	0.971079017673457	0.93869092882092	0.000925101132356282	0.0022379985980344	0.00217125753957062
258	0.405465108108164	0.35	0.919825674269873	0.893218632517732	0.946432716022015	0.513475634416114	0.492682289620665	0.482468744864624	0.502895834376707	0.25	0.14	0.45	0.78353609324516	0.800123034972502	0.816709976699844	1.88573520053981	1.92565496958964	1.96557473863947	1.82407501099915	1.86314564092239	1.90101935135313	0.919825674269873	0.360478047622825	0.00706915472368474	-0.684402841007648	-0.154093770893778	-0.146892799123649	-0.160893258850989	1.01709946020618	1.0342706860632	1.00088560387409	0.954398134576245	0.971079017673457	0.93869092882092	0.000925101132356282	0.0022379985980344	0.00217125753957062
258	0.405465108108164	0.35	0.919886999929562	0.893104304407357	0.946669695451767	0.51957405634559	0.496335171261608	0.48617077199305	0.506499570530165	0.26	0.14	0.45	0.773393612314356	0.789562995420396	0.805732378526436	1.82285562230494	1.86096616580406	1.89907670930318	1.76722983061664	1.80525861879851	1.8414872907394	0.919886999929562	0.362550553899766	-0.0022447713971032	-0.689646871751227	-0.154093770893778	-0.146892799123649	-0.160893258850989	1.01709946020618	1.0342706860632	1.00088560387409	0.954398134576245	0.971079017673457	0.93869092882092	0.000925101132356282	0.0022379985980344	0.00217125753957062
258	0.405465108108164	0.35	0.920064457378605	0.893284763622617	0.946844151134593	0.519823905502816	0.498477265627036	0.488274106324006	0.508680424930066	0.25	0.14	0.44	0.782322785548404	0.798670496606511	0.815018207664619	1.85718377685405	1.89599218730388	1.93480059775371	1.79796285325549	1.83480798724005	1.87256382338184	0.920064457378605	0.360686482299288	-0.00528844256565997	-0.697688447520606	-0.154093770893778	-0.146892799123649	-0.160893258850989	1.01709946020618	1.0342706860632	1.00088560387409	0.954398134576245	0.971079017673457	0.93869092882092	0.000925101132356282	0.0022379985980344	0.00217125753957062
258	0.405465108108164	0.35	0.920267175031871	0.89356211515233	0.946972234911412	0.523721564223074	0.495167940049517	0.485111369207491	0.505224510891543	0.25	0.14	0.45	0.781546992019094	0.797748802965006	0.813950613910919	1.86568607567933	1.90436256396634	1.94303905225335	1.80124983856446	1.83862811123018	1.87646489751944	0.920267175031871	0.360813898560008	-0.00120633822606309	-0.695107087531598	-0.154093770893778	-0.146892799123649	-0.160893258850989	1.01709946020618	1.0342706860632	1.00088560387409	0.954398134576245	0.971079017673457	0.93869092882092	0.000925101132356282	0.0022379985980344	0.00217125753957062
258	0.405465108108164	0.35	0.920292346323338	0.893396333218332	0.947188359428344	0.528364935433688	0.50088209729591	0.490803763781551	0.51096043081027	0.25	0.14	0.43	0.792838058979569	0.809118468729708	0.825398878479846	1.8977890584438	1.93675891255318	1.97572876666255	1.84029995349414	1.87898495181666	1.91560161185578	0.920292346323338	0.355741064975349	-0.00652252401635926	-0.706316205555164	-0.154093770893778	-0.146892799123649	-0.160893258850989	1.01709946020618	1.0342706860632	1.00088560387409	0.954398134576245	0.971079017673457	0.93869092882092	0.000925101132356282	0.0022379985980344	0.00217125753957062
258	0.405465108108164	0.35	0.920318332411806	0.89380082565764	0.946835839165972	0.52517959887111	0.497533778667318	0.487458652325639	0.507608905008998	0.25	0.14	0.46	0.778033455562053	0.794114379196177	0.8101953028303	1.83991822413149	1.87794690303183	1.91597558193216	1.77870858323397	1.81490896211778	1.85313941370826	0.920318332411806	0.366054351034423	-0.0032461216103876	-0.687644233123082	-0.154093770893778	-0.146892799123649	-0.160893258850989	1.01709946020618	1.0342706860632	1.00088560387409	0.954398134576245	0.971079017673457	0.93869092882092	0.000925101132356282	0.0022379985980344	0.00217125753957062
258	0.405465108108164	0.35	0.920360204164977	0.893530567848078	0.947189840481876	0.519381855267569	0.496929338216338	0.486748852466791	0.507109823965885	0.25	0.14	0.44	0.784112355644177	0.80051228062032	0.816912205596464	1.8716341796237	1.91077992182208	1.94992566402047	1.81662984553666	1.85437239048225	1.89270872717482	0.920360204164977	0.357866046854808	-0.00218110770921412	-0.696100161420166	-0.154093770893778	-0.146892799123649	-0.160893258850989	1.01709946020618	1.0342706860632	1.00088560387409	0.954398134576245	0.971079017673457	0.93869092882092	0.000925101132356282	0.0022379985980344	0.00217125753957062
258	0.405465108108164	0.35	0.920396172182388	0.893535337731792	0.947257006632984	0.520969334311754	0.49974183631673	0.489536238394376	0.509947434239084	0.25	0.14	0.45	0.788320579310982	0.804755078404966	0.821189577498951	1.88099750789386	1.92021156959739	1.95942563130093	1.81591132827272	1.85430134562173	1.89166551952437	0.920396172182388	0.360132131725173	0.00296333104846987	-0.691542073967432	-0.154093770893778	-0.146892799123649	-0.160893258850989	1.01709946020618	1.0342706860632	1.00088560387409	0.954398134576245	0.971079017673457	0.93869092882092	0.000925101132356282	0.0022379985980344	0.00217125753957062
258	0.405465108108164	0.35	0.920474722092318	0.893731954721815	0.947217489462821	0.524062774281683	0.502938330214851	0.492730931364063	0.51314572906564	0.25	0.14	0.44	0.796615176062774	0.813117831599648	0.829620487136521	1.90844757420143	1.94798291557277	1.9875182569441	1.84820658374407	1.88661991999426	1.92460591044669	0.920474722092318	0.358904736826814	-0.00398193846100443	-0.701412200598097	-0.154093770893778	-0.146892799123649	-0.160893258850989	1.01709946020618	1.0342706860632	1.00088560387409	0.954398134576245	0.971079017673457	0.93869092882092	0.000925101132356282	0.0022379985980344	0.00217125753957062
258	0.405465108108164	0.35	0.920549237462647	0.893781738594691	0.947316736330603	0.530769891697472	0.501930811475069	0.491880007107502	0.511981615842636	0.25	0.14	0.44	0.788568406400424	0.804681577638633	0.820794748876843	1.87313007376941	1.91140457904392	1.94967908431843	1.82069335781497	1.85723002511345	1.89424817398209	0.920549237462647	0.358192021985966	0.00849220897676911	-0.686027451085311	-0.154093770893778	-0.146892799123649	-0.160893258850989	1.01709946020618	1.0342706860632	1.00088560387409	0.954398134576245	0.971079017673457	0.93869092882092	0.000925101132356282	0.0022379985980344	0.00217125753957062
258	0.405465108108164	0.35	0.920613584423202	0.89369283073866	0.947534338107743	0.525939664813654	0.50313842994332	0.492965325457409	0.51331153442923	0.25	0.14	0.43	0.794866811745429	0.811270121898664	0.8276734320519	1.89909684818737	1.93828765871253	1.97747846923769	1.84565035053831	1.88465061313879	1.92245246797573	0.920613584423202	0.357491124083837	0.0028984284781547	-0.693869146636994	-0.154093770893778	-0.146892799123649	-0.160893258850989	1.01709946020618	1.0342706860632	1.00088560387409	0.954398134576245	0.971079017673457	0.93869092882092	0.000925101132356282	0.0022379985980344	0.00217125753957062
258	0.405465108108164	0.35	0.920640205216779	0.893822716949409	0.947457693484149	0.518429586029002	0.498640267438083	0.488405227907418	0.508875306968748	0.25	0.14	0.44	0.790249384989697	0.806809882773694	0.823370380557691	1.89472880486297	1.93443481763591	1.97414083040885	1.83174422394324	1.87030845593853	1.9082958235597	0.920640205216779	0.357066435997919	-0.00137629447936636	-0.697852759347042	-0.154093770893778	-0.146892799123649	-0.160893258850989	1.01709946020618	1.0342706860632	1.00088560387409	0.954398134576245	0.971079017673457	0.93869092882092	0.000925101132356282	0.0022379985980344	0.00217125753957062
258	0.405465108108164	0.35	0.920757813660632	0.893905667957198	0.947609959364066	0.516062457927088	0.486695088997831	0.476657771640052	0.496732406355611	0.25	0.14	0.45	0.76668509225543	0.782829718530941	0.798974344806452	1.82721108946448	1.86568795625615	1.90416482304782	1.76546345710265	1.80239957520199	1.83971733992572	0.920757813660632	0.359155679909065	-0.00205354166795883	-0.697172613367207	-0.154093770893778	-0.146892799123649	-0.160893258850989	1.01709946020618	1.0342706860632	1.00088560387409	0.954398134576245	0.971079017673457	0.93869092882092	0.000925101132356282	0.0022379985980344	0.00217125753957062
258	0.405465108108164	0.35	0.920794577865467	0.894204609702884	0.94738454602805	0.523756006021958	0.501284110075073	0.491104026251388	0.511464193898758	0.25	0.14	0.44	0.790122312848403	0.806500739710746	0.822879166573088	1.88355263528555	1.92259675361602	1.96164087194649	1.83237465804724	1.87011925190938	1.90836593169906	0.920794577865467	0.361988171846559	-0.00236427123100205	-0.690148003534302	-0.154093770893778	-0.146892799123649	-0.160893258850989	1.01709946020618	1.0342706860632	1.00088560387409	0.954398134576245	0.971079017673457	0.93869092882092	0.000925101132356282	0.0022379985980344	0.00217125753957062
258	0.405465108108164	0.35	0.920937399706144	0.894194931327123	0.947679868085166	0.531982657109658	0.504381636735382	0.494306320862938	0.514456952607826	0.25	0.14	0.44	0.799725447363802	0.816026041051043	0.832326634738284	1.91727312842796	1.95635240289271	1.99543167735745	1.8575918304368	1.89486725517464	1.93187099503493	0.920937399706144	0.356899059193097	-0.00673106716699645	-0.704232550566164	-0.154093770893778	-0.146892799123649	-0.160893258850989	1.01709946020618	1.0342706860632	1.00088560387409	0.954398134576245	0.971079017673457	0.93869092882092	0.000925101132356282	0.0022379985980344	0.00217125753957062
258	0.405465108108164	0.35	0.920961095419417	0.894499405687456	0.947422785151378	0.537734263874598	0.50520036118218	0.495224674112281	0.51517604825208	0.25	0.14	0.45	0.793202560997099	0.809180643158967	0.825158725320835	1.88239900121453	1.92031759525565	1.95823618929676	1.82285171378414	1.86162040152561	1.89768082529897	0.920961095419417	0.364252505571457	-0.000906665062755384	-0.689455482964825	-0.154093770893778	-0.146892799123649	-0.160893258850989	1.01709946020618	1.0342706860632	1.00088560387409	0.954398134576245	0.971079017673457	0.93869092882092	0.000925101132356282	0.0022379985980344	0.00217125753957062
258	0.405465108108164	0.35	0.920988470574597	0.894299901334443	0.94767703981475	0.512033307320478	0.49356984720266	0.483308325416303	0.503831368989017	0.25	0.14	0.44	0.77299778343991	0.789409943500968	0.805822103562026	1.83178595471755	1.87067812870625	1.90957030269495	1.78042817585913	1.81900796873565	1.85681088262994	0.920988470574597	0.36182719907459	-0.00572610133968786	-0.69268942393929	-0.154093770893778	-0.146892799123649	-0.160893258850989	1.01709946020618	1.0342706860632	1.00088560387409	0.954398134576245	0.971079017673457	0.93869092882092	0.000925101132356282	0.0022379985980344	0.00217125753957062
258	0.405465108108164	0.35	0.921043073893826	0.894476248849093	0.947609898938558	0.525180460203521	0.501872628792592	0.491709657700687	0.512035599884497	0.25	0.14	0.45	0.787159159838297	0.803428671044511	0.819698182250725	1.86707089979135	1.90566072060115	1.94425054141095	1.80666400032516	1.84456329886484	1.88147099314807	0.921043073893826	0.364546364398414	0.00492166780372836	-0.682062032313151	-0.154093770893778	-0.146892799123649	-0.160893258850989	1.01709946020618	1.0342706860632	1.00088560387409	0.954398134576245	0.971079017673457	0.93869092882092	0.000925101132356282	0.0022379985980344	0.00217125753957062
258	0.405465108108164	0.35	0.921078348702774	0.894291109199025	0.947865588206523	0.518277114378035	0.495909488744132	0.485727392223114	0.50609158526515	0.25	0.14	0.44	0.784193021385068	0.800631725816182	0.817070430247296	1.87601487968849	1.91534098088371	1.95466708207892	1.8161229473721	1.85286742483569	1.89237010439085	0.921078348702774	0.358833521994285	0.000298330723441178	-0.693059246064906	-0.154093770893778	-0.146892799123649	-0.160893258850989	1.01709946020618	1.0342706860632	1.00088560387409	0.954398134576245	0.971079017673457	0.93869092882092	0.000925101132356282	0.0022379985980344	0.00217125753957062
258	0.405465108108164	0.35	0.921444533134299	0.894850445648589	0.948038620620008	0.523091636295034	0.495556488271722	0.485479310595465	0.505633665947978	0.25	0.14	0.44	0.777312820998584	0.793447637120052	0.809582453241519	1.84402060072853	1.88229725397958	1.92057390723062	1.7899993998217	1.82769534099988	1.86496220578403	0.921444533134299	0.364311253893244	0.000659053519410201	-0.686530040891741	-0.154093770893778	-0.146892799123649	-0.160893258850989	1.01709946020618	1.0342706860632	1.00088560387409	0.954398134576245	0.971079017673457	0.93869092882092	0.000925101132356282	0.0022379985980344	0.00217125753957062
258	0.405465108108164	0.35	0.921597910705376	0.895070388438076	0.948125432972675	0.52968075907503	0.498482223061395	0.488478627678651	0.508485818444139	0.25	0.14	0.45	0.7916057827105	0.807817144895389	0.824028507080278	1.90100998642393	1.9399409317001	1.97887187697628	1.83670920985547	1.87441193875306	1.91149842271896	0.921597910705376	0.359822309077433	-0.00263143764984773	-0.698971611590344	-0.154093770893778	-0.146892799123649	-0.160893258850989	1.01709946020618	1.0342706860632	1.00088560387409	0.954398134576245	0.971079017673457	0.93869092882092	0.000925101132356282	0.0022379985980344	0.00217125753957062
258	0.405465108108164	0.35	0.921657895253441	0.894874905814876	0.948440884692007	0.520677188378095	0.496643704531188	0.486495437736882	0.506791971325494	0.25	0.14	0.44	0.787850932048678	0.804285457087116	0.820719982125554	1.89066904015894	1.9301082873768	1.96954753459466	1.830187825889	1.86851820246764	1.90641983348517	0.921657895253441	0.360497089165634	0.00317321455076264	-0.692268767938139	-0.154093770893778	-0.146892799123649	-0.160893258850989	1.01709946020618	1.0342706860632	1.00088560387409	0.954398134576245	0.971079017673457	0.93869092882092	0.000925101132356282	0.0022379985980344	0.00217125753957062
258	0.405465108108164	0.35	0.92166994621582	0.8948323195523	0.948507572879341	0.529609986339198	0.504031104060518	0.493914716252945	0.514147491868091	0.25	0.14	0.44	0.798674498364931	0.815032992436082	0.831391486507233	1.9137356679946	1.95293290497003	1.99213014194546	1.85520111995908	1.89335795284906	1.93142789658332	0.92166994621582	0.357122905401107	-0.000566373370083406	-0.698565129227407	-0.154093770893778	-0.146892799123649	-0.160893258850989	1.01709946020618	1.0342706860632	1.00088560387409	0.954398134576245	0.971079017673457	0.93869092882092	0.000925101132356282	0.0022379985980344	0.00217125753957062
258	0.405465108108164	0.35	0.921702587798784	0.895172655307762	0.948232520289805	0.535903696853071	0.506494628509374	0.496456501420886	0.516532755597861	0.25	0.14	0.44	0.794714685397499	0.810783458770948	0.826852232144397	1.88488816760057	1.92299975828335	1.96111134896614	1.82559183868604	1.8621159926047	1.89971832767511	0.921702587798784	0.363667808646232	-0.000956107942286336	-0.692042506526238	-0.154093770893778	-0.146892799123649	-0.160893258850989	1.01709946020618	1.0342706860632	1.00088560387409	0.954398134576245	0.971079017673457	0.93869092882092	0.000925101132356282	0.0022379985980344	0.00217125753957062
258	0.405465108108164	0.35	0.921779810624413	0.895147248548571	0.948412372700255	0.525775358083996	0.501695649924908	0.491548374511757	0.51184292533806	0.25	0.14	0.44	0.790443118227091	0.806760625180597	0.823078132134104	1.88336799964893	1.9222472937077	1.96112658776647	1.82578061353056	1.86388903949019	1.90059942440972	0.921779810624413	0.36105883486788	0.00626280380166289	-0.684714235792338	-0.154093770893778	-0.146892799123649	-0.160893258850989	1.01709946020618	1.0342706860632	1.00088560387409	0.954398134576245	0.971079017673457	0.93869092882092	0.000925101132356282	0.0022379985980344	0.00217125753957062
258	0.405465108108164	0.35	0.921811257595394	0.895167482556815	0.948455032633973	0.528408299298635	0.504796538633409	0.494640325693901	0.514952751572918	0.25	0.14	0.44	0.80043769549405	0.816872699390755	0.833307703287461	1.91940033083152	1.95881045868299	1.99822058653446	1.86323215750617	1.90145413932102	1.94052652834346	0.921811257595394	0.358968009420641	-0.000857695032296239	-0.694626364837032	-0.154093770893778	-0.146892799123649	-0.160893258850989	1.01709946020618	1.0342706860632	1.00088560387409	0.954398134576245	0.971079017673457	0.93869092882092	0.000925101132356282	0.0022379985980344	0.00217125753957062
258	0.405465108108164	0.35	0.921848213890442	0.895019147696684	0.9486772800842	0.516776381542573	0.493986204146074	0.483813070818016	0.504159337474131	0.25	0.14	0.45	0.785341936177005	0.801855314394206	0.818368692611407	1.8891532246245	1.92887643342236	1.96859964222021	1.82726486588684	1.86567239618408	1.9039975771307	0.921848213890442	0.361351437798267	0.00207201664007326	-0.690346032744339	-0.154093770893778	-0.146892799123649	-0.160893258850989	1.01709946020618	1.0342706860632	1.00088560387409	0.954398134576245	0.971079017673457	0.93869092882092	0.000925101132356282	0.0022379985980344	0.00217125753957062
258	0.405465108108164	0.35	0.921862491997876	0.895165067731646	0.948559916264106	0.521992980351315	0.501003636174057	0.490793233932322	0.511214038415793	0.25	0.14	0.44	0.789262960411048	0.805682690234403	0.822102420057759	1.88063834210357	1.91976291150779	1.95888748091201	1.82291586479952	1.86087780303394	1.8981544129026	0.921862491997876	0.360228410400303	0.00501932458738366	-0.685498217462174	-0.154093770893778	-0.146892799123649	-0.160893258850989	1.01709946020618	1.0342706860632	1.00088560387409	0.954398134576245	0.971079017673457	0.93869092882092	0.000925101132356282	0.0022379985980344	0.00217125753957062
258	0.405465108108164	0.35	0.921911001387291	0.895152587276131	0.948669415498451	0.534122707892251	0.504883997277756	0.494841909259002	0.51492608529651	0.25	0.14	0.45	0.796264152146507	0.812423160816583	0.82858216948666	1.89850287300828	1.93703019375028	1.97555751449228	1.83506030016678	1.87274902711916	1.90955072563185	0.921911001387291	0.362977915734918	-0.0072784791761785	-0.697993172846056	-0.154093770893778	-0.146892799123649	-0.160893258850989	1.01709946020618	1.0342706860632	1.00088560387409	0.954398134576245	0.971079017673457	0.93869092882092	0.000925101132356282	0.0022379985980344	0.00217125753957062
258	0.405465108108164	0.35	0.921991142238631	0.895480774507022	0.94850150997024	0.529546835161999	0.502156482761213	0.492076442878739	0.512236522643687	0.25	0.14	0.44	0.790052571054918	0.806236563482791	0.822420555910665	1.87945926332794	1.91795942850756	1.95645959368718	1.82316050901257	1.86079494952333	1.89799501066615	0.921991142238631	0.3601903680856	0.0032951954532567	-0.687907980487336	-0.154093770893778	-0.146892799123649	-0.160893258850989	1.01709946020618	1.0342706860632	1.00088560387409	0.954398134576245	0.971079017673457	0.93869092882092	0.000925101132356282	0.0022379985980344	0.00217125753957062
258	0.405465108108164	0.35	0.922167915628072	0.895584819650365	0.948751011605778	0.528075085210237	0.497182126916261	0.487172421650918	0.507191832181604	0.25	0.14	0.44	0.78346696350297	0.799564494974932	0.815662026446895	1.86689224202671	1.9052504090213	1.94360857601589	1.80679737478544	1.84331944013905	1.8806806001807	0.922167915628072	0.362331161356834	0.000473566946831817	-0.693652498137944	-0.154093770893778	-0.146892799123649	-0.160893258850989	1.01709946020618	1.0342706860632	1.00088560387409	0.954398134576245	0.971079017673457	0.93869092882092	0.000925101132356282	0.0022379985980344	0.00217125753957062
258	0.405465108108164	0.35	0.922256794665297	0.895686341999276	0.948827247331319	0.520972569454611	0.495469792247075	0.48535150248242	0.505588082011729	0.25	0.14	0.46	0.775655968053596	0.791826334895582	0.807996701737569	1.83663601420279	1.87492499711282	1.91321398002284	1.77510620963471	1.8117526330136	1.84933491144234	0.922256794665297	0.37003687619846	0.0010672294772177	-0.678974177340858	-0.154093770893778	-0.146892799123649	-0.160893258850989	1.01709946020618	1.0342706860632	1.00088560387409	0.954398134576245	0.971079017673457	0.93869092882092	0.000925101132356282	0.0022379985980344	0.00217125753957062
258	0.405465108108164	0.35	0.922490139371436	0.895508162939722	0.949472115803149	0.519437109835774	0.49334199834013	0.483236124199049	0.503447872481211	0.25	0.14	0.44	0.778326625370054	0.794603700950195	0.810880776530336	1.85751694408044	1.89636303093481	1.93520911778917	1.79995841937709	1.83812137330507	1.87533875798067	0.922490139371436	0.354205607192897	-0.00359757051740949	-0.702179468371303	-0.154093770893778	-0.146892799123649	-0.160893258850989	1.01709946020618	1.0342706860632	1.00088560387409	0.954398134576245	0.971079017673457	0.93869092882092	0.000925101132356282	0.0022379985980344	0.00217125753957062
258	0.405465108108164	0.35	0.922790787477642	0.895800992774395	0.949780582180889	0.520563133196697	0.492275150077138	0.482213850265109	0.502336449889166	0.25	0.14	0.44	0.778744832486032	0.794993194561079	0.811241556636126	1.86352649732212	1.90240862148116	1.9412907456402	1.80449452851337	1.84236863025527	1.88043985418315	0.922790787477642	0.355842836610989	-5.11783344483201e-05	-0.697388469326098	-0.154093770893778	-0.146892799123649	-0.160893258850989	1.01709946020618	1.0342706860632	1.00088560387409	0.954398134576245	0.971079017673457	0.93869092882092	0.000925101132356282	0.0022379985980344	0.00217125753957062
258	0.405465108108164	0.35	0.923433073056429	0.896689945427809	0.95017620068505	0.523432322945359	0.50240755376052	0.492198033128824	0.512617074392217	0.25	0.14	0.44	0.794651897623416	0.811135130789201	0.827618363954986	1.90106518238327	1.94049842448373	1.9799316665842	1.84172666291369	1.8803658553047	1.91783554647234	0.923433073056429	0.360074485464686	-0.000669049670057155	-0.69333481204592	-0.154093770893778	-0.146892799123649	-0.160893258850989	1.01709946020618	1.0342706860632	1.00088560387409	0.954398134576245	0.971079017673457	0.93869092882092	0.000925101132356282	0.0022379985980344	0.00217125753957062
258	0.405465108108164	0.35	0.923512684246575	0.896752013376433	0.950273355116718	0.528667464433226	0.503801918029034	0.493670985979218	0.51393285007885	0.25	0.14	0.44	0.790713830602301	0.806940565241753	0.823167299881206	1.87649239810721	1.91500107598608	1.95350975386496	1.81861215565054	1.85537369941781	1.89317831436816	0.923512684246575	0.361921406314533	-0.00810596458690094	-0.699504634215294	-0.154093770893778	-0.146892799123649	-0.160893258850989	1.01709946020618	1.0342706860632	1.00088560387409	0.954398134576245	0.971079017673457	0.93869092882092	0.000925101132356282	0.0022379985980344	0.00217125753957062
258	0.405465108108164	0.35	0.923579247281162	0.896730979837117	0.950427514725207	0.525637128400491	0.502174496353257	0.492014719993093	0.512334272713422	0.25	0.14	0.44	0.792045143746255	0.808400348581852	0.82475555341745	1.88924081621283	1.92825238111781	1.96726394602279	1.82745873833001	1.86615556954767	1.90312354892705	0.923579247281162	0.358867101450359	-0.0048667827940889	-0.700708914157283	-0.154093770893778	-0.146892799123649	-0.160893258850989	1.01709946020618	1.0342706860632	1.00088560387409	0.954398134576245	0.971079017673457	0.93869092882092	0.000925101132356282	0.0022379985980344	0.00217125753957062
258	0.405465108108164	0.35	0.923769614456826	0.897217709327492	0.950321519586159	0.525898006605436	0.4983121769725	0.488235814167257	0.508388539777744	0.25	0.14	0.44	0.788956176252456	0.805238899556801	0.821521622861147	1.88914538959355	1.92813416056248	1.96712293153142	1.82804365443414	1.86547213829019	1.90367676562528	0.923769614456826	0.357604167744253	0.00728865598204453	-0.687746775844982	-0.154093770893778	-0.146892799123649	-0.160893258850989	1.01709946020618	1.0342706860632	1.00088560387409	0.954398134576245	0.971079017673457	0.93869092882092	0.000925101132356282	0.0022379985980344	0.00217125753957062
258	0.405465108108164	0.35	0.92391778975116	0.897347764337096	0.950487815165224	0.517415417963872	0.492358533545909	0.482231886441786	0.502485180650032	0.25	0.14	0.45	0.769176292687724	0.785328639921292	0.80148098715486	1.81775436437284	1.85592636727752	1.89409837018219	1.75735184303925	1.79446789988163	1.83047230621887	0.92391778975116	0.367146409473117	0.00279853974424164	-0.680763450511813	-0.154093770893778	-0.146892799123649	-0.160893258850989	1.01709946020618	1.0342706860632	1.00088560387409	0.954398134576245	0.971079017673457	0.93869092882092	0.000925101132356282	0.0022379985980344	0.00217125753957062
258	0.405465108108164	0.35	0.924011483627503	0.897061167120098	0.950961800134907	0.51600792847314	0.495357187751699	0.485140112941655	0.505574262561743	0.25	0.14	0.44	0.785743499971895	0.802291297003232	0.81883909403457	1.88582557968559	1.92554115980844	1.96525673993129	1.82497731215771	1.86270188511168	1.90151521365152	0.924011483627503	0.357209240545731	0.00509400368703405	-0.693895991177303	-0.154093770893778	-0.146892799123649	-0.160893258850989	1.01709946020618	1.0342706860632	1.00088560387409	0.954398134576245	0.971079017673457	0.93869092882092	0.000925101132356282	0.0022379985980344	0.00217125753957062
258	0.405465108108164	0.35	0.924179180344696	0.897614302588837	0.950744058100555	0.528266651504096	0.503636938622496	0.493501175900749	0.513772701344242	0.25	0.14	0.45	0.793608080811937	0.809907582401753	0.826207083991569	1.89096862320924	1.92980623944011	1.96864385567098	1.82892809474165	1.86635586295216	1.90298953434394	0.924179180344696	0.361367690336141	-0.00367884841365622	-0.69463307400568	-0.154093770893778	-0.146892799123649	-0.160893258850989	1.01709946020618	1.0342706860632	1.00088560387409	0.954398134576245	0.971079017673457	0.93869092882092	0.000925101132356282	0.0022379985980344	0.00217125753957062
258	0.405465108108164	0.35	0.924215039640303	0.897228863557966	0.951201215722641	0.515823143256005	0.49480272058713	0.484593305808682	0.505012135365578	0.25	0.14	0.44	0.775474087600786	0.791811780497808	0.808149473394829	1.83865718992845	1.87739403103282	1.9161308721372	1.78207350063703	1.81893189201514	1.85641086513809	0.924215039640303	0.356950386052682	-0.00227780005936954	-0.696081145509841	-0.154093770893778	-0.146892799123649	-0.160893258850989	1.01709946020618	1.0342706860632	1.00088560387409	0.954398134576245	0.971079017673457	0.93869092882092	0.000925101132356282	0.0022379985980344	0.00217125753957062
258	0.405465108108164	0.35	0.924236328668146	0.897394609252893	0.951078048083399	0.515408661473684	0.491406720992523	0.481258960059435	0.501554481925611	0.25	0.14	0.44	0.773419598847843	0.789727819247736	0.80603603964763	1.84165779490433	1.88049074052042	1.91932368613652	1.78688662528922	1.8249957439299	1.86212825610724	0.924236328668146	0.356568202537085	-0.00127497509256128	-0.696134095479863	-0.154093770893778	-0.146892799123649	-0.160893258850989	1.01709946020618	1.0342706860632	1.00088560387409	0.954398134576245	0.971079017673457	0.93869092882092	0.000925101132356282	0.0022379985980344	0.00217125753957062
258	0.405465108108164	0.35	0.92437739320132	0.897361464153973	0.951393322248666	0.511254753871562	0.489439809249614	0.479248287123203	0.499631331376026	0.25	0.14	0.43	0.773575043099411	0.79002561241811	0.806476181736808	1.85023074473783	1.88957708791864	1.92892343109944	1.79923478022931	1.83745188557237	1.87636667988137	0.92437739320132	0.356100303341863	-0.00737347314405055	-0.701259663644573	-0.154093770893778	-0.146892799123649	-0.160893258850989	1.01709946020618	1.0342706860632	1.00088560387409	0.954398134576245	0.971079017673457	0.93869092882092	0.000925101132356282	0.0022379985980344	0.00217125753957062
258	0.405465108108164	0.35	0.924442902407215	0.89789567951464	0.95099012529979	0.525788029371843	0.495342340152689	0.485323821094722	0.505360859210657	0.25	0.14	0.44	0.778617436085632	0.794690402800298	0.810763369514963	1.85083353631614	1.88904021451892	1.92724689272169	1.79823543202146	1.83527028446735	1.87200478184715	0.924442902407215	0.358180269337689	0.00410360977974511	-0.689745333454911	-0.154093770893778	-0.146892799123649	-0.160893258850989	1.01709946020618	1.0342706860632	1.00088560387409	0.954398134576245	0.971079017673457	0.93869092882092	0.000925101132356282	0.0022379985980344	0.00217125753957062
258	0.405465108108164	0.35	0.924614418583798	0.897962517078191	0.951266320089404	0.520337671479699	0.505387894263413	0.495053924799714	0.515721863727113	0.25	0.14	0.45	0.790000343795251	0.806491152210506	0.822981960625762	1.8678485720596	1.90683884996576	1.94582912787193	1.81073615498715	1.84824185743412	1.88772504310331	0.924614418583798	0.364019971534705	0.00975662355368502	-0.675541868592183	-0.154093770893778	-0.146892799123649	-0.160893258850989	1.01709946020618	1.0342706860632	1.00088560387409	0.954398134576245	0.971079017673457	0.93869092882092	0.000925101132356282	0.0022379985980344	0.00217125753957062
258	0.405465108108164	0.35	0.924628374092716	0.897735586773512	0.951521161411921	0.524794075191324	0.497467688164323	0.487386110339409	0.507549265989237	0.25	0.14	0.44	0.786816752739689	0.803092051026642	0.819367349313594	1.88215988077927	1.92109234297807	1.96002480517686	1.82344506211165	1.86188452125104	1.89878266285982	0.924628374092716	0.36083097666833	0.00749562532831483	-0.685354937182446	-0.154093770893778	-0.146892799123649	-0.160893258850989	1.01709946020618	1.0342706860632	1.00088560387409	0.954398134576245	0.971079017673457	0.93869092882092	0.000925101132356282	0.0022379985980344	0.00217125753957062
258	0.405465108108164	0.35	0.924672196045557	0.897816425712244	0.951527966378871	0.518942924676248	0.494854796014686	0.484707894216156	0.505001697813217	0.24	0.14	0.43	0.78950212043497	0.806029601380459	0.822557082325948	1.90585488550706	1.945752156825	1.98564942814295	1.84877550648912	1.88733691776141	1.92596018449285	0.924672196045557	0.353469575067265	0.00429395688027686	-0.697323427851806	-0.154093770893778	-0.146892799123649	-0.160893258850989	1.01709946020618	1.0342706860632	1.00088560387409	0.954398134576245	0.971079017673457	0.93869092882092	0.000925101132356282	0.0022379985980344	0.00217125753957062
258	0.405465108108164	0.35	0.924672559366023	0.898012994316179	0.951332124415866	0.51961502948374	0.501369322485278	0.491102671970218	0.511635973000337	0.25	0.14	0.45	0.789519221031816	0.806024360139972	0.822529499248129	1.88066790919082	1.91998384302821	1.95929977686561	1.82413728413545	1.86208098854868	1.90028558256301	0.924672559366023	0.361288397728081	-0.00461995031528966	-0.694434797719147	-0.154093770893778	-0.146892799123649	-0.160893258850989	1.01709946020618	1.0342706860632	1.00088560387409	0.954398134576245	0.971079017673457	0.93869092882092	0.000925101132356282	0.0022379985980344	0.00217125753957062
258	0.405465108108164	0.35	0.925172208226314	0.89856252270849	0.951781893744139	0.522846394138459	0.491706450541314	0.481702647789049	0.501710253293579	0.25	0.14	0.44	0.774926137532567	0.791019485291878	0.807112833051189	1.84715670481237	1.88551769662397	1.92387868843558	1.79336733110243	1.83043438464126	1.86789748860364	0.925172208226314	0.356987435518249	0.000387684090295553	-0.696613198754052	-0.154093770893778	-0.146892799123649	-0.160893258850989	1.01709946020618	1.0342706860632	1.00088560387409	0.954398134576245	0.971079017673457	0.93869092882092	0.000925101132356282	0.0022379985980344	0.00217125753957062
258	0.405465108108164	0.35	0.925273696541805	0.898252382549999	0.952295010533611	0.517249610186657	0.492755163845501	0.482616993535866	0.502893334155137	0.25	0.14	0.45	0.772908927409608	0.789145161203423	0.805381394997239	1.8340004876962	1.87252670940256	1.91105293110892	1.77427461451754	1.81127195615455	1.84921351087656	0.925273696541805	0.362184805458033	0.000547607180785394	-0.69083498835915	-0.154093770893778	-0.146892799123649	-0.160893258850989	1.01709946020618	1.0342706860632	1.00088560387409	0.954398134576245	0.971079017673457	0.93869092882092	0.000925101132356282	0.0022379985980344	0.00217125753957062
258	0.405465108108164	0.35	0.92579022721345	0.899075121022076	0.952505333404824	0.531467437418185	0.508311606917462	0.498147276984705	0.518475936850219	0.25	0.14	0.45	0.801716138446218	0.818074568412771	0.834432998379324	1.91182324384495	1.9508325953387	1.98984194683246	1.85262184022068	1.89173559387049	1.92840424374638	0.92579022721345	0.36435378300836	-0.00258667533239973	-0.69120419474099	-0.154093770893778	-0.146892799123649	-0.160893258850989	1.01709946020618	1.0342706860632	1.00088560387409	0.954398134576245	0.971079017673457	0.93869092882092	0.000925101132356282	0.0022379985980344	0.00217125753957062
258	0.405465108108164	0.35	0.925933793977847	0.899114511730022	0.952753076225672	0.524257890439361	0.499071481002164	0.488946523004395	0.509196438999933	0.25	0.14	0.44	0.794285599290945	0.810733427330784	0.827181255370624	1.91217116505375	1.95176783221431	1.99136449937486	1.85273138420163	1.89112082415439	1.9290345752511	0.925933793977847	0.356437611190872	-0.00237002885919465	-0.702211789569586	-0.154093770893778	-0.146892799123649	-0.160893258850989	1.01709946020618	1.0342706860632	1.00088560387409	0.954398134576245	0.971079017673457	0.93869092882092	0.000925101132356282	0.0022379985980344	0.00217125753957062
258	0.405465108108164	0.35	0.926363824936027	0.89975436164646	0.952973288225593	0.525379046249758	0.499817713810465	0.489700384374496	0.509935043246435	0.25	0.14	0.44	0.785461513473273	0.80168934000691	0.817917166540546	1.86667763686203	1.90524365233906	1.94380966781608	1.81161919619033	1.84909706105754	1.88717576034207	0.926363824936027	0.358755002772333	-0.00211489709914817	-0.694879086141535	-0.154093770893778	-0.146892799123649	-0.160893258850989	1.01709946020618	1.0342706860632	1.00088560387409	0.954398134576245	0.971079017673457	0.93869092882092	0.000925101132356282	0.0022379985980344	0.00217125753957062
258	0.405465108108164	0.35	0.926373708098505	0.899577219319508	0.953170196877502	0.52330741448512	0.495476089895613	0.485404903730171	0.505547276061056	0.25	0.14	0.43	0.78838600774283	0.804743449114336	0.821100890485842	1.89760823976791	1.93697983594446	1.97635143212101	1.84072909115229	1.87925217957684	1.91735485096206	0.926373708098505	0.354809220651874	0.000709758187781855	-0.701329242026719	-0.154093770893778	-0.146892799123649	-0.160893258850989	1.01709946020618	1.0342706860632	1.00088560387409	0.954398134576245	0.971079017673457	0.93869092882092	0.000925101132356282	0.0022379985980344	0.00217125753957062
258	0.405465108108164	0.35	0.926646423023803	0.90000666843043	0.953286177617175	0.53020464930086	0.499218574049936	0.489210730795155	0.509226417304718	0.25	0.14	0.45	0.784122907638685	0.800163805064169	0.816204702489653	1.86217300166341	1.90026770061582	1.93836239956824	1.80524423784039	1.84266993533971	1.87893719352742	0.926646423023803	0.36099898481814	0.00125116044239055	-0.689232584428772	-0.154093770893778	-0.146892799123649	-0.160893258850989	1.01709946020618	1.0342706860632	1.00088560387409	0.954398134576245	0.971079017673457	0.93869092882092	0.000925101132356282	0.0022379985980344	0.00217125753957062
258	0.405465108108164	0.35	0.926678285639185	0.89973310179962	0.953623469478749	0.519846788843274	0.497510145515056	0.487327248642868	0.507693042387244	0.25	0.14	0.44	0.787494322789885	0.803949330177085	0.820404337564286	1.88566040321535	1.92506202804832	1.96446365288129	1.82618051973396	1.86425871327894	1.90244440366357	0.926678285639185	0.356797518451596	-0.00632889642750413	-0.70412152570808	-0.154093770893778	-0.146892799123649	-0.160893258850989	1.01709946020618	1.0342706860632	1.00088560387409	0.954398134576245	0.971079017673457	0.93869092882092	0.000925101132356282	0.0022379985980344	0.00217125753957062
258	0.405465108108164	0.35	0.926856542773339	0.900048051933411	0.953665033613266	0.513427484748392	0.49870514339319	0.488365745583328	0.509044541203052	0.25	0.14	0.43	0.788897988277303	0.805600081341705	0.822302174406106	1.88835364492332	1.92833277883503	1.96831191274673	1.83665720863941	1.87552862884038	1.9140947954337	0.926856542773339	0.360616261383224	0.000914019648130841	-0.691811702463284	-0.154093770893778	-0.146892799123649	-0.160893258850989	1.01709946020618	1.0342706860632	1.00088560387409	0.954398134576245	0.971079017673457	0.93869092882092	0.000925101132356282	0.0022379985980344	0.00217125753957062
258	0.405465108108164	0.35	0.926859375648331	0.900024746622036	0.953694004674626	0.524786281473743	0.493653181294258	0.483648751154347	0.503657611434169	0.25	0.14	0.44	0.77683063139373	0.792899623123311	0.808968614852891	1.84874793452405	1.8869898807983	1.92523182707254	1.79177233249236	1.82868709815793	1.86587700331997	0.926859375648331	0.356065194828478	0.00640202102433739	-0.689528739755781	-0.154093770893778	-0.146892799123649	-0.160893258850989	1.01709946020618	1.0342706860632	1.00088560387409	0.954398134576245	0.971079017673457	0.93869092882092	0.000925101132356282	0.0022379985980344	0.00217125753957062
258	0.405465108108164	0.35	0.927276215427468	0.900326650762655	0.954225780092281	0.526144702595331	0.504515973811869	0.494319210039757	0.514712737583982	0.25	0.14	0.45	0.792684374941847	0.809035783410226	0.825387191878606	1.88339878964555	1.92224933835304	1.96109988706053	1.82085793581827	1.85800453404089	1.89663341060781	0.927276215427468	0.363627295280463	-0.00418295685147658	-0.691628341653778	-0.154093770893778	-0.146892799123649	-0.160893258850989	1.01709946020618	1.0342706860632	1.00088560387409	0.954398134576245	0.971079017673457	0.93869092882092	0.000925101132356282	0.0022379985980344	0.00217125753957062
258	0.405465108108164	0.35	0.927464510997374	0.900278039841962	0.954650982152787	0.528500795261151	0.504343752511687	0.494198532422283	0.514488972601091	0.26	0.14	0.44	0.78584423859508	0.801976546227521	0.818108853859963	1.85144948956232	1.88945721585798	1.92746494215365	1.79555728520701	1.83260616181106	1.86913943206898	0.927464510997374	0.364584839152883	0.00204217733098515	-0.685636463413151	-0.154093770893778	-0.146892799123649	-0.160893258850989	1.01709946020618	1.0342706860632	1.00088560387409	0.954398134576245	0.971079017673457	0.93869092882092	0.000925101132356282	0.0022379985980344	0.00217125753957062
258	0.405465108108164	0.35	0.92759763492983	0.900668043574369	0.95452722628529	0.518905019840481	0.494980258688272	0.484830013740575	0.505130503635969	0.25	0.14	0.44	0.782888124468912	0.799278417983732	0.815668711498552	1.87324288895527	1.91246049848965	1.95167810802403	1.81466139998051	1.85283009847858	1.89001958104923	0.92759763492983	0.357686274263141	-0.0010613172777733	-0.695859243679484	-0.154093770893778	-0.146892799123649	-0.160893258850989	1.01709946020618	1.0342706860632	1.00088560387409	0.954398134576245	0.971079017673457	0.93869092882092	0.000925101132356282	0.0022379985980344	0.00217125753957062
258	0.405465108108164	0.35	0.927741373048268	0.900612183297751	0.954870562798784	0.523485114015534	0.500000046632407	0.489840524503971	0.510159568760843	0.25	0.14	0.44	0.787957319895652	0.804299924125568	0.820642528355484	1.87807295624296	1.91702506984583	1.95597718344869	1.81839797485793	1.85621341647102	1.89361516777797	0.927741373048268	0.356289246283144	0.00354000863976263	-0.692773034692661	-0.154093770893778	-0.146892799123649	-0.160893258850989	1.01709946020618	1.0342706860632	1.00088560387409	0.954398134576245	0.971079017673457	0.93869092882092	0.000925101132356282	0.0022379985980344	0.00217125753957062
258	0.405465108108164	0.35	0.927820257908832	0.900651086196423	0.954989429621241	0.514732251616419	0.495061611335576	0.484824523189792	0.505298699481361	0.25	0.14	0.45	0.773653640267421	0.789989366145348	0.806325092023275	1.82914510621113	1.86776757431674	1.90639004242235	1.77052647670953	1.80788036819251	1.84532274888201	0.927820257908832	0.363983035184107	-0.00950968261787919	-0.69549076768511	-0.154093770893778	-0.146892799123649	-0.160893258850989	1.01709946020618	1.0342706860632	1.00088560387409	0.954398134576245	0.971079017673457	0.93869092882092	0.000925101132356282	0.0022379985980344	0.00217125753957062
258	0.405465108108164	0.35	0.927859775381552	0.900831065556455	0.954888485206648	0.513257202832794	0.49326689349579	0.483036758227532	0.503497028764049	0.25	0.14	0.43	0.778906809018704	0.795403114697113	0.811899420375521	1.86108393937571	1.90049944993697	1.93991496049824	1.81236718741052	1.85131699167796	1.88975153901601	0.927859775381552	0.353804156052247	-0.00258379230022586	-0.696371531818827	-0.154093770893778	-0.146892799123649	-0.160893258850989	1.01709946020618	1.0342706860632	1.00088560387409	0.954398134576245	0.971079017673457	0.93869092882092	0.000925101132356282	0.0022379985980344	0.00217125753957062
258	0.405465108108164	0.35	0.927925776478803	0.901125512299917	0.954726040657689	0.509218505633246	0.484975331369041	0.474835544731681	0.4951151180064	0.25	0.14	0.45	0.762985486464501	0.779278517022109	0.795571547579718	1.81654483094533	1.85533589704674	1.89412696314814	1.75664315201187	1.7938912997788	1.83080183677598	0.927925776478803	0.360690244719219	0.00349764428958487	-0.687546279100959	-0.154093770893778	-0.146892799123649	-0.160893258850989	1.01709946020618	1.0342706860632	1.00088560387409	0.954398134576245	0.971079017673457	0.93869092882092	0.000925101132356282	0.0022379985980344	0.00217125753957062
258	0.405465108108164	0.35	0.927928649733995	0.901157648275998	0.954699651191993	0.529089579902967	0.499363279589144	0.489330106204014	0.509396452974274	0.24	0.13	0.44	0.800456636238845	0.816869115497406	0.833281594755966	1.94084511948285	1.98064000508373	2.02043489068461	1.87009785438735	1.90898372895413	1.94728302283027	0.927928649733995	0.35539477861708	0.00372973438519829	-0.701604025517716	-0.154093770893778	-0.146892799123649	-0.160893258850989	1.01709946020618	1.0342706860632	1.00088560387409	0.954398134576245	0.971079017673457	0.93869092882092	0.000925101132356282	0.0022379985980344	0.00217125753957062
258	0.405465108108164	0.35	0.927932439672111	0.900966281988223	0.954898597356	0.523227350889713	0.497328760445417	0.487218294034174	0.50743922685666	0.25	0.14	0.44	0.788651584504689	0.805017216610344	0.821382848716	1.89168614615745	1.93094130031633	1.97019645447521	1.83319722049365	1.87134761675951	1.90934299526345	0.927932439672111	0.359122436099796	0.000983898575575267	-0.693452043612678	-0.154093770893778	-0.146892799123649	-0.160893258850989	1.01709946020618	1.0342706860632	1.00088560387409	0.954398134576245	0.971079017673457	0.93869092882092	0.000925101132356282	0.0022379985980344	0.00217125753957062
258	0.405465108108164	0.35	0.928095828751263	0.900965544436469	0.955226113066057	0.513014395550903	0.49763261733516	0.487306922350303	0.507958312320017	0.25	0.14	0.44	0.784350980562615	0.800970832682305	0.817590684801995	1.87060928344696	1.91024619400747	1.94988310456798	1.81408106897404	1.85248625634665	1.89100158927073	0.928095828751263	0.356239390228612	0.0021312242723505	-0.694139289905971	-0.154093770893778	-0.146892799123649	-0.160893258850989	1.01709946020618	1.0342706860632	1.00088560387409	0.954398134576245	0.971079017673457	0.93869092882092	0.000925101132356282	0.0022379985980344	0.00217125753957062
258	0.405465108108164	0.35	0.928408796959804	0.901613625345573	0.955203968574035	0.52279760547284	0.495166165797732	0.485090989779113	0.505241341816351	0.25	0.14	0.44	0.786013530183965	0.802338765730446	0.818664001276927	1.88732960149283	1.92652879987177	1.96572799825072	1.8296665208902	1.86693775587314	1.90523940813754	0.928408796959804	0.357676276236253	0.000151078274201652	-0.698905819841153	-0.154093770893778	-0.146892799123649	-0.160893258850989	1.01709946020618	1.0342706860632	1.00088560387409	0.954398134576245	0.971079017673457	0.93869092882092	0.000925101132356282	0.0022379985980344	0.00217125753957062
258	0.405465108108164	0.35	0.928458868269695	0.901241550838091	0.955676185701299	0.516900278718413	0.498687351377009	0.488419950208203	0.508954752545815	0.25	0.14	0.44	0.785411882459445	0.801922548898276	0.818433215337107	1.87137896074289	1.91071846462806	1.95005796851323	1.81553076371463	1.85389687238493	1.8921105865387	0.928458868269695	0.359449747174795	0.00276873222786144	-0.688336098547726	-0.154093770893778	-0.146892799123649	-0.160893258850989	1.01709946020618	1.0342706860632	1.00088560387409	0.954398134576245	0.971079017673457	0.93869092882092	0.000925101132356282	0.0022379985980344	0.00217125753957062
258	0.405465108108164	0.35	0.928518504295149	0.901812161715745	0.955224846874553	0.517286538555412	0.494773453851098	0.484594511028069	0.504952396674127	0.25	0.14	0.44	0.784686669243371	0.801169069597591	0.81765146995181	1.88286561508454	1.9224153437819	1.96196507247927	1.82410991420441	1.86329910537233	1.9018014955531	0.928518504295149	0.358047206115167	-0.00188719259342853	-0.697859813966772	-0.154093770893778	-0.146892799123649	-0.160893258850989	1.01709946020618	1.0342706860632	1.00088560387409	0.954398134576245	0.971079017673457	0.93869092882092	0.000925101132356282	0.0022379985980344	0.00217125753957062
258	0.405465108108164	0.35	0.928524690220021	0.901757900835507	0.955291479604535	0.525012129436618	0.498750678400869	0.488647517756812	0.508853839044927	0.25	0.14	0.44	0.792496243173449	0.808881708286112	0.825267173398775	1.90466120262403	1.94404152771184	1.98342185279965	1.84199110348141	1.88104802588011	1.91851569141191	0.928524690220021	0.357864508218358	0.00156495997545454	-0.695867245295099	-0.154093770893778	-0.146892799123649	-0.160893258850989	1.01709946020618	1.0342706860632	1.00088560387409	0.954398134576245	0.971079017673457	0.93869092882092	0.000925101132356282	0.0022379985980344	0.00217125753957062
258	0.405465108108164	0.35	0.928806792161853	0.902012725874098	0.955600858449608	0.521143212412927	0.50029031283012	0.490077072710443	0.510503552949796	0.25	0.14	0.44	0.786227079156715	0.802612105910994	0.818997132665273	1.86888361967012	1.90783128367296	1.9467789476758	1.81369520653733	1.85122122301839	1.88918854961688	0.928806792161853	0.362370276658401	-0.00363409342131478	-0.693007237370128	-0.154093770893778	-0.146892799123649	-0.160893258850989	1.01709946020618	1.0342706860632	1.00088560387409	0.954398134576245	0.971079017673457	0.93869092882092	0.000925101132356282	0.0022379985980344	0.00217125753957062
258	0.405465108108164	0.35	0.929482755305367	0.902320563449838	0.956644947160896	0.512833978039433	0.493565342688507	0.483320343608127	0.503810341768888	0.25	0.14	0.44	0.778826239174666	0.79533511203641	0.811843984898154	1.85958961644045	1.89900755976163	1.93842550308281	1.80453650026527	1.84268509440683	1.88201344875763	0.929482755305367	0.358447036602598	-0.00292467582844156	-0.69532765640381	-0.154093770893778	-0.146892799123649	-0.160893258850989	1.01709946020618	1.0342706860632	1.00088560387409	0.954398134576245	0.971079017673457	0.93869092882092	0.000925101132356282	0.0022379985980344	0.00217125753957062
258	0.405465108108164	0.35	0.929570795823268	0.902626914795861	0.956514676850675	0.525718422481469	0.499952520064434	0.489839346528509	0.51006569360036	0.25	0.14	0.44	0.788241290660994	0.804515240512371	0.820789190363749	1.8794391559777	1.91824186643638	1.95704457689506	1.8199032036889	1.85743557680554	1.89552244556349	0.929570795823268	0.359699351810714	0.00974773539462319	-0.68423049673227	-0.154093770893778	-0.146892799123649	-0.160893258850989	1.01709946020618	1.0342706860632	1.00088560387409	0.954398134576245	0.971079017673457	0.93869092882092	0.000925101132356282	0.0022379985980344	0.00217125753957062
258	0.405465108108164	0.35	0.92969107375778	0.902642432825651	0.956739714689909	0.531085169794446	0.505540639420677	0.495423956503558	0.515657322337795	0.25	0.14	0.44	0.797973949130647	0.814268779676287	0.830563610221927	1.90444722754735	1.94333652323151	1.98222581891567	1.84588741174186	1.88289128500953	1.92104305087331	0.92969107375778	0.358478803895718	-0.00843918134413292	-0.702898596037357	-0.154093770893778	-0.146892799123649	-0.160893258850989	1.01709946020618	1.0342706860632	1.00088560387409	0.954398134576245	0.971079017673457	0.93869092882092	0.000925101132356282	0.0022379985980344	0.00217125753957062
258	0.405465108108164	0.35	0.929872285527451	0.902721591741297	0.957022979313605	0.514980068290578	0.493712115038871	0.483507995560579	0.503916234517162	0.25	0.14	0.44	0.779453786689723	0.795903648202287	0.812353509714851	1.86187521592904	1.90116887256233	1.94046252919563	1.8052826192437	1.8434837243512	1.88099938840755	0.929872285527451	0.357198078700322	-0.00293261837133645	-0.699917332338236	-0.154093770893778	-0.146892799123649	-0.160893258850989	1.01709946020618	1.0342706860632	1.00088560387409	0.954398134576245	0.971079017673457	0.93869092882092	0.000925101132356282	0.0022379985980344	0.00217125753957062
258	0.405465108108164	0.35	0.93009459159107	0.903211864006	0.95697731917614	0.52088815363402	0.491901367401671	0.481854251504595	0.501948483298747	0.25	0.14	0.44	0.775463925590339	0.791633080288217	0.807802234986094	1.84914748197465	1.88770395211925	1.92626042226385	1.78822106540632	1.82608503034681	1.86368172914928	0.93009459159107	0.359765130932066	-0.000270644573236153	-0.696954273051613	-0.154093770893778	-0.146892799123649	-0.160893258850989	1.01709946020618	1.0342706860632	1.00088560387409	0.954398134576245	0.971079017673457	0.93869092882092	0.000925101132356282	0.0022379985980344	0.00217125753957062
258	0.405465108108164	0.35	0.930211765780752	0.903505731696367	0.956917799865136	0.527018851079405	0.503320253014355	0.49316547544314	0.51347503058557	0.25	0.14	0.45	0.795405529163348	0.811783736133961	0.828161943104574	1.90090746557216	1.94004907920398	1.9791906928358	1.84208528484905	1.87955580546417	1.91703457858166	0.930211765780752	0.360579193808108	0.000593787694452404	-0.690282784250869	-0.154093770893778	-0.146892799123649	-0.160893258850989	1.01709946020618	1.0342706860632	1.00088560387409	0.954398134576245	0.971079017673457	0.93869092882092	0.000925101132356282	0.0022379985980344	0.00217125753957062
258	0.405465108108164	0.35	0.930380015263459	0.903556544487737	0.957203486039181	0.527245476874303	0.499272505057587	0.48920397124262	0.509341038872554	0.25	0.14	0.44	0.792776081855858	0.809092574069908	0.825409066283959	1.90380777551767	1.94299092629281	1.98217407706795	1.84684942215541	1.88538048680377	1.92391798997836	0.930380015263459	0.353821911623073	0.00220900371424471	-0.694800078091033	-0.154093770893778	-0.146892799123649	-0.160893258850989	1.01709946020618	1.0342706860632	1.00088560387409	0.954398134576245	0.971079017673457	0.93869092882092	0.000925101132356282	0.0022379985980344	0.00217125753957062
258	0.405465108108164	0.35	0.930420646487008	0.903586799861685	0.957254493112332	0.525536854832267	0.502778884128802	0.492604834529413	0.512952933728191	0.25	0.14	0.45	0.789435017843812	0.805739671115659	0.822044324387506	1.87448230241816	1.91319705830601	1.95191181419385	1.81610069835637	1.85357183304189	1.89138325305348	0.930420646487008	0.362524219765963	-0.00180222412491752	-0.68956675321621	-0.154093770893778	-0.146892799123649	-0.160893258850989	1.01709946020618	1.0342706860632	1.00088560387409	0.954398134576245	0.971079017673457	0.93869092882092	0.000925101132356282	0.0022379985980344	0.00217125753957062
258	0.405465108108164	0.35	0.930606488856	0.903501500143775	0.957711477568225	0.526546622231906	0.498739356860625	0.488667466190915	0.508811247530335	0.25	0.14	0.44	0.787333149694693	0.803560817695953	0.819788485697214	1.87963659011624	1.91837764726499	1.95711870441374	1.82196330598018	1.86009465718909	1.89793569027235	0.930606488856	0.356661001487422	-0.000279453237078631	-0.696913905046568	-0.154093770893778	-0.146892799123649	-0.160893258850989	1.01709946020618	1.0342706860632	1.00088560387409	0.954398134576245	0.971079017673457	0.93869092882092	0.000925101132356282	0.0022379985980344	0.00217125753957062
258	0.405465108108164	0.35	0.930896050589772	0.903789769944779	0.958002331234765	0.516352891651178	0.502813185339865	0.492449485727929	0.513176884951801	0.25	0.14	0.44	0.788795697622656	0.805396063553113	0.821996429483569	1.87203191444484	1.91142920693381	1.95082649942277	1.8198462249506	1.85797431423422	1.89529544020273	0.930896050589772	0.360609818180371	-0.00633527518645796	-0.697896028823222	-0.154093770893778	-0.146892799123649	-0.160893258850989	1.01709946020618	1.0342706860632	1.00088560387409	0.954398134576245	0.971079017673457	0.93869092882092	0.000925101132356282	0.0022379985980344	0.00217125753957062
258	0.405465108108164	0.35	0.93090322939241	0.904141470712286	0.957664988072535	0.528198633389848	0.50294853770951	0.492825247706176	0.513071827712844	0.25	0.14	0.44	0.791539988894048	0.807799279370958	0.824058569847869	1.88368251985312	1.92237587923647	1.96106923861982	1.82304155829278	1.86119259588798	1.89848129708642	0.93090322939241	0.357504121173292	-0.00155717590251334	-0.697925998351688	-0.154093770893778	-0.146892799123649	-0.160893258850989	1.01709946020618	1.0342706860632	1.00088560387409	0.954398134576245	0.971079017673457	0.93869092882092	0.000925101132356282	0.0022379985980344	0.00217125753957062
258	0.405465108108164	0.35	0.93094693102799	0.903870697917786	0.958023164138194	0.53072434831455	0.501731148848066	0.491683423934519	0.511778873761613	0.25	0.14	0.45	0.797110888602129	0.813400131933086	0.829689375264043	1.91499400894946	1.95412758977885	1.99326117060825	1.84916883673503	1.88611029588346	1.92396107910838	0.93094693102799	0.359378884476896	0.00377822891718264	-0.692648703565726	-0.154093770893778	-0.146892799123649	-0.160893258850989	1.01709946020618	1.0342706860632	1.00088560387409	0.954398134576245	0.971079017673457	0.93869092882092	0.000925101132356282	0.0022379985980344	0.00217125753957062
258	0.405465108108164	0.35	0.930953607545294	0.904016460901118	0.957890754189469	0.534141998901303	0.504279045445481	0.494249378637192	0.514308712253769	0.25	0.14	0.44	0.793026445641036	0.809119113358439	0.825211781075841	1.88529936669875	1.92355722861859	1.96181509053842	1.82722627471978	1.86395851461714	1.90194140682656	0.930953607545294	0.360827061176181	-0.00254754930160591	-0.693067838360618	-0.154093770893778	-0.146892799123649	-0.160893258850989	1.01709946020618	1.0342706860632	1.00088560387409	0.954398134576245	0.971079017673457	0.93869092882092	0.000925101132356282	0.0022379985980344	0.00217125753957062
258	0.405465108108164	0.35	0.931059656378396	0.90421746918992	0.957901843566873	0.512580123856156	0.498263140568967	0.487915372987315	0.50861090815062	0.25	0.14	0.45	0.782322578642559	0.798914169450834	0.815505760259109	1.85855761483249	1.89797412699863	1.93739063916476	1.80232149493511	1.84058664913376	1.87872669605012	0.931059656378396	0.362576947918628	0.00151808319588455	-0.684047219297112	-0.154093770893778	-0.146892799123649	-0.160893258850989	1.01709946020618	1.0342706860632	1.00088560387409	0.954398134576245	0.971079017673457	0.93869092882092	0.000925101132356282	0.0022379985980344	0.00217125753957062
258	0.405465108108164	0.35	0.931413918095443	0.904438616681277	0.958389219509608	0.519044682599524	0.496415254082978	0.48623842974334	0.506592078422617	0.25	0.14	0.45	0.784345732884668	0.800761853571233	0.817177974257798	1.87474898357644	1.91398691690237	1.9532248502283	1.81235350796807	1.8511470245588	1.88788512168853	0.931413918095443	0.359463252577454	-0.00433254943486622	-0.700380029284193	-0.154093770893778	-0.146892799123649	-0.160893258850989	1.01709946020618	1.0342706860632	1.00088560387409	0.954398134576245	0.971079017673457	0.93869092882092	0.000925101132356282	0.0022379985980344	0.00217125753957062
258	0.405465108108164	0.35	0.931490442647687	0.90457253583483	0.958408349460545	0.52930063848598	0.503210825636145	0.493104629115046	0.513317022157244	0.25	0.14	0.44	0.790580749705384	0.806783729662516	0.822986709619648	1.87802748781637	1.91651772648632	1.95500796515628	1.82145060531634	1.86035956746946	1.89683776424708	0.931490442647687	0.361800790844893	0.00752116373597269	-0.681522954499982	-0.154093770893778	-0.146892799123649	-0.160893258850989	1.01709946020618	1.0342706860632	1.00088560387409	0.954398134576245	0.971079017673457	0.93869092882092	0.000925101132356282	0.0022379985980344	0.00217125753957062
258	0.405465108108164	0.35	0.931521788612961	0.904505842436337	0.958537734789585	0.520212935553871	0.496468148230749	0.486314029143077	0.506622267318421	0.25	0.14	0.44	0.779556543829183	0.795833495566651	0.812110447304119	1.85151168512575	1.89017080046344	1.92882991580114	1.8003584455616	1.83816569334732	1.87575262424759	0.931521788612961	0.360210706847139	0.00219810299208291	-0.690174855098836	-0.154093770893778	-0.146892799123649	-0.160893258850989	1.01709946020618	1.0342706860632	1.00088560387409	0.954398134576245	0.971079017673457	0.93869092882092	0.000925101132356282	0.0022379985980344	0.00217125753957062
258	0.405465108108164	0.35	0.931733425047499	0.904961339424671	0.958505510670327	0.528371386291569	0.499417029813314	0.48936830523522	0.509465754391409	0.25	0.14	0.44	0.790132902330958	0.806357549147424	0.82258219596389	1.89037477465806	1.92919186856606	1.96800896247406	1.82578462203554	1.86282696286907	1.89942893240142	0.931733425047499	0.359279288226267	-0.00257760429305387	-0.702469582811758	-0.154093770893778	-0.146892799123649	-0.160893258850989	1.01709946020618	1.0342706860632	1.00088560387409	0.954398134576245	0.971079017673457	0.93869092882092	0.000925101132356282	0.0022379985980344	0.00217125753957062
258	0.405465108108164	0.35	0.93190518409172	0.904601681777464	0.959208686405976	0.522113433196798	0.5021005787667	0.49187029058497	0.51233086694843	0.25	0.14	0.45	0.788909957031131	0.805318299564416	0.821726642097702	1.87479634096465	1.91378976507918	1.95278318919372	1.81335094150497	1.85033905362338	1.88762317279267	0.93190518409172	0.359386156609672	0.00656092597074288	-0.686739007649328	-0.154093770893778	-0.146892799123649	-0.160893258850989	1.01709946020618	1.0342706860632	1.00088560387409	0.954398134576245	0.971079017673457	0.93869092882092	0.000925101132356282	0.0022379985980344	0.00217125753957062
258	0.405465108108164	0.35	0.931917504101997	0.905158243072643	0.95867676513135	0.526578480456109	0.503546282753616	0.493377967410804	0.513714598096428	0.25	0.15	0.44	0.78813813928729	0.804381339558326	0.820624539829362	1.86537239421125	1.90381694583089	1.94226149745053	1.81691300964934	1.85463135487534	1.89177550969857	0.931917504101997	0.36195275698231	0.00360213567090696	-0.684061489001707	-0.154093770893778	-0.146892799123649	-0.160893258850989	1.01709946020618	1.0342706860632	1.00088560387409	0.954398134576245	0.971079017673457	0.93869092882092	0.000925101132356282	0.0022379985980344	0.00217125753957062
258	0.405465108108164	0.35	0.931918189377639	0.904828346785172	0.959008031970106	0.518854781501078	0.49197524374116	0.48188560555154	0.50206488193078	0.25	0.14	0.43	0.780358332644666	0.796697341620933	0.813036350597199	1.87262180868535	1.91183044305409	1.95103907742283	1.81763549679111	1.85554377467973	1.89464612013656	0.931918189377639	0.354404382641763	-0.00319061274768336	-0.70560734190681	-0.154093770893778	-0.146892799123649	-0.160893258850989	1.01709946020618	1.0342706860632	1.00088560387409	0.954398134576245	0.971079017673457	0.93869092882092	0.000925101132356282	0.0022379985980344	0.00217125753957062
258	0.405465108108164	0.35	0.931980873576743	0.904896620251373	0.959065126902113	0.521689590905172	0.495855790216509	0.485744155153782	0.505967425279236	0.25	0.14	0.44	0.782351035185652	0.798637073987785	0.814923112789919	1.86708476250806	1.90595147773118	1.94481819295431	1.80549744402207	1.84402146589838	1.88071668465959	0.931980873576743	0.35861508233938	-0.00289936797729327	-0.697377481133002	-0.154093770893778	-0.146892799123649	-0.160893258850989	1.01709946020618	1.0342706860632	1.00088560387409	0.954398134576245	0.971079017673457	0.93869092882092	0.000925101132356282	0.0022379985980344	0.00217125753957062
258	0.405465108108164	0.35	0.932193677865128	0.905127931247398	0.959259424482857	0.533843699758773	0.509655931217404	0.499513245492887	0.519798616941921	0.25	0.14	0.44	0.807173595698045	0.823563367501223	0.839953139304402	1.93275179523204	1.9719965884771	2.01124138172215	1.87412118192769	1.91144396796469	1.95036256318441	0.932193677865128	0.35830819190989	-0.00989797983322318	-0.707971138257491	-0.154093770893778	-0.146892799123649	-0.160893258850989	1.01709946020618	1.0342706860632	1.00088560387409	0.954398134576245	0.971079017673457	0.93869092882092	0.000925101132356282	0.0022379985980344	0.00217125753957062
258	0.405465108108164	0.35	0.932276669609764	0.905223714610973	0.959329624608555	0.512542333811499	0.492617672068003	0.482386374006837	0.502848970129169	0.25	0.14	0.44	0.775263447179125	0.791706596968228	0.808149746757332	1.84612533381185	1.88528120463716	1.92443707546246	1.79107034433437	1.82989370481371	1.86719229644886	0.932276669609764	0.356843931866821	-0.00272656222911933	-0.697000084957614	-0.154093770893778	-0.146892799123649	-0.160893258850989	1.01709946020618	1.0342706860632	1.00088560387409	0.954398134576245	0.971079017673457	0.93869092882092	0.000925101132356282	0.0022379985980344	0.00217125753957062
258	0.405465108108164	0.35	0.932532601645781	0.905631609776457	0.959433593515106	0.52074537083158	0.48895971342529	0.478969823679226	0.498949603171354	0.25	0.14	0.44	0.764920269928804	0.78087423776423	0.796828205599657	1.80994129031475	1.84769129677278	1.88544130323082	1.75388367885686	1.79055432948604	1.82742891005673	0.932532601645781	0.361238347002592	0.00147010663745882	-0.689476260131268	-0.154093770893778	-0.146892799123649	-0.160893258850989	1.01709946020618	1.0342706860632	1.00088560387409	0.954398134576245	0.971079017673457	0.93869092882092	0.000925101132356282	0.0022379985980344	0.00217125753957062
258	0.405465108108164	0.35	0.932732380655848	0.905870105183239	0.959594656128457	0.513207722824637	0.492382962668708	0.482170148412836	0.502595776924581	0.25	0.14	0.45	0.771080518041203	0.787412723867297	0.803744929693391	1.82701206439217	1.86570988697263	1.90440770955309	1.77119263157183	1.80802089999913	1.84555971169278	0.932732380655848	0.361266293662297	-0.010782870975344	-0.700441799784356	-0.154093770893778	-0.146892799123649	-0.160893258850989	1.01709946020618	1.0342706860632	1.00088560387409	0.954398134576245	0.971079017673457	0.93869092882092	0.000925101132356282	0.0022379985980344	0.00217125753957062
258	0.405465108108164	0.35	0.932860926608152	0.905999493020885	0.959722360195418	0.524484091645307	0.503741994082394	0.493526916008257	0.51395707215653	0.25	0.14	0.44	0.797976025221035	0.814492626716354	0.831009228211673	1.91188800734726	1.95146048988179	1.99103297241632	1.85272191070877	1.89105262031568	1.92999455570707	0.932860926608152	0.357891628065942	0.000225833111725471	-0.694149793465229	-0.154093770893778	-0.146892799123649	-0.160893258850989	1.01709946020618	1.0342706860632	1.00088560387409	0.954398134576245	0.971079017673457	0.93869092882092	0.000925101132356282	0.0022379985980344	0.00217125753957062
258	0.405465108108164	0.35	0.932921994026475	0.90559298254565	0.9602510055073	0.519164652425156	0.497856462634951	0.487652544814028	0.508060380455873	0.25	0.14	0.44	0.791642240482107	0.808207010729601	0.824771780977095	1.90447577761359	1.94432610656884	1.98417643552409	1.84226116800143	1.88069616092748	1.91925359432981	0.932921994026475	0.356281940983006	-0.00278599897629589	-0.702574046910898	-0.154093770893778	-0.146892799123649	-0.160893258850989	1.01709946020618	1.0342706860632	1.00088560387409	0.954398134576245	0.971079017673457	0.93869092882092	0.000925101132356282	0.0022379985980344	0.00217125753957062
258	0.405465108108164	0.35	0.933090085494601	0.906203420650965	0.959976750338237	0.525828317894631	0.502636220311035	0.492471000588638	0.512801440033431	0.25	0.14	0.45	0.785149061923875	0.801355524273435	0.817561986622994	1.85465337983749	1.89293575401261	1.93121812818774	1.79579794272798	1.83332226894347	1.86962955157892	0.933090085494601	0.362362109423285	-0.000357532678105372	-0.688082855206865	-0.154093770893778	-0.146892799123649	-0.160893258850989	1.01709946020618	1.0342706860632	1.00088560387409	0.954398134576245	0.971079017673457	0.93869092882092	0.000925101132356282	0.0022379985980344	0.00217125753957062
258	0.405465108108164	0.35	0.93328785211564	0.906334748768465	0.960240955462816	0.51796756879736	0.492052299076509	0.481943134233257	0.502161463919761	0.25	0.14	0.44	0.779293728165526	0.795640073200342	0.811986418235159	1.86724209225872	1.90640907436115	1.94557605646358	1.81147205709642	1.85001739722471	1.88781041473364	0.93328785211564	0.357091615436603	-0.00102936747534388	-0.698096662893876	-0.154093770893778	-0.146892799123649	-0.160893258850989	1.01709946020618	1.0342706860632	1.00088560387409	0.954398134576245	0.971079017673457	0.93869092882092	0.000925101132356282	0.0022379985980344	0.00217125753957062
258	0.405465108108164	0.35	0.933344979756076	0.906351873643282	0.960338085868871	0.521288033040705	0.500915041677039	0.490692014732423	0.511138068621655	0.25	0.14	0.45	0.79455416458821	0.811107824296676	0.827661484005142	1.90652818221682	1.94624859419071	1.98596900616461	1.84888966249457	1.88690653411409	1.92570100113783	0.933344979756076	0.356981684612661	-0.00854136125831948	-0.702264784951523	-0.154093770893778	-0.146892799123649	-0.160893258850989	1.01709946020618	1.0342706860632	1.00088560387409	0.954398134576245	0.971079017673457	0.93869092882092	0.000925101132356282	0.0022379985980344	0.00217125753957062
258	0.405465108108164	0.35	0.933401251039797	0.906491881078164	0.960310621001429	0.522167360893157	0.497343292760728	0.48721102920153	0.507475556319926	0.25	0.14	0.45	0.777113396487443	0.793274602364696	0.809435808241949	1.83650035730683	1.87469305930147	1.91288576129611	1.77635500389169	1.81315580604583	1.85080250931628	0.933401251039797	0.362418162120627	-0.00845463849606406	-0.696096856344989	-0.154093770893778	-0.146892799123649	-0.160893258850989	1.01709946020618	1.0342706860632	1.00088560387409	0.954398134576245	0.971079017673457	0.93869092882092	0.000925101132356282	0.0022379985980344	0.00217125753957062
258	0.405465108108164	0.35	0.933577072415862	0.906324037448174	0.96083010738355	0.515357696761821	0.497763190065498	0.487483116520645	0.508043263610352	0.25	0.14	0.44	0.78849116668136	0.805118916255141	0.821746665828922	1.88986365979061	1.92971721933757	1.96957077888453	1.83158211580996	1.87046456934034	1.90847459778108	0.933577072415862	0.356567188046176	-0.00217315342137318	-0.697323931247334	-0.154093770893778	-0.146892799123649	-0.160893258850989	1.01709946020618	1.0342706860632	1.00088560387409	0.954398134576245	0.971079017673457	0.93869092882092	0.000925101132356282	0.0022379985980344	0.00217125753957062
258	0.405465108108164	0.35	0.9336297641585	0.906544682505704	0.960714845811296	0.510907988977975	0.494192150458558	0.483894528398064	0.504489772519051	0.25	0.14	0.44	0.776438297486069	0.79296146043084	0.809484623375612	1.84592655929432	1.88520919826519	1.92449183723606	1.79043793745984	1.82791633762106	1.86649236524585	0.9336297641585	0.3578043578752	0.000598251953223282	-0.692621302953885	-0.154093770893778	-0.146892799123649	-0.160893258850989	1.01709946020618	1.0342706860632	1.00088560387409	0.954398134576245	0.971079017673457	0.93869092882092	0.000925101132356282	0.0022379985980344	0.00217125753957062
258	0.405465108108164	0.35	0.933905702728549	0.906796074755423	0.961015330701674	0.523680011522395	0.501824894972684	0.49163227634129	0.512017513604079	0.25	0.14	0.44	0.796695482168249	0.8132127321656	0.829729982162951	1.91318136080433	1.95284581922535	1.99251027764637	1.85567986234643	1.893366501767	1.93205689975502	0.933905702728549	0.355165647547528	-0.00294844246629075	-0.702228236675838	-0.154093770893778	-0.146892799123649	-0.160893258850989	1.01709946020618	1.0342706860632	1.00088560387409	0.954398134576245	0.971079017673457	0.93869092882092	0.000925101132356282	0.0022379985980344	0.00217125753957062
258	0.405465108108164	0.35	0.933939363829678	0.907053618293055	0.960825109366301	0.520976588888947	0.493249531493507	0.483176664140663	0.503322398846352	0.25	0.14	0.45	0.77064797925386	0.786713810753748	0.802779642253636	1.82114890085414	1.85911470646834	1.89708051208255	1.75908119657479	1.79628592629398	1.83182432226275	0.933939363829678	0.363777508086518	0.00164788119851547	-0.686418331099591	-0.154093770893778	-0.146892799123649	-0.160893258850989	1.01709946020618	1.0342706860632	1.00088560387409	0.954398134576245	0.971079017673457	0.93869092882092	0.000925101132356282	0.0022379985980344	0.00217125753957062
258	0.405465108108164	0.35	0.934009476676214	0.906887973970645	0.961130979381782	0.523846158224391	0.502986380611679	0.492773572820234	0.513199188403124	0.25	0.14	0.44	0.793790495307248	0.810241924934149	0.826693354561051	1.89466964757408	1.9339369662905	1.97320428500691	1.83557167593694	1.87324270153379	1.9110786526412	0.934009476676214	0.357442438370951	-0.000670009435200657	-0.696120511850195	-0.154093770893778	-0.146892799123649	-0.160893258850989	1.01709946020618	1.0342706860632	1.00088560387409	0.954398134576245	0.971079017673457	0.93869092882092	0.000925101132356282	0.0022379985980344	0.00217125753957062
258	0.405465108108164	0.35	0.93431673850568	0.907388245191249	0.961245231820111	0.524239569355826	0.494995245486192	0.484952615642181	0.505037875330204	0.25	0.14	0.45	0.775729143918889	0.791793312665094	0.807857481411298	1.83850011987448	1.87657265639976	1.91464519292505	1.78251923803943	1.81911475677119	1.85721853544846	0.93431673850568	0.360848248887386	-0.0011458132835333	-0.689997405580842	-0.154093770893778	-0.146892799123649	-0.160893258850989	1.01709946020618	1.0342706860632	1.00088560387409	0.954398134576245	0.971079017673457	0.93869092882092	0.000925101132356282	0.0022379985980344	0.00217125753957062
258	0.405465108108164	0.35	0.934824353354018	0.907520597824696	0.962128108883341	0.518702526660301	0.49845049241406	0.488224939359226	0.508676045468893	0.25	0.14	0.44	0.786749142757493	0.803227090628551	0.819705038499608	1.87855441213893	1.91789950957072	1.95724460700251	1.82074729320315	1.85934244128137	1.89723307339365	0.934824353354018	0.356937392249188	0.00521034904803747	-0.687756942133125	-0.154093770893778	-0.146892799123649	-0.160893258850989	1.01709946020618	1.0342706860632	1.00088560387409	0.954398134576245	0.971079017673457	0.93869092882092	0.000925101132356282	0.0022379985980344	0.00217125753957062
258	0.405465108108164	0.35	0.934962422705477	0.908004674585806	0.961920170825148	0.515998028648992	0.493399432120165	0.483222535631772	0.503576328608559	0.25	0.14	0.44	0.778397933067735	0.79479136385269	0.811184794637645	1.85791240567148	1.89704092481702	1.93616944396255	1.80150638365033	1.83947662334151	1.87720673316285	0.934962422705477	0.35901435899375	6.55313645177834e-06	-0.692508519088581	-0.154093770893778	-0.146892799123649	-0.160893258850989	1.01709946020618	1.0342706860632	1.00088560387409	0.954398134576245	0.971079017673457	0.93869092882092	0.000925101132356282	0.0022379985980344	0.00217125753957062
258	0.405465108108164	0.35	0.935210953496551	0.907894195750094	0.962527711243008	0.534619113148532	0.504880626804471	0.494848617989851	0.514912635619092	0.25	0.14	0.44	0.798047527793859	0.81422625304894	0.83040497830402	1.90704533287423	1.94570664240155	1.98436795192888	1.85103108862017	1.88829924528266	1.92602864664071	0.935210953496551	0.356194396798346	0.00336557488337099	-0.69384517076776	-0.154093770893778	-0.146892799123649	-0.160893258850989	1.01709946020618	1.0342706860632	1.00088560387409	0.954398134576245	0.971079017673457	0.93869092882092	0.000925101132356282	0.0022379985980344	0.00217125753957062
258	0.405465108108164	0.35	0.935313014653316	0.908289785983646	0.962336243322986	0.523871381286598	0.497517669134859	0.487416410679952	0.507618927589766	0.25	0.14	0.44	0.789950095038535	0.806321086867331	0.822692078696127	1.89719486824001	1.93651249334147	1.97583011844294	1.83968429726716	1.87781427567432	1.91550851579188	0.935313014653316	0.357630567312621	-0.00741652109150985	-0.706890666398913	-0.154093770893778	-0.146892799123649	-0.160893258850989	1.01709946020618	1.0342706860632	1.00088560387409	0.954398134576245	0.971079017673457	0.93869092882092	0.000925101132356282	0.0022379985980344	0.00217125753957062
258	0.405465108108164	0.35	0.935318399367636	0.908338093387661	0.96229870534761	0.527855779243702	0.499307520748137	0.489250601241947	0.509364440254326	0.25	0.14	0.44	0.786811950815825	0.802985470962302	0.819158991108779	1.87486980384143	1.91340918356616	1.9519485632909	1.82044118538796	1.85808057033859	1.89522310915013	0.935318399367636	0.35751224229954	-0.00310450047844224	-0.699469576975636	-0.154093770893778	-0.146892799123649	-0.160893258850989	1.01709946020618	1.0342706860632	1.00088560387409	0.954398134576245	0.971079017673457	0.93869092882092	0.000925101132356282	0.0022379985980344	0.00217125753957062
258	0.405465108108164	0.35	0.935637396714855	0.908685237113679	0.962589556316031	0.516400962535799	0.493635872527542	0.483462309673448	0.503809435381635	0.25	0.14	0.44	0.776869191377668	0.793216954977333	0.809564718576998	1.84965224476905	1.8885747274401	1.92749721011116	1.79466129836536	1.8324147831995	1.87092991535262	0.935637396714855	0.359131530866874	0.00318985567143281	-0.688056083454816	-0.154093770893778	-0.146892799123649	-0.160893258850989	1.01709946020618	1.0342706860632	1.00088560387409	0.954398134576245	0.971079017673457	0.93869092882092	0.000925101132356282	0.0022379985980344	0.00217125753957062
258	0.405465108108164	0.35	0.935763582487804	0.908713852813815	0.962813312161794	0.526753488807145	0.504004328141354	0.493830335153311	0.514178321129397	0.25	0.14	0.44	0.796758797586321	0.813173784359639	0.829588771132957	1.90482302647265	1.94406657782066	1.98331012916868	1.84626378709459	1.88319106769624	1.9207831511341	0.935763582487804	0.358280181700073	0.00492652591926226	-0.69038842127526	-0.154093770893778	-0.146892799123649	-0.160893258850989	1.01709946020618	1.0342706860632	1.00088560387409	0.954398134576245	0.971079017673457	0.93869092882092	0.000925101132356282	0.0022379985980344	0.00217125753957062
258	0.405465108108164	0.35	0.935804942699785	0.90852456937434	0.96308531602523	0.519867424365498	0.498814893547179	0.488605713479337	0.509024073615021	0.25	0.14	0.44	0.786434685403471	0.802866857793981	0.819299030184492	1.87556237581628	1.91475134453878	1.95394031326128	1.81848911518368	1.85612215529506	1.89433864902487	0.935804942699785	0.358505523776643	0.000951831130367013	-0.691996437830073	-0.154093770893778	-0.146892799123649	-0.160893258850989	1.01709946020618	1.0342706860632	1.00088560387409	0.954398134576245	0.971079017673457	0.93869092882092	0.000925101132356282	0.0022379985980344	0.00217125753957062
258	0.405465108108164	0.35	0.93594486494059	0.909070935076898	0.962818794804283	0.525566535873946	0.500046979482433	0.489928813932237	0.51016514503263	0.25	0.14	0.44	0.784810856991451	0.801019020199687	0.817227183407922	1.8627006731292	1.90116975934178	1.93963884555435	1.80452363322036	1.84151308479331	1.87865168270983	0.93594486494059	0.360545584071086	0.00701026358479336	-0.685296565555631	-0.154093770893778	-0.146892799123649	-0.160893258850989	1.01709946020618	1.0342706860632	1.00088560387409	0.954398134576245	0.971079017673457	0.93869092882092	0.000925101132356282	0.0022379985980344	0.00217125753957062
258	0.405465108108164	0.35	0.935982147901721	0.908945497455416	0.963018798348025	0.517927343737481	0.496284467760541	0.486087532068695	0.506481403452386	0.25	0.14	0.44	0.789636307511902	0.806200959177371	0.82276561084284	1.90096632544362	1.94084398140904	1.98072163737445	1.83733313046591	1.87737496708727	1.91580714925118	0.935982147901721	0.359874523721391	-0.00527361737019897	-0.702864907063152	-0.154093770893778	-0.146892799123649	-0.160893258850989	1.01709946020618	1.0342706860632	1.00088560387409	0.954398134576245	0.971079017673457	0.93869092882092	0.000925101132356282	0.0022379985980344	0.00217125753957062
258	0.405465108108164	0.35	0.936063737599695	0.909031029612551	0.963096445586839	0.523497613107477	0.506323035468285	0.496035294008858	0.516610776927711	0.25	0.14	0.45	0.792396728002663	0.808830987357686	0.825265246712709	1.87548415000629	1.9143815758136	1.95327900162091	1.81273631420064	1.85024910152925	1.88858151438845	0.936063737599695	0.362767423931862	-0.00315393306316693	-0.692616791038146	-0.154093770893778	-0.146892799123649	-0.160893258850989	1.01709946020618	1.0342706860632	1.00088560387409	0.954398134576245	0.971079017673457	0.93869092882092	0.000925101132356282	0.0022379985980344	0.00217125753957062
258	0.405465108108164	0.35	0.93610389231256	0.909043961687764	0.963163822937355	0.533605312319269	0.507171652040241	0.497073570711283	0.517269733369199	0.25	0.14	0.45	0.802826456192849	0.8191359269138	0.835445397634752	1.92135804230411	1.96039055361923	1.99942306493435	1.86208501362259	1.89942914367781	1.93726464643162	0.93610389231256	0.35893844370689	0.00134181401183529	-0.693332069058694	-0.154093770893778	-0.146892799123649	-0.160893258850989	1.01709946020618	1.0342706860632	1.00088560387409	0.954398134576245	0.971079017673457	0.93869092882092	0.000925101132356282	0.0022379985980344	0.00217125753957062
258	0.405465108108164	0.35	0.9362493446363	0.908975141723244	0.963523547549356	0.517050109328086	0.499997939885431	0.489706643125342	0.510289236645521	0.25	0.14	0.45	0.786575451494259	0.803105513949337	0.819635576404416	1.87197457402812	1.91131454651801	1.95065451900789	1.8139525593415	1.85219187896313	1.88989185913688	0.9362493446363	0.361846032965452	-0.00151065404689585	-0.688324407595746	-0.154093770893778	-0.146892799123649	-0.160893258850989	1.01709946020618	1.0342706860632	1.00088560387409	0.954398134576245	0.971079017673457	0.93869092882092	0.000925101132356282	0.0022379985980344	0.00217125753957062
258	0.405465108108164	0.35	0.936259058918522	0.909014713297	0.963503404540043	0.518265090955449	0.500719524786766	0.490438420245935	0.511000629327598	0.26	0.14	0.45	0.779881002177437	0.796229717493774	0.81257843281011	1.83743738005558	1.87595574446535	1.91447410887511	1.78136507380763	1.81897730800376	1.85693970224308	0.936259058918522	0.36080759480766	0.0160344760063422	-0.670044939726321	-0.154093770893778	-0.146892799123649	-0.160893258850989	1.01709946020618	1.0342706860632	1.00088560387409	0.954398134576245	0.971079017673457	0.93869092882092	0.000925101132356282	0.0022379985980344	0.00217125753957062
258	0.405465108108164	0.35	0.936565520144238	0.909501252025899	0.963629788262577	0.520870604189559	0.503519263054269	0.493234489310531	0.513804036798006	0.25	0.14	0.45	0.796072938074977	0.812672405932665	0.829271873790353	1.9038520628162	1.94355059998659	1.98324913715698	1.84686297713462	1.88502625281612	1.92370457208317	0.936565520144238	0.357865554461677	0.00559929735412345	-0.687237846920002	-0.154093770893778	-0.146892799123649	-0.160893258850989	1.01709946020618	1.0342706860632	1.00088560387409	0.954398134576245	0.971079017673457	0.93869092882092	0.000925101132356282	0.0022379985980344	0.00217125753957062
258	0.405465108108164	0.35	0.936648665294454	0.909580475008013	0.963716855580894	0.510971426283149	0.494996357941885	0.484683287558428	0.505309428325342	0.25	0.14	0.44	0.783657236132812	0.800331861481367	0.817006486829923	1.87753338335513	1.91748345885159	1.95743353434805	1.82124432304897	1.86017118810813	1.89849190147944	0.936648665294454	0.356295402581468	0.00650089182198492	-0.688721019714028	-0.154093770893778	-0.146892799123649	-0.160893258850989	1.01709946020618	1.0342706860632	1.00088560387409	0.954398134576245	0.971079017673457	0.93869092882092	0.000925101132356282	0.0022379985980344	0.00217125753957062
258	0.405465108108164	0.35	0.936947244788452	0.90955871140856	0.964335778168345	0.517310433063854	0.501630485122567	0.491310966793399	0.511950003451734	0.25	0.14	0.43	0.795841598951493	0.812557492799935	0.829273386648376	1.91031519292626	1.95043954182193	1.99056389071761	1.85394880306939	1.89256653828089	1.9304193964244	0.936947244788452	0.356207851525667	-0.00081190423762801	-0.698034189680986	-0.154093770893778	-0.146892799123649	-0.160893258850989	1.01709946020618	1.0342706860632	1.00088560387409	0.954398134576245	0.971079017673457	0.93869092882092	0.000925101132356282	0.0022379985980344	0.00217125753957062
258	0.405465108108164	0.35	0.936963876213224	0.909704589074663	0.964223163351785	0.527239203825921	0.498242489813584	0.488194601271547	0.508290378355621	0.25	0.14	0.45	0.784183540984754	0.800323393403835	0.816463245822917	1.86637036340062	1.90478349074936	1.9431966180981	1.80722166324163	1.84441730533056	1.88151776849396	0.936963876213224	0.359704306753133	0.00490152406504536	-0.687107583927039	-0.154093770893778	-0.146892799123649	-0.160893258850989	1.01709946020618	1.0342706860632	1.00088560387409	0.954398134576245	0.971079017673457	0.93869092882092	0.000925101132356282	0.0022379985980344	0.00217125753957062
258	0.405465108108164	0.35	0.937105295755987	0.90993416391343	0.964276427598544	0.518644151875789	0.49836676601942	0.488141735219474	0.508591796819367	0.25	0.14	0.45	0.782918404371667	0.799318077296469	0.815717750221272	1.86053065412259	1.89950290720005	1.93847516027752	1.8036505346448	1.84154456084361	1.87926719096449	0.937105295755987	0.3603417596091	0.0085004894096083	-0.679920909132682	-0.154093770893778	-0.146892799123649	-0.160893258850989	1.01709946020618	1.0342706860632	1.00088560387409	0.954398134576245	0.971079017673457	0.93869092882092	0.000925101132356282	0.0022379985980344	0.00217125753957062
258	0.405465108108164	0.35	0.937206560492036	0.909831163635868	0.964581957348204	0.522211411228986	0.501131094282796	0.490922563884155	0.511339624681438	0.25	0.14	0.44	0.78624741983712	0.802597107703891	0.818946795570663	1.86573948792644	1.90453676407474	1.94333404022303	1.80825786581619	1.84534967997168	1.88353309604717	0.937206560492036	0.359829957665819	-0.000353714274139796	-0.691607769199287	-0.154093770893778	-0.146892799123649	-0.160893258850989	1.01709946020618	1.0342706860632	1.00088560387409	0.954398134576245	0.971079017673457	0.93869092882092	0.000925101132356282	0.0022379985980344	0.00217125753957062
258	0.405465108108164	0.35	0.937303988005153	0.910335830084288	0.964272145926019	0.522722168618325	0.50462761791196	0.49435837669495	0.514896859128969	0.25	0.14	0.44	0.795024259550196	0.811539193411089	0.828054127271982	1.89443382603157	1.93378664950195	1.97313947297233	1.84333964133634	1.88177742808271	1.92054826344635	0.937303988005153	0.359085469008609	0.00120076916631748	-0.688212911152604	-0.154093770893778	-0.146892799123649	-0.160893258850989	1.01709946020618	1.0342706860632	1.00088560387409	0.954398134576245	0.971079017673457	0.93869092882092	0.000925101132356282	0.0022379985980344	0.00217125753957062
258	0.405465108108164	0.35	0.937312610084885	0.91007358799218	0.96455163217759	0.513691236733515	0.4952617873424	0.48499919783768	0.505524376847119	0.25	0.14	0.44	0.78498029569427	0.801590489236693	0.818200682779115	1.8826863862727	1.9225240553546	1.96236172443649	1.8221341026328	1.86085136597409	1.89919034222012	0.937312610084885	0.355631418526106	0.0032346000600946	-0.693892500931965	-0.154093770893778	-0.146892799123649	-0.160893258850989	1.01709946020618	1.0342706860632	1.00088560387409	0.954398134576245	0.971079017673457	0.93869092882092	0.000925101132356282	0.0022379985980344	0.00217125753957062
258	0.405465108108164	0.35	0.937341011117378	0.909967173486525	0.964714848748232	0.513722526422887	0.494613762900077	0.484365243311551	0.504862282488604	0.25	0.14	0.44	0.785343122108157	0.801959930357264	0.818576738606371	1.88695925225423	1.92688478185513	1.96681031145602	1.82738569125453	1.8655674211311	1.90393986963693	0.937341011117378	0.354018550255701	0.00695181851709732	-0.690791668823167	-0.154093770893778	-0.146892799123649	-0.160893258850989	1.01709946020618	1.0342706860632	1.00088560387409	0.954398134576245	0.971079017673457	0.93869092882092	0.000925101132356282	0.0022379985980344	0.00217125753957062
258	0.405465108108164	0.35	0.937348910293552	0.910161042486284	0.96453677810082	0.52269184012443	0.503712158627791	0.493460924057575	0.513963393198008	0.25	0.14	0.45	0.792879483506799	0.80935088615507	0.825822288803342	1.88763576611709	1.92684980734751	1.96606384857794	1.82791190266739	1.86470459115545	1.90290192758729	0.937348910293552	0.360820868647494	0.00358219054829636	-0.686991738268465	-0.154093770893778	-0.146892799123649	-0.160893258850989	1.01709946020618	1.0342706860632	1.00088560387409	0.954398134576245	0.971079017673457	0.93869092882092	0.000925101132356282	0.0022379985980344	0.00217125753957062
258	0.405465108108164	0.35	0.937457193205574	0.910054926904192	0.964859459506957	0.518150301601372	0.498190122372713	0.487958601407542	0.508421643337885	0.25	0.14	0.44	0.788041461176372	0.804565122626734	0.821088784077096	1.88581993689721	1.9253618286996	1.96490372050199	1.82921830906931	1.86778949869621	1.90552611697097	0.937457193205574	0.356330376023394	-0.00774595832757373	-0.702817045533682	-0.154093770893778	-0.146892799123649	-0.160893258850989	1.01709946020618	1.0342706860632	1.00088560387409	0.954398134576245	0.971079017673457	0.93869092882092	0.000925101132356282	0.0022379985980344	0.00217125753957062
258	0.405465108108164	0.35	0.937562293777094	0.910379280997569	0.964745306556619	0.518742222404896	0.497230179547839	0.487030471761894	0.507429887333785	0.25	0.14	0.45	0.781537411645326	0.797904874637382	0.814272337629438	1.85821067084843	1.89712652303077	1.93604237521311	1.79612646601891	1.83349478626751	1.8722145565579	0.937562293777094	0.358559340616479	0.00103436121939882	-0.689565729729796	-0.154093770893778	-0.146892799123649	-0.160893258850989	1.01709946020618	1.0342706860632	1.00088560387409	0.954398134576245	0.971079017673457	0.93869092882092	0.000925101132356282	0.0022379985980344	0.00217125753957062
258	0.405465108108164	0.35	0.937622943686886	0.910672384188527	0.964573503185246	0.518123471163254	0.496912991414017	0.486707151014347	0.507118831813687	0.25	0.14	0.45	0.778177838378813	0.794495574422967	0.810813310467122	1.84345231373942	1.8821079613074	1.92076360887538	1.78733606893905	1.82391886109788	1.86212806081755	0.937622943686886	0.361965182970862	0.00941972659399117	-0.678341904212723	-0.154093770893778	-0.146892799123649	-0.160893258850989	1.01709946020618	1.0342706860632	1.00088560387409	0.954398134576245	0.971079017673457	0.93869092882092	0.000925101132356282	0.0022379985980344	0.00217125753957062
258	0.405465108108164	0.35	0.937942541414284	0.910661874844775	0.965223207983792	0.523559050156625	0.499153107808031	0.489012297647642	0.50929391796842	0.25	0.14	0.44	0.791127551259876	0.807533425608174	0.823939299956472	1.89658027759542	1.93591029166981	1.9752403057442	1.83783548382473	1.87598278358345	1.91388153293971	0.937942541414284	0.354999622095457	0.000842868024968787	-0.695387793741578	-0.154093770893778	-0.146892799123649	-0.160893258850989	1.01709946020618	1.0342706860632	1.00088560387409	0.954398134576245	0.971079017673457	0.93869092882092	0.000925101132356282	0.0022379985980344	0.00217125753957062
258	0.405465108108164	0.35	0.938023871179567	0.91066848135498	0.965379261004154	0.516079860105351	0.498403386137426	0.488124961757386	0.508681810517465	0.25	0.14	0.44	0.786472289878893	0.8030329999262	0.819593709973507	1.87761338192938	1.91715019867326	1.95668701541713	1.82174202579556	1.8605627021275	1.89902537929631	0.938023871179567	0.358268882593077	0.00281891712874244	-0.691629380211124	-0.154093770893778	-0.146892799123649	-0.160893258850989	1.01709946020618	1.0342706860632	1.00088560387409	0.954398134576245	0.971079017673457	0.93869092882092	0.000925101132356282	0.0022379985980344	0.00217125753957062
258	0.405465108108164	0.35	0.938112563578169	0.910783842573107	0.965441284583231	0.52561618372432	0.505532218372413	0.495304080468807	0.515760356276019	0.25	0.14	0.45	0.79761503528151	0.81408596071206	0.830556886142609	1.90318996447979	1.94249125469939	1.98179254491899	1.84375640876562	1.88167584596031	1.91986022732657	0.938112563578169	0.359269189803978	-0.00447588604795749	-0.696908564144583	-0.154093770893778	-0.146892799123649	-0.160893258850989	1.01709946020618	1.0342706860632	1.00088560387409	0.954398134576245	0.971079017673457	0.93869092882092	0.000925101132356282	0.0022379985980344	0.00217125753957062
258	0.405465108108164	0.35	0.93824547263252	0.910869150824336	0.965621794440704	0.510275453507124	0.496995180841806	0.486626035948546	0.507364325735066	0.25	0.14	0.44	0.78251134933499	0.799185289820025	0.81585923030506	1.86442989270894	1.90415761435281	1.94388533599668	1.81200543636318	1.85071199366667	1.89002670019523	0.93824547263252	0.356991720407675	0.000430174315140763	-0.693313257231672	-0.154093770893778	-0.146892799123649	-0.160893258850989	1.01709946020618	1.0342706860632	1.00088560387409	0.954398134576245	0.971079017673457	0.93869092882092	0.000925101132356282	0.0022379985980344	0.00217125753957062
258	0.405465108108164	0.35	0.938444449954271	0.911187698289588	0.965701201618955	0.521455014377999	0.49210331880083	0.482063487330308	0.502143150271352	0.24	0.14	0.44	0.784660773245207	0.801002732617694	0.817344691990181	1.89284615543963	1.9322680508947	1.97168994634976	1.83099403555735	1.86931795315272	1.90651734515893	0.938444449954271	0.354619790823909	-0.00173128077737313	-0.702210122997571	-0.154093770893778	-0.146892799123649	-0.160893258850989	1.01709946020618	1.0342706860632	1.00088560387409	0.954398134576245	0.971079017673457	0.93869092882092	0.000925101132356282	0.0022379985980344	0.00217125753957062
258	0.405465108108164	0.35	0.938504455928392	0.911345087272979	0.965663824583805	0.513973547524521	0.49226536287525	0.482070626120694	0.502460099629805	0.25	0.14	0.45	0.772161501420813	0.788491024134807	0.804820546848802	1.83253153758769	1.87128556159962	1.91003958561155	1.77465889700964	1.81128922054336	1.84957015513488	0.938504455928392	0.361901688469125	0.000483928622521325	-0.689705251155841	-0.154093770893778	-0.146892799123649	-0.160893258850989	1.01709946020618	1.0342706860632	1.00088560387409	0.954398134576245	0.971079017673457	0.93869092882092	0.000925101132356282	0.0022379985980344	0.00217125753957062
258	0.405465108108164	0.35	0.938529876671102	0.911489537221761	0.965570216120444	0.523369366309915	0.496640052711838	0.486546460952685	0.50673364447099	0.25	0.14	0.44	0.781918005394486	0.798139192411506	0.814360379428526	1.86189648837108	1.90052224060576	1.93914799284043	1.80474748984949	1.84215771928276	1.88007313785292	0.938529876671102	0.358375034777855	0.00129872945016266	-0.691036683462167	-0.154093770893778	-0.146892799123649	-0.160893258850989	1.01709946020618	1.0342706860632	1.00088560387409	0.954398134576245	0.971079017673457	0.93869092882092	0.000925101132356282	0.0022379985980344	0.00217125753957062
258	0.405465108108164	0.35	0.938576934508337	0.911527032488608	0.965626836528067	0.517223647972772	0.49399740480405	0.483833147672816	0.504161661935284	0.25	0.14	0.44	0.777360620588431	0.793691236358269	0.810021852128108	1.8505711625405	1.88944754218952	1.92832392183854	1.79626402165571	1.83429471036644	1.87232285299727	0.938576934508337	0.356689395086082	0.000774454383640254	-0.691705203742132	-0.154093770893778	-0.146892799123649	-0.160893258850989	1.01709946020618	1.0342706860632	1.00088560387409	0.954398134576245	0.971079017673457	0.93869092882092	0.000925101132356282	0.0022379985980344	0.00217125753957062
258	0.405465108108164	0.35	0.93860244990566	0.91133607230633	0.965868827504991	0.519983020129494	0.495999629038786	0.485850419042066	0.506148839035506	0.25	0.14	0.45	0.78604503521861	0.802465183924137	0.818885332629663	1.88447593738183	1.9238418435798	1.96320774977777	1.8230341261269	1.86036876354982	1.8986842515621	0.93860244990566	0.356817722223229	0.002701954942281	-0.692110911072398	-0.154093770893778	-0.146892799123649	-0.160893258850989	1.01709946020618	1.0342706860632	1.00088560387409	0.954398134576245	0.971079017673457	0.93869092882092	0.000925101132356282	0.0022379985980344	0.00217125753957062
258	0.405465108108164	0.35	0.938708161258086	0.911522443959718	0.965893878556454	0.524371651704506	0.497526607133798	0.487435292611352	0.507617921656245	0.25	0.14	0.44	0.787934905186811	0.804247427222005	0.820559949257199	1.88736325623423	1.92643711183203	1.96551096742983	1.82800785131458	1.86675304060278	1.90375792197028	0.938708161258086	0.360268025033237	0.00340244183293541	-0.68926499910796	-0.154093770893778	-0.146892799123649	-0.160893258850989	1.01709946020618	1.0342706860632	1.00088560387409	0.954398134576245	0.971079017673457	0.93869092882092	0.000925101132356282	0.0022379985980344	0.00217125753957062
258	0.405465108108164	0.35	0.938856527975947	0.91188278225755	0.965830273694345	0.526188961526889	0.498021162759559	0.487956558886819	0.508085766632299	0.25	0.14	0.44	0.783666292612561	0.799830212658143	0.815994132703726	1.86481533644112	1.90327906300708	1.94174278957304	1.80786259148259	1.84563025730018	1.88285066126989	0.938856527975947	0.358085846765195	-0.000309886379438448	-0.693660910981569	-0.154093770893778	-0.146892799123649	-0.160893258850989	1.01709946020618	1.0342706860632	1.00088560387409	0.954398134576245	0.971079017673457	0.93869092882092	0.000925101132356282	0.0022379985980344	0.00217125753957062
258	0.405465108108164	0.35	0.938871014239335	0.911887644172499	0.965854384306171	0.51793681423583	0.49900578287187	0.488753127979173	0.509258437764566	0.25	0.14	0.45	0.787161729085233	0.803674150369202	0.82018657165317	1.87847940728823	1.91788457931361	1.957289751339	1.81935922680254	1.8573636454141	1.89693958504233	0.938871014239335	0.360677002164707	0.00577414639517389	-0.683016417819151	-0.154093770893778	-0.146892799123649	-0.160893258850989	1.01709946020618	1.0342706860632	1.00088560387409	0.954398134576245	0.971079017673457	0.93869092882092	0.000925101132356282	0.0022379985980344	0.00217125753957062
258	0.405465108108164	0.35	0.938879505086324	0.911618627909745	0.966140382262904	0.517990670040238	0.499746451861523	0.489479686400735	0.510013217322312	0.25	0.14	0.45	0.786064476133161	0.802552064561722	0.819039652990284	1.87040683522664	1.90963834743654	1.94886985964644	1.81407183324415	1.85264386009539	1.89075700492556	0.938879505086324	0.360820892411644	0.00146968537910248	-0.68658430618758	-0.154093770893778	-0.146892799123649	-0.160893258850989	1.01709946020618	1.0342706860632	1.00088560387409	0.954398134576245	0.971079017673457	0.93869092882092	0.000925101132356282	0.0022379985980344	0.00217125753957062
258	0.405465108108164	0.35	0.939005565607121	0.911630283660688	0.966380847553554	0.51319400695888	0.497239652112294	0.486925819189441	0.507553485035147	0.25	0.14	0.44	0.782330496015277	0.798901451401841	0.815472406788405	1.86240469363037	1.90185327098619	1.94130184834201	1.80674362630292	1.84502066168277	1.88399910799911	0.939005565607121	0.359197600850382	0.000856545625064837	-0.690995580895916	-0.154093770893778	-0.146892799123649	-0.160893258850989	1.01709946020618	1.0342706860632	1.00088560387409	0.954398134576245	0.971079017673457	0.93869092882092	0.000925101132356282	0.0022379985980344	0.00217125753957062
258	0.405465108108164	0.35	0.939138201063222	0.912148942083714	0.96612746004273	0.509038494125734	0.491926520015429	0.481637694255929	0.502215345774929	0.25	0.14	0.44	0.770248787843201	0.786702972522056	0.803157157200911	1.82508837289334	1.86407621892021	1.90306406494708	1.77192386340933	1.8100467460635	1.84699097783656	0.939138201063222	0.362824424763291	-0.000896793846624783	-0.687860864530558	-0.154093770893778	-0.146892799123649	-0.160893258850989	1.01709946020618	1.0342706860632	1.00088560387409	0.954398134576245	0.971079017673457	0.93869092882092	0.000925101132356282	0.0022379985980344	0.00217125753957062
258	0.405465108108164	0.35	0.93914487168336	0.911832755719203	0.966456987647516	0.515845455969976	0.491765514786055	0.481619220844519	0.501911808727591	0.25	0.14	0.44	0.777127456722516	0.793499236054992	0.809871015387467	1.85806088589409	1.89720473874219	1.93634859159029	1.79989574945069	1.8385040378803	1.87645004289257	0.93914487168336	0.357064975780088	0.00317380776218383	-0.691465420520194	-0.154093770893778	-0.146892799123649	-0.160893258850989	1.01709946020618	1.0342706860632	1.00088560387409	0.954398134576245	0.971079017673457	0.93869092882092	0.000925101132356282	0.0022379985980344	0.00217125753957062
258	0.405465108108164	0.35	0.939252517509541	0.912043740735554	0.966461294283528	0.511327297463084	0.494668776737873	0.484369867818995	0.504967685656752	0.25	0.14	0.43	0.779249087679014	0.795817862725368	0.812386637771722	1.85753858646795	1.89703447997073	1.93653037347351	1.80871159316983	1.84673580124631	1.88564018577144	0.939252517509541	0.355574481346861	-0.00350491602486478	-0.699065655922888	-0.154093770893778	-0.146892799123649	-0.160893258850989	1.01709946020618	1.0342706860632	1.00088560387409	0.954398134576245	0.971079017673457	0.93869092882092	0.000925101132356282	0.0022379985980344	0.00217125753957062
258	0.405465108108164	0.35	0.939269903172076	0.911790526999965	0.966749279344187	0.510234602566902	0.493361536533502	0.483067361433552	0.503655711633451	0.25	0.14	0.44	0.777969935566691	0.794548490398989	0.811127045231287	1.85646059781194	1.89602181015161	1.93558302249127	1.7982755211946	1.83679264648703	1.87536377372135	0.939269903172076	0.357408681538914	4.6243705071234e-05	-0.693943634933402	-0.154093770893778	-0.146892799123649	-0.160893258850989	1.01709946020618	1.0342706860632	1.00088560387409	0.954398134576245	0.971079017673457	0.93869092882092	0.000925101132356282	0.0022379985980344	0.00217125753957062
258	0.405465108108164	0.35	0.939396966083726	0.911838058089919	0.966955874077533	0.522804491731239	0.508759488567475	0.498407871251619	0.519111105883331	0.25	0.14	0.44	0.801980884975051	0.818637522429523	0.835294159883995	1.91208155624577	1.95179428489361	1.99150701354145	1.85507657908535	1.89353758297815	1.93293325230948	0.939396966083726	0.354690405518302	0.00205949889583963	-0.694826391483614	-0.154093770893778	-0.146892799123649	-0.160893258850989	1.01709946020618	1.0342706860632	1.00088560387409	0.954398134576245	0.971079017673457	0.93869092882092	0.000925101132356282	0.0022379985980344	0.00217125753957062
258	0.405465108108164	0.35	0.939777905691599	0.912339749622014	0.967216061761184	0.524145111919716	0.506602456179856	0.496322388915133	0.516882523444579	0.25	0.14	0.44	0.799572691862171	0.816133824784958	0.832694957707745	1.90862943386199	1.94816188172601	1.98769432959002	1.85364504758589	1.89206925943965	1.93070286942895	0.939777905691599	0.356270435927539	0.00154719499324232	-0.693261052375213	-0.154093770893778	-0.146892799123649	-0.160893258850989	1.01709946020618	1.0342706860632	1.00088560387409	0.954398134576245	0.971079017673457	0.93869092882092	0.000925101132356282	0.0022379985980344	0.00217125753957062
258	0.405465108108164	0.35	0.940000423351127	0.912697723116395	0.96730312358586	0.518456369064238	0.500346061167896	0.490076559549314	0.510615562786478	0.25	0.14	0.44	0.788791700312083	0.805320745591312	0.82184979087054	1.88115854648147	1.92057802158485	1.95999749668822	1.8258626025643	1.86389981627528	1.90251784567423	0.940000423351127	0.356164920072925	-4.72682344981127e-05	-0.694610404897043	-0.154093770893778	-0.146892799123649	-0.160893258850989	1.01709946020618	1.0342706860632	1.00088560387409	0.954398134576245	0.971079017673457	0.93869092882092	0.000925101132356282	0.0022379985980344	0.00217125753957062
258	0.405465108108164	0.35	0.940081334319057	0.913024863723076	0.967137804915039	0.51971663604277	0.498360177137743	0.488157222355597	0.508563131919889	0.25	0.14	0.44	0.7817501513311	0.798089480300725	0.814428809270351	1.85490442088609	1.89367370476594	1.93244298864579	1.80364386368404	1.84189300891976	1.87923529133487	0.940081334319057	0.358410615977251	0.0126688834330025	-0.680091049068455	-0.154093770893778	-0.146892799123649	-0.160893258850989	1.01709946020618	1.0342706860632	1.00088560387409	0.954398134576245	0.971079017673457	0.93869092882092	0.000925101132356282	0.0022379985980344	0.00217125753957062
258	0.405465108108164	0.35	0.94010040978868	0.912891287799668	0.967309531777692	0.515088086835899	0.494099854874039	0.483889929485259	0.504309780262819	0.26	0.15	0.45	0.768493847146022	0.784708825724815	0.800923804303609	1.8083245663164	1.84647964617191	1.88463472602743	1.75663448519203	1.79464071496263	1.83088004547265	0.94010040978868	0.363607776479097	0.00584141283583109	-0.677535088732447	-0.154093770893778	-0.146892799123649	-0.160893258850989	1.01709946020618	1.0342706860632	1.00088560387409	0.954398134576245	0.971079017673457	0.93869092882092	0.000925101132356282	0.0022379985980344	0.00217125753957062
258	0.405465108108164	0.35	0.940413266768528	0.913364423484195	0.967462110052861	0.522732659555549	0.505219838663063	0.494938761837724	0.515500915488402	0.25	0.14	0.45	0.791295837376169	0.807732968437451	0.824170099498733	1.87442522891667	1.91336158078027	1.95229793264386	1.81833836818503	1.85619272678089	1.89335983319489	0.940413266768528	0.363735004249748	-0.00173238934147739	-0.685822223228178	-0.154093770893778	-0.146892799123649	-0.160893258850989	1.01709946020618	1.0342706860632	1.00088560387409	0.954398134576245	0.971079017673457	0.93869092882092	0.000925101132356282	0.0022379985980344	0.00217125753957062
258	0.405465108108164	0.35	0.940716131177105	0.913141529437265	0.968290732916944	0.51867818910043	0.504317030681772	0.49397062315832	0.514663438205224	0.25	0.14	0.44	0.800375107700588	0.817139276757748	0.833903445814908	1.92174895767434	1.96200073974741	2.00225252182048	1.86168579169115	1.89934157369809	1.93868590798542	0.940716131177105	0.354653280308545	-0.000932239476452532	-0.698815278046957	-0.154093770893778	-0.146892799123649	-0.160893258850989	1.01709946020618	1.0342706860632	1.00088560387409	0.954398134576245	0.971079017673457	0.93869092882092	0.000925101132356282	0.0022379985980344	0.00217125753957062
258	0.405465108108164	0.35	0.940783754799811	0.913644780097697	0.967922729501925	0.516558104753694	0.503798482082133	0.493418739707582	0.514178224456684	0.25	0.14	0.44	0.79194797211598	0.808607687816043	0.825267403516107	1.88334522018572	1.92296397929376	1.96258273840181	1.8249916167661	1.86300819769056	1.90161309176291	0.940783754799811	0.36096005226996	-0.0073793262399696	-0.697759026124635	-0.154093770893778	-0.146892799123649	-0.160893258850989	1.01709946020618	1.0342706860632	1.00088560387409	0.954398134576245	0.971079017673457	0.93869092882092	0.000925101132356282	0.0022379985980344	0.00217125753957062
258	0.405465108108164	0.35	0.940962524297651	0.913731350880251	0.968193697715051	0.531212976982896	0.506353732664325	0.496223378327841	0.516484087000809	0.25	0.14	0.43	0.801707404827967	0.818074187288838	0.834440969749709	1.91929806721459	1.95848035960019	1.9976626519858	1.86395441388342	1.90237381669465	1.93959680327578	0.940962524297651	0.352403340293043	0.00246674014772095	-0.696433928243972	-0.154093770893778	-0.146892799123649	-0.160893258850989	1.01709946020618	1.0342706860632	1.00088560387409	0.954398134576245	0.971079017673457	0.93869092882092	0.000925101132356282	0.0022379985980344	0.00217125753957062
258	0.405465108108164	0.35	0.940983395059954	0.91349667831804	0.968470111801868	0.518089265524226	0.500361747634497	0.49008437101672	0.510639124252274	0.25	0.14	0.44	0.792123832551101	0.808735166102007	0.825346499652912	1.89716989592711	1.93695473845923	1.97673958099134	1.84128714726186	1.87996545258383	1.91811201274457	0.940983395059954	0.35662404863877	-0.00617511031399985	-0.701535992345047	-0.154093770893778	-0.146892799123649	-0.160893258850989	1.01709946020618	1.0342706860632	1.00088560387409	0.954398134576245	0.971079017673457	0.93869092882092	0.000925101132356282	0.0022379985980344	0.00217125753957062
258	0.405465108108164	0.35	0.941122986597451	0.913640330783996	0.968605642410905	0.505201735084035	0.494400218631616	0.483979984209872	0.50482045305336	0.25	0.14	0.44	0.77557402706451	0.792272368808172	0.808970710551833	1.84147661238679	1.88112415693258	1.92077170147836	1.78828174695585	1.82695890044559	1.86513919012963	0.941122986597451	0.358419254384761	0.00306317584659595	-0.683697950876467	-0.154093770893778	-0.146892799123649	-0.160893258850989	1.01709946020618	1.0342706860632	1.00088560387409	0.954398134576245	0.971079017673457	0.93869092882092	0.000925101132356282	0.0022379985980344	0.00217125753957062
258	0.405465108108164	0.35	0.941276397075061	0.914077157615672	0.96847563653445	0.521967466351364	0.497294773479935	0.487159439301975	0.507430107657896	0.25	0.14	0.45	0.786359257895655	0.802719433270939	0.819079608646224	1.88084311280188	1.91997398443577	1.95910485606966	1.8177417407102	1.85573813206167	1.89374174364842	0.941276397075061	0.359322302248686	-0.0010149256705278	-0.696792837688497	-0.154093770893778	-0.146892799123649	-0.160893258850989	1.01709946020618	1.0342706860632	1.00088560387409	0.954398134576245	0.971079017673457	0.93869092882092	0.000925101132356282	0.0022379985980344	0.00217125753957062
258	0.405465108108164	0.35	0.941377608778783	0.913863538626313	0.968891678931253	0.509379033171162	0.498580116657609	0.488159230719479	0.509001002595739	0.25	0.14	0.44	0.783019872975756	0.79973524015532	0.816450607334884	1.86094759141159	1.90067381467353	1.94040003793546	1.80867936310705	1.84731102592373	1.88594969419974	0.941377608778783	0.356991756897771	-0.00392501442707076	-0.694776236177451	-0.154093770893778	-0.146892799123649	-0.160893258850989	1.01709946020618	1.0342706860632	1.00088560387409	0.954398134576245	0.971079017673457	0.93869092882092	0.000925101132356282	0.0022379985980344	0.00217125753957062
258	0.405465108108164	0.35	0.941650675019896	0.914378011789037	0.968923338250755	0.520577326571212	0.497695170480246	0.487523383543761	0.507866957416731	0.25	0.14	0.45	0.780660465019682	0.796948323588018	0.813236182156354	1.85214075886394	1.89078420000229	1.92942764114064	1.79293420930275	1.83045846521207	1.86827719965151	0.941650675019896	0.362690763625991	-0.00110764828128076	-0.692514524792686	-0.154093770893778	-0.146892799123649	-0.160893258850989	1.01709946020618	1.0342706860632	1.00088560387409	0.954398134576245	0.971079017673457	0.93869092882092	0.000925101132356282	0.0022379985980344	0.00217125753957062
258	0.405465108108164	0.35	0.941688828939456	0.914297005607738	0.969080652271174	0.52047848654175	0.496951487655087	0.486792888604422	0.507110086705751	0.26	0.14	0.45	0.775731201067611	0.791919486531946	0.808107771996281	1.83154432222787	1.86976576064365	1.90798719905943	1.76985617870989	1.80585111668063	1.84288394086916	0.941688828939456	0.363020106122116	5.10318307811213e-05	-0.687451787653967	-0.154093770893778	-0.146892799123649	-0.160893258850989	1.01709946020618	1.0342706860632	1.00088560387409	0.954398134576245	0.971079017673457	0.93869092882092	0.000925101132356282	0.0022379985980344	0.00217125753957062
258	0.405465108108164	0.35	0.941832930384449	0.914417263732048	0.96924859703685	0.520291409169219	0.498061881893141	0.487876767911118	0.508246995875164	0.25	0.14	0.44	0.781383964138477	0.797696453811945	0.814008943485413	1.85423352562311	1.89294325941228	1.93165299320144	1.79995108270122	1.83775444815312	1.87534682864358	0.941832930384449	0.357057306451559	-0.00372026720926589	-0.696616779690189	-0.154093770893778	-0.146892799123649	-0.160893258850989	1.01709946020618	1.0342706860632	1.00088560387409	0.954398134576245	0.971079017673457	0.93869092882092	0.000925101132356282	0.0022379985980344	0.00217125753957062
258	0.405465108108164	0.35	0.941839561430537	0.914730047792932	0.968949075068141	0.531361306400551	0.508727275178693	0.498552465382201	0.518902084975185	0.25	0.14	0.44	0.805190434240118	0.82162332764095	0.838056221041782	1.9269558151067	1.96628248635267	2.00560915759864	1.87165732063403	1.90962459712659	1.9478104392929	0.941839561430537	0.357084710402634	0.00376439337478902	-0.689478491169758	-0.154093770893778	-0.146892799123649	-0.160893258850989	1.01709946020618	1.0342706860632	1.00088560387409	0.954398134576245	0.971079017673457	0.93869092882092	0.000925101132356282	0.0022379985980344	0.00217125753957062
258	0.405465108108164	0.35	0.942128676745757	0.914532871791858	0.969724481699655	0.523193871862031	0.506848706323025	0.496544012313737	0.517153400332313	0.25	0.14	0.45	0.796710255324563	0.813244248669737	0.82977824201491	1.89406198613856	1.93336913458415	1.97267628302973	1.83421411407672	1.87272484355688	1.91065980567347	0.942128676745757	0.361232002847023	0.000691564273147267	-0.688021058130325	-0.154093770893778	-0.146892799123649	-0.160893258850989	1.01709946020618	1.0342706860632	1.00088560387409	0.954398134576245	0.971079017673457	0.93869092882092	0.000925101132356282	0.0022379985980344	0.00217125753957062
258	0.405465108108164	0.35	0.942172448790738	0.914900385144374	0.969444512437103	0.523523030972795	0.496260379400977	0.486177610067789	0.506343148734165	0.25	0.14	0.44	0.775162195713913	0.791238175877009	0.807314156040104	1.83117315608852	1.86914959959317	1.90712604309782	1.77863003130884	1.8147320288161	1.85255619932991	0.942172448790738	0.360354443513599	0.00633419746047657	-0.683508394429249	-0.154093770893778	-0.146892799123649	-0.160893258850989	1.01709946020618	1.0342706860632	1.00088560387409	0.954398134576245	0.971079017673457	0.93869092882092	0.000925101132356282	0.0022379985980344	0.00217125753957062
258	0.405465108108164	0.35	0.942403427131424	0.915108878300676	0.969697975962173	0.506259777471682	0.487148639301591	0.476902949478299	0.497394329124883	0.25	0.14	0.45	0.765796946602399	0.78224917863639	0.798701410670382	1.82201229326949	1.86115604952322	1.90029980577695	1.7628414105758	1.80020035309963	1.83838491375729	0.942403427131424	0.362883267127654	-0.00180022570532952	-0.691827810717229	-0.154093770893778	-0.146892799123649	-0.160893258850989	1.01709946020618	1.0342706860632	1.00088560387409	0.954398134576245	0.971079017673457	0.93869092882092	0.000925101132356282	0.0022379985980344	0.00217125753957062
258	0.405465108108164	0.35	0.942409335243057	0.915187051832588	0.969631618653527	0.524710594180558	0.501978055045716	0.491803368236255	0.512152741855176	0.26	0.14	0.46	0.783218933518751	0.799422578850364	0.815626224181977	1.84805168258205	1.88628514801235	1.92451861344266	1.78405323720583	1.82108658888932	1.85833109013299	0.942409335243057	0.365606770967674	-0.002542758537232	-0.689604032229682	-0.154093770893778	-0.146892799123649	-0.160893258850989	1.01709946020618	1.0342706860632	1.00088560387409	0.954398134576245	0.971079017673457	0.93869092882092	0.000925101132356282	0.0022379985980344	0.00217125753957062
258	0.405465108108164	0.35	0.942452931106821	0.915114937412928	0.969790924800715	0.515419885905003	0.498807299476606	0.488506944856745	0.509107654096468	0.25	0.14	0.44	0.78476906945026	0.801316223580089	0.817863377709918	1.86796532720629	1.90735208616726	1.94673884512822	1.81184965919351	1.85034953835394	1.88823024839797	0.942452931106821	0.360715775907638	-0.00235227710503502	-0.693303989162811	-0.154093770893778	-0.146892799123649	-0.160893258850989	1.01709946020618	1.0342706860632	1.00088560387409	0.954398134576245	0.971079017673457	0.93869092882092	0.000925101132356282	0.0022379985980344	0.00217125753957062
258	0.405465108108164	0.35	0.942685430021439	0.915217874723579	0.970152985319299	0.518004085768976	0.497901476384833	0.487672888813203	0.508130063956464	0.24	0.14	0.43	0.795521335105689	0.812206822094787	0.828892309083886	1.92333999234567	1.96368066330157	2.00402133425747	1.86556058917554	1.90472048701801	1.94460174068574	0.942685430021439	0.355016785786246	0.000905299485270703	-0.698887749716035	-0.154093770893778	-0.146892799123649	-0.160893258850989	1.01709946020618	1.0342706860632	1.00088560387409	0.954398134576245	0.971079017673457	0.93869092882092	0.000925101132356282	0.0022379985980344	0.00217125753957062
258	0.405465108108164	0.35	0.942783921499362	0.915551055389174	0.97001678760955	0.526772960220892	0.502096651576156	0.491961563389782	0.512231739762529	0.25	0.14	0.44	0.792961760992995	0.809297869287128	0.825633977581261	1.89385143491704	1.93286739212418	1.97188334933132	1.84094709342709	1.87943549233945	1.91715230111554	0.942783921499362	0.355800724793701	0.00634643028426149	-0.690304574656341	-0.154093770893778	-0.146892799123649	-0.160893258850989	1.01709946020618	1.0342706860632	1.00088560387409	0.954398134576245	0.971079017673457	0.93869092882092	0.000925101132356282	0.0022379985980344	0.00217125753957062
258	0.405465108108164	0.35	0.94289251444846	0.915354567766343	0.970430461130578	0.514381662839004	0.488970025286072	0.478851803270383	0.499088247301761	0.25	0.14	0.45	0.773256571592336	0.78959561764589	0.805934663699444	1.85025030820696	1.88934641951985	1.92844253083274	1.78993015858531	1.82803807397685	1.86657817913907	0.94289251444846	0.357645254331988	0.000881763417029235	-0.693596732446135	-0.154093770893778	-0.146892799123649	-0.160893258850989	1.01709946020618	1.0342706860632	1.00088560387409	0.954398134576245	0.971079017673457	0.93869092882092	0.000925101132356282	0.0022379985980344	0.00217125753957062
258	0.405465108108164	0.35	0.943284214985948	0.916167723272862	0.970400706699035	0.534007795748095	0.5090904179487	0.498962326412006	0.519218509485394	0.25	0.14	0.44	0.802358274197997	0.818644790466144	0.83493130673429	1.91174111452115	1.95054622660559	1.98935133869003	1.84790223964227	1.88554152431641	1.9233667975791	0.943284214985948	0.359790216516573	0.000596344282778699	-0.697301449327092	-0.154093770893778	-0.146892799123649	-0.160893258850989	1.01709946020618	1.0342706860632	1.00088560387409	0.954398134576245	0.971079017673457	0.93869092882092	0.000925101132356282	0.0022379985980344	0.00217125753957062
258	0.405465108108164	0.35	0.943477903745803	0.916281816692427	0.970673990799178	0.532709149433559	0.505284715069035	0.495206076070478	0.515363354067593	0.25	0.14	0.44	0.79486568050071	0.811043115781148	0.827220551061585	1.89040138868243	1.92887562007735	1.96734985147226	1.82799249246234	1.86489034795644	1.90154497182312	0.943477903745803	0.36083586024513	0.00949829525908226	-0.685642366529263	-0.154093770893778	-0.146892799123649	-0.160893258850989	1.01709946020618	1.0342706860632	1.00088560387409	0.954398134576245	0.971079017673457	0.93869092882092	0.000925101132356282	0.0022379985980344	0.00217125753957062
258	0.405465108108164	0.35	0.943527586824685	0.916232802505482	0.970822371143887	0.515453933623563	0.496595371658866	0.486341392216217	0.506849351101516	0.25	0.14	0.45	0.777395439629951	0.793785977191333	0.810176514752716	1.84112912216452	1.87994732779557	1.91876553342661	1.78442207941915	1.82237977911273	1.85962826062342	0.943527586824685	0.362867531469695	0.000197852928563856	-0.685988063600002	-0.154093770893778	-0.146892799123649	-0.160893258850989	1.01709946020618	1.0342706860632	1.00088560387409	0.954398134576245	0.971079017673457	0.93869092882092	0.000925101132356282	0.0022379985980344	0.00217125753957062
258	0.405465108108164	0.35	0.94355595109487	0.916453707443385	0.970658194746354	0.520569968198708	0.493808115791494	0.483715622863937	0.503900608719051	0.25	0.14	0.44	0.779378102601336	0.795639450419348	0.81190079823736	1.86070145661046	1.89952409413445	1.93834673165844	1.80763039071759	1.8451526931511	1.88244883033377	0.94355595109487	0.359308060865108	0.00244339725627022	-0.690263598961104	-0.154093770893778	-0.146892799123649	-0.160893258850989	1.01709946020618	1.0342706860632	1.00088560387409	0.954398134576245	0.971079017673457	0.93869092882092	0.000925101132356282	0.0022379985980344	0.00217125753957062
258	0.405465108108164	0.35	0.943564564535297	0.916318278254907	0.970810850815688	0.526311221887719	0.499760509402298	0.489663230865703	0.509857787938894	0.25	0.14	0.46	0.781171818099966	0.797280255358669	0.813388692617373	1.84643945496797	1.88451463052242	1.92258980607687	1.78203201329938	1.81903074361449	1.85580949201068	0.943564564535297	0.362648346972358	0.0022208109590015	-0.686361762807558	-0.154093770893778	-0.146892799123649	-0.160893258850989	1.01709946020618	1.0342706860632	1.00088560387409	0.954398134576245	0.971079017673457	0.93869092882092	0.000925101132356282	0.0022379985980344	0.00217125753957062
258	0.405465108108164	0.35	0.943569232217777	0.916167222072103	0.970971242363451	0.50412365372296	0.490934032445191	0.480564516929232	0.50130354796115	0.25	0.14	0.44	0.774585786836758	0.791299628687525	0.808013470538292	1.84994958400763	1.88986738950373	1.92978519499984	1.79595047796583	1.83423290859576	1.87204710513862	0.943569232217777	0.356223388273068	-0.0024766280887763	-0.696182463770457	-0.154093770893778	-0.146892799123649	-0.160893258850989	1.01709946020618	1.0342706860632	1.00088560387409	0.954398134576245	0.971079017673457	0.93869092882092	0.000925101132356282	0.0022379985980344	0.00217125753957062
258	0.405465108108164	0.35	0.943625272610522	0.916180475908848	0.971070069312195	0.518005341003979	0.496847124686613	0.486640222737655	0.50705402663557	0.25	0.14	0.44	0.783157498095004	0.799583620351561	0.816009742608117	1.86747247411841	1.90664126359592	1.94581005307344	1.81118128631719	1.84854209430963	1.88671951566586	0.943625272610522	0.352801080504331	-0.00137672620608937	-0.698930288643914	-0.154093770893778	-0.146892799123649	-0.160893258850989	1.01709946020618	1.0342706860632	1.00088560387409	0.954398134576245	0.971079017673457	0.93869092882092	0.000925101132356282	0.0022379985980344	0.00217125753957062
258	0.405465108108164	0.35	0.94365892554961	0.916539992334991	0.970777858764229	0.519485566559699	0.497621749832353	0.487429196377553	0.507814303287153	0.25	0.14	0.43	0.787540503666239	0.804008636353188	0.820476769040136	1.88548242769088	1.92490944719473	1.96433646669859	1.82874202295672	1.86676357183986	1.906185753691	0.94365892554961	0.354066317454048	-0.000230123636524596	-0.699660169589844	-0.154093770893778	-0.146892799123649	-0.160893258850989	1.01709946020618	1.0342706860632	1.00088560387409	0.954398134576245	0.971079017673457	0.93869092882092	0.000925101132356282	0.0022379985980344	0.00217125753957062
258	0.405465108108164	0.35	0.943835710331041	0.916711022459649	0.970960398202433	0.514100757076937	0.4974634879399	0.487163721706727	0.507763254173073	0.25	0.14	0.44	0.786149083492005	0.802770090811727	0.81939109813145	1.87981344362621	1.91955704145302	1.95930063927984	1.82161034049218	1.86032519000104	1.89826240771256	0.943835710331041	0.358844486578896	-0.0046194788045468	-0.699154554336993	-0.154093770893778	-0.146892799123649	-0.160893258850989	1.01709946020618	1.0342706860632	1.00088560387409	0.954398134576245	0.971079017673457	0.93869092882092	0.000925101132356282	0.0022379985980344	0.00217125753957062
258	0.405465108108164	0.35	0.943939643256601	0.916721421115194	0.971157865398008	0.520215752092101	0.501695832554789	0.491434851051061	0.511956814058518	0.25	0.14	0.44	0.791609273665268	0.808137788274859	0.824666302884449	1.88940359805436	1.92885366011498	1.96830372217559	1.8328523378364	1.87139079239129	1.90948731597932	0.943939643256601	0.359359192753147	0.00235335267243319	-0.690779072569811	-0.154093770893778	-0.146892799123649	-0.160893258850989	1.01709946020618	1.0342706860632	1.00088560387409	0.954398134576245	0.971079017673457	0.93869092882092	0.000925101132356282	0.0022379985980344	0.00217125753957062
258	0.405465108108164	0.35	0.944048992850532	0.91687213553669	0.971225850164374	0.52947240447712	0.505577766339908	0.495427533163846	0.515727999515969	0.25	0.14	0.44	0.794460287851534	0.810737052122823	0.827013816394111	1.88761501039927	1.9262881385959	1.96496126679253	1.83459781150873	1.87291920445858	1.9101995398568	0.944048992850532	0.357396393385578	-0.00387614696438888	-0.697571335137905	-0.154093770893778	-0.146892799123649	-0.160893258850989	1.01709946020618	1.0342706860632	1.00088560387409	0.954398134576245	0.971079017673457	0.93869092882092	0.000925101132356282	0.0022379985980344	0.00217125753957062
258	0.405465108108164	0.35	0.944082573339674	0.91692319805172	0.971241948627628	0.519636167013527	0.496506364286576	0.486339724109816	0.506673004463336	0.25	0.14	0.45	0.779483930630381	0.79577857458691	0.812073218543438	1.85106710955234	1.88976255702026	1.92845800448818	1.7889931465347	1.82593220151528	1.86352280822852	0.944082573339674	0.360948146037564	0.00374075514901286	-0.686346998720628	-0.154093770893778	-0.146892799123649	-0.160893258850989	1.01709946020618	1.0342706860632	1.00088560387409	0.954398134576245	0.971079017673457	0.93869092882092	0.000925101132356282	0.0022379985980344	0.00217125753957062
258	0.405465108108164	0.35	0.944232574924171	0.916901474555633	0.971563675292709	0.520005101403782	0.495139882486232	0.485008712881928	0.505271052090536	0.25	0.14	0.44	0.779893421185344	0.796184329602969	0.812475238020594	1.85815089409412	1.89696512847477	1.93577936285542	1.79728010686271	1.83450997367375	1.87225917901119	0.944232574924171	0.358107397547876	0.00493737143529369	-0.690340558484971	-0.154093770893778	-0.146892799123649	-0.160893258850989	1.01709946020618	1.0342706860632	1.00088560387409	0.954398134576245	0.971079017673457	0.93869092882092	0.000925101132356282	0.0022379985980344	0.00217125753957062
258	0.405465108108164	0.35	0.944381696587984	0.91721394377234	0.971549449403628	0.527910550433089	0.504387116696904	0.494229001594577	0.514545231799231	0.25	0.14	0.44	0.795267127196147	0.811612616815516	0.827958106434885	1.89609970980181	1.93507111584134	1.97404252188087	1.83863858260603	1.87606363575679	1.91335574052536	0.944381696587984	0.35583932586911	-0.00468431669459902	-0.702234887503576	-0.154093770893778	-0.146892799123649	-0.160893258850989	1.01709946020618	1.0342706860632	1.00088560387409	0.954398134576245	0.971079017673457	0.93869092882092	0.000925101132356282	0.0022379985980344	0.00217125753957062
258	0.405465108108164	0.35	0.944498327436227	0.917078180585361	0.971918474287093	0.521483583903907	0.50300526601	0.49274360179311	0.513266930226891	0.26	0.14	0.45	0.783631525933783	0.799951095705241	0.816270665476699	1.8464733220987	1.88492717344831	1.92338102479792	1.78941861874002	1.82761596329202	1.86399568663063	0.944498327436227	0.360984420178498	-0.00310601189918399	-0.690468668167689	-0.154093770893778	-0.146892799123649	-0.160893258850989	1.01709946020618	1.0342706860632	1.00088560387409	0.954398134576245	0.971079017673457	0.93869092882092	0.000925101132356282	0.0022379985980344	0.00217125753957062
258	0.405465108108164	0.35	0.944501663049804	0.916881578218452	0.972121747881155	0.518637775466853	0.497967917095402	0.487750939034949	0.508184895155854	0.24	0.14	0.43	0.794005596536119	0.810637728041057	0.827269859545995	1.91560474425165	1.95573114909926	1.99585755394687	1.85497388318842	1.89400566336627	1.93282074829203	0.944501663049804	0.349171331824395	0.00482679643247415	-0.70401365721805	-0.154093770893778	-0.146892799123649	-0.160893258850989	1.01709946020618	1.0342706860632	1.00088560387409	0.954398134576245	0.971079017673457	0.93869092882092	0.000925101132356282	0.0022379985980344	0.00217125753957062
258	0.405465108108164	0.35	0.944620240481264	0.917210857016703	0.972029623945825	0.520747319632098	0.496717264301804	0.486568920388602	0.506865608215006	0.25	0.14	0.44	0.778241024819271	0.794472759392292	0.810704493965313	1.84427826786161	1.88274428850049	1.92121030913937	1.79114646670388	1.82891856176252	1.86539845375108	0.944620240481264	0.358513915458683	0.000325815473397208	-0.690304210746282	-0.154093770893778	-0.146892799123649	-0.160893258850989	1.01709946020618	1.0342706860632	1.00088560387409	0.954398134576245	0.971079017673457	0.93869092882092	0.000925101132356282	0.0022379985980344	0.00217125753957062
258	0.405465108108164	0.35	0.944669655798949	0.916988937886361	0.972350373711537	0.514572757527382	0.492179285050418	0.481998549029141	0.502360021071696	0.25	0.14	0.45	0.779982951633932	0.79645769112781	0.812932430621688	1.87035710444759	1.90986264234652	1.94936818024546	1.81092979063214	1.84895922990829	1.88768152120065	0.944669655798949	0.35829198476515	0.00453809045775708	-0.689327664348838	-0.154093770893778	-0.146892799123649	-0.160893258850989	1.01709946020618	1.0342706860632	1.00088560387409	0.954398134576245	0.971079017673457	0.93869092882092	0.000925101132356282	0.0022379985980344	0.00217125753957062
258	0.405465108108164	0.35	0.944722184818864	0.917513175734547	0.971931193903182	0.522033467104624	0.499153063034711	0.488981200566444	0.509324925502979	0.25	0.14	0.44	0.785726997523877	0.802071811899479	0.818416626275081	1.87071677556297	1.90963171490228	1.94854665424159	1.81707360008996	1.85494611315839	1.89171420677752	0.944722184818864	0.359343887059241	0.00516997053773325	-0.686353109332687	-0.154093770893778	-0.146892799123649	-0.160893258850989	1.01709946020618	1.0342706860632	1.00088560387409	0.954398134576245	0.971079017673457	0.93869092882092	0.000925101132356282	0.0022379985980344	0.00217125753957062
258	0.405465108108164	0.35	0.944729010220325	0.917308173495157	0.972149846945494	0.511650812203741	0.493991387525775	0.483713237653748	0.504269537397803	0.26	0.14	0.44	0.770522535617405	0.786894934560349	0.803267333503293	1.81853600480381	1.85717705108923	1.89581809737466	1.76253263415606	1.80019018925169	1.83767363421364	0.944729010220325	0.356911666397853	-0.00217987768024619	-0.694634527290709	-0.154093770893778	-0.146892799123649	-0.160893258850989	1.01709946020618	1.0342706860632	1.00088560387409	0.954398134576245	0.971079017673457	0.93869092882092	0.000925101132356282	0.0022379985980344	0.00217125753957062
258	0.405465108108164	0.35	0.945066703541148	0.917427038079774	0.972706369002523	0.524730624778169	0.50169522479926	0.491526679099318	0.511863770499203	0.25	0.14	0.44	0.793214921189009	0.809624696118758	0.826034471048506	1.89677024475873	1.93601001695474	1.97524978915075	1.84073097529165	1.87761741163706	1.91600996938769	0.945066703541148	0.355713109224633	0.00627114838530679	-0.690289980751276	-0.154093770893778	-0.146892799123649	-0.160893258850989	1.01709946020618	1.0342706860632	1.00088560387409	0.954398134576245	0.971079017673457	0.93869092882092	0.000925101132356282	0.0022379985980344	0.00217125753957062
258	0.405465108108164	0.35	0.945148488378454	0.917739789564707	0.972557187192201	0.517723110002991	0.4977800492592	0.48754820068082	0.50801189783758	0.25	0.14	0.45	0.781728751145943	0.798134370528647	0.81453998991135	1.8571346494447	1.89610909442521	1.93508353940572	1.79828470419995	1.83592839020279	1.87382786149604	0.945148488378454	0.358208874441384	0.0085292701889941	-0.682400309013498	-0.154093770893778	-0.146892799123649	-0.160893258850989	1.01709946020618	1.0342706860632	1.00088560387409	0.954398134576245	0.971079017673457	0.93869092882092	0.000925101132356282	0.0022379985980344	0.00217125753957062
258	0.405465108108164	0.35	0.94535636240363	0.918180064647073	0.972532660160186	0.517875015261432	0.497741267239879	0.487513327595966	0.507969206883793	0.25	0.14	0.44	0.78511582038848	0.801587405409577	0.818058990430673	1.87347830545368	1.91278353455758	1.95208876366147	1.81858543784516	1.85756958179135	1.89625914063536	0.94535636240363	0.358357120609271	-0.00217234666659209	-0.697184838764752	-0.154093770893778	-0.146892799123649	-0.160893258850989	1.01709946020618	1.0342706860632	1.00088560387409	0.954398134576245	0.971079017673457	0.93869092882092	0.000925101132356282	0.0022379985980344	0.00217125753957062
258	0.405465108108164	0.35	0.94538617326121	0.917866445921129	0.97290590060129	0.522228962643387	0.500083635483584	0.489896801145507	0.510270469821661	0.25	0.14	0.44	0.793427171659949	0.809925567114114	0.826423962568278	1.90421697258542	1.9438129503467	1.98340892810799	1.84838800104047	1.88747035738929	1.92530461943921	0.94538617326121	0.356982922885086	2.05131399293921e-06	-0.696100107781938	-0.154093770893778	-0.146892799123649	-0.160893258850989	1.01709946020618	1.0342706860632	1.00088560387409	0.954398134576245	0.971079017673457	0.93869092882092	0.000925101132356282	0.0022379985980344	0.00217125753957062
258	0.405465108108164	0.35	0.945662510546961	0.918349103025534	0.972975918068387	0.517196552928742	0.496827865713936	0.486604815726685	0.507050915701186	0.25	0.14	0.43	0.784496741955279	0.800978184696175	0.817459627437071	1.87404390669254	1.91341557733211	1.95278724797168	1.82584554826336	1.86333125441616	1.90200238949402	0.945662510546961	0.355450579426702	0.00087285929686398	-0.6943912576886	-0.154093770893778	-0.146892799123649	-0.160893258850989	1.01709946020618	1.0342706860632	1.00088560387409	0.954398134576245	0.971079017673457	0.93869092882092	0.000925101132356282	0.0022379985980344	0.00217125753957062
258	0.405465108108164	0.35	0.945864003424229	0.918385418532765	0.973342588315694	0.509991797331311	0.492673932367857	0.482389109140373	0.502958755595341	0.25	0.14	0.44	0.784011942904828	0.800727544663295	0.817443146421763	1.88837182260044	1.92863303500181	1.96889424740317	1.82338117488405	1.86296515591785	1.90106155541243	0.945864003424229	0.354169311005556	0.00167797753843065	-0.699906754658025	-0.154093770893778	-0.146892799123649	-0.160893258850989	1.01709946020618	1.0342706860632	1.00088560387409	0.954398134576245	0.971079017673457	0.93869092882092	0.000925101132356282	0.0022379985980344	0.00217125753957062
258	0.405465108108164	0.35	0.945887979053783	0.918629507003767	0.973146451103798	0.526993336312253	0.502983857614658	0.492835347639765	0.513132367589551	0.25	0.14	0.44	0.786351803872929	0.802544431215099	0.818737058557269	1.85896599841722	1.89724599409584	1.93552598977447	1.8064319262987	1.84453809131696	1.88163630751404	0.945887979053783	0.357776231567311	-0.000156124537195261	-0.689934607954669	-0.154093770893778	-0.146892799123649	-0.160893258850989	1.01709946020618	1.0342706860632	1.00088560387409	0.954398134576245	0.971079017673457	0.93869092882092	0.000925101132356282	0.0022379985980344	0.00217125753957062
258	0.405465108108164	0.35	0.94609318461155	0.918883678031686	0.973302691191414	0.524361599089089	0.500462238562499	0.490311176158684	0.510613300966314	0.25	0.14	0.45	0.785433912361425	0.801694991133721	0.817956069906016	1.86420466136913	1.90279986125688	1.94139506114462	1.80221088365895	1.83945311495511	1.87684174206004	0.94609318461155	0.360294206458759	-0.00426802327974788	-0.696428392199912	-0.154093770893778	-0.146892799123649	-0.160893258850989	1.01709946020618	1.0342706860632	1.00088560387409	0.954398134576245	0.971079017673457	0.93869092882092	0.000925101132356282	0.0022379985980344	0.00217125753957062
258	0.405465108108164	0.35	0.946319777870991	0.918695740724978	0.973943815017005	0.51554295471584	0.501156095395698	0.49080978758941	0.511502403201986	0.25	0.14	0.44	0.786359951903478	0.802936479745131	0.819513007586783	1.86670669953149	1.90605701932089	1.9454073391103	1.80679221762076	1.84530790794873	1.88341595941995	0.946319777870991	0.357973745919625	-0.000302899466987979	-0.693282700662547	-0.154093770893778	-0.146892799123649	-0.160893258850989	1.01709946020618	1.0342706860632	1.00088560387409	0.954398134576245	0.971079017673457	0.93869092882092	0.000925101132356282	0.0022379985980344	0.00217125753957062
258	0.405465108108164	0.35	0.946744924861263	0.919334554712707	0.974155295009819	0.519401859201268	0.501659041456759	0.491382071069342	0.511936011844177	0.25	0.14	0.44	0.791013419919546	0.807557005799414	0.824100591679282	1.88674780549968	1.92620803912898	1.96566827275828	1.8263903556537	1.86575518746751	1.90269476542333	0.946744924861263	0.359214448498496	0.00731071117265062	-0.685782997885748	-0.154093770893778	-0.146892799123649	-0.160893258850989	1.01709946020618	1.0342706860632	1.00088560387409	0.954398134576245	0.971079017673457	0.93869092882092	0.000925101132356282	0.0022379985980344	0.00217125753957062
258	0.405465108108164	0.35	0.946756421881251	0.91953465437112	0.973978189391383	0.51910158109017	0.492464013487615	0.482369342543274	0.502558684431956	0.25	0.14	0.43	0.782355554565892	0.798728116394096	0.815100678222301	1.88039087439108	1.91974231207499	1.9590937497589	1.82323053999813	1.8614191165668	1.89968471757477	0.946756421881251	0.355438548040213	0.00894437024739249	-0.692861486109589	-0.154093770893778	-0.146892799123649	-0.160893258850989	1.01709946020618	1.0342706860632	1.00088560387409	0.954398134576245	0.971079017673457	0.93869092882092	0.000925101132356282	0.0022379985980344	0.00217125753957062
258	0.405465108108164	0.35	0.947040976172629	0.919526314858548	0.974555637486709	0.523028849326982	0.503047211238431	0.492816421781061	0.513278000695801	0.25	0.14	0.45	0.793514130593869	0.809987356003473	0.826460581413077	1.89317558560209	1.93247760551476	1.97177962542743	1.82769925760384	1.86675488337894	1.90488781484321	0.947040976172629	0.36068748298837	-0.0014099807735263	-0.693659619108326	-0.154093770893778	-0.146892799123649	-0.160893258850989	1.01709946020618	1.0342706860632	1.00088560387409	0.954398134576245	0.971079017673457	0.93869092882092	0.000925101132356282	0.0022379985980344	0.00217125753957062
258	0.405465108108164	0.35	0.947125277163166	0.919848289988895	0.974402264337437	0.526903551446676	0.500644702085048	0.490541569004436	0.51074783516566	0.25	0.14	0.45	0.788140835921442	0.804373286451047	0.820605736980651	1.87623913959192	1.91488192731086	1.95352471502979	1.81696702711971	1.85405029223162	1.89221181053488	0.947125277163166	0.36129477023603	0.00269325090532607	-0.688192718310022	-0.154093770893778	-0.146892799123649	-0.160893258850989	1.01709946020618	1.0342706860632	1.00088560387409	0.954398134576245	0.971079017673457	0.93869092882092	0.000925101132356282	0.0022379985980344	0.00217125753957062
258	0.405465108108164	0.35	0.947181583332327	0.919557867259195	0.974805299405459	0.509350902503732	0.493222733949306	0.482913243130316	0.503532224768297	0.26	0.14	0.45	0.767240875394692	0.783620344944052	0.799999814493412	1.80607540037606	1.84463246631587	1.88318953225568	1.75307500651686	1.78993463318837	1.8276546411469	0.947181583332327	0.359571562585548	0.000519539884866018	-0.685091811997837	-0.154093770893778	-0.146892799123649	-0.160893258850989	1.01709946020618	1.0342706860632	1.00088560387409	0.954398134576245	0.971079017673457	0.93869092882092	0.000925101132356282	0.0022379985980344	0.00217125753957062
[truncated: 1,360 more rows]
