# Supplementary material for: Re-expressing coefficients from regression models for inclusion in a meta-analysis
Source: BMC Med Res Methodol. 2024 Jan 8;24:6. doi: 10.1186/s12874-023-02132-y (PMC10773134; doi:10.1186/s12874-023-02132-y)
Supplement: Supplementary file 2 — Additional file 2. [file 12874_2023_2132_MOESM2_ESM.zip › Supp_Files_R1/simdata/simdata_scenario_259.csv]

ex_no	errsd	rsquare	beta	b_low_ci	b_hi_ci	lrsquare	lbeta	lb_low_ci	lb_hi_ci	x_median	x_25	x_75	rbl	rb	rbu	altl	alt	altu	dzl	dz	dzu	observed_beta	xlog	error	ylog	RelBias_rb	RelBias_rbl	RelBias_rbu	RelBias_alt	RelBias_altl	RelBias_altu	RelBias_dz	RelBias_dzl	RelBias_dzu	MC_SE_RelBias_rb	MC_SE_RelBias_alt	MC_SE_RelBias_dz
259	0.405785764645593	0.17	0.173758346051417	0.1141029585077	0.233413733595134	0.464188490397563	0.481256613095295	0.400529205330345	0.561984020860245	0.57	0.36	0.87	0.404508185739526	0.486037564421218	0.56756694310291	0.670790871740967	0.805990022033583	0.941189172326199	0.669765622931076	0.804805090109773	0.939726692051763	0.173758346051417	0.820297033291212	0.000493149402679327	-0.277305544044105	0.100895170743421	0.181346479334856	0.0492580899016595	0.928294249420188	1.06918951093398	0.837852008225468	0.869391674453021	1.00605587168093	0.78169309935403	0.00583226199708097	0.0104559319659972	0.0101652303059255
259	0.405785764645593	0.18	0.174348643679552	0.116250090880799	0.232447196478305	0.361958113933781	0.399981337975509	0.31706872021101	0.482893955740009	0.5	0.32	0.82	0.347635785866413	0.438541609107574	0.529447432348735	0.606453684531555	0.765039692334449	0.923625700137344	0.60242807930674	0.759859787589293	0.917325445545029	0.174348643679552	0.742051937204412	-0.00891484519455494	-0.332455336930588	0.100895170743421	0.181346479334856	0.0492580899016595	0.928294249420188	1.06918951093398	0.837852008225468	0.869391674453021	1.00605587168093	0.78169309935403	0.00583226199708097	0.0104559319659972	0.0101652303059255
259	0.405785764645593	0.18	0.233393179276908	0.156806238717069	0.309980119836747	0.498101528435516	0.432911115411925	0.365063717253705	0.500758513570145	0.49	0.29	0.96	0.404261006781919	0.479393254087433	0.554525501392948	0.709814617295527	0.841734259489675	0.973653901683822	0.682084986992524	0.808914622270259	0.935779588552269	0.233393179276908	0.745884082551485	-0.0360223750573335	-0.373305016763525	0.100895170743421	0.181346479334856	0.0492580899016595	0.928294249420188	1.06918951093398	0.837852008225468	0.869391674453021	1.00605587168093	0.78169309935403	0.00583226199708097	0.0104559319659972	0.0101652303059255
259	0.405785764645593	0.19	0.258294809402862	0.175732688778051	0.340856930027673	0.398941064016129	0.425631199226615	0.344062586799736	0.507199811653494	0.49	0.28	0.88	0.382925369938613	0.473707373816072	0.564489377693531	0.674573115594162	0.83449748729436	0.994421858994558	0.654332979902917	0.809353988844513	0.964615104692162	0.258294809402862	0.746907359156554	0.00794519954280271	-0.328177486084241	0.100895170743421	0.181346479334856	0.0492580899016595	0.928294249420188	1.06918951093398	0.837852008225468	0.869391674453021	1.00605587168093	0.78169309935403	0.00583226199708097	0.0104559319659972	0.0101652303059255
259	0.405785764645593	0.19	0.289638026935194	0.197077419414456	0.382198634455932	0.406327524210419	0.392472488488406	0.318404591016376	0.466540385960436	0.49	0.27	0.85	0.352871452943892	0.434957099115088	0.517042745286283	0.619904303152538	0.764107652174007	0.908311001195475	0.601458379800639	0.74132727945301	0.881334529470718	0.289638026935194	0.696338732082566	-0.00991438337224965	-0.377467545963972	0.100895170743421	0.181346479334856	0.0492580899016595	0.928294249420188	1.06918951093398	0.837852008225468	0.869391674453021	1.00605587168093	0.78169309935403	0.00583226199708097	0.0104559319659972	0.0101652303059255
259	0.405785764645593	0.19	0.337628763703978	0.229909081635049	0.445348445772907	0.364422400614536	0.413065561703936	0.327895647720773	0.498235475687099	0.43	0.27	0.69	0.391876822995227	0.49366565593186	0.595454488868493	0.724880597438343	0.913166164999344	1.10145173256035	0.717879646666174	0.904465249837437	1.09116474500771	0.337628763703978	0.585588415690011	-0.0362501254519417	-0.462056814849432	0.100895170743421	0.181346479334856	0.0492580899016595	0.928294249420188	1.06918951093398	0.837852008225468	0.869391674453021	1.00605587168093	0.78169309935403	0.00583226199708097	0.0104559319659972	0.0101652303059255
259	0.405785764645593	0.2	0.322568136058118	0.223090873304732	0.422045398811505	0.446332962676854	0.468493300434346	0.387025929788055	0.549960671080637	0.51	0.33	0.86	0.418107304310106	0.506117176797994	0.594127049285882	0.722509642940227	0.874594959056293	1.02668027517236	0.715539014144918	0.866089896312407	1.01663140412228	0.322568136058118	0.714779304235689	-0.0507325616276601	-0.37051405601561	0.100895170743421	0.181346479334856	0.0492580899016595	0.928294249420188	1.06918951093398	0.837852008225468	0.869391674453021	1.00605587168093	0.78169309935403	0.00583226199708097	0.0104559319659972	0.0101652303059255
259	0.405785764645593	0.21	0.280193635364389	0.195241486301709	0.365145784427069	0.390423549796626	0.406874507745824	0.327497992389021	0.486251023102627	0.51	0.36	0.84	0.356614951371065	0.443048617597471	0.529482283823877	0.619375184337168	0.769494711704414	0.919614239071659	0.619650619638846	0.769934522778757	0.919951836431274	0.280193635364389	0.732310027589526	0.0394328293643882	-0.263284769987336	0.100895170743421	0.181346479334856	0.0492580899016595	0.928294249420188	1.06918951093398	0.837852008225468	0.869391674453021	1.00605587168093	0.78169309935403	0.00583226199708097	0.0104559319659972	0.0101652303059255
259	0.405785764645593	0.21	0.287047152687706	0.201200672669115	0.372893632706296	0.405984755732916	0.411241046689615	0.333575956787474	0.488906136591756	0.57	0.31	0.98	0.339698299852336	0.418788829192989	0.497879358533641	0.566089748367894	0.697890048434735	0.829690348501575	0.548505299517001	0.675982080970809	0.802894705717208	0.287047152687706	0.769285833828062	0.00130518034085903	-0.302771238556197	0.100895170743421	0.181346479334856	0.0492580899016595	0.928294249420188	1.06918951093398	0.837852008225468	0.869391674453021	1.00605587168093	0.78169309935403	0.00583226199708097	0.0104559319659972	0.0101652303059255
259	0.405785764645593	0.22	0.189606676136944	0.134304529175854	0.244908823098033	0.532373795166073	0.514911224124397	0.439565448965399	0.590256999283394	0.42	0.27	0.74	0.534996043177869	0.626699546433436	0.718403049689003	1.00271185257657	1.1745863754066	1.34646089823663	0.989192411701517	1.15855846511694	1.32815195999332	0.189606676136944	0.754780567021239	-0.0433988290424632	-0.433530252684542	0.100895170743421	0.181346479334856	0.0492580899016595	0.928294249420188	1.06918951093398	0.837852008225468	0.869391674453021	1.00605587168093	0.78169309935403	0.00583226199708097	0.0104559319659972	0.0101652303059255
259	0.405785764645593	0.22	0.204996171235073	0.145183242230284	0.264809100239862	0.598735882239689	0.547916196702487	0.477884101472116	0.617948291932859	0.53	0.26	0.91	0.505070393906986	0.579086536765003	0.65310267962302	0.860861767189791	0.987017780905889	1.11317379462199	0.821521991622994	0.941870619697187	1.06209178640747	0.204996171235073	0.782744626524892	0.0426065598279245	-0.302737864145383	0.100895170743421	0.181346479334856	0.0492580899016595	0.928294249420188	1.06918951093398	0.837852008225468	0.869391674453021	1.00605587168093	0.78169309935403	0.00583226199708097	0.0104559319659972	0.0101652303059255
259	0.405785764645593	0.22	0.237365497474229	0.168501481910743	0.306229513037716	0.539705073297662	0.516929124101936	0.442394801863886	0.591463446339985	0.48	0.33	0.82	0.498561418850052	0.582558647776494	0.666555876702936	0.885587627467184	1.03479072234436	1.18399381722154	0.882011594198684	1.03024555033921	1.17859632762435	0.237365497474229	0.785217539660747	0.023578708336234	-0.304715580530517	0.100895170743421	0.181346479334856	0.0492580899016595	0.928294249420188	1.06918951093398	0.837852008225468	0.869391674453021	1.00605587168093	0.78169309935403	0.00583226199708097	0.0104559319659972	0.0101652303059255
259	0.405785764645593	0.22	0.257045812007732	0.182472641115031	0.331618982900432	0.434250279591888	0.438760504586802	0.360569803097034	0.51695120607657	0.64	0.33	0.94	0.339646962637383	0.413300480040611	0.486953997443839	0.5414604788662	0.65887789515533	0.776295311444459	0.531646393558602	0.646831927905845	0.762058528162511	0.257045812007732	0.841528686079092	0.0370267795515275	-0.246163157602309	0.100895170743421	0.181346479334856	0.0492580899016595	0.928294249420188	1.06918951093398	0.837852008225468	0.869391674453021	1.00605587168093	0.78169309935403	0.00583226199708097	0.0104559319659972	0.0101652303059255
259	0.405785764645593	0.22	0.260539433518078	0.183273471279965	0.33780539575619	0.430444941138208	0.450682600733995	0.369742208217381	0.531622993250609	0.48	0.29	0.92	0.417516456118142	0.508915125486395	0.600313794854648	0.742616887169475	0.905183402436308	1.06774991770314	0.718370995297017	0.875579202784244	1.03271816506264	0.260539433518078	0.785255793912799	0.0149824339306693	-0.309923542366913	0.100895170743421	0.181346479334856	0.0492580899016595	0.928294249420188	1.06918951093398	0.837852008225468	0.869391674453021	1.00605587168093	0.78169309935403	0.00583226199708097	0.0104559319659972	0.0101652303059255
259	0.405785764645593	0.22	0.322288532915926	0.228329103126323	0.41624796270553	0.50143766573682	0.438977776305419	0.370637103240901	0.507318449369936	0.41	0.26	0.83	0.459092527015239	0.543743232572689	0.628393938130139	0.871648144618281	1.03236875342342	1.19308936222856	0.841647911612344	0.996718155062786	1.15188332144044	0.322288532915926	0.628723703157706	0.00405932950137849	-0.416260484655974	0.100895170743421	0.181346479334856	0.0492580899016595	0.928294249420188	1.06918951093398	0.837852008225468	0.869391674453021	1.00605587168093	0.78169309935403	0.00583226199708097	0.0104559319659972	0.0101652303059255
259	0.405785764645593	0.23	0.2154794483464	0.154533321442458	0.276425575250342	0.483359550069159	0.453966077384564	0.380689038022283	0.527243116746846	0.49	0.28	0.87	0.425589018282068	0.507508643304169	0.589428268326271	0.751945893439399	0.896684415772789	1.04142293810618	0.730704378502174	0.871393295383841	1.01185624589271	0.2154794483464	0.824147447519436	-0.0117048956216759	-0.33380037082853	0.100895170743421	0.181346479334856	0.0492580899016595	0.928294249420188	1.06918951093398	0.837852008225468	0.869391674453021	1.00605587168093	0.78169309935403	0.00583226199708097	0.0104559319659972	0.0101652303059255
259	0.405785764645593	0.23	0.26702217301351	0.191217696533952	0.342826649493068	0.492165717199695	0.513138906488772	0.431757398234439	0.594520414743105	0.5	0.3	0.96	0.472177498944337	0.5611777504397	0.650178001935063	0.822365374925776	0.977372179259121	1.13237898359247	0.795914199353006	0.945883089697958	1.09581536094423	0.26702217301351	0.764608289543706	0.0116824999826994	-0.307812884537888	0.100895170743421	0.181346479334856	0.0492580899016595	0.928294249420188	1.06918951093398	0.837852008225468	0.869391674453021	1.00605587168093	0.78169309935403	0.00583226199708097	0.0104559319659972	0.0101652303059255
259	0.405785764645593	0.23	0.289567174394806	0.207524012252539	0.371610336537073	0.462944759515411	0.475438031073526	0.395486962344898	0.555389099802155	0.5	0.28	0.87	0.435719176117727	0.523803530629999	0.611887885142272	0.762506109817721	0.916653235251582	1.07080036068544	0.740123866844502	0.889524297353901	1.03899130058122	0.289567174394806	0.727903925578388	0.058617718407458	-0.290047737800897	0.100895170743421	0.181346479334856	0.0492580899016595	0.928294249420188	1.06918951093398	0.837852008225468	0.869391674453021	1.00605587168093	0.78169309935403	0.00583226199708097	0.0104559319659972	0.0101652303059255
259	0.405785764645593	0.23	0.298944029758738	0.213321559380883	0.384566500136592	0.431943085411865	0.426762319620661	0.350351617422422	0.5031730218189	0.56	0.3	1.03	0.359477697404189	0.437878771974202	0.516279846544216	0.601747882086806	0.732987402414516	0.864226922742226	0.576593470455859	0.702478808308009	0.828169699350678	0.298944029758738	0.841488645528959	0.0604690179137252	-0.223612957224475	0.100895170743421	0.181346479334856	0.0492580899016595	0.928294249420188	1.06918951093398	0.837852008225468	0.869391674453021	1.00605587168093	0.78169309935403	0.00583226199708097	0.0104559319659972	0.0101652303059255
259	0.405785764645593	0.23	0.308452268605602	0.219273240595063	0.397631296616142	0.477463796917083	0.428930254976405	0.358871871671591	0.498988638281219	0.45	0.26	0.88	0.421585760901619	0.503887047696605	0.586188334491591	0.770415113040458	0.920814298805015	1.07121348456957	0.739862379880395	0.884590947594046	1.02891570818257	0.308452268605602	0.719839631760988	-0.00356645983532037	-0.381196356775638	0.100895170743421	0.181346479334856	0.0492580899016595	0.928294249420188	1.06918951093398	0.837852008225468	0.869391674453021	1.00605587168093	0.78169309935403	0.00583226199708097	0.0104559319659972	0.0101652303059255
259	0.405785764645593	0.23	0.342173694625653	0.244912620344633	0.439434768906672	0.462535435632498	0.525523442352404	0.437077081595093	0.613969803109715	0.51	0.28	0.89	0.475392533533195	0.571592360274879	0.667792187016563	0.825065310275082	0.992024474124664	1.15898363797425	0.800299273846218	0.962503596791613	1.12423052994418	0.342173694625653	0.723819372667393	-0.00551014449010892	-0.337911469987688	0.100895170743421	0.181346479334856	0.0492580899016595	0.928294249420188	1.06918951093398	0.837852008225468	0.869391674453021	1.00605587168093	0.78169309935403	0.00583226199708097	0.0104559319659972	0.0101652303059255
259	0.405785764645593	0.23	0.393107681223698	0.280237996180419	0.505977366266976	0.399588545608084	0.420326149917039	0.339882856894224	0.500769442939855	0.49	0.27	0.92	0.378927614186425	0.468611999509576	0.558296384832727	0.668290142271389	0.826460696179989	0.984631250088588	0.642256837855675	0.794356026016213	0.946342220576026	0.393107681223698	0.708923031334641	0.0367442936857514	-0.319473929388271	0.100895170743421	0.181346479334856	0.0492580899016595	0.928294249420188	1.06918951093398	0.837852008225468	0.869391674453021	1.00605587168093	0.78169309935403	0.00583226199708097	0.0104559319659972	0.0101652303059255
259	0.405785764645593	0.23	0.405388875463323	0.290664365232966	0.520113385693681	0.367670632422187	0.428289619744376	0.340596561637687	0.515982677851065	0.48	0.28	0.81	0.383148990647035	0.481797980345503	0.580446970043971	0.67976673486309	0.85478560027006	1.02980446567703	0.664539314379075	0.835581901368527	1.00651278376556	0.405388875463323	0.653900713644443	0.021026580308995	-0.347720160438595	0.100895170743421	0.181346479334856	0.0492580899016595	0.928294249420188	1.06918951093398	0.837852008225468	0.869391674453021	1.00605587168093	0.78169309935403	0.00583226199708097	0.0104559319659972	0.0101652303059255
259	0.405785764645593	0.23	0.521785469827231	0.374313012382077	0.669257927272385	0.333112152889229	0.41470116420348	0.323089266583035	0.506313061823926	0.53	0.31	0.86	0.340790561727364	0.437421658084003	0.534052754440642	0.580141516239421	0.744640528395358	0.909139540551295	0.571362312376209	0.733148788272256	0.895119588552178	0.521785469827231	0.656542605229505	-0.0407577578667512	-0.379046208430296	0.100895170743421	0.181346479334856	0.0492580899016595	0.928294249420188	1.06918951093398	0.837852008225468	0.869391674453021	1.00605587168093	0.78169309935403	0.00583226199708097	0.0104559319659972	0.0101652303059255
259	0.405785764645593	0.24	0.255875332949951	0.185323778714273	0.32642688718563	0.515941864396627	0.513686421461502	0.436002359673617	0.591370483249387	0.48	0.3	0.93	0.491701972564989	0.579310228737175	0.66691848490936	0.873812035833172	1.0295021752936	1.18519231475403	0.848916077017619	0.99999397378035	1.15117888184338	0.255875332949951	0.773553960191744	0.0146297630184921	-0.317170205412124	0.100895170743421	0.181346479334856	0.0492580899016595	0.928294249420188	1.06918951093398	0.837852008225468	0.869391674453021	1.00605587168093	0.78169309935403	0.00583226199708097	0.0104559319659972	0.0101652303059255
259	0.405785764645593	0.24	0.275349976737145	0.19935237821371	0.351347575260581	0.509171142416239	0.510005972726427	0.431826294772689	0.588185650680165	0.48	0.28	0.8	0.485039625205879	0.572853271925466	0.660666918645054	0.859668259192171	1.01530627490419	1.17094429061621	0.843652564328284	0.996249912299937	1.14904027384784	0.275349976737145	0.707768261414345	-0.0719365837363757	-0.443532137675274	0.100895170743421	0.181346479334856	0.0492580899016595	0.928294249420188	1.06918951093398	0.837852008225468	0.869391674453021	1.00605587168093	0.78169309935403	0.00583226199708097	0.0104559319659972	0.0101652303059255
259	0.405785764645593	0.24	0.279251384507919	0.201620570903192	0.356882198112647	0.408258278511725	0.432908300826692	0.351535367767455	0.514281233885929	0.5	0.28	0.85	0.388393931484314	0.478298835187187	0.568203738890059	0.680940567690775	0.838563772388274	0.996186977085773	0.663788267892494	0.81719169782924	0.97111837874561	0.279251384507919	0.759912511527616	0.0098460172527808	-0.337521463024156	0.100895170743421	0.181346479334856	0.0492580899016595	0.928294249420188	1.06918951093398	0.837852008225468	0.869391674453021	1.00605587168093	0.78169309935403	0.00583226199708097	0.0104559319659972	0.0101652303059255
259	0.405785764645593	0.24	0.279907092063619	0.201061290704482	0.358752893422756	0.421965425163332	0.421028495335279	0.344091463778442	0.497965526892116	0.56	0.34	0.83	0.351786414658467	0.430443996536965	0.509101578415462	0.587607282624684	0.718993163430585	0.850379044236486	0.585544701189349	0.716498176808153	0.847493611893801	0.279907092063619	0.741312433595406	0.0124963030954271	-0.290734161202039	0.100895170743421	0.181346479334856	0.0492580899016595	0.928294249420188	1.06918951093398	0.837852008225468	0.869391674453021	1.00605587168093	0.78169309935403	0.00583226199708097	0.0104559319659972	0.0101652303059255
259	0.405785764645593	0.24	0.288853961688377	0.209347884725348	0.368360038651406	0.542722696055989	0.502580870442042	0.430554381115595	0.574607359768489	0.49	0.27	0.82	0.480977786784679	0.561439496026476	0.641901205268273	0.84939120292208	0.991483977016556	1.13357675111103	0.827074324698077	0.965138864372415	1.1037229284792	0.288853961688377	0.745269006371211	-0.0453015029499837	-0.402716976610224	0.100895170743421	0.181346479334856	0.0492580899016595	0.928294249420188	1.06918951093398	0.837852008225468	0.869391674453021	1.00605587168093	0.78169309935403	0.00583226199708097	0.0104559319659972	0.0101652303059255
259	0.405785764645593	0.24	0.296812605076569	0.214896527172795	0.378728682980343	0.527434043628666	0.526186839389497	0.44842391581091	0.603949762968084	0.54	0.35	0.86	0.470796550477408	0.552439199062804	0.6340818476482	0.799159401893361	0.937744721064313	1.07633004023526	0.797127203616067	0.935167688320238	1.07368737349737	0.296812605076569	0.743220173924132	-0.00259374650930345	-0.304197061594195	0.100895170743421	0.181346479334856	0.0492580899016595	0.928294249420188	1.06918951093398	0.837852008225468	0.869391674453021	1.00605587168093	0.78169309935403	0.00583226199708097	0.0104559319659972	0.0101652303059255
259	0.405785764645593	0.24	0.307287452386219	0.221968543890287	0.392606360882151	0.545360060149566	0.515674864280304	0.44216365740995	0.589186071150657	0.53	0.29	0.85	0.469457897979922	0.54750686486579	0.625555831751658	0.802437671502274	0.935845654455694	1.06925363740911	0.784357610859963	0.914612877832927	1.04519191956249	0.307287452386219	0.713090735824466	-0.0517633934972479	-0.409920530526023	0.100895170743421	0.181346479334856	0.0492580899016595	0.928294249420188	1.06918951093398	0.837852008225468	0.869391674453021	1.00605587168093	0.78169309935403	0.00583226199708097	0.0104559319659972	0.0101652303059255
259	0.405785764645593	0.24	0.333387609579979	0.239503814500174	0.427271404659784	0.422982808143149	0.44145572299293	0.360953915565414	0.521957530420446	0.56	0.32	0.91	0.370260725068826	0.45283818524341	0.535415645417994	0.619702430055981	0.7579116682314	0.896120906406819	0.607203905697761	0.742619458747479	0.878124414080759	0.333387609579979	0.757517427649724	-0.00683702421109942	-0.316791664428224	0.100895170743421	0.181346479334856	0.0492580899016595	0.928294249420188	1.06918951093398	0.837852008225468	0.869391674453021	1.00605587168093	0.78169309935403	0.00583226199708097	0.0104559319659972	0.0101652303059255
259	0.405785764645593	0.24	0.34430703660575	0.248992802524751	0.439621270686749	0.459189856786182	0.423341454147534	0.351611173521187	0.495071734773882	0.47	0.25	0.92	0.402654906455512	0.484798341052277	0.566941775649043	0.722991772089974	0.87048538608182	1.01797900007367	0.687424336393571	0.827411921250683	0.967505510027429	0.34430703660575	0.728846030466964	0.00961469846167037	-0.347060484550762	0.100895170743421	0.181346479334856	0.0492580899016595	0.928294249420188	1.06918951093398	0.837852008225468	0.869391674453021	1.00605587168093	0.78169309935403	0.00583226199708097	0.0104559319659972	0.0101652303059255
259	0.405785764645593	0.24	0.348180403909502	0.250609369932833	0.445751437886171	0.522279731035356	0.459060023641965	0.390512750263357	0.527607297020573	0.57	0.33	0.96	0.396533979740086	0.466138168322458	0.535742356904829	0.659673180378285	0.775466577150685	0.891259973923086	0.644696295218658	0.757710192387758	0.870983328738872	0.348180403909502	0.782498551050477	0.00473708401350771	-0.309274107275791	0.100895170743421	0.181346479334856	0.0492580899016595	0.928294249420188	1.06918951093398	0.837852008225468	0.869391674453021	1.00605587168093	0.78169309935403	0.00583226199708097	0.0104559319659972	0.0101652303059255
259	0.405785764645593	0.24	0.366388040231377	0.265228345826394	0.467547734636359	0.384871776392833	0.390413081822151	0.313352085843584	0.467474077800717	0.46	0.28	0.94	0.363508095168797	0.452903689216196	0.542299283263596	0.658500391852099	0.820441857509772	0.982383323167445	0.632218630866724	0.787834673885457	0.943241040605063	0.366388040231377	0.725677924326235	-0.00725193171926435	-0.34261321524141	0.100895170743421	0.181346479334856	0.0492580899016595	0.928294249420188	1.06918951093398	0.837852008225468	0.869391674453021	1.00605587168093	0.78169309935403	0.00583226199708097	0.0104559319659972	0.0101652303059255
259	0.405785764645593	0.24	0.39631443821776	0.287331966085386	0.505296910350133	0.462788620497425	0.474543109564289	0.394717471378434	0.554368747750143	0.52	0.31	0.92	0.421078826045446	0.506235649477267	0.591392472909088	0.721883743500262	0.867873811585326	1.01386387967039	0.703751238401027	0.845990896303343	0.988215776070707	0.39631443821776	0.680277863818259	0.0215580641590393	-0.316196173061765	0.100895170743421	0.181346479334856	0.0492580899016595	0.928294249420188	1.06918951093398	0.837852008225468	0.869391674453021	1.00605587168093	0.78169309935403	0.00583226199708097	0.0104559319659972	0.0101652303059255
259	0.405785764645593	0.24	0.403921394380162	0.291803943145115	0.516038845615208	0.516603045511768	0.484717384087394	0.411511240196079	0.557923527978708	0.54	0.29	0.92	0.430712080436108	0.507333974217453	0.583955867998797	0.729734452399657	0.859551186687071	0.989367920974486	0.706751339207286	0.832701542054992	0.95829084413975	0.403921394380162	0.699285752746569	-0.0384358702007548	-0.37879790944672	0.100895170743421	0.181346479334856	0.0492580899016595	0.928294249420188	1.06918951093398	0.837852008225468	0.869391674453021	1.00605587168093	0.78169309935403	0.00583226199708097	0.0104559319659972	0.0101652303059255
259	0.405785764645593	0.24	0.404935683128201	0.293602938689416	0.516268427566987	0.445849185051236	0.476568734165851	0.39361594222422	0.559521526107482	0.53	0.3	0.84	0.418237298206002	0.506378930336718	0.594520562467434	0.715232374823963	0.865964385431637	1.01669639603931	0.703741889371191	0.851926375743172	1.00034492879373	0.404935683128201	0.714426974246055	-0.0240929150416781	-0.352586197899864	0.100895170743421	0.181346479334856	0.0492580899016595	0.928294249420188	1.06918951093398	0.837852008225468	0.869391674453021	1.00605587168093	0.78169309935403	0.00583226199708097	0.0104559319659972	0.0101652303059255
259	0.405785764645593	0.24	0.426963740475381	0.308059320577396	0.545868160373366	0.430341180961096	0.436366658009068	0.357980752438274	0.514752563579862	0.54	0.25	0.92	0.376248186999953	0.458634054554232	0.541019922108511	0.63909291620326	0.779033057228329	0.918973198253397	0.607328747861965	0.74019159258172	0.87315188773654	0.426963740475381	0.703202760815381	-0.044466337865706	-0.397864144058879	0.100895170743421	0.181346479334856	0.0492580899016595	0.928294249420188	1.06918951093398	0.837852008225468	0.869391674453021	1.00605587168093	0.78169309935403	0.00583226199708097	0.0104559319659972	0.0101652303059255
259	0.405785764645593	0.25	0.293067227884986	0.213677994863039	0.372456460906933	0.565750655695702	0.522741771123749	0.45123787289012	0.594245669357377	0.49	0.24	0.91	0.504199056470314	0.58409527128144	0.663991486092567	0.890533942181051	1.03164942073666	1.17276489929227	0.841976443282556	0.975539777738983	1.10907347043431	0.293067227884986	0.730969807885068	0.00410612274862839	-0.387686430191658	0.100895170743421	0.181346479334856	0.0492580899016595	0.928294249420188	1.06918951093398	0.837852008225468	0.869391674453021	1.00605587168093	0.78169309935403	0.00583226199708097	0.0104559319659972	0.0101652303059255
259	0.405785764645593	0.25	0.294287933737602	0.21492391010136	0.373651957373845	0.451453163172239	0.391066096707712	0.323762831333973	0.458369362081451	0.45	0.25	0.77	0.376776751100251	0.45510045972818	0.533424168356108	0.684032276283188	0.82622773962654	0.968423202969893	0.665610482618433	0.803980286086621	0.942469686403473	0.294287933737602	0.715502427940831	-0.0229157175857035	-0.401401986056038	0.100895170743421	0.181346479334856	0.0492580899016595	0.928294249420188	1.06918951093398	0.837852008225468	0.869391674453021	1.00605587168093	0.78169309935403	0.00583226199708097	0.0104559319659972	0.0101652303059255
259	0.405785764645593	0.25	0.32672686419212	0.238686929254601	0.414766799129639	0.538361836183267	0.485917777328853	0.415665247309522	0.556170307348183	0.52	0.31	0.85	0.445912435804787	0.521277112031957	0.596641788259127	0.767149338790829	0.896806995526756	1.02646465226268	0.754439264125363	0.881997025029785	1.00950848678864	0.32672686419212	0.722741102263805	-0.0126848125158753	-0.369835744235447	0.100895170743421	0.181346479334856	0.0492580899016595	0.928294249420188	1.06918951093398	0.837852008225468	0.869391674453021	1.00605587168093	0.78169309935403	0.00583226199708097	0.0104559319659972	0.0101652303059255
259	0.405785764645593	0.25	0.342136339373479	0.249509938623099	0.434762740123859	0.503112350708007	0.52550201271021	0.443964688185569	0.607039337234852	0.48	0.32	0.74	0.497784189996921	0.589205855104777	0.680627520212633	0.8812110234051	1.0430517983634	1.2048925733217	0.882347694246061	1.04428081415226	1.20627676251575	0.342136339373479	0.704280350294548	-0.0165080080199973	-0.368030130400402	0.100895170743421	0.181346479334856	0.0492580899016595	0.928294249420188	1.06918951093398	0.837852008225468	0.869391674453021	1.00605587168093	0.78169309935403	0.00583226199708097	0.0104559319659972	0.0101652303059255
259	0.405785764645593	0.25	0.344458408740476	0.251881602322058	0.437035215158894	0.492891383324086	0.479538629942547	0.403596295733241	0.555480964151853	0.57	0.28	0.95	0.408791238431775	0.485711074364415	0.562630910297055	0.679055026270037	0.806828804911437	0.934602583552838	0.650773017714649	0.773203557504586	0.89562441631646	0.344458408740476	0.747862304536224	0.0226537154545309	-0.304883429737209	0.100895170743421	0.181346479334856	0.0492580899016595	0.928294249420188	1.06918951093398	0.837852008225468	0.869391674453021	1.00605587168093	0.78169309935403	0.00583226199708097	0.0104559319659972	0.0101652303059255
259	0.405785764645593	0.25	0.350977144601929	0.254841886039248	0.44711240316461	0.491890830022915	0.462343573481134	0.388977641283873	0.535709505678395	0.44	0.28	0.83	0.459534856185751	0.546208740550733	0.632882624915715	0.843093165997508	1.00211083047917	1.16112849496083	0.822074282909277	0.977171831270517	1.13213026591156	0.350977144601929	0.675554953650403	-0.0601224283323729	-0.440027294366189	0.100895170743421	0.181346479334856	0.0492580899016595	0.928294249420188	1.06918951093398	0.837852008225468	0.869391674453021	1.00605587168093	0.78169309935403	0.00583226199708097	0.0104559319659972	0.0101652303059255
259	0.405785764645593	0.25	0.390424908077667	0.285558405046697	0.495291411108637	0.441871062369006	0.502898997727154	0.414654888970192	0.591143106484116	0.52	0.32	0.95	0.446654283418399	0.541708291489119	0.636762299559839	0.770417288853351	0.934372396665202	1.09832750447705	0.750366860139183	0.910212691667039	1.06984920944487	0.390424908077667	0.748819727666352	0.0477052261227155	-0.265111078156551	0.100895170743421	0.181346479334856	0.0492580899016595	0.928294249420188	1.06918951093398	0.837852008225468	0.869391674453021	1.00605587168093	0.78169309935403	0.00583226199708097	0.0104559319659972	0.0101652303059255
259	0.405785764645593	0.25	0.391215398862953	0.286219237402131	0.496211560323774	0.382813389489904	0.447196176819432	0.358542197995288	0.535850155643576	0.53	0.31	0.83	0.379957388851948	0.473906537637498	0.567855686423049	0.648693885197271	0.809091445883799	0.969489006570327	0.64090205484249	0.799467751174397	0.957922214111439	0.391215398862953	0.745437258385694	0.00866761320299273	-0.310388902520524	0.100895170743421	0.181346479334856	0.0492580899016595	0.928294249420188	1.06918951093398	0.837852008225468	0.869391674453021	1.00605587168093	0.78169309935403	0.00583226199708097	0.0104559319659972	0.0101652303059255
259	0.405785764645593	0.25	0.398938932951931	0.290967796310286	0.506910069593577	0.418554295372215	0.459478992053674	0.374925839876049	0.544032144231299	0.53	0.29	0.92	0.39817816327541	0.487975171783449	0.577772180291488	0.680715939690461	0.834230774670657	0.987745609650852	0.660342290973545	0.809260148084597	0.958205023321344	0.398938932951931	0.7112460114149	0.0497705570251858	-0.283994570220431	0.100895170743421	0.181346479334856	0.0492580899016595	0.928294249420188	1.06918951093398	0.837852008225468	0.869391674453021	1.00605587168093	0.78169309935403	0.00583226199708097	0.0104559319659972	0.0101652303059255
259	0.405785764645593	0.25	0.408997333269945	0.299035959988637	0.518958706551253	0.363201264926256	0.397950564833053	0.315680468311037	0.480220661355069	0.51	0.28	0.86	0.341348783286843	0.430308348948067	0.519267914609291	0.590215341439347	0.744032501458088	0.89784966147683	0.574015249944518	0.723467130391148	0.873023494363838	0.408997333269945	0.68974071686616	0.0160311343001334	-0.339242958004643	0.100895170743421	0.181346479334856	0.0492580899016595	0.928294249420188	1.06918951093398	0.837852008225468	0.869391674453021	1.00605587168093	0.78169309935403	0.00583226199708097	0.0104559319659972	0.0101652303059255
259	0.405785764645593	0.25	0.422570659736503	0.309404019551022	0.535737299921985	0.459398621721387	0.444972657358395	0.369608904414143	0.520336410302647	0.52	0.26	0.82	0.398144512955212	0.479326714877612	0.560508916800013	0.686758217492468	0.82678914211961	0.966820066746753	0.66606107366362	0.801848872603393	0.93768948537284	0.422570659736503	0.671312528439853	-0.0377001817049555	-0.4198655280851	0.100895170743421	0.181346479334856	0.0492580899016595	0.928294249420188	1.06918951093398	0.837852008225468	0.869391674453021	1.00605587168093	0.78169309935403	0.00583226199708097	0.0104559319659972	0.0101652303059255
259	0.405785764645593	0.25	0.453032981767815	0.329596819032604	0.576469144503026	0.463083591893499	0.478380931579461	0.397957432745579	0.558804430413343	0.52	0.32	0.85	0.424842464204287	0.510699178046243	0.5965558918882	0.728666370623671	0.87592307243682	1.02317977424997	0.719343691678337	0.864220506031423	1.00941327518191	0.453032981767815	0.707916725003084	-0.0556657610431732	-0.398814007448896	0.100895170743421	0.181346479334856	0.0492580899016595	0.928294249420188	1.06918951093398	0.837852008225468	0.869391674453021	1.00605587168093	0.78169309935403	0.00583226199708097	0.0104559319659972	0.0101652303059255
259	0.405785764645593	0.25	0.470181239734282	0.343504439449678	0.596858040018885	0.397778192528158	0.408698542962023	0.330184687351911	0.487212398572135	0.51	0.27	0.89	0.358162720655366	0.443329408305206	0.528496095955046	0.620536792314262	0.768092805596602	0.915648818878943	0.596611223941348	0.738562948269686	0.880372594532133	0.470181239734282	0.690211169953008	0.0184862551309315	-0.335760325378857	0.100895170743421	0.181346479334856	0.0492580899016595	0.928294249420188	1.06918951093398	0.837852008225468	0.869391674453021	1.00605587168093	0.78169309935403	0.00583226199708097	0.0104559319659972	0.0101652303059255
259	0.405785764645593	0.25	0.500038045190074	0.364959867713188	0.635116222666961	0.367680780157979	0.396944865802381	0.315671475304003	0.478218256300759	0.54	0.3	0.91	0.332723331539835	0.418386926028746	0.504050520517656	0.566152738419189	0.711915520903594	0.857678303387998	0.551496133786357	0.693447989487023	0.83557538235933	0.500038045190074	0.688470744785292	0.0464143243616468	-0.286989150633403	0.100895170743421	0.181346479334856	0.0492580899016595	0.928294249420188	1.06918951093398	0.837852008225468	0.869391674453021	1.00605587168093	0.78169309935403	0.00583226199708097	0.0104559319659972	0.0101652303059255
259	0.405785764645593	0.26	0.158195985385602	0.116173951021261	0.200218019749942	0.514895748088065	0.453425186307571	0.384710591565307	0.522139781049834	0.58	0.31	0.93	0.384696551159747	0.453408638092766	0.522120725025785	0.634243915317206	0.747528588430683	0.86081326154416	0.618707500473391	0.729258415100428	0.839657817193356	0.158195985385602	0.954470347201204	0.0482499825946212	-0.23688830782956	0.100895170743421	0.181346479334856	0.0492580899016595	0.928294249420188	1.06918951093398	0.837852008225468	0.869391674453021	1.00605587168093	0.78169309935403	0.00583226199708097	0.0104559319659972	0.0101652303059255
259	0.405785764645593	0.26	0.224766026703093	0.165029239012947	0.28450281439324	0.53673917334428	0.489170243327342	0.418216284015871	0.560124202638812	0.49	0.25	0.99	0.466464713255976	0.545604430071367	0.624744146886759	0.822911995107265	0.962526033224313	1.10214007134136	0.77325976721381	0.904376436252654	1.03576173698675	0.224766026703093	0.806786762811981	-0.00553790539534131	-0.331957291093807	0.100895170743421	0.181346479334856	0.0492580899016595	0.928294249420188	1.06918951093398	0.837852008225468	0.869391674453021	1.00605587168093	0.78169309935403	0.00583226199708097	0.0104559319659972	0.0101652303059255
259	0.405785764645593	0.26	0.258450567841504	0.190560943842925	0.326340191840084	0.549620779276598	0.513087179154272	0.440571114898037	0.585603243410508	0.46	0.26	0.81	0.511485747177808	0.595674047441385	0.679862347704961	0.927058961442348	1.07964878166429	1.23223860188623	0.897636041925064	1.04539517482884	1.19314256632226	0.258450567841504	0.760494723673172	0.0476894485809595	-0.346581650834791	0.100895170743421	0.181346479334856	0.0492580899016595	0.928294249420188	1.06918951093398	0.837852008225468	0.869391674453021	1.00605587168093	0.78169309935403	0.00583226199708097	0.0104559319659972	0.0101652303059255
259	0.405785764645593	0.26	0.27682766349958	0.204547635966764	0.349107691032396	0.477505322339823	0.464836771533494	0.388919994053327	0.540753549013661	0.49	0.29	0.84	0.432141600958115	0.516495191057579	0.600848781157043	0.760455676345884	0.908895831769635	1.05733598719339	0.742649706324014	0.8876237259788	1.03249397776387	0.27682766349958	0.760546622655261	0.0494045963358452	-0.285589100153297	0.100895170743421	0.181346479334856	0.0492580899016595	0.928294249420188	1.06918951093398	0.837852008225468	0.869391674453021	1.00605587168093	0.78169309935403	0.00583226199708097	0.0104559319659972	0.0101652303059255
259	0.405785764645593	0.26	0.290393273849938	0.213065712201481	0.367720835498394	0.469230900229215	0.454105604539283	0.378700310612109	0.529510898466456	0.6	0.32	1.03	0.371857057007405	0.445899749597794	0.519942442188182	0.606682719324429	0.72748296027816	0.84828320123189	0.586214767752505	0.702951284760749	0.819784555274642	0.290393273849938	0.88075366565199	0.00244712134606288	-0.268020232014601	0.100895170743421	0.181346479334856	0.0492580899016595	0.928294249420188	1.06918951093398	0.837852008225468	0.869391674453021	1.00605587168093	0.78169309935403	0.00583226199708097	0.0104559319659972	0.0101652303059255
259	0.405785764645593	0.26	0.291758768435394	0.215046655698831	0.368470881171957	0.631783129362189	0.56319034146527	0.496061602521052	0.630319080409489	0.48	0.27	0.84	0.558720858715179	0.634328860779377	0.709936862843574	0.99206800056527	1.12631800799662	1.26056801542797	0.963426651280134	1.09345730002896	1.22402577487793	0.291758768435394	0.768353017394937	-0.0083859884973979	-0.375473966560734	0.100895170743421	0.181346479334856	0.0492580899016595	0.928294249420188	1.06918951093398	0.837852008225468	0.869391674453021	1.00605587168093	0.78169309935403	0.00583226199708097	0.0104559319659972	0.0101652303059255
259	0.405785764645593	0.26	0.308483481401966	0.226396169473116	0.390570793330816	0.556850763651145	0.519008769207502	0.446720845622057	0.591296692792947	0.53	0.31	0.94	0.474563691267464	0.551357116483606	0.628150541699748	0.811449830172823	0.942757835813963	1.0740658414551	0.790486277762381	0.918568217001934	1.04635779020557	0.308483481401966	0.776629125769766	-0.0313586474917255	-0.353194952629294	0.100895170743421	0.181346479334856	0.0492580899016595	0.928294249420188	1.06918951093398	0.837852008225468	0.869391674453021	1.00605587168093	0.78169309935403	0.00583226199708097	0.0104559319659972	0.0101652303059255
259	0.405785764645593	0.26	0.308564206658391	0.228309348299061	0.388819065017722	0.45233823392296	0.446277566534142	0.369609399549761	0.522945733518523	0.53	0.28	0.86	0.39234845047462	0.473733384282294	0.555118318089968	0.670554141766664	0.809647349286982	0.948740556807299	0.651843403684322	0.787028562548524	0.922453040820148	0.308564206658391	0.748234382954596	-0.0492594893345384	-0.399048948945595	0.100895170743421	0.181346479334856	0.0492580899016595	0.928294249420188	1.06918951093398	0.837852008225468	0.869391674453021	1.00605587168093	0.78169309935403	0.00583226199708097	0.0104559319659972	0.0101652303059255
259	0.405785764645593	0.26	0.310289889424796	0.229252970035233	0.391326808814359	0.545024197545883	0.50755704880964	0.435154045251659	0.579960052367621	0.45	0.28	0.82	0.508714140683421	0.593356423433191	0.67799870618296	0.926480309406933	1.0806325179647	1.23478472652247	0.905336426008944	1.0558500100724	1.20647895576335	0.310289889424796	0.732570566316995	-0.0247090313281801	-0.383722388916023	0.100895170743421	0.181346479334856	0.0492580899016595	0.928294249420188	1.06918951093398	0.837852008225468	0.869391674453021	1.00605587168093	0.78169309935403	0.00583226199708097	0.0104559319659972	0.0101652303059255
259	0.405785764645593	0.26	0.319510364416954	0.234964377578808	0.404056351255099	0.502780316952217	0.453197379692638	0.38283218814925	0.523562571236027	0.48	0.28	0.88	0.43264425007231	0.51216498126698	0.59168571246165	0.76993650914914	0.911452117344045	1.05296772553895	0.746796506943516	0.884262248767217	1.02125531373395	0.319510364416954	0.779027496413531	0.042369648096601	-0.296211821780105	0.100895170743421	0.181346479334856	0.0492580899016595	0.928294249420188	1.06918951093398	0.837852008225468	0.869391674453021	1.00605587168093	0.78169309935403	0.00583226199708097	0.0104559319659972	0.0101652303059255
259	0.405785764645593	0.26	0.330070640014901	0.242707637260831	0.417433642768971	0.51315328020552	0.497064117799527	0.421473056259152	0.572655179339902	0.47	0.28	0.81	0.482860518103161	0.569461401830616	0.65606228555807	0.867252298140926	1.02279372805263	1.17833515796432	0.849180867884554	1.00135452573163	1.15379323299128	0.330070640014901	0.713938011756283	-0.00974946973098748	-0.385317443469582	0.100895170743421	0.181346479334856	0.0492580899016595	0.928294249420188	1.06918951093398	0.837852008225468	0.869391674453021	1.00605587168093	0.78169309935403	0.00583226199708097	0.0104559319659972	0.0101652303059255
259	0.405785764645593	0.26	0.348915723101836	0.257334450379378	0.440496995824295	0.504931514789584	0.510538180309456	0.431610363628952	0.58946599698996	0.5	0.3	0.9	0.475884448447532	0.562908587980148	0.649932727512765	0.833213151983585	0.985581353624083	1.13794955526458	0.812630160577649	0.961163442396436	1.10987821803052	0.348915723101836	0.756325051679811	-0.0547180061892933	-0.385901303166115	0.100895170743421	0.181346479334856	0.0492580899016595	0.928294249420188	1.06918951093398	0.837852008225468	0.869391674453021	1.00605587168093	0.78169309935403	0.00583226199708097	0.0104559319659972	0.0101652303059255
259	0.405785764645593	0.26	0.359034527087669	0.263516093192737	0.454552960982601	0.540779347245992	0.491269553855895	0.42058801951306	0.561951088198729	0.53	0.31	0.88	0.446469001538217	0.521499940607214	0.596530879676211	0.763056386842656	0.891291128941541	1.01952587104043	0.750186276530802	0.876304927945861	1.00214839285039	0.359034527087669	0.756393684122986	0.00577960552917025	-0.3064677729148	0.100895170743421	0.181346479334856	0.0492580899016595	0.928294249420188	1.06918951093398	0.837852008225468	0.869391674453021	1.00605587168093	0.78169309935403	0.00583226199708097	0.0104559319659972	0.0101652303059255
259	0.405785764645593	0.26	0.367065197054999	0.27107670896472	0.463053685145279	0.499504250021223	0.472751657013431	0.398867873965617	0.546635440061246	0.59	0.28	1.08	0.393638390034824	0.466553496281589	0.539468602528353	0.644071230515863	0.763374945276493	0.882678660037124	0.607351325565745	0.719876391715671	0.83230065825169	0.367065197054999	0.801037240834585	0.0540155342724675	-0.253672235604217	0.100895170743421	0.181346479334856	0.0492580899016595	0.928294249420188	1.06918951093398	0.837852008225468	0.869391674453021	1.00605587168093	0.78169309935403	0.00583226199708097	0.0104559319659972	0.0101652303059255
259	0.405785764645593	0.26	0.369285393690003	0.272060924480692	0.466509862899313	0.461882023726462	0.464326538095865	0.386076927013261	0.542576149178469	0.46	0.29	0.81	0.446179667696904	0.536610830575097	0.62704199345329	0.806156177555674	0.969546950098276	1.13293772264088	0.792914173177413	0.953593609132128	1.11409367261407	0.369285393690003	0.718565719642888	0.00845303047724681	-0.342478303374211	0.100895170743421	0.181346479334856	0.0492580899016595	0.928294249420188	1.06918951093398	0.837852008225468	0.869391674453021	1.00605587168093	0.78169309935403	0.00583226199708097	0.0104559319659972	0.0101652303059255
259	0.405785764645593	0.26	0.374633640770731	0.275860263952019	0.473407017589444	0.432202852179305	0.449559177586036	0.369109349823891	0.530009005348181	0.55	0.36	0.85	0.383914339884134	0.46759101329767	0.551267686711206	0.647958265720156	0.789185061787816	0.930411857855475	0.647041740664432	0.787982477644605	0.929054626579573	0.374633640770731	0.717319675518114	-0.0282359570283878	-0.351915695157608	0.100895170743421	0.181346479334856	0.0492580899016595	0.928294249420188	1.06918951093398	0.837852008225468	0.869391674453021	1.00605587168093	0.78169309935403	0.00583226199708097	0.0104559319659972	0.0101652303059255
259	0.405785764645593	0.26	0.378540706872851	0.277778869075605	0.479302544670096	0.417158114843444	0.430450932131059	0.351011863600975	0.509890000661143	0.61	0.33	0.98	0.342235425787426	0.419688259328845	0.497141092870264	0.556113486500515	0.681970022833538	0.80782655916656	0.542227519825951	0.665006775731516	0.787636766618476	0.378540706872851	0.805109940183833	-0.0218684043170598	-0.293322371559172	0.100895170743421	0.181346479334856	0.0492580899016595	0.928294249420188	1.06918951093398	0.837852008225468	0.869391674453021	1.00605587168093	0.78169309935403	0.00583226199708097	0.0104559319659972	0.0101652303059255
259	0.405785764645593	0.26	0.385792647410123	0.284607957926311	0.486977336893935	0.392864564256835	0.41472956214833	0.334234022458136	0.495225101838525	0.48	0.29	0.85	0.375563518705216	0.46601268334677	0.556461847988324	0.665804145245881	0.826153662046639	0.986503178847398	0.652338143961214	0.809487610315813	0.966321228203015	0.385792647410123	0.709975538562089	0.0264111002797353	-0.313848055916739	0.100895170743421	0.181346479334856	0.0492580899016595	0.928294249420188	1.06918951093398	0.837852008225468	0.869391674453021	1.00605587168093	0.78169309935403	0.00583226199708097	0.0104559319659972	0.0101652303059255
259	0.405785764645593	0.26	0.392815177721181	0.290627602755173	0.495002752687188	0.48033894216553	0.459220427983932	0.384645499010095	0.533795356957768	0.49	0.3	0.85	0.429469560912403	0.512734962649565	0.596000364386728	0.758169639844213	0.905163292927405	1.0521569460106	0.743969896706143	0.888279494758184	1.03219020076358	0.392815177721181	0.709219879014734	-0.0364492387153534	-0.386696695424762	0.100895170743421	0.181346479334856	0.0492580899016595	0.928294249420188	1.06918951093398	0.837852008225468	0.869391674453021	1.00605587168093	0.78169309935403	0.00583226199708097	0.0104559319659972	0.0101652303059255
259	0.405785764645593	0.26	0.398836332031233	0.293266259960142	0.504406404102325	0.458315689783937	0.467562974009135	0.388200291341986	0.546925656676283	0.53	0.31	0.89	0.413048928884038	0.497491603967328	0.581934279050617	0.70696450625261	0.85149453628609	0.996024566319571	0.692429522856234	0.833986672787118	0.975612480494822	0.398836332031233	0.72970029500199	-0.0239331678626906	-0.353276190697411	0.100895170743421	0.181346479334856	0.0492580899016595	0.928294249420188	1.06918951093398	0.837852008225468	0.869391674453021	1.00605587168093	0.78169309935403	0.00583226199708097	0.0104559319659972	0.0101652303059255
259	0.405785764645593	0.26	0.40710378216231	0.300984649909181	0.51322291441544	0.37803175176891	0.402435446616603	0.321841642430016	0.483029250803191	0.53	0.33	0.91	0.340890923583028	0.426254943405943	0.511618963228857	0.581812066441759	0.727506226470776	0.873200386499794	0.572638710714282	0.715975466534355	0.859473374464961	0.40710378216231	0.719486793931311	0.0153979030769716	-0.305409096711417	0.100895170743421	0.181346479334856	0.0492580899016595	0.928294249420188	1.06918951093398	0.837852008225468	0.869391674453021	1.00605587168093	0.78169309935403	0.00583226199708097	0.0104559319659972	0.0101652303059255
259	0.405785764645593	0.26	0.430620673774569	0.318530340300285	0.542711007248853	0.446173863882901	0.471305907326846	0.389323058592723	0.553288756060969	0.45	0.28	0.78	0.453190520649327	0.54862244815044	0.644054375651553	0.822909272164402	0.996195813746664	1.16948235532893	0.807991202485965	0.978199875950669	1.14821373975376	0.430620673774569	0.662680028342231	-0.0285838280790422	-0.406265971652032	0.100895170743421	0.181346479334856	0.0492580899016595	0.928294249420188	1.06918951093398	0.837852008225468	0.869391674453021	1.00605587168093	0.78169309935403	0.00583226199708097	0.0104559319659972	0.0101652303059255
259	0.405785764645593	0.26	0.480917745190285	0.352845029883132	0.608990460497438	0.327014537357586	0.390592002118572	0.303108105326577	0.478075898910567	0.49	0.3	0.73	0.339167265819821	0.437058656900357	0.534950047980893	0.599614646282399	0.772677078162338	0.945739510042277	0.598900425065517	0.771783496890671	0.944763658573477	0.480917745190285	0.625067079501993	0.0471381492674246	-0.314632457734424	0.100895170743421	0.181346479334856	0.0492580899016595	0.928294249420188	1.06918951093398	0.837852008225468	0.869391674453021	1.00605587168093	0.78169309935403	0.00583226199708097	0.0104559319659972	0.0101652303059255
259	0.405785764645593	0.26	0.492636982408885	0.362563502573609	0.622710462244161	0.352901358684461	0.391194166022812	0.308488281684753	0.473900050360872	0.51	0.27	0.9	0.33650387419987	0.426720754876472	0.516937635553074	0.585103322546156	0.741969857171183	0.898836391796211	0.562216806437717	0.712838474549675	0.863445866921597	0.492636982408885	0.656330922600967	0.00740710903629139	-0.358238831477009	0.100895170743421	0.181346479334856	0.0492580899016595	0.928294249420188	1.06918951093398	0.837852008225468	0.869391674453021	1.00605587168093	0.78169309935403	0.00583226199708097	0.0104559319659972	0.0101652303059255
259	0.405785764645593	0.27	0.211291624997964	0.156406145474307	0.266177104521621	0.517656390505518	0.46224075319987	0.392576310322374	0.531905196077365	0.51	0.27	1.04	0.426138893611734	0.50175916878197	0.577379443952206	0.738639099151074	0.869713950019278	1.00078880088748	0.697465487936916	0.821352116056005	0.945157868950802	0.211291624997964	0.860437795972837	0.0704919774054407	-0.242498794123221	0.100895170743421	0.181346479334856	0.0492580899016595	0.928294249420188	1.06918951093398	0.837852008225468	0.869391674453021	1.00605587168093	0.78169309935403	0.00583226199708097	0.0104559319659972	0.0101652303059255
259	0.405785764645593	0.27	0.230970491947426	0.172079017740872	0.28986196615398	0.561514467161722	0.539083676779962	0.464706651829386	0.613460701730538	0.56	0.28	0.91	0.474446175695085	0.550382026642048	0.626317877589011	0.791842817153585	0.918578495966268	1.04531417477895	0.765760045090698	0.888261078273536	1.01075515560691	0.230970491947426	0.906489545100669	0.0273765337986536	-0.271210246370164	0.100895170743421	0.181346479334856	0.0492580899016595	0.928294249420188	1.06918951093398	0.837852008225468	0.869391674453021	1.00605587168093	0.78169309935403	0.00583226199708097	0.0104559319659972	0.0101652303059255
259	0.405785764645593	0.27	0.233952808162281	0.174467832141358	0.293437784183204	0.605562174790693	0.487140319143065	0.425757130377491	0.548523507908638	0.56	0.28	0.94	0.438096162090216	0.501258320739712	0.564420479389207	0.734608870415254	0.840520508164183	0.946432145913111	0.706525142915004	0.808286020497479	0.910232475387942	0.233952808162281	0.890567652316344	0.0203478767950518	-0.289354997661771	0.100895170743421	0.181346479334856	0.0492580899016595	0.928294249420188	1.06918951093398	0.837852008225468	0.869391674453021	1.00605587168093	0.78169309935403	0.00583226199708097	0.0104559319659972	0.0101652303059255
259	0.405785764645593	0.27	0.239442150929632	0.177540670197078	0.301343631662186	0.497383373426506	0.435115208017939	0.366824358044794	0.503406057991084	0.58	0.33	0.98	0.368999297050798	0.437695050433714	0.506390803816631	0.610480732160599	0.724132530840729	0.83778432952086	0.594993787968017	0.705600653553756	0.816348322873781	0.239442150929632	0.852552448629506	-0.0363596376402446	-0.32947805890544	0.100895170743421	0.181346479334856	0.0492580899016595	0.928294249420188	1.06918951093398	0.837852008225468	0.869391674453021	1.00605587168093	0.78169309935403	0.00583226199708097	0.0104559319659972	0.0101652303059255
259	0.405785764645593	0.27	0.254735748235506	0.190097447312331	0.319374049158681	0.520860845330184	0.475068234391974	0.403928632723524	0.546207836060425	0.46	0.28	0.92	0.468308825391873	0.550787017322875	0.633265209253876	0.848006732426683	0.997357029161627	1.14670732589657	0.815869245012213	0.95923741835577	1.10300346206168	0.254735748235506	0.774947860932694	-0.0179473324585059	-0.369378844133275	0.100895170743421	0.181346479334856	0.0492580899016595	0.928294249420188	1.06918951093398	0.837852008225468	0.869391674453021	1.00605587168093	0.78169309935403	0.00583226199708097	0.0104559319659972	0.0101652303059255
259	0.405785764645593	0.27	0.297416040305731	0.220205179216699	0.374626901394763	0.540766113952521	0.523933340775165	0.448550287165388	0.599316394384941	0.53	0.31	0.89	0.474125814853333	0.553807074104627	0.633488333355921	0.808179903890703	0.944002064224921	1.07982422455914	0.790254372856233	0.922732978647764	1.05601784057799	0.297416040305731	0.780272601675806	-0.0513525510383344	-0.359605946842571	0.100895170743421	0.181346479334856	0.0492580899016595	0.928294249420188	1.06918951093398	0.837852008225468	0.869391674453021	1.00605587168093	0.78169309935403	0.00583226199708097	0.0104559319659972	0.0101652303059255
259	0.405785764645593	0.27	0.308013399117869	0.228074043720863	0.387952754514875	0.559281924767864	0.51363591662754	0.442448065147749	0.584823768107331	0.51	0.29	0.94	0.481430633998803	0.55889060087533	0.636350567751858	0.835763029169781	0.970233442941329	1.10470385671288	0.807821865488558	0.937606516493821	1.06753695254067	0.308013399117869	0.746072037516051	0.0359034323166569	-0.304530577605962	0.100895170743421	0.181346479334856	0.0492580899016595	0.928294249420188	1.06918951093398	0.837852008225468	0.869391674453021	1.00605587168093	0.78169309935403	0.00583226199708097	0.0104559319659972	0.0101652303059255
259	0.405785764645593	0.27	0.321292913718148	0.237767881225817	0.404817946210479	0.6127930711857	0.500486408655787	0.438371995464428	0.562600821847146	0.54	0.25	0.84	0.459499681653481	0.524607748279143	0.589715814904805	0.779208814126698	0.889617550870334	1.00002628761397	0.75053567785797	0.856837703796794	0.963104165133468	0.321292913718148	0.750878458033527	-0.0121915878989823	-0.360687396002014	0.100895170743421	0.181346479334856	0.0492580899016595	0.928294249420188	1.06918951093398	0.837852008225468	0.869391674453021	1.00605587168093	0.78169309935403	0.00583226199708097	0.0104559319659972	0.0101652303059255
259	0.405785764645593	0.27	0.327265054618908	0.24411705734181	0.410413051896006	0.459720871210389	0.461243009022712	0.383174255886901	0.539311762158523	0.61	0.34	0.94	0.370888061402432	0.44645359865291	0.522019135903389	0.600210526143011	0.722498719243345	0.844786912343679	0.590655213635898	0.710869899794976	0.831239871695459	0.327265054618908	0.805926046768472	-0.02504265324938	-0.305710504262186	0.100895170743421	0.181346479334856	0.0492580899016595	0.928294249420188	1.06918951093398	0.837852008225468	0.869391674453021	1.00605587168093	0.78169309935403	0.00583226199708097	0.0104559319659972	0.0101652303059255
259	0.405785764645593	0.27	0.350749234268126	0.261672080554029	0.439826387982223	0.482517104748025	0.507442810403296	0.425395526591335	0.589490094215257	0.54	0.28	0.86	0.443746559046556	0.529333260351129	0.614919961655702	0.750269925962945	0.894976688735741	1.03968345150854	0.730498506807599	0.871565557737133	1.01235109289722	0.350749234268126	0.758816632368197	-0.0293514599680774	-0.366024483684347	0.100895170743421	0.181346479334856	0.0492580899016595	0.928294249420188	1.06918951093398	0.837852008225468	0.869391674453021	1.00605587168093	0.78169309935403	0.00583226199708097	0.0104559319659972	0.0101652303059255
259	0.405785764645593	0.27	0.358452180203436	0.265865920925621	0.451038439481251	0.472751266260814	0.490739266326796	0.409824516979136	0.571654015674456	0.57	0.3	0.92	0.417037478167603	0.499376336914381	0.581715195661159	0.694666054718223	0.831819219961176	0.968972385204129	0.676372276650513	0.809848086300255	0.943517685357603	0.358452180203436	0.786591410039594	-0.0255473114551737	-0.326217247376084	0.100895170743421	0.181346479334856	0.0492580899016595	0.928294249420188	1.06918951093398	0.837852008225468	0.869391674453021	1.00605587168093	0.78169309935403	0.00583226199708097	0.0104559319659972	0.0101652303059255
259	0.405785764645593	0.27	0.365194191793205	0.272283334387579	0.458105049198831	0.559773460765973	0.503874537314838	0.434109178534642	0.573639896095035	0.47	0.3	0.9	0.49669144383646	0.576514351288621	0.656337258740782	0.891306678865415	1.03454790321393	1.17778912756245	0.869920921850587	1.00975321932625	1.14925781569183	0.365194191793205	0.713232191680496	-0.00223768275330295	-0.357364322655981	0.100895170743421	0.181346479334856	0.0492580899016595	0.928294249420188	1.06918951093398	0.837852008225468	0.869391674453021	1.00605587168093	0.78169309935403	0.00583226199708097	0.0104559319659972	0.0101652303059255
259	0.405785764645593	0.27	0.366059487455432	0.271079006369246	0.461039968541618	0.474503375474259	0.489125840148205	0.408760020083317	0.569491660213093	0.5	0.28	0.83	0.449468983287369	0.537838544058645	0.626208104829921	0.785577250250437	0.940028656549487	1.09448006284854	0.766708205794559	0.917535263658829	1.06784745270309	0.366059487455432	0.73789330571348	-0.0148656608759427	-0.366401814014386	0.100895170743421	0.181346479334856	0.0492580899016595	0.928294249420188	1.06918951093398	0.837852008225468	0.869391674453021	1.00605587168093	0.78169309935403	0.00583226199708097	0.0104559319659972	0.0101652303059255
259	0.405785764645593	0.27	0.37776486983472	0.281625290229334	0.473904449440106	0.509649389897012	0.516533738133028	0.437429134176136	0.59563834208992	0.5	0.32	0.93	0.479178205067846	0.565832703305732	0.652487201543619	0.835456005685401	0.986539715684788	1.13762342568418	0.817133691190602	0.964765194621091	1.11221114064647	0.37776486983472	0.748982429943441	0.0338986716708793	-0.299566268813474	0.100895170743421	0.181346479334856	0.0492580899016595	0.928294249420188	1.06918951093398	0.837852008225468	0.869391674453021	1.00605587168093	0.78169309935403	0.00583226199708097	0.0104559319659972	0.0101652303059255
259	0.405785764645593	0.27	0.380748839405588	0.284175581708245	0.477322097102931	0.517338387518335	0.484371712818547	0.411325406317972	0.557418019319123	0.5	0.3	0.87	0.450438184723563	0.530430437075329	0.610422689427096	0.785184175942844	0.92462317750791	1.06406217907297	0.769503951263399	0.906329537608846	1.0429174298959	0.380748839405588	0.708854762513442	0.0488678829491594	-0.291407188377913	0.100895170743421	0.181346479334856	0.0492580899016595	0.928294249420188	1.06918951093398	0.837852008225468	0.869391674453021	1.00605587168093	0.78169309935403	0.00583226199708097	0.0104559319659972	0.0101652303059255
259	0.405785764645593	0.27	0.387645222345704	0.287180325827609	0.4881101188638	0.494451007306942	0.54473279093606	0.458734667966888	0.630730913905232	0.51	0.29	0.84	0.495860726251392	0.588818801342478	0.681776876433563	0.85718554922084	1.01788050736735	1.17857546551385	0.838214967996903	0.995415277892985	1.1527154551166	0.387645222345704	0.750580336178438	-0.0234043705199393	-0.34809235246314	0.100895170743421	0.181346479334856	0.0492580899016595	0.928294249420188	1.06918951093398	0.837852008225468	0.869391674453021	1.00605587168093	0.78169309935403	0.00583226199708097	0.0104559319659972	0.0101652303059255
259	0.405785764645593	0.27	0.391638661111462	0.292347965624276	0.490929356598648	0.403427099217326	0.436527064955559	0.353647805089121	0.519406324821997	0.48	0.27	0.75	0.397332003855353	0.490448889997152	0.58356577613895	0.704341522686488	0.86940773617181	1.03447394965713	0.692499662929185	0.85480043724377	1.01661181909302	0.391638661111462	0.646296435727848	-0.0207145392415799	-0.413885318628553	0.100895170743421	0.181346479334856	0.0492580899016595	0.928294249420188	1.06918951093398	0.837852008225468	0.869391674453021	1.00605587168093	0.78169309935403	0.00583226199708097	0.0104559319659972	0.0101652303059255
259	0.405785764645593	0.27	0.394923988545807	0.293295412592973	0.496552564498641	0.52936828079859	0.482529985615075	0.411495145454792	0.553564825775357	0.44	0.3	0.83	0.486636222335514	0.570642380492256	0.654648538648998	0.893461433247828	1.04769627854592	1.20193112384401	0.878433553728667	1.02993350699344	1.18164200252656	0.394923988545807	0.677140944426268	0.0276376451589769	-0.354303842832401	0.100895170743421	0.181346479334856	0.0492580899016595	0.928294249420188	1.06918951093398	0.837852008225468	0.869391674453021	1.00605587168093	0.78169309935403	0.00583226199708097	0.0104559319659972	0.0101652303059255
259	0.405785764645593	0.27	0.405809636734754	0.302391245925361	0.509228027544147	0.439457937647193	0.437795189966351	0.360597928520059	0.514992451412643	0.53	0.27	0.81	0.382614261353145	0.464524807228939	0.546435353104734	0.653738561717581	0.793691741353298	0.933644920989014	0.637656204541319	0.774330449970551	0.910888978648985	0.405809636734754	0.689936023107294	-0.0109043925472722	-0.360548128537618	0.100895170743421	0.181346479334856	0.0492580899016595	0.928294249420188	1.06918951093398	0.837852008225468	0.869391674453021	1.00605587168093	0.78169309935403	0.00583226199708097	0.0104559319659972	0.0101652303059255
259	0.405785764645593	0.27	0.417494851515465	0.310543367411388	0.524446335619541	0.489741478124839	0.502249127877308	0.422207420817407	0.582290834937208	0.45	0.28	0.88	0.496955910124931	0.591168369259108	0.685380828393284	0.90938768683335	1.08178859511789	1.25418950340244	0.881212308787643	1.04817997679455	1.21513985977704	0.417494851515465	0.704711347924825	4.43223929955716e-05	-0.35360378249761	0.100895170743421	0.181346479334856	0.0492580899016595	0.928294249420188	1.06918951093398	0.837852008225468	0.869391674453021	1.00605587168093	0.78169309935403	0.00583226199708097	0.0104559319659972	0.0101652303059255
259	0.405785764645593	0.27	0.418457077373102	0.311983332372246	0.524930822373958	0.422742078829843	0.452203892540044	0.369701419074995	0.534706366005094	0.48	0.26	0.94	0.415966584156778	0.508793579945994	0.601620575735211	0.738080729077931	0.902790634488016	1.0675005398981	0.703801762504383	0.860886227629527	1.01784391453912	0.418457077373102	0.700310204227012	-0.0121984476032995	-0.363816690263964	0.100895170743421	0.181346479334856	0.0492580899016595	0.928294249420188	1.06918951093398	0.837852008225468	0.869391674453021	1.00605587168093	0.78169309935403	0.00583226199708097	0.0104559319659972	0.0101652303059255
259	0.405785764645593	0.27	0.430320162333559	0.319228680524894	0.541411644142224	0.452025401995615	0.441830910233702	0.365878711637658	0.517783108829745	0.5	0.27	0.86	0.401151172198583	0.484425526591839	0.567699880985095	0.699811587563975	0.845084397891103	0.990357208218231	0.676013190342332	0.816387606683116	0.956862172515688	0.430320162333559	0.695252833171174	-0.0187550232028703	-0.381429250762449	0.100895170743421	0.181346479334856	0.0492580899016595	0.928294249420188	1.06918951093398	0.837852008225468	0.869391674453021	1.00605587168093	0.78169309935403	0.00583226199708097	0.0104559319659972	0.0101652303059255
259	0.405785764645593	0.27	0.432269195716394	0.322196956381433	0.542341435051356	0.483857120251824	0.518473598322728	0.434867393482504	0.602079803162952	0.48	0.27	0.88	0.490178143054827	0.58441821451259	0.678658285970354	0.870814851305788	1.03823491067869	1.2056549700516	0.838462571775585	0.999617035119755	1.16083548443807	0.432269195716394	0.664210542796457	0.0485579666545928	-0.323052979900026	0.100895170743421	0.181346479334856	0.0492580899016595	0.928294249420188	1.06918951093398	0.837852008225468	0.869391674453021	1.00605587168093	0.78169309935403	0.00583226199708097	0.0104559319659972	0.0101652303059255
259	0.405785764645593	0.27	0.437112645964257	0.323894119821007	0.550331172107507	0.43782300922081	0.460221760523592	0.378800119082427	0.541643401964758	0.52	0.31	0.88	0.405121583214376	0.492200923021502	0.579280262828628	0.695629907304066	0.845152903826509	0.994675900348953	0.682889635796279	0.829557356468222	0.976433052745076	0.437112645964257	0.725227951218158	0.0239946563650927	-0.309162739992351	0.100895170743421	0.181346479334856	0.0492580899016595	0.928294249420188	1.06918951093398	0.837852008225468	0.869391674453021	1.00605587168093	0.78169309935403	0.00583226199708097	0.0104559319659972	0.0101652303059255
259	0.405785764645593	0.27	0.4432239143275	0.329546081849138	0.556901746805862	0.469146637217056	0.502624641630764	0.419148528193687	0.586100755067842	0.53	0.3	0.86	0.442389289679524	0.53049394959037	0.618598609501215	0.753388587163192	0.903430748673952	1.05347291018471	0.737799306897568	0.884834269200882	1.03171241257589	0.4432239143275	0.723781056144058	-0.0140395157402381	-0.339122477441753	0.100895170743421	0.181346479334856	0.0492580899016595	0.928294249420188	1.06918951093398	0.837852008225468	0.869391674453021	1.00605587168093	0.78169309935403	0.00583226199708097	0.0104559319659972	0.0101652303059255
259	0.405785764645593	0.27	0.453014102461491	0.336596369821066	0.569431835101915	0.357553380399024	0.399504418323392	0.315895014195485	0.483113822451298	0.55	0.31	0.97	0.325496748601943	0.411647488478255	0.497798228354568	0.546250934160515	0.690829712099726	0.835408490038936	0.530098031468576	0.670525907443417	0.810812965756917	0.453014102461491	0.722589430744278	-0.0145223334846284	-0.327073938060953	0.100895170743421	0.181346479334856	0.0492580899016595	0.928294249420188	1.06918951093398	0.837852008225468	0.869391674453021	1.00605587168093	0.78169309935403	0.00583226199708097	0.0104559319659972	0.0101652303059255
259	0.405785764645593	0.27	0.455426382190455	0.338089212609848	0.572763551771062	0.390803098799901	0.416947147537939	0.335670400762441	0.498223894313436	0.46	0.27	0.84	0.385864226192568	0.479294534407835	0.572724842623101	0.694639338010051	0.862834166769166	1.03102899552828	0.67322236439567	0.836531477756721	0.999386430963591	0.455426382190455	0.646492198351595	0.0321224945875865	-0.351204501245813	0.100895170743421	0.181346479334856	0.0492580899016595	0.928294249420188	1.06918951093398	0.837852008225468	0.869391674453021	1.00605587168093	0.78169309935403	0.00583226199708097	0.0104559319659972	0.0101652303059255
259	0.405785764645593	0.27	0.47118951424439	0.351391787348456	0.590987241140325	0.316756700707309	0.363626780752695	0.280245971121784	0.447007590383607	0.44	0.29	0.71	0.332494214778248	0.431420300012698	0.530346385247147	0.611854498355971	0.793897877052988	0.975941255750006	0.608559762988275	0.789420049436766	0.970675610350508	0.47118951424439	0.60982521305827	0.0292659552805265	-0.367090547510348	0.100895170743421	0.181346479334856	0.0492580899016595	0.928294249420188	1.06918951093398	0.837852008225468	0.869391674453021	1.00605587168093	0.78169309935403	0.00583226199708097	0.0104559319659972	0.0101652303059255
259	0.405785764645593	0.27	0.485935292873646	0.361391246334363	0.610479339412929	0.546003227380636	0.499344509916125	0.428253527021354	0.570435492810896	0.47	0.26	0.77	0.48529773800723	0.565858179462328	0.646418620917426	0.865219862892344	1.0088481732087	1.15247648352505	0.844769997455559	0.98471837508605	1.124618516187	0.485935292873646	0.63790940727016	0.0381029685144511	-0.362788624772303	0.100895170743421	0.181346479334856	0.0492580899016595	0.928294249420188	1.06918951093398	0.837852008225468	0.869391674453021	1.00605587168093	0.78169309935403	0.00583226199708097	0.0104559319659972	0.0101652303059255
259	0.405785764645593	0.27	0.515631399500668	0.384223649870179	0.647039149131156	0.385992596034385	0.439704787686906	0.35311952619772	0.526290049176092	0.48	0.29	0.84	0.395496040000008	0.492472065115549	0.589448090231091	0.699629206998689	0.871178989265711	1.04272877153273	0.684253813915666	0.851131906525088	1.01949147416218	0.515631399500668	0.657731495764543	0.0278290182306531	-0.334612646581524	0.100895170743421	0.181346479334856	0.0492580899016595	0.928294249420188	1.06918951093398	0.837852008225468	0.869391674453021	1.00605587168093	0.78169309935403	0.00583226199708097	0.0104559319659972	0.0101652303059255
259	0.405785764645593	0.27	0.518276503288878	0.38410890984987	0.652444096727886	0.407012663028704	0.427357915607237	0.346820820126686	0.507895011087788	0.52	0.27	0.87	0.371410895676339	0.457658182551089	0.543905469425838	0.638276044156757	0.786493497458505	0.934710950760253	0.618552139101897	0.761867718454016	0.905514614850481	0.518276503288878	0.649205859176527	-0.0230456017061729	-0.391050936036782	0.100895170743421	0.181346479334856	0.0492580899016595	0.928294249420188	1.06918951093398	0.837852008225468	0.869391674453021	1.00605587168093	0.78169309935403	0.00583226199708097	0.0104559319659972	0.0101652303059255
259	0.405785764645593	0.27	0.533990833870092	0.39524831207398	0.672733355666204	0.375182230171895	0.411664252429293	0.328720405631529	0.494608099227058	0.47	0.27	0.76	0.373998063673249	0.468366522596199	0.562734981519149	0.668583047061032	0.837282187354664	1.0059813276483	0.655798316849935	0.821542362315975	0.987032049495611	0.533990833870092	0.595649949620188	-0.0403731455852695	-0.438352117186858	0.100895170743421	0.181346479334856	0.0492580899016595	0.928294249420188	1.06918951093398	0.837852008225468	0.869391674453021	1.00605587168093	0.78169309935403	0.00583226199708097	0.0104559319659972	0.0101652303059255
259	0.405785764645593	0.27	0.643029610504891	0.477283935401643	0.808775285608139	0.364533531420553	0.408841324998558	0.324562625220151	0.493120024776966	0.45	0.26	0.73	0.381018221690654	0.479956663213883	0.578895104737111	0.695945529365735	0.876660681924522	1.05737583448331	0.682479612299156	0.859308356475397	1.03703038920994	0.643029610504891	0.550022585826282	0.0346101859693008	-0.407154131541979	0.100895170743421	0.181346479334856	0.0492580899016595	0.928294249420188	1.06918951093398	0.837852008225468	0.869391674453021	1.00605587168093	0.78169309935403	0.00583226199708097	0.0104559319659972	0.0101652303059255
259	0.405785764645593	0.28	0.252840402243469	0.188975085951113	0.316705718535826	0.601989263688952	0.559261983603153	0.488262730344529	0.630261236861776	0.57	0.3	0.89	0.497354378397384	0.569675666254444	0.641996954111505	0.828944488264381	0.949482952500825	1.07002141673727	0.808689430322414	0.926395631565197	1.04371113497691	0.252840402243469	0.794281260133567	0.00938754377492412	-0.31242593615563	0.100895170743421	0.181346479334856	0.0492580899016595	0.928294249420188	1.06918951093398	0.837852008225468	0.869391674453021	1.00605587168093	0.78169309935403	0.00583226199708097	0.0104559319659972	0.0101652303059255
259	0.405785764645593	0.28	0.252918048295559	0.189907412818703	0.315928683772414	0.52664177909778	0.461065323893105	0.392818062366216	0.529312585419994	0.57	0.32	0.94	0.395922158139005	0.464708717769281	0.533495277399556	0.655775790585401	0.769708692788254	0.883641594991107	0.639608646655673	0.750787714944929	0.862046214112294	0.252918048295559	0.899376965504868	-0.013457310714421	-0.2977917414481	0.100895170743421	0.181346479334856	0.0492580899016595	0.928294249420188	1.06918951093398	0.837852008225468	0.869391674453021	1.00605587168093	0.78169309935403	0.00583226199708097	0.0104559319659972	0.0101652303059255
259	0.405785764645593	0.28	0.274215669756978	0.205136368180036	0.34329497133392	0.502143132249766	0.513360249840599	0.433552294072642	0.593168205608556	0.53	0.3	0.91	0.461797502254939	0.546804813108979	0.631812123963018	0.790929852560478	0.936523580356846	1.08211730815321	0.771360654353832	0.913323479016004	1.05535280944204	0.274215669756978	0.771354378639277	-0.0520244136231469	-0.385565738740431	0.100895170743421	0.181346479334856	0.0492580899016595	0.928294249420188	1.06918951093398	0.837852008225468	0.869391674453021	1.00605587168093	0.78169309935403	0.00583226199708097	0.0104559319659972	0.0101652303059255
259	0.405785764645593	0.28	0.281999909493432	0.211196318369632	0.352803500617233	0.484622182919295	0.469263849589761	0.393708750994639	0.544818948184883	0.53	0.29	1.08	0.418587841096444	0.498917388064507	0.579246935032569	0.716100745028889	0.853524823762243	0.990948902495597	0.67751610022729	0.80744391267652	0.937507662415692	0.281999909493432	0.842897741426417	0.0186947698395663	-0.286839981204071	0.100895170743421	0.181346479334856	0.0492580899016595	0.928294249420188	1.06918951093398	0.837852008225468	0.869391674453021	1.00605587168093	0.78169309935403	0.00583226199708097	0.0104559319659972	0.0101652303059255
259	0.405785764645593	0.28	0.291402274807831	0.21795398822712	0.364850561388543	0.530595432836654	0.468270235322434	0.399504210951295	0.537036259693573	0.52	0.27	0.96	0.429419897583995	0.503335261510693	0.57725062543739	0.739694066227948	0.867016429274628	0.994338792321308	0.70448210452121	0.825725912938981	0.947068039802798	0.291402274807831	0.737489812454728	-0.00757281428444463	-0.361693997524383	0.100895170743421	0.181346479334856	0.0492580899016595	0.928294249420188	1.06918951093398	0.837852008225468	0.869391674453021	1.00605587168093	0.78169309935403	0.00583226199708097	0.0104559319659972	0.0101652303059255
259	0.405785764645593	0.28	0.31715111723677	0.237331441922742	0.396970792550797	0.544828516035098	0.480371957965804	0.411819865325631	0.548924050605977	0.46	0.29	0.87	0.477462106442435	0.556941095458987	0.636420084475539	0.864586730883986	1.00850700929056	1.15242728769714	0.843435059766879	0.983895569806101	1.12445942512859	0.31715111723677	0.724866547366597	0.0397679624023237	-0.318884510889185	0.100895170743421	0.181346479334856	0.0492580899016595	0.928294249420188	1.06918951093398	0.837852008225468	0.869391674453021	1.00605587168093	0.78169309935403	0.00583226199708097	0.0104559319659972	0.0101652303059255
259	0.405785764645593	0.28	0.321672604537858	0.24013525351013	0.403209955565587	0.527274224341014	0.496769207504394	0.423330250483478	0.570208164525311	0.51	0.32	0.84	0.460349691973332	0.540210748925465	0.620071805877597	0.798856728418825	0.937441686326314	1.0760266442338	0.7912568235415	0.928553662202189	1.06556798293445	0.321672604537858	0.738669345703413	-0.0336000275395652	-0.366620382231508	0.100895170743421	0.181346479334856	0.0492580899016595	0.928294249420188	1.06918951093398	0.837852008225468	0.869391674453021	1.00605587168093	0.78169309935403	0.00583226199708097	0.0104559319659972	0.0101652303059255
259	0.405785764645593	0.28	0.321857748921297	0.241561031115915	0.40215446672668	0.476536068329319	0.485813227308008	0.406316309751521	0.565310144864496	0.53	0.3	0.84	0.430114874591912	0.514268047636239	0.598421220680567	0.733828531663406	0.87740412752841	1.02097972339341	0.721553398090823	0.862675308816814	1.00383470438296	0.321857748921297	0.70968953632508	0.0474129317728694	-0.288961388744785	0.100895170743421	0.181346479334856	0.0492580899016595	0.928294249420188	1.06918951093398	0.837852008225468	0.869391674453021	1.00605587168093	0.78169309935403	0.00583226199708097	0.0104559319659972	0.0101652303059255
259	0.405785764645593	0.28	0.323760125248422	0.242572068910866	0.404948181585979	0.533438470343556	0.524021971736159	0.44750685324369	0.600537090228628	0.47	0.25	0.78	0.507577207478536	0.594363208391795	0.681149209305054	0.905494325742088	1.0603165482985	1.21513877085491	0.876751712522979	1.02652835195758	1.17665350692796	0.323760125248422	0.704847372585631	-0.0478754278676492	-0.432007146068962	0.100895170743421	0.181346479334856	0.0492580899016595	0.928294249420188	1.06918951093398	0.837852008225468	0.869391674453021	1.00605587168093	0.78169309935403	0.00583226199708097	0.0104559319659972	0.0101652303059255
259	0.405785764645593	0.28	0.324962725375568	0.243513484635271	0.406411966115865	0.37789694999856	0.385747259719761	0.308473368352019	0.463021151087503	0.57	0.32	0.94	0.312643164795221	0.390961607915029	0.469280051034836	0.519536267523386	0.649682313234504	0.779828358945623	0.50843264311889	0.635893854352162	0.763245418889627	0.324962725375568	0.784091422291042	0.00911233955661948	-0.292418910997301	0.100895170743421	0.181346479334856	0.0492580899016595	0.928294249420188	1.06918951093398	0.837852008225468	0.869391674453021	1.00605587168093	0.78169309935403	0.00583226199708097	0.0104559319659972	0.0101652303059255
259	0.405785764645593	0.28	0.32962109210033	0.247384120594311	0.411858063606349	0.500229105362053	0.457590721324573	0.386179958435075	0.52900148421407	0.62	0.34	1.05	0.370751519445302	0.439309320718359	0.507867121991416	0.597255305762881	0.7076972282209	0.818139150678919	0.579533619744129	0.686695108323147	0.793883391105824	0.32962109210033	0.862374677711824	0.0179768805224737	-0.246847666635887	0.100895170743421	0.181346479334856	0.0492580899016595	0.928294249420188	1.06918951093398	0.837852008225468	0.869391674453021	1.00605587168093	0.78169309935403	0.00583226199708097	0.0104559319659972	0.0101652303059255
259	0.405785764645593	0.28	0.334776800211382	0.250495575793735	0.419058024629028	0.478271514873477	0.491757038698872	0.411566881851024	0.571947195546721	0.49	0.3	0.85	0.459437786125957	0.548955164117038	0.638472542108119	0.810969126118838	0.968979268066487	1.12698941001414	0.79449112085033	0.949408601919505	1.10440396434424	0.334776800211382	0.776843349326523	8.89570542528099e-05	-0.338645231045991	0.100895170743421	0.181346479334856	0.0492580899016595	0.928294249420188	1.06918951093398	0.837852008225468	0.869391674453021	1.00605587168093	0.78169309935403	0.00583226199708097	0.0104559319659972	0.0101652303059255
259	0.405785764645593	0.28	0.340382808875237	0.25560080074322	0.425164817007255	0.48726805448347	0.466086960595075	0.39143974149765	0.540734179692499	0.56	0.29	0.92	0.402045659911674	0.478715418449146	0.555385176986618	0.673415958303086	0.801835797307742	0.930255636312398	0.652912257780184	0.777521706413881	0.902027321414585	0.340382808875237	0.728611636560114	0.0118800996382881	-0.32306013022294	0.100895170743421	0.181346479334856	0.0492580899016595	0.928294249420188	1.06918951093398	0.837852008225468	0.869391674453021	1.00605587168093	0.78169309935403	0.00583226199708097	0.0104559319659972	0.0101652303059255
259	0.405785764645593	0.28	0.366041603504234	0.273854211994416	0.458228995014053	0.443542296728711	0.431033451376979	0.355655384334871	0.506411518419087	0.48	0.29	0.86	0.401678135343756	0.486810324392192	0.571942513440628	0.714527685757267	0.865965617453927	1.01740354915059	0.697443540261963	0.845684568473853	0.99289784164706	0.366041603504234	0.736867471932268	-0.00205363136527104	-0.346001615002365	0.100895170743421	0.181346479334856	0.0492580899016595	0.928294249420188	1.06918951093398	0.837852008225468	0.869391674453021	1.00605587168093	0.78169309935403	0.00583226199708097	0.0104559319659972	0.0101652303059255
259	0.405785764645593	0.28	0.368859347322979	0.275747987407148	0.46197070723881	0.481926997536544	0.452114250548781	0.378926481294315	0.525302019803246	0.47	0.27	0.86	0.432202764262179	0.515680583162342	0.599158402062504	0.773944330210459	0.923427836514284	1.07291134281811	0.750359751597311	0.895288140083458	1.04001938620876	0.368859347322979	0.71831471743597	0.0367857799537446	-0.319562826354028	0.100895170743421	0.181346479334856	0.0492580899016595	0.928294249420188	1.06918951093398	0.837852008225468	0.869391674453021	1.00605587168093	0.78169309935403	0.00583226199708097	0.0104559319659972	0.0101652303059255
259	0.405785764645593	0.28	0.371654721730565	0.277942607296903	0.465366836164227	0.499189570837484	0.43362641724793	0.365814640388238	0.501438194107622	0.43	0.25	0.81	0.441039983208592	0.522796429303266	0.604552875397939	0.820962620155707	0.973146070082871	1.12532952001004	0.790823006070831	0.937325741695896	1.08397565896315	0.371654721730565	0.660442438936697	-0.0101736556169489	-0.412015891153009	0.100895170743421	0.181346479334856	0.0492580899016595	0.928294249420188	1.06918951093398	0.837852008225468	0.869391674453021	1.00605587168093	0.78169309935403	0.00583226199708097	0.0104559319659972	0.0101652303059255
259	0.405785764645593	0.28	0.380415866219469	0.284083298229507	0.47674843420943	0.548021976635952	0.497223535483242	0.426722286540513	0.56772478442597	0.5	0.27	0.84	0.468912419781775	0.546384143856429	0.623855867931083	0.819211785725386	0.954558487465463	1.08990518920554	0.793994170598856	0.92520313123714	1.05611470103477	0.380415866219469	0.673305388420667	0.0354371239929732	-0.33819269391071	0.100895170743421	0.181346479334856	0.0492580899016595	0.928294249420188	1.06918951093398	0.837852008225468	0.869391674453021	1.00605587168093	0.78169309935403	0.00583226199708097	0.0104559319659972	0.0101652303059255
259	0.405785764645593	0.28	0.386846142826116	0.289835501359726	0.483856784292506	0.424630966513404	0.414023653689647	0.338778587905919	0.489268719473376	0.57	0.28	0.91	0.341759569490789	0.417666731887058	0.493573894283327	0.566360883257575	0.692153549734719	0.817946216211862	0.546368744031224	0.667676348261261	0.78906042984344	0.386846142826116	0.736054673805712	0.0333679305482894	-0.285247432010813	0.100895170743421	0.181346479334856	0.0492580899016595	0.928294249420188	1.06918951093398	0.837852008225468	0.869391674453021	1.00605587168093	0.78169309935403	0.00583226199708097	0.0104559319659972	0.0101652303059255
259	0.405785764645593	0.28	0.388371127455942	0.290368386948568	0.486373867963317	0.426594815869045	0.438425905954401	0.359065352038625	0.517786459870178	0.55	0.3	0.99	0.373036282165036	0.455484688326249	0.537933094487461	0.629156403429706	0.768212428725258	0.90726845402081	0.606020147300844	0.739888632590664	0.873874112911088	0.388371127455942	0.774577897145341	0.0317638525682376	-0.277391079406995	0.100895170743421	0.181346479334856	0.0492580899016595	0.928294249420188	1.06918951093398	0.837852008225468	0.869391674453021	1.00605587168093	0.78169309935403	0.00583226199708097	0.0104559319659972	0.0101652303059255
259	0.405785764645593	0.28	0.391598601176602	0.293535272288802	0.489661930064401	0.416990567952763	0.420787500626065	0.343105041191563	0.498469960060567	0.46	0.28	0.8	0.398721719449531	0.488996358636485	0.579270997823438	0.723165121833547	0.886897036253063	1.05062895067258	0.709053509506363	0.869282339574791	1.02994692180133	0.391598601176602	0.704447691119535	0.0397839978065614	-0.324170489433284	0.100895170743421	0.181346479334856	0.0492580899016595	0.928294249420188	1.06918951093398	0.837852008225468	0.869391674453021	1.00605587168093	0.78169309935403	0.00583226199708097	0.0104559319659972	0.0101652303059255
259	0.405785764645593	0.28	0.400522685123262	0.299827691674249	0.501217678572276	0.509325052341265	0.515744444336202	0.436709446980381	0.594779441692024	0.45	0.27	0.79	0.508447755967277	0.600465841049491	0.692483926131705	0.923368372288089	1.09047814599884	1.25758791970959	0.9029731870284	1.06666543939127	1.22966553414151	0.400522685123262	0.630017819241897	-0.0152625026623772	-0.396819682037508	0.100895170743421	0.181346479334856	0.0492580899016595	0.928294249420188	1.06918951093398	0.837852008225468	0.869391674453021	1.00605587168093	0.78169309935403	0.00583226199708097	0.0104559319659972	0.0101652303059255
259	0.405785764645593	0.28	0.405028632030842	0.304048909811809	0.506008354249874	0.497525613867359	0.495688652786022	0.417912997154859	0.573464308417185	0.45	0.26	0.81	0.488881136045156	0.579864309912635	0.670847483780114	0.890769207995592	1.05654572042657	1.22232223285755	0.863232824714825	1.02397871611271	1.18458657975687	0.405028632030842	0.677507672155895	-0.0178897989910035	-0.393900022426528	0.100895170743421	0.181346479334856	0.0492580899016595	0.928294249420188	1.06918951093398	0.837852008225468	0.869391674453021	1.00605587168093	0.78169309935403	0.00583226199708097	0.0104559319659972	0.0101652303059255
259	0.405785764645593	0.28	0.414649738202654	0.310133181349933	0.519166295055375	0.417431560454242	0.455519008592599	0.371500919053438	0.53953709813176	0.47	0.32	0.84	0.425227219905345	0.521395968902052	0.617564717898759	0.763271977654706	0.935892421029979	1.10851286440525	0.755423047410773	0.926075925403347	1.0970280326109	0.414649738202654	0.710599283863606	0.0344528276772896	-0.307955841076756	0.100895170743421	0.181346479334856	0.0492580899016595	0.928294249420188	1.06918951093398	0.837852008225468	0.869391674453021	1.00605587168093	0.78169309935403	0.00583226199708097	0.0104559319659972	0.0101652303059255
259	0.405785764645593	0.28	0.416010910037276	0.312522892180721	0.519498927893831	0.568913847369404	0.498562637883301	0.430804107959522	0.56632116780708	0.42	0.21	0.77	0.523014818024799	0.605276603701743	0.687538389378687	0.978462028774592	1.13235830652836	1.28625458428214	0.927993918044741	1.07399141787318	1.22013817900225	0.416010910037276	0.643511307579077	-0.00569492555236269	-0.45738583526101	0.100895170743421	0.181346479334856	0.0492580899016595	0.928294249420188	1.06918951093398	0.837852008225468	0.869391674453021	1.00605587168093	0.78169309935403	0.00583226199708097	0.0104559319659972	0.0101652303059255
259	0.405785764645593	0.28	0.431627329775757	0.322950644641899	0.540304014909616	0.454205537484478	0.485543855306973	0.402443616056023	0.568644094557923	0.56	0.31	1.02	0.412088940704671	0.497180834820993	0.582272728937315	0.688978552807962	0.83124514691675	0.973511741025538	0.664567202152113	0.801755752263774	0.938992236912662	0.431627329775757	0.767180650054138	-0.0372490287938459	-0.317505615679969	0.100895170743421	0.181346479334856	0.0492580899016595	0.928294249420188	1.06918951093398	0.837852008225468	0.869391674453021	1.00605587168093	0.78169309935403	0.00583226199708097	0.0104559319659972	0.0101652303059255
259	0.405785764645593	0.28	0.438221802362567	0.329613878466022	0.546829726259112	0.459010495278291	0.507305349221214	0.421317316063423	0.593293382379004	0.54	0.31	0.92	0.441923078120363	0.532116608853114	0.622310139585865	0.749715528704527	0.902727430383523	1.05573933206252	0.731257749506559	0.880322666338059	1.02969219279143	0.438221802362567	0.793608343091597	-0.0340258455430055	-0.331912077635377	0.100895170743421	0.181346479334856	0.0492580899016595	0.928294249420188	1.06918951093398	0.837852008225468	0.869391674453021	1.00605587168093	0.78169309935403	0.00583226199708097	0.0104559319659972	0.0101652303059255
259	0.405785764645593	0.28	0.450753357577847	0.338083937850401	0.563422777305293	0.412872308023851	0.463877039354422	0.377510256426025	0.550243822282819	0.51	0.31	0.86	0.409980565670672	0.503775904783741	0.597571243896809	0.710848393266635	0.8734762631886	1.03610413311057	0.698834855707281	0.858781659331765	1.0184936840805	0.450753357577847	0.709207764444353	-0.00894499161753779	-0.342235553529021	0.100895170743421	0.181346479334856	0.0492580899016595	0.928294249420188	1.06918951093398	0.837852008225468	0.869391674453021	1.00605587168093	0.78169309935403	0.00583226199708097	0.0104559319659972	0.0101652303059255
259	0.405785764645593	0.28	0.452785670204175	0.338893856280904	0.566677484127445	0.439437572889538	0.435142790955417	0.358410060349218	0.511875521561615	0.48	0.3	0.96	0.405258385428509	0.492020968165974	0.578783550903439	0.721455452997726	0.875913301824034	1.03037115065034	0.696055846456049	0.844908606866418	0.993922070499089	0.452785670204175	0.702469618990152	0.00916984230568772	-0.326634029852939	0.100895170743421	0.181346479334856	0.0492580899016595	0.928294249420188	1.06918951093398	0.837852008225468	0.869391674453021	1.00605587168093	0.78169309935403	0.00583226199708097	0.0104559319659972	0.0101652303059255
259	0.405785764645593	0.28	0.4846133362208	0.364153497139283	0.605073175302318	0.358827002926434	0.395518071393011	0.312971916897333	0.478064225888688	0.49	0.34	0.9	0.348343507607555	0.440218897839363	0.532094288071172	0.613676488116353	0.77553329207693	0.937390096037506	0.606438183115173	0.766334007673066	0.926403313101739	0.4846133362208	0.680896676025955	-0.0177782657667623	-0.35703507845834	0.100895170743421	0.181346479334856	0.0492580899016595	0.928294249420188	1.06918951093398	0.837852008225468	0.869391674453021	1.00605587168093	0.78169309935403	0.00583226199708097	0.0104559319659972	0.0101652303059255
259	0.405785764645593	0.28	0.499912298732294	0.374451113094758	0.62537348436983	0.437098483216222	0.439566742210656	0.36168478672777	0.517448697693541	0.49	0.25	0.86	0.399803036767703	0.485893034063887	0.571983031360072	0.701166952265646	0.852149950075631	1.00313294788562	0.670997282740837	0.815728397299277	0.96019026430564	0.499912298732294	0.671251991881004	0.0430473066051209	-0.334132489869229	0.100895170743421	0.181346479334856	0.0492580899016595	0.928294249420188	1.06918951093398	0.837852008225468	0.869391674453021	1.00605587168093	0.78169309935403	0.00583226199708097	0.0104559319659972	0.0101652303059255
259	0.405785764645593	0.28	0.528591126430903	0.397695343741844	0.659486909119963	0.413693542115617	0.456371997348785	0.37154630398425	0.541197690713321	0.48	0.27	0.82	0.420044148125253	0.515942117574441	0.611840087023629	0.747697092706333	0.918399704023793	1.08910231534125	0.727165738889599	0.892902403980679	1.05903706667282	0.528591126430903	0.635483408063914	-0.0353760382111065	-0.410503204998369	0.100895170743421	0.181346479334856	0.0492580899016595	0.928294249420188	1.06918951093398	0.837852008225468	0.869391674453021	1.00605587168093	0.78169309935403	0.00583226199708097	0.0104559319659972	0.0101652303059255
259	0.405785764645593	0.28	0.541419055920528	0.405077323107604	0.677760788733452	0.467869372572172	0.488166039895438	0.406883017298136	0.56944906249274	0.45	0.25	0.71	0.477879617827076	0.573345631701443	0.66881164557581	0.873150475148631	1.04757975035809	1.22200902556754	0.856920130046095	1.0279102633168	1.19911572973407	0.541419055920528	0.600610891285133	0.0151085632326694	-0.40358207967248	0.100895170743421	0.181346479334856	0.0492580899016595	0.928294249420188	1.06918951093398	0.837852008225468	0.869391674453021	1.00605587168093	0.78169309935403	0.00583226199708097	0.0104559319659972	0.0101652303059255
259	0.405785764645593	0.28	0.582173484844559	0.43645324609793	0.727893723591189	0.417531644605497	0.478296515489443	0.390095385667126	0.566497645311759	0.49	0.27	0.8	0.436110681752241	0.534715936444875	0.633321191137509	0.770542828103868	0.944763673856803	1.11898451960974	0.752653668949653	0.922822218323473	1.09283492525355	0.582173484844559	0.65501041883077	-0.0175138620827588	-0.393023611102619	0.100895170743421	0.181346479334856	0.0492580899016595	0.928294249420188	1.06918951093398	0.837852008225468	0.869391674453021	1.00605587168093	0.78169309935403	0.00583226199708097	0.0104559319659972	0.0101652303059255
259	0.405785764645593	0.28	0.592086920360361	0.443701480615791	0.740472360104931	0.40612375175374	0.492200042787085	0.399272192210453	0.585127893363716	0.54	0.31	0.8	0.416283345813561	0.513170425134409	0.610057504455256	0.703616454618603	0.867378334443163	1.03114021426772	0.698525275984247	0.860843757745901	1.02346806256241	0.592086920360361	0.648350202576875	0.00277038550038498	-0.344305124219183	0.100895170743421	0.181346479334856	0.0492580899016595	0.928294249420188	1.06918951093398	0.837852008225468	0.869391674453021	1.00605587168093	0.78169309935403	0.00583226199708097	0.0104559319659972	0.0101652303059255
259	0.405785764645593	0.29	0.264419429174688	0.199967822132559	0.328871036216817	0.49632393223531	0.458659839933503	0.386520988044463	0.530798691822543	0.47	0.25	0.87	0.43952103462932	0.521551619772072	0.603582204914824	0.785428165707418	0.932017582241068	1.07860699877472	0.752253750036894	0.892484777949145	1.03272248962451	0.264419429174688	0.764853168637145	0.0508628403398192	-0.318309540892732	0.100895170743421	0.181346479334856	0.0492580899016595	0.928294249420188	1.06918951093398	0.837852008225468	0.869391674453021	1.00605587168093	0.78169309935403	0.00583226199708097	0.0104559319659972	0.0101652303059255
259	0.405785764645593	0.29	0.291821853108089	0.220730019235963	0.362913686980216	0.41549719503575	0.410631463806088	0.33459061842561	0.486672309186566	0.54	0.27	0.85	0.349692507634858	0.429165488762946	0.508638469891034	0.591938454026644	0.726465538704622	0.8609926233826	0.573041525798811	0.703384139305294	0.833452850283891	0.291821853108089	0.769941815739003	-0.0225390146101333	-0.348295072277341	0.100895170743421	0.181346479334856	0.0492580899016595	0.928294249420188	1.06918951093398	0.837852008225468	0.869391674453021	1.00605587168093	0.78169309935403	0.00583226199708097	0.0104559319659972	0.0101652303059255
259	0.405785764645593	0.29	0.292535804361387	0.221664305939135	0.363407302783639	0.459316837855223	0.437431962838944	0.363333156088571	0.511530769589316	0.53	0.32	0.81	0.386502292042962	0.465326253376361	0.544150214709761	0.661434135052126	0.796328182925312	0.931222230798497	0.658068439638623	0.792188852762323	0.92647464294113	0.292535804361387	0.786008213205569	-0.00635945541360361	-0.331421746349712	0.100895170743421	0.181346479334856	0.0492580899016595	0.928294249420188	1.06918951093398	0.837852008225468	0.869391674453021	1.00605587168093	0.78169309935403	0.00583226199708097	0.0104559319659972	0.0101652303059255
259	0.405785764645593	0.29	0.305101755331162	0.230293949951748	0.379909560710576	0.438961072510781	0.397674359566748	0.327480916500011	0.467867802633484	0.47	0.25	0.98	0.372205829932941	0.451985772568177	0.531765715203412	0.664919182952933	0.807440363458381	0.949961543963829	0.626195023548827	0.760584383641584	0.894517210647954	0.305101755331162	0.73260229384191	-0.0497610063945602	-0.404592905790025	0.100895170743421	0.181346479334856	0.0492580899016595	0.928294249420188	1.06918951093398	0.837852008225468	0.869391674453021	1.00605587168093	0.78169309935403	0.00583226199708097	0.0104559319659972	0.0101652303059255
259	0.405785764645593	0.29	0.321026565980712	0.242122119130698	0.399931012830727	0.574347093826572	0.495481094087096	0.428884328546299	0.562077859627893	0.47	0.27	0.91	0.486345970806948	0.561865327504648	0.637384684202349	0.86748819363406	1.00219096544359	1.13689373725313	0.831726619693637	0.960798515143048	1.09004897319319	0.321026565980712	0.748929968737419	0.0130527420588467	-0.346755334712405	0.100895170743421	0.181346479334856	0.0492580899016595	0.928294249420188	1.06918951093398	0.837852008225468	0.869391674453021	1.00605587168093	0.78169309935403	0.00583226199708097	0.0104559319659972	0.0101652303059255
259	0.405785764645593	0.29	0.331203903942722	0.249772879355065	0.41263492853038	0.563979125690089	0.491094571098088	0.423677059202315	0.558512082993861	0.49	0.28	0.98	0.470971515818755	0.545914746944042	0.620857978069329	0.829029090708027	0.960948148799065	1.0928672068901	0.79372192515674	0.919894364966365	1.04631485010606	0.331203903942722	0.793949315588052	-0.0132653554311561	-0.352777013070601	0.100895170743421	0.181346479334856	0.0492580899016595	0.928294249420188	1.06918951093398	0.837852008225468	0.869391674453021	1.00605587168093	0.78169309935403	0.00583226199708097	0.0104559319659972	0.0101652303059255
259	0.405785764645593	0.29	0.332876353154688	0.252062925783383	0.413689780525994	0.543986682611321	0.474403067288258	0.406587784212055	0.542218350364462	0.53	0.28	0.92	0.433400800771578	0.505688260284746	0.577975719797914	0.742642185096164	0.866508400369272	0.990374615642381	0.715122694832644	0.834407490717467	0.953646251638085	0.332876353154688	0.7831303399175	0.0478522285348338	-0.276171558517879	0.100895170743421	0.181346479334856	0.0492580899016595	0.928294249420188	1.06918951093398	0.837852008225468	0.869391674453021	1.00605587168093	0.78169309935403	0.00583226199708097	0.0104559319659972	0.0101652303059255
259	0.405785764645593	0.29	0.339611454239669	0.255857700345415	0.423365208133924	0.470984000396869	0.450269880656495	0.375764148774476	0.524775612538513	0.49	0.3	0.85	0.417256376172549	0.499989100384174	0.582721824595798	0.733953070533502	0.879479754932478	1.02500643933145	0.720123151014207	0.862909962375986	1.0057904893377	0.339611454239669	0.713989504419933	-0.0178798970205765	-0.361741768966858	0.100895170743421	0.181346479334856	0.0492580899016595	0.928294249420188	1.06918951093398	0.837852008225468	0.869391674453021	1.00605587168093	0.78169309935403	0.00583226199708097	0.0104559319659972	0.0101652303059255
259	0.405785764645593	0.29	0.341900992607235	0.25933541173205	0.424466573482419	0.563468154078229	0.48466560860958	0.418061511810394	0.551269705408766	0.55	0.29	0.97	0.433487375682483	0.502549067121507	0.571610758560532	0.730252750305365	0.846594062517023	0.96293537472868	0.702346463671465	0.814209164274486	0.926072170988896	0.341900992607235	0.82002538942504	-0.0370198350146508	-0.355575582333728	0.100895170743421	0.181346479334856	0.0492580899016595	0.928294249420188	1.06918951093398	0.837852008225468	0.869391674453021	1.00605587168093	0.78169309935403	0.00583226199708097	0.0104559319659972	0.0101652303059255
259	0.405785764645593	0.29	0.365865351500887	0.277384855867744	0.454345847134029	0.47135270255399	0.455186855951265	0.379923222301983	0.530450489600546	0.51	0.26	0.91	0.411691293548198	0.493248252626581	0.574805211704965	0.71280901894633	0.854018067813676	0.995227116681022	0.680702233723979	0.815651628253972	0.950365317469914	0.365865351500887	0.770064157896162	-0.00652155845899407	-0.332247554749895	0.100895170743421	0.181346479334856	0.0492580899016595	0.928294249420188	1.06918951093398	0.837852008225468	0.869391674453021	1.00605587168093	0.78169309935403	0.00583226199708097	0.0104559319659972	0.0101652303059255
259	0.405785764645593	0.29	0.378195388347795	0.286856915436897	0.469533861258692	0.463735058088977	0.438453539058568	0.364838969039882	0.512068109077253	0.53	0.28	0.85	0.387736794534108	0.465971522269378	0.544206250004647	0.663154744211435	0.796961315037589	0.930767885863743	0.644853932479711	0.774871365757215	0.904946007176835	0.378195388347795	0.724713472686891	0.00124751261124008	-0.354358090634179	0.100895170743421	0.181346479334856	0.0492580899016595	0.928294249420188	1.06918951093398	0.837852008225468	0.869391674453021	1.00605587168093	0.78169309935403	0.00583226199708097	0.0104559319659972	0.0101652303059255
259	0.405785764645593	0.29	0.395417646872923	0.297769146734011	0.493066147011836	0.408233550689038	0.392549602663857	0.318759039325577	0.466340166002136	0.47	0.28	1.02	0.362483548157679	0.446396039787739	0.5303085314178	0.647780774539043	0.797737645955388	0.947694517371732	0.615060176460953	0.757725958092312	0.900069704965668	0.395417646872923	0.722452004725752	0.0551548159941203	-0.287802754026364	0.100895170743421	0.181346479334856	0.0492580899016595	0.928294249420188	1.06918951093398	0.837852008225468	0.869391674453021	1.00605587168093	0.78169309935403	0.00583226199708097	0.0104559319659972	0.0101652303059255
259	0.405785764645593	0.29	0.397822321984513	0.301425030655402	0.494219613313625	0.460533960667804	0.441452719211925	0.366855801674039	0.516049636749811	0.45	0.27	0.82	0.428934491917766	0.516154567971449	0.603374644025132	0.781265143351539	0.940128574726688	1.09899200610184	0.759594379114142	0.913934126827277	1.06856386607859	0.397822321984513	0.678905173768176	-0.0231126646390799	-0.401047179932241	0.100895170743421	0.181346479334856	0.0492580899016595	0.928294249420188	1.06918951093398	0.837852008225468	0.869391674453021	1.00605587168093	0.78169309935403	0.00583226199708097	0.0104559319659972	0.0101652303059255
259	0.405785764645593	0.29	0.407247647240992	0.307181569466345	0.507313725015639	0.519471594196729	0.463911286317856	0.394248790415076	0.533573782220636	0.54	0.27	0.92	0.414408601107534	0.48763327085563	0.560857940603726	0.703955547981055	0.828342233924566	0.952728919868078	0.674954828860537	0.794046686248413	0.913305952414069	0.407247647240992	0.73104478852337	-0.00420112522268536	-0.346330094587372	0.100895170743421	0.181346479334856	0.0492580899016595	0.928294249420188	1.06918951093398	0.837852008225468	0.869391674453021	1.00605587168093	0.78169309935403	0.00583226199708097	0.0104559319659972	0.0101652303059255
259	0.405785764645593	0.29	0.409980202879716	0.31048854773764	0.509471858021791	0.500134482563947	0.486884272745482	0.410887631649872	0.562880913841092	0.47	0.26	0.82	0.467291291788214	0.553720198023567	0.64014910425892	0.835129100770157	0.989592271844168	1.14405544291818	0.808944368134963	0.95866003375486	1.1080339522402	0.409980202879716	0.728023100471786	-0.0136291951923689	-0.372892791897961	0.100895170743421	0.181346479334856	0.0492580899016595	0.928294249420188	1.06918951093398	0.837852008225468	0.869391674453021	1.00605587168093	0.78169309935403	0.00583226199708097	0.0104559319659972	0.0101652303059255
259	0.405785764645593	0.29	0.416314587617316	0.314228456604991	0.518400718629641	0.477402259028278	0.548967154335241	0.45929174838684	0.638642560283643	0.49	0.3	0.81	0.51001388968059	0.609592649275264	0.709171408869938	0.89712108942426	1.07228142740454	1.24744176538482	0.886401542636136	1.05911621459492	1.2322987130022	0.416314587617316	0.740541073095732	-0.0118944672732325	-0.34303745481614	0.100895170743421	0.181346479334856	0.0492580899016595	0.928294249420188	1.06918951093398	0.837852008225468	0.869391674453021	1.00605587168093	0.78169309935403	0.00583226199708097	0.0104559319659972	0.0101652303059255
259	0.405785764645593	0.29	0.419549915712594	0.317622098446033	0.521477732979156	0.48618975575328	0.517145948669307	0.434142322484654	0.60014957485396	0.51	0.31	0.86	0.468831392959147	0.558467218976057	0.648103044992966	0.809969969879516	0.964828045489158	1.1196861210988	0.79702097147892	0.949561602726767	1.10200857025814	0.419549915712594	0.738230346274458	0.0548081037676811	-0.264485106599295	0.100895170743421	0.181346479334856	0.0492580899016595	0.928294249420188	1.06918951093398	0.837852008225468	0.869391674453021	1.00605587168093	0.78169309935403	0.00583226199708097	0.0104559319659972	0.0101652303059255
259	0.405785764645593	0.29	0.420127945277688	0.317651415482224	0.522604475073151	0.519589415288366	0.4712384721647	0.400492399329036	0.541984545000364	0.47	0.25	0.8	0.455601506663708	0.53608247815897	0.616563449654232	0.814397086561471	0.958258482432045	1.10211987830262	0.785452197858869	0.924153379293058	1.06327425593279	0.420127945277688	0.632449790840898	0.00110648654291486	-0.405792033177312	0.100895170743421	0.181346479334856	0.0492580899016595	0.928294249420188	1.06918951093398	0.837852008225468	0.869391674453021	1.00605587168093	0.78169309935403	0.00583226199708097	0.0104559319659972	0.0101652303059255
259	0.405785764645593	0.29	0.426393124332996	0.323174002162169	0.529612246503823	0.503674157508114	0.530482953719112	0.448265219444221	0.612700687994004	0.54	0.28	0.88	0.472000451665686	0.558571539560466	0.645142627455246	0.802639829789227	0.949854526316149	1.09706922284307	0.776706869292818	0.919260550016897	1.06148314165267	0.426393124332996	0.755544166281608	-0.00566088019872608	-0.348576573586173	0.100895170743421	0.181346479334856	0.0492580899016595	0.928294249420188	1.06918951093398	0.837852008225468	0.869391674453021	1.00605587168093	0.78169309935403	0.00583226199708097	0.0104559319659972	0.0101652303059255
259	0.405785764645593	0.29	0.429683152354442	0.324595631831513	0.53477067287737	0.486631191307774	0.516728708850535	0.433865295181551	0.59959212251952	0.43	0.28	0.81	0.521606397951899	0.621227379869318	0.720848361786738	0.96895501601701	1.15401457531008	1.33907413460315	0.949808385817164	1.13135981170491	1.31226632095288	0.429683152354442	0.660646701063765	-0.0261726912528931	-0.420016494867418	0.100895170743421	0.181346479334856	0.0492580899016595	0.928294249420188	1.06918951093398	0.837852008225468	0.869391674453021	1.00605587168093	0.78169309935403	0.00583226199708097	0.0104559319659972	0.0101652303059255
259	0.405785764645593	0.29	0.429899299846866	0.325023862981735	0.534774736711998	0.475659348392551	0.489825010424933	0.40953062758757	0.570119393262296	0.47	0.27	0.84	0.467135030336841	0.558723586688683	0.650312143040525	0.836528020320336	1.00054139708156	1.16455477384279	0.812406855042669	0.971601385127361	1.13084966322023	0.429899299846866	0.683115574624755	0.0697134272746341	-0.300817051269884	0.100895170743421	0.181346479334856	0.0492580899016595	0.928294249420188	1.06918951093398	0.837852008225468	0.869391674453021	1.00605587168093	0.78169309935403	0.00583226199708097	0.0104559319659972	0.0101652303059255
259	0.405785764645593	0.29	0.433094214760888	0.327577196583727	0.538611232938049	0.495487338415186	0.507578066835149	0.427611571386571	0.587544562283726	0.51	0.32	0.86	0.462852480562302	0.549409284112382	0.635966087662461	0.80082280570869	0.950582535175712	1.10034226464273	0.790912234328082	0.939096189187285	1.08666733367311	0.433094214760888	0.69763294282721	-0.0084618325181811	-0.361854496416942	0.100895170743421	0.181346479334856	0.0492580899016595	0.928294249420188	1.06918951093398	0.837852008225468	0.869391674453021	1.00605587168093	0.78169309935403	0.00583226199708097	0.0104559319659972	0.0101652303059255
259	0.405785764645593	0.29	0.434171061289578	0.328520993699409	0.539821128879747	0.486510183554834	0.488439680946922	0.410093767159149	0.566785594734694	0.5	0.3	0.82	0.448353707974682	0.534008950176353	0.619664192378024	0.780724611131083	0.929877287845456	1.07902996455983	0.770459714202591	0.91751840860489	1.06471707469489	0.434171061289578	0.70318431423066	-0.0142581779995682	-0.355431514302547	0.100895170743421	0.181346479334856	0.0492580899016595	0.928294249420188	1.06918951093398	0.837852008225468	0.869391674453021	1.00605587168093	0.78169309935403	0.00583226199708097	0.0104559319659972	0.0101652303059255
259	0.405785764645593	0.29	0.436136453169422	0.330126966505049	0.542145939833794	0.451997251197414	0.457529913684191	0.378874534867799	0.536185292500582	0.47	0.29	0.79	0.431002749625045	0.520480086903713	0.609957424182381	0.770418825655648	0.930359858906588	1.09030089215753	0.757493027385738	0.915094355043615	1.07235701282545	0.436136453169422	0.656158706809454	0.00667871530426328	-0.363868399063501	0.100895170743421	0.181346479334856	0.0492580899016595	0.928294249420188	1.06918951093398	0.837852008225468	0.869391674453021	1.00605587168093	0.78169309935403	0.00583226199708097	0.0104559319659972	0.0101652303059255
259	0.405785764645593	0.29	0.437061105444629	0.330439985448913	0.543682225440344	0.495636671554703	0.53166065127475	0.447925074592702	0.615396227956798	0.43	0.27	0.81	0.537710687308027	0.638230879286071	0.738751071264115	0.997806631542271	1.18433763516009	1.37086863877791	0.971940205751708	1.15377169851613	1.33540733043937	0.437061105444629	0.655742087649896	-0.010693757037351	-0.403768541458923	0.100895170743421	0.181346479334856	0.0492580899016595	0.928294249420188	1.06918951093398	0.837852008225468	0.869391674453021	1.00605587168093	0.78169309935403	0.00583226199708097	0.0104559319659972	0.0101652303059255
259	0.405785764645593	0.29	0.439110336944703	0.331308454040532	0.546912219848874	0.371850770022033	0.40416708436571	0.322152049054427	0.486182119676993	0.48	0.32	0.78	0.364979566800607	0.457897839854929	0.550816112909251	0.650608690096682	0.816243814407475	0.981878938718268	0.648421031514117	0.813585108470981	0.978741326875323	0.439110336944703	0.675216574674189	0.0254134369596724	-0.328958469530879	0.100895170743421	0.181346479334856	0.0492580899016595	0.928294249420188	1.06918951093398	0.837852008225468	0.869391674453021	1.00605587168093	0.78169309935403	0.00583226199708097	0.0104559319659972	0.0101652303059255
259	0.405785764645593	0.29	0.452548206715238	0.341060061462421	0.564036351968055	0.435164243601026	0.445224598227008	0.366029354198229	0.524419842255786	0.52	0.32	0.9	0.392616712237973	0.477564479346902	0.562512246455831	0.675407217678785	0.821540413853816	0.967673610028847	0.661882360917101	0.805069366887964	0.948091460051393	0.452548206715238	0.708720268787977	-0.0184470591101544	-0.343906270738248	0.100895170743421	0.181346479334856	0.0492580899016595	0.928294249420188	1.06918951093398	0.837852008225468	0.869391674453021	1.00605587168093	0.78169309935403	0.00583226199708097	0.0104559319659972	0.0101652303059255
259	0.405785764645593	0.29	0.452912086687726	0.341883672226791	0.563940501148661	0.434892940472352	0.449060717922236	0.36913901752514	0.528982418319332	0.52	0.3	0.96	0.395581117659472	0.481227755016564	0.566874392373656	0.680104835842227	0.827353249985002	0.974601664127776	0.658627626388086	0.801241113642765	0.943587890899096	0.452912086687726	0.740810574466578	-0.0363108481170587	-0.35377983298396	0.100895170743421	0.181346479334856	0.0492580899016595	0.928294249420188	1.06918951093398	0.837852008225468	0.869391674453021	1.00605587168093	0.78169309935403	0.00583226199708097	0.0104559319659972	0.0101652303059255
259	0.405785764645593	0.29	0.455660447421297	0.345585433832542	0.565735461010051	0.537548779499306	0.507863213359122	0.434317690022444	0.5814087366958	0.5	0.28	0.84	0.478405348875474	0.559416490163075	0.640427631450677	0.837098933065878	0.978849730998432	1.12060052893099	0.817288231748764	0.955817454160884	1.09396118168552	0.455660447421297	0.703171069061087	-0.00879501162305153	-0.352844504729455	0.100895170743421	0.181346479334856	0.0492580899016595	0.928294249420188	1.06918951093398	0.837852008225468	0.869391674453021	1.00605587168093	0.78169309935403	0.00583226199708097	0.0104559319659972	0.0101652303059255
259	0.405785764645593	0.29	0.458948566266047	0.346430263552955	0.571466868979138	0.505787703959592	0.517925666490674	0.437992772905148	0.5978585600762	0.46	0.3	0.88	0.503611498530406	0.595519691566266	0.687427884602127	0.906762787659512	1.07224536613347	1.23772794460743	0.885661860633704	1.04739429594024	1.20914273400863	0.458948566266047	0.693846366614081	0.000365322977764024	-0.349694354501994	0.100895170743421	0.181346479334856	0.0492580899016595	0.928294249420188	1.06918951093398	0.837852008225468	0.869391674453021	1.00605587168093	0.78169309935403	0.00583226199708097	0.0104559319659972	0.0101652303059255
259	0.405785764645593	0.29	0.464473903045455	0.350117010639999	0.578830795450911	0.437597643296677	0.448357506022573	0.368998542866108	0.527716469179038	0.48	0.29	0.9	0.41386861210038	0.502877592147244	0.591886572194108	0.732820506997873	0.890425128315437	1.048029749633	0.710164481187263	0.862739232358261	1.0154740372897	0.464473903045455	0.695616797250909	-0.0168434932970068	-0.370252503892414	0.100895170743421	0.181346479334856	0.0492580899016595	0.928294249420188	1.06918951093398	0.837852008225468	0.869391674453021	1.00605587168093	0.78169309935403	0.00583226199708097	0.0104559319659972	0.0101652303059255
259	0.405785764645593	0.29	0.468801877975535	0.353807172781115	0.583796583169955	0.340410743922713	0.41949306445163	0.328324439711334	0.510661689191927	0.58	0.36	1.04	0.328972245237599	0.420320751618691	0.511669257999784	0.543006786825005	0.693788075062361	0.844569363299718	0.53070881082682	0.678332795312348	0.825654040855214	0.468801877975535	0.767479375164992	0.00372616250227582	-0.264699465271866	0.100895170743421	0.181346479334856	0.0492580899016595	0.928294249420188	1.06918951093398	0.837852008225468	0.869391674453021	1.00605587168093	0.78169309935403	0.00583226199708097	0.0104559319659972	0.0101652303059255
259	0.405785764645593	0.29	0.468949368220775	0.355649703949114	0.582249032492437	0.466114567288666	0.474531262828296	0.395239515425154	0.553823010231438	0.51	0.27	0.86	0.431032031305101	0.517504364194547	0.603976697083992	0.74935285095363	0.899685736848718	1.0500186227438	0.726576578086864	0.872223578104584	1.01802061491643	0.468949368220775	0.697066374602075	-0.0556054704321155	-0.402674199832328	0.100895170743421	0.181346479334856	0.0492580899016595	0.928294249420188	1.06918951093398	0.837852008225468	0.869391674453021	1.00605587168093	0.78169309935403	0.00583226199708097	0.0104559319659972	0.0101652303059255
259	0.405785764645593	0.29	0.469556218351038	0.355044797067445	0.584067639634631	0.521375281893473	0.518099425566204	0.440595996967348	0.59560285416506	0.45	0.28	0.81	0.518544717884535	0.609759785189961	0.700974852495388	0.948822404036275	1.11572584834893	1.28262929266159	0.929789747026377	1.0933976730098	1.25667298564638	0.469556218351038	0.64129994231833	-0.00601177818729249	-0.390113664319242	0.100895170743421	0.181346479334856	0.0492580899016595	0.928294249420188	1.06918951093398	0.837852008225468	0.869391674453021	1.00605587168093	0.78169309935403	0.00583226199708097	0.0104559319659972	0.0101652303059255
259	0.405785764645593	0.29	0.470616785506723	0.356161638716407	0.585071932297039	0.515161732374025	0.528780243572632	0.448688577127145	0.608871910018119	0.49	0.33	0.91	0.496468162648259	0.585088565552701	0.673708968457142	0.871260138071876	1.02678153960274	1.1823029411336	0.856167868846633	1.00898793748991	1.16184799915399	0.470616785506723	0.736804396348849	0.0755890602047247	-0.24817255190857	0.100895170743421	0.181346479334856	0.0492580899016595	0.928294249420188	1.06918951093398	0.837852008225468	0.869391674453021	1.00605587168093	0.78169309935403	0.00583226199708097	0.0104559319659972	0.0101652303059255
259	0.405785764645593	0.29	0.473061191118706	0.358284643774461	0.587837738462951	0.480855699524336	0.488461019885691	0.409219639084534	0.567702400686847	0.51	0.27	0.84	0.446191560060541	0.532592191760711	0.618992823460882	0.775611094262791	0.925800596925892	1.07599009958899	0.753224215073023	0.899071388587968	1.04505876282615	0.473061191118706	0.668692796464436	-0.0498689378789309	-0.423947692932948	0.100895170743421	0.181346479334856	0.0492580899016595	0.928294249420188	1.06918951093398	0.837852008225468	0.869391674453021	1.00605587168093	0.78169309935403	0.00583226199708097	0.0104559319659972	0.0101652303059255
259	0.405785764645593	0.29	0.473742311997749	0.359194809278436	0.588289814717062	0.468891881852288	0.489059636052049	0.407794850258601	0.570324421845497	0.54	0.31	0.9	0.427844316242109	0.513104531495713	0.598364746749316	0.725940692159514	0.870605135101057	1.0152695780426	0.710858767855131	0.852461775400767	0.994114315335128	0.473742311997749	0.724621751621294	0.00170374386321751	-0.304498166233416	0.100895170743421	0.181346479334856	0.0492580899016595	0.928294249420188	1.06918951093398	0.837852008225468	0.869391674453021	1.00605587168093	0.78169309935403	0.00583226199708097	0.0104559319659972	0.0101652303059255
259	0.405785764645593	0.29	0.508381988424658	0.38361920376875	0.633144773080566	0.456859565776065	0.492460233225765	0.40862601202063	0.5762944544309	0.48	0.28	0.82	0.45957322984266	0.553859845665449	0.648146461488239	0.815232030215552	0.98248604817844	1.14974006614133	0.798248876314608	0.96205125007441	1.12601031211852	0.508381988424658	0.663061676890265	0.0267501958845063	-0.338962899791648	0.100895170743421	0.181346479334856	0.0492580899016595	0.928294249420188	1.06918951093398	0.837852008225468	0.869391674453021	1.00605587168093	0.78169309935403	0.00583226199708097	0.0104559319659972	0.0101652303059255
259	0.405785764645593	0.29	0.525361444780247	0.397897399818738	0.652825489741757	0.472691160600445	0.447056898082997	0.373335757257914	0.520778038908079	0.48	0.23	0.82	0.419428489953172	0.502251381071336	0.5850742721895	0.743483878685459	0.890296710449346	1.03710954221323	0.710964330613719	0.851316355069355	0.991865593964926	0.525361444780247	0.646962562791732	0.0420919708952935	-0.369460810174138	0.100895170743421	0.181346479334856	0.0492580899016595	0.928294249420188	1.06918951093398	0.837852008225468	0.869391674453021	1.00605587168093	0.78169309935403	0.00583226199708097	0.0104559319659972	0.0101652303059255
259	0.405785764645593	0.29	0.62189811721138	0.47063539747028	0.77316083695248	0.411402648319618	0.47538254047199	0.386604756723439	0.56416032422054	0.4	0.27	0.71	0.48649651702196	0.5982128935835	0.709929270145041	0.934701065388284	1.14934066205507	1.36398025872186	0.923190391007211	1.13538508777274	1.3471948166399	0.62189811721138	0.551844024642456	-0.0418225640454632	-0.465815456595404	0.100895170743421	0.181346479334856	0.0492580899016595	0.928294249420188	1.06918951093398	0.837852008225468	0.869391674453021	1.00605587168093	0.78169309935403	0.00583226199708097	0.0104559319659972	0.0101652303059255
259	0.405785764645593	0.3	0.234709091300582	0.178111189967218	0.291306992633946	0.492283109850839	0.452407360950434	0.38067444885123	0.524140273049639	0.46	0.28	0.87	0.440293053920176	0.523260279669256	0.606227505418335	0.795963606499734	0.945952100845791	1.09594059519185	0.773748593131113	0.919578068231046	1.06524799559424	0.234709091300582	0.772319802275383	0.0199081983490174	-0.340887502254975	0.100895170743421	0.181346479334856	0.0492580899016595	0.928294249420188	1.06918951093398	0.837852008225468	0.869391674453021	1.00605587168093	0.78169309935403	0.00583226199708097	0.0104559319659972	0.0101652303059255
259	0.405785764645593	0.3	0.276164331056733	0.210267703533571	0.342060958579895	0.57774956192335	0.517592990541556	0.448507143005526	0.586678838077585	0.49	0.31	0.97	0.498016470157081	0.574728492394104	0.651440514631127	0.875992309343147	1.01092588190672	1.14585945447028	0.850089548694829	0.981082788738904	1.11205663256962	0.276164331056733	0.859819039927755	0.000407705788511793	-0.302272993846677	0.100895170743421	0.181346479334856	0.0492580899016595	0.928294249420188	1.06918951093398	0.837852008225468	0.869391674453021	1.00605587168093	0.78169309935403	0.00583226199708097	0.0104559319659972	0.0101652303059255
259	0.405785764645593	0.3	0.290508459476663	0.222036424940469	0.358980494012858	0.593693834294392	0.474498427737467	0.413211806895785	0.535785048579149	0.43	0.27	1.02	0.496111959890199	0.569694139957195	0.64327632002419	0.920710531339358	1.05726819086763	1.19382585039591	0.868223511127728	0.997204889397232	1.12584216920222	0.290508459476663	0.798383215682764	-0.0199326438640046	-0.371627569680994	0.100895170743421	0.181346479334856	0.0492580899016595	0.928294249420188	1.06918951093398	0.837852008225468	0.869391674453021	1.00605587168093	0.78169309935403	0.00583226199708097	0.0104559319659972	0.0101652303059255
259	0.405785764645593	0.3	0.319806776348024	0.243550882995288	0.39606266970076	0.557506564200013	0.497956247843189	0.428692646153559	0.56721984953282	0.47	0.27	0.86	0.491884713612358	0.571358217966946	0.650831722321533	0.884381990411615	1.02727103335408	1.17016007629654	0.856105798930472	0.99476407380863	1.13285307875346	0.319806776348024	0.730734056723917	-0.00193670762928622	-0.368483022494201	0.100895170743421	0.181346479334856	0.0492580899016595	0.928294249420188	1.06918951093398	0.837852008225468	0.869391674453021	1.00605587168093	0.78169309935403	0.00583226199708097	0.0104559319659972	0.0101652303059255
259	0.405785764645593	0.3	0.322557372005369	0.24567739824875	0.399437345761989	0.442592449281938	0.434400204997388	0.358287018085869	0.510513391908907	0.51	0.32	0.9	0.3867794185554	0.468945427068107	0.551111435580813	0.668065229381914	0.809986569274965	0.951907909168016	0.655066151315626	0.794152172096925	0.933337749265364	0.322557372005369	0.784623811427738	-0.022370089254438	-0.334311166207082	0.100895170743421	0.181346479334856	0.0492580899016595	0.928294249420188	1.06918951093398	0.837852008225468	0.869391674453021	1.00605587168093	0.78169309935403	0.00583226199708097	0.0104559319659972	0.0101652303059255
259	0.405785764645593	0.3	0.327771801083847	0.249045989141172	0.406497613026523	0.437681965951982	0.406835122937902	0.334837927278445	0.478832318597359	0.48	0.25	0.83	0.375161406662574	0.455828998350599	0.536496590038625	0.663822569112179	0.806558380971953	0.949294192831728	0.639703928166486	0.777229878212397	0.914751581534279	0.327771801083847	0.751994291236459	-0.00322100526233306	-0.357727102101788	0.100895170743421	0.181346479334856	0.0492580899016595	0.928294249420188	1.06918951093398	0.837852008225468	0.869391674453021	1.00605587168093	0.78169309935403	0.00583226199708097	0.0104559319659972	0.0101652303059255
259	0.405785764645593	0.3	0.33640424387695	0.257084190049279	0.415724297704621	0.492103408739432	0.465861285372655	0.391968583876664	0.539753986868647	0.55	0.29	0.86	0.407591476278763	0.484429356986197	0.561267237693631	0.687818132260791	0.817483472855202	0.947148813449613	0.670036905868436	0.796440418496915	0.922713944636587	0.33640424387695	0.79491176375385	0.0169674931525978	-0.308415258836245	0.100895170743421	0.181346479334856	0.0492580899016595	0.928294249420188	1.06918951093398	0.837852008225468	0.869391674453021	1.00605587168093	0.78169309935403	0.00583226199708097	0.0104559319659972	0.0101652303059255
259	0.405785764645593	0.3	0.345681928982415	0.26314708928518	0.42821676867965	0.501637208856527	0.488092418194271	0.41213582867879	0.564049007709751	0.5	0.27	0.92	0.452274224410182	0.535628316001988	0.618982407593794	0.789455196949365	0.934951706019633	1.0804482150899	0.755451210250653	0.894665245878605	1.03406434768526	0.345681928982415	0.767087953142987	-0.0184631878727884	-0.356058545496282	0.100895170743421	0.181346479334856	0.0492580899016595	0.928294249420188	1.06918951093398	0.837852008225468	0.869391674453021	1.00605587168093	0.78169309935403	0.00583226199708097	0.0104559319659972	0.0101652303059255
259	0.405785764645593	0.3	0.347605850424701	0.264422797569809	0.430788903279593	0.494591605017802	0.456887534157255	0.38477801065432	0.528997057660191	0.45	0.26	0.77	0.452577084611565	0.537392528883422	0.62220797315528	0.827764221232242	0.982891806263237	1.13801939129423	0.808241364388493	0.960047119638785	1.11164961793505	0.347605850424701	0.676830980401606	-0.00529695501784178	-0.393219932053269	0.100895170743421	0.181346479334856	0.0492580899016595	0.928294249420188	1.06918951093398	0.837852008225468	0.869391674453021	1.00605587168093	0.78169309935403	0.00583226199708097	0.0104559319659972	0.0101652303059255
259	0.405785764645593	0.3	0.353257562100818	0.268367204632344	0.438147919569292	0.457956882056003	0.481025159932522	0.399318421131013	0.56273189873403	0.53	0.3	0.95	0.424362441535614	0.511193575119469	0.598024708703324	0.725777417804664	0.874282727769173	1.02278803773368	0.702437196523221	0.845989279657607	0.989942656037055	0.353257562100818	0.790634109016997	-0.0259046483098033	-0.346497258739742	0.100895170743421	0.181346479334856	0.0492580899016595	0.928294249420188	1.06918951093398	0.837852008225468	0.869391674453021	1.00605587168093	0.78169309935403	0.00583226199708097	0.0104559319659972	0.0101652303059255
259	0.405785764645593	0.3	0.354008809617039	0.269123106861321	0.438894512372756	0.549148595322363	0.503783200098136	0.432514158704873	0.5750522414914	0.48	0.3	0.93	0.485082827809826	0.565014056507311	0.644945285204797	0.858887435832224	1.00041363326302	1.14193983069382	0.832724120795561	0.969733942283373	1.10721433831767	0.354008809617039	0.754095005928007	-0.0392438610904173	-0.382483442858616	0.100895170743421	0.181346479334856	0.0492580899016595	0.928294249420188	1.06918951093398	0.837852008225468	0.869391674453021	1.00605587168093	0.78169309935403	0.00583226199708097	0.0104559319659972	0.0101652303059255
259	0.405785764645593	0.3	0.361399180858776	0.275935001657677	0.446863360059874	0.569629148380443	0.489803145745256	0.423332124052529	0.556274167437984	0.46	0.26	0.89	0.491373637071282	0.568528442561419	0.645683248051556	0.890483126342512	1.03030554908116	1.1701279718198	0.852068132278513	0.985997431015309	1.11979077076719	0.361399180858776	0.721819963328425	0.0383736928937274	-0.3526764312069	0.100895170743421	0.181346479334856	0.0492580899016595	0.928294249420188	1.06918951093398	0.837852008225468	0.869391674453021	1.00605587168093	0.78169309935403	0.00583226199708097	0.0104559319659972	0.0101652303059255
259	0.405785764645593	0.3	0.364181463652022	0.277453534688958	0.450909392615085	0.479200139311936	0.47341688179164	0.396360934472638	0.550472829110642	0.52	0.31	0.93	0.424790609212169	0.50737352785578	0.589956446499391	0.730364135939728	0.872353155260059	1.01434217458039	0.711395406196245	0.849682270429502	0.987889996951718	0.364181463652022	0.773736830233969	-0.0338601535473961	-0.344915116029523	0.100895170743421	0.181346479334856	0.0492580899016595	0.928294249420188	1.06918951093398	0.837852008225468	0.869391674453021	1.00605587168093	0.78169309935403	0.00583226199708097	0.0104559319659972	0.0101652303059255
259	0.405785764645593	0.3	0.367797109241874	0.279200404449516	0.456393814034232	0.480889496195533	0.440382436261667	0.368945517530251	0.511819354993083	0.55	0.28	1.05	0.380425228024529	0.454084900812234	0.527744573599939	0.638700834910166	0.762369012104985	0.886037189299803	0.605419438261443	0.72267073845112	0.840015037155109	0.367797109241874	0.812525872440666	0.00244864128744712	-0.303627849630991	0.100895170743421	0.181346479334856	0.0492580899016595	0.928294249420188	1.06918951093398	0.837852008225468	0.869391674453021	1.00605587168093	0.78169309935403	0.00583226199708097	0.0104559319659972	0.0101652303059255
259	0.405785764645593	0.3	0.375268549778384	0.285504713115758	0.46503238644101	0.529830090744949	0.478213062639708	0.407878951699655	0.548547173579761	0.43	0.26	0.83	0.492774376899098	0.577747743504095	0.662721110109091	0.91863560948814	1.0770439279414	1.23545224639467	0.886300077466495	1.0391789313021	1.19132826894347	0.375268549778384	0.687774534999088	-0.000486956537281802	-0.394222731616122	0.100895170743421	0.181346479334856	0.0492580899016595	0.928294249420188	1.06918951093398	0.837852008225468	0.869391674453021	1.00605587168093	0.78169309935403	0.00583226199708097	0.0104559319659972	0.0101652303059255
259	0.405785764645593	0.3	0.392456380503648	0.29981394873935	0.485098812267947	0.429895704075662	0.441365428117387	0.362009499547607	0.520721356687168	0.51	0.32	0.89	0.391682655260295	0.477543222045699	0.563403788831103	0.677507843830227	0.826024012957405	0.974540182084584	0.666790377191454	0.812932437110712	0.95902438927775	0.392456380503648	0.713057951539796	-0.0085681349254485	-0.336663950461346	0.100895170743421	0.181346479334856	0.0492580899016595	0.928294249420188	1.06918951093398	0.837852008225468	0.869391674453021	1.00605587168093	0.78169309935403	0.00583226199708097	0.0104559319659972	0.0101652303059255
259	0.405785764645593	0.3	0.394897586582409	0.301244296421843	0.488550876742975	0.504838018601388	0.53069569092296	0.448636233301806	0.612755148544114	0.55	0.28	0.87	0.463990448315362	0.548858325013455	0.633726201711548	0.78041673892435	0.923161728207284	1.06590671749022	0.758702471655386	0.897349597393327	1.03615300617894	0.394897586582409	0.708883766030192	0.00297443631210735	-0.337784330752871	0.100895170743421	0.181346479334856	0.0492580899016595	0.928294249420188	1.06918951093398	0.837852008225468	0.869391674453021	1.00605587168093	0.78169309935403	0.00583226199708097	0.0104559319659972	0.0101652303059255
259	0.405785764645593	0.3	0.40396582520222	0.308199595198968	0.499732055205473	0.474532817098723	0.513364681006744	0.429021277742638	0.59770808427085	0.54	0.33	0.96	0.448972000382345	0.537237614343937	0.625503228305528	0.760601644476781	0.910132063016839	1.0596624815569	0.743974921686387	0.890176234861899	1.03631085018524	0.40396582520222	0.757618047606502	-0.0480511150266851	-0.360476793422865	0.100895170743421	0.181346479334856	0.0492580899016595	0.928294249420188	1.06918951093398	0.837852008225468	0.869391674453021	1.00605587168093	0.78169309935403	0.00583226199708097	0.0104559319659972	0.0101652303059255
259	0.405785764645593	0.3	0.405553655745625	0.309721159690287	0.501386151800964	0.520044792307862	0.527591784234616	0.448457721338256	0.606725847130977	0.53	0.31	0.72	0.478185351758301	0.562565100175248	0.646944848592195	0.819546178512646	0.964161859659485	1.10877754080632	0.820725794617595	0.965236444880464	1.11044513302858	0.405553655745625	0.676895739544385	0.00535632614545219	-0.343500922889573	0.100895170743421	0.181346479334856	0.0492580899016595	0.928294249420188	1.06918951093398	0.837852008225468	0.869391674453021	1.00605587168093	0.78169309935403	0.00583226199708097	0.0104559319659972	0.0101652303059255
259	0.405785764645593	0.3	0.421447648339535	0.320393308454197	0.522501988224874	0.394636936774968	0.439228410113259	0.354293745062241	0.524163075164278	0.49	0.29	0.9	0.396154455606598	0.491124368184377	0.586094280762156	0.7000261820866	0.867843114028268	1.03566004596994	0.679984605533275	0.842743136807403	1.00595836946613	0.421447648339535	0.709596512023879	0.00551782983823957	-0.33066305582033	0.100895170743421	0.181346479334856	0.0492580899016595	0.928294249420188	1.06918951093398	0.837852008225468	0.869391674453021	1.00605587168093	0.78169309935403	0.00583226199708097	0.0104559319659972	0.0101652303059255
259	0.405785764645593	0.3	0.422610832717848	0.321706379025896	0.523515286409801	0.493477381836816	0.45267911109122	0.381074381086657	0.524283841095783	0.46	0.24	0.87	0.439953698877317	0.522621984614047	0.605290270350777	0.794356188331438	0.943617495876518	1.0928788034216	0.757982584519328	0.900345837490621	1.04273105065201	0.422610832717848	0.708020446203518	-0.0340017015203255	-0.425815503044674	0.100895170743421	0.181346479334856	0.0492580899016595	0.928294249420188	1.06918951093398	0.837852008225468	0.869391674453021	1.00605587168093	0.78169309935403	0.00583226199708097	0.0104559319659972	0.0101652303059255
259	0.405785764645593	0.3	0.433593324180113	0.329595655324964	0.537590993035263	0.467353235349747	0.451005608574734	0.375832168614272	0.526179048535196	0.49	0.24	0.91	0.415899017914666	0.499086574658673	0.582274131402681	0.729920234248232	0.875917888221012	1.02191554219379	0.691174088956882	0.829292729988174	0.967748048795745	0.433593324180113	0.699009027653667	0.00624008972224485	-0.351869318135955	0.100895170743421	0.181346479334856	0.0492580899016595	0.928294249420188	1.06918951093398	0.837852008225468	0.869391674453021	1.00605587168093	0.78169309935403	0.00583226199708097	0.0104559319659972	0.0101652303059255
259	0.405785764645593	0.3	0.435565081994714	0.330877341739858	0.54025282224957	0.477411788900235	0.488575184643034	0.408766509561616	0.568383859724451	0.46	0.29	0.75	0.471604216852048	0.56368149527228	0.655758773692512	0.851106332739408	1.01727862714333	1.18345092154725	0.843497017121279	1.00800897498984	1.1725998973325	0.435565081994714	0.666239969276727	-0.0324732615920536	-0.401029975067574	0.100895170743421	0.181346479334856	0.0492580899016595	0.928294249420188	1.06918951093398	0.837852008225468	0.869391674453021	1.00605587168093	0.78169309935403	0.00583226199708097	0.0104559319659972	0.0101652303059255
259	0.405785764645593	0.3	0.436085264759831	0.331990111311314	0.540180418208348	0.373078709439633	0.443092441988211	0.353414407664138	0.532770476312284	0.55	0.34	0.86	0.367881512195891	0.46123053861489	0.55457956503389	0.621198477797777	0.778826059486387	0.936453641174998	0.617750553137176	0.774714591921205	0.931311082639161	0.436085264759831	0.721352540956662	-0.0174896560496525	-0.319961148730729	0.100895170743421	0.181346479334856	0.0492580899016595	0.928294249420188	1.06918951093398	0.837852008225468	0.869391674453021	1.00605587168093	0.78169309935403	0.00583226199708097	0.0104559319659972	0.0101652303059255
259	0.405785764645593	0.3	0.460118764930519	0.34933143268	0.570906097181037	0.477017378798327	0.417764591044853	0.349468850797679	0.486060331292027	0.53	0.27	0.8	0.371809696506042	0.444471447034011	0.51713319756198	0.636349867742554	0.760709979307489	0.885070090872424	0.621817684203647	0.743180193344759	0.864912946707341	0.460118764930519	0.644039006753659	-0.0170231228617038	-0.401949677592545	0.100895170743421	0.181346479334856	0.0492580899016595	0.928294249420188	1.06918951093398	0.837852008225468	0.869391674453021	1.00605587168093	0.78169309935403	0.00583226199708097	0.0104559319659972	0.0101652303059255
259	0.405785764645593	0.3	0.461832314402412	0.350750852985467	0.572913775819356	0.48814925081241	0.506032513654202	0.42513051670099	0.586934510607414	0.44	0.27	0.7	0.504523017183573	0.600533343414091	0.696543669644608	0.928593732617007	1.10530437646804	1.28201502031907	0.919564927958617	1.09436217928301	1.26929547401482	0.461832314402412	0.629266467389774	0.0060049337535019	-0.398286352740287	0.100895170743421	0.181346479334856	0.0492580899016595	0.928294249420188	1.06918951093398	0.837852008225468	0.869391674453021	1.00605587168093	0.78169309935403	0.00583226199708097	0.0104559319659972	0.0101652303059255
259	0.405785764645593	0.3	0.469057055774598	0.356635851135546	0.581478260413649	0.474896701862116	0.477057280844096	0.398736179420075	0.555378382268118	0.51	0.27	0.85	0.434543884077524	0.51989845528178	0.605253026486036	0.755121838438592	0.903445409632605	1.05176898082662	0.7316787344358	0.875070796405471	1.01881491861316	0.469057055774598	0.668300572341282	0.0305325150996889	-0.336824942192119	0.100895170743421	0.181346479334856	0.0492580899016595	0.928294249420188	1.06918951093398	0.837852008225468	0.869391674453021	1.00605587168093	0.78169309935403	0.00583226199708097	0.0104559319659972	0.0101652303059255
259	0.405785764645593	0.3	0.471697789657926	0.359615074422679	0.583780504893173	0.434513973437492	0.434588761921815	0.357183048383949	0.511994475459681	0.54	0.27	0.97	0.374968778620591	0.456228866395948	0.537488954171304	0.636459097569764	0.774387173406377	0.91231524924299	0.605629793798822	0.736720748125706	0.868093487604256	0.471697789657926	0.717384804588369	-0.0321087411011938	-0.366796785202424	0.100895170743421	0.181346479334856	0.0492580899016595	0.928294249420188	1.06918951093398	0.837852008225468	0.869391674453021	1.00605587168093	0.78169309935403	0.00583226199708097	0.0104559319659972	0.0101652303059255
259	0.405785764645593	0.3	0.473468971019545	0.35937472404684	0.58756321799225	0.428968501342962	0.446629597740273	0.366175106622289	0.527084088858256	0.51	0.3	0.82	0.39630640512161	0.483381221443697	0.570456037765784	0.685634284236787	0.836279034340495	0.986923784444203	0.676144480691764	0.824631766291259	0.972934310221902	0.473468971019545	0.65101233220071	-0.00443259024384986	-0.367106296320433	0.100895170743421	0.181346479334856	0.0492580899016595	0.928294249420188	1.06918951093398	0.837852008225468	0.869391674453021	1.00605587168093	0.78169309935403	0.00583226199708097	0.0104559319659972	0.0101652303059255
259	0.405785764645593	0.3	0.474853206221944	0.36231118444936	0.587395227994528	0.425672912308952	0.492522357738372	0.403201465234422	0.581843250242322	0.54	0.3	0.82	0.422019247672446	0.515508828207656	0.608998408742867	0.715011461179651	0.873407368362152	1.03180327554465	0.704959991646052	0.861189347255422	1.01737155739369	0.474853206221944	0.715223044782972	0.0532834810372236	-0.277800154209492	0.100895170743421	0.181346479334856	0.0492580899016595	0.928294249420188	1.06918951093398	0.837852008225468	0.869391674453021	1.00605587168093	0.78169309935403	0.00583226199708097	0.0104559319659972	0.0101652303059255
259	0.405785764645593	0.3	0.477783608867619	0.364950640421422	0.590616577313817	0.497708201369829	0.515850232131655	0.434940691250787	0.596759773012522	0.46	0.29	0.84	0.503596425095995	0.597277601319328	0.69095877754266	0.911073664891096	1.08055551245749	1.25003736002388	0.892181895282594	1.0578257122706	1.22414996928712	0.477783608867619	0.680359173242066	-0.02160291444053	-0.378861427068661	0.100895170743421	0.181346479334856	0.0492580899016595	0.928294249420188	1.06918951093398	0.837852008225468	0.869391674453021	1.00605587168093	0.78169309935403	0.00583226199708097	0.0104559319659972	0.0101652303059255
259	0.405785764645593	0.3	0.478679256381864	0.363701172671713	0.593657340092015	0.456777820382786	0.479348672293125	0.397733061847236	0.560964282739014	0.49	0.29	0.87	0.440318074617987	0.530672213857506	0.621026353097025	0.77298705367929	0.931605524972068	1.09022399626485	0.753457841520429	0.908008246298669	1.06282148398455	0.478679256381864	0.687941660031779	-0.0124112891385458	-0.349609187178666	0.100895170743421	0.181346479334856	0.0492580899016595	0.928294249420188	1.06918951093398	0.837852008225468	0.869391674453021	1.00605587168093	0.78169309935403	0.00583226199708097	0.0104559319659972	0.0101652303059255
259	0.405785764645593	0.3	0.487910585674876	0.37027550130429	0.605545670045463	0.365060262454107	0.404662357410116	0.321339867003656	0.487984847816577	0.58	0.32	0.96	0.322386255721276	0.405980071670684	0.489573887620092	0.532533553812031	0.670617951314183	0.808702348816334	0.519168487669649	0.653927286310786	0.788432018614875	0.487910585674876	0.727216395687393	0.000438499780038278	-0.302289691670298	0.100895170743421	0.181346479334856	0.0492580899016595	0.928294249420188	1.06918951093398	0.837852008225468	0.869391674453021	1.00605587168093	0.78169309935403	0.00583226199708097	0.0104559319659972	0.0101652303059255
259	0.405785764645593	0.3	0.495181976958176	0.375717645515271	0.614646308401082	0.501751385548971	0.487554410022617	0.411698868996628	0.563409951048606	0.48	0.26	0.83	0.46525711682069	0.550980768184216	0.636704419547743	0.827962916467918	0.980515132924563	1.13306734938121	0.802375353647336	0.95013008459855	1.09813198318347	0.495181976958176	0.661030164772965	-0.0585395350347675	-0.446226501826969	0.100895170743421	0.181346479334856	0.0492580899016595	0.928294249420188	1.06918951093398	0.837852008225468	0.869391674453021	1.00605587168093	0.78169309935403	0.00583226199708097	0.0104559319659972	0.0101652303059255
259	0.405785764645593	0.3	0.499819004418882	0.381043685446968	0.618594323390796	0.451292558029141	0.468159201316603	0.387561925236125	0.548756477397081	0.49	0.24	0.78	0.432861728285597	0.522879539498739	0.612897350711881	0.764316449116281	0.923263496932561	1.08221054474884	0.739349396411696	0.893009218564828	1.04700332023222	0.499819004418882	0.642662720345717	0.0389527277606613	-0.358238236662602	0.100895170743421	0.181346479334856	0.0492580899016595	0.928294249420188	1.06918951093398	0.837852008225468	0.869391674453021	1.00605587168093	0.78169309935403	0.00583226199708097	0.0104559319659972	0.0101652303059255
259	0.405785764645593	0.3	0.51006631092249	0.388281203835441	0.631851418009539	0.42871695989117	0.449156195132418	0.368205014119045	0.530107376145791	0.49	0.29	0.8	0.409118580969002	0.499064755067675	0.589010929166348	0.719934355095766	0.878214481825004	1.03649460855424	0.709630879714041	0.86575381308528	1.02147623887642	0.51006631092249	0.669889129610286	0.00818467477649801	-0.344537439918524	0.100895170743421	0.181346479334856	0.0492580899016595	0.928294249420188	1.06918951093398	0.837852008225468	0.869391674453021	1.00605587168093	0.78169309935403	0.00583226199708097	0.0104559319659972	0.0101652303059255
259	0.405785764645593	0.3	0.515539861087793	0.393277575429026	0.63780214674656	0.435957646392666	0.448207594993958	0.368610286735898	0.527804903252018	0.48	0.24	0.81	0.416461155830149	0.506391329216415	0.596321502602681	0.741005149136775	0.901017002845321	1.06102885655387	0.709581825772223	0.862887160550607	1.01624659698928	0.515539861087793	0.657840935731921	-0.0432975504329494	-0.434716216288114	0.100895170743421	0.181346479334856	0.0492580899016595	0.928294249420188	1.06918951093398	0.837852008225468	0.869391674453021	1.00605587168093	0.78169309935403	0.00583226199708097	0.0104559319659972	0.0101652303059255
259	0.405785764645593	0.3	0.526387132785846	0.399573589717726	0.653200675853966	0.32076135908104	0.353171560512506	0.272931480040696	0.433411640984317	0.49	0.29	0.84	0.302683969453132	0.391671088355009	0.480658207256885	0.531977212880432	0.688375054435136	0.844772895989839	0.520070946743707	0.673013028918123	0.825829738642367	0.526387132785846	0.620998323982373	0.0256920878015541	-0.350286100853039	0.100895170743421	0.181346479334856	0.0492580899016595	0.928294249420188	1.06918951093398	0.837852008225468	0.869391674453021	1.00605587168093	0.78169309935403	0.00583226199708097	0.0104559319659972	0.0101652303059255
259	0.405785764645593	0.3	0.544901101654468	0.41423607161161	0.675566131697326	0.442561509204023	0.44439564625237	0.366526230915885	0.522265061588856	0.45	0.28	0.79	0.426819013840363	0.517497781848844	0.608176549857324	0.775231234117433	0.939931050554747	1.10463086699206	0.760320381207623	0.921635100031907	1.08313572808798	0.544901101654468	0.610553609405015	-0.00825663623937519	-0.408449217171865	0.100895170743421	0.181346479334856	0.0492580899016595	0.928294249420188	1.06918951093398	0.837852008225468	0.869391674453021	1.00605587168093	0.78169309935403	0.00583226199708097	0.0104559319659972	0.0101652303059255
259	0.405785764645593	0.3	0.563483835555616	0.427858423536131	0.699109247575101	0.425638060652477	0.447865487563893	0.366637506786438	0.529093468341348	0.49	0.29	0.85	0.407532095050625	0.497820209524004	0.588108323997382	0.717321939470564	0.876243521774748	1.03516510407893	0.700223489025268	0.855012605788244	1.01051244332166	0.563483835555616	0.642086007604264	-0.0894612496661614	-0.45090679790812	0.100895170743421	0.181346479334856	0.0492580899016595	0.928294249420188	1.06918951093398	0.837852008225468	0.869391674453021	1.00605587168093	0.78169309935403	0.00583226199708097	0.0104559319659972	0.0101652303059255
259	0.405785764645593	0.3	0.59268511255352	0.450103737723913	0.735266487383127	0.470323749700227	0.501980898230599	0.418808457109042	0.585153339352157	0.51	0.28	0.8	0.455728372369751	0.546232851386223	0.636737330402695	0.791166350654932	0.948286474664444	1.10540659867396	0.774053000125615	0.927997114199752	1.08171836855145	0.59268511255352	0.630871677900489	0.0341500550648519	-0.335801884542159	0.100895170743421	0.181346479334856	0.0492580899016595	0.928294249420188	1.06918951093398	0.837852008225468	0.869391674453021	1.00605587168093	0.78169309935403	0.00583226199708097	0.0104559319659972	0.0101652303059255
259	0.405785764645593	0.3	0.597800904707902	0.454950367897774	0.74065144151803	0.421220627317172	0.493190958576048	0.402929515023754	0.583452402128342	0.52	0.34	0.81	0.430899247397095	0.527426274198211	0.623953300999328	0.739861823949817	0.905600479890687	1.07133913583156	0.739198080591795	0.904856054426562	1.07022934063234	0.597800904707902	0.659434478216103	0.000362281732293936	-0.334736545824706	0.100895170743421	0.181346479334856	0.0492580899016595	0.928294249420188	1.06918951093398	0.837852008225468	0.869391674453021	1.00605587168093	0.78169309935403	0.00583226199708097	0.0104559319659972	0.0101652303059255
259	0.405785764645593	0.3	0.599402386951423	0.457080927715587	0.74172384618726	0.404464223867073	0.455440765510013	0.369156574013056	0.541724957006971	0.47	0.3	0.74	0.419003846501442	0.516939006470213	0.614874166438985	0.747836554521203	0.922630874929135	1.09742519533707	0.744938662034059	0.919154159499091	1.09299371680727	0.599402386951423	0.594496689356789	-0.0627982480077895	-0.457219099198359	0.100895170743421	0.181346479334856	0.0492580899016595	0.928294249420188	1.06918951093398	0.837852008225468	0.869391674453021	1.00605587168093	0.78169309935403	0.00583226199708097	0.0104559319659972	0.0101652303059255
259	0.405785764645593	0.3	0.608037200830803	0.462448554511165	0.753625847150441	0.402807560974122	0.45824894455448	0.37113347572855	0.54536441338041	0.47	0.27	0.76	0.422659660971968	0.521869775195974	0.62107988941998	0.756064565573182	0.933534191462589	1.111003817352	0.743988519836389	0.918504525005198	1.0930701790691	0.608037200830803	0.586297526189173	-0.0429890687838453	-0.437867007209973	0.100895170743421	0.181346479334856	0.0492580899016595	0.928294249420188	1.06918951093398	0.837852008225468	0.869391674453021	1.00605587168093	0.78169309935403	0.00583226199708097	0.0104559319659972	0.0101652303059255
259	0.405785764645593	0.31	0.244270180529123	0.187002711594167	0.30153764946408	0.600582009206601	0.472543397746382	0.412376888763771	0.532709906728993	0.51	0.26	0.91	0.449620078209115	0.515220433639867	0.58082078907062	0.781555249188914	0.895585526350419	1.00961580351192	0.746674843193946	0.855572041928053	0.964461490986095	0.244270180529123	0.787249983502746	-0.0165478228873513	-0.364848195384878	0.100895170743421	0.181346479334856	0.0492580899016595	0.928294249420188	1.06918951093398	0.837852008225468	0.869391674453021	1.00605587168093	0.78169309935403	0.00583226199708097	0.0104559319659972	0.0101652303059255
259	0.405785764645593	0.31	0.254898607506019	0.195465456950925	0.314331758061113	0.56945141109685	0.507517659480566	0.438617636244101	0.576417682717032	0.46	0.29	0.92	0.508099146281749	0.587913636380724	0.667728126479699	0.919525407562217	1.06396857790546	1.2084117482487	0.888431725548406	1.02811652114075	1.16750363930961	0.254898607506019	0.800836185029873	0.0140994047869667	-0.325857285392458	0.100895170743421	0.181346479334856	0.0492580899016595	0.928294249420188	1.06918951093398	0.837852008225468	0.869391674453021	1.00605587168093	0.78169309935403	0.00583226199708097	0.0104559319659972	0.0101652303059255
259	0.405785764645593	0.31	0.28797457589669	0.220221182618369	0.35572796917501	0.560478392776609	0.493268024863256	0.425068852634085	0.561467197092427	0.49	0.28	0.81	0.47111778629987	0.546705171376399	0.622292556452927	0.827673846556127	0.960468030042098	1.09326221352807	0.808384781775026	0.937717563517664	1.06731108323118	0.28797457589669	0.748752874152437	0.00837016052057474	-0.357804731272181	0.100895170743421	0.181346479334856	0.0492580899016595	0.928294249420188	1.06918951093398	0.837852008225468	0.869391674453021	1.00605587168093	0.78169309935403	0.00583226199708097	0.0104559319659972	0.0101652303059255
259	0.405785764645593	0.31	0.291232880607013	0.222599702716583	0.359866058497443	0.497898006922468	0.454536548629775	0.383270931509081	0.52580216575047	0.51	0.28	0.96	0.417284431579588	0.494874538437648	0.572464645295708	0.724677877220712	0.859424897900066	0.99417191857942	0.69451383203776	0.82349827272418	0.952711925454467	0.291232880607013	0.80574523486747	0.00677325366636732	-0.30363649494663	0.100895170743421	0.181346479334856	0.0492580899016595	0.928294249420188	1.06918951093398	0.837852008225468	0.869391674453021	1.00605587168093	0.78169309935403	0.00583226199708097	0.0104559319659972	0.0101652303059255
259	0.405785764645593	0.31	0.293050767632619	0.224214896523886	0.361886638741352	0.506155159162952	0.48675581972185	0.41168865017505	0.56182298926865	0.56	0.33	1	0.420173019301514	0.496787225851746	0.573401432401978	0.701118696118567	0.828960442573285	0.956802189028003	0.682174284759222	0.806550957429146	0.930808939892596	0.293050767632619	0.845218222276604	0.0288600933479073	-0.25861380550187	0.100895170743421	0.181346479334856	0.0492580899016595	0.928294249420188	1.06918951093398	0.837852008225468	0.869391674453021	1.00605587168093	0.78169309935403	0.00583226199708097	0.0104559319659972	0.0101652303059255
259	0.405785764645593	0.31	0.303794602461053	0.232668376165087	0.37492082875702	0.637146955571273	0.552381753793382	0.48729833387384	0.617465173712924	0.55	0.31	0.96	0.5044816990089	0.571860124043328	0.639238549077756	0.849037019205119	0.962434149888659	1.0758312805722	0.823592994857353	0.933513107389162	1.04326629143003	0.303794602461053	0.861969208692501	0.0160726101008216	-0.277190133275536	0.100895170743421	0.181346479334856	0.0492580899016595	0.928294249420188	1.06918951093398	0.837852008225468	0.869391674453021	1.00605587168093	0.78169309935403	0.00583226199708097	0.0104559319659972	0.0101652303059255
259	0.405785764645593	0.31	0.328045048390425	0.250783982754229	0.405306114026621	0.515044306819196	0.515285985756002	0.437219877726033	0.593352093785971	0.55	0.34	0.92	0.454656030215387	0.535835383166746	0.617014736118104	0.767250349878047	0.904243775271077	1.04123720066411	0.756112289860337	0.891214854442911	1.02623351126203	0.328045048390425	0.831218953460575	-0.0134575233940569	-0.298685553406515	0.100895170743421	0.181346479334856	0.0492580899016595	0.928294249420188	1.06918951093398	0.837852008225468	0.869391674453021	1.00605587168093	0.78169309935403	0.00583226199708097	0.0104559319659972	0.0101652303059255
259	0.405785764645593	0.31	0.333079687255688	0.254582635990352	0.411576738521023	0.530060715217472	0.467872807379482	0.399091356425942	0.536654258333022	0.51	0.27	1	0.43216920800109	0.506651465522177	0.581133723043265	0.747941557491631	0.876845641041412	1.00574972459119	0.710143583594459	0.832732103942393	0.955081300466651	0.333079687255688	0.805189233928717	0.0261698596068879	-0.313868276335934	0.100895170743421	0.181346479334856	0.0492580899016595	0.928294249420188	1.06918951093398	0.837852008225468	0.869391674453021	1.00605587168093	0.78169309935403	0.00583226199708097	0.0104559319659972	0.0101652303059255
259	0.405785764645593	0.31	0.333299115078218	0.255405708396366	0.411192521760069	0.513706383034556	0.506468192650863	0.429532221367515	0.583404163934211	0.61	0.37	0.9	0.41738572287281	0.492146065383986	0.566906407895163	0.676941694386204	0.798192590521506	0.919443486656807	0.67422500949051	0.795021340618137	0.915756421092927	0.333299115078218	0.810161039418899	-0.0103582464521633	-0.299359818470412	0.100895170743421	0.181346479334856	0.0492580899016595	0.928294249420188	1.06918951093398	0.837852008225468	0.869391674453021	1.00605587168093	0.78169309935403	0.00583226199708097	0.0104559319659972	0.0101652303059255
259	0.405785764645593	0.31	0.343924523856424	0.263065813668398	0.42478323404445	0.516706603942334	0.458197717426264	0.389011146364457	0.527384288488071	0.48	0.27	0.84	0.438048606427218	0.515956608088199	0.59386460974918	0.77768344536868	0.91599632267164	1.0543091999746	0.75445290449353	0.888673998992135	1.02288889704685	0.343924523856424	0.773703269939462	0.0102777515088566	-0.338652791741783	0.100895170743421	0.181346479334856	0.0492580899016595	0.928294249420188	1.06918951093398	0.837852008225468	0.869391674453021	1.00605587168093	0.78169309935403	0.00583226199708097	0.0104559319659972	0.0101652303059255
259	0.405785764645593	0.31	0.362073995235302	0.27733694022585	0.446811050244755	0.527206898624757	0.481349283535579	0.410180291568949	0.552518275502209	0.4	0.25	0.81	0.511247654215754	0.599952501678478	0.688657349141202	0.975197006716729	1.14440013364278	1.31360326056883	0.939698691048966	1.10292969497086	1.26574442801066	0.362073995235302	0.697821379555305	-0.0224666060141919	-0.407674212583394	0.100895170743421	0.181346479334856	0.0492580899016595	0.928294249420188	1.06918951093398	0.837852008225468	0.869391674453021	1.00605587168093	0.78169309935403	0.00583226199708097	0.0104559319659972	0.0101652303059255
259	0.405785764645593	0.31	0.384983404799583	0.295686974725216	0.474279834873951	0.542025983483067	0.522283616817199	0.447328336828391	0.597238896806007	0.53	0.32	0.96	0.471792077898701	0.550846553960129	0.629901030021558	0.803104028557721	0.937673834145014	1.07224363973231	0.783253903851648	0.914332815534045	1.04575855649611	0.384983404799583	0.765628775398481	-0.00884169776142674	-0.316348859637978	0.100895170743421	0.181346479334856	0.0492580899016595	0.928294249420188	1.06918951093398	0.837852008225468	0.869391674453021	1.00605587168093	0.78169309935403	0.00583226199708097	0.0104559319659972	0.0101652303059255
259	0.405785764645593	0.31	0.38500527643659	0.295793490842114	0.474217062031065	0.589387651033744	0.494244128993563	0.429835735367133	0.558652522619992	0.53	0.3	0.95	0.45709589980364	0.525589071071575	0.594082242339511	0.782083373717176	0.899274034330904	1.01646469494463	0.758661916380801	0.872115420900764	0.985903465169759	0.38500527643659	0.754285773639757	-0.0222511564155803	-0.357625758673512	0.100895170743421	0.181346479334856	0.0492580899016595	0.928294249420188	1.06918951093398	0.837852008225468	0.869391674453021	1.00605587168093	0.78169309935403	0.00583226199708097	0.0104559319659972	0.0101652303059255
259	0.405785764645593	0.31	0.387498238536386	0.298280098296976	0.476716378775796	0.475708038193007	0.43796054737603	0.366175034732581	0.509746060019479	0.5	0.32	0.91	0.404688961738585	0.484024803409946	0.563360645081307	0.70964706947549	0.848767363996449	0.987887658517408	0.695515861528855	0.831760676671772	0.968749086154276	0.387498238536386	0.731729513467729	0.0267844937187087	-0.29374560386593	0.100895170743421	0.181346479334856	0.0492580899016595	0.928294249420188	1.06918951093398	0.837852008225468	0.869391674453021	1.00605587168093	0.78169309935403	0.00583226199708097	0.0104559319659972	0.0101652303059255
259	0.405785764645593	0.31	0.38871453461099	0.297558077333357	0.479870991888623	0.463612167458686	0.459916262135129	0.382679106182357	0.537153418087901	0.51	0.31	0.92	0.41482070076981	0.49854508143283	0.582269462095851	0.718385408625895	0.863379072883576	1.00837273714126	0.699751631682271	0.841112876806286	0.982361393460524	0.38871453461099	0.742597842136903	0.0292834395374495	-0.300595863228163	0.100895170743421	0.181346479334856	0.0492580899016595	0.928294249420188	1.06918951093398	0.837852008225468	0.869391674453021	1.00605587168093	0.78169309935403	0.00583226199708097	0.0104559319659972	0.0101652303059255
259	0.405785764645593	0.31	0.389997588183498	0.300189201988062	0.479805974378934	0.525704245210955	0.469443515656798	0.39982533287825	0.539061698435346	0.53	0.31	0.92	0.422632590614672	0.496222007097552	0.569811423580432	0.720416681577699	0.84585670773548	0.971296733893262	0.70357378534805	0.826000510806766	0.948444943160159	0.389997588183498	0.776459284177653	0.00149592525934696	-0.309779056043625	0.100895170743421	0.181346479334856	0.0492580899016595	0.928294249420188	1.06918951093398	0.837852008225468	0.869391674453021	1.00605587168093	0.78169309935403	0.00583226199708097	0.0104559319659972	0.0101652303059255
259	0.405785764645593	0.31	0.393898219406666	0.302044659063498	0.485751779749833	0.509011094586336	0.452502928581193	0.38311577518403	0.521890081978355	0.46	0.25	0.82	0.443029153604444	0.523267384008296	0.603505614412148	0.800801150693863	0.945836453030679	1.09087175536749	0.771598676140488	0.911555318902447	1.05154828366578	0.393898219406666	0.726175126311936	0.0823711215991482	-0.282743589675443	0.100895170743421	0.181346479334856	0.0492580899016595	0.928294249420188	1.06918951093398	0.837852008225468	0.869391674453021	1.00605587168093	0.78169309935403	0.00583226199708097	0.0104559319659972	0.0101652303059255
259	0.405785764645593	0.31	0.394210502903195	0.303376560740696	0.485044445065695	0.572846669325435	0.535877972863928	0.463630265573135	0.608125680154722	0.53	0.29	0.9	0.492452681039697	0.569191797952913	0.64593091486613	0.841958720586326	0.973161516677852	1.10436431276938	0.817566386473876	0.94491875586474	1.07238915275503	0.394210502903195	0.782785368617498	0.0717073851841064	-0.2375923533802	0.100895170743421	0.181346479334856	0.0492580899016595	0.928294249420188	1.06918951093398	0.837852008225468	0.869391674453021	1.00605587168093	0.78169309935403	0.00583226199708097	0.0104559319659972	0.0101652303059255
259	0.405785764645593	0.31	0.398650260663935	0.30603419155322	0.49126632977465	0.580537198051148	0.522527910824	0.453181074113428	0.591874747534573	0.5	0.27	0.84	0.497583621811747	0.573725041086899	0.649866460362052	0.868845281313375	1.00179803528233	1.13475078925129	0.841317473649633	0.970379223850894	1.09912731327738	0.398650260663935	0.710538404144311	-0.0291884010607301	-0.388399063024447	0.100895170743421	0.181346479334856	0.0492580899016595	0.928294249420188	1.06918951093398	0.837852008225468	0.869391674453021	1.00605587168093	0.78169309935403	0.00583226199708097	0.0104559319659972	0.0101652303059255
259	0.405785764645593	0.31	0.400153892879824	0.306706169740976	0.493601616018673	0.532314646026135	0.49168587104577	0.419730060874891	0.563641681216649	0.42	0.24	0.77	0.511667834949275	0.599384863187405	0.687101891425535	0.960103271310025	1.12469717385497	1.28929107639991	0.930408356841691	1.08979147922678	1.24945239070512	0.400153892879824	0.644135656793956	0.0681585713941058	-0.338832410855491	0.100895170743421	0.181346479334856	0.0492580899016595	0.928294249420188	1.06918951093398	0.837852008225468	0.869391674453021	1.00605587168093	0.78169309935403	0.00583226199708097	0.0104559319659972	0.0101652303059255
259	0.405785764645593	0.31	0.403121805821506	0.309675799798973	0.496567811844038	0.505661055514491	0.491297454073636	0.415454955044537	0.567139953102736	0.5	0.31	0.79	0.456001190345312	0.539245521448127	0.622489852550942	0.796056268742173	0.941378634154121	1.08670099956607	0.791153676601714	0.935490571233397	1.0800659290036	0.403121805821506	0.707871067584456	0.0405476813167712	-0.305041242025824	0.100895170743421	0.181346479334856	0.0492580899016595	0.928294249420188	1.06918951093398	0.837852008225468	0.869391674453021	1.00605587168093	0.78169309935403	0.00583226199708097	0.0104559319659972	0.0101652303059255
259	0.405785764645593	0.31	0.404689670238011	0.310757449079055	0.498621891396966	0.424864608582522	0.512068590659222	0.419049226169579	0.605087955148864	0.48	0.28	0.74	0.47478777343318	0.580179823326465	0.68557187321975	0.84638672773817	1.03426526469748	1.2221438016568	0.837985249597678	1.02366145119304	1.21013899915904	0.404689670238011	0.669008752394691	0.0140061601997339	-0.355624917617457	0.100895170743421	0.181346479334856	0.0492580899016595	0.928294249420188	1.06918951093398	0.837852008225468	0.869391674453021	1.00605587168093	0.78169309935403	0.00583226199708097	0.0104559319659972	0.0101652303059255
259	0.405785764645593	0.31	0.410662914714154	0.314323365855208	0.507002463573101	0.499663677288244	0.508609155290935	0.429146740036844	0.588071570545026	0.49	0.27	0.77	0.478290280499045	0.566852297485934	0.655414314472823	0.843348919869253	0.9995065597222	1.15566419957515	0.825290736064904	0.978343224612247	1.1311648610199	0.410662914714154	0.691506104822415	0.0209445476722837	-0.357872541565407	0.100895170743421	0.181346479334856	0.0492580899016595	0.928294249420188	1.06918951093398	0.837852008225468	0.869391674453021	1.00605587168093	0.78169309935403	0.00583226199708097	0.0104559319659972	0.0101652303059255
259	0.405785764645593	0.31	0.412763682478988	0.316546814671528	0.508980550286448	0.624571298177946	0.620236678776654	0.545158171119827	0.69531518643348	0.47	0.29	0.85	0.621489166933394	0.707079884728922	0.79267060252445	1.11251513693093	1.26572934273625	1.41894354854157	1.0845123117484	1.23408119245619	1.38336722260285	0.412763682478988	0.708649699383843	-0.031996724668884	-0.386491640223305	0.100895170743421	0.181346479334856	0.0492580899016595	0.928294249420188	1.06918951093398	0.837852008225468	0.869391674453021	1.00605587168093	0.78169309935403	0.00583226199708097	0.0104559319659972	0.0101652303059255
259	0.405785764645593	0.31	0.413840202048278	0.317113507661198	0.510566896435357	0.474505254835433	0.479428032667464	0.400655907693839	0.558200157641088	0.57	0.29	0.93	0.405792746233592	0.485574814352076	0.56535688247056	0.674054275301209	0.806578684884124	0.939103094467038	0.651488082959638	0.779576210469388	0.907761059421085	0.413840202048278	0.770312083217971	-0.0674481309327918	-0.366776469133322	0.100895170743421	0.181346479334856	0.0492580899016595	0.928294249420188	1.06918951093398	0.837852008225468	0.869391674453021	1.00605587168093	0.78169309935403	0.00583226199708097	0.0104559319659972	0.0101652303059255
259	0.405785764645593	0.31	0.41767267842395	0.320712632548742	0.514632724299158	0.545634662469099	0.533428506778991	0.45742855742288	0.609428456135101	0.53	0.3	1.05	0.487086380970563	0.568013860650393	0.648941340330222	0.834089642835237	0.972670344860212	1.11125104688519	0.796431752169779	0.928800912173674	1.06098543519183	0.41767267842395	0.803367251559661	-0.0462186804310095	-0.351680381647391	0.100895170743421	0.181346479334856	0.0492580899016595	0.928294249420188	1.06918951093398	0.837852008225468	0.869391674453021	1.00605587168093	0.78169309935403	0.00583226199708097	0.0104559319659972	0.0101652303059255
259	0.405785764645593	0.31	0.423712335421147	0.324694911732518	0.522729759109776	0.549916080254023	0.531367441928709	0.456312560849674	0.606422323007744	0.53	0.29	0.88	0.48595953016343	0.565890783157484	0.645822036151538	0.83222586933043	0.969111458316154	1.10599704730188	0.809344677849253	0.942603359004295	1.07582248013886	0.423712335421147	0.711054041391201	0.000784954069474038	-0.338006613995307	0.100895170743421	0.181346479334856	0.0492580899016595	0.928294249420188	1.06918951093398	0.837852008225468	0.869391674453021	1.00605587168093	0.78169309935403	0.00583226199708097	0.0104559319659972	0.0101652303059255
259	0.405785764645593	0.31	0.42857932485119	0.329307900284836	0.527850749417545	0.535319413356367	0.499797893806401	0.427095175192443	0.572500612420359	0.52	0.31	0.97	0.456430705848439	0.53412709555623	0.611823485264021	0.783363903970006	0.916712835989668	1.05006176800933	0.758236506525821	0.887352701216761	1.0164668325739	0.42857932485119	0.789846053030957	0.0735317322776482	-0.23349655858302	0.100895170743421	0.181346479334856	0.0492580899016595	0.928294249420188	1.06918951093398	0.837852008225468	0.869391674453021	1.00605587168093	0.78169309935403	0.00583226199708097	0.0104559319659972	0.0101652303059255
259	0.405785764645593	0.31	0.43179869746517	0.331131792311327	0.532465602619013	0.546195514488536	0.518339304325714	0.444572676499676	0.592105932151752	0.52	0.3	0.92	0.474275122898615	0.552970189706293	0.631665256513971	0.81309407611177	0.948008368578722	1.08292266104567	0.790363322973925	0.921598550664048	1.05272539602445	0.43179869746517	0.708797281741877	-0.0264107348813456	-0.372802203015662	0.100895170743421	0.181346479334856	0.0492580899016595	0.928294249420188	1.06918951093398	0.837852008225468	0.869391674453021	1.00605587168093	0.78169309935403	0.00583226199708097	0.0104559319659972	0.0101652303059255
259	0.405785764645593	0.31	0.434696363862348	0.333352924268992	0.536039803455703	0.393456346387187	0.425886339486276	0.343327814387969	0.508444864584584	0.55	0.34	0.98	0.353881495082904	0.438977817225374	0.524074139367843	0.594005830690141	0.736843792621639	0.879681754553137	0.582208292034079	0.722287534410726	0.862417610536626	0.434696363862348	0.784615322962849	0.0298656806897589	-0.248842785875576	0.100895170743421	0.181346479334856	0.0492580899016595	0.928294249420188	1.06918951093398	0.837852008225468	0.869391674453021	1.00605587168093	0.78169309935403	0.00583226199708097	0.0104559319659972	0.0101652303059255
259	0.405785764645593	0.31	0.437737072954676	0.33685254214734	0.538621603762011	0.499661287202955	0.469368808103464	0.396036747450946	0.542700868755982	0.5	0.3	0.84	0.435579010260147	0.516232905649784	0.596886801039422	0.761414378292802	0.902401510749704	1.04338864320661	0.749659886496142	0.888467561067108	1.02796825884143	0.437737072954676	0.72636938052464	-0.0301135762620982	-0.355931271513919	0.100895170743421	0.181346479334856	0.0492580899016595	0.928294249420188	1.06918951093398	0.837852008225468	0.869391674453021	1.00605587168093	0.78169309935403	0.00583226199708097	0.0104559319659972	0.0101652303059255
259	0.405785764645593	0.31	0.440175628109872	0.337500409472677	0.542850846747068	0.445369429059241	0.406684984001207	0.335827569843556	0.477542398158858	0.48	0.26	0.85	0.376810326600951	0.456314833581368	0.535819340561785	0.667374820272099	0.808186529270373	0.948998238268647	0.643141788694836	0.778827290457469	0.914481710585824	0.440175628109872	0.700337788829899	-0.0284760483104291	-0.393025672283915	0.100895170743421	0.181346479334856	0.0492580899016595	0.928294249420188	1.06918951093398	0.837852008225468	0.869391674453021	1.00605587168093	0.78169309935403	0.00583226199708097	0.0104559319659972	0.0101652303059255
259	0.405785764645593	0.31	0.443415334580088	0.341324058721175	0.545506610439001	0.544927235260534	0.525997035728998	0.450948897418422	0.601045174039575	0.5	0.25	0.91	0.492804886814044	0.574818812377392	0.65683273794074	0.857886373721096	1.0006581502979	1.14342992687471	0.814678685130527	0.950119538657395	1.08599043455833	0.443415334580088	0.729802577030626	-0.0264759432198659	-0.372485083203418	0.100895170743421	0.181346479334856	0.0492580899016595	0.928294249420188	1.06918951093398	0.837852008225468	0.869391674453021	1.00605587168093	0.78169309935403	0.00583226199708097	0.0104559319659972	0.0101652303059255
259	0.405785764645593	0.31	0.449084629294063	0.343601219766884	0.554568038821242	0.502706051772641	0.459268007121561	0.38794967383297	0.530586340410152	0.46	0.25	0.79	0.448482728467232	0.530929094221296	0.61337545997536	0.810489605395854	0.959485136783894	1.10848066817194	0.78577637961621	0.930390785970022	1.0745459212739	0.449084629294063	0.658005718374569	0.0541599389937776	-0.340291723436031	0.100895170743421	0.181346479334856	0.0492580899016595	0.928294249420188	1.06918951093398	0.837852008225468	0.869391674453021	1.00605587168093	0.78169309935403	0.00583226199708097	0.0104559319659972	0.0101652303059255
259	0.405785764645593	0.31	0.449568616596182	0.345039133707206	0.554098099485158	0.516922282491511	0.484172608553469	0.411095466584278	0.55724975052266	0.47	0.28	0.82	0.470313916006397	0.553917846489147	0.637521776971896	0.84391637616672	0.993932617755745	1.14394885934477	0.823398884116	0.969689816629398	1.11615606788014	0.449568616596182	0.692273724277662	-0.0298525077870995	-0.402904222407457	0.100895170743421	0.181346479334856	0.0492580899016595	0.928294249420188	1.06918951093398	0.837852008225468	0.869391674453021	1.00605587168093	0.78169309935403	0.00583226199708097	0.0104559319659972	0.0101652303059255
259	0.405785764645593	0.31	0.454212620292635	0.347920153098217	0.560505087487053	0.467237283231641	0.482708505442563	0.402232098097422	0.563184912787705	0.47	0.27	0.81	0.458588391236355	0.550340258756264	0.642092126276174	0.820954872100465	0.98520705140599	1.14945923071152	0.801277268973865	0.961763270071777	1.12204252755257	0.454212620292635	0.680537057824076	-0.0111202807449503	-0.3749072423589	0.100895170743421	0.181346479334856	0.0492580899016595	0.928294249420188	1.06918951093398	0.837852008225468	0.869391674453021	1.00605587168093	0.78169309935403	0.00583226199708097	0.0104559319659972	0.0101652303059255
259	0.405785764645593	0.31	0.457086489352694	0.351389613602652	0.562783365102736	0.515078673772511	0.470854421808061	0.399524627359223	0.5421842162569	0.5	0.29	0.87	0.438772255737107	0.517109190855354	0.5954461259736	0.766268763803695	0.903075833185024	1.03988290256635	0.74594133127739	0.879291108878735	1.01264453661236	0.457086489352694	0.689356824515854	0.0014642625787665	-0.37460426956758	0.100895170743421	0.181346479334856	0.0492580899016595	0.928294249420188	1.06918951093398	0.837852008225468	0.869391674453021	1.00605587168093	0.78169309935403	0.00583226199708097	0.0104559319659972	0.0101652303059255
259	0.405785764645593	0.31	0.457976445016258	0.351508742317905	0.564444147714612	0.545093617724045	0.535625426811035	0.459229164132978	0.612021689489092	0.48	0.27	0.84	0.516820320144074	0.602797309453165	0.688774298762257	0.917177650213911	1.06975712503989	1.22233659986588	0.889434213491541	1.0371746851548	1.18484339756101	0.457976445016258	0.646898114010113	0.0182969733064907	-0.373647115908767	0.100895170743421	0.181346479334856	0.0492580899016595	0.928294249420188	1.06918951093398	0.837852008225468	0.869391674453021	1.00605587168093	0.78169309935403	0.00583226199708097	0.0104559319659972	0.0101652303059255
259	0.405785764645593	0.31	0.458473080116513	0.352676967801759	0.564269192431268	0.517096483830077	0.512638609409764	0.435292020579418	0.58998519824011	0.42	0.24	0.7	0.532116700903128	0.626667967015771	0.721219233128413	1.00050800203706	1.17828723390082	1.35606646576458	0.980876436118888	1.15535476272889	1.32982864666811	0.458473080116513	0.643874835702322	-0.00478422199024028	-0.419736353556499	0.100895170743421	0.181346479334856	0.0492580899016595	0.928294249420188	1.06918951093398	0.837852008225468	0.869391674453021	1.00605587168093	0.78169309935403	0.00583226199708097	0.0104559319659972	0.0101652303059255
259	0.405785764645593	0.31	0.458503150403975	0.351585797352294	0.565420503455656	0.489630618904004	0.455498013331531	0.382890766329306	0.528105260333757	0.51	0.3	0.86	0.417534909657331	0.496711695789249	0.575888481921167	0.725854393866887	0.863497538851525	1.00114068383616	0.710167933861144	0.844696453596697	0.97945118521774	0.458503150403975	0.669009752660344	0.00650357963077737	-0.351287795144989	0.100895170743421	0.181346479334856	0.0492580899016595	0.928294249420188	1.06918951093398	0.837852008225468	0.869391674453021	1.00605587168093	0.78169309935403	0.00583226199708097	0.0104559319659972	0.0101652303059255
259	0.405785764645593	0.31	0.460697355619965	0.353406598636184	0.567988112603746	0.46395498592262	0.479351828689528	0.398906180130479	0.559797477248577	0.57	0.29	0.88	0.404066417837948	0.485552708757966	0.567038999677984	0.671231665647339	0.806595992814967	0.941960319982596	0.653142240609053	0.784881753393406	0.916390663383071	0.460697355619965	0.768186462733175	-0.00866016460845594	-0.325801288712346	0.100895170743421	0.181346479334856	0.0492580899016595	0.928294249420188	1.06918951093398	0.837852008225468	0.869391674453021	1.00605587168093	0.78169309935403	0.00583226199708097	0.0104559319659972	0.0101652303059255
259	0.405785764645593	0.31	0.463042399754879	0.355801417228244	0.570283382281513	0.495616997940106	0.448834290345786	0.378140931731641	0.519527648959931	0.51	0.29	0.85	0.4100298277181	0.486684807967481	0.563339788216862	0.710230601754225	0.843008046392731	0.975785491031237	0.692699757920782	0.821942261307383	0.951465899934057	0.463042399754879	0.700562544031743	0.0148358355935332	-0.34021451173594	0.100895170743421	0.181346479334856	0.0492580899016595	0.928294249420188	1.06918951093398	0.837852008225468	0.869391674453021	1.00605587168093	0.78169309935403	0.00583226199708097	0.0104559319659972	0.0101652303059255
259	0.405785764645593	0.31	0.46365643911153	0.355126134678831	0.572186743544229	0.580437222846597	0.547515889912149	0.474837878265576	0.620193901558722	0.5	0.31	0.85	0.520107923168683	0.599714903630311	0.679321884091938	0.906762121768355	1.04554984503775	1.18433756830715	0.892831355121018	1.029416762627	1.16623815116027	0.46365643911153	0.705016170561588	0.0344274477743474	-0.32103838815071	0.100895170743421	0.181346479334856	0.0492580899016595	0.928294249420188	1.06918951093398	0.837852008225468	0.869391674453021	1.00605587168093	0.78169309935403	0.00583226199708097	0.0104559319659972	0.0101652303059255
259	0.405785764645593	0.31	0.464621216091151	0.357243423739189	0.571999008443114	0.429692273009918	0.458400910593252	0.375947848452549	0.540853972733956	0.5	0.27	0.87	0.412121311987273	0.502507955471639	0.592894598956004	0.718870495311073	0.87653351656516	1.03419653781925	0.693037956756627	0.844975364251451	0.997110544879281	0.464621216091151	0.711487860959327	-0.0407423167201793	-0.393828335018549	0.100895170743421	0.181346479334856	0.0492580899016595	0.928294249420188	1.06918951093398	0.837852008225468	0.869391674453021	1.00605587168093	0.78169309935403	0.00583226199708097	0.0104559319659972	0.0101652303059255
259	0.405785764645593	0.31	0.466748073866553	0.357325663543159	0.576170484189947	0.514006167855607	0.540125653919498	0.458126101806072	0.622125206032923	0.53	0.27	0.84	0.488265756067166	0.575659976025362	0.663054195983557	0.836577195102269	0.98631534587834	1.13605349665441	0.811074237887596	0.956228729415215	1.10128287208449	0.466748073866553	0.703770066058957	-0.0515429378221143	-0.399055527340012	0.100895170743421	0.181346479334856	0.0492580899016595	0.928294249420188	1.06918951093398	0.837852008225468	0.869391674453021	1.00605587168093	0.78169309935403	0.00583226199708097	0.0104559319659972	0.0101652303059255
259	0.405785764645593	0.31	0.467042181968714	0.357025362205344	0.577059001732084	0.481386137655512	0.455042086763454	0.38130053055872	0.528783642968188	0.48	0.24	0.83	0.431330240603768	0.51474728472295	0.598164328842131	0.768095370612599	0.916641054143723	1.06518673767485	0.735020979080403	0.877198791319725	1.01924110797354	0.467042181968714	0.644684189305853	0.0604884563189647	-0.333073530459021	0.100895170743421	0.181346479334856	0.0492580899016595	0.928294249420188	1.06918951093398	0.837852008225468	0.869391674453021	1.00605587168093	0.78169309935403	0.00583226199708097	0.0104559319659972	0.0101652303059255
259	0.405785764645593	0.31	0.467942640705592	0.35767359637062	0.578211685040564	0.462804514397772	0.512389636112731	0.426200370097696	0.598578902127766	0.55	0.34	0.87	0.439463512489188	0.528334945362768	0.617206378236349	0.737822948830107	0.887030746078474	1.03623854332684	0.731633417297577	0.879697680113412	1.02763427392484	0.467942640705592	0.702587945939077	0.0554480589830536	-0.263566290856486	0.100895170743421	0.181346479334856	0.0492580899016595	0.928294249420188	1.06918951093398	0.837852008225468	0.869391674453021	1.00605587168093	0.78169309935403	0.00583226199708097	0.0104559319659972	0.0101652303059255
259	0.405785764645593	0.31	0.47368240974461	0.364175806409473	0.583189013079747	0.419824185257115	0.438384598337626	0.357923337671971	0.518845859003281	0.46	0.28	0.71	0.415159485436736	0.508487447208703	0.60181540898067	0.752000128938947	0.921049956169314	1.09009978339968	0.746791872641662	0.91488931599588	1.08265325134526	0.47368240974461	0.62594120376929	-0.0341666382667548	-0.418426524520043	0.100895170743421	0.181346479334856	0.0492580899016595	0.928294249420188	1.06918951093398	0.837852008225468	0.869391674453021	1.00605587168093	0.78169309935403	0.00583226199708097	0.0104559319659972	0.0101652303059255
259	0.405785764645593	0.31	0.476135395949608	0.364447505342668	0.587823286556547	0.414854858525659	0.412827734949519	0.336278996167005	0.489376473732032	0.45	0.26	0.83	0.39360488891796	0.483202985048644	0.572801081179327	0.717450468583891	0.880767027557278	1.04408358653067	0.693600848271758	0.851243414866353	1.00915018709897	0.476135395949608	0.658342970231159	0.0474119377413159	-0.330790484736799	0.100895170743421	0.181346479334856	0.0492580899016595	0.928294249420188	1.06918951093398	0.837852008225468	0.869391674453021	1.00605587168093	0.78169309935403	0.00583226199708097	0.0104559319659972	0.0101652303059255
259	0.405785764645593	0.31	0.478442470130626	0.368059550489774	0.588825389771479	0.487910572117972	0.492377202981487	0.413620742583561	0.571133663379413	0.48	0.3	0.96	0.468255724179649	0.55741509072183	0.646574457264011	0.834286276969418	0.993140578429894	1.15199487989037	0.806422584800171	0.959965450965548	1.11357575331142	0.478442470130626	0.691601069806244	0.0138483940867114	-0.34494032645272	0.100895170743421	0.181346479334856	0.0492580899016595	0.928294249420188	1.06918951093398	0.837852008225468	0.869391674453021	1.00605587168093	0.78169309935403	0.00583226199708097	0.0104559319659972	0.0101652303059255
259	0.405785764645593	0.31	0.479212219660394	0.367856545327964	0.590567893992824	0.436768826579426	0.42372883792197	0.348602709469663	0.498854966374277	0.47	0.3	0.83	0.397131060584093	0.482715361162909	0.568299661741726	0.710555700693688	0.863685029275337	1.01681435785699	0.699358027900241	0.850218058515396	1.00066834487216	0.479212219660394	0.679943418318876	0.0268073575475343	-0.326133853631527	0.100895170743421	0.181346479334856	0.0492580899016595	0.928294249420188	1.06918951093398	0.837852008225468	0.869391674453021	1.00605587168093	0.78169309935403	0.00583226199708097	0.0104559319659972	0.0101652303059255
259	0.405785764645593	0.31	0.48149405412593	0.370185275683241	0.592802832568618	0.458639748162434	0.467582634644337	0.388268393597253	0.546896875691421	0.5	0.29	0.96	0.427514864865443	0.514846251098034	0.602177637330624	0.747862857147491	0.900633919382048	1.0534049816166	0.719484827170326	0.866371645944275	1.01315510585144	0.48149405412593	0.736521156749494	0.00503769292707275	-0.319323975933547	0.100895170743421	0.181346479334856	0.0492580899016595	0.928294249420188	1.06918951093398	0.837852008225468	0.869391674453021	1.00605587168093	0.78169309935403	0.00583226199708097	0.0104559319659972	0.0101652303059255
259	0.405785764645593	0.31	0.482761972984874	0.371316107108614	0.594207838861134	0.454204175952139	0.455010833673356	0.377136070021997	0.532885597324715	0.56	0.31	0.97	0.384925897757365	0.464409181627278	0.543892465497192	0.642321276120416	0.774954088365608	0.907586900610799	0.622740867627637	0.751286530680944	0.880154367320765	0.482761972984874	0.73546313386404	0.033537732205745	-0.270450944644539	0.100895170743421	0.181346479334856	0.0492580899016595	0.928294249420188	1.06918951093398	0.837852008225468	0.869391674453021	1.00605587168093	0.78169309935403	0.00583226199708097	0.0104559319659972	0.0101652303059255
259	0.405785764645593	0.31	0.483836425835966	0.371236851452819	0.596436000219113	0.469032602344437	0.479818716961818	0.400111974806636	0.559525459116999	0.51	0.32	0.86	0.434306263546302	0.520824887193082	0.607343510839863	0.752781949579589	0.902744461406965	1.05270697323434	0.741929370200428	0.88963777228067	1.0373717430272	0.483836425835966	0.710535536039623	0.0227009296614402	-0.309198078922313	0.100895170743421	0.181346479334856	0.0492580899016595	0.928294249420188	1.06918951093398	0.837852008225468	0.869391674453021	1.00605587168093	0.78169309935403	0.00583226199708097	0.0104559319659972	0.0101652303059255
259	0.405785764645593	0.31	0.485881942018444	0.373227903197509	0.598535980839378	0.439417253238996	0.48096708138028	0.396150234003226	0.565783928757334	0.52	0.32	0.9	0.423854552406794	0.514602970041868	0.605351387676941	0.727987428214598	0.883851525446935	1.03971562267927	0.714180546317555	0.867148438513905	1.01985320260763	0.485881942018444	0.727828608909298	-0.0499188797243453	-0.369563198292674	0.100895170743421	0.181346479334856	0.0492580899016595	0.928294249420188	1.06918951093398	0.837852008225468	0.869391674453021	1.00605587168093	0.78169309935403	0.00583226199708097	0.0104559319659972	0.0101652303059255
259	0.405785764645593	0.31	0.487671503320728	0.373937352902729	0.601405653738727	0.452636579651222	0.432101540064289	0.357913425000904	0.506289655127674	0.5	0.29	0.78	0.395113477494572	0.4770124007646	0.558911324034627	0.69234769176075	0.835857173753738	0.979366655746727	0.684119545251608	0.825971228532011	0.967794302639959	0.487671503320728	0.672093639227805	0.00632313551247888	-0.368474326015143	0.100895170743421	0.181346479334856	0.0492580899016595	0.928294249420188	1.06918951093398	0.837852008225468	0.869391674453021	1.00605587168093	0.78169309935403	0.00583226199708097	0.0104559319659972	0.0101652303059255
259	0.405785764645593	0.31	0.488269278507357	0.374406953593959	0.602131603420755	0.527553332146283	0.506192462788789	0.431402322879401	0.580982602698178	0.45	0.26	0.8	0.505135538719258	0.592708450617043	0.680281362514829	0.920988414265002	1.0806557333885	1.24032305251201	0.894343394232237	1.04924609478488	1.20394113480222	0.488269278507357	0.665280454790804	-0.070649034826804	-0.461563114096014	0.100895170743421	0.181346479334856	0.0492580899016595	0.928294249420188	1.06918951093398	0.837852008225468	0.869391674453021	1.00605587168093	0.78169309935403	0.00583226199708097	0.0104559319659972	0.0101652303059255
259	0.405785764645593	0.31	0.494613255739548	0.378468627844515	0.61075788363458	0.392584083920998	0.435854612221434	0.351209117602982	0.520500106839885	0.48	0.27	0.92	0.395899931975078	0.491316434229224	0.586732936483371	0.703351404251902	0.872867298115415	1.04238319197893	0.67590102057647	0.83881973899733	1.00145057747033	0.494613255739548	0.682722006974883	-0.0130130017040923	-0.362897193841254	0.100895170743421	0.181346479334856	0.0492580899016595	0.928294249420188	1.06918951093398	0.837852008225468	0.869391674453021	1.00605587168093	0.78169309935403	0.00583226199708097	0.0104559319659972	0.0101652303059255
259	0.405785764645593	0.31	0.495234838986042	0.380763514439491	0.609706163532594	0.480704283699797	0.483529286938878	0.405064171234431	0.561994402643325	0.48	0.33	0.75	0.454184441391478	0.542164661010351	0.630144880629224	0.804047161071682	0.959799404803968	1.11555164853625	0.806154295342614	0.96222686100197	1.11846134956412	0.495234838986042	0.675774518379454	-0.0566381993959562	-0.421614202934601	0.100895170743421	0.181346479334856	0.0492580899016595	0.928294249420188	1.06918951093398	0.837852008225468	0.869391674453021	1.00605587168093	0.78169309935403	0.00583226199708097	0.0104559319659972	0.0101652303059255
259	0.405785764645593	0.31	0.495944281375775	0.381009388414387	0.610879174337162	0.518913179235021	0.510353020925986	0.433630912248671	0.587075129603301	0.41	0.27	0.8	0.538191976972654	0.633414024525565	0.728636072078476	1.02334724361764	1.20440757908201	1.38546791454638	0.998120551203237	1.17487421263494	1.35142308687097	0.495944281375775	0.663773128838651	-0.0257236314259886	-0.419295968384143	0.100895170743421	0.181346479334856	0.0492580899016595	0.928294249420188	1.06918951093398	0.837852008225468	0.869391674453021	1.00605587168093	0.78169309935403	0.00583226199708097	0.0104559319659972	0.0101652303059255
259	0.405785764645593	0.31	0.501418910780462	0.384510600525963	0.61832722103496	0.480477778495318	0.450273442161409	0.377171787961296	0.523375096361522	0.56	0.32	0.93	0.386920743699975	0.461911894447731	0.536903045195486	0.647610222623321	0.773126976690638	0.898643730757955	0.633235701554981	0.755964115954709	0.878706500421819	0.501418910780462	0.711286870457755	-0.0237481058255801	-0.346807621986409	0.100895170743421	0.181346479334856	0.0492580899016595	0.928294249420188	1.06918951093398	0.837852008225468	0.869391674453021	1.00605587168093	0.78169309935403	0.00583226199708097	0.0104559319659972	0.0101652303059255
259	0.405785764645593	0.31	0.506816314584658	0.388423460244181	0.625209168925135	0.450076890887866	0.449203895008982	0.371679818302753	0.52672797171521	0.47	0.26	0.75	0.42499442988172	0.513638739202365	0.60228304852301	0.762321467637404	0.921324633862017	1.08032780008663	0.746305178092571	0.901990336312121	1.05770246572034	0.506816314584658	0.62946151786768	0.0155467957565916	-0.379196807679251	0.100895170743421	0.181346479334856	0.0492580899016595	0.928294249420188	1.06918951093398	0.837852008225468	0.869391674453021	1.00605587168093	0.78169309935403	0.00583226199708097	0.0104559319659972	0.0101652303059255
259	0.405785764645593	0.31	0.512200875036177	0.393008514939001	0.631393235133353	0.413437027685772	0.438999546376547	0.357359701628703	0.520639391124391	0.52	0.3	0.93	0.384983517113885	0.472934101425465	0.560884685737045	0.664093909392359	0.815808060186876	0.967522210981393	0.643622174469517	0.790594346101707	0.937826479506043	0.512200875036177	0.691898813308887	-0.00350328843607046	-0.346749360537342	0.100895170743421	0.181346479334856	0.0492580899016595	0.928294249420188	1.06918951093398	0.837852008225468	0.869391674453021	1.00605587168093	0.78169309935403	0.00583226199708097	0.0104559319659972	0.0101652303059255
259	0.405785764645593	0.31	0.517012196630491	0.395502981442198	0.638521411818783	0.511108095253425	0.48996468402009	0.415147685287539	0.56478168275264	0.52	0.27	1	0.444727617094814	0.52487544579213	0.605023274489446	0.764429384645395	0.902193159631942	1.03995693461849	0.725470126529457	0.856292983973404	0.986856791915662	0.517012196630491	0.726923718994515	-0.00324216855103481	-0.349425612389786	0.100895170743421	0.181346479334856	0.0492580899016595	0.928294249420188	1.06918951093398	0.837852008225468	0.869391674453021	1.00605587168093	0.78169309935403	0.00583226199708097	0.0104559319659972	0.0101652303059255
259	0.405785764645593	0.31	0.517613034843758	0.398053802879372	0.637172266808144	0.435861863683358	0.483870245122987	0.397922859211731	0.569817631034243	0.51	0.3	0.89	0.430901523570574	0.523971973479968	0.617042423389363	0.745745036655219	0.906818558753898	1.06789208085258	0.72944941460664	0.886742064164389	1.04429069172293	0.517613034843758	0.709006285153228	-0.0734435957154046	-0.40966443570028	0.100895170743421	0.181346479334856	0.0492580899016595	0.928294249420188	1.06918951093398	0.837852008225468	0.869391674453021	1.00605587168093	0.78169309935403	0.00583226199708097	0.0104559319659972	0.0101652303059255
259	0.405785764645593	0.31	0.529143931208242	0.405940690594614	0.652347171821869	0.533855996293067	0.533216033426467	0.455423726644401	0.611008340208534	0.49	0.31	0.9	0.504892033038244	0.591134171135279	0.677376309232313	0.88716007222146	1.03869857244751	1.19023707267356	0.867648536768272	1.0158650612299	1.16400067000618	0.529143931208242	0.692111069213734	0.0135064862048586	-0.328950630106781	0.100895170743421	0.181346479334856	0.0492580899016595	0.928294249420188	1.06918951093398	0.837852008225468	0.869391674453021	1.00605587168093	0.78169309935403	0.00583226199708097	0.0104559319659972	0.0101652303059255
259	0.405785764645593	0.31	0.535399577801809	0.410952197434181	0.659846958169436	0.368081827393449	0.419430581639744	0.333627321680701	0.505233841598786	0.5	0.31	0.9	0.365064247947577	0.458952549452982	0.552840850958388	0.636040817075133	0.799619672958795	0.963198528842457	0.622392118181367	0.782699430214228	0.942885102268196	0.535399577801809	0.702582853452342	-0.0415428799769118	-0.364925817126494	0.100895170743421	0.181346479334856	0.0492580899016595	0.928294249420188	1.06918951093398	0.837852008225468	0.869391674453021	1.00605587168093	0.78169309935403	0.00583226199708097	0.0104559319659972	0.0101652303059255
259	0.405785764645593	0.31	0.538436807173781	0.413683747970864	0.663189866376698	0.494167377965755	0.508101484283541	0.427840902019603	0.588362066547479	0.52	0.29	0.91	0.457682347308763	0.543541019337376	0.629399691365989	0.786002636992899	0.933452375922138	1.08090211485138	0.762070607050083	0.904879726619392	1.04763253150959	0.538436807173781	0.692953460279089	0.00967559716824769	-0.344508381155583	0.100895170743421	0.181346479334856	0.0492580899016595	0.928294249420188	1.06918951093398	0.837852008225468	0.869391674453021	1.00605587168093	0.78169309935403	0.00583226199708097	0.0104559319659972	0.0101652303059255
259	0.405785764645593	0.31	0.540774439363261	0.415414736943927	0.666134141782594	0.449754510475144	0.496893328560009	0.411083090021944	0.582703567098074	0.61	0.31	0.9	0.399067572893262	0.482369670337722	0.565671767782181	0.646875676039524	0.781905691656222	0.916935707272921	0.632047135751409	0.764026227363668	0.896042514813157	0.540774439363261	0.730105124124997	0.0135592651930886	-0.294456190984559	0.100895170743421	0.181346479334856	0.0492580899016595	0.928294249420188	1.06918951093398	0.837852008225468	0.869391674453021	1.00605587168093	0.78169309935403	0.00583226199708097	0.0104559319659972	0.0101652303059255
259	0.405785764645593	0.31	0.541827218003207	0.415680446736968	0.667973989269446	0.463937270705134	0.473179859548082	0.393767173186855	0.55259254590931	0.53	0.27	0.87	0.416641150727988	0.500666928601153	0.584692706474318	0.710640004116844	0.853957770567358	0.997275537017871	0.686386037320942	0.824803134906693	0.963145972794866	0.541827218003207	0.710403437284219	0.0237550829550614	-0.312922218323696	0.100895170743421	0.181346479334856	0.0492580899016595	0.928294249420188	1.06918951093398	0.837852008225468	0.869391674453021	1.00605587168093	0.78169309935403	0.00583226199708097	0.0104559319659972	0.0101652303059255
259	0.405785764645593	0.31	0.545304479703418	0.418672473683688	0.671936485723148	0.496664871946365	0.518112358368029	0.436678256407854	0.599546460328205	0.49	0.26	0.75	0.487210919714826	0.578068623596265	0.668926327477704	0.859690908761988	1.02001067758733	1.18033044641267	0.842287349734821	0.999542755699746	1.15661628135853	0.545304479703418	0.61798684477948	0.02350432623559	-0.369597058406506	0.100895170743421	0.181346479334856	0.0492580899016595	0.928294249420188	1.06918951093398	0.837852008225468	0.869391674453021	1.00605587168093	0.78169309935403	0.00583226199708097	0.0104559319659972	0.0101652303059255
259	0.405785764645593	0.31	0.564627990498967	0.433860033043142	0.695395947954791	0.420110987703154	0.423660069958614	0.345947116434557	0.501373023482671	0.49	0.29	0.88	0.383752007456859	0.469957385399069	0.556162763341278	0.674563985511196	0.826096856186102	0.977629726861007	0.6558577366984	0.803197320958687	0.950576872210207	0.564627990498967	0.650919010373545	-0.0327993601296642	-0.388670060559443	0.100895170743421	0.181346479334856	0.0492580899016595	0.928294249420188	1.06918951093398	0.837852008225468	0.869391674453021	1.00605587168093	0.78169309935403	0.00583226199708097	0.0104559319659972	0.0101652303059255
259	0.405785764645593	0.32	0.292956092593657	0.226869943035913	0.359042242151401	0.518966885507673	0.469764370224521	0.399151608187482	0.54037713226156	0.51	0.29	0.9	0.43530289218231	0.512311073808542	0.589319255434775	0.756782797117451	0.890663063338198	1.02454332955895	0.733621371885817	0.86353867872861	0.993396240214311	0.292956092593657	0.823133726567246	0.000924951826690254	-0.332665360581225	0.100895170743421	0.181346479334856	0.0492580899016595	0.928294249420188	1.06918951093398	0.837852008225468	0.869391674453021	1.00605587168093	0.78169309935403	0.00583226199708097	0.0104559319659972	0.0101652303059255
259	0.405785764645593	0.32	0.312178388457273	0.241844514470117	0.382512262444429	0.535774843992974	0.480574225040571	0.410731831900673	0.55041661818047	0.47	0.24	0.86	0.466067414089346	0.545319278776561	0.624571143463775	0.831684707442734	0.973107518615801	1.11453032978887	0.791394357832701	0.926028814443774	1.06052010814747	0.312178388457273	0.761277910279427	-0.00588185319258749	-0.378004469123254	0.100895170743421	0.181346479334856	0.0492580899016595	0.928294249420188	1.06918951093398	0.837852008225468	0.869391674453021	1.00605587168093	0.78169309935403	0.00583226199708097	0.0104559319659972	0.0101652303059255
259	0.405785764645593	0.32	0.326115830250483	0.252287055525676	0.399944604975289	0.548798126657636	0.465151929903939	0.399301377020513	0.531002482787365	0.48	0.28	1.02	0.451517903482905	0.52597971426596	0.600441525049014	0.803836002572679	0.93640014645815	1.06896429034362	0.763128121714689	0.888888405288727	1.01495994818184	0.326115830250483	0.829690346828353	0.00621937905847283	-0.333617837379436	0.100895170743421	0.181346479334856	0.0492580899016595	0.928294249420188	1.06918951093398	0.837852008225468	0.869391674453021	1.00605587168093	0.78169309935403	0.00583226199708097	0.0104559319659972	0.0101652303059255
259	0.405785764645593	0.32	0.339161783317421	0.262100477489047	0.416223089145796	0.56531878895175	0.495513298645727	0.427674288816086	0.563352308475369	0.48	0.28	0.91	0.484427081702791	0.561268393927461	0.63810970615213	0.863411289245329	1.00036824099542	1.1373251927455	0.833503129676853	0.965497237921714	1.09807037738386	0.339161783317421	0.714425592532923	-0.0580689283347768	-0.42931838583604	0.100895170743421	0.181346479334856	0.0492580899016595	0.928294249420188	1.06918951093398	0.837852008225468	0.869391674453021	1.00605587168093	0.78169309935403	0.00583226199708097	0.0104559319659972	0.0101652303059255
259	0.405785764645593	0.32	0.340416350727675	0.263294730997244	0.417537970458106	0.540871862309519	0.498125160555027	0.426470622498594	0.569779698611459	0.49	0.27	0.93	0.474761116678759	0.5545293040007	0.634297491322641	0.836492287803535	0.97703765085613	1.11758301390873	0.799235467814163	0.933179413946607	1.06758017731099	0.340416350727675	0.784427296929832	0.0131724205156764	-0.320755743770927	0.100895170743421	0.181346479334856	0.0492580899016595	0.928294249420188	1.06918951093398	0.837852008225468	0.869391674453021	1.00605587168093	0.78169309935403	0.00583226199708097	0.0104559319659972	0.0101652303059255
259	0.405785764645593	0.32	0.344821415557026	0.267025489669039	0.422617341445013	0.512536404396011	0.506558427335212	0.429428354535647	0.583688500134777	0.46	0.28	0.78	0.494752767467025	0.583615825924778	0.67247888438253	0.892031389043798	1.05225007337088	1.21246875769796	0.877243860132032	1.0348502851797	1.19245604783441	0.344821415557026	0.730979624847973	0.0512245590366796	-0.316346171386973	0.100895170743421	0.181346479334856	0.0492580899016595	0.928294249420188	1.06918951093398	0.837852008225468	0.869391674453021	1.00605587168093	0.78169309935403	0.00583226199708097	0.0104559319659972	0.0101652303059255
259	0.405785764645593	0.32	0.347395595039196	0.268981513786709	0.425809676291684	0.468176721957866	0.439850301039123	0.366657373516964	0.513043228561282	0.55	0.31	0.98	0.379152982860069	0.454840310590854	0.530527638321639	0.637669061310839	0.764961920417866	0.892254779524892	0.618182826897274	0.741609809542352	0.865069947540261	0.347395595039196	0.843225314463603	-0.0362170292189959	-0.320110750437902	0.100895170743421	0.181346479334856	0.0492580899016595	0.928294249420188	1.06918951093398	0.837852008225468	0.869391674453021	1.00605587168093	0.78169309935403	0.00583226199708097	0.0104559319659972	0.0101652303059255
259	0.405785764645593	0.32	0.360027979980709	0.278591241228074	0.441464718733344	0.463935710773657	0.482274054052405	0.401334856126965	0.563213251977844	0.6	0.38	0.89	0.395557019456438	0.475330972303566	0.555104925150694	0.646727296198589	0.777156008860023	0.907584721521457	0.646879359982197	0.777176561978629	0.907927674578753	0.360027979980709	0.772297758660172	-0.0544860760203722	-0.339833639230312	0.100895170743421	0.181346479334856	0.0492580899016595	0.928294249420188	1.06918951093398	0.837852008225468	0.869391674453021	1.00605587168093	0.78169309935403	0.00583226199708097	0.0104559319659972	0.0101652303059255
259	0.405785764645593	0.32	0.369088521598459	0.284117011768882	0.454060031428037	0.506089687416796	0.465493430299484	0.393695930568758	0.53729093003021	0.5	0.29	0.92	0.432296814662639	0.511133876527859	0.589970938393079	0.754876241674673	0.892541435927686	1.0302066301807	0.731124547752019	0.864484457545757	0.99789185800333	0.369088521598459	0.765238554316281	-0.0213347548970318	-0.366289999909066	0.100895170743421	0.181346479334856	0.0492580899016595	0.928294249420188	1.06918951093398	0.837852008225468	0.869391674453021	1.00605587168093	0.78169309935403	0.00583226199708097	0.0104559319659972	0.0101652303059255
259	0.405785764645593	0.32	0.369205439496278	0.2844380117093	0.453972867283256	0.462179620306259	0.468081907637466	0.389246639637756	0.546917175637176	0.51	0.29	1	0.42003791804733	0.505109434323277	0.590180950599225	0.725332151210973	0.872235807419124	1.01913946362727	0.694679190391897	0.835350038012316	0.976055030951233	0.369205439496278	0.816485597002824	0.0441508549134855	-0.256368391428749	0.100895170743421	0.181346479334856	0.0492580899016595	0.928294249420188	1.06918951093398	0.837852008225468	0.869391674453021	1.00605587168093	0.78169309935403	0.00583226199708097	0.0104559319659972	0.0101652303059255
259	0.405785764645593	0.32	0.372047314586402	0.287928128766477	0.456166500406328	0.521567568547199	0.471020681061921	0.400586989052783	0.541454373071059	0.47	0.3	0.88	0.456955159097393	0.537299852802889	0.617644546508385	0.818324666843863	0.962207591459687	1.10609051607551	0.799565685888237	0.940162542367353	1.08127646577777	0.372047314586402	0.717142521192297	0.0238030528974877	-0.330964672972702	0.100895170743421	0.181346479334856	0.0492580899016595	0.928294249420188	1.06918951093398	0.837852008225468	0.869391674453021	1.00605587168093	0.78169309935403	0.00583226199708097	0.0104559319659972	0.0101652303059255
259	0.405785764645593	0.32	0.372419186889147	0.287481603771026	0.457356770007269	0.510480120644337	0.463127478558794	0.392319571031002	0.533935386086586	0.43	0.24	0.78	0.472233461961484	0.557464650449543	0.642695838937602	0.878006638777632	1.03647391259722	1.19494118641681	0.846305979225469	0.998949110906689	1.15156295439938	0.372419186889147	0.693407912034239	0.0595280605491669	-0.346003359812361	0.100895170743421	0.181346479334856	0.0492580899016595	0.928294249420188	1.06918951093398	0.837852008225468	0.869391674453021	1.00605587168093	0.78169309935403	0.00583226199708097	0.0104559319659972	0.0101652303059255
259	0.405785764645593	0.32	0.378901780221679	0.292718367140655	0.465085193302704	0.42562236645485	0.479492321334963	0.39252548789612	0.566459154773805	0.5	0.28	0.86	0.432494322441457	0.528316537464001	0.624138752486546	0.756905736760525	0.924603624331019	1.09230151190151	0.735620376802264	0.898585347673962	1.06153787650104	0.378901780221679	0.689268021371331	0.0131847192521618	-0.343115619401803	0.100895170743421	0.181346479334856	0.0492580899016595	0.928294249420188	1.06918951093398	0.837852008225468	0.869391674453021	1.00605587168093	0.78169309935403	0.00583226199708097	0.0104559319659972	0.0101652303059255
259	0.405785764645593	0.32	0.379593740087047	0.292871708356946	0.466315771817149	0.491380641920136	0.427391301950895	0.359502434764859	0.495280169136931	0.5	0.29	0.89	0.395357507403165	0.470017289133576	0.544677070863987	0.691060432257886	0.821561105872979	0.952061779488072	0.67259008699797	0.799806147828243	0.926718782044427	0.379593740087047	0.75208868518066	-0.0778121245903172	-0.413478771226559	0.100895170743421	0.181346479334856	0.0492580899016595	0.928294249420188	1.06918951093398	0.837852008225468	0.869391674453021	1.00605587168093	0.78169309935403	0.00583226199708097	0.0104559319659972	0.0101652303059255
259	0.405785764645593	0.32	0.386395260625368	0.298053090340772	0.474737430909963	0.479093079094066	0.467513102993961	0.391401763690805	0.543624442297117	0.54	0.28	0.92	0.411105770010484	0.491048717777759	0.570991665545034	0.698020758436722	0.833756720086585	0.969492681736448	0.671696849473518	0.802179348404924	0.932674642860477	0.386395260625368	0.763663400908503	-0.0230085460112924	-0.350257190907248	0.100895170743421	0.181346479334856	0.0492580899016595	0.928294249420188	1.06918951093398	0.837852008225468	0.869391674453021	1.00605587168093	0.78169309935403	0.00583226199708097	0.0104559319659972	0.0101652303059255
259	0.405785764645593	0.32	0.389095849050086	0.300505439869009	0.477686258231163	0.502057387216292	0.424626013812075	0.358601528498568	0.490650499125582	0.45	0.26	0.83	0.418161235444241	0.495151650024631	0.57214206460502	0.760225393355566	0.90019548921298	1.04016558507039	0.734203613641937	0.869505615708223	1.00469580696544	0.389095849050086	0.689871119472682	0.0159298515712385	-0.372433270934693	0.100895170743421	0.181346479334856	0.0492580899016595	0.928294249420188	1.06918951093398	0.837852008225468	0.869391674453021	1.00605587168093	0.78169309935403	0.00583226199708097	0.0104559319659972	0.0101652303059255
259	0.405785764645593	0.32	0.390378618975291	0.300953730999967	0.479803506950616	0.612042090096976	0.508685453910623	0.445453523417435	0.571917384403811	0.51	0.27	0.95	0.482251197356943	0.550706541379343	0.619161885401743	0.834481464671735	0.952935739243787	1.07139001381584	0.79648416396271	0.909649359921075	1.02261960204098	0.390378618975291	0.787218221647313	-0.030647690755158	-0.360162768035976	0.100895170743421	0.181346479334856	0.0492580899016595	0.928294249420188	1.06918951093398	0.837852008225468	0.869391674453021	1.00605587168093	0.78169309935403	0.00583226199708097	0.0104559319659972	0.0101652303059255
259	0.405785764645593	0.32	0.395333335935396	0.306376623592375	0.484290048278416	0.468372097669116	0.45540170048822	0.379650680435433	0.531152720541006	0.51	0.28	0.91	0.410651308213291	0.492587827983229	0.574524347753166	0.71018812410604	0.851890688075385	0.993593252044731	0.685978838393054	0.8228816422156	0.959724694386398	0.395333335935396	0.752737697159397	0.00558779102356388	-0.330787756621662	0.100895170743421	0.181346479334856	0.0492580899016595	0.928294249420188	1.06918951093398	0.837852008225468	0.869391674453021	1.00605587168093	0.78169309935403	0.00583226199708097	0.0104559319659972	0.0101652303059255
259	0.405785764645593	0.32	0.399853654698745	0.308407250088491	0.491300059308999	0.521566055202883	0.475166975609694	0.404113055380494	0.546220895838894	0.51	0.27	0.87	0.438416512101996	0.51550190061717	0.592587289132344	0.759648594464109	0.893215203893382	1.02678181332266	0.735818300251702	0.865168614421591	0.994446464205371	0.399853654698745	0.738432226790936	0.0416838438678317	-0.305437278402414	0.100895170743421	0.181346479334856	0.0492580899016595	0.928294249420188	1.06918951093398	0.837852008225468	0.869391674453021	1.00605587168093	0.78169309935403	0.00583226199708097	0.0104559319659972	0.0101652303059255
259	0.405785764645593	0.32	0.400935523818986	0.309242308217224	0.492628739420747	0.447560823769029	0.435874078325434	0.360266956507884	0.511481200142983	0.54	0.32	0.92	0.376400032139441	0.45539290830535	0.534385784471258	0.637015093800378	0.770701730686069	0.90438836757176	0.623869677625189	0.754868365624614	0.886017713251743	0.400935523818986	0.790462987019358	-0.00374355354516841	-0.311611701697655	0.100895170743421	0.181346479334856	0.0492580899016595	0.928294249420188	1.06918951093398	0.837852008225468	0.869391674453021	1.00605587168093	0.78169309935403	0.00583226199708097	0.0104559319659972	0.0101652303059255
259	0.405785764645593	0.32	0.402249012967092	0.309780538214803	0.494717487719381	0.465790967492799	0.466080019752871	0.388149776941457	0.544010262564285	0.55	0.3	1.07	0.400752361716912	0.481212871322091	0.561673380927271	0.673360790946638	0.808553886641942	0.943746982337246	0.642819584368006	0.771873057310855	0.900743022660322	0.402249012967092	0.790320797909703	-0.0110527658194619	-0.319765190740168	0.100895170743421	0.181346479334856	0.0492580899016595	0.928294249420188	1.06918951093398	0.837852008225468	0.869391674453021	1.00605587168093	0.78169309935403	0.00583226199708097	0.0104559319659972	0.0101652303059255
259	0.405785764645593	0.32	0.402739111720922	0.310388383865726	0.495089839576118	0.455741121933283	0.46720342887026	0.387489331009084	0.546917526731436	0.46	0.27	0.76	0.447516256319715	0.53957906114027	0.631641865960826	0.808204573571471	0.974467986042087	1.1407313985127	0.792352812077647	0.955423720926455	1.11837429173072	0.402739111720922	0.679129259687233	-0.0287894122811515	-0.410758599335243	0.100895170743421	0.181346479334856	0.0492580899016595	0.928294249420188	1.06918951093398	0.837852008225468	0.869391674453021	1.00605587168093	0.78169309935403	0.00583226199708097	0.0104559319659972	0.0101652303059255
259	0.405785764645593	0.32	0.405312700065023	0.313058316150513	0.497567083979533	0.419571958450385	0.469769632623408	0.38350329392688	0.556035971319936	0.59	0.34	0.9	0.379958122635705	0.465427000261664	0.550895877887623	0.623085992754803	0.763244755767401	0.903403518779999	0.615785215488299	0.7542810985385	0.892864737331751	0.405312700065023	0.77138796998371	0.00940143594751807	-0.268080868628801	0.100895170743421	0.181346479334856	0.0492580899016595	0.928294249420188	1.06918951093398	0.837852008225468	0.869391674453021	1.00605587168093	0.78169309935403	0.00583226199708097	0.0104559319659972	0.0101652303059255
259	0.405785764645593	0.32	0.409424534264054	0.31567744304388	0.503171625484228	0.47107491908285	0.453043347549462	0.378092368765353	0.527994326333571	0.57	0.3	0.98	0.382611097107278	0.458457844068864	0.534304591030449	0.635225563040729	0.761149230461102	0.887072897881475	0.613933837471506	0.735530771567286	0.857228034876803	0.409424534264054	0.761077176154325	0.0697136993139194	-0.238492836839856	0.100895170743421	0.181346479334856	0.0492580899016595	0.928294249420188	1.06918951093398	0.837852008225468	0.869391674453021	1.00605587168093	0.78169309935403	0.00583226199708097	0.0104559319659972	0.0101652303059255
259	0.405785764645593	0.32	0.409973141041661	0.315957963213251	0.503988318870072	0.478390045915911	0.449756360172005	0.376432614364009	0.523080105980002	0.44	0.24	0.73	0.448858614080456	0.536289919622806	0.623721225165156	0.828933203013566	0.990397659466855	1.15186211592014	0.807085079265424	0.963950355960334	1.12121593470512	0.409973141041661	0.667589592919748	0.0232833273470487	-0.386958298819494	0.100895170743421	0.181346479334856	0.0492580899016595	0.928294249420188	1.06918951093398	0.837852008225468	0.869391674453021	1.00605587168093	0.78169309935403	0.00583226199708097	0.0104559319659972	0.0101652303059255
259	0.405785764645593	0.32	0.411667940312334	0.318853754632988	0.504482125991679	0.560416413522523	0.504279327556365	0.434548962739209	0.57400969237352	0.49	0.26	0.79	0.485796580569263	0.563750449280603	0.641704317991943	0.858317142155065	0.996047921844463	1.13377870153386	0.833045982212953	0.966669461300495	1.10011789867522	0.411667940312334	0.7131930146546	0.0634171730763984	-0.314766122574818	0.100895170743421	0.181346479334856	0.0492580899016595	0.928294249420188	1.06918951093398	0.837852008225468	0.869391674453021	1.00605587168093	0.78169309935403	0.00583226199708097	0.0104559319659972	0.0101652303059255
259	0.405785764645593	0.32	0.413912826843815	0.320669116138168	0.507156537549463	0.522340906583618	0.477972779003662	0.406610184498907	0.549335373508417	0.46	0.25	0.86	0.46804098201815	0.550185060264813	0.632329138511477	0.843349821490888	0.991362915188676	1.13937600888646	0.80940389411153	0.951382242139881	1.0935727846043	0.413912826843815	0.705931384403618	0.0293712138653452	-0.344146880824093	0.100895170743421	0.181346479334856	0.0492580899016595	0.928294249420188	1.06918951093398	0.837852008225468	0.869391674453021	1.00605587168093	0.78169309935403	0.00583226199708097	0.0104559319659972	0.0101652303059255
259	0.405785764645593	0.32	0.41928037305775	0.324919581638724	0.513641164476775	0.483286179842133	0.486965464094031	0.408350273066005	0.565580655122057	0.45	0.26	0.78	0.477580116052213	0.569523368037166	0.661466620022118	0.870032995899459	1.03753088848019	1.20502878106092	0.847515797210837	1.01083084988008	1.17413142086934	0.41928037305775	0.667703176045581	0.0365965177839666	-0.34785426158222	0.100895170743421	0.181346479334856	0.0492580899016595	0.928294249420188	1.06918951093398	0.837852008225468	0.869391674453021	1.00605587168093	0.78169309935403	0.00583226199708097	0.0104559319659972	0.0101652303059255
259	0.405785764645593	0.32	0.421405127624096	0.326119376985516	0.516690878262677	0.553037714837253	0.485583814819631	0.417427244411785	0.553740385227478	0.56	0.35	0.92	0.42610639993419	0.495680083102074	0.565253766269959	0.71109546293171	0.82720151167393	0.943307560416151	0.704018086777614	0.818965781846094	0.9339371259441	0.421405127624096	0.748733791279826	-0.0128048350722574	-0.323416058250856	0.100895170743421	0.181346479334856	0.0492580899016595	0.928294249420188	1.06918951093398	0.837852008225468	0.869391674453021	1.00605587168093	0.78169309935403	0.00583226199708097	0.0104559319659972	0.0101652303059255
259	0.405785764645593	0.32	0.42449050924913	0.328227083674107	0.520753934824152	0.474831479154566	0.495462082592256	0.414108725898941	0.57681543928557	0.47	0.28	0.79	0.473007594441168	0.565931875294429	0.65885615614769	0.847833958419047	1.01439441494225	1.18095487146545	0.832780732205617	0.996731159461979	1.16030292106698	0.42449050924913	0.71580623957464	-0.0299677367591629	-0.375201489753301	0.100895170743421	0.181346479334856	0.0492580899016595	0.928294249420188	1.06918951093398	0.837852008225468	0.869391674453021	1.00605587168093	0.78169309935403	0.00583226199708097	0.0104559319659972	0.0101652303059255
259	0.405785764645593	0.32	0.428659590342287	0.332144444936696	0.525174735747877	0.424753988895248	0.378625446513565	0.309831007277156	0.447419885749974	0.53	0.29	1	0.329998622463857	0.403271050490663	0.47654347851747	0.565176674867894	0.690667705474313	0.816158736080731	0.540074716592583	0.660018268316231	0.780062064536613	0.428659590342287	0.72946771795213	-0.0313713460405266	-0.374721721050397	0.100895170743421	0.181346479334856	0.0492580899016595	0.928294249420188	1.06918951093398	0.837852008225468	0.869391674453021	1.00605587168093	0.78169309935403	0.00583226199708097	0.0104559319659972	0.0101652303059255
259	0.405785764645593	0.32	0.430131721331705	0.332107630538191	0.528155812125218	0.467359942467686	0.438828225484701	0.365685492376377	0.511970958593026	0.53	0.29	0.93	0.388936377821317	0.466729646277873	0.544522914734428	0.665526743700337	0.798642347151251	0.931757950602165	0.642656194228247	0.771199828849756	0.899670900545716	0.430131721331705	0.726826782882571	-0.0251886324094222	-0.364537931425617	0.100895170743421	0.181346479334856	0.0492580899016595	0.928294249420188	1.06918951093398	0.837852008225468	0.869391674453021	1.00605587168093	0.78169309935403	0.00583226199708097	0.0104559319659972	0.0101652303059255
259	0.405785764645593	0.32	0.43202333016654	0.333775203846839	0.530271456486242	0.444597530736898	0.464861268952247	0.383741033060635	0.54598150484386	0.54	0.32	0.9	0.40046587448524	0.485121627730294	0.569777380975349	0.677268955177706	0.820438990886137	0.963609026594569	0.664227300205495	0.804744203596571	0.944968010441915	0.43202333016654	0.709752833012044	-0.01062962435067	-0.331412770435087	0.100895170743421	0.181346479334856	0.0492580899016595	0.928294249420188	1.06918951093398	0.837852008225468	0.869391674453021	1.00605587168093	0.78169309935403	0.00583226199708097	0.0104559319659972	0.0101652303059255
259	0.405785764645593	0.32	0.439043872115719	0.33892585302193	0.539161891209509	0.416414670105433	0.392544140202135	0.319989844156215	0.465098436248056	0.53	0.27	0.98	0.337319798003648	0.413803476887403	0.490287155771158	0.574021100968512	0.704174284442494	0.834327467916476	0.546712700810187	0.670696194638617	0.7945710327496	0.439043872115719	0.733678282354948	0.0127066184206427	-0.313516045423714	0.100895170743421	0.181346479334856	0.0492580899016595	0.928294249420188	1.06918951093398	0.837852008225468	0.869391674453021	1.00605587168093	0.78169309935403	0.00583226199708097	0.0104559319659972	0.0101652303059255
259	0.405785764645593	0.32	0.441893703548666	0.34111942910219	0.542667977995141	0.496319363669973	0.513765133809444	0.432958482930398	0.594571784688491	0.46	0.24	0.91	0.496975607689162	0.589730308218718	0.682485008748274	0.893775587349299	1.06058837586963	1.22740116438995	0.843705448949365	1.00117079755219	1.15838010737593	0.441893703548666	0.706084945468556	0.047597368354109	-0.333678132077344	0.100895170743421	0.181346479334856	0.0492580899016595	0.928294249420188	1.06918951093398	0.837852008225468	0.869391674453021	1.00605587168093	0.78169309935403	0.00583226199708097	0.0104559319659972	0.0101652303059255
259	0.405785764645593	0.32	0.451239480514675	0.347612293535787	0.554866667493564	0.499131659020587	0.478034019076733	0.403268991510797	0.552799046642669	0.48	0.29	0.82	0.452696834345178	0.536625656077863	0.620554477810548	0.802031407872432	0.950725955632431	1.09942050339243	0.787742146228993	0.933749341051104	1.07965013760865	0.451239480514675	0.711014552820112	-0.013366292888375	-0.377082962704676	0.100895170743421	0.181346479334856	0.0492580899016595	0.928294249420188	1.06918951093398	0.837852008225468	0.869391674453021	1.00605587168093	0.78169309935403	0.00583226199708097	0.0104559319659972	0.0101652303059255
259	0.405785764645593	0.32	0.454921453248852	0.351697855056497	0.558145051441208	0.476268456646392	0.466734139266688	0.390318282588647	0.543149995944729	0.49	0.31	0.88	0.431547031999823	0.516034583872679	0.600522135745535	0.756945185352939	0.905138640226339	1.05333209509974	0.74374089650932	0.889165473092977	1.03476120149308	0.454921453248852	0.728966620297766	0.036870431169906	-0.298809405507662	0.100895170743421	0.181346479334856	0.0492580899016595	0.928294249420188	1.06918951093398	0.837852008225468	0.869391674453021	1.00605587168093	0.78169309935403	0.00583226199708097	0.0104559319659972	0.0101652303059255
259	0.405785764645593	0.32	0.455897034105493	0.351499108531875	0.560294959679112	0.462823895435714	0.494400460894168	0.411240402699451	0.577560519088884	0.49	0.29	0.8	0.456227472240421	0.548484708865271	0.64074194549012	0.802016342833931	0.96419818417389	1.12638002551385	0.790189420184241	0.949963171743681	1.10971421240914	0.455897034105493	0.681071969690291	0.00985719669242717	-0.337552004421388	0.100895170743421	0.181346479334856	0.0492580899016595	0.928294249420188	1.06918951093398	0.837852008225468	0.869391674453021	1.00605587168093	0.78169309935403	0.00583226199708097	0.0104559319659972	0.0101652303059255
259	0.405785764645593	0.32	0.461221066601995	0.356850710202191	0.565591423001799	0.452088882715678	0.449628737074602	0.372345969801388	0.526911504347816	0.49	0.27	0.88	0.411906321184503	0.497400090260203	0.582893859335904	0.72275834455436	0.872771422356067	1.02278450015777	0.695934257433277	0.840344918249647	0.984734170340785	0.461221066601995	0.700609015034282	0.0212323547108549	-0.330012287041914	0.100895170743421	0.181346479334856	0.0492580899016595	0.928294249420188	1.06918951093398	0.837852008225468	0.869391674453021	1.00605587168093	0.78169309935403	0.00583226199708097	0.0104559319659972	0.0101652303059255
259	0.405785764645593	0.32	0.465582068559996	0.360578075270355	0.570586061849637	0.476425035089511	0.449419033264005	0.375861175696735	0.522976890831275	0.48	0.28	0.81	0.423632593922946	0.506539550053419	0.589446506183892	0.752554168039266	0.899832673731357	1.04711117942345	0.73738580800816	0.881745121450775	1.02605572899657	0.465582068559996	0.670413792094996	0.000308244467818766	-0.370647715939968	0.100895170743421	0.181346479334856	0.0492580899016595	0.928294249420188	1.06918951093398	0.837852008225468	0.869391674453021	1.00605587168093	0.78169309935403	0.00583226199708097	0.0104559319659972	0.0101652303059255
259	0.405785764645593	0.32	0.468058886943155	0.361177776318383	0.574939997567926	0.495714510693386	0.477598007923975	0.402388908545075	0.552807107302876	0.44	0.26	0.79	0.475855968563259	0.56479653841922	0.653737108275181	0.873654481260052	1.0369461757093	1.20023787015855	0.849228900826964	1.00827985914248	1.16700270177903	0.468058886943155	0.646392162934274	-0.015214072084493	-0.424455022183194	0.100895170743421	0.181346479334856	0.0492580899016595	0.928294249420188	1.06918951093398	0.837852008225468	0.869391674453021	1.00605587168093	0.78169309935403	0.00583226199708097	0.0104559319659972	0.0101652303059255
259	0.405785764645593	0.32	0.471655027883534	0.364569468798693	0.578740586968375	0.49395777104591	0.52280285406406	0.440185386194453	0.605420321933666	0.49	0.29	0.85	0.488645192869839	0.580357979772146	0.672070766674453	0.859357614831038	1.02064863529313	1.18193965575523	0.840471436059009	0.998230315645114	1.15617300735497	0.471655027883534	0.733515711888574	0.0197267398045119	-0.308090317329248	0.100895170743421	0.181346479334856	0.0492580899016595	0.928294249420188	1.06918951093398	0.837852008225468	0.869391674453021	1.00605587168093	0.78169309935403	0.00583226199708097	0.0104559319659972	0.0101652303059255
259	0.405785764645593	0.32	0.473936868200068	0.366866180268332	0.581007556131805	0.450920399088677	0.475109412586465	0.39325411167809	0.55696471349484	0.44	0.27	0.8	0.463936960809288	0.560504799267509	0.657072637725731	0.850331132600679	1.02732638494216	1.20432163728364	0.831394499451383	1.00468822389571	1.17796034770909	0.473936868200068	0.670464176596714	0.0430025401541053	-0.336636674506082	0.100895170743421	0.181346479334856	0.0492580899016595	0.928294249420188	1.06918951093398	0.837852008225468	0.869391674453021	1.00605587168093	0.78169309935403	0.00583226199708097	0.0104559319659972	0.0101652303059255
259	0.405785764645593	0.32	0.475651654887415	0.367893555662789	0.58340975411204	0.501441660049142	0.507678687307331	0.428643191898543	0.586714182716118	0.5	0.27	0.92	0.471168446820465	0.558044973309795	0.644921499799124	0.823317644546291	0.975125299830161	1.12693295511403	0.790697708487837	0.936390841662027	1.08213242651491	0.475651654887415	0.702665730237948	-0.0447142393416847	-0.389376589099076	0.100895170743421	0.181346479334856	0.0492580899016595	0.928294249420188	1.06918951093398	0.837852008225468	0.869391674453021	1.00605587168093	0.78169309935403	0.00583226199708097	0.0104559319659972	0.0101652303059255
259	0.405785764645593	0.32	0.476287292678376	0.367135885757899	0.585438699598852	0.405253037032803	0.438069623853157	0.35521217092215	0.520927076784163	0.52	0.31	0.94	0.379272742340048	0.467742608997127	0.556212475654206	0.650575789800012	0.802330310883754	0.954084831967494	0.63183263467974	0.779264482881945	0.926572955227103	0.476287292678376	0.73381709513068	0.0469456202556678	-0.275163455064924	0.100895170743421	0.181346479334856	0.0492580899016595	0.928294249420188	1.06918951093398	0.837852008225468	0.869391674453021	1.00605587168093	0.78169309935403	0.00583226199708097	0.0104559319659972	0.0101652303059255
259	0.405785764645593	0.32	0.478149576146851	0.370520210667061	0.585778941626641	0.551810865560651	0.488515146391974	0.419776807487219	0.557253485296728	0.44	0.24	0.88	0.498335058383655	0.579937289665428	0.661539520947201	0.917420410236515	1.06764775474958	1.21787509926264	0.872108925816726	1.01507719641906	1.15782209750225	0.478149576146851	0.671263642152819	0.0228464381943594	-0.376203848571166	0.100895170743421	0.181346479334856	0.0492580899016595	0.928294249420188	1.06918951093398	0.837852008225468	0.869391674453021	1.00605587168093	0.78169309935403	0.00583226199708097	0.0104559319659972	0.0101652303059255
259	0.405785764645593	0.32	0.478499926970525	0.368355700707438	0.588644153233612	0.464244244253031	0.492534403898452	0.409924485731738	0.575144322065166	0.5	0.28	0.88	0.448858730667755	0.539314861734646	0.629770992801538	0.782379949875524	0.940048852037156	1.09771775419879	0.757978767369349	0.910679237225213	1.06342623621136	0.478499926970525	0.709852312051769	0.0268775580373133	-0.320373943653533	0.100895170743421	0.181346479334856	0.0492580899016595	0.928294249420188	1.06918951093398	0.837852008225468	0.869391674453021	1.00605587168093	0.78169309935403	0.00583226199708097	0.0104559319659972	0.0101652303059255
259	0.405785764645593	0.32	0.480557927955051	0.370315891938266	0.590799963971835	0.494025023476834	0.482774157306139	0.406492605089462	0.559055709522816	0.57	0.34	1.03	0.41352560423111	0.491126954359351	0.568728304487593	0.688696352348784	0.817935669633699	0.947174986918614	0.671516497369703	0.797560027544405	0.923755995651913	0.480557927955051	0.760567348845353	0.0126410606366619	-0.2912371228757	0.100895170743421	0.181346479334856	0.0492580899016595	0.928294249420188	1.06918951093398	0.837852008225468	0.869391674453021	1.00605587168093	0.78169309935403	0.00583226199708097	0.0104559319659972	0.0101652303059255
259	0.405785764645593	0.32	0.480734150213779	0.370514464594532	0.590953835833027	0.454300759370103	0.449606249912613	0.37267146489485	0.526541034930377	0.52	0.28	0.89	0.400856698340084	0.483610079843082	0.566363461346081	0.690796547877197	0.833405491432725	0.976014434988252	0.667142146449518	0.804737193649468	0.942528511385377	0.480734150213779	0.729640769093451	-0.0127510005348332	-0.349932947045472	0.100895170743421	0.181346479334856	0.0492580899016595	0.928294249420188	1.06918951093398	0.837852008225468	0.869391674453021	1.00605587168093	0.78169309935403	0.00583226199708097	0.0104559319659972	0.0101652303059255
259	0.405785764645593	0.32	0.486856571566576	0.375398374643645	0.598314768489507	0.516642867151542	0.501199423139891	0.425510056522473	0.57688878975731	0.47	0.27	0.83	0.486914272090034	0.573526168299188	0.660138064508342	0.873836745917042	1.02927408238336	1.18471141884968	0.849549792310284	1.000376103908	1.15140161349432	0.486856571566576	0.661127710835983	-0.0260077684414884	-0.397198964662137	0.100895170743421	0.181346479334856	0.0492580899016595	0.928294249420188	1.06918951093398	0.837852008225468	0.869391674453021	1.00605587168093	0.78169309935403	0.00583226199708097	0.0104559319659972	0.0101652303059255
259	0.405785764645593	0.32	0.490968974837502	0.379257923162573	0.602680026512432	0.542699015074016	0.574759139483172	0.49238461907408	0.657133659892264	0.48	0.27	0.88	0.554407557883211	0.647158336284221	0.73990911468523	0.984205913612654	1.14886071186791	1.31351551012317	0.947756962955464	1.10673191777968	1.26499534711232	0.490968974837502	0.705582916825115	-0.00601599772279001	-0.359337525512877	0.100895170743421	0.181346479334856	0.0492580899016595	0.928294249420188	1.06918951093398	0.837852008225468	0.869391674453021	1.00605587168093	0.78169309935403	0.00583226199708097	0.0104559319659972	0.0101652303059255
259	0.405785764645593	0.32	0.49349369197723	0.381230217251065	0.605757166703395	0.543028027891245	0.489764932845819	0.419618303558943	0.559911562132696	0.51	0.28	0.9	0.455204972568055	0.531300543684602	0.607396114801148	0.788701651571716	0.920547097543729	1.05239254351574	0.760865680741881	0.887944566768175	1.01516865160555	0.49349369197723	0.708234058964	0.0256330548325438	-0.331905788263429	0.100895170743421	0.181346479334856	0.0492580899016595	0.928294249420188	1.06918951093398	0.837852008225468	0.869391674453021	1.00605587168093	0.78169309935403	0.00583226199708097	0.0104559319659972	0.0101652303059255
259	0.405785764645593	0.32	0.495449310831939	0.382193453718826	0.608705167945051	0.493175390897048	0.479836575400833	0.403890216253906	0.555782934547759	0.41	0.26	0.75	0.501206529846829	0.59545196979728	0.68969740974773	0.952917057932093	1.13210085146436	1.31128464499663	0.932609500813487	1.10761909719302	1.2827295875788	0.495449310831939	0.62781062878837	-0.0523092704870833	-0.463561409932758	0.100895170743421	0.181346479334856	0.0492580899016595	0.928294249420188	1.06918951093398	0.837852008225468	0.869391674453021	1.00605587168093	0.78169309935403	0.00583226199708097	0.0104559319659972	0.0101652303059255
259	0.405785764645593	0.32	0.498789251409766	0.384037170938719	0.613541331880814	0.417274434252985	0.442057975015087	0.360496355804465	0.523619594225708	0.5	0.3	0.85	0.39500037499841	0.484368463343657	0.573736551688904	0.688800294322601	0.844640059172197	1.00047982402179	0.675787428144013	0.828555398775447	0.98161668792304	0.498789251409766	0.702472140008435	0.0134070365567764	-0.310162612100956	0.100895170743421	0.181346479334856	0.0492580899016595	0.928294249420188	1.06918951093398	0.837852008225468	0.869391674453021	1.00605587168093	0.78169309935403	0.00583226199708097	0.0104559319659972	0.0101652303059255
259	0.405785764645593	0.32	0.50638624889376	0.390198861584249	0.622573636203272	0.534293579777421	0.524122419248364	0.447724006938684	0.600520831558044	0.58	0.29	1.04	0.446842285420559	0.523090243157689	0.59933820089482	0.735874616505185	0.861442268649623	0.987009920794062	0.69985749236676	0.819177815301247	0.938662126463362	0.50638624889376	0.75091693169942	-0.00956234631108279	-0.306710159537386	0.100895170743421	0.181346479334856	0.0492580899016595	0.928294249420188	1.06918951093398	0.837852008225468	0.869391674453021	1.00605587168093	0.78169309935403	0.00583226199708097	0.0104559319659972	0.0101652303059255
259	0.405785764645593	0.32	0.508594280827094	0.393665565550215	0.623522996103972	0.487164690837116	0.501321786717326	0.42101484298564	0.581628730449012	0.47	0.29	0.84	0.477423958565322	0.568490721686479	0.659557484807636	0.851576314409178	1.01401118411478	1.17644605382037	0.832616846383277	0.991158394519153	1.14997055843924	0.508594280827094	0.692076476016597	0.0407715051091196	-0.311064957510957	0.100895170743421	0.181346479334856	0.0492580899016595	0.928294249420188	1.06918951093398	0.837852008225468	0.869391674453021	1.00605587168093	0.78169309935403	0.00583226199708097	0.0104559319659972	0.0101652303059255
259	0.405785764645593	0.32	0.508835295844969	0.394252230100256	0.623418361589682	0.486260937941916	0.503324955723237	0.422551153243978	0.584098758202496	0.49	0.27	0.89	0.468874947277749	0.558503888266624	0.648132829255499	0.824364255379909	0.981947627295524	1.13953099921114	0.795436544339739	0.947475609413174	1.09973335446045	0.508835295844969	0.679749527178297	6.71317404415648e-05	-0.36665253725903	0.100895170743421	0.181346479334856	0.0492580899016595	0.928294249420188	1.06918951093398	0.837852008225468	0.869391674453021	1.00605587168093	0.78169309935403	0.00583226199708097	0.0104559319659972	0.0101652303059255
259	0.405785764645593	0.32	0.520834306694563	0.403436535403126	0.638232077985999	0.44246056502837	0.454546424793896	0.374882037874927	0.534210811712865	0.44	0.29	0.86	0.442606456716749	0.536662635616632	0.630718814516516	0.811678873318099	0.984164864336798	1.1566508553555	0.793195260200295	0.961861185077442	1.13012445976756	0.520834306694563	0.696567342173226	-0.0126010400051126	-0.367079989093016	0.100895170743421	0.181346479334856	0.0492580899016595	0.928294249420188	1.06918951093398	0.837852008225468	0.869391674453021	1.00605587168093	0.78169309935403	0.00583226199708097	0.0104559319659972	0.0101652303059255
259	0.405785764645593	0.32	0.523105610748182	0.405392761859137	0.640818459637228	0.444514251550571	0.444622181740575	0.367020666237076	0.522223697244074	0.49	0.29	0.96	0.405962450527163	0.49179767534274	0.577632900158316	0.712268367342769	0.862867801749818	1.01346723615687	0.686644877335578	0.831959080419811	0.97704778205812	0.523105610748182	0.709287253654846	-0.0439842074687923	-0.377079346789656	0.100895170743421	0.181346479334856	0.0492580899016595	0.928294249420188	1.06918951093398	0.837852008225468	0.869391674453021	1.00605587168093	0.78169309935403	0.00583226199708097	0.0104559319659972	0.0101652303059255
259	0.405785764645593	0.32	0.529637990851852	0.40994170947151	0.649334272232193	0.406696087186366	0.473581826992947	0.38427511517786	0.562888538808033	0.61	0.34	1.06	0.37330404860059	0.460061050995468	0.546818053390347	0.605352018409387	0.746037678550938	0.88672333869249	0.5861370647865	0.72238531326148	0.858637514399974	0.529637990851852	0.775730206516609	-0.0485816507044408	-0.309003514369788	0.100895170743421	0.181346479334856	0.0492580899016595	0.928294249420188	1.06918951093398	0.837852008225468	0.869391674453021	1.00605587168093	0.78169309935403	0.00583226199708097	0.0104559319659972	0.0101652303059255
259	0.405785764645593	0.32	0.530463129999939	0.408386091198908	0.652540168800971	0.442906401771922	0.444578116543113	0.366731158216873	0.522425074869353	0.51	0.27	0.86	0.400011740270111	0.48492325263307	0.569834764996028	0.695501744501484	0.843137673729008	0.990773602956532	0.673897001308002	0.816886056685421	0.960202794798648	0.530463129999939	0.674833687526869	-0.0235065123640963	-0.384145745307684	0.100895170743421	0.181346479334856	0.0492580899016595	0.928294249420188	1.06918951093398	0.837852008225468	0.869391674453021	1.00605587168093	0.78169309935403	0.00583226199708097	0.0104559319659972	0.0101652303059255
259	0.405785764645593	0.32	0.53167107104114	0.4094270778953	0.653915064186981	0.439861098342587	0.468652343649447	0.386081571604889	0.551223115694005	0.49	0.31	0.8	0.429077130662219	0.520843307944829	0.61260948522744	0.755166299908994	0.916672750854886	1.07817920180078	0.747916207782704	0.90768117593378	1.06773883441636	0.53167107104114	0.684164971633449	-0.0129205016398304	-0.358872513170515	0.100895170743421	0.181346479334856	0.0492580899016595	0.928294249420188	1.06918951093398	0.837852008225468	0.869391674453021	1.00605587168093	0.78169309935403	0.00583226199708097	0.0104559319659972	0.0101652303059255
259	0.405785764645593	0.32	0.537943554586624	0.414211401203925	0.661675707969323	0.490155144623183	0.537575584879082	0.451974900738281	0.623176269019883	0.54	0.33	0.86	0.474744572154486	0.564657662687113	0.654570753219739	0.80609075841443	0.958758351874024	1.11142594533362	0.798004220152801	0.948931250984629	1.10040072071676	0.537943554586624	0.712819393116237	0.0175360448883758	-0.296471940453869	0.100895170743421	0.181346479334856	0.0492580899016595	0.928294249420188	1.06918951093398	0.837852008225468	0.869391674453021	1.00605587168093	0.78169309935403	0.00583226199708097	0.0104559319659972	0.0101652303059255
259	0.405785764645593	0.32	0.538461595054267	0.416701080668446	0.660222109440089	0.49422127905164	0.499279448594063	0.420420912950664	0.578137984237461	0.46	0.27	0.88	0.484746937618405	0.575671134014638	0.66659533041087	0.874450281207503	1.03847130524508	1.20249232928266	0.843079817467069	1.00115566094974	1.1593006205931	0.538461595054267	0.66396253433766	-0.015631691966442	-0.38597071786835	0.100895170743421	0.181346479334856	0.0492580899016595	0.928294249420188	1.06918951093398	0.837852008225468	0.869391674453021	1.00605587168093	0.78169309935403	0.00583226199708097	0.0104559319659972	0.0101652303059255
259	0.405785764645593	0.32	0.53869730157397	0.417375675967101	0.660018927180838	0.495887757348213	0.503831950327548	0.424519184446671	0.583144716208425	0.44	0.26	0.74	0.502356492934505	0.596211575042952	0.690066657151398	0.922735846428745	1.09513025129666	1.26752465616457	0.90450506098779	1.07353288712515	1.24249985678471	0.53869730157397	0.631535574665578	-0.0065809391853727	-0.414255819183291	0.100895170743421	0.181346479334856	0.0492580899016595	0.928294249420188	1.06918951093398	0.837852008225468	0.869391674453021	1.00605587168093	0.78169309935403	0.00583226199708097	0.0104559319659972	0.0101652303059255
259	0.405785764645593	0.32	0.541073291826309	0.417847077011747	0.664299506640872	0.459685870048084	0.514511563052712	0.427420581290533	0.601602544814891	0.48	0.26	0.75	0.478807645442096	0.5763692270367	0.673930808631304	0.847116886049188	1.01972495525022	1.19233302445126	0.828081550194904	0.99687361239399	1.1655902435197	0.541073291826309	0.63636040747204	0.000636371965921504	-0.385628294817045	0.100895170743421	0.181346479334856	0.0492580899016595	0.928294249420188	1.06918951093398	0.837852008225468	0.869391674453021	1.00605587168093	0.78169309935403	0.00583226199708097	0.0104559319659972	0.0101652303059255
259	0.405785764645593	0.32	0.543164684105071	0.420295838549921	0.666033529660222	0.400034786577554	0.447451172495357	0.361896197686181	0.533006147304533	0.52	0.28	0.81	0.386855490703969	0.478311029539637	0.569766568375306	0.664063167229247	0.821052679435358	0.978042191641468	0.650472728075734	0.804381001695653	0.958323840849593	0.543164684105071	0.677816283847643	0.0203626029754958	-0.332812348097131	0.100895170743421	0.181346479334856	0.0492580899016595	0.928294249420188	1.06918951093398	0.837852008225468	0.869391674453021	1.00605587168093	0.78169309935403	0.00583226199708097	0.0104559319659972	0.0101652303059255
259	0.405785764645593	0.32	0.548744307888221	0.423129168961033	0.674359446815409	0.445248067917064	0.49180316963809	0.406094416952563	0.577511922323616	0.44	0.29	0.89	0.478594936696214	0.579605375041228	0.680615813386241	0.876566185613781	1.06157093150282	1.24657567739186	0.85265130123253	1.03233426983342	1.21232691658515	0.548744307888221	0.666171081797358	0.0244214196884954	-0.342029938611474	0.100895170743421	0.181346479334856	0.0492580899016595	0.928294249420188	1.06918951093398	0.837852008225468	0.869391674453021	1.00605587168093	0.78169309935403	0.00583226199708097	0.0104559319659972	0.0101652303059255
259	0.405785764645593	0.32	0.557758018192119	0.430527857578511	0.684988178805728	0.434610707467098	0.49402001685214	0.406046169260079	0.5819938644442	0.54	0.32	0.88	0.426983081175985	0.519493114151336	0.612003147126686	0.725497817262727	0.882683968090228	1.03987011891773	0.71406759416522	0.868718939807452	1.02344139871366	0.557758018192119	0.70267797675892	-0.0210951895033654	-0.331370220810229	0.100895170743421	0.181346479334856	0.0492580899016595	0.928294249420188	1.06918951093398	0.837852008225468	0.869391674453021	1.00605587168093	0.78169309935403	0.00583226199708097	0.0104559319659972	0.0101652303059255
259	0.405785764645593	0.32	0.574615055086591	0.443115225375043	0.706114884798139	0.484623914906578	0.532917783825589	0.447114208443225	0.618721359207954	0.49	0.29	0.8	0.49815829418567	0.593757498908634	0.689356703631599	0.878199089367573	1.0467301276176	1.21526116586762	0.863494837031761	1.02933559434637	1.19501788091061	0.574615055086591	0.655115414545669	-0.0372108886838095	-0.397838458323432	0.100895170743421	0.181346479334856	0.0492580899016595	0.928294249420188	1.06918951093398	0.837852008225468	0.869391674453021	1.00605587168093	0.78169309935403	0.00583226199708097	0.0104559319659972	0.0101652303059255
259	0.405785764645593	0.32	0.574947701258718	0.443911652694113	0.705983749823323	0.434166599110004	0.470872817102695	0.386945147056878	0.554800487148511	0.48	0.28	0.77	0.435796015639557	0.530319346623475	0.624842677607393	0.773771738268566	0.941601363821761	1.10943098937496	0.763473711922573	0.928937911899012	1.09445184862716	0.574947701258718	0.643188578235967	-0.0275425170559256	-0.401034856667597	0.100895170743421	0.181346479334856	0.0492580899016595	0.928294249420188	1.06918951093398	0.837852008225468	0.869391674453021	1.00605587168093	0.78169309935403	0.00583226199708097	0.0104559319659972	0.0101652303059255
259	0.405785764645593	0.32	0.588979164616598	0.453774483262359	0.724183845970838	0.377156794320387	0.455155816968355	0.363834123432874	0.546477510503836	0.48	0.31	0.75	0.411307344132985	0.514544728453632	0.617782112774278	0.732123798593578	0.915885520925624	1.09964724325767	0.72973584459602	0.912716004101754	1.09587421416482	0.588979164616598	0.613274146163936	-0.0400717406418493	-0.403688107850955	0.100895170743421	0.181346479334856	0.0492580899016595	0.928294249420188	1.06918951093398	0.837852008225468	0.869391674453021	1.00605587168093	0.78169309935403	0.00583226199708097	0.0104559319659972	0.0101652303059255
259	0.405785764645593	0.32	0.679071716300496	0.526007712648327	0.832135719952666	0.404162538535688	0.466154138954882	0.377784947742273	0.55452333016749	0.49	0.28	0.84	0.419073151274758	0.517100231650479	0.6151273120262	0.736656639652789	0.908970946605868	1.08128525355895	0.716586581825559	0.884185024866155	1.051725234152	0.679071716300496	0.633096867571292	-0.0363454300158188	-0.400524508180396	0.100895170743421	0.181346479334856	0.0492580899016595	0.928294249420188	1.06918951093398	0.837852008225468	0.869391674453021	1.00605587168093	0.78169309935403	0.00583226199708097	0.0104559319659972	0.0101652303059255
259	0.405785764645593	0.33	0.300796663912595	0.234381926696512	0.367211401128679	0.582333148600301	0.553677367884669	0.48046718679161	0.626887548977728	0.58	0.33	0.95	0.481079189909981	0.554382623696163	0.627686057482344	0.793753737978788	0.914700301028729	1.03564686407867	0.775865146820607	0.893972766902252	1.01214369467948	0.300796663912595	0.853870783767008	0.0255185184528499	-0.259452218178961	0.100895170743421	0.181346479334856	0.0492580899016595	0.928294249420188	1.06918951093398	0.837852008225468	0.869391674453021	1.00605587168093	0.78169309935403	0.00583226199708097	0.0104559319659972	0.0101652303059255
259	0.405785764645593	0.33	0.312887404244091	0.243320488136501	0.382454320351681	0.52972861566704	0.484235001969413	0.413000695656145	0.555469308282681	0.48	0.29	0.9	0.462954312512595	0.5428046121693	0.622654911826005	0.81942104508491	0.960754680449328	1.10208831581375	0.794927093837222	0.931723867372168	1.06889021067022	0.312887404244091	0.819356745402366	0.0350029941881803	-0.31042841895472	0.100895170743421	0.181346479334856	0.0492580899016595	0.928294249420188	1.06918951093398	0.837852008225468	0.869391674453021	1.00605587168093	0.78169309935403	0.00583226199708097	0.0104559319659972	0.0101652303059255
259	0.405785764645593	0.33	0.322986402384112	0.251936075368473	0.39403672939975	0.593774254441979	0.473833413513867	0.412642887713217	0.535023939314516	0.46	0.28	1.03	0.476918757769733	0.547640707477501	0.618362657185269	0.861741963202184	0.989529077442894	1.1173161916836	0.819592501405387	0.941105264404402	1.06265248114869	0.322986402384112	0.819559978181327	0.0170555179585713	-0.322680982697925	0.100895170743421	0.181346479334856	0.0492580899016595	0.928294249420188	1.06918951093398	0.837852008225468	0.869391674453021	1.00605587168093	0.78169309935403	0.00583226199708097	0.0104559319659972	0.0101652303059255
259	0.405785764645593	0.33	0.336033746330212	0.26072875897441	0.411338733686013	0.505013059303276	0.5181539739788	0.43806184077762	0.59824610717998	0.49	0.26	0.86	0.486670311919999	0.575649674692534	0.66462903746507	0.856325976737331	1.01289057061003	1.16945516448274	0.825943253233802	0.97683672849671	1.12803247571125	0.336033746330212	0.727935602473566	-0.00985151198333334	-0.36753004609906	0.100895170743421	0.181346479334856	0.0492580899016595	0.928294249420188	1.06918951093398	0.837852008225468	0.869391674453021	1.00605587168093	0.78169309935403	0.00583226199708097	0.0104559319659972	0.0101652303059255
259	0.405785764645593	0.33	0.345746186276852	0.26914616200775	0.422346210545955	0.571876689371115	0.510636887759994	0.441655665316533	0.579618110203455	0.48	0.27	0.83	0.498723775680302	0.576618340178619	0.654512904676935	0.887058849907528	1.02560661154907	1.16415437319061	0.863194050598846	0.998160268107569	1.13295892414337	0.345746186276852	0.775628019712636	0.00478378803874106	-0.352877091936936	0.100895170743421	0.181346479334856	0.0492580899016595	0.928294249420188	1.06918951093398	0.837852008225468	0.869391674453021	1.00605587168093	0.78169309935403	0.00583226199708097	0.0104559319659972	0.0101652303059255
259	0.405785764645593	0.33	0.352823784187606	0.273914256279061	0.43173331209615	0.470871997574615	0.478748120613315	0.399512313787059	0.557983927439571	0.53	0.3	0.86	0.421324980995768	0.504886923026546	0.588448865057325	0.717158866068712	0.85939393471254	1.00162900335637	0.702841669524969	0.842177702531174	0.981402026183108	0.352823784187606	0.790129726699986	-0.0128001189580578	-0.324041165748916	0.100895170743421	0.181346479334856	0.0492580899016595	0.928294249420188	1.06918951093398	0.837852008225468	0.869391674453021	1.00605587168093	0.78169309935403	0.00583226199708097	0.0104559319659972	0.0101652303059255
259	0.405785764645593	0.33	0.35492745715703	0.27546275415106	0.434392160163	0.546594039366652	0.473777507355772	0.406406806217965	0.541148208493579	0.55	0.27	0.96	0.418828628355818	0.488258514659898	0.557688400963978	0.702950844761793	0.819480121713952	0.936009398666112	0.671555125378501	0.782785356304759	0.894274946584068	0.35492745715703	0.767234689087016	-0.0426022192146243	-0.372536820466092	0.100895170743421	0.181346479334856	0.0492580899016595	0.928294249420188	1.06918951093398	0.837852008225468	0.869391674453021	1.00605587168093	0.78169309935403	0.00583226199708097	0.0104559319659972	0.0101652303059255
259	0.405785764645593	0.33	0.356421067118697	0.277196727002232	0.435645407235162	0.511598638850455	0.470836434097954	0.399010833520111	0.542662034675796	0.51	0.32	0.98	0.434662508335173	0.512905736556373	0.591148964777572	0.755126514926361	0.891056196254439	1.02698587758252	0.733778584789962	0.865724327621556	0.997854668009197	0.356421067118697	0.7951670573589	-0.0521529148292554	-0.351141521526244	0.100895170743421	0.181346479334856	0.0492580899016595	0.928294249420188	1.06918951093398	0.837852008225468	0.869391674453021	1.00605587168093	0.78169309935403	0.00583226199708097	0.0104559319659972	0.0101652303059255
259	0.405785764645593	0.33	0.361395526579201	0.28164831373896	0.441142739419443	0.510898021859771	0.497394125673735	0.421410727491241	0.573377523856228	0.54	0.3	0.86	0.443988472084788	0.524042800705448	0.604097129326108	0.755283042782107	0.891466031102904	1.0276490194237	0.74110331248821	0.87483655914605	1.00843200817888	0.361395526579201	0.760349511108188	0.0294222315271504	-0.295553923988731	0.100895170743421	0.181346479334856	0.0492580899016595	0.928294249420188	1.06918951093398	0.837852008225468	0.869391674453021	1.00605587168093	0.78169309935403	0.00583226199708097	0.0104559319659972	0.0101652303059255
259	0.405785764645593	0.33	0.361775367408885	0.280925640048073	0.442625094769698	0.538155371052367	0.457948240371685	0.391711955505789	0.524184525237581	0.49	0.26	0.85	0.436278610797632	0.510050865995655	0.583823121193678	0.768934958624081	0.898957528134391	1.0289800976447	0.740000670891872	0.864954398358939	0.990100998763044	0.361775367408885	0.715154696671017	-0.00549753030911837	-0.380835090929315	0.100895170743421	0.181346479334856	0.0492580899016595	0.928294249420188	1.06918951093398	0.837852008225468	0.869391674453021	1.00605587168093	0.78169309935403	0.00583226199708097	0.0104559319659972	0.0101652303059255
259	0.405785764645593	0.33	0.365891004434738	0.284960666371319	0.446821342498158	0.506206055517647	0.50233380335751	0.4248720938344	0.579795512880619	0.51	0.27	0.88	0.460331895431099	0.544258554973028	0.628185214514957	0.796952439006073	0.94225098703941	1.08754953507275	0.771158889544805	0.911792491822869	1.05244615907654	0.365891004434738	0.738595754852182	-0.0272783214212191	-0.376894667421007	0.100895170743421	0.181346479334856	0.0492580899016595	0.928294249420188	1.06918951093398	0.837852008225468	0.869391674453021	1.00605587168093	0.78169309935403	0.00583226199708097	0.0104559319659972	0.0101652303059255
259	0.405785764645593	0.33	0.388686509938805	0.301852122956385	0.475520896921225	0.475043208331398	0.434749408562085	0.363395185104628	0.506103632019543	0.52	0.29	0.92	0.389589794755786	0.466087443627346	0.542585092498906	0.669981831922732	0.801535675526045	0.933089519129359	0.648979397979233	0.776386173824555	0.903861738105447	0.388686509938805	0.751041906023744	-0.00723095538749312	-0.339091449019623	0.100895170743421	0.181346479334856	0.0492580899016595	0.928294249420188	1.06918951093398	0.837852008225468	0.869391674453021	1.00605587168093	0.78169309935403	0.00583226199708097	0.0104559319659972	0.0101652303059255
259	0.405785764645593	0.33	0.392663834276512	0.305477984077083	0.479849684475941	0.504632575037013	0.480310032944176	0.406010993124825	0.554609072763527	0.5	0.31	0.81	0.445401365218352	0.526908748836848	0.608416132455344	0.777287399618946	0.919529133053027	1.06177086648711	0.767802783150762	0.908867205892643	1.04927101651056	0.392663834276512	0.744135219709402	0.0158062597554625	-0.324926381988743	0.100895170743421	0.181346479334856	0.0492580899016595	0.928294249420188	1.06918951093398	0.837852008225468	0.869391674453021	1.00605587168093	0.78169309935403	0.00583226199708097	0.0104559319659972	0.0101652303059255
259	0.405785764645593	0.33	0.396711685914782	0.309209473163131	0.484213898666433	0.533864871164027	0.496719645606966	0.424253186212591	0.56918610500134	0.49	0.28	0.85	0.470975582656783	0.551422669550875	0.631869756444966	0.828301986480306	0.969783804932641	1.11126562338498	0.804904234900026	0.942215362029203	1.07989326888824	0.396711685914782	0.701201619912211	-0.000267063760334025	-0.360813071913343	0.100895170743421	0.181346479334856	0.0492580899016595	0.928294249420188	1.06918951093398	0.837852008225468	0.869391674453021	1.00605587168093	0.78169309935403	0.00583226199708097	0.0104559319659972	0.0101652303059255
259	0.405785764645593	0.33	0.399952336856631	0.310623114977644	0.489281558735618	0.533925782362317	0.495947498574072	0.423602542224067	0.568292454924076	0.51	0.32	0.82	0.459005468247162	0.537396712998449	0.615787957749737	0.794710247768898	0.9304348302605	1.0661594127521	0.78817927137288	0.922449880172146	1.0573101028556	0.399952336856631	0.705020266883718	0.0113651162257677	-0.318241538904702	0.100895170743421	0.181346479334856	0.0492580899016595	0.928294249420188	1.06918951093398	0.837852008225468	0.869391674453021	1.00605587168093	0.78169309935403	0.00583226199708097	0.0104559319659972	0.0101652303059255
259	0.405785764645593	0.33	0.401276873458491	0.312598823046004	0.489954923870978	0.49334169588926	0.484831923097596	0.408120446837407	0.561543399357785	0.52	0.25	0.89	0.435512444162128	0.517372597899218	0.599232751636308	0.746773878263514	0.887139613619487	1.02750534897546	0.710566489659027	0.844096523779518	0.977721962924763	0.401276873458491	0.755538459269173	-0.0328543213760433	-0.375544693779649	0.100895170743421	0.181346479334856	0.0492580899016595	0.928294249420188	1.06918951093398	0.837852008225468	0.869391674453021	1.00605587168093	0.78169309935403	0.00583226199708097	0.0104559319659972	0.0101652303059255
259	0.405785764645593	0.33	0.401874458816209	0.312025241474745	0.491723676157672	0.531287747842418	0.484132175220095	0.41313555725544	0.55512879318475	0.44	0.27	0.85	0.48904244614754	0.573083529292968	0.657124612438395	0.898483780701941	1.05288663614654	1.20728949159113	0.869889981900035	1.01914964501074	1.16878808649323	0.401874458816209	0.705099028498088	-0.00660667234240983	-0.372372673132955	0.100895170743421	0.181346479334856	0.0492580899016595	0.928294249420188	1.06918951093398	0.837852008225468	0.869391674453021	1.00605587168093	0.78169309935403	0.00583226199708097	0.0104559319659972	0.0101652303059255
259	0.405785764645593	0.33	0.401965722331757	0.312188059752523	0.491743384910991	0.508571351707466	0.46171239676004	0.390850742623547	0.532574050896534	0.48	0.27	0.88	0.438957090932956	0.518540477034929	0.598123863136902	0.777925228785799	0.918963897757618	1.06000256672944	0.748918732621328	0.884732915616337	1.02064154068393	0.401965722331757	0.725007275420219	-0.0151654199815141	-0.375780640480803	0.100895170743421	0.181346479334856	0.0492580899016595	0.928294249420188	1.06918951093398	0.837852008225468	0.869391674453021	1.00605587168093	0.78169309935403	0.00583226199708097	0.0104559319659972	0.0101652303059255
259	0.405785764645593	0.33	0.40588890771483	0.314804690577319	0.49697312485234	0.540155373090101	0.469039376120255	0.401471390298685	0.536607361941824	0.45	0.25	0.87	0.466727366696171	0.545277990370758	0.623828614045345	0.84673109508714	0.989236678324255	1.13174226156137	0.812519360375256	0.949142747064617	1.08664521889295	0.40588890771483	0.727707995543399	-0.0426689834069253	-0.427550591669319	0.100895170743421	0.181346479334856	0.0492580899016595	0.928294249420188	1.06918951093398	0.837852008225468	0.869391674453021	1.00605587168093	0.78169309935403	0.00583226199708097	0.0104559319659972	0.0101652303059255
259	0.405785764645593	0.33	0.406911868558112	0.317117220790663	0.49670651632556	0.472381297779782	0.459676520962353	0.383827229809663	0.535525812115042	0.43	0.26	0.89	0.463357944049275	0.554923546686518	0.64648914932376	0.863314452751064	1.03391670344472	1.20451895413838	0.826667557502958	0.989644145312014	1.15271497072026	0.406911868558112	0.761340513878974	0.000675738381179414	-0.363620512407137	0.100895170743421	0.181346479334856	0.0492580899016595	0.928294249420188	1.06918951093398	0.837852008225468	0.869391674453021	1.00605587168093	0.78169309935403	0.00583226199708097	0.0104559319659972	0.0101652303059255
259	0.405785764645593	0.33	0.409330829196382	0.317763749071285	0.500897909321479	0.46034068151003	0.442834540802161	0.367975008083263	0.51769407352106	0.48	0.29	0.76	0.412915502370144	0.496917570121506	0.580919637872869	0.731361984201224	0.8801476766613	1.02893336912138	0.723913934651599	0.8710607318959	1.01844873926343	0.409330829196382	0.704481044566741	0.0402700464418454	-0.318485279983584	0.100895170743421	0.181346479334856	0.0492580899016595	0.928294249420188	1.06918951093398	0.837852008225468	0.869391674453021	1.00605587168093	0.78169309935403	0.00583226199708097	0.0104559319659972	0.0101652303059255
259	0.405785764645593	0.33	0.414548771069904	0.32142540854884	0.507672133590967	0.473590676490796	0.465878018625852	0.389191698942655	0.542564338309048	0.56	0.29	0.93	0.39750171476513	0.475825439695319	0.554149164625509	0.663576189463963	0.794327220222429	0.925078250980896	0.642121030397732	0.768912587872883	0.895136229937215	0.414548771069904	0.787848696982105	-0.0115182777174725	-0.321125932614277	0.100895170743421	0.181346479334856	0.0492580899016595	0.928294249420188	1.06918951093398	0.837852008225468	0.869391674453021	1.00605587168093	0.78169309935403	0.00583226199708097	0.0104559319659972	0.0101652303059255
259	0.405785764645593	0.33	0.423147650333513	0.328073465388747	0.518221835278278	0.401144404064844	0.413901079264794	0.334943703191769	0.492858455337818	0.51	0.29	0.87	0.361406895130664	0.446602526104738	0.531798157078812	0.624051031569452	0.771160624969322	0.918270218369192	0.607358766573065	0.750566384912504	0.893845336710371	0.423147650333513	0.724563978969832	0.00120206845834401	-0.332674607591882	0.100895170743421	0.181346479334856	0.0492580899016595	0.928294249420188	1.06918951093398	0.837852008225468	0.869391674453021	1.00605587168093	0.78169309935403	0.00583226199708097	0.0104559319659972	0.0101652303059255
259	0.405785764645593	0.33	0.425064523944899	0.330947393445342	0.519181654444456	0.522112680006713	0.501684212670501	0.426747173542551	0.57662125179845	0.48	0.25	0.83	0.481192536043962	0.565690210866894	0.650187885689825	0.855050248112771	1.00519754344758	1.15534483878239	0.824799981794409	0.969485608544125	1.11436480848376	0.425064523944899	0.69776702829466	0.0355335469228976	-0.347812044235143	0.100895170743421	0.181346479334856	0.0492580899016595	0.928294249420188	1.06918951093398	0.837852008225468	0.869391674453021	1.00605587168093	0.78169309935403	0.00583226199708097	0.0104559319659972	0.0101652303059255
259	0.405785764645593	0.33	0.425144051599936	0.330255058691957	0.520033044507915	0.521636435289861	0.516373069218339	0.4391682992704	0.593577839166279	0.51	0.25	0.94	0.47860926103382	0.56274766071899	0.646886060404159	0.831698359042094	0.977909004442954	1.12411964984381	0.788865853608314	0.927462763563684	1.06626614789857	0.425144051599936	0.684233792043344	0.0371805277660261	-0.330059633708005	0.100895170743421	0.181346479334856	0.0492580899016595	0.928294249420188	1.06918951093398	0.837852008225468	0.869391674453021	1.00605587168093	0.78169309935403	0.00583226199708097	0.0104559319659972	0.0101652303059255
259	0.405785764645593	0.33	0.425971056793763	0.330875673077789	0.521066440509738	0.506745537995587	0.471726325448855	0.399062857773379	0.544389793124331	0.53	0.27	0.89	0.423276089180938	0.500348429602724	0.577420770024511	0.723052591199896	0.854709816533954	0.986367041868011	0.698195638654886	0.825248401915656	0.952346395998202	0.425971056793763	0.729443342216026	0.0497249443779481	-0.280947645916001	0.100895170743421	0.181346479334856	0.0492580899016595	0.928294249420188	1.06918951093398	0.837852008225468	0.869391674453021	1.00605587168093	0.78169309935403	0.00583226199708097	0.0104559319659972	0.0101652303059255
259	0.405785764645593	0.33	0.431657261225426	0.336072955444874	0.527241567005978	0.48845103542144	0.470415702107247	0.395253350582152	0.545578053632342	0.55	0.33	0.91	0.409822763554086	0.487755670566435	0.565688577578783	0.690372165004822	0.821655037807309	0.952937910609795	0.680304711373541	0.809456109994102	0.938540688963695	0.431657261225426	0.797458730793227	0.0324387832312092	-0.27024150283958	0.100895170743421	0.181346479334856	0.0492580899016595	0.928294249420188	1.06918951093398	0.837852008225468	0.869391674453021	1.00605587168093	0.78169309935403	0.00583226199708097	0.0104559319659972	0.0101652303059255
259	0.405785764645593	0.33	0.437293403363084	0.3399349227718	0.534651883954368	0.499778029828887	0.427931263798975	0.361088826287917	0.494773701310033	0.45	0.26	0.81	0.423106691496163	0.501429476716586	0.579752261937008	0.771813961962398	0.914687190837938	1.05756041971348	0.749852283321469	0.888447971449029	1.02707125932727	0.437293403363084	0.692362930915821	-0.00899743869502553	-0.40481241482339	0.100895170743421	0.181346479334856	0.0492580899016595	0.928294249420188	1.06918951093398	0.837852008225468	0.869391674453021	1.00605587168093	0.78169309935403	0.00583226199708097	0.0104559319659972	0.0101652303059255
259	0.405785764645593	0.33	0.442335523806542	0.343763855678078	0.540907191935006	0.5844278769723	0.544675344594849	0.472965146840297	0.616385542349401	0.47	0.28	0.87	0.540309591495026	0.622230443197599	0.704151294900172	0.968558587509062	1.11540984771534	1.26226110792162	0.941933377368009	1.08437691539257	1.22714509288004	0.442335523806542	0.757032287248982	-0.0524244724285897	-0.418874014811898	0.100895170743421	0.181346479334856	0.0492580899016595	0.928294249420188	1.06918951093398	0.837852008225468	0.869391674453021	1.00605587168093	0.78169309935403	0.00583226199708097	0.0104559319659972	0.0101652303059255
259	0.405785764645593	0.33	0.444559679617505	0.344861357341087	0.544258001893922	0.448523231379725	0.502005113270448	0.415096115397747	0.588914111143149	0.57	0.32	1.03	0.420685538950896	0.508764798798284	0.596844058645671	0.699054940207232	0.845416619003374	0.991778297799515	0.67481555329164	0.816258256865753	0.957336944961513	0.444559679617505	0.804693739155412	-0.0380932883151341	-0.321330567101455	0.100895170743421	0.181346479334856	0.0492580899016595	0.928294249420188	1.06918951093398	0.837852008225468	0.869391674453021	1.00605587168093	0.78169309935403	0.00583226199708097	0.0104559319659972	0.0101652303059255
259	0.405785764645593	0.33	0.44695449421422	0.34677242701241	0.547136561416029	0.527528634833713	0.502068043084379	0.427883612472149	0.576252473696609	0.51	0.28	0.99	0.465111340579288	0.545750138061656	0.626388935544023	0.806908834478356	0.946806859775249	1.08670488507214	0.771438087444412	0.9050129809988	1.03901958103845	0.44695449421422	0.764892467897757	0.00434187428342669	-0.316942330200756	0.100895170743421	0.181346479334856	0.0492580899016595	0.928294249420188	1.06918951093398	0.837852008225468	0.869391674453021	1.00605587168093	0.78169309935403	0.00583226199708097	0.0104559319659972	0.0101652303059255
259	0.405785764645593	0.33	0.446986601225132	0.347120051650509	0.546853150799755	0.490618893259889	0.450576268176469	0.378895432902789	0.522257103450149	0.44	0.21	0.94	0.447769522653215	0.532480212217304	0.617190901781393	0.82169608242903	0.977147577524604	1.13259907262018	0.758426009179652	0.90174793720538	1.04513614178104	0.446986601225132	0.683999183940044	0.0054786230310436	-0.39802981103075	0.100895170743421	0.181346479334856	0.0492580899016595	0.928294249420188	1.06918951093398	0.837852008225468	0.869391674453021	1.00605587168093	0.78169309935403	0.00583226199708097	0.0104559319659972	0.0101652303059255
259	0.405785764645593	0.33	0.449688018593239	0.35075850891003	0.548617528276447	0.485562366133055	0.481093802812081	0.403779635889759	0.558407969734402	0.44	0.25	0.85	0.476525200409197	0.567768407377634	0.659011614346071	0.873623966070351	1.04090211270414	1.20818025933792	0.83914862736978	1.00005200224426	1.16066672120265	0.449688018593239	0.687434977640579	0.0324633324684971	-0.347533449474027	0.100895170743421	0.181346479334856	0.0492580899016595	0.928294249420188	1.06918951093398	0.837852008225468	0.869391674453021	1.00605587168093	0.78169309935403	0.00583226199708097	0.0104559319659972	0.0101652303059255
259	0.405785764645593	0.33	0.449853969205966	0.350251636561737	0.549456301850195	0.550759062895273	0.513559084482539	0.441143054247121	0.585975114717956	0.61	0.32	1.07	0.428714406279174	0.499090206393394	0.569466006507614	0.695357450819041	0.809504156061568	0.923650861304096	0.668729966477451	0.778403372388961	0.888132671756603	0.449853969205966	0.840411279568445	0.0215773637138433	-0.25080861880127	0.100895170743421	0.181346479334856	0.0492580899016595	0.928294249420188	1.06918951093398	0.837852008225468	0.869391674453021	1.00605587168093	0.78169309935403	0.00583226199708097	0.0104559319659972	0.0101652303059255
259	0.405785764645593	0.33	0.451496288712057	0.351982123334115	0.551010454089999	0.459757693320096	0.463889699005058	0.385378794052568	0.542400603957548	0.47	0.26	0.8	0.437045214380202	0.526081808545953	0.615118402711704	0.779591454744137	0.938412935193427	1.09723441564272	0.756796388996931	0.910858734912142	1.06533069059149	0.451496288712057	0.651778655622909	0.0154114499987587	-0.365397176979669	0.100895170743421	0.181346479334856	0.0492580899016595	0.928294249420188	1.06918951093398	0.837852008225468	0.869391674453021	1.00605587168093	0.78169309935403	0.00583226199708097	0.0104559319659972	0.0101652303059255
259	0.405785764645593	0.33	0.461604445721167	0.357940623485103	0.565268267957231	0.536781619988213	0.503509298402471	0.430481698071844	0.576536898733098	0.53	0.27	0.86	0.455030505928353	0.532222605090796	0.609414704253239	0.775634360884613	0.907214208211663	1.03879405553871	0.752091061810706	0.87947748224413	1.00745167200652	0.461604445721167	0.732508189709268	-0.0370405831467473	-0.380408169540397	0.100895170743421	0.181346479334856	0.0492580899016595	0.928294249420188	1.06918951093398	0.837852008225468	0.869391674453021	1.00605587168093	0.78169309935403	0.00583226199708097	0.0104559319659972	0.0101652303059255
259	0.405785764645593	0.33	0.463956561085682	0.361182109648957	0.566731012522407	0.514058103725044	0.44538843975353	0.377778512413714	0.512998367093347	0.45	0.24	0.8	0.4409116197319	0.519820296625384	0.598728973518868	0.802076507670664	0.945621819599895	1.08916713152913	0.773030483724378	0.911511450625685	1.04981339321747	0.463956561085682	0.677751401773483	0.0244014074595657	-0.35688249223628	0.100895170743421	0.181346479334856	0.0492580899016595	0.928294249420188	1.06918951093398	0.837852008225468	0.869391674453021	1.00605587168093	0.78169309935403	0.00583226199708097	0.0104559319659972	0.0101652303059255
259	0.405785764645593	0.33	0.464039051077982	0.360811555238551	0.567266546917412	0.531866288585426	0.520025932705163	0.443854137786066	0.596197727624259	0.46	0.26	0.85	0.509384181077712	0.596801879985782	0.684219578893851	0.915971337137487	1.07316527745361	1.23035921776973	0.88336435290759	1.03491806663874	1.18654958838322	0.464039051077982	0.669854444072802	0.00989063892737357	-0.375502850356375	0.100895170743421	0.181346479334856	0.0492580899016595	0.928294249420188	1.06918951093398	0.837852008225468	0.869391674453021	1.00605587168093	0.78169309935403	0.00583226199708097	0.0104559319659972	0.0101652303059255
259	0.405785764645593	0.33	0.465706405618743	0.361420683141552	0.569992128095934	0.470898522051924	0.470159354043721	0.392349183678775	0.547969524408667	0.48	0.26	0.91	0.439603319815733	0.526784867862135	0.613966415908537	0.777853725415193	0.932116645822126	1.08637956622906	0.745317635067284	0.893073937620123	1.04098788904281	0.465706405618743	0.715635601532234	-0.0558657962079688	-0.415581866946177	0.100895170743421	0.181346479334856	0.0492580899016595	0.928294249420188	1.06918951093398	0.837852008225468	0.869391674453021	1.00605587168093	0.78169309935403	0.00583226199708097	0.0104559319659972	0.0101652303059255
259	0.405785764645593	0.33	0.466520915483023	0.362163816093329	0.570878014872718	0.485531204194019	0.486947125893104	0.408687419463984	0.565206832322223	0.47	0.27	0.8	0.464026412404413	0.552883003237954	0.641739594071495	0.828377470826065	0.98700378177141	1.14563009271676	0.806819703321783	0.961280121973096	1.1158188833936	0.466520915483023	0.697538883939131	-0.0101965041039189	-0.37706128224182	0.100895170743421	0.181346479334856	0.0492580899016595	0.928294249420188	1.06918951093398	0.837852008225468	0.869391674453021	1.00605587168093	0.78169309935403	0.00583226199708097	0.0104559319659972	0.0101652303059255
259	0.405785764645593	0.33	0.470689499630677	0.366723241742826	0.574655757518528	0.501955470861047	0.499073509562348	0.421457471379498	0.576689547745198	0.45	0.26	0.75	0.490164415921902	0.58043359515259	0.670702774383278	0.889504330713196	1.05331635632628	1.21712838193937	0.873299539596915	1.03418470513544	1.19496445156187	0.470689499630677	0.675514669171507	-0.0110558875693114	-0.405966938385673	0.100895170743421	0.181346479334856	0.0492580899016595	0.928294249420188	1.06918951093398	0.837852008225468	0.869391674453021	1.00605587168093	0.78169309935403	0.00583226199708097	0.0104559319659972	0.0101652303059255
259	0.405785764645593	0.33	0.472092313325001	0.367757771261922	0.576426855388081	0.465918737087195	0.507403483563494	0.422585588758169	0.592221378368819	0.47	0.31	0.77	0.481596683945979	0.578258799181763	0.674920914417547	0.86190563132945	1.03490022251996	1.20789481371046	0.856794286682641	1.0289944649463	1.20089907336189	0.472092313325001	0.666826812932733	0.0127587467835718	-0.354749727262232	0.100895170743421	0.181346479334856	0.0492580899016595	0.928294249420188	1.06918951093398	0.837852008225468	0.869391674453021	1.00605587168093	0.78169309935403	0.00583226199708097	0.0104559319659972	0.0101652303059255
259	0.405785764645593	0.33	0.474942227631216	0.369523442140824	0.580361013121607	0.559370282616125	0.49788052470011	0.428888673682358	0.566872375717862	0.53	0.3	0.9	0.453209341321355	0.526113461376187	0.599017581431019	0.772385023273703	0.896632352998033	1.02087968272236	0.75314839206983	0.87426297704402	0.995544233512985	0.474942227631216	0.726829961920264	0.0293814836561067	-0.307784271338123	0.100895170743421	0.181346479334856	0.0492580899016595	0.928294249420188	1.06918951093398	0.837852008225468	0.869391674453021	1.00605587168093	0.78169309935403	0.00583226199708097	0.0104559319659972	0.0101652303059255
259	0.405785764645593	0.33	0.475026173787385	0.368413503769884	0.581638843804886	0.466674440786636	0.502782687969122	0.418864718311612	0.586700657626632	0.5	0.28	0.91	0.460124737040659	0.552308996142955	0.64449325524525	0.803685876410279	0.964701316580614	1.12571675675095	0.777649805225816	0.933384344868328	1.0892063968965	0.475026173787385	0.734291767650282	0.0293468277050212	-0.29748916172921	0.100895170743421	0.181346479334856	0.0492580899016595	0.928294249420188	1.06918951093398	0.837852008225468	0.869391674453021	1.00605587168093	0.78169309935403	0.00583226199708097	0.0104559319659972	0.0101652303059255
259	0.405785764645593	0.33	0.47654323300696	0.369370644510065	0.583715821503856	0.479518605166676	0.470657686615491	0.394099702182595	0.547215671048386	0.45	0.27	0.79	0.463699334650547	0.55377777481966	0.643856214988774	0.84830951759333	1.013102503943	1.17789549029268	0.830977853123044	0.992706447365482	1.15389815570097	0.47654323300696	0.634823032286803	-0.019957981784569	-0.421135901635524	0.100895170743421	0.181346479334856	0.0492580899016595	0.928294249420188	1.06918951093398	0.837852008225468	0.869391674453021	1.00605587168093	0.78169309935403	0.00583226199708097	0.0104559319659972	0.0101652303059255
259	0.405785764645593	0.33	0.480579783168641	0.374187667202492	0.586971899134791	0.445556223936395	0.438294817185393	0.36195883538025	0.514630798990536	0.42	0.22	0.77	0.442178256458533	0.535432262274384	0.628686268090235	0.830998271400554	1.00625319744511	1.18150812348966	0.794853882301405	0.962542530483298	1.13022747484198	0.480579783168641	0.633169171287187	0.0390526744138447	-0.380695327767532	0.100895170743421	0.181346479334856	0.0492580899016595	0.928294249420188	1.06918951093398	0.837852008225468	0.869391674453021	1.00605587168093	0.78169309935403	0.00583226199708097	0.0104559319659972	0.0101652303059255
259	0.405785764645593	0.33	0.481244811097529	0.374064561058427	0.588425061136631	0.514439867984866	0.473002192357753	0.401255345961384	0.544749038754121	0.51	0.27	0.86	0.436615052613935	0.514684425220497	0.592753797827059	0.757970446658725	0.893500078243107	1.02902970982749	0.733870492965094	0.865117678548566	0.996148829846392	0.481244811097529	0.695001089137838	-0.0286538183501132	-0.381692565605752	0.100895170743421	0.181346479334856	0.0492580899016595	0.928294249420188	1.06918951093398	0.837852008225468	0.869391674453021	1.00605587168093	0.78169309935403	0.00583226199708097	0.0104559319659972	0.0101652303059255
259	0.405785764645593	0.33	0.481250454013823	0.374841980678122	0.587658927349524	0.506592302363669	0.473653343267615	0.40067067525394	0.54663601128129	0.5	0.31	0.82	0.439099409501694	0.519081919847259	0.599064430192824	0.765789644876137	0.905279192956697	1.04476874103726	0.758594914506345	0.896731986099204	1.03491687769507	0.481250454013823	0.695207085336489	-0.0238347829404907	-0.373163188133697	0.100895170743421	0.181346479334856	0.0492580899016595	0.928294249420188	1.06918951093398	0.837852008225468	0.869391674453021	1.00605587168093	0.78169309935403	0.00583226199708097	0.0104559319659972	0.0101652303059255
259	0.405785764645593	0.33	0.481719264382856	0.374532401157798	0.588906127607913	0.420890707615137	0.43156540369755	0.352528906984618	0.510601900410483	0.5	0.26	0.79	0.387822561785572	0.474771847425583	0.561721133065594	0.678041924001131	0.830057992005121	0.98207406000911	0.659524975662554	0.80754636372586	0.955567972821891	0.481719264382856	0.683207856516466	-0.0286079241994164	-0.397438011461944	0.100895170743421	0.181346479334856	0.0492580899016595	0.928294249420188	1.06918951093398	0.837852008225468	0.869391674453021	1.00605587168093	0.78169309935403	0.00583226199708097	0.0104559319659972	0.0101652303059255
259	0.405785764645593	0.33	0.484139003876135	0.376769119547736	0.591508888204534	0.42048955368774	0.433015545018774	0.353648177065715	0.512382912971834	0.52	0.32	0.91	0.379134227641	0.464221293544893	0.549308359448787	0.651994815268993	0.798318522735257	0.944642230201521	0.638939125249602	0.782108723490367	0.925883147921423	0.484139003876135	0.695488487430896	0.00173048624043382	-0.325680673173551	0.100895170743421	0.181346479334856	0.0492580899016595	0.928294249420188	1.06918951093398	0.837852008225468	0.869391674453021	1.00605587168093	0.78169309935403	0.00583226199708097	0.0104559319659972	0.0101652303059255
259	0.405785764645593	0.33	0.484902821240049	0.375918676772143	0.593886965707955	0.493929453400703	0.469015202658705	0.394893489146132	0.543136916171278	0.49	0.25	0.81	0.439790348267784	0.522339225612876	0.604888102957968	0.77508749357839	0.92057181966951	1.06605614576063	0.749140330265639	0.889723407666475	1.03042031868238	0.484902821240049	0.670151571771361	-0.0147984663152623	-0.394627779675731	0.100895170743421	0.181346479334856	0.0492580899016595	0.928294249420188	1.06918951093398	0.837852008225468	0.869391674453021	1.00605587168093	0.78169309935403	0.00583226199708097	0.0104559319659972	0.0101652303059255
259	0.405785764645593	0.33	0.484952257406571	0.377348225087403	0.592556289725739	0.480740883299681	0.48057007468177	0.402590884319761	0.558549265043778	0.49	0.27	0.76	0.44954915288136	0.536623849142421	0.623698545403482	0.793667483280907	0.94739562312061	1.10112376296031	0.777949824892579	0.92865730787634	1.07955395124304	0.484952257406571	0.648185563792068	0.0171743635028404	-0.365494924472656	0.100895170743421	0.181346479334856	0.0492580899016595	0.928294249420188	1.06918951093398	0.837852008225468	0.869391674453021	1.00605587168093	0.78169309935403	0.00583226199708097	0.0104559319659972	0.0101652303059255
259	0.405785764645593	0.33	0.486900217308884	0.378091797508142	0.595708637109626	0.480537068009536	0.511009356099582	0.428057110481943	0.593961601717221	0.48	0.25	0.78	0.479629905364234	0.572576329430275	0.665522753496316	0.848699697937969	1.01316734506969	1.1776349922014	0.821992890996904	0.981217290382911	1.14053770482522	0.486900217308884	0.675101220544973	0.0236675006716618	-0.354091654487663	0.100895170743421	0.181346479334856	0.0492580899016595	0.928294249420188	1.06918951093398	0.837852008225468	0.869391674453021	1.00605587168093	0.78169309935403	0.00583226199708097	0.0104559319659972	0.0101652303059255
259	0.405785764645593	0.33	0.487085511026149	0.378255350465838	0.595915671586461	0.441990089926235	0.428157001786788	0.353046060925679	0.503267942647897	0.49	0.28	0.96	0.393133230328552	0.476772760922156	0.56041229151576	0.692798691199676	0.840192380813188	0.987586070426699	0.663001738320293	0.804047094371301	0.944841103599948	0.487085511026149	0.705308409911502	-0.050323775500002	-0.39153119756564	0.100895170743421	0.181346479334856	0.0492580899016595	0.928294249420188	1.06918951093398	0.837852008225468	0.869391674453021	1.00605587168093	0.78169309935403	0.00583226199708097	0.0104559319659972	0.0101652303059255
259	0.405785764645593	0.33	0.494508781496649	0.383671422719576	0.605346140273721	0.506192375343706	0.469593832832143	0.397178764915861	0.542008900748426	0.53	0.26	0.89	0.421257398544318	0.498062569969547	0.574867741394776	0.71958264528081	0.850779553908156	0.981976462535502	0.690755287538947	0.816700715808616	0.942699674834135	0.494508781496649	0.739089086742346	0.0194403881131013	-0.327929880052373	0.100895170743421	0.181346479334856	0.0492580899016595	0.928294249420188	1.06918951093398	0.837852008225468	0.869391674453021	1.00605587168093	0.78169309935403	0.00583226199708097	0.0104559319659972	0.0101652303059255
259	0.405785764645593	0.33	0.496079277815107	0.385416513378465	0.606742042251749	0.488092687765215	0.491207104864508	0.412666432057825	0.569747777671192	0.49	0.26	0.93	0.458733885037573	0.546042338478792	0.633350791920012	0.807490186527286	0.961175627376908	1.11486106822653	0.76834349873425	0.914700093144319	1.0610626042122	0.496079277815107	0.707518605789847	-0.0306003932811659	-0.384659519794887	0.100895170743421	0.181346479334856	0.0492580899016595	0.928294249420188	1.06918951093398	0.837852008225468	0.869391674453021	1.00605587168093	0.78169309935403	0.00583226199708097	0.0104559319659972	0.0101652303059255
259	0.405785764645593	0.33	0.496111179798802	0.384580416745764	0.60764194285184	0.503735021601211	0.536376225931269	0.453255232939994	0.619497218922543	0.48	0.28	0.84	0.50893007613569	0.602261096314168	0.695592116492646	0.901799993798712	1.06717814173065	1.23255628966258	0.878055747456136	1.0389852060658	1.19988340122146	0.496111179798802	0.687198637490554	0.0262675331406758	-0.335395658302747	0.100895170743421	0.181346479334856	0.0492580899016595	0.928294249420188	1.06918951093398	0.837852008225468	0.869391674453021	1.00605587168093	0.78169309935403	0.00583226199708097	0.0104559319659972	0.0101652303059255
259	0.405785764645593	0.33	0.498592120029507	0.387047179121351	0.610137060937663	0.532695587751379	0.523810474420631	0.447212015684599	0.600408933156664	0.48	0.31	0.85	0.502581019972292	0.588663079867147	0.674745139762002	0.891064195057921	1.04368563988162	1.19630708470531	0.87865605272759	1.02936413399148	1.17971196246441	0.498592120029507	0.668947509440878	0.0243549118347867	-0.32841108214417	0.100895170743421	0.181346479334856	0.0492580899016595	0.928294249420188	1.06918951093398	0.837852008225468	0.869391674453021	1.00605587168093	0.78169309935403	0.00583226199708097	0.0104559319659972	0.0101652303059255
259	0.405785764645593	0.33	0.512245626745953	0.398126937877351	0.626364315614554	0.498236255404762	0.464659757201137	0.391856217004506	0.537463297397768	0.42	0.26	0.82	0.475007914744087	0.563260330589748	0.651512746435408	0.887669785291006	1.05259125416239	1.21751272303378	0.861817925132196	1.02203297796988	1.18198963031395	0.512245626745953	0.650033744807298	0.00352857823950869	-0.408855301720132	0.100895170743421	0.181346479334856	0.0492580899016595	0.928294249420188	1.06918951093398	0.837852008225468	0.869391674453021	1.00605587168093	0.78169309935403	0.00583226199708097	0.0104559319659972	0.0101652303059255
259	0.405785764645593	0.33	0.518393771292293	0.404093212991839	0.632694329592747	0.441413893485457	0.461298796710848	0.380279242583643	0.542318350838054	0.57	0.31	0.98	0.384584187408506	0.466520922047282	0.548457656686058	0.638266595045145	0.774251074748828	0.910235554452511	0.618586702762333	0.750513931953313	0.882402987711656	0.518393771292293	0.748760256877198	0.0310088369287902	-0.269666065874249	0.100895170743421	0.181346479334856	0.0492580899016595	0.928294249420188	1.06918951093398	0.837852008225468	0.869391674453021	1.00605587168093	0.78169309935403	0.00583226199708097	0.0104559319659972	0.0101652303059255
259	0.405785764645593	0.33	0.519582052210368	0.403494133344851	0.635669971075884	0.517461615613155	0.537605154483994	0.456550912545423	0.618659396422564	0.44	0.26	0.75	0.540397150203646	0.636337121304158	0.73227709240467	0.992785567676644	1.16904078781615	1.34529600795565	0.971367647972967	1.14386341362786	1.31667074552835	0.519582052210368	0.626017246164771	-0.0208133765775603	-0.424057344726992	0.100895170743421	0.181346479334856	0.0492580899016595	0.928294249420188	1.06918951093398	0.837852008225468	0.869391674453021	1.00605587168093	0.78169309935403	0.00583226199708097	0.0104559319659972	0.0101652303059255
259	0.405785764645593	0.33	0.520279847066496	0.405388474091656	0.635171220041336	0.500521272338939	0.459729816645626	0.388027141067217	0.531432492224036	0.46	0.24	0.84	0.44621478465449	0.528669825954883	0.611124867255275	0.803485979862421	0.951960373657199	1.10043476745198	0.769195645830731	0.911602120239181	1.05358230232683	0.520279847066496	0.656791884300162	-0.034671811071397	-0.432833881441307	0.100895170743421	0.181346479334856	0.0492580899016595	0.928294249420188	1.06918951093398	0.837852008225468	0.869391674453021	1.00605587168093	0.78169309935403	0.00583226199708097	0.0104559319659972	0.0101652303059255
259	0.405785764645593	0.33	0.523010207527319	0.406899078245054	0.639121336809584	0.47770512932397	0.517334429739296	0.432877600578615	0.601791258899978	0.53	0.3	0.92	0.457542217849819	0.546811251117166	0.636080284384512	0.779893766487235	0.932055381021343	1.08421699555545	0.757696087396873	0.905536069766241	1.05348307856739	0.523010207527319	0.721662083077907	-0.0350317811310095	-0.366033486260364	0.100895170743421	0.181346479334856	0.0492580899016595	0.928294249420188	1.06918951093398	0.837852008225468	0.869391674453021	1.00605587168093	0.78169309935403	0.00583226199708097	0.0104559319659972	0.0101652303059255
259	0.405785764645593	0.33	0.525695491477445	0.408710306258041	0.642680676696849	0.52762117539501	0.50144816450084	0.427369079481405	0.575527249520274	0.61	0.31	0.95	0.413240258964892	0.484870289650454	0.556500320336016	0.668363650863643	0.78421613082384	0.900068610784037	0.649924684646373	0.762561139487839	0.87503782903036	0.525695491477445	0.763350975246751	0.0439451546874634	-0.263706215366004	0.100895170743421	0.181346479334856	0.0492580899016595	0.928294249420188	1.06918951093398	0.837852008225468	0.869391674453021	1.00605587168093	0.78169309935403	0.00583226199708097	0.0104559319659972	0.0101652303059255
259	0.405785764645593	0.33	0.529479544653253	0.410498440051421	0.648460649255085	0.449373874028059	0.451345723296738	0.373341289222946	0.529350157370529	0.5	0.27	0.82	0.410400985208844	0.496148523771141	0.581896062333439	0.717156516429922	0.86699632740524	1.01683613838056	0.699451326607134	0.845411981531118	0.991443912190325	0.529479544653253	0.644842737008719	0.0321502291391837	-0.350809704109729	0.100895170743421	0.181346479334856	0.0492580899016595	0.928294249420188	1.06918951093398	0.837852008225468	0.869391674453021	1.00605587168093	0.78169309935403	0.00583226199708097	0.0104559319659972	0.0101652303059255
259	0.405785764645593	0.33	0.537486193763717	0.419099565166836	0.655872822360598	0.552847644720682	0.532232173443835	0.457499311335904	0.606965035551765	0.49	0.3	0.81	0.505885436144374	0.588522208714355	0.671158981284335	0.88740676642506	1.03236533983851	1.17732391325196	0.87372552070557	1.01612126145684	1.15893910157488	0.537486193763717	0.664359146032543	0.000849263552465225	-0.359333896198518	0.100895170743421	0.181346479334856	0.0492580899016595	0.928294249420188	1.06918951093398	0.837852008225468	0.869391674453021	1.00605587168093	0.78169309935403	0.00583226199708097	0.0104559319659972	0.0101652303059255
259	0.405785764645593	0.33	0.541284280071841	0.419646967336601	0.662921592807082	0.438775498356642	0.457345317288632	0.376588940497076	0.538101694080188	0.5	0.27	0.9	0.415805772840434	0.504971874264665	0.594137975688896	0.728692766307179	0.884954889999684	1.04121701369219	0.701719189611302	0.852084692173445	1.00250670475354	0.541284280071841	0.706516161233539	-0.0187977511554468	-0.356297847848343	0.100895170743421	0.181346479334856	0.0492580899016595	0.928294249420188	1.06918951093398	0.837852008225468	0.869391674453021	1.00605587168093	0.78169309935403	0.00583226199708097	0.0104559319659972	0.0101652303059255
259	0.405785764645593	0.33	0.55051851112438	0.427970252612688	0.673066769636071	0.480659543450383	0.444600041538385	0.372445735623406	0.516754347453364	0.47	0.24	0.79	0.422388724347577	0.504218538241403	0.58604835213523	0.753460074181233	0.899428690511871	1.04539730684251	0.72440126266796	0.864760429220701	1.00520568549968	0.55051851112438	0.645439561973283	-0.006646986003349	-0.403763878904804	0.100895170743421	0.181346479334856	0.0492580899016595	0.928294249420188	1.06918951093398	0.837852008225468	0.869391674453021	1.00605587168093	0.78169309935403	0.00583226199708097	0.0104559319659972	0.0101652303059255
259	0.405785764645593	0.33	0.555212328403709	0.432640272194684	0.677784384612733	0.544481559883426	0.50474946127305	0.432668143294873	0.576830779251227	0.47	0.23	0.78	0.492194442857681	0.574192677977425	0.656190913097169	0.879795299702003	1.02636676731825	1.1729382349345	0.844946663288374	0.985727858877315	1.12661339417955	0.555212328403709	0.640062986242321	0.0528487986469904	-0.362505322342316	0.100895170743421	0.181346479334856	0.0492580899016595	0.928294249420188	1.06918951093398	0.837852008225468	0.869391674453021	1.00605587168093	0.78169309935403	0.00583226199708097	0.0104559319659972	0.0101652303059255
259	0.405785764645593	0.33	0.560078341673612	0.436657427884683	0.683499255462541	0.518523124640133	0.532066064517154	0.452017292547481	0.612114836486828	0.47	0.27	0.74	0.512960691218973	0.603802068479956	0.694643445740938	0.915419288279167	1.07753297523817	1.23964666219718	0.900382028789831	1.06016139435781	1.21929671030662	0.560078341673612	0.642596587848068	-0.0392715766367868	-0.423996564652353	0.100895170743421	0.181346479334856	0.0492580899016595	0.928294249420188	1.06918951093398	0.837852008225468	0.869391674453021	1.00605587168093	0.78169309935403	0.00583226199708097	0.0104559319659972	0.0101652303059255
259	0.405785764645593	0.33	0.562408833631598	0.438628755041981	0.686188912221215	0.461904472849796	0.464489425360865	0.386215899015544	0.542762951706186	0.53	0.33	0.85	0.40748489964536	0.490068967543683	0.572653035442006	0.693792927932789	0.834402413873602	0.975011899814415	0.687179058150323	0.826353439765809	0.966016139528736	0.562408833631598	0.670496883402571	0.0106765264249426	-0.333549061441879	0.100895170743421	0.181346479334856	0.0492580899016595	0.928294249420188	1.06918951093398	0.837852008225468	0.869391674453021	1.00605587168093	0.78169309935403	0.00583226199708097	0.0104559319659972	0.0101652303059255
259	0.405785764645593	0.33	0.56454655563922	0.440288737570678	0.688804373707762	0.399654686133634	0.458754701687853	0.37096893680924	0.546540466566466	0.46	0.29	0.72	0.428581325968531	0.530000436248873	0.631419546529215	0.774187887641486	0.957391032521817	1.14059417740215	0.769762300987276	0.952222770304528	1.13448290578868	0.56454655563922	0.616392604449116	0.00534115109946658	-0.384167381570767	0.100895170743421	0.181346479334856	0.0492580899016595	0.928294249420188	1.06918951093398	0.837852008225468	0.869391674453021	1.00605587168093	0.78169309935403	0.00583226199708097	0.0104559319659972	0.0101652303059255
259	0.405785764645593	0.33	0.566316299244475	0.440373876689664	0.692258721799286	0.539777553654505	0.502218103696113	0.429815478481399	0.574620728910827	0.45	0.23	0.76	0.505677056475224	0.590858601190673	0.676040145906122	0.925046698046993	1.08087126169798	1.23669582534897	0.893448398544089	1.0437095479338	1.19413781413781	0.566316299244475	0.618890677552239	0.0024305249916244	-0.428345379096733	0.100895170743421	0.181346479334856	0.0492580899016595	0.928294249420188	1.06918951093398	0.837852008225468	0.869391674453021	1.00605587168093	0.78169309935403	0.00583226199708097	0.0104559319659972	0.0101652303059255
259	0.405785764645593	0.33	0.56882240023458	0.443620019728099	0.69402478074106	0.451987261569286	0.475511600640356	0.393763286099647	0.557259915181064	0.53	0.26	0.84	0.419311937125423	0.506364349924844	0.593416762724265	0.718052220567339	0.867125434997844	1.01619864942835	0.694877803772094	0.839176085013874	0.983469743057811	0.56882240023458	0.672473101481053	-0.0400982841438702	-0.390543513391501	0.100895170743421	0.181346479334856	0.0492580899016595	0.928294249420188	1.06918951093398	0.837852008225468	0.869391674453021	1.00605587168093	0.78169309935403	0.00583226199708097	0.0104559319659972	0.0101652303059255
259	0.405785764645593	0.33	0.569808215800159	0.442682329714553	0.696934101885764	0.378301261587855	0.422044278225239	0.33757192817786	0.506516628272618	0.5	0.32	0.82	0.369790786827597	0.462325426653271	0.554860066478945	0.64473742596097	0.806073369469062	0.967409312977155	0.639004009735857	0.798997102481622	0.959088640142011	0.569808215800159	0.641522914206937	-0.0801593356043248	-0.43640240687754	0.100895170743421	0.181346479334856	0.0492580899016595	0.928294249420188	1.06918951093398	0.837852008225468	0.869391674453021	1.00605587168093	0.78169309935403	0.00583226199708097	0.0104559319659972	0.0101652303059255
259	0.405785764645593	0.33	0.57339065742244	0.447205911022977	0.699575403821903	0.488577981382604	0.506599574573323	0.425676374596975	0.587522774549671	0.51	0.31	0.83	0.461667183995852	0.549432416182828	0.637197648369804	0.799777012521452	0.951818607928376	1.1038602033353	0.788652779119071	0.939096189187285	1.08864771200383	0.57339065742244	0.686859077832403	0.013483456094819	-0.339440569232836	0.100895170743421	0.181346479334856	0.0492580899016595	0.928294249420188	1.06918951093398	0.837852008225468	0.869391674453021	1.00605587168093	0.78169309935403	0.00583226199708097	0.0104559319659972	0.0101652303059255
259	0.405785764645593	0.33	0.575241151280764	0.447615595380264	0.702866707181265	0.421596280969423	0.449987162642299	0.367696087096979	0.532278238187618	0.51	0.28	0.92	0.399562462594671	0.488985292883806	0.57840812317294	0.693051394620438	0.848157599643657	1.00326380466688	0.668068781129717	0.817602126571245	0.967049849402868	0.575241151280764	0.677000694209023	-0.00414694337505685	-0.345039767198146	0.100895170743421	0.181346479334856	0.0492580899016595	0.928294249420188	1.06918951093398	0.837852008225468	0.869391674453021	1.00605587168093	0.78169309935403	0.00583226199708097	0.0104559319659972	0.0101652303059255
259	0.405785764645593	0.33	0.584904588025254	0.454183294654534	0.715625881395975	0.483695354804916	0.515636663768989	0.432460993514431	0.598812334023547	0.46	0.27	0.73	0.499200097605053	0.595211768789579	0.691223439974105	0.901229300377938	1.07456366402265	1.24789802766735	0.889890189080562	1.06123724692384	1.23230281623364	0.584904588025254	0.637226493107251	-0.007896416751985	-0.388846771866855	0.100895170743421	0.181346479334856	0.0492580899016595	0.928294249420188	1.06918951093398	0.837852008225468	0.869391674453021	1.00605587168093	0.78169309935403	0.00583226199708097	0.0104559319659972	0.0101652303059255
259	0.405785764645593	0.33	0.61633522760845	0.480451261994195	0.752219193222705	0.421458265408768	0.445346839939637	0.363881308392515	0.526812371486759	0.43	0.28	0.84	0.435238225337334	0.532679101136552	0.63011997693577	0.805557026436944	0.985904655833219	1.16625228522949	0.785927685388636	0.961907732246619	1.13778547382061	0.61633522760845	0.620126104105666	-0.0434356388022738	-0.421514073498583	0.100895170743421	0.181346479334856	0.0492580899016595	0.928294249420188	1.06918951093398	0.837852008225468	0.869391674453021	1.00605587168093	0.78169309935403	0.00583226199708097	0.0104559319659972	0.0101652303059255
259	0.405785764645593	0.33	0.62249139617965	0.48457994693974	0.760402845419561	0.45826810417609	0.472374363031891	0.392187325576688	0.552561400487094	0.44	0.26	0.85	0.462808490010729	0.557434805811492	0.652061121612255	0.848430510009937	1.02190151390907	1.1953725178082	0.818380159108639	0.985834384175257	1.15324567716557	0.62249139617965	0.644614324127854	-0.0259100668015861	-0.418437735968287	0.100895170743421	0.181346479334856	0.0492580899016595	0.928294249420188	1.06918951093398	0.837852008225468	0.869391674453021	1.00605587168093	0.78169309935403	0.00583226199708097	0.0104559319659972	0.0101652303059255
259	0.405785764645593	0.33	0.629958425611757	0.489346636351732	0.770570214871782	0.436188643846206	0.513772234064925	0.422574127085126	0.604970341044724	0.52	0.3	0.9	0.455062303901492	0.553271867652947	0.651481431404402	0.784786331551595	0.954155498364567	1.12352466517754	0.765413843945978	0.930509000305601	1.09579992076601	0.629958425611757	0.664831512369091	0.0244438285951324	-0.313925552492422	0.100895170743421	0.181346479334856	0.0492580899016595	0.928294249420188	1.06918951093398	0.837852008225468	0.869391674453021	1.00605587168093	0.78169309935403	0.00583226199708097	0.0104559319659972	0.0101652303059255
259	0.405785764645593	0.33	0.632209075407143	0.490896035800483	0.773522115013803	0.41915692977898	0.528176749496791	0.431102102056906	0.625251396936677	0.54	0.29	0.88	0.449706072452023	0.550969922075037	0.652233771698051	0.760353029235288	0.931567694834672	1.10278236043406	0.74143303610025	0.908605326599074	1.07527320805347	0.632209075407143	0.698193576795579	-0.00611807890525935	-0.328074816834094	0.100895170743421	0.181346479334856	0.0492580899016595	0.928294249420188	1.06918951093398	0.837852008225468	0.869391674453021	1.00605587168093	0.78169309935403	0.00583226199708097	0.0104559319659972	0.0101652303059255
259	0.405785764645593	0.33	0.639035820647946	0.496642445217263	0.781429196078628	0.463784643668604	0.476990148151416	0.396913421481633	0.557066874821199	0.52	0.26	0.8	0.428128600603408	0.514502945925521	0.600877291247634	0.739103338427427	0.888216401399817	1.03732946437221	0.718923787355932	0.863824607682494	1.00898040326376	0.639035820647946	0.656569379670619	0.0110722707866772	-0.366022828278239	0.100895170743421	0.181346479334856	0.0492580899016595	0.928294249420188	1.06918951093398	0.837852008225468	0.869391674453021	1.00605587168093	0.78169309935403	0.00583226199708097	0.0104559319659972	0.0101652303059255
259	0.405785764645593	0.34	0.281019101838318	0.220108533032386	0.34192967064425	0.564954371675195	0.477132844966462	0.411761790136263	0.542503899796661	0.55	0.3	0.94	0.428168118083975	0.496143831698752	0.564119545313529	0.722535975899934	0.837245354061795	0.951954732223657	0.700399528008335	0.811749955315295	0.922892153457373	0.281019101838318	0.861740907862102	-0.0360794648533463	-0.34286050564202	0.100895170743421	0.181346479334856	0.0492580899016595	0.928294249420188	1.06918951093398	0.837852008225468	0.869391674453021	1.00605587168093	0.78169309935403	0.00583226199708097	0.0104559319659972	0.0101652303059255
259	0.405785764645593	0.34	0.338275186530293	0.265432583787808	0.411117789272779	0.54441571262548	0.46715267713289	0.400431554246348	0.533873800019432	0.57	0.29	1.05	0.404025449730328	0.471345398407907	0.538665347085486	0.669615949071652	0.78118939414864	0.892762839225628	0.635065444479225	0.740979170060121	0.846828295971614	0.338275186530293	0.866523081465562	0.0257680843537816	-0.259195678119262	0.100895170743421	0.181346479334856	0.0492580899016595	0.928294249420188	1.06918951093398	0.837852008225468	0.869391674453021	1.00605587168093	0.78169309935403	0.00583226199708097	0.0104559319659972	0.0101652303059255
259	0.405785764645593	0.34	0.344635938649622	0.270077916463899	0.419193960835346	0.591308922389213	0.512646806478126	0.446105077677421	0.579188535278831	0.56	0.31	0.94	0.458915477217951	0.527368025183712	0.595820573149472	0.769399874470519	0.88416475913147	0.998929643792421	0.74810886084953	0.859586484167923	0.971087369766514	0.344635938649622	0.777093000471852	-7.75738425461808e-05	-0.307516864648981	0.100895170743421	0.181346479334856	0.0492580899016595	0.928294249420188	1.06918951093398	0.837852008225468	0.869391674453021	1.00605587168093	0.78169309935403	0.00583226199708097	0.0104559319659972	0.0101652303059255
259	0.405785764645593	0.34	0.350965006384151	0.274460127502342	0.42746988526596	0.519182489721212	0.422794998716001	0.359269889239522	0.486320108192479	0.43	0.26	0.89	0.432177712726429	0.508594182173265	0.585010651620102	0.80316610842135	0.945179721288439	1.08719333415553	0.770360248764487	0.906455312267789	1.04266279389985	0.350965006384151	0.753610163765372	-0.0281248017490814	-0.408929874517841	0.100895170743421	0.181346479334856	0.0492580899016595	0.928294249420188	1.06918951093398	0.837852008225468	0.869391674453021	1.00605587168093	0.78169309935403	0.00583226199708097	0.0104559319659972	0.0101652303059255
259	0.405785764645593	0.34	0.353058668417844	0.276147969517154	0.429969367318534	0.558036395367596	0.507218958316446	0.436742685109619	0.577695231523272	0.52	0.29	0.95	0.470411634111184	0.546320996707534	0.622230359303884	0.811357232843498	0.942284288887634	1.07321134493177	0.781988802016502	0.90835801989804	1.03459429211194	0.353058668417844	0.81529484175928	0.0104235064762893	-0.308929725112818	0.100895170743421	0.181346479334856	0.0492580899016595	0.928294249420188	1.06918951093398	0.837852008225468	0.869391674453021	1.00605587168093	0.78169309935403	0.00583226199708097	0.0104559319659972	0.0101652303059255
259	0.405785764645593	0.34	0.3551338552785	0.278718707402603	0.431549003154397	0.553220440753855	0.47662009088985	0.40974639202881	0.54349378975089	0.5	0.25	0.87	0.452851302255502	0.526760047286587	0.600668792317672	0.794112076329926	0.92371715129217	1.05332222625441	0.758751910246684	0.882786386825551	1.00661875263516	0.3551338552785	0.727014967021562	0.0127883449166633	-0.374132800642836	0.100895170743421	0.181346479334856	0.0492580899016595	0.928294249420188	1.06918951093398	0.837852008225468	0.869391674453021	1.00605587168093	0.78169309935403	0.00583226199708097	0.0104559319659972	0.0101652303059255
259	0.405785764645593	0.34	0.360327551755752	0.282112754769186	0.438542348742318	0.568083824177244	0.503552738127163	0.435000135689828	0.572105340564497	0.57	0.32	0.99	0.438751608520994	0.507895413591269	0.577039218661544	0.727021026579145	0.841593826239603	0.956166625900062	0.707707312797193	0.819099508612025	0.930636295883775	0.360327551755752	0.883712892606931	-0.0257531661176368	-0.308090353532812	0.100895170743421	0.181346479334856	0.0492580899016595	0.928294249420188	1.06918951093398	0.837852008225468	0.869391674453021	1.00605587168093	0.78169309935403	0.00583226199708097	0.0104559319659972	0.0101652303059255
259	0.405785764645593	0.34	0.368252853175797	0.288010992290754	0.448494714060841	0.520905677329732	0.54753030895892	0.465547160423953	0.629513457493887	0.54	0.28	0.87	0.489874253758902	0.576141418771355	0.662408583783809	0.832695435721503	0.97933362706817	1.12597181841484	0.809348588061535	0.951830513477239	1.09420128517356	0.368252853175797	0.760452000393218	0.0177901791877036	-0.309947267134746	0.100895170743421	0.181346479334856	0.0492580899016595	0.928294249420188	1.06918951093398	0.837852008225468	0.869391674453021	1.00605587168093	0.78169309935403	0.00583226199708097	0.0104559319659972	0.0101652303059255
259	0.405785764645593	0.34	0.371566100808675	0.291500481816639	0.451631719800711	0.56800149160656	0.540279975210403	0.466715063455542	0.613844886965264	0.39	0.25	0.88	0.591419071095323	0.684640171466799	0.777861271838276	1.1423377036963	1.32239611394874	1.50245452420117	1.08874469574003	1.26032942612439	1.43253884677438	0.371566100808675	0.758082827706702	-0.0122604527486876	-0.398081073843587	0.100895170743421	0.181346479334856	0.0492580899016595	0.928294249420188	1.06918951093398	0.837852008225468	0.869391674453021	1.00605587168093	0.78169309935403	0.00583226199708097	0.0104559319659972	0.0101652303059255
259	0.405785764645593	0.34	0.377072312417756	0.29562345277665	0.458521172058862	0.512300334280653	0.50006644872613	0.423888883448048	0.576244014004212	0.47	0.26	0.85	0.486438018218558	0.573856361405957	0.661274704593357	0.874668950499325	1.03185672700194	1.18904450350455	0.844639308464777	0.996736806110711	1.14843186920772	0.377072312417756	0.737727716612102	0.0219083985510452	-0.335642877576743	0.100895170743421	0.181346479334856	0.0492580899016595	0.928294249420188	1.06918951093398	0.837852008225468	0.869391674453021	1.00605587168093	0.78169309935403	0.00583226199708097	0.0104559319659972	0.0101652303059255
259	0.405785764645593	0.34	0.377177790558392	0.295798801395422	0.458556779721363	0.502284140528565	0.477990712082939	0.403702325497851	0.552279098668026	0.46	0.25	0.82	0.463769777464799	0.549111640364146	0.634453503263493	0.834518700983299	0.988084940153905	1.14165117932451	0.805362929300649	0.953364043829925	1.10181741730203	0.377177790558392	0.73654901038319	-0.024166461657045	-0.405251892753308	0.100895170743421	0.181346479334856	0.0492580899016595	0.928294249420188	1.06918951093398	0.837852008225468	0.869391674453021	1.00605587168093	0.78169309935403	0.00583226199708097	0.0104559319659972	0.0101652303059255
259	0.405785764645593	0.34	0.378480240219623	0.295977181776559	0.460983298662687	0.553560715449203	0.473875838167903	0.407432935373718	0.540318740962088	0.48	0.29	0.77	0.461644594102746	0.5369281665103	0.612211738917855	0.822978664586077	0.957187479498462	1.09139629441085	0.811857717915516	0.944021395180454	1.07623993573607	0.378480240219623	0.705036987472773	0.000942427709160656	-0.369902195177641	0.100895170743421	0.181346479334856	0.0492580899016595	0.928294249420188	1.06918951093398	0.837852008225468	0.869391674453021	1.00605587168093	0.78169309935403	0.00583226199708097	0.0104559319659972	0.0101652303059255
259	0.405785764645593	0.34	0.389140611000295	0.304519697922315	0.473761524078274	0.540567191939653	0.499071465848846	0.427236752677903	0.570906179019788	0.48	0.3	1.02	0.481282979841142	0.562204915031043	0.643126850220944	0.854664142859817	0.998365622601449	1.14206710234308	0.818210455546386	0.955649180431095	1.09334720044898	0.389140611000295	0.74818900099099	0.036582637986104	-0.304450275397271	0.100895170743421	0.181346479334856	0.0492580899016595	0.928294249420188	1.06918951093398	0.837852008225468	0.869391674453021	1.00605587168093	0.78169309935403	0.00583226199708097	0.0104559319659972	0.0101652303059255
259	0.405785764645593	0.34	0.389654134686823	0.30572899134151	0.473579278032136	0.45543921534628	0.444991666847968	0.369021109919905	0.520962223776032	0.53	0.3	0.84	0.393291502312016	0.47425861682805	0.555225731344083	0.673844034305792	0.812568636212646	0.9512932381195	0.661992752897234	0.798293765501287	0.934597387595916	0.389654134686823	0.768239582547047	0.0496538995445972	-0.259488002199752	0.100895170743421	0.181346479334856	0.0492580899016595	0.928294249420188	1.06918951093398	0.837852008225468	0.869391674453021	1.00605587168093	0.78169309935403	0.00583226199708097	0.0104559319659972	0.0101652303059255
259	0.405785764645593	0.34	0.392987230179069	0.307664664208821	0.478309796149317	0.516292687057668	0.484582323275532	0.411351086441761	0.557813560109304	0.46	0.27	0.8	0.476072079484314	0.560825343427858	0.645578607371401	0.86101574487254	1.01429903500746	1.16758232514238	0.841677186997664	0.991455576620138	1.14116077513078	0.392987230179069	0.72978550645874	0.0428601543574098	-0.323927103484994	0.100895170743421	0.181346479334856	0.0492580899016595	0.928294249420188	1.06918951093398	0.837852008225468	0.869391674453021	1.00605587168093	0.78169309935403	0.00583226199708097	0.0104559319659972	0.0101652303059255
259	0.405785764645593	0.34	0.394050336389454	0.309157808349443	0.478942864429464	0.58854971988319	0.500385048142205	0.435063436961471	0.565706659322938	0.48	0.29	0.96	0.490390641878201	0.564019230525321	0.637647819172441	0.871182309392529	1.00198399771439	1.13278568603625	0.839032757727684	0.96504079661669	1.09126308971209	0.394050336389454	0.781706533140559	-0.0297028702051621	-0.379282320764688	0.100895170743421	0.181346479334856	0.0492580899016595	0.928294249420188	1.06918951093398	0.837852008225468	0.869391674453021	1.00605587168093	0.78169309935403	0.00583226199708097	0.0104559319659972	0.0101652303059255
259	0.405785764645593	0.34	0.401630795460623	0.314519430042009	0.488742160879237	0.522458060948899	0.517124280941678	0.439934388868183	0.594314173015173	0.53	0.32	1.03	0.465098566990234	0.546703708797573	0.628308850604913	0.792876807257868	0.931993177172179	1.07110954708649	0.7647224900975	0.898962397569599	1.03317038238644	0.401630795460623	0.794881209288364	0.00631345625255338	-0.278095256554462	0.100895170743421	0.181346479334856	0.0492580899016595	0.928294249420188	1.06918951093398	0.837852008225468	0.869391674453021	1.00605587168093	0.78169309935403	0.00583226199708097	0.0104559319659972	0.0101652303059255
259	0.405785764645593	0.34	0.402826423347666	0.314621511056569	0.491031335638764	0.555763138637187	0.482885722934943	0.41548070113364	0.550290744736246	0.48	0.26	0.82	0.470675145531134	0.547034572958915	0.623394000386695	0.838972212387271	0.975081880326966	1.11119154826666	0.813915590411708	0.945793522926545	1.07770265923253	0.402826423347666	0.723929428709725	0.0318425452360294	-0.349866174931784	0.100895170743421	0.181346479334856	0.0492580899016595	0.928294249420188	1.06918951093398	0.837852008225468	0.869391674453021	1.00605587168093	0.78169309935403	0.00583226199708097	0.0104559319659972	0.0101652303059255
259	0.405785764645593	0.34	0.409826355678646	0.320591076930703	0.499061634426589	0.552301483506113	0.485041798227484	0.416859858941296	0.553223737513672	0.5	0.28	0.87	0.45902507046226	0.53410358621233	0.609182101962399	0.80301708574956	0.93435921671271	1.06570134767586	0.778277080599768	0.905959393805825	1.03277871124756	0.409826355678646	0.754016818217482	0.00929671426532914	-0.340689254087408	0.100895170743421	0.181346479334856	0.0492580899016595	0.928294249420188	1.06918951093398	0.837852008225468	0.869391674453021	1.00605587168093	0.78169309935403	0.00583226199708097	0.0104559319659972	0.0101652303059255
259	0.405785764645593	0.34	0.411024071479434	0.321422055019427	0.500626087939442	0.475257137165949	0.464166209567456	0.388016556448425	0.540315862686486	0.54	0.28	0.81	0.405161132554577	0.484675470766703	0.564189808978829	0.685450925832341	0.819973150115802	0.954495374399262	0.669985948349371	0.8014750917135	0.932734799250739	0.411024071479434	0.75812041126915	0.0379502134780364	-0.290163258840404	0.100895170743421	0.181346479334856	0.0492580899016595	0.928294249420188	1.06918951093398	0.837852008225468	0.869391674453021	1.00605587168093	0.78169309935403	0.00583226199708097	0.0104559319659972	0.0101652303059255
259	0.405785764645593	0.34	0.415707504005789	0.325523782449723	0.505891225561854	0.557458381601977	0.492144143474665	0.423682295469595	0.560605991479735	0.53	0.3	0.99	0.449368553000816	0.521980984303148	0.594593415605479	0.767602426680165	0.891637537954885	1.01567264922961	0.739978771075899	0.859584370164805	0.979174794173232	0.415707504005789	0.796345762461634	-0.00812054693788945	-0.320963078194646	0.100895170743421	0.181346479334856	0.0492580899016595	0.928294249420188	1.06918951093398	0.837852008225468	0.869391674453021	1.00605587168093	0.78169309935403	0.00583226199708097	0.0104559319659972	0.0101652303059255
259	0.405785764645593	0.34	0.417750964256952	0.327237876318416	0.508264052195489	0.535673499253996	0.478141015923971	0.408638085449897	0.547643946398044	0.5	0.31	0.86	0.449034680778719	0.525408438658508	0.601782196538298	0.784478169678141	0.917905604924515	1.05133304017089	0.771817589758636	0.903107464843319	1.03448362773497	0.417750964256952	0.762441944557684	0.0133672414939976	-0.321405791334239	0.100895170743421	0.181346479334856	0.0492580899016595	0.928294249420188	1.06918951093398	0.837852008225468	0.869391674453021	1.00605587168093	0.78169309935403	0.00583226199708097	0.0104559319659972	0.0101652303059255
259	0.405785764645593	0.34	0.423165991144263	0.330400194528965	0.515931787759561	0.497275774685992	0.468865532445774	0.395261768342646	0.542469296548902	0.48	0.29	0.92	0.446121933081286	0.52919663484521	0.612271336609133	0.793244779811021	0.940959044952481	1.08867331009394	0.766670064926227	0.909593637801753	1.05230123546233	0.423165991144263	0.761360152689337	-0.0363127383325924	-0.369800332749624	0.100895170743421	0.181346479334856	0.0492580899016595	0.928294249420188	1.06918951093398	0.837852008225468	0.869391674453021	1.00605587168093	0.78169309935403	0.00583226199708097	0.0104559319659972	0.0101652303059255
259	0.405785764645593	0.34	0.423366012071614	0.330319807377601	0.516412216765627	0.521287613975484	0.523513399015095	0.445186326975357	0.601840471054832	0.51	0.31	0.8	0.482698902812443	0.567626020837308	0.652553138862173	0.836070382152699	0.983170463815338	1.13027054547798	0.829769414857711	0.975922969813824	1.12183011200974	0.423366012071614	0.721823713537457	-0.042666734545148	-0.37969038760298	0.100895170743421	0.181346479334856	0.0492580899016595	0.928294249420188	1.06918951093398	0.837852008225468	0.869391674453021	1.00605587168093	0.78169309935403	0.00583226199708097	0.0104559319659972	0.0101652303059255
259	0.405785764645593	0.34	0.424339036450465	0.332099503598907	0.516578569302023	0.506407266652617	0.484971700269042	0.410217384180274	0.55972601635781	0.48	0.28	0.9	0.463385636482084	0.54782885531299	0.632272074143895	0.824397654764832	0.974628447616961	1.12485924046909	0.796842436593486	0.942220062700949	1.08725925403614	0.424339036450465	0.728897044193388	0.00544416652078925	-0.353427170396587	0.100895170743421	0.181346479334856	0.0492580899016595	0.928294249420188	1.06918951093398	0.837852008225468	0.869391674453021	1.00605587168093	0.78169309935403	0.00583226199708097	0.0104559319659972	0.0101652303059255
259	0.405785764645593	0.34	0.424814094819522	0.333009935187896	0.516618254451149	0.518350504729896	0.446499125302989	0.379300580897687	0.513697669708292	0.53	0.31	0.92	0.402881592927956	0.474257852221772	0.545634111515587	0.688817957828435	0.810851950016782	0.932885942205129	0.671562403940521	0.790758551239421	0.909628328397459	0.424814094819522	0.734458991128276	-0.0586353306720634	-0.378648311010048	0.100895170743421	0.181346479334856	0.0492580899016595	0.928294249420188	1.06918951093398	0.837852008225468	0.869391674453021	1.00605587168093	0.78169309935403	0.00583226199708097	0.0104559319659972	0.0101652303059255
259	0.405785764645593	0.34	0.425471914826924	0.333297227096637	0.517646602557212	0.514161901652056	0.509667494333392	0.432316084265611	0.587018904401173	0.45	0.26	0.78	0.506384501238052	0.596988475119273	0.687592449000494	0.923493266111952	1.08872770665609	1.25396214720022	0.901851436614164	1.06309244935547	1.2246408790887	0.425471914826924	0.685680521882801	0.000345959554945808	-0.386870827774344	0.100895170743421	0.181346479334856	0.0492580899016595	0.928294249420188	1.06918951093398	0.837852008225468	0.869391674453021	1.00605587168093	0.78169309935403	0.00583226199708097	0.0104559319659972	0.0101652303059255
259	0.405785764645593	0.34	0.42663735283255	0.334419287350445	0.518855418314654	0.400460550907048	0.432179449604028	0.349617757428136	0.514741141779919	0.49	0.33	0.88	0.388790520082559	0.480602799516218	0.572415078949876	0.684537951760632	0.846190529340573	1.00784310692051	0.676515541977831	0.836538747376542	0.996083102796306	0.42663735283255	0.761900120825361	-0.0304965574182029	-0.331741383972957	0.100895170743421	0.181346479334856	0.0492580899016595	0.928294249420188	1.06918951093398	0.837852008225468	0.869391674453021	1.00605587168093	0.78169309935403	0.00583226199708097	0.0104559319659972	0.0101652303059255
259	0.405785764645593	0.34	0.428439366622546	0.33446909189136	0.522409641353732	0.511743956619598	0.45558533466766	0.386106480165975	0.525064189169344	0.47	0.28	0.93	0.439874731353122	0.519029042478679	0.598183353604235	0.787056671376988	0.928685467484411	1.07031426359183	0.756148678522744	0.892393522863576	1.02816520070472	0.428439366622546	0.692688998093918	0.0700756291855236	-0.287501641742657	0.100895170743421	0.181346479334856	0.0492580899016595	0.928294249420188	1.06918951093398	0.837852008225468	0.869391674453021	1.00605587168093	0.78169309935403	0.00583226199708097	0.0104559319659972	0.0101652303059255
259	0.405785764645593	0.34	0.429146350356856	0.3357218961141	0.522570804599612	0.464534380180404	0.440450702999176	0.36661955283319	0.514281853165163	0.52	0.3	0.92	0.393198094317006	0.472381725746798	0.551565357176591	0.676351309630038	0.812557343160873	0.948763376691707	0.657190484386383	0.789669119303514	0.922011638096748	0.429146350356856	0.726416453264723	0.0132753439938816	-0.313137851209928	0.100895170743421	0.181346479334856	0.0492580899016595	0.928294249420188	1.06918951093398	0.837852008225468	0.869391674453021	1.00605587168093	0.78169309935403	0.00583226199708097	0.0104559319659972	0.0101652303059255
259	0.405785764645593	0.34	0.433428139334401	0.338826044965769	0.528030233703034	0.488465961118701	0.466086534650458	0.391618115546075	0.54055495375484	0.51	0.27	0.97	0.424395178728766	0.505096343411569	0.585797508094372	0.734839078924168	0.874572922511301	1.01430676609843	0.700461715520842	0.833722637387484	0.966908758107102	0.433428139334401	0.754104729220747	-0.0170529405714864	-0.362484322048753	0.100895170743421	0.181346479334856	0.0492580899016595	0.928294249420188	1.06918951093398	0.837852008225468	0.869391674453021	1.00605587168093	0.78169309935403	0.00583226199708097	0.0104559319659972	0.0101652303059255
259	0.405785764645593	0.34	0.433477748675745	0.339639328563855	0.527316168787634	0.543806796607224	0.502010845456535	0.430223044329108	0.573798646583962	0.49	0.28	0.77	0.47970570834011	0.559750276951521	0.639794845562932	0.846095562454982	0.987276609758094	1.12845765706121	0.832996608652247	0.971937444396281	1.11091509234026	0.433477748675745	0.66884313173376	0.0515668370137182	-0.326626964352333	0.100895170743421	0.181346479334856	0.0492580899016595	0.928294249420188	1.06918951093398	0.837852008225468	0.869391674453021	1.00605587168093	0.78169309935403	0.00583226199708097	0.0104559319659972	0.0101652303059255
259	0.405785764645593	0.34	0.434167778580093	0.339524155055177	0.528811402105009	0.452231928180197	0.416094029862193	0.344595898251581	0.487592161472805	0.53	0.31	1.11	0.364991530892625	0.44072142972464	0.516451328556655	0.622945067164698	0.752196194715282	0.881447322265865	0.592860997051411	0.715791533624265	0.839110762337987	0.434167778580093	0.825074425883592	-0.046787554761302	-0.327073544533992	0.100895170743421	0.181346479334856	0.0492580899016595	0.928294249420188	1.06918951093398	0.837852008225468	0.869391674453021	1.00605587168093	0.78169309935403	0.00583226199708097	0.0104559319659972	0.0101652303059255
259	0.405785764645593	0.34	0.434623406788993	0.33927834256263	0.529968471015356	0.450819277822452	0.443826062919209	0.367344867786713	0.520307258051705	0.46	0.27	1.04	0.422724864198916	0.510736173628525	0.598747483058134	0.761549981471403	0.920104674468722	1.07865936746604	0.718172153629013	0.867871783755681	1.0174679199135	0.434623406788993	0.724506221842352	-0.00994146342298582	-0.356498588326288	0.100895170743421	0.181346479334856	0.0492580899016595	0.928294249420188	1.06918951093398	0.837852008225468	0.869391674453021	1.00605587168093	0.78169309935403	0.00583226199708097	0.0104559319659972	0.0101652303059255
259	0.405785764645593	0.34	0.434941036942776	0.340268628378553	0.529613445506999	0.481435007100969	0.423486784699561	0.354865619487244	0.492107949911877	0.44	0.25	0.81	0.418198709781754	0.499066737507227	0.579934765232699	0.765920381210898	0.914028132800067	1.06213588438924	0.74061197696125	0.884054707579826	1.02710367571122	0.434941036942776	0.692019060042153	0.0442773306590168	-0.356469153673846	0.100895170743421	0.181346479334856	0.0492580899016595	0.928294249420188	1.06918951093398	0.837852008225468	0.869391674453021	1.00605587168093	0.78169309935403	0.00583226199708097	0.0104559319659972	0.0101652303059255
259	0.405785764645593	0.34	0.435628570174402	0.340469897884638	0.530787242464167	0.461677260653867	0.460863146733046	0.383165196310773	0.538561097155318	0.54	0.36	0.88	0.400043351982042	0.481163842121366	0.562284332260691	0.676738836426067	0.813967428865377	0.951196021304687	0.673934554929296	0.810463271219829	0.947038337241812	0.435628570174402	0.762440114099148	0.0650551269629932	-0.250752326026365	0.100895170743421	0.181346479334856	0.0492580899016595	0.928294249420188	1.06918951093398	0.837852008225468	0.869391674453021	1.00605587168093	0.78169309935403	0.00583226199708097	0.0104559319659972	0.0101652303059255
259	0.405785764645593	0.34	0.444135868963728	0.346897546266496	0.541374191660961	0.527668242231641	0.497925982105911	0.424374175388705	0.571477788823118	0.48	0.28	0.85	0.475669481892161	0.558111703456091	0.640553925020021	0.841886815011902	0.98780119879551	1.13371558257912	0.819469711937098	0.961490196895875	1.103231362589	0.444135868963728	0.743122319393986	0.00242087079540731	-0.342200345158684	0.100895170743421	0.181346479334856	0.0492580899016595	0.928294249420188	1.06918951093398	0.837852008225468	0.869391674453021	1.00605587168093	0.78169309935403	0.00583226199708097	0.0104559319659972	0.0101652303059255
259	0.405785764645593	0.34	0.444767201910785	0.348632005937007	0.540902397884562	0.475375568929246	0.470088808320096	0.39298582189462	0.547191794745571	0.59	0.35	1.02	0.390730433882812	0.467390917954334	0.544051402025856	0.642058341629429	0.768028829216871	0.893999316804313	0.628117814748794	0.75126192933521	0.874585436410164	0.444767201910785	0.801529618824997	0.0439994572300457	-0.235611315764111	0.100895170743421	0.181346479334856	0.0492580899016595	0.928294249420188	1.06918951093398	0.837852008225468	0.869391674453021	1.00605587168093	0.78169309935403	0.00583226199708097	0.0104559319659972	0.0101652303059255
259	0.405785764645593	0.34	0.446910997866932	0.348910287253501	0.544911708480363	0.530945008779556	0.51750522352218	0.441562300520469	0.59344814652389	0.46	0.28	0.85	0.508702245662861	0.596192358445669	0.683682471228477	0.917144724437801	1.07488158536843	1.23261844629906	0.892960926450451	1.04679820030866	1.20022775753707	0.446910997866932	0.706443026377145	0.00108530001409955	-0.352053059546156	0.100895170743421	0.181346479334856	0.0492580899016595	0.928294249420188	1.06918951093398	0.837852008225468	0.869391674453021	1.00605587168093	0.78169309935403	0.00583226199708097	0.0104559319659972	0.0101652303059255
259	0.405785764645593	0.34	0.447597320055309	0.35031268626472	0.544881953845899	0.50136600309394	0.491095742200372	0.414630312713994	0.567561171686749	0.5	0.29	0.91	0.455652615248492	0.53968330922624	0.623714003203987	0.796077663363124	0.942888975915572	1.08970028846802	0.773384881129911	0.916048546872803	1.05869007238017	0.447597320055309	0.740334032346677	-0.0372322791022934	-0.375566173167002	0.100895170743421	0.181346479334856	0.0492580899016595	0.928294249420188	1.06918951093398	0.837852008225468	0.869391674453021	1.00605587168093	0.78169309935403	0.00583226199708097	0.0104559319659972	0.0101652303059255
259	0.405785764645593	0.34	0.455620770470559	0.356340592150144	0.554900948790974	0.450988415446792	0.463081910964045	0.383309753209104	0.542854068718987	0.46	0.28	0.83	0.440777104619063	0.532509027509262	0.62424095039946	0.793678667225662	0.958854375170977	1.12403008311629	0.774991335293959	0.936223205422326	1.09774063771048	0.455620770470559	0.714802183091779	0.0374747137935652	-0.317515688635849	0.100895170743421	0.181346479334856	0.0492580899016595	0.928294249420188	1.06918951093398	0.837852008225468	0.869391674453021	1.00605587168093	0.78169309935403	0.00583226199708097	0.0104559319659972	0.0101652303059255
259	0.405785764645593	0.34	0.455745076547196	0.355835877627256	0.555654275467136	0.546901426494861	0.53277467662453	0.457061606830317	0.608487746418742	0.55	0.32	1	0.472382626558061	0.550633650576891	0.628884674595721	0.79420537371048	0.925766909381106	1.05732844505173	0.768465174004473	0.895779303206834	1.02336347218216	0.455745076547196	0.802641535348944	-0.0144021418410969	-0.310980206195824	0.100895170743421	0.181346479334856	0.0492580899016595	0.928294249420188	1.06918951093398	0.837852008225468	0.869391674453021	1.00605587168093	0.78169309935403	0.00583226199708097	0.0104559319659972	0.0101652303059255
259	0.405785764645593	0.34	0.459021451099811	0.359210913693839	0.558831988505782	0.494665661436799	0.488711058226523	0.411590324816267	0.565831791636778	0.5	0.28	0.79	0.452677833631208	0.537497238809861	0.622316643988514	0.791295263828278	0.939562284239265	1.08782930465025	0.778000419042961	0.923704980972334	1.06952816940317	0.459021451099811	0.746670073891724	0.00744127477269184	-0.344813259863177	0.100895170743421	0.181346479334856	0.0492580899016595	0.928294249420188	1.06918951093398	0.837852008225468	0.869391674453021	1.00605587168093	0.78169309935403	0.00583226199708097	0.0104559319659972	0.0101652303059255
259	0.405785764645593	0.34	0.459442546873974	0.359228147252299	0.559656946495648	0.494694774995277	0.449633453659276	0.378683468240645	0.520583439077908	0.49	0.32	0.86	0.420600132554405	0.499403607684843	0.578207082815281	0.73995254886012	0.878589766893474	1.01722698492683	0.729855703268132	0.866670418013055	1.00334082290137	0.459442546873974	0.741535635417518	-0.0453626671084186	-0.374451253450558	0.100895170743421	0.181346479334856	0.0492580899016595	0.928294249420188	1.06918951093398	0.837852008225468	0.869391674453021	1.00605587168093	0.78169309935403	0.00583226199708097	0.0104559319659972	0.0101652303059255
259	0.405785764645593	0.34	0.460016043230241	0.359451371410417	0.560580715050065	0.475819473690112	0.492354773549999	0.411671604199017	0.57303794290098	0.56	0.34	0.97	0.42375287844471	0.506803846511947	0.589854814579183	0.710709505614617	0.850000860218553	0.989292214822489	0.697281820158178	0.833670940448532	0.970335731264612	0.460016043230241	0.782594933613752	0.0149212592910785	-0.270470233336405	0.100895170743421	0.181346479334856	0.0492580899016595	0.928294249420188	1.06918951093398	0.837852008225468	0.869391674453021	1.00605587168093	0.78169309935403	0.00583226199708097	0.0104559319659972	0.0101652303059255
259	0.405785764645593	0.34	0.460111357996235	0.359909393429332	0.560313322563138	0.549523987510344	0.488142290812005	0.419138268944511	0.557146312679499	0.47	0.26	0.94	0.478235486879406	0.556968865431406	0.635702243983405	0.856577679200025	0.997598696096362	1.1386197129927	0.815319832104663	0.949287780325399	1.0833719267408	0.460111357996235	0.722228025757644	0.0110817018177864	-0.356344576885865	0.100895170743421	0.181346479334856	0.0492580899016595	0.928294249420188	1.06918951093398	0.837852008225468	0.869391674453021	1.00605587168093	0.78169309935403	0.00583226199708097	0.0104559319659972	0.0101652303059255
259	0.405785764645593	0.34	0.460827680327398	0.360652892299302	0.561002468355494	0.574244243454881	0.501524282454767	0.434101081668095	0.568947483241438	0.46	0.27	0.89	0.501293788898178	0.579153147488386	0.657012506078593	0.905257522172498	1.04585924434869	1.18646096652488	0.873273672705613	1.00912733317532	1.14484629501876	0.460827680327398	0.728136898454518	0.0632532756485201	-0.297219234925437	0.100895170743421	0.181346479334856	0.0492580899016595	0.928294249420188	1.06918951093398	0.837852008225468	0.869391674453021	1.00605587168093	0.78169309935403	0.00583226199708097	0.0104559319659972	0.0101652303059255
259	0.405785764645593	0.34	0.460864890244662	0.360227722226677	0.561502058262646	0.456678830256786	0.430868969901921	0.357493050925971	0.504244888877871	0.55	0.33	0.92	0.371848105930944	0.448170418830389	0.524492731729835	0.627609695827905	0.75642741150184	0.885245127175774	0.617625892478758	0.744327490746014	0.871126702561122	0.460864890244662	0.756857381173615	0.00967914802318171	-0.301195809368946	0.100895170743421	0.181346479334856	0.0492580899016595	0.928294249420188	1.06918951093398	0.837852008225468	0.869391674453021	1.00605587168093	0.78169309935403	0.00583226199708097	0.0104559319659972	0.0101652303059255
259	0.405785764645593	0.34	0.466406004945548	0.364675063270733	0.568136946620364	0.437939022591809	0.451629361957119	0.371746700580478	0.531512023333759	0.56	0.33	0.95	0.382870734361333	0.46514377989544	0.547416825429548	0.642359294983198	0.78039245025574	0.918425605528282	0.630314885560219	0.76576052347377	0.901218440588039	0.466406004945548	0.740013021557334	0.0310253265942127	-0.279456622534985	0.100895170743421	0.181346479334856	0.0492580899016595	0.928294249420188	1.06918951093398	0.837852008225468	0.869391674453021	1.00605587168093	0.78169309935403	0.00583226199708097	0.0104559319659972	0.0101652303059255
259	0.405785764645593	0.34	0.467439673270242	0.366538433973043	0.568340912567441	0.501549953808762	0.469040208970513	0.396035771461663	0.542044646479364	0.52	0.28	0.98	0.423166362347254	0.501171998408384	0.579177634469515	0.726195791348244	0.860061262825748	0.993926734303253	0.693134975323219	0.820908875722568	0.948869369613605	0.467439673270242	0.75779122829815	0.07626035988657	-0.25407832356768	0.100895170743421	0.181346479334856	0.0492580899016595	0.928294249420188	1.06918951093398	0.837852008225468	0.869391674453021	1.00605587168093	0.78169309935403	0.00583226199708097	0.0104559319659972	0.0101652303059255
259	0.405785764645593	0.34	0.470104950584134	0.368886274995437	0.571323626172831	0.553070094248183	0.500092181435183	0.429903813132005	0.570280549738361	0.43	0.24	0.77	0.514718616962323	0.598754298331729	0.682789979701135	0.953339270912368	1.10898647807993	1.26463368524748	0.922004269753234	1.07247438443145	1.22297685195444	0.470104950584134	0.651407818288139	-0.00607986713445486	-0.413153142553353	0.100895170743421	0.181346479334856	0.0492580899016595	0.928294249420188	1.06918951093398	0.837852008225468	0.869391674453021	1.00605587168093	0.78169309935403	0.00583226199708097	0.0104559319659972	0.0101652303059255
259	0.405785764645593	0.34	0.471945361041285	0.370018657873397	0.573872064209172	0.518480637684009	0.512116259244315	0.435062357931653	0.589170160556977	0.55	0.32	0.88	0.450780140834845	0.530617818933975	0.610455497033105	0.759041831306415	0.893475742435206	1.027909653564	0.74651556804799	0.878712747952158	1.01106262835325	0.471945361041285	0.757143614069554	0.012312703001941	-0.285909944355735	0.100895170743421	0.181346479334856	0.0492580899016595	0.928294249420188	1.06918951093398	0.837852008225468	0.869391674453021	1.00605587168093	0.78169309935403	0.00583226199708097	0.0104559319659972	0.0101652303059255
259	0.405785764645593	0.34	0.474918060675103	0.37069700351984	0.579139117830365	0.526570163562736	0.497303435915674	0.42368160566999	0.570925266161358	0.48	0.31	0.91	0.479314964216097	0.562604029536578	0.645893094857058	0.853595821299413	1.00192250297055	1.1502491846417	0.833264005802378	0.977962901609681	1.12285988562969	0.474918060675103	0.726682290595717	-0.0461509537325851	-0.377971362734465	0.100895170743421	0.181346479334856	0.0492580899016595	0.928294249420188	1.06918951093398	0.837852008225468	0.869391674453021	1.00605587168093	0.78169309935403	0.00583226199708097	0.0104559319659972	0.0101652303059255
259	0.405785764645593	0.34	0.479078492640608	0.375786803434841	0.582370181846376	0.567065580174457	0.525063149919169	0.453433733130496	0.596692566707841	0.54	0.31	0.92	0.477338446606744	0.552744116813931	0.628149787021118	0.811607807671417	0.939818370046814	1.06802893242221	0.79091791860503	0.915703071880505	1.04057756008825	0.479078492640608	0.744769705230917	0.00345147826209921	-0.319409380020607	0.100895170743421	0.181346479334856	0.0492580899016595	0.928294249420188	1.06918951093398	0.837852008225468	0.869391674453021	1.00605587168093	0.78169309935403	0.00583226199708097	0.0104559319659972	0.0101652303059255
259	0.405785764645593	0.34	0.479802606398703	0.376068652089372	0.583536560708033	0.547086221830274	0.503118489585307	0.431646541923648	0.574590437246966	0.49	0.25	0.92	0.482578151100052	0.562483344373172	0.642388537646293	0.852661440124276	0.993844950016629	1.13502845990898	0.810837043543513	0.944998305516179	1.07910935842083	0.479802606398703	0.712346098085391	-0.05824437303025	-0.430207182205974	0.100895170743421	0.181346479334856	0.0492580899016595	0.928294249420188	1.06918951093398	0.837852008225468	0.869391674453021	1.00605587168093	0.78169309935403	0.00583226199708097	0.0104559319659972	0.0101652303059255
259	0.405785764645593	0.34	0.481306213760437	0.376667534874824	0.58594489264605	0.473000090978532	0.497378799815907	0.415410223967911	0.579347375663902	0.53	0.3	0.9	0.439036936569931	0.52566752570556	0.612298114841189	0.748305933506911	0.895961354893228	1.04361677627954	0.730334885440835	0.874491345784395	1.01865440326725	0.481306213760437	0.706716449727438	-0.00459295694232393	-0.340056495597218	0.100895170743421	0.181346479334856	0.0492580899016595	0.928294249420188	1.06918951093398	0.837852008225468	0.869391674453021	1.00605587168093	0.78169309935403	0.00583226199708097	0.0104559319659972	0.0101652303059255
259	0.405785764645593	0.34	0.482855697978967	0.378289286917228	0.587422109040705	0.507902020087296	0.541739114243794	0.458483893641627	0.62499433484596	0.52	0.31	0.79	0.491126783304019	0.580309564323518	0.669492345343018	0.84415671529128	0.997445532039356	1.15073434878743	0.839222856635261	0.991380131113895	1.14420822692216	0.482855697978967	0.711518920708006	0.00767244362559402	-0.33548805549408	0.100895170743421	0.181346479334856	0.0492580899016595	0.928294249420188	1.06918951093398	0.837852008225468	0.869391674453021	1.00605587168093	0.78169309935403	0.00583226199708097	0.0104559319659972	0.0101652303059255
259	0.405785764645593	0.34	0.484085798333645	0.378206248328635	0.589965348338656	0.508210311128192	0.481542804680273	0.407584264083787	0.555501345276759	0.55	0.32	0.88	0.420214239086675	0.496464562269722	0.57271488545277	0.70545054094495	0.833458653791438	0.961466766637926	0.694776630302446	0.820799094510696	0.94690296784375	0.484085798333645	0.700175777007038	0.00986390031948158	-0.313400891068514	0.100895170743421	0.181346479334856	0.0492580899016595	0.928294249420188	1.06918951093398	0.837852008225468	0.869391674453021	1.00605587168093	0.78169309935403	0.00583226199708097	0.0104559319659972	0.0101652303059255
259	0.405785764645593	0.34	0.489004864782016	0.383385172099125	0.594624557464907	0.452611286647817	0.438913978036458	0.363552379331705	0.514275576741211	0.51	0.29	0.95	0.393555639977145	0.475136682748672	0.556717725520198	0.680972042571128	0.822132284448071	0.963292526325014	0.655157315214481	0.791087954255016	0.926903633937831	0.489004864782016	0.741782973670409	0.0507819506609305	-0.270917313304629	0.100895170743421	0.181346479334856	0.0492580899016595	0.928294249420188	1.06918951093398	0.837852008225468	0.869391674453021	1.00605587168093	0.78169309935403	0.00583226199708097	0.0104559319659972	0.0101652303059255
259	0.405785764645593	0.34	0.496729267875404	0.389455045327473	0.604003490423335	0.476644523154244	0.485832554461128	0.406349754611236	0.56531535431102	0.52	0.3	0.9	0.433836723509687	0.518696027769004	0.603555332028321	0.744130441700581	0.889683798848502	1.03523715599642	0.72614312487986	0.868075154304915	1.01017898853203	0.496729267875404	0.705627686473864	0.0170238808954199	-0.31298568272493	0.100895170743421	0.181346479334856	0.0492580899016595	0.928294249420188	1.06918951093398	0.837852008225468	0.869391674453021	1.00605587168093	0.78169309935403	0.00583226199708097	0.0104559319659972	0.0101652303059255
259	0.405785764645593	0.34	0.499454518512688	0.391568601603133	0.607340435422243	0.529067221600824	0.485759764610133	0.414206239707857	0.557313289512409	0.48	0.3	0.85	0.467963536408489	0.548803556055172	0.629643575701856	0.832627845044742	0.976463093124921	1.1202983412051	0.817903731815336	0.95939467308678	1.10052886192184	0.499454518512688	0.692766597269148	0.0370658344639175	-0.321458298210399	0.100895170743421	0.181346479334856	0.0492580899016595	0.928294249420188	1.06918951093398	0.837852008225468	0.869391674453021	1.00605587168093	0.78169309935403	0.00583226199708097	0.0104559319659972	0.0101652303059255
259	0.405785764645593	0.34	0.505348190354317	0.395023864046648	0.615672516661987	0.483371141261785	0.487783736703369	0.409049839324934	0.566517634081803	0.55	0.3	0.98	0.424424252791549	0.506117416684137	0.587810580576725	0.715272436451363	0.852948047575241	0.990623658699119	0.688024764517005	0.820394331137646	0.952757874961253	0.505348190354317	0.760704847905484	0.0638589002626526	-0.253656055741699	0.100895170743421	0.181346479334856	0.0492580899016595	0.928294249420188	1.06918951093398	0.837852008225468	0.869391674453021	1.00605587168093	0.78169309935403	0.00583226199708097	0.0104559319659972	0.0101652303059255
259	0.405785764645593	0.34	0.509358500406317	0.397718758181375	0.62099824263126	0.534421017096066	0.510237272307177	0.435881864355005	0.584592680259349	0.49	0.25	0.76	0.486517221699031	0.569510320181619	0.652503418664206	0.858693747852539	1.00517500607611	1.15165626429967	0.834950831814571	0.977357113443051	1.11980861063064	0.509358500406317	0.656599312032271	-0.00442508541300157	-0.400023226838531	0.100895170743421	0.181346479334856	0.0492580899016595	0.928294249420188	1.06918951093398	0.837852008225468	0.869391674453021	1.00605587168093	0.78169309935403	0.00583226199708097	0.0104559319659972	0.0101652303059255
259	0.405785764645593	0.34	0.512738492309774	0.400234525058519	0.625242459561028	0.419198059071569	0.486947863560711	0.397458313562518	0.576437413558903	0.53	0.33	0.92	0.419508520889627	0.513962775521578	0.608417030153529	0.714435426505097	0.87529381753395	1.0361522085628	0.701146500746382	0.858987974945669	1.01686195923522	0.512738492309774	0.749010676090505	-0.00757355738942461	-0.286789990907309	0.100895170743421	0.181346479334856	0.0492580899016595	0.928294249420188	1.06918951093398	0.837852008225468	0.869391674453021	1.00605587168093	0.78169309935403	0.00583226199708097	0.0104559319659972	0.0101652303059255
259	0.405785764645593	0.34	0.513380932348644	0.402483568709212	0.624278295988077	0.456783435344409	0.428757558225479	0.355756596832886	0.501758519618072	0.41	0.24	0.81	0.439269870497851	0.52940768703483	0.61954550357181	0.832056485250126	1.00279379243415	1.17353109961818	0.800001205521648	0.964250913905562	1.1287667117449	0.513380932348644	0.624103534157487	-0.0290411178602447	-0.451787096750781	0.100895170743421	0.181346479334856	0.0492580899016595	0.928294249420188	1.06918951093398	0.837852008225468	0.869391674453021	1.00605587168093	0.78169309935403	0.00583226199708097	0.0104559319659972	0.0101652303059255
259	0.405785764645593	0.34	0.513455254371956	0.401898979138811	0.625011529605101	0.442453742547194	0.518167837778944	0.427351824962846	0.608983850595041	0.61	0.37	0.94	0.415447150163596	0.503733315121353	0.59201948007911	0.673962303774131	0.817185207344133	0.960408110914135	0.66865796999435	0.810785275730172	0.953361985561389	0.513455254371956	0.789307375274352	0.00677696300329523	-0.24769175069998	0.100895170743421	0.181346479334856	0.0492580899016595	0.928294249420188	1.06918951093398	0.837852008225468	0.869391674453021	1.00605587168093	0.78169309935403	0.00583226199708097	0.0104559319659972	0.0101652303059255
259	0.405785764645593	0.34	0.513500497866179	0.401072271974099	0.62592872375826	0.512896160966679	0.517515242388952	0.438773565529864	0.596256919248041	0.46	0.3	0.85	0.504870418674914	0.595473742316358	0.686077065957802	0.909473900811494	1.07268678699116	1.23589967317083	0.891966386460079	1.05204391181599	1.21182700286756	0.513500497866179	0.707907642044579	0.0258764931198578	-0.321360047767083	0.100895170743421	0.181346479334856	0.0492580899016595	0.928294249420188	1.06918951093398	0.837852008225468	0.869391674453021	1.00605587168093	0.78169309935403	0.00583226199708097	0.0104559319659972	0.0101652303059255
259	0.405785764645593	0.34	0.514959279881681	0.404026962127998	0.625891597635364	0.476192808690331	0.468936717528674	0.392148601462593	0.545724833594755	0.55	0.32	0.93	0.407347392305026	0.487111641681082	0.566875891057138	0.68696405433359	0.821481110726625	0.95599816711966	0.670806676405936	0.802034137124565	0.933370031401088	0.514959279881681	0.740802675619807	-0.0289238666050783	-0.338110200897207	0.100895170743421	0.181346479334856	0.0492580899016595	0.928294249420188	1.06918951093398	0.837852008225468	0.869391674453021	1.00605587168093	0.78169309935403	0.00583226199708097	0.0104559319659972	0.0101652303059255
259	0.405785764645593	0.34	0.517275967318269	0.404975788302456	0.629576146334082	0.485796404593689	0.465968154393238	0.391119826155324	0.540816482631151	0.48	0.25	0.85	0.438179291697113	0.522033357021271	0.60588742234543	0.775279340850775	0.923644007378897	1.07200867390702	0.743056220682081	0.885215516973225	1.02719879607396	0.517275967318269	0.670571821404393	0.00346894611048197	-0.370790013829887	0.100895170743421	0.181346479334856	0.0492580899016595	0.928294249420188	1.06918951093398	0.837852008225468	0.869391674453021	1.00605587168093	0.78169309935403	0.00583226199708097	0.0104559319659972	0.0101652303059255
259	0.405785764645593	0.34	0.517797227485903	0.406137492237393	0.629456962734413	0.491452725661856	0.499997594277848	0.420587050902949	0.579408137652747	0.49	0.3	0.88	0.464925928639934	0.552708043051478	0.640490157463023	0.815392969122285	0.969346350718463	1.12329973231464	0.797190794310176	0.94784604102797	1.09818248738994	0.517797227485903	0.683010582079384	-0.0122604199640948	-0.357088518624136	0.100895170743421	0.181346479334856	0.0492580899016595	0.928294249420188	1.06918951093398	0.837852008225468	0.869391674453021	1.00605587168093	0.78169309935403	0.00583226199708097	0.0104559319659972	0.0101652303059255
259	0.405785764645593	0.34	0.519065270512162	0.405699203980444	0.632431337043879	0.504916259544044	0.500510193627016	0.423130315372867	0.577890071881165	0.49	0.24	0.81	0.472248448390721	0.55861079614636	0.644973143901999	0.833467819885473	0.985888093471062	1.13830836705665	0.800827343086479	0.94726862759366	1.094125210331	0.519065270512162	0.666916965303737	0.0764624384669912	-0.310951942912459	0.100895170743421	0.181346479334856	0.0492580899016595	0.928294249420188	1.06918951093398	0.837852008225468	0.869391674453021	1.00605587168093	0.78169309935403	0.00583226199708097	0.0104559319659972	0.0101652303059255
259	0.405785764645593	0.34	0.519375413777984	0.406741206553917	0.63200962100205	0.441529857752267	0.459635680238439	0.378927206071559	0.54034415440532	0.51	0.32	0.83	0.41030088450116	0.497691702069314	0.585082519637469	0.710058448679425	0.861295237814582	1.01253202694974	0.703353489385041	0.853207528980622	1.00300543597216	0.519375413777984	0.702965201037713	-0.00865088922565071	-0.346219370092795	0.100895170743421	0.181346479334856	0.0492580899016595	0.928294249420188	1.06918951093398	0.837852008225468	0.869391674453021	1.00605587168093	0.78169309935403	0.00583226199708097	0.0104559319659972	0.0101652303059255
259	0.405785764645593	0.34	0.522705191788974	0.40902758930825	0.636382794269697	0.504942591138791	0.496976337071715	0.420146846703779	0.573805827439651	0.49	0.31	1	0.465220024301363	0.550291750190651	0.635363476079938	0.816804307474488	0.9661679387047	1.11553156993491	0.788767134422448	0.933267760146123	1.0774294975344	0.522705191788974	0.724306756864224	-0.0485503938722128	-0.374226937691943	0.100895170743421	0.181346479334856	0.0492580899016595	0.928294249420188	1.06918951093398	0.837852008225468	0.869391674453021	1.00605587168093	0.78169309935403	0.00583226199708097	0.0104559319659972	0.0101652303059255
259	0.405785764645593	0.34	0.524859879530488	0.409475171782254	0.640244587278723	0.517346881523254	0.529162105496016	0.449362482819848	0.608961728172185	0.5	0.3	0.86	0.494352488930236	0.582141620408472	0.669930751886707	0.864293458518438	1.01777821638796	1.17126297425748	0.84650092744679	0.997019430947413	1.1470993589366	0.524859879530488	0.671552121295721	0.0193028273080474	-0.331053319578704	0.100895170743421	0.181346479334856	0.0492580899016595	0.928294249420188	1.06918951093398	0.837852008225468	0.869391674453021	1.00605587168093	0.78169309935403	0.00583226199708097	0.0104559319659972	0.0101652303059255
259	0.405785764645593	0.34	0.526424744514815	0.412633547815151	0.640215941214479	0.51627940526118	0.475398071087225	0.40355286988819	0.547243272286261	0.5	0.3	0.95	0.445635085081204	0.524972254354412	0.60430942362762	0.781033754756567	0.92008251748565	1.05913128021473	0.756608476997876	0.891447696152613	1.02594413350762	0.526424744514815	0.738143946228513	-0.0355229028474289	-0.373771118083641	0.100895170743421	0.181346479334856	0.0492580899016595	0.928294249420188	1.06918951093398	0.837852008225468	0.869391674453021	1.00605587168093	0.78169309935403	0.00583226199708097	0.0104559319659972	0.0101652303059255
259	0.405785764645593	0.34	0.530148935310562	0.41370397708427	0.646593893536854	0.513919258120665	0.531294022909005	0.45062121877759	0.611966827040421	0.46	0.25	0.72	0.521611530130598	0.614993428384445	0.708375326638293	0.943490412352722	1.1123994962216	1.28130858009048	0.922924185455815	1.08809498618939	1.25329035317409	0.530148935310562	0.627595241413118	0.000715816863712558	-0.407440598178508	0.100895170743421	0.181346479334856	0.0492580899016595	0.928294249420188	1.06918951093398	0.837852008225468	0.869391674453021	1.00605587168093	0.78169309935403	0.00583226199708097	0.0104559319659972	0.0101652303059255
259	0.405785764645593	0.34	0.530375886607529	0.414279719947896	0.646472053267162	0.477235446821135	0.500176706370013	0.418444044520707	0.581909368219319	0.55	0.32	0.89	0.435016793378224	0.51998653052116	0.604956267664097	0.733990685002004	0.877357553866213	1.02072442273042	0.721231683723176	0.862385594407536	1.00326340983788	0.530375886607529	0.693474681801809	-0.0164770740162252	-0.334791556395639	0.100895170743421	0.181346479334856	0.0492580899016595	0.928294249420188	1.06918951093398	0.837852008225468	0.869391674453021	1.00605587168093	0.78169309935403	0.00583226199708097	0.0104559319659972	0.0101652303059255
259	0.405785764645593	0.34	0.534673478320647	0.418624855110298	0.650722101530996	0.477407193053742	0.431391066591802	0.360922758629994	0.50185937455361	0.5	0.25	0.78	0.395139103245446	0.472287976098317	0.549436848951187	0.688672622938143	0.823132402261236	0.957592181584329	0.66750395284606	0.797808438887405	0.927971017958748	0.534673478320647	0.647240364473935	-0.00589588423698023	-0.393615671302872	0.100895170743421	0.181346479334856	0.0492580899016595	0.928294249420188	1.06918951093398	0.837852008225468	0.869391674453021	1.00605587168093	0.78169309935403	0.00583226199708097	0.0104559319659972	0.0101652303059255
259	0.405785764645593	0.34	0.534907038019503	0.419719008634901	0.650095067404105	0.504880437535316	0.522237667107421	0.441492892713837	0.602982441501006	0.47	0.29	0.83	0.502144470692416	0.593981831311776	0.685819191931137	0.897473879895633	1.06161316084954	1.22575244180344	0.88024768452974	1.04134530576642	1.20207684669779	0.534907038019503	0.673281309921987	0.0484367610045221	-0.31762935590262	0.100895170743421	0.181346479334856	0.0492580899016595	0.928294249420188	1.06918951093398	0.837852008225468	0.869391674453021	1.00605587168093	0.78169309935403	0.00583226199708097	0.0104559319659972	0.0101652303059255
259	0.405785764645593	0.34	0.53859850911907	0.422510456548692	0.654686561689448	0.494051271890402	0.473720448115911	0.398873372521558	0.548567523710263	0.49	0.25	0.88	0.443855931714272	0.527143813941166	0.610431696168061	0.781827746396333	0.92853475786305	1.07524176932977	0.747986665036636	0.888227258979076	1.02848382160532	0.53859850911907	0.653208191350555	0.0658186665265467	-0.318085145303275	0.100895170743421	0.181346479334856	0.0492580899016595	0.928294249420188	1.06918951093398	0.837852008225468	0.869391674453021	1.00605587168093	0.78169309935403	0.00583226199708097	0.0104559319659972	0.0101652303059255
259	0.405785764645593	0.34	0.539663767115063	0.422352615786437	0.656974918443689	0.445574640427287	0.426309697242374	0.352063881380254	0.500555513104494	0.48	0.27	0.86	0.397452275224887	0.481269928784344	0.5650875823438	0.70680882641975	0.855865860530564	1.00492289464138	0.684299815184181	0.828645921872996	0.97294693546704	0.539663767115063	0.649324263729421	0.0367078104428999	-0.336491028500338	0.100895170743421	0.181346479334856	0.0492580899016595	0.928294249420188	1.06918951093398	0.837852008225468	0.869391674453021	1.00605587168093	0.78169309935403	0.00583226199708097	0.0104559319659972	0.0101652303059255
259	0.405785764645593	0.34	0.546909525636172	0.428795677268409	0.665023374003935	0.534822264152527	0.51330168689537	0.438560003668473	0.588043370122266	0.48	0.29	0.81	0.490895877876054	0.57455691375414	0.658217949632225	0.868046479691279	1.01598348823881	1.16392049678634	0.853393048513233	0.99837041746614	1.14405084997148	0.546909525636172	0.664161410313493	0.0260712376981469	-0.346789019459396	0.100895170743421	0.181346479334856	0.0492580899016595	0.928294249420188	1.06918951093398	0.837852008225468	0.869391674453021	1.00605587168093	0.78169309935403	0.00583226199708097	0.0104559319659972	0.0101652303059255
259	0.405785764645593	0.34	0.547343975020627	0.429295542799816	0.665392407241437	0.477980370027019	0.488910667355989	0.409138138220795	0.568683196491182	0.48	0.3	0.85	0.461440270621658	0.551410512927578	0.641380755233498	0.820074317083315	0.979969951934272	1.13986558678523	0.805679876219082	0.962767937140405	1.1196413375662	0.547343975020627	0.674641341345883	-0.0226958933765746	-0.380363723650399	0.100895170743421	0.181346479334856	0.0492580899016595	0.928294249420188	1.06918951093398	0.837852008225468	0.869391674453021	1.00605587168093	0.78169309935403	0.00583226199708097	0.0104559319659972	0.0101652303059255
259	0.405785764645593	0.34	0.548300625878229	0.429492192764816	0.667109058991643	0.48194816781791	0.446308567771541	0.374063679160307	0.518553456382775	0.45	0.3	0.8	0.435439233298568	0.519537905955676	0.603636578612784	0.79069053034499	0.943400757167762	1.09611098399053	0.780900197767818	0.932245448149669	1.08286503680678	0.548300625878229	0.654429946989257	-0.00156205182936003	-0.370008097618307	0.100895170743421	0.181346479334856	0.0492580899016595	0.928294249420188	1.06918951093398	0.837852008225468	0.869391674453021	1.00605587168093	0.78169309935403	0.00583226199708097	0.0104559319659972	0.0101652303059255
259	0.405785764645593	0.34	0.549939180898051	0.429060809758813	0.67081755203729	0.433172810505888	0.483951033786118	0.397517627995227	0.570384439577009	0.47	0.28	0.82	0.454129014226826	0.552871597206205	0.651614180185584	0.814083183632615	0.991091641127495	1.16810009862237	0.795183992338825	0.967975457564172	1.14073766642468	0.549939180898051	0.65233363461408	0.00826617577205928	-0.356737529201529	0.100895170743421	0.181346479334856	0.0492580899016595	0.928294249420188	1.06918951093398	0.837852008225468	0.869391674453021	1.00605587168093	0.78169309935403	0.00583226199708097	0.0104559319659972	0.0101652303059255
259	0.405785764645593	0.34	0.552162224177815	0.430830105773402	0.673494342582227	0.584213586615036	0.570514992814792	0.495369689119629	0.645660296509955	0.51	0.28	0.87	0.538350222353294	0.620015475277816	0.701680728202339	0.933837094882392	1.07549588757409	1.21715468026578	0.905549290796285	1.04292863890771	1.18043180427157	0.552162224177815	0.673876976489304	0.00717779522486599	-0.3570086597329	0.100895170743421	0.181346479334856	0.0492580899016595	0.928294249420188	1.06918951093398	0.837852008225468	0.869391674453021	1.00605587168093	0.78169309935403	0.00583226199708097	0.0104559319659972	0.0101652303059255
259	0.405785764645593	0.34	0.552636837047994	0.432086775299181	0.673186898796807	0.508053924974939	0.583807969015024	0.494114809036661	0.673501128993387	0.47	0.31	0.8	0.563057608249431	0.665265466039023	0.767473323828615	1.00762615953232	1.19053339621588	1.37344063289943	0.998400346306153	1.18002587247867	1.36086906247072	0.552636837047994	0.672497233114359	0.00246364246047761	-0.34704423496756	0.100895170743421	0.181346479334856	0.0492580899016595	0.928294249420188	1.06918951093398	0.837852008225468	0.869391674453021	1.00605587168093	0.78169309935403	0.00583226199708097	0.0104559319659972	0.0101652303059255
259	0.405785764645593	0.34	0.555650910060473	0.433756325786067	0.677545494334879	0.470549252273656	0.473426770188923	0.395020912055477	0.55183262832237	0.54	0.31	0.93	0.411820017712482	0.493560251963025	0.575300486213569	0.696040491598277	0.834194321873785	0.972348152149292	0.678238139181626	0.813025579010728	0.947461607849791	0.555650910060473	0.676180618783517	-0.0186547820986054	-0.345975293822477	0.100895170743421	0.181346479334856	0.0492580899016595	0.928294249420188	1.06918951093398	0.837852008225468	0.869391674453021	1.00605587168093	0.78169309935403	0.00583226199708097	0.0104559319659972	0.0101652303059255
259	0.405785764645593	0.34	0.561259092594427	0.439715527529899	0.682802657658955	0.456481747530932	0.464268285220007	0.385173138294918	0.543363432145096	0.5	0.28	0.8	0.421952544913503	0.508600327993835	0.595248111074167	0.735701999292394	0.886778104922996	1.0378542105536	0.720391096017657	0.868554868411095	1.01644065137451	0.561259092594427	0.645005193697069	-0.00909900643087564	-0.381333669332695	0.100895170743421	0.181346479334856	0.0492580899016595	0.928294249420188	1.06918951093398	0.837852008225468	0.869391674453021	1.00605587168093	0.78169309935403	0.00583226199708097	0.0104559319659972	0.0101652303059255
259	0.405785764645593	0.34	0.563162600570525	0.440783845896001	0.685541355245049	0.450609849100223	0.47816674772197	0.395733022223074	0.560600473220866	0.54	0.3	0.86	0.414116706675346	0.500379871499986	0.586643036324627	0.701533666304721	0.847667626396125	0.993801586487529	0.688355380106519	0.831656277491045	0.975419479738787	0.563162600570525	0.712819710618689	0.0571439938027771	-0.266514273660977	0.100895170743421	0.181346479334856	0.0492580899016595	0.928294249420188	1.06918951093398	0.837852008225468	0.869391674453021	1.00605587168093	0.78169309935403	0.00583226199708097	0.0104559319659972	0.0101652303059255
259	0.405785764645593	0.34	0.566641663036005	0.444477677033603	0.688805649038408	0.47751568602851	0.52678750928406	0.440754772699035	0.612820245869084	0.53	0.32	0.8	0.465448461288193	0.556301260496009	0.647154059703825	0.792927205075957	0.947701926964178	1.1024766488524	0.789159830858848	0.943396119271176	1.09739402893183	0.566641663036005	0.70786350915728	-0.00588333460139031	-0.328252352715387	0.100895170743421	0.181346479334856	0.0492580899016595	0.928294249420188	1.06918951093398	0.837852008225468	0.869391674453021	1.00605587168093	0.78169309935403	0.00583226199708097	0.0104559319659972	0.0101652303059255
259	0.405785764645593	0.34	0.567846406740836	0.445072562555892	0.690620250925781	0.533724424321229	0.546266062739084	0.466548781856344	0.625983343621823	0.48	0.26	0.76	0.528039461227728	0.618263402827949	0.70848734442817	0.940640432668635	1.10136381358145	1.26208719449427	0.918133190399241	1.07496916734	1.23211379798859	0.567846406740836	0.639413043195387	0.0167494870614397	-0.375008915828756	0.100895170743421	0.181346479334856	0.0492580899016595	0.928294249420188	1.06918951093398	0.837852008225468	0.869391674453021	1.00605587168093	0.78169309935403	0.00583226199708097	0.0104559319659972	0.0101652303059255
259	0.405785764645593	0.34	0.569959951029893	0.446283898108276	0.69363600395151	0.469852523586087	0.509781544240213	0.425236698241042	0.594326390239384	0.47	0.26	0.9	0.483187276767197	0.579253759439126	0.675320242111055	0.863029131419596	1.03461513354613	1.20620113567267	0.82411247530074	0.988115184322257	1.15184603714135	0.569959951029893	0.693668135664793	-0.0330745578026906	-0.400236366619229	0.100895170743421	0.181346479334856	0.0492580899016595	0.928294249420188	1.06918951093398	0.837852008225468	0.869391674453021	1.00605587168093	0.78169309935403	0.00583226199708097	0.0104559319659972	0.0101652303059255
259	0.405785764645593	0.34	0.571543651440185	0.446814050615263	0.696273252265107	0.394149715586057	0.453241639246878	0.365507764069705	0.540975514424052	0.54	0.32	0.79	0.38430388860133	0.476549451369244	0.568795014137157	0.652927634057739	0.809651723604642	0.966375813151546	0.649240684802406	0.805080168614653	0.960578612240897	0.571543651440185	0.668293746288826	0.0364433829289605	-0.302541508681606	0.100895170743421	0.181346479334856	0.0492580899016595	0.928294249420188	1.06918951093398	0.837852008225468	0.869391674453021	1.00605587168093	0.78169309935403	0.00583226199708097	0.0104559319659972	0.0101652303059255
259	0.405785764645593	0.34	0.574476306223867	0.448913929145069	0.700038683302664	0.50859349967581	0.527015007011034	0.446134569916206	0.607895444105862	0.55	0.26	0.99	0.462674099800425	0.546553014252948	0.63043192870547	0.779500216081673	0.920817034915147	1.06213385374862	0.735568519203105	0.869022651186298	1.00224340109475	0.574476306223867	0.707126936585601	-0.00738743868884805	-0.352461173432666	0.100895170743421	0.181346479334856	0.0492580899016595	0.928294249420188	1.06918951093398	0.837852008225468	0.869391674453021	1.00605587168093	0.78169309935403	0.00583226199708097	0.0104559319659972	0.0101652303059255
259	0.405785764645593	0.34	0.57998794872729	0.45380671153328	0.7061691859213	0.490815727095498	0.464369922384376	0.390523782372125	0.538216062396627	0.52	0.25	0.87	0.419464168724124	0.498782794456903	0.578101420189683	0.722215599871546	0.858783042661306	0.995350485451066	0.692339958317083	0.823242021504199	0.954184417084269	0.57998794872729	0.65959995581374	-0.00378607876591496	-0.380935554800805	0.100895170743421	0.181346479334856	0.0492580899016595	0.928294249420188	1.06918951093398	0.837852008225468	0.869391674453021	1.00605587168093	0.78169309935403	0.00583226199708097	0.0104559319659972	0.0101652303059255
259	0.405785764645593	0.34	0.584466191672657	0.457366433325554	0.71156595001976	0.510044464701145	0.487938058064572	0.413271785755055	0.562604330374088	0.57	0.29	0.94	0.417702662320219	0.493169466017524	0.568636269714829	0.692988942042985	0.81819202349586	0.943395104948734	0.669009189859705	0.79001306732902	0.910681140711529	0.584466191672657	0.689104748949327	-0.00885804638762305	-0.353254730907969	0.100895170743421	0.181346479334856	0.0492580899016595	0.928294249420188	1.06918951093398	0.837852008225468	0.869391674453021	1.00605587168093	0.78169309935403	0.00583226199708097	0.0104559319659972	0.0101652303059255
259	0.405785764645593	0.34	0.58457015799752	0.457446425761617	0.711693890233423	0.478076687165882	0.458701682655329	0.38387261060392	0.533530754706738	0.52	0.27	0.84	0.410047425238208	0.489978807368787	0.569910189499365	0.703550459239838	0.840694987273333	0.977839515306828	0.683757488447861	0.817131989993058	0.950334978987451	0.58457015799752	0.667754135299554	-0.0588116129133615	-0.421415609462173	0.100895170743421	0.181346479334856	0.0492580899016595	0.928294249420188	1.06918951093398	0.837852008225468	0.869391674453021	1.00605587168093	0.78169309935403	0.00583226199708097	0.0104559319659972	0.0101652303059255
259	0.405785764645593	0.34	0.58782082490432	0.459326249525499	0.716315400283141	0.494396211389725	0.471791566950103	0.397300665809813	0.546282468090394	0.46	0.27	0.77	0.458163051635144	0.544065194577498	0.629967337519853	0.826586033679742	0.981564728198862	1.13654342271798	0.811174210305626	0.963211063593463	1.11551530674024	0.58782082490432	0.636790893605059	0.00801060794658147	-0.388959147227439	0.100895170743421	0.181346479334856	0.0492580899016595	0.928294249420188	1.06918951093398	0.837852008225468	0.869391674453021	1.00605587168093	0.78169309935403	0.00583226199708097	0.0104559319659972	0.0101652303059255
259	0.405785764645593	0.34	0.591313055795536	0.463577486378872	0.719048625212199	0.511368763352637	0.513838698570688	0.435417082830043	0.592260314311333	0.46	0.28	0.79	0.503557856651871	0.594252095106796	0.684946333561721	0.910270309118711	1.07421626167035	1.23816221422198	0.894837550049246	1.05587440650222	1.21708120298585	0.591313055795536	0.631232237513995	0.015366794126537	-0.370796444557835	0.100895170743421	0.181346479334856	0.0492580899016595	0.928294249420188	1.06918951093398	0.837852008225468	0.869391674453021	1.00605587168093	0.78169309935403	0.00583226199708097	0.0104559319659972	0.0101652303059255
259	0.405785764645593	0.34	0.599244890231044	0.467986857904995	0.730502922557092	0.43385875339282	0.462075738567532	0.379664423519953	0.544487053615111	0.53	0.3	0.89	0.401242525245005	0.48833766007982	0.575432794914634	0.683871736026751	0.832315376248084	0.980759016469416	0.665803618535095	0.810109175912066	0.954725117299527	0.599244890231044	0.671041921070338	0.00387399927617134	-0.342942342960924	0.100895170743421	0.181346479334856	0.0492580899016595	0.928294249420188	1.06918951093398	0.837852008225468	0.869391674453021	1.00605587168093	0.78169309935403	0.00583226199708097	0.0104559319659972	0.0101652303059255
259	0.405785764645593	0.34	0.607316828317265	0.475530833040457	0.739102823594073	0.494528330520419	0.493064099485923	0.415235060979839	0.570893137992007	0.44	0.28	0.79	0.49163503294951	0.583783999898678	0.675932966847847	0.903386224358589	1.07271123529471	1.24203624623082	0.887965780391045	1.05437960747916	1.22103485668047	0.607316828317265	0.621397177012659	-0.00730607709849737	-0.411498319683502	0.100895170743421	0.181346479334856	0.0492580899016595	0.928294249420188	1.06918951093398	0.837852008225468	0.869391674453021	1.00605587168093	0.78169309935403	0.00583226199708097	0.0104559319659972	0.0101652303059255
259	0.405785764645593	0.34	0.612454936825378	0.478772970891803	0.746136902758952	0.49846963712865	0.478794811735197	0.403811579420249	0.553778044050146	0.47	0.26	0.85	0.458869865974149	0.544076797910245	0.629283729846342	0.819628454531187	0.971824166467655	1.12401987840412	0.791954956632113	0.938865173324481	1.08584294255488	0.612454936825378	0.647069251669654	0.0315568621321226	-0.356564365753738	0.100895170743421	0.181346479334856	0.0492580899016595	0.928294249420188	1.06918951093398	0.837852008225468	0.869391674453021	1.00605587168093	0.78169309935403	0.00583226199708097	0.0104559319659972	0.0101652303059255
259	0.405785764645593	0.34	0.629139296108409	0.492320854867338	0.76595773734948	0.488699860375564	0.537800230051759	0.451914048758749	0.623686411344769	0.44	0.28	0.74	0.537238929409484	0.639341088471942	0.741443247534401	0.990024407048055	1.17817836230079	1.36633231755352	0.97858910928153	1.16419537339128	1.35062391295519	0.629139296108409	0.632885589860098	-0.0303415396695226	-0.410015175853996	0.100895170743421	0.181346479334856	0.0492580899016595	0.928294249420188	1.06918951093398	0.837852008225468	0.869391674453021	1.00605587168093	0.78169309935403	0.00583226199708097	0.0104559319659972	0.0101652303059255
259	0.405785764645593	0.34	0.64039529964947	0.50194717294307	0.77884342635587	0.482398609594917	0.50911684226159	0.426779353095488	0.591454331427693	0.51	0.28	0.89	0.463910065761566	0.553411091845981	0.642912117930395	0.804823732005342	0.960096391832879	1.11536905166042	0.778553353383963	0.928715647814246	1.07875849963097	0.64039529964947	0.66020278962637	0.0882697036152441	-0.268420459871079	0.100895170743421	0.181346479334856	0.0492580899016595	0.928294249420188	1.06918951093398	0.837852008225468	0.869391674453021	1.00605587168093	0.78169309935403	0.00583226199708097	0.0104559319659972	0.0101652303059255
259	0.405785764645593	0.34	0.640526988791899	0.501681513832168	0.779372463751629	0.426684911555552	0.460155164984017	0.37687668194714	0.543433648020894	0.47	0.26	0.88	0.427177706564088	0.52157121269992	0.615964718835753	0.761719862630971	0.93003718683163	1.09835451103229	0.728828943768627	0.889836700328874	1.05102240584869	0.640526988791899	0.6246610840132	-0.013464952171384	-0.393106364387951	0.100895170743421	0.181346479334856	0.0492580899016595	0.928294249420188	1.06918951093398	0.837852008225468	0.869391674453021	1.00605587168093	0.78169309935403	0.00583226199708097	0.0104559319659972	0.0101652303059255
259	0.405785764645593	0.34	0.643399069063525	0.504787343898657	0.782010794228392	0.442461366722114	0.463307135305979	0.382107467016138	0.544506803595821	0.49	0.29	0.79	0.423747968139693	0.513796442512962	0.60384491688623	0.744735873503203	0.902995816351825	1.06125575920045	0.735074930548423	0.891223330315938	1.04741677037088	0.643399069063525	0.632184957180653	0.0302633578662884	-0.343728981553771	0.100895170743421	0.181346479334856	0.0492580899016595	0.928294249420188	1.06918951093398	0.837852008225468	0.869391674453021	1.00605587168093	0.78169309935403	0.00583226199708097	0.0104559319659972	0.0101652303059255
259	0.405785764645593	0.34	0.661569621695803	0.517167989897157	0.80597125349445	0.420480046797182	0.497650047782369	0.406434050129217	0.588866045435521	0.47	0.28	0.8	0.462846836403318	0.566723556204996	0.670600276006674	0.827935105250652	1.01374858862759	1.19956207200452	0.811239248414167	0.993362432722575	1.17550881693296	0.661569621695803	0.601324437403625	0.0364544496490247	-0.34790906380167	0.100895170743421	0.181346479334856	0.0492580899016595	0.928294249420188	1.06918951093398	0.837852008225468	0.869391674453021	1.00605587168093	0.78169309935403	0.00583226199708097	0.0104559319659972	0.0101652303059255
259	0.405785764645593	0.34	0.670109031581763	0.524131492864438	0.816086570299089	0.423313163766332	0.439767512222546	0.35962780778841	0.519907216656681	0.5	0.26	0.86	0.395170081738031	0.483230050588748	0.571290019439465	0.690364403589156	0.844205675196368	0.998046946803581	0.665402477020912	0.813747908954322	0.962166571225703	0.670109031581763	0.623121131622433	-0.00953498886356707	-0.38460649732053	0.100895170743421	0.181346479334856	0.0492580899016595	0.928294249420188	1.06918951093398	0.837852008225468	0.869391674453021	1.00605587168093	0.78169309935403	0.00583226199708097	0.0104559319659972	0.0101652303059255
259	0.405785764645593	0.34	0.709041398362815	0.554824402929934	0.863258393795696	0.407469995281723	0.460210420047943	0.3735642709488	0.546856569147086	0.52	0.3	0.8	0.402818075909672	0.496249481906963	0.589680887904254	0.695271360961389	0.856535675273936	1.01779998958648	0.687077591236718	0.846608160863212	1.00577693557275	0.709041398362815	0.607243921050759	0.0102283234875715	-0.358668871029415	0.100895170743421	0.181346479334856	0.0492580899016595	0.928294249420188	1.06918951093398	0.837852008225468	0.869391674453021	1.00605587168093	0.78169309935403	0.00583226199708097	0.0104559319659972	0.0101652303059255
259	0.405785764645593	0.35	0.32513121810817	0.256275048133485	0.393987388082855	0.542231796602629	0.468251084442022	0.401078110768774	0.53542405811527	0.48	0.27	1.02	0.449869367781961	0.525213951260963	0.600558534739966	0.796589477955154	0.930003101372556	1.06341672478996	0.752883082952153	0.878908051971848	1.00507186560854	0.32513121810817	0.822588401607664	0.0415296411604604	-0.276093509246594	0.100895170743421	0.181346479334856	0.0492580899016595	0.928294249420188	1.06918951093398	0.837852008225468	0.869391674453021	1.00605587168093	0.78169309935403	0.00583226199708097	0.0104559319659972	0.0101652303059255
259	0.405785764645593	0.35	0.342017492946957	0.269362617124687	0.414672368769227	0.575844741860937	0.516411511028361	0.44721390008169	0.585609121975031	0.47	0.27	0.85	0.511902943422986	0.591109919581305	0.670316895739623	0.918868732371519	1.06104571086456	1.20322268935761	0.892023390419541	1.03008326671998	1.16803730182287	0.342017492946957	0.744124929455865	-0.0165418907053522	-0.366479642882721	0.100895170743421	0.181346479334856	0.0492580899016595	0.928294249420188	1.06918951093398	0.837852008225468	0.869391674453021	1.00605587168093	0.78169309935403	0.00583226199708097	0.0104559319659972	0.0101652303059255
259	0.405785764645593	0.35	0.37175554181373	0.292488954743118	0.451022128884342	0.540093856964073	0.4840066278713	0.414273883602598	0.553739372140002	0.58	0.34	0.96	0.415925618460003	0.485936391368621	0.555947164277239	0.687338882269271	0.803035353614292	0.918731824959312	0.674099588936087	0.787341847067397	0.900749997390718	0.37175554181373	0.843466705518118	-0.0118878614982756	-0.304958832597623	0.100895170743421	0.181346479334856	0.0492580899016595	0.928294249420188	1.06918951093398	0.837852008225468	0.869391674453021	1.00605587168093	0.78169309935403	0.00583226199708097	0.0104559319659972	0.0101652303059255
259	0.405785764645593	0.35	0.373117965051156	0.293397219947627	0.452838710154686	0.543481714156018	0.475820136796517	0.40773302694184	0.543907246651194	0.45	0.26	0.81	0.475038824394341	0.554365291677032	0.633691758959722	0.863108244112654	1.00723820649061	1.15136816886856	0.838042067127258	0.977620487227251	1.11759186275601	0.373117965051156	0.733969906940956	0.035188206334368	-0.331787459914066	0.100895170743421	0.181346479334856	0.0492580899016595	0.928294249420188	1.06918951093398	0.837852008225468	0.869391674453021	1.00605587168093	0.78169309935403	0.00583226199708097	0.0104559319659972	0.0101652303059255
259	0.405785764645593	0.35	0.375229304647207	0.295152825244143	0.455305784050271	0.591776492197457	0.498555853981609	0.433905719576115	0.563205988387102	0.52	0.29	0.88	0.465669516327687	0.535052323377422	0.604435130427157	0.80134492285978	0.920741959199045	1.04013899553831	0.7798829438831	0.896213733223342	1.01246876559233	0.375229304647207	0.797084820085971	0.0230220942126716	-0.311235950712325	0.100895170743421	0.181346479334856	0.0492580899016595	0.928294249420188	1.06918951093398	0.837852008225468	0.869391674453021	1.00605587168093	0.78169309935403	0.00583226199708097	0.0104559319659972	0.0101652303059255
259	0.405785764645593	0.35	0.381313750047992	0.300623825386048	0.462003674709936	0.592067940627556	0.528994708411409	0.460438792804409	0.597550624018409	0.52	0.29	0.91	0.495912573947478	0.569750272028741	0.643587970110005	0.855316827571757	0.98266714897086	1.11001747036996	0.828413027959563	0.951735459590926	1.07507536189853	0.381313750047992	0.781865607274198	-0.0409159786663385	-0.36147066468329	0.100895170743421	0.181346479334856	0.0492580899016595	0.928294249420188	1.06918951093398	0.837852008225468	0.869391674453021	1.00605587168093	0.78169309935403	0.00583226199708097	0.0104559319659972	0.0101652303059255
259	0.405785764645593	0.35	0.390422105899345	0.307428191658905	0.473416020139785	0.534629150236763	0.508867113581587	0.434742384846188	0.582991842316985	0.62	0.34	1.11	0.417825298115557	0.489065618731088	0.560305939346619	0.673492682275284	0.788324969439082	0.903157256602879	0.650745665602421	0.761738416214936	0.872659620674577	0.390422105899345	0.881742390432423	-0.0198091673197183	-0.26411306746618	0.100895170743421	0.181346479334856	0.0492580899016595	0.928294249420188	1.06918951093398	0.837852008225468	0.869391674453021	1.00605587168093	0.78169309935403	0.00583226199708097	0.0104559319659972	0.0101652303059255
259	0.405785764645593	0.35	0.390743315166209	0.307107883264644	0.474378747067774	0.52943226688518	0.454313356032473	0.387440967580116	0.521185744484829	0.5	0.28	0.81	0.424581855441072	0.497864768562557	0.571147681684042	0.740449645914986	0.868251402813081	0.996053159711176	0.725482779423291	0.850715674574246	0.975927293887384	0.390743315166209	0.693019402580386	-0.0311433068580305	-0.408934669613205	0.100895170743421	0.181346479334856	0.0492580899016595	0.928294249420188	1.06918951093398	0.837852008225468	0.869391674453021	1.00605587168093	0.78169309935403	0.00583226199708097	0.0104559319659972	0.0101652303059255
259	0.405785764645593	0.35	0.3930459866873	0.30956426353693	0.47652770983767	0.448568674235312	0.424734781711112	0.351209866083313	0.498259697338911	0.44	0.28	0.86	0.418294580182685	0.50586351455938	0.593432448936075	0.771847732938761	0.933432144204611	1.09501655547046	0.750063164030517	0.907072361389574	1.06408289284694	0.3930459866873	0.701211585700456	-0.0115822514897092	-0.385171539480435	0.100895170743421	0.181346479334856	0.0492580899016595	0.928294249420188	1.06918951093398	0.837852008225468	0.869391674453021	1.00605587168093	0.78169309935403	0.00583226199708097	0.0104559319659972	0.0101652303059255
259	0.405785764645593	0.35	0.394544927709608	0.309988157481699	0.479101697937518	0.520935373869349	0.510251292349238	0.433854574228861	0.586648010469616	0.52	0.28	0.85	0.46455609751448	0.546358994939262	0.628161892364045	0.798283499040086	0.938851890106866	1.07942028117365	0.778849433419957	0.915817538818593	1.05305398817237	0.394544927709608	0.754598207821676	0.0049206503667906	-0.326373278328205	0.100895170743421	0.181346479334856	0.0492580899016595	0.928294249420188	1.06918951093398	0.837852008225468	0.869391674453021	1.00605587168093	0.78169309935403	0.00583226199708097	0.0104559319659972	0.0101652303059255
259	0.405785764645593	0.35	0.395941359732681	0.312159596126416	0.479723123338946	0.566680098427424	0.483455664936103	0.41745057113122	0.549460758740986	0.51	0.29	0.84	0.455154164676887	0.52712075284988	0.599087341022873	0.791177350217316	0.916274161262227	1.04137097230714	0.773508409498228	0.895936518662305	1.01829917057461	0.395941359732681	0.755743227786189	-0.0099701796941409	-0.359059251276329	0.100895170743421	0.181346479334856	0.0492580899016595	0.928294249420188	1.06918951093398	0.837852008225468	0.869391674453021	1.00605587168093	0.78169309935403	0.00583226199708097	0.0104559319659972	0.0101652303059255
259	0.405785764645593	0.35	0.396714103691488	0.312487425746192	0.480940781636785	0.600142546842182	0.518788157488002	0.452673020127305	0.584903294848699	0.46	0.28	0.94	0.519781427292145	0.595698080008259	0.671614732724373	0.935006388803751	1.07156870438312	1.20813101996248	0.900122426860082	1.03143958460346	1.1628203074625	0.396714103691488	0.770336715591041	0.00784305080581753	-0.327041896643316	0.100895170743421	0.181346479334856	0.0492580899016595	0.928294249420188	1.06918951093398	0.837852008225468	0.869391674453021	1.00605587168093	0.78169309935403	0.00583226199708097	0.0104559319659972	0.0101652303059255
259	0.405785764645593	0.35	0.396967188527879	0.311732454261322	0.482201922794437	0.505275583729424	0.476067472164614	0.402519367316928	0.549615577012299	0.52	0.29	0.95	0.430071279227202	0.508653653405673	0.587236027584145	0.738020720109443	0.872871437142483	1.00772215417552	0.709994769053059	0.839718976988527	0.969452906645363	0.396967188527879	0.801917860890946	0.0195109293699233	-0.294161796255725	0.100895170743421	0.181346479334856	0.0492580899016595	0.928294249420188	1.06918951093398	0.837852008225468	0.869391674453021	1.00605587168093	0.78169309935403	0.00583226199708097	0.0104559319659972	0.0101652303059255
259	0.405785764645593	0.35	0.397939200255887	0.312488143263149	0.483390257248625	0.552706817322144	0.485503666108963	0.417312721889548	0.553694610328379	0.48	0.28	0.85	0.469090179642711	0.545741814246743	0.622393448850775	0.831815779016696	0.967738554461749	1.1036613299068	0.808435870668106	0.940621373347221	1.0724910545256	0.397939200255887	0.698104160164665	-0.0212376664089101	-0.391311227857271	0.100895170743421	0.181346479334856	0.0492580899016595	0.928294249420188	1.06918951093398	0.837852008225468	0.869391674453021	1.00605587168093	0.78169309935403	0.00583226199708097	0.0104559319659972	0.0101652303059255
259	0.405785764645593	0.35	0.399154204132383	0.314586111827366	0.4837222964374	0.539238164398781	0.504306024817255	0.431523426252269	0.577088623382242	0.58	0.29	0.89	0.433916385467892	0.507102590834682	0.580288796201472	0.7177205978816	0.838774443349772	0.959828288817945	0.698377223691152	0.816056278412684	0.93387591679159	0.399154204132383	0.772883156182702	-0.0332376258255596	-0.347211628719788	0.100895170743421	0.181346479334856	0.0492580899016595	0.928294249420188	1.06918951093398	0.837852008225468	0.869391674453021	1.00605587168093	0.78169309935403	0.00583226199708097	0.0104559319659972	0.0101652303059255
259	0.405785764645593	0.35	0.403705826118822	0.316992841019137	0.490418811218506	0.508536016855397	0.478129265037657	0.404742832276887	0.551515697798427	0.65	0.36	1.08	0.378455865800884	0.44707604566244	0.515696225523996	0.600924487692746	0.709881832934119	0.818839178175492	0.586049007182424	0.692306010331867	0.798505495998086	0.403705826118822	0.885630059698545	-0.000992414718550291	-0.247291963482997	0.100895170743421	0.181346479334856	0.0492580899016595	0.928294249420188	1.06918951093398	0.837852008225468	0.869391674453021	1.00605587168093	0.78169309935403	0.00583226199708097	0.0104559319659972	0.0101652303059255
259	0.405785764645593	0.35	0.411090310826294	0.323303557899337	0.498877063753251	0.525603694634194	0.493694019977068	0.420464738544869	0.566923301409267	0.59	0.27	1.09	0.417688967366996	0.490434812948	0.563180658529004	0.686013129500462	0.805491040300375	0.924968951100289	0.642928997633036	0.754792461510052	0.866671621689686	0.411090310826294	0.841449647741037	0.00161237511615768	-0.284632364260781	0.100895170743421	0.181346479334856	0.0492580899016595	0.928294249420188	1.06918951093398	0.837852008225468	0.869391674453021	1.00605587168093	0.78169309935403	0.00583226199708097	0.0104559319659972	0.0101652303059255
259	0.405785764645593	0.35	0.41223036320337	0.325358764361912	0.499101962044828	0.517123090530013	0.45342777925917	0.385018527648535	0.521837030869804	0.51	0.33	0.95	0.420015100643994	0.494642466957259	0.569269833270524	0.730344710167113	0.860110764142382	0.989876818117651	0.714838506273868	0.841798119490513	0.968579757437397	0.41223036320337	0.797450932969382	0.0283632626163915	-0.283585156448487	0.100895170743421	0.181346479334856	0.0492580899016595	0.928294249420188	1.06918951093398	0.837852008225468	0.869391674453021	1.00605587168093	0.78169309935403	0.00583226199708097	0.0104559319659972	0.0101652303059255
259	0.405785764645593	0.35	0.414952411979826	0.32733666002181	0.502568163937842	0.472785928530023	0.420581475396433	0.351239401386463	0.489923549406403	0.56	0.3	0.96	0.359855600252652	0.430898693843868	0.501941787435085	0.601846884930344	0.720664167595027	0.839481450259711	0.581275960744187	0.696093635458544	0.810858410465397	0.414952411979826	0.760976885837172	-0.00947672883043068	-0.334110960884828	0.100895170743421	0.181346479334856	0.0492580899016595	0.928294249420188	1.06918951093398	0.837852008225468	0.869391674453021	1.00605587168093	0.78169309935403	0.00583226199708097	0.0104559319659972	0.0101652303059255
259	0.405785764645593	0.35	0.419971347583968	0.330764996847113	0.509177698320823	0.518091518056664	0.535153033733019	0.454570207090513	0.615735860375524	0.59	0.36	0.99	0.448581631436942	0.528102847911865	0.607624064386788	0.733942372361316	0.864050219367234	0.994158066373152	0.72234420170557	0.850392587433515	0.978459955591598	0.419971347583968	0.808152418413891	0.0507931247780012	-0.230359379440746	0.100895170743421	0.181346479334856	0.0492580899016595	0.928294249420188	1.06918951093398	0.837852008225468	0.869391674453021	1.00605587168093	0.78169309935403	0.00583226199708097	0.0104559319659972	0.0101652303059255
259	0.405785764645593	0.35	0.430898086216261	0.340078129282249	0.521718043150273	0.610169481925284	0.537883284461362	0.470757992749595	0.605008576173128	0.46	0.3	0.87	0.545274517285046	0.623025105909083	0.700775694533121	0.986732813475067	1.12743085570951	1.26812889794396	0.965429684943729	1.10254079038896	1.24077840810178	0.430898086216261	0.731171661033613	-0.0340683908570576	-0.393986777165139	0.100895170743421	0.181346479334856	0.0492580899016595	0.928294249420188	1.06918951093398	0.837852008225468	0.869391674453021	1.00605587168093	0.78169309935403	0.00583226199708097	0.0104559319659972	0.0101652303059255
259	0.405785764645593	0.35	0.431945914129991	0.33986732231654	0.524024505943443	0.562714096946743	0.494509345135386	0.426448269916713	0.562570420354059	0.49	0.25	0.89	0.475334943370192	0.551198323801073	0.627061704231953	0.838198474323889	0.971974815872366	1.10575115742084	0.800166520251779	0.928202681578373	1.05595825704604	0.431945914129991	0.72736913643796	-0.0149193098818183	-0.371645663248536	0.100895170743421	0.181346479334856	0.0492580899016595	0.928294249420188	1.06918951093398	0.837852008225468	0.869391674453021	1.00605587168093	0.78169309935403	0.00583226199708097	0.0104559319659972	0.0101652303059255
259	0.405785764645593	0.35	0.432677716882701	0.340823423338614	0.524532010426787	0.497827486313924	0.464604537875921	0.391750111659957	0.537458964091885	0.54	0.3	0.99	0.408403618987509	0.484355125931009	0.560306632874509	0.690259536815167	0.818628262178587	0.946996987542008	0.664778616876629	0.788458577096553	0.91199803998277	0.432677716882701	0.786541877150865	0.013118618703465	-0.292501233443114	0.100895170743421	0.181346479334856	0.0492580899016595	0.928294249420188	1.06918951093398	0.837852008225468	0.869391674453021	1.00605587168093	0.78169309935403	0.00583226199708097	0.0104559319659972	0.0101652303059255
259	0.405785764645593	0.35	0.433536391677487	0.340365700754366	0.526707082600609	0.517946591195576	0.481298880062303	0.408804322744104	0.553793437380501	0.39	0.26	0.84	0.521113649612913	0.613524373373303	0.705935097133693	1.01112407546451	1.19042989041416	1.36973570536381	0.975838554984944	1.14911623603935	1.32175539493707	0.433536391677487	0.688136495539808	-0.0268874552110826	-0.418594199133749	0.100895170743421	0.181346479334856	0.0492580899016595	0.928294249420188	1.06918951093398	0.837852008225468	0.869391674453021	1.00605587168093	0.78169309935403	0.00583226199708097	0.0104559319659972	0.0101652303059255
259	0.405785764645593	0.35	0.434213088471269	0.340972254140289	0.52745392280225	0.549124066993365	0.510312788575254	0.438116445277299	0.58250913187321	0.53	0.28	0.81	0.464640220433202	0.541207364228047	0.617774508022892	0.793649249553193	0.924433141133982	1.05521703271477	0.775203882682174	0.90287717713411	1.0306344376976	0.434213088471269	0.705118931474741	0.0351602361113747	-0.329344429720316	0.100895170743421	0.181346479334856	0.0492580899016595	0.928294249420188	1.06918951093398	0.837852008225468	0.869391674453021	1.00605587168093	0.78169309935403	0.00583226199708097	0.0104559319659972	0.0101652303059255
259	0.405785764645593	0.35	0.434648952155196	0.342451173945894	0.526846730364498	0.458912408002789	0.450735473179841	0.374320918312513	0.527150028047168	0.5	0.29	0.82	0.409939996483869	0.493625894923228	0.577311793362587	0.714617684704938	0.860501042020966	1.00638439933699	0.702280291211725	0.845651943115882	0.989016586643428	0.434648952155196	0.711879293232781	0.036550321736717	-0.31469011847615	0.100895170743421	0.181346479334856	0.0492580899016595	0.928294249420188	1.06918951093398	0.837852008225468	0.869391674453021	1.00605587168093	0.78169309935403	0.00583226199708097	0.0104559319659972	0.0101652303059255
259	0.405785764645593	0.35	0.43776710384581	0.34555609546431	0.52997811222731	0.420343578493903	0.428685616937777	0.350088341571127	0.507282892304426	0.49	0.3	0.81	0.388336429068694	0.475520666948299	0.562704904827904	0.682611766142806	0.835862870453404	0.989113974764002	0.673833226867204	0.825141495534575	0.97642946582605	0.43776710384581	0.726104296011096	0.0286154517456868	-0.31387068920296	0.100895170743421	0.181346479334856	0.0492580899016595	0.928294249420188	1.06918951093398	0.837852008225468	0.869391674453021	1.00605587168093	0.78169309935403	0.00583226199708097	0.0104559319659972	0.0101652303059255
259	0.405785764645593	0.35	0.437891218251147	0.345172690490006	0.530609746012289	0.496278865635511	0.454148213838747	0.382712519898684	0.525583907778809	0.42	0.26	0.76	0.463861580372787	0.550444255783657	0.637026931194528	0.866755569212737	1.02854093641086	1.19032630360897	0.845989847162448	1.00350334553295	1.16193497703597	0.437891218251147	0.683564969986732	-0.0208399466076217	-0.423820021406496	0.100895170743421	0.181346479334856	0.0492580899016595	0.928294249420188	1.06918951093398	0.837852008225468	0.869391674453021	1.00605587168093	0.78169309935403	0.00583226199708097	0.0104559319659972	0.0101652303059255
259	0.405785764645593	0.35	0.438216598159848	0.345935684725365	0.530497511594331	0.550494556023429	0.475489281342664	0.408405558407038	0.542573004278289	0.47	0.27	0.8	0.464781569089929	0.541125481077874	0.617469393065818	0.831021361369633	0.967522948118719	1.1040245348678	0.810230348246324	0.943350155969006	1.07650955915843	0.438216598159848	0.654141530516718	-0.0367119913394694	-0.438871748713502	0.100895170743421	0.181346479334856	0.0492580899016595	0.928294249420188	1.06918951093398	0.837852008225468	0.869391674453021	1.00605587168093	0.78169309935403	0.00583226199708097	0.0104559319659972	0.0101652303059255
259	0.405785764645593	0.35	0.43942256512391	0.345838181260101	0.53300694898772	0.524033638558258	0.469958098234556	0.400029769888861	0.539886426580252	0.5	0.28	0.86	0.441884328834618	0.519129161003358	0.596373993172098	0.774619745741863	0.910029327729588	1.04543890971731	0.751015008117486	0.882206476212595	1.01349797278008	0.43942256512391	0.72525847520405	-0.0433401565086981	-0.413606465216864	0.100895170743421	0.181346479334856	0.0492580899016595	0.928294249420188	1.06918951093398	0.837852008225468	0.869391674453021	1.00605587168093	0.78169309935403	0.00583226199708097	0.0104559319659972	0.0101652303059255
259	0.405785764645593	0.35	0.440505743863814	0.346278679252329	0.5347328084753	0.500374119753063	0.46648667307238	0.393708735147941	0.53926461099682	0.48	0.28	1.01	0.445199810813796	0.527495988934416	0.609792167055035	0.792594952406354	0.939107897372583	1.08562084233881	0.75442483620569	0.894064163461405	1.03345096519628	0.440505743863814	0.759121463857063	-0.0181154766726993	-0.350038573306732	0.100895170743421	0.181346479334856	0.0492580899016595	0.928294249420188	1.06918951093398	0.837852008225468	0.869391674453021	1.00605587168093	0.78169309935403	0.00583226199708097	0.0104559319659972	0.0101652303059255
259	0.405785764645593	0.35	0.440924889875813	0.347410792676595	0.534438987075032	0.560577332471143	0.487660239957665	0.420249938185691	0.555070541729638	0.46	0.28	0.82	0.483943766307852	0.561570893317834	0.639198020327817	0.8722539686242	1.01216809568061	1.15208222273701	0.850738953397721	0.987049193203939	1.123538639838	0.440924889875813	0.720008833275257	0.0166124331909288	-0.353051820107106	0.100895170743421	0.181346479334856	0.0492580899016595	0.928294249420188	1.06918951093398	0.837852008225468	0.869391674453021	1.00605587168093	0.78169309935403	0.00583226199708097	0.0104559319659972	0.0101652303059255
259	0.405785764645593	0.35	0.445502162349438	0.351258383681102	0.539745941017774	0.532672881031226	0.471817561878038	0.402819043989207	0.540816079766869	0.5	0.28	0.92	0.443576796737551	0.519556674058312	0.595536551379073	0.776006428535299	0.908927883566048	1.0418493385968	0.748946768374377	0.877114417209315	1.00550498348427	0.445502162349438	0.787695707278673	-0.02489961138674	-0.356193310851123	0.100895170743421	0.181346479334856	0.0492580899016595	0.928294249420188	1.06918951093398	0.837852008225468	0.869391674453021	1.00605587168093	0.78169309935403	0.00583226199708097	0.0104559319659972	0.0101652303059255
259	0.405785764645593	0.35	0.449413007515192	0.354256386318455	0.54456962871193	0.466460628589516	0.46227314476933	0.385083353656332	0.539462935882329	0.47	0.29	0.75	0.441776263505834	0.530330123793261	0.618883984080687	0.79420296062434	0.953400599394852	1.11259823816536	0.786937934235014	0.944838589230725	1.10205776672601	0.449413007515192	0.706392923922293	0.0644267751494815	-0.293590269666443	0.100895170743421	0.181346479334856	0.0492580899016595	0.928294249420188	1.06918951093398	0.837852008225468	0.869391674453021	1.00605587168093	0.78169309935403	0.00583226199708097	0.0104559319659972	0.0101652303059255
259	0.405785764645593	0.35	0.450483751330084	0.353989446558762	0.546978056101405	0.598159918791778	0.484633244144284	0.422615404243328	0.546651084045241	0.59	0.28	0.98	0.419030648839118	0.480522434118046	0.542014219396975	0.687464651206388	0.788348509787976	0.889232368369564	0.655797376470646	0.752001882244534	0.848437187457242	0.450483751330084	0.775706622632246	0.0254801698304272	-0.306896040239353	0.100895170743421	0.181346479334856	0.0492580899016595	0.928294249420188	1.06918951093398	0.837852008225468	0.869391674453021	1.00605587168093	0.78169309935403	0.00583226199708097	0.0104559319659972	0.0101652303059255
259	0.405785764645593	0.35	0.454351507568588	0.358410288151453	0.550292726985722	0.520304094230057	0.507007936536438	0.431000759389891	0.583015113682985	0.47	0.28	0.83	0.490962486625153	0.577543941251941	0.66412539587873	0.878396126611819	1.03330167734619	1.18820722808057	0.856526523240986	1.00741912056976	1.15863815758437	0.454351507568588	0.713014094830602	0.0270590987859052	-0.333691241559686	0.100895170743421	0.181346479334856	0.0492580899016595	0.928294249420188	1.06918951093398	0.837852008225468	0.869391674453021	1.00605587168093	0.78169309935403	0.00583226199708097	0.0104559319659972	0.0101652303059255
259	0.405785764645593	0.35	0.45460611227052	0.357186388968335	0.552025835572705	0.555290634088614	0.508593966119872	0.437532423854833	0.579655508384911	0.45	0.25	0.81	0.510045877837513	0.59288464527269	0.675723412707867	0.92707704737914	1.0776476592777	1.22821827117625	0.894228630354937	1.03957387496924	1.18479292531399	0.45460611227052	0.652789231246021	-0.020539684992465	-0.416219292470362	0.100895170743421	0.181346479334856	0.0492580899016595	0.928294249420188	1.06918951093398	0.837852008225468	0.869391674453021	1.00605587168093	0.78169309935403	0.00583226199708097	0.0104559319659972	0.0101652303059255
259	0.405785764645593	0.35	0.455330473028052	0.358277555350693	0.55238339070541	0.555235610421648	0.523083029884425	0.44998891019149	0.596177149577361	0.48	0.27	0.9	0.508034888204489	0.590557728402493	0.673080568600496	0.903502531907168	1.05026330914941	1.19702408639165	0.868603789043413	1.009699469307	1.15070957785756	0.455330473028052	0.699548900564552	-0.0205251003175203	-0.372986309936641	0.100895170743421	0.181346479334856	0.0492580899016595	0.928294249420188	1.06918951093398	0.837852008225468	0.869391674453021	1.00605587168093	0.78169309935403	0.00583226199708097	0.0104559319659972	0.0101652303059255
259	0.405785764645593	0.35	0.455336061052971	0.35828443055957	0.552387691546371	0.536066637458297	0.506980733443473	0.433343861844759	0.580617605042187	0.5	0.26	0.88	0.477649782806782	0.558815431665787	0.639981080524792	0.836137805654868	0.978220289462831	1.12030277327079	0.803186487168824	0.93948472632772	1.07593907270239	0.455336061052971	0.695810835053007	-0.00736623608719325	-0.383842591810823	0.100895170743421	0.181346479334856	0.0492580899016595	0.928294249420188	1.06918951093398	0.837852008225468	0.869391674453021	1.00605587168093	0.78169309935403	0.00583226199708097	0.0104559319659972	0.0101652303059255
259	0.405785764645593	0.35	0.4595002351982	0.362721345748224	0.556279124648177	0.522143793661695	0.474993427783249	0.404047639674919	0.54593921589158	0.45	0.28	0.75	0.471797915866338	0.554639817865655	0.637481719864972	0.858549979440023	1.0093007794466	1.16005157945318	0.846197212994866	0.995000358005536	1.14343446969152	0.4595002351982	0.643185753242338	-0.0371550246137477	-0.446397815410048	0.100895170743421	0.181346479334856	0.0492580899016595	0.928294249420188	1.06918951093398	0.837852008225468	0.869391674453021	1.00605587168093	0.78169309935403	0.00583226199708097	0.0104559319659972	0.0101652303059255
259	0.405785764645593	0.35	0.464729876522925	0.364967598112292	0.564492154933558	0.55474202128399	0.523625661266555	0.450382563147792	0.596868759385317	0.52	0.27	0.97	0.481809434711517	0.560163302264647	0.638517169817776	0.827451602898032	0.962015247005409	1.09657889111279	0.789181965373476	0.917613979311429	1.04583976510318	0.464729876522925	0.757960087749654	-0.0401025837651273	-0.381468748999832	0.100895170743421	0.181346479334856	0.0492580899016595	0.928294249420188	1.06918951093398	0.837852008225468	0.869391674453021	1.00605587168093	0.78169309935403	0.00583226199708097	0.0104559319659972	0.0101652303059255
259	0.405785764645593	0.35	0.469178558784399	0.369406869334763	0.568950248234034	0.50897489982214	0.497054992361732	0.420830671189951	0.573279313533512	0.47	0.31	0.83	0.476962560784031	0.563353952640796	0.649745344497562	0.850450867947702	1.00449154163711	1.15853221532651	0.838618995512348	0.990730425048151	1.14274460355056	0.469178558784399	0.687934396247686	-0.0190718759334438	-0.366407446900087	0.100895170743421	0.181346479334856	0.0492580899016595	0.928294249420188	1.06918951093398	0.837852008225468	0.869391674453021	1.00605587168093	0.78169309935403	0.00583226199708097	0.0104559319659972	0.0101652303059255
259	0.405785764645593	0.35	0.470546433051048	0.370734216353833	0.570358649748264	0.52801048572925	0.488845047662277	0.41668420717394	0.561005888150614	0.54	0.26	0.92	0.436374276660019	0.511945018313139	0.58751575996626	0.739585258655824	0.867665692131696	0.995746125607569	0.706194000219219	0.828329399293593	0.950784363367134	0.470546433051048	0.737720053709587	-0.000167193489362	-0.328746880561647	0.100895170743421	0.181346479334856	0.0492580899016595	0.928294249420188	1.06918951093398	0.837852008225468	0.869391674453021	1.00605587168093	0.78169309935403	0.00583226199708097	0.0104559319659972	0.0101652303059255
259	0.405785764645593	0.35	0.471683442257624	0.371070223691865	0.572296660823383	0.437517867853219	0.44949410488571	0.369921068481779	0.529067141289641	0.58	0.32	1.04	0.370354408674949	0.450020660085822	0.529686911496695	0.611027650995985	0.742464678132781	0.873901705269577	0.588311655328913	0.714826790318803	0.841340171813756	0.471683442257624	0.800412778678251	-7.75862956430182e-05	-0.281945363133981	0.100895170743421	0.181346479334856	0.0492580899016595	0.928294249420188	1.06918951093398	0.837852008225468	0.869391674453021	1.00605587168093	0.78169309935403	0.00583226199708097	0.0104559319659972	0.0101652303059255
259	0.405785764645593	0.35	0.473457339282767	0.371607328602337	0.575307349963196	0.520076349146677	0.522688696988079	0.444295009303766	0.601082384672391	0.47	0.28	0.88	0.50403268585143	0.592966795237986	0.681900904624543	0.899289145865908	1.05796433006251	1.2166395142591	0.871574133521834	1.02533446951714	1.17908686513291	0.473457339282767	0.696016661872127	-0.00307682192225061	-0.352276202933604	0.100895170743421	0.181346479334856	0.0492580899016595	0.928294249420188	1.06918951093398	0.837852008225468	0.869391674453021	1.00605587168093	0.78169309935403	0.00583226199708097	0.0104559319659972	0.0101652303059255
259	0.405785764645593	0.35	0.474189970184854	0.373988261652129	0.574391678717578	0.542219714260619	0.516888793140656	0.442736690763391	0.591040895517921	0.53	0.34	0.97	0.469274277760463	0.547871048738515	0.626467819716567	0.801282244987288	0.935485631114903	1.06968901724252	0.7856161993399	0.91705129545452	1.04857403177586	0.474189970184854	0.779461219760017	-0.00548309242424777	-0.295645041984543	0.100895170743421	0.181346479334856	0.0492580899016595	0.928294249420188	1.06918951093398	0.837852008225468	0.869391674453021	1.00605587168093	0.78169309935403	0.00583226199708097	0.0104559319659972	0.0101652303059255
259	0.405785764645593	0.35	0.474727466134397	0.37447530921601	0.574979623052785	0.51098055163462	0.516746129967772	0.437819497265926	0.595672762669618	0.53	0.33	0.87	0.46588608423801	0.549872339032918	0.633858593827826	0.797444024225493	0.94120091946056	1.08495781469563	0.789672337171929	0.932190594798422	1.07455283835448	0.474727466134397	0.715095783909861	0.0240983385202383	-0.306248991842434	0.100895170743421	0.181346479334856	0.0492580899016595	0.928294249420188	1.06918951093398	0.837852008225468	0.869391674453021	1.00605587168093	0.78169309935403	0.00583226199708097	0.0104559319659972	0.0101652303059255
259	0.405785764645593	0.35	0.474897036704925	0.374281160313967	0.575512913095884	0.521320214857494	0.51926830137441	0.44158144741085	0.596955155337969	0.51	0.29	0.86	0.477323160921471	0.561298008400582	0.645272855879692	0.825144269234539	0.970310835263863	1.11547740129319	0.807130658065156	0.948827880018951	1.09065833482325	0.474897036704925	0.722128399443776	-0.0295866612121128	-0.366494378858046	0.100895170743421	0.181346479334856	0.0492580899016595	0.928294249420188	1.06918951093398	0.837852008225468	0.869391674453021	1.00605587168093	0.78169309935403	0.00583226199708097	0.0104559319659972	0.0101652303059255
259	0.405785764645593	0.35	0.476582030798657	0.374168476685159	0.578995584912155	0.506250272570916	0.466751516798921	0.394783091720876	0.538719941876966	0.5	0.29	0.82	0.43411510037601	0.513253697574972	0.592392294773933	0.758758926922077	0.897079655772081	1.03540038462209	0.744799519439204	0.880853014091259	1.01646261013198	0.476582030798657	0.703680350811299	0.015032071012321	-0.325108731368572	0.100895170743421	0.181346479334856	0.0492580899016595	0.928294249420188	1.06918951093398	0.837852008225468	0.869391674453021	1.00605587168093	0.78169309935403	0.00583226199708097	0.0104559319659972	0.0101652303059255
259	0.405785764645593	0.35	0.476669935901391	0.374606526459842	0.578733345342939	0.491386975500297	0.470381702173191	0.395664982078131	0.545098422268251	0.48	0.29	0.85	0.447400275585896	0.531886602846475	0.616372930107054	0.796498602398767	0.946908079676652	1.09731755695454	0.779945769541663	0.927573637121618	1.07457038787982	0.476669935901391	0.709866376370792	0.0025896095364029	-0.339459313622092	0.100895170743421	0.181346479334856	0.0492580899016595	0.928294249420188	1.06918951093398	0.837852008225468	0.869391674453021	1.00605587168093	0.78169309935403	0.00583226199708097	0.0104559319659972	0.0101652303059255
259	0.405785764645593	0.35	0.476821789857902	0.374429682942985	0.579213896772818	0.505456658833257	0.463009809991498	0.39150489866323	0.534514721319765	0.53	0.33	0.91	0.413156934881745	0.488616399359073	0.5640758638364	0.703546950663858	0.832043586323495	0.960540221983131	0.693303085378329	0.819732049160486	0.946318171882186	0.476821789857902	0.740637628563688	-0.0127606251153187	-0.336521141322542	0.100895170743421	0.181346479334856	0.0492580899016595	0.928294249420188	1.06918951093398	0.837852008225468	0.869391674453021	1.00605587168093	0.78169309935403	0.00583226199708097	0.0104559319659972	0.0101652303059255
259	0.405785764645593	0.35	0.477619175219781	0.374957180798291	0.580281169641272	0.556084326639599	0.5114131017564	0.440072425198432	0.582753778314368	0.46	0.3	0.8	0.505416476033171	0.587350156216591	0.669283836400011	0.909293221975054	1.05669985309043	1.20410648420581	0.899970563942451	1.04548038439509	1.19175584669293	0.477619175219781	0.67891305900692	-0.0223804903726193	-0.391574020283824	0.100895170743421	0.181346479334856	0.0492580899016595	0.928294249420188	1.06918951093398	0.837852008225468	0.869391674453021	1.00605587168093	0.78169309935403	0.00583226199708097	0.0104559319659972	0.0101652303059255
259	0.405785764645593	0.35	0.479321261306128	0.376773526096158	0.581868996516098	0.546952889215872	0.551502721709711	0.473136331239846	0.629869112179575	0.55	0.31	0.86	0.489539336613334	0.570622585288971	0.651705833964608	0.823603144783937	0.96001796092628	1.09643277706862	0.810488376277818	0.944640841911184	1.07910921771902	0.479321261306128	0.73355216635741	0.0193726467532177	-0.306586300187962	0.100895170743421	0.181346479334856	0.0492580899016595	0.928294249420188	1.06918951093398	0.837852008225468	0.869391674453021	1.00605587168093	0.78169309935403	0.00583226199708097	0.0104559319659972	0.0101652303059255
259	0.405785764645593	0.35	0.485016718703637	0.381451705767202	0.588581731640073	0.543990959642034	0.541531555811264	0.464121012552039	0.61894209907049	0.52	0.27	0.85	0.49822501125484	0.581323745730359	0.664422480205878	0.857507203476884	1.000530459642	1.14355371580712	0.829198374273213	0.967317762114477	1.10558196611746	0.485016718703637	0.709129412067097	0.00561701810209051	-0.345825944317951	0.100895170743421	0.181346479334856	0.0492580899016595	0.928294249420188	1.06918951093398	0.837852008225468	0.869391674453021	1.00605587168093	0.78169309935403	0.00583226199708097	0.0104559319659972	0.0101652303059255
259	0.405785764645593	0.35	0.485092454882448	0.381791757718679	0.588393152046217	0.457748643753279	0.45338035341896	0.376337040665916	0.530423666172004	0.47	0.26	0.82	0.428542833852188	0.516273660236241	0.604004486620294	0.766536815562793	0.923461405057432	1.08038599455207	0.741338906556094	0.892979478871143	1.04451581927136	0.485092454882448	0.688911621521724	-0.0122158544365594	-0.399692631364429	0.100895170743421	0.181346479334856	0.0492580899016595	0.928294249420188	1.06918951093398	0.837852008225468	0.869391674453021	1.00605587168093	0.78169309935403	0.00583226199708097	0.0104559319659972	0.0101652303059255
259	0.405785764645593	0.35	0.486093630680189	0.382450194244356	0.589737067116022	0.515088823447147	0.471028562991045	0.39967383766154	0.54238328832055	0.53	0.26	0.98	0.422665943110383	0.498125503969399	0.573585064828415	0.720678133858042	0.849342523284424	0.978006912710806	0.680058011041666	0.801592731361205	0.922941885088752	0.486093630680189	0.73952062411656	-0.00145993719785575	-0.341165160650615	0.100895170743421	0.181346479334856	0.0492580899016595	0.928294249420188	1.06918951093398	0.837852008225468	0.869391674453021	1.00605587168093	0.78169309935403	0.00583226199708097	0.0104559319659972	0.0101652303059255
259	0.405785764645593	0.35	0.486133039450131	0.38253515135736	0.589730927542901	0.489383596695704	0.478500794327126	0.402189151785205	0.554812436869047	0.57	0.31	1.02	0.409343329080836	0.487012410076884	0.564681491072932	0.681924560660991	0.811313389481293	0.940702218301594	0.65605683335003	0.780401682000864	0.905015184854399	0.486133039450131	0.768843405198236	-0.0240190647018782	-0.313597836117985	0.100895170743421	0.181346479334856	0.0492580899016595	0.928294249420188	1.06918951093398	0.837852008225468	0.869391674453021	1.00605587168093	0.78169309935403	0.00583226199708097	0.0104559319659972	0.0101652303059255
259	0.405785764645593	0.35	0.491414676746535	0.387269587119552	0.595559766373518	0.484705378660899	0.530595290813505	0.445179584227593	0.616010997399417	0.53	0.3	0.92	0.474057295603992	0.565013710275336	0.65597012494668	0.811793613289675	0.967550812266748	1.12330801124382	0.788059955899999	0.939162459229759	1.0904654574013	0.491414676746535	0.725535529230614	0.0665312925160858	-0.250996979404404	0.100895170743421	0.181346479334856	0.0492580899016595	0.928294249420188	1.06918951093398	0.837852008225468	0.869391674453021	1.00605587168093	0.78169309935403	0.00583226199708097	0.0104559319659972	0.0101652303059255
259	0.405785764645593	0.35	0.492325709099713	0.38832158008842	0.596329838111006	0.532490832322409	0.491422761821937	0.419530900455735	0.563314623188139	0.41	0.24	0.85	0.517917997217053	0.606669716850916	0.695421436484779	0.980893951162704	1.148982384876	1.31707081858931	0.938487689516308	1.09906976508153	1.25989370864954	0.492325709099713	0.680383556348176	-0.0144128672143331	-0.404843049223853	0.100895170743421	0.181346479334856	0.0492580899016595	0.928294249420188	1.06918951093398	0.837852008225468	0.869391674453021	1.00605587168093	0.78169309935403	0.00583226199708097	0.0104559319659972	0.0101652303059255
259	0.405785764645593	0.35	0.495899575926374	0.389284894858748	0.602514256993999	0.544114680360589	0.574862196961698	0.492707614304743	0.657016779618652	0.49	0.29	0.88	0.544823244514066	0.635667641830761	0.726512039147456	0.955716765168048	1.11507397764269	1.27443119011733	0.927808953790664	1.08278730612769	1.23740131650711	0.495899575926374	0.736990524878141	0.0217170389258226	-0.309456444419999	0.100895170743421	0.181346479334856	0.0492580899016595	0.928294249420188	1.06918951093398	0.837852008225468	0.869391674453021	1.00605587168093	0.78169309935403	0.00583226199708097	0.0104559319659972	0.0101652303059255
259	0.405785764645593	0.35	0.496267075649327	0.391152679692349	0.601381471606305	0.508008308731279	0.476918347150873	0.40364045501364	0.550196239288105	0.45	0.28	0.9	0.471152213238048	0.556686357878504	0.64222050251896	0.857159782585594	1.01277070144297	1.16838162030034	0.828903301067588	0.979371211878214	1.12996185721993	0.496267075649327	0.70375027667905	-0.0200026821692204	-0.379989036469183	0.100895170743421	0.181346479334856	0.0492580899016595	0.928294249420188	1.06918951093398	0.837852008225468	0.869391674453021	1.00605587168093	0.78169309935403	0.00583226199708097	0.0104559319659972	0.0101652303059255
259	0.405785764645593	0.35	0.497758580693076	0.391337489213523	0.604179672172629	0.545563194136846	0.518726024881612	0.444810150865306	0.592641898897917	0.45	0.24	0.75	0.520186522538639	0.606627988386817	0.693069454234995	0.947607319201144	1.10507500083283	1.26254268246452	0.916585519725573	1.06876295149705	1.22099147353229	0.497758580693076	0.652682146199292	0.02137864021816	-0.402610608686511	0.100895170743421	0.181346479334856	0.0492580899016595	0.928294249420188	1.06918951093398	0.837852008225468	0.869391674453021	1.00605587168093	0.78169309935403	0.00583226199708097	0.0104559319659972	0.0101652303059255
259	0.405785764645593	0.35	0.499781578265092	0.393160815314622	0.606402341215562	0.487173723670882	0.432552826241159	0.363263263243054	0.501842389239263	0.49	0.29	0.81	0.405744227289346	0.483136694523424	0.560529161757503	0.716459114907798	0.853117962639269	0.989776810370741	0.703539954988868	0.837722451940713	0.972122998637588	0.499781578265092	0.666785948704055	-0.0243500910936176	-0.391502458091454	0.100895170743421	0.181346479334856	0.0492580899016595	0.928294249420188	1.06918951093398	0.837852008225468	0.869391674453021	1.00605587168093	0.78169309935403	0.00583226199708097	0.0104559319659972	0.0101652303059255
259	0.405785764645593	0.35	0.49983676519626	0.393450911267841	0.60622261912468	0.546991475111589	0.541386127950949	0.464463255449813	0.618309000452085	0.48	0.27	0.79	0.524387111648344	0.611234375575604	0.698081639502865	0.932596560017081	1.08705012644984	1.24150369288259	0.912125876117927	1.06340246098218	1.21500948247121	0.49983676519626	0.70476182947533	-0.0253276633386699	-0.379747948730839	0.100895170743421	0.181346479334856	0.0492580899016595	0.928294249420188	1.06918951093398	0.837852008225468	0.869391674453021	1.00605587168093	0.78169309935403	0.00583226199708097	0.0104559319659972	0.0101652303059255
259	0.405785764645593	0.35	0.506582717974676	0.397730540046892	0.61543489590246	0.479424488672028	0.467557916627027	0.391489804729943	0.543626028524111	0.45	0.27	0.74	0.460052454348168	0.549442576780667	0.638832699213165	0.840900229759815	1.00429067313491	1.16768111651	0.8262551860765	0.986772083850065	1.14746463446355	0.506582717974676	0.67314087952295	-0.00331335780207816	-0.391009357971804	0.100895170743421	0.181346479334856	0.0492580899016595	0.928294249420188	1.06918951093398	0.837852008225468	0.869391674453021	1.00605587168093	0.78169309935403	0.00583226199708097	0.0104559319659972	0.0101652303059255
259	0.405785764645593	0.35	0.507002116900563	0.398512806265728	0.615491427535398	0.487123722396862	0.475021301953557	0.39892120444737	0.551121399459744	0.42	0.26	0.86	0.488695410844297	0.581921260965743	0.675147111087189	0.920302362592728	1.09586359811417	1.27142483363561	0.884652002736698	1.05338361305574	1.22249433465768	0.507002116900563	0.678701725267193	-0.016492238660742	-0.396025474164684	0.100895170743421	0.181346479334856	0.0492580899016595	0.928294249420188	1.06918951093398	0.837852008225468	0.869391674453021	1.00605587168093	0.78169309935403	0.00583226199708097	0.0104559319659972	0.0101652303059255
259	0.405785764645593	0.35	0.509089962293649	0.401178535308076	0.617001389279222	0.503776430509032	0.502621053071246	0.424737472544305	0.580504633598187	0.52	0.33	0.9	0.455904252832266	0.539502846983464	0.623101441134661	0.784620916561225	0.928495875302343	1.07237083404346	0.773032682046433	0.91497650137297	1.05671789754358	0.509089962293649	0.728847590938767	-0.0128715592151662	-0.342350255086194	0.100895170743421	0.181346479334856	0.0492580899016595	0.928294249420188	1.06918951093398	0.837852008225468	0.869391674453021	1.00605587168093	0.78169309935403	0.00583226199708097	0.0104559319659972	0.0101652303059255
259	0.405785764645593	0.35	0.510257606039455	0.402531811740836	0.617983400338074	0.449985916517085	0.450504489862927	0.372741664868962	0.528267314856893	0.51	0.3	0.83	0.405248801016701	0.489793391983087	0.574337982949473	0.703140489868188	0.849832410877377	0.996524331886565	0.692536193898436	0.836942847281953	0.981540882624648	0.510257606039455	0.676066435643565	0.0331911544306359	-0.314365746721124	0.100895170743421	0.181346479334856	0.0492580899016595	0.928294249420188	1.06918951093398	0.837852008225468	0.869391674453021	1.00605587168093	0.78169309935403	0.00583226199708097	0.0104559319659972	0.0101652303059255
259	0.405785764645593	0.35	0.510514886075703	0.402871054606178	0.618158717545228	0.432488314256056	0.470689462590217	0.386507285540991	0.554871639639443	0.52	0.3	0.84	0.414711410056936	0.505036510389475	0.595361610722013	0.713556379590199	0.868970602629201	1.0243848256682	0.701314022052426	0.854048847958559	1.00672495866476	0.510514886075703	0.704212190006792	-0.0328194041671424	-0.376231207870815	0.100895170743421	0.181346479334856	0.0492580899016595	0.928294249420188	1.06918951093398	0.837852008225468	0.869391674453021	1.00605587168093	0.78169309935403	0.00583226199708097	0.0104559319659972	0.0101652303059255
259	0.405785764645593	0.35	0.51333334072241	0.404994941505952	0.621671739938868	0.485028798053655	0.496011765838749	0.416215025852286	0.575808505825212	0.49	0.3	0.94	0.461301768704705	0.549742538514127	0.63818330832355	0.810425288390385	0.965800015392895	1.12117474239541	0.785804003324745	0.936493611287097	1.08742444029194	0.51333334072241	0.736020514818704	-0.00260718260378242	-0.328396857150958	0.100895170743421	0.181346479334856	0.0492580899016595	0.928294249420188	1.06918951093398	0.837852008225468	0.869391674453021	1.00605587168093	0.78169309935403	0.00583226199708097	0.0104559319659972	0.0101652303059255
259	0.405785764645593	0.35	0.515605108813599	0.407037344510316	0.624172873116882	0.478790306211356	0.464752199178012	0.389044424172547	0.540459974183476	0.54	0.29	0.9	0.405382470613754	0.484269618120523	0.563156765627291	0.684946784082572	0.818236953014645	0.951527121946718	0.664637246661565	0.793965995988077	0.923366958333217	0.515605108813599	0.718850359845163	-0.0649114089261813	-0.394915064643539	0.100895170743421	0.181346479334856	0.0492580899016595	0.928294249420188	1.06918951093398	0.837852008225468	0.869391674453021	1.00605587168093	0.78169309935403	0.00583226199708097	0.0104559319659972	0.0101652303059255
259	0.405785764645593	0.35	0.523093436361421	0.41219050459086	0.633996368131982	0.598775674878784	0.587243887128409	0.512191325566519	0.6622964486903	0.48	0.29	0.76	0.574419476576167	0.658590470843587	0.742761465111007	1.01703791488673	1.16606679707912	1.3150956792715	1.00520854548668	1.15220654866663	1.29929484468375	0.523093436361421	0.684069636006831	-0.0102406288765588	-0.383679725547518	0.100895170743421	0.181346479334856	0.0492580899016595	0.928294249420188	1.06918951093398	0.837852008225468	0.869391674453021	1.00605587168093	0.78169309935403	0.00583226199708097	0.0104559319659972	0.0101652303059255
259	0.405785764645593	0.35	0.523795736438359	0.413340766351434	0.634250706525283	0.468838191864552	0.474174007380036	0.395374203898832	0.552973810861239	0.44	0.25	0.8	0.469034222593159	0.562514789109221	0.655995355625284	0.863046621672192	1.0350555780286	1.20706453438502	0.833765471778438	0.999677940894113	1.16581925207296	0.523795736438359	0.648613830677848	-0.0280385502603919	-0.41234429763067	0.100895170743421	0.181346479334856	0.0492580899016595	0.928294249420188	1.06918951093398	0.837852008225468	0.869391674453021	1.00605587168093	0.78169309935403	0.00583226199708097	0.0104559319659972	0.0101652303059255
[truncated: 1,361 more rows]
