# Supplementary material for: Re-expressing coefficients from regression models for inclusion in a meta-analysis
Source: BMC Med Res Methodol. 2024 Jan 8;24:6. doi: 10.1186/s12874-023-02132-y (PMC10773134; doi:10.1186/s12874-023-02132-y)
Supplement: Supplementary file 2 — Additional file 2. [file 12874_2023_2132_MOESM2_ESM.zip › Supp_Files_R1/simdata/simdata_scenario_26.csv]

ex_no	errsd	rsquare	beta	b_low_ci	b_hi_ci	lrsquare	lbeta	lb_low_ci	lb_hi_ci	x_median	x_25	x_75	rbl	rb	rbu	altl	alt	altu	dzl	dz	dzu	observed_beta	xlog	error	ylog	RelBias_rb	RelBias_rbl	RelBias_rbu	RelBias_alt	RelBias_altl	RelBias_altu	RelBias_dz	RelBias_dzl	RelBias_dzu	MC_SE_RelBias_rb	MC_SE_RelBias_alt	MC_SE_RelBias_dz
26	0.486333689213633	0.04	0.0990804280363943	0.0890981751947038	0.109062680878085	0.0447690759370765	0.422111450128336	0.38058647104068	0.463636429215992	4	3.36	4.75	0.0849005146964596	0.0941638289904795	0.103427143284499	0.0912649665364448	0.101222692612463	0.111180418688481	0.0945008457209042	0.104836806330195	0.115085424378958	0.0990804280363943	4.11335458562823	0.00237324995273651	0.693636596665358	-0.0493754856571665	-0.0478844305984118	-0.0506329626534106	0.0219119621353705	0.0235148277544236	0.0205601900642251	0.0583379927389166	0.0602176447528677	0.0568969089955589	0.00019087893330486	0.000206728051864097	0.000216994427426409
26	0.486333689213633	0.04	0.101317063262246	0.0912635049789834	0.111370621545509	0.0459963292294135	0.433074213995289	0.391069993493183	0.475078434497394	4.02	3.4	4.76	0.0868662875357589	0.0961964605394694	0.10552663354318	0.0933319456861267	0.103356584987835	0.113381224289544	0.0966996287794246	0.107093618163617	0.117442678194493	0.101317063262246	4.14612220960244	-0.00206968048250783	0.693649166667938	-0.0493754856571665	-0.0478844305984118	-0.0506329626534106	0.0219119621353705	0.0235148277544236	0.0205601900642251	0.0583379927389166	0.0602176447528677	0.0568969089955589	0.00019087893330486	0.000206728051864097	0.000216994427426409
26	0.486333689213633	0.05	0.101929268335338	0.0920039840271896	0.111854552643486	0.0483029396477291	0.441697020183584	0.399942430514992	0.483451609852176	4	3.39	4.73	0.0892775175784248	0.0985982243319382	0.107918931085451	0.0959774415642396	0.105997630431912	0.116017819299584	0.0993885598070392	0.109846814600723	0.120193614557502	0.101929268335338	4.1323660846122	0.00210759537809141	0.696181165431371	-0.0493754856571665	-0.0478844305984118	-0.0506329626534106	0.0219119621353705	0.0235148277544236	0.0205601900642251	0.0583379927389166	0.0602176447528677	0.0568969089955589	0.00019087893330486	0.000206728051864097	0.000216994427426409
26	0.486333689213633	0.05	0.102180201785919	0.0922710413904728	0.112089362181365	0.047169209167883	0.432777305434325	0.391352522591797	0.474202088276852	4	3.38	4.75	0.0872306764554028	0.0964640699325696	0.105697463409736	0.0937609210966468	0.103685542943521	0.113610164790396	0.0969756376543956	0.107384034916322	0.117716526487493	0.102180201785919	4.12914028174874	0.00388075497276892	0.697129418043714	-0.0493754856571665	-0.0478844305984118	-0.0506329626534106	0.0219119621353705	0.0235148277544236	0.0205601900642251	0.0583379927389166	0.0602176447528677	0.0568969089955589	0.00019087893330486	0.000206728051864097	0.000216994427426409
26	0.486333689213633	0.05	0.103159392262067	0.0931807288091212	0.113138055715014	0.0503278585270273	0.452458807275102	0.410600772194798	0.494316842355405	3.98	3.38	4.72	0.0919837061153399	0.101360837036968	0.110737967958596	0.0989275663247586	0.109012577903028	0.119097589481297	0.102497265334395	0.112884464590024	0.123332069155367	0.103159392262067	4.11920098183256	-0.00110668845293477	0.690944809400463	-0.0493754856571665	-0.0478844305984118	-0.0506329626534106	0.0219119621353705	0.0235148277544236	0.0205601900642251	0.0583379927389166	0.0602176447528677	0.0568969089955589	0.00019087893330486	0.000206728051864097	0.000216994427426409
26	0.486333689213633	0.05	0.103495220971422	0.0938027374425169	0.113187704500328	0.0523745233861468	0.452345080884537	0.411367590048935	0.493322571720139	3.99	3.39	4.74	0.0919723166794525	0.10113393965372	0.110295562627987	0.0988924764858027	0.108743436179601	0.118594395873399	0.102287948550656	0.11265143652563	0.122786610001458	0.103495220971422	4.14116331351456	-0.00317757670660772	0.69131955312256	-0.0493754856571665	-0.0478844305984118	-0.0506329626534106	0.0219119621353705	0.0235148277544236	0.0205601900642251	0.0583379927389166	0.0602176447528677	0.0568969089955589	0.00019087893330486	0.000206728051864097	0.000216994427426409
26	0.486333689213633	0.05	0.103519383299264	0.0939161906641037	0.113122575934424	0.0520739770664651	0.442840046010264	0.402601627409465	0.483078464611062	4	3.37	4.73	0.0897437353244429	0.0987132618810545	0.107682788437666	0.096462818411002	0.106103890384829	0.115744962358657	0.0999157238984481	0.109917766215812	0.119894659051215	0.103519383299264	4.13048874473395	0.00297398130159454	0.696081886198062	-0.0493754856571665	-0.0478844305984118	-0.0506329626534106	0.0219119621353705	0.0235148277544236	0.0205601900642251	0.0583379927389166	0.0602176447528677	0.0568969089955589	0.00019087893330486	0.000206728051864097	0.000216994427426409
26	0.486333689213633	0.05	0.103709377594395	0.0938573421548822	0.113561413033908	0.0502138050619922	0.447368111592082	0.40593156506863	0.488804658115535	4	3.4	4.71	0.0906780267015908	0.0999342279813314	0.109190429261072	0.0974909717000006	0.107442622500501	0.117394273301002	0.100945146386471	0.111410129076053	0.121562244554014	0.103709377594395	4.12264530055632	0.00604925520352775	0.69910720105074	-0.0493754856571665	-0.0478844305984118	-0.0506329626534106	0.0219119621353705	0.0235148277544236	0.0205601900642251	0.0583379927389166	0.0602176447528677	0.0568969089955589	0.00019087893330486	0.000206728051864097	0.000216994427426409
26	0.486333689213633	0.05	0.104006206231056	0.0941624995802872	0.113849912881825	0.0490990754555967	0.442309182024667	0.40085445109367	0.483763912955663	4.01	3.38	4.74	0.089253504352787	0.0984837374149333	0.10771397047708	0.095923379046616	0.105843383321285	0.115763387595955	0.0993034429179715	0.109595196321607	0.120008781250927	0.104006206231056	4.13785940727979	0.00851163452164893	0.702830180323445	-0.0493754856571665	-0.0478844305984118	-0.0506329626534106	0.0219119621353705	0.0235148277544236	0.0205601900642251	0.0583379927389166	0.0602176447528677	0.0568969089955589	0.00019087893330486	0.000206728051864097	0.000216994427426409
26	0.486333689213633	0.05	0.104035429256956	0.0941014058960675	0.113969452617845	0.0496546570991151	0.447166636050981	0.40550394748694	0.488829324615023	4.04	3.4	4.78	0.0896989607508676	0.0989149002982919	0.108130839845716	0.0963294537719595	0.106226630006414	0.116123806240869	0.0997899886920812	0.110090142814443	0.120359207565343	0.104035429256956	4.1559446606671	0.000649876734507769	0.697125077846615	-0.0493754856571665	-0.0478844305984118	-0.0506329626534106	0.0219119621353705	0.0235148277544236	0.0205601900642251	0.0583379927389166	0.0602176447528677	0.0568969089955589	0.00019087893330486	0.000206728051864097	0.000216994427426409
26	0.486333689213633	0.05	0.104189448639271	0.0942833291462416	0.114095568132301	0.0494602551634726	0.442926059942114	0.401573217655756	0.484278902228472	4.02	3.37	4.74	0.0892958662118049	0.0984912948657297	0.107686723519654	0.0959543252494715	0.105835422654072	0.115716520058672	0.0993282212220948	0.109639603757432	0.119810217730093	0.104189448639271	4.12797092319656	0.00207546668504912	0.695137830937348	-0.0493754856571665	-0.0478844305984118	-0.0506329626534106	0.0219119621353705	0.0235148277544236	0.0205601900642251	0.0583379927389166	0.0602176447528677	0.0568969089955589	0.00019087893330486	0.000206728051864097	0.000216994427426409
26	0.486333689213633	0.05	0.10434854155469	0.0944234946113893	0.114273588497991	0.0481870959304731	0.439670280538007	0.3980548208971	0.481285740178915	4.01	3.39	4.74	0.0886684022636204	0.0979384226781687	0.107208443092717	0.0952993020335575	0.105262563497509	0.115225824961461	0.0987302970934252	0.109012852822343	0.119301041117979	0.10434854155469	4.13071472474575	0.0100619644363303	0.703660460030411	-0.0493754856571665	-0.0478844305984118	-0.0506329626534106	0.0219119621353705	0.0235148277544236	0.0205601900642251	0.0583379927389166	0.0602176447528677	0.0568969089955589	0.00019087893330486	0.000206728051864097	0.000216994427426409
26	0.486333689213633	0.05	0.104468699822406	0.0945157563278291	0.114421643316984	0.0480999484925437	0.438765307439317	0.397195997174268	0.480334617704366	4.02	3.4	4.76	0.0883051410592301	0.0975468852681465	0.106788629477063	0.0948875720391334	0.104818213209874	0.114748854380614	0.0982322614606347	0.108566591533612	0.118867428966882	0.104468699822406	4.13572825787838	-0.00412403628940375	0.690503604832912	-0.0493754856571665	-0.0478844305984118	-0.0506329626534106	0.0219119621353705	0.0235148277544236	0.0205601900642251	0.0583379927389166	0.0602176447528677	0.0568969089955589	0.00019087893330486	0.000206728051864097	0.000216994427426409
26	0.486333689213633	0.05	0.104601629665817	0.0945463901637053	0.114656869167929	0.048587623744784	0.448814793870059	0.40651815083465	0.491111436905468	4.01	3.4	4.73	0.0904744185677442	0.0998879322771298	0.109301445986515	0.0972305514272872	0.107347014658787	0.117463477890286	0.100600245955138	0.111073766893605	0.12166770600552	0.104601629665817	4.1387557608647	-0.0047001210838779	0.690138592754884	-0.0493754856571665	-0.0478844305984118	-0.0506329626534106	0.0219119621353705	0.0235148277544236	0.0205601900642251	0.0583379927389166	0.0602176447528677	0.0568969089955589	0.00019087893330486	0.000206728051864097	0.000216994427426409
26	0.486333689213633	0.05	0.104712780980413	0.0948113773780799	0.114614184582746	0.0498999422289537	0.445162277111819	0.403793739002204	0.486530815221434	4	3.39	4.76	0.0900441390339695	0.0992691319879934	0.108494124942017	0.0967900227373146	0.106706129297395	0.116622235857475	0.100258365378249	0.110471310285357	0.120708587317495	0.104712780980413	4.13153209314205	0.00149586901338482	0.695440360485793	-0.0493754856571665	-0.0478844305984118	-0.0506329626534106	0.0219119621353705	0.0235148277544236	0.0205601900642251	0.0583379927389166	0.0602176447528677	0.0568969089955589	0.00019087893330486	0.000206728051864097	0.000216994427426409
26	0.486333689213633	0.05	0.104769968391512	0.0948156208697893	0.114724315913235	0.0500384437353065	0.45012539355846	0.408356612627073	0.491894174489848	3.99	3.36	4.72	0.0913070662921514	0.100646415115009	0.109985763937866	0.098178160845645	0.108220319992345	0.118262479139044	0.101762373410023	0.111933602525824	0.122433007741347	0.104769968391512	4.12284046967409	-0.000531185487325297	0.692018200407026	-0.0493754856571665	-0.0478844305984118	-0.0506329626534106	0.0219119621353705	0.0235148277544236	0.0205601900642251	0.0583379927389166	0.0602176447528677	0.0568969089955589	0.00019087893330486	0.000206728051864097	0.000216994427426409
26	0.486333689213633	0.05	0.104980847427032	0.0949878916426935	0.114973803211371	0.0495146962229573	0.445842114726945	0.404241102153334	0.487443127300556	3.99	3.34	4.71	0.0903619329449222	0.0996612048116203	0.108960476678318	0.0971587974592136	0.107157544081482	0.11715629070375	0.100668239034712	0.11095363628192	0.121411352450645	0.104980847427032	4.1068733777869	0.00219831621020033	0.693014764900423	-0.0493754856571665	-0.0478844305984118	-0.0506329626534106	0.0219119621353705	0.0235148277544236	0.0205601900642251	0.0583379927389166	0.0602176447528677	0.0568969089955589	0.00019087893330486	0.000206728051864097	0.000216994427426409
26	0.486333689213633	0.05	0.105144075315113	0.0954137553496194	0.114874395280607	0.0528736736872263	0.452981879682349	0.412151613759111	0.493812145605588	4.02	3.39	4.75	0.0915945703013913	0.100668490037919	0.109742409774447	0.0984178031107757	0.108167674125335	0.117917545139895	0.101953031262383	0.111938612029917	0.122069564533051	0.105144075315113	4.13830089486426	-0.00390652768969126	0.690491291496305	-0.0493754856571665	-0.0478844305984118	-0.0506329626534106	0.0219119621353705	0.0235148277544236	0.0205601900642251	0.0583379927389166	0.0602176447528677	0.0568969089955589	0.00019087893330486	0.000206728051864097	0.000216994427426409
26	0.486333689213633	0.05	0.105220229350469	0.0952427191423841	0.115197739558553	0.0481452738424584	0.443044571416876	0.401090598635612	0.484998544198141	4	3.4	4.75	0.0894557603649642	0.0988128097404562	0.108169859115948	0.0961593555860783	0.106217599286244	0.116275842986409	0.0996531838439296	0.109987779417172	0.120287419531087	0.105220229350469	4.13930615389943	0.00279088890090734	0.697768610483101	-0.0493754856571665	-0.0478844305984118	-0.0506329626534106	0.0219119621353705	0.0235148277544236	0.0205601900642251	0.0583379927389166	0.0602176447528677	0.0568969089955589	0.00019087893330486	0.000206728051864097	0.000216994427426409
26	0.486333689213633	0.05	0.105232221262293	0.0954132873592195	0.115051155165367	0.0504094432129059	0.446017027840342	0.404790111642566	0.487243944038118	3.98	3.38	4.72	0.0908305355515152	0.100081410930329	0.109332286309142	0.0977059380441021	0.107657056917594	0.117608175791086	0.101177081425658	0.111508690162009	0.121684340743286	0.105232221262293	4.11909713640711	0.00142474006301904	0.693688175910622	-0.0493754856571665	-0.0478844305984118	-0.0506329626534106	0.0219119621353705	0.0235148277544236	0.0205601900642251	0.0583379927389166	0.0602176447528677	0.0568969089955589	0.00019087893330486	0.000206728051864097	0.000216994427426409
26	0.486333689213633	0.05	0.105345179708655	0.0953617962459645	0.115328563171346	0.0494168389031313	0.447820805497595	0.40599165809029	0.489649952904901	4	3.38	4.73	0.0906109751240391	0.0999465852521177	0.109282195380196	0.0974088686766902	0.107444862878694	0.117480857080698	0.100756508755876	0.111401711280268	0.121690464631306	0.105345179708655	4.13025440492862	-0.00675460429306327	0.686868626132765	-0.0493754856571665	-0.0478844305984118	-0.0506329626534106	0.0219119621353705	0.0235148277544236	0.0205601900642251	0.0583379927389166	0.0602176447528677	0.0568969089955589	0.00019087893330486	0.000206728051864097	0.000216994427426409
26	0.486333689213633	0.05	0.10537576896756	0.0952193200337814	0.115532217901339	0.0479756736835333	0.447566147664087	0.405105376217613	0.490026919110561	4	3.39	4.72	0.0903461545926804	0.0998157090504492	0.109285263508218	0.0971158488477298	0.107294962984044	0.117474077120359	0.10050676272478	0.111138121250329	0.121723448797547	0.10537576896756	4.12768765315866	-0.000273049788442588	0.693074102005835	-0.0493754856571665	-0.0478844305984118	-0.0506329626534106	0.0219119621353705	0.0235148277544236	0.0205601900642251	0.0583379927389166	0.0602176447528677	0.0568969089955589	0.00019087893330486	0.000206728051864097	0.000216994427426409
26	0.486333689213633	0.05	0.105486305172032	0.0955200713923458	0.115452538951719	0.0501424091044715	0.449202671952058	0.407565027759111	0.490840316145005	4	3.37	4.74	0.0909075533787067	0.100194847685693	0.109482141992679	0.0977209113106372	0.107704271653732	0.117687631996828	0.101288943059262	0.111559127399232	0.121928759626747	0.105486305172032	4.12295459538025	0.0113046644566367	0.704265797119219	-0.0493754856571665	-0.0478844305984118	-0.0506329626534106	0.0219119621353705	0.0235148277544236	0.0205601900642251	0.0583379927389166	0.0602176447528677	0.0568969089955589	0.00019087893330486	0.000206728051864097	0.000216994427426409
26	0.486333689213633	0.05	0.105512122116353	0.0955419903064275	0.115482253926279	0.0496744838761168	0.446438562333828	0.4048524442754	0.488024680392257	3.99	3.37	4.74	0.0905240357874014	0.0998225920703407	0.10912114835328	0.0973362662165634	0.107334569340294	0.117332872464024	0.100947186514532	0.111026309151202	0.121448453083281	0.105512122116353	4.1222005436905	0.00336026395988223	0.695887245825277	-0.0493754856571665	-0.0478844305984118	-0.0506329626534106	0.0219119621353705	0.0235148277544236	0.0205601900642251	0.0583379927389166	0.0602176447528677	0.0568969089955589	0.00019087893330486	0.000206728051864097	0.000216994427426409
26	0.486333689213633	0.05	0.105677683187129	0.0954753780364913	0.115879988337767	0.0475589256946993	0.450183504248138	0.407278318599025	0.493088689897251	3.99	3.39	4.72	0.091043444358658	0.100634516861068	0.110225589363478	0.0978918935525535	0.108204423521895	0.118516953491237	0.101349614651144	0.11207869826103	0.122659854959966	0.105677683187129	4.12229070470625	-0.00500102344685074	0.688103599381703	-0.0493754856571665	-0.0478844305984118	-0.0506329626534106	0.0219119621353705	0.0235148277544236	0.0205601900642251	0.0583379927389166	0.0602176447528677	0.0568969089955589	0.00019087893330486	0.000206728051864097	0.000216994427426409
26	0.486333689213633	0.05	0.105688299397708	0.095979843236358	0.115396755559058	0.0519024678765451	0.448369004359376	0.407557250936959	0.489180757781792	4.01	3.39	4.74	0.0907801442900976	0.0998706385848291	0.108961132879561	0.0975683504109365	0.107338598516322	0.117108846621708	0.100953133871372	0.11112043821613	0.121288829389307	0.105688299397708	4.13978264336575	0.000629461343726211	0.695318467323385	-0.0493754856571665	-0.0478844305984118	-0.0506329626534106	0.0219119621353705	0.0235148277544236	0.0205601900642251	0.0583379927389166	0.0602176447528677	0.0568969089955589	0.00019087893330486	0.000206728051864097	0.000216994427426409
26	0.486333689213633	0.05	0.105716698584266	0.0959969882775508	0.115436408890982	0.0526828368590137	0.453613995670318	0.412648639037503	0.494579352303133	4	3.38	4.73	0.0920161237734273	0.101150949312026	0.110285774850624	0.0989094183890251	0.108728570120875	0.118547721852726	0.102241537426016	0.112535520636175	0.122570357475752	0.105716698584266	4.13090724169274	0.000651116229959752	0.694096409409572	-0.0493754856571665	-0.0478844305984118	-0.0506329626534106	0.0219119621353705	0.0235148277544236	0.0205601900642251	0.0583379927389166	0.0602176447528677	0.0568969089955589	0.00019087893330486	0.000206728051864097	0.000216994427426409
26	0.486333689213633	0.05	0.105750560986758	0.0958644995974736	0.115636622376042	0.0516939063041076	0.453255736292183	0.411911490680467	0.494599981903898	4.01	3.39	4.75	0.091797549737506	0.101011423418552	0.110225297099598	0.0986677377006559	0.108571183644126	0.118474629587597	0.102529949819859	0.112411186394274	0.122611664436411	0.105750560986758	4.12872953239048	0.00692344345014393	0.700309586295822	-0.0493754856571665	-0.0478844305984118	-0.0506329626534106	0.0219119621353705	0.0235148277544236	0.0205601900642251	0.0583379927389166	0.0602176447528677	0.0568969089955589	0.00019087893330486	0.000206728051864097	0.000216994427426409
26	0.486333689213633	0.05	0.105988685902086	0.0960554332807195	0.115921938523452	0.0521973357708944	0.458373155778172	0.416775281519756	0.499971030036588	4.03	3.39	4.73	0.0923826225817572	0.101603228717048	0.110823834852339	0.0992349908178506	0.109139524155393	0.119044057492935	0.102926484889758	0.11298432039755	0.123212346863693	0.105988685902086	4.1362097007331	-0.00672635619812433	0.687580981148379	-0.0493754856571665	-0.0478844305984118	-0.0506329626534106	0.0219119621353705	0.0235148277544236	0.0205601900642251	0.0583379927389166	0.0602176447528677	0.0568969089955589	0.00019087893330486	0.000206728051864097	0.000216994427426409
26	0.486333689213633	0.05	0.10601319161856	0.0962497220638522	0.115776661173267	0.0521225527329425	0.451240933110934	0.410259332841988	0.49222253337988	4	3.38	4.73	0.0915562616201893	0.100701994125153	0.109847726630116	0.0984241785333375	0.108255960575956	0.118087742618575	0.101851637907384	0.112224819767289	0.122309539499111	0.10601319161856	4.12994156041726	-0.00620853266078679	0.687137638360393	-0.0493754856571665	-0.0478844305984118	-0.0506329626534106	0.0219119621353705	0.0235148277544236	0.0205601900642251	0.0583379927389166	0.0602176447528677	0.0568969089955589	0.00019087893330486	0.000206728051864097	0.000216994427426409
26	0.486333689213633	0.05	0.106029287644952	0.0961585325339201	0.115900042755984	0.0509718075155623	0.451320597119231	0.409846507501904	0.492794686736558	3.99	3.39	4.73	0.0915686464242397	0.100834862381731	0.110101078339223	0.0984505110547951	0.108413131800903	0.11837575254701	0.101951285870746	0.112142567613773	0.122482144011206	0.106029287644952	4.12932410192476	-0.00223368194284144	0.691381069256346	-0.0493754856571665	-0.0478844305984118	-0.0506329626534106	0.0219119621353705	0.0235148277544236	0.0205601900642251	0.0583379927389166	0.0602176447528677	0.0568969089955589	0.00019087893330486	0.000206728051864097	0.000216994427426409
26	0.486333689213633	0.05	0.10633075375238	0.0965895869737564	0.116071920531003	0.0533908535870739	0.456830286540219	0.415864247677832	0.497796325402607	4.01	3.39	4.76	0.0926027535806904	0.101724884235426	0.110847014890162	0.0995238091610051	0.10932772054937	0.119131631937735	0.102808627352351	0.113126866550283	0.123334274920889	0.10633075375238	4.13947915788179	0.00405817730917942	0.698537151632121	-0.0493754856571665	-0.0478844305984118	-0.0506329626534106	0.0219119621353705	0.0235148277544236	0.0205601900642251	0.0583379927389166	0.0602176447528677	0.0568969089955589	0.00019087893330486	0.000206728051864097	0.000216994427426409
26	0.486333689213633	0.05	0.106432786445295	0.0964474502258293	0.116418122664761	0.0501519163525226	0.452096976462685	0.410195234350398	0.493998718574972	3.99	3.37	4.75	0.0917898603570866	0.101166261482995	0.110542662608904	0.098706232137211	0.108789145680658	0.118872059224104	0.102139287545651	0.112587707705461	0.123034604732397	0.106432786445295	4.12626945334962	-0.00256502859895539	0.69075341105001	-0.0493754856571665	-0.0478844305984118	-0.0506329626534106	0.0219119621353705	0.0235148277544236	0.0205601900642251	0.0583379927389166	0.0602176447528677	0.0568969089955589	0.00019087893330486	0.000206728051864097	0.000216994427426409
26	0.486333689213633	0.05	0.106641207816552	0.0967325275630831	0.11654988807002	0.0520118927152711	0.459517344320843	0.417737271587496	0.50129741705419	4.01	3.4	4.74	0.0929556225712129	0.102252596856605	0.111549571141997	0.0998950893143871	0.109886115687013	0.119877142059638	0.103641845285892	0.113811190356155	0.124215758883428	0.106641207816552	4.13985649735611	-0.00513232134984047	0.689755792211136	-0.0493754856571665	-0.0478844305984118	-0.0506329626534106	0.0219119621353705	0.0235148277544236	0.0205601900642251	0.0583379927389166	0.0602176447528677	0.0568969089955589	0.00019087893330486	0.000206728051864097	0.000216994427426409
26	0.486333689213633	0.05	0.106715135315231	0.0968270598908033	0.116603210739658	0.0518841166004272	0.458284158395367	0.416562120731634	0.5000061960591	3.99	3.38	4.72	0.09321607212978	0.102552409445888	0.111888746761996	0.100240094546151	0.11027994404741	0.120319793548668	0.103868837886603	0.114153522965603	0.124671906419894	0.106715135315231	4.12722384904958	0.00192854538807669	0.695021562670618	-0.0493754856571665	-0.0478844305984118	-0.0506329626534106	0.0219119621353705	0.0235148277544236	0.0205601900642251	0.0583379927389166	0.0602176447528677	0.0568969089955589	0.00019087893330486	0.000206728051864097	0.000216994427426409
26	0.486333689213633	0.05	0.106737433138285	0.0968245643400126	0.116650301936557	0.0522852701053896	0.457497315681208	0.416015777178684	0.498978854183732	4	3.38	4.72	0.0928189979030814	0.102074115248375	0.111329232593669	0.099778911265644	0.109728011699948	0.119677112134252	0.103420222621571	0.113703342077406	0.123788761700962	0.106737433138285	4.12299760451405	0.00569268700843389	0.698230480849353	-0.0493754856571665	-0.0478844305984118	-0.0506329626534106	0.0219119621353705	0.0235148277544236	0.0205601900642251	0.0583379927389166	0.0602176447528677	0.0568969089955589	0.00019087893330486	0.000206728051864097	0.000216994427426409
26	0.486333689213633	0.05	0.10676593117144	0.0971174428080471	0.116414419534832	0.0551775964831795	0.462856430743887	0.42206610516142	0.503646756326354	3.99	3.38	4.73	0.0943160233672952	0.103431138875858	0.112546254384421	0.101406517444853	0.111206889500737	0.12100726155662	0.104937862846117	0.115177349949227	0.125228650561118	0.10676593117144	4.12385964703962	-0.00119217303911122	0.691465007425899	-0.0493754856571665	-0.0478844305984118	-0.0506329626534106	0.0219119621353705	0.0235148277544236	0.0205601900642251	0.0583379927389166	0.0602176447528677	0.0568969089955589	0.00019087893330486	0.000206728051864097	0.000216994427426409
26	0.486333689213633	0.05	0.1067769657914	0.0968171377191467	0.116736793863653	0.0522755495846732	0.458018303003587	0.416485452380786	0.499551153626388	3.99	3.38	4.72	0.0931608378273823	0.102451042657495	0.111741247487608	0.100175948123888	0.11016571527096	0.120155482418032	0.103804828571083	0.114158328740541	0.124519488541248	0.1067769657914	4.11581081315508	-0.00137839518151908	0.690536366646798	-0.0493754856571665	-0.0478844305984118	-0.0506329626534106	0.0219119621353705	0.0235148277544236	0.0205601900642251	0.0583379927389166	0.0602176447528677	0.0568969089955589	0.00019087893330486	0.000206728051864097	0.000216994427426409
26	0.486333689213633	0.05	0.106787905564496	0.0968103799678499	0.116765431161142	0.0521348562702379	0.461056172033726	0.419188366887083	0.502923977180369	3.98	3.37	4.7	0.0939562785538766	0.103340468272713	0.112724657991549	0.101055145003947	0.111148357159404	0.121241569314861	0.104670992549654	0.115132858016776	0.125704467468241	0.106787905564496	4.10982309042905	0.00111419170039852	0.692522184424051	-0.0493754856571665	-0.0478844305984118	-0.0506329626534106	0.0219119621353705	0.0235148277544236	0.0205601900642251	0.0583379927389166	0.0602176447528677	0.0568969089955589	0.00019087893330486	0.000206728051864097	0.000216994427426409
26	0.486333689213633	0.05	0.106839943722746	0.097046407676406	0.116633479769087	0.0525357817884771	0.4539069699027	0.412854638286266	0.494959301519134	3.99	3.38	4.73	0.0924170564616155	0.101606575718624	0.110796094975633	0.0993846948516596	0.10926704343707	0.119149392022481	0.102977225583337	0.113072335487232	0.123401993531391	0.106839943722746	4.12063589046794	0.00579885379653431	0.697932360427859	-0.0493754856571665	-0.0478844305984118	-0.0506329626534106	0.0219119621353705	0.0235148277544236	0.0205601900642251	0.0583379927389166	0.0602176447528677	0.0568969089955589	0.00019087893330486	0.000206728051864097	0.000216994427426409
26	0.486333689213633	0.05	0.106845855237279	0.0969906218143026	0.116701088660256	0.053011128781875	0.458687769500082	0.417399827137475	0.499975711862688	4	3.37	4.73	0.0931171549391465	0.102328025371134	0.111538895803122	0.100098101502406	0.109999506286833	0.119900911071259	0.103774501987209	0.114178737740804	0.124221880830469	0.106845855237279	4.12398485440094	0.00712928491339418	0.699846095228486	-0.0493754856571665	-0.0478844305984118	-0.0506329626534106	0.0219119621353705	0.0235148277544236	0.0205601900642251	0.0583379927389166	0.0602176447528677	0.0568969089955589	0.00019087893330486	0.000206728051864097	0.000216994427426409
26	0.486333689213633	0.05	0.106979641038662	0.0968944476613104	0.117064834416014	0.0510938371671623	0.456301849301494	0.414422804203842	0.498180894399145	3.99	3.37	4.72	0.092750930083971	0.102123774301118	0.111496618518264	0.0997415985329872	0.109820877136151	0.119900155739314	0.103386027525266	0.113773269028638	0.124127266162694	0.106979641038662	4.10909575617061	0.00308101727630729	0.693960990746895	-0.0493754856571665	-0.0478844305984118	-0.0506329626534106	0.0219119621353705	0.0235148277544236	0.0205601900642251	0.0583379927389166	0.0602176447528677	0.0568969089955589	0.00019087893330486	0.000206728051864097	0.000216994427426409
26	0.486333689213633	0.05	0.107081508648287	0.0971348199274304	0.117028197369144	0.0516627912766118	0.455857037668624	0.414262309178137	0.497451766159112	4.01	3.4	4.75	0.0921800670805116	0.101435567224987	0.110691067369462	0.0990613505678792	0.109007777962992	0.118954205358104	0.102684647904243	0.112860977621494	0.123153654335741	0.107081508648287	4.13800420629768	0.00680669394716608	0.701723593510943	-0.0493754856571665	-0.0478844305984118	-0.0506329626534106	0.0219119621353705	0.0235148277544236	0.0205601900642251	0.0583379927389166	0.0602176447528677	0.0568969089955589	0.00019087893330486	0.000206728051864097	0.000216994427426409
26	0.486333689213633	0.05	0.107124785175463	0.0972308178789428	0.117018752471982	0.0529799387528632	0.46052656193996	0.419060220862064	0.501992903017857	4	3.39	4.74	0.0934652492575925	0.102713709769242	0.111962170280892	0.100469517165955	0.110411055539998	0.120352593914041	0.104123000958134	0.114399900682486	0.124660992936697	0.107124785175463	4.13558518990237	0.00173759015387055	0.696041161720343	-0.0493754856571665	-0.0478844305984118	-0.0506329626534106	0.0219119621353705	0.0235148277544236	0.0205601900642251	0.0583379927389166	0.0602176447528677	0.0568969089955589	0.00019087893330486	0.000206728051864097	0.000216994427426409
26	0.486333689213633	0.05	0.10718808871604	0.0974422991685589	0.116933878263521	0.053077679585712	0.456420825542806	0.415364145078439	0.497477506007173	3.97	3.36	4.72	0.0932499899300247	0.102467287776326	0.111684585622628	0.10031438940355	0.110229968012151	0.120145546620752	0.103931591217406	0.114081129522856	0.124616444548155	0.10718808871604	4.11740362617619	-0.000204255392655946	0.691464421186818	-0.0493754856571665	-0.0478844305984118	-0.0506329626534106	0.0219119621353705	0.0235148277544236	0.0205601900642251	0.0583379927389166	0.0602176447528677	0.0568969089955589	0.00019087893330486	0.000206728051864097	0.000216994427426409
26	0.486333689213633	0.05	0.107220950669114	0.0972967596618294	0.117145141676398	0.0505341501065157	0.450719143260698	0.409111763830265	0.492326522691131	3.99	3.38	4.72	0.0914081121610765	0.100704476484845	0.110000840808613	0.0982783632156816	0.108273444045998	0.118268524876314	0.101724902884725	0.112217463745037	0.12253059844628	0.107220950669114	4.12270375523703	-0.000413296925689867	0.692526244318594	-0.0493754856571665	-0.0478844305984118	-0.0506329626534106	0.0219119621353705	0.0235148277544236	0.0205601900642251	0.0583379927389166	0.0602176447528677	0.0568969089955589	0.00019087893330486	0.000206728051864097	0.000216994427426409
26	0.486333689213633	0.05	0.107237661752771	0.0972269897586221	0.11724833374692	0.0512033034913696	0.457402199118561	0.415469481698762	0.49933491653836	4.01	3.39	4.74	0.0925191559858669	0.101856976920418	0.111194797854968	0.0994344980695283	0.109470274204711	0.119506050339893	0.102991938821469	0.113290019492342	0.123746928929799	0.107237661752771	4.13275862677564	0.000301201100143415	0.694269289129458	-0.0493754856571665	-0.0478844305984118	-0.0506329626534106	0.0219119621353705	0.0235148277544236	0.0205601900642251	0.0583379927389166	0.0602176447528677	0.0568969089955589	0.00019087893330486	0.000206728051864097	0.000216994427426409
26	0.486333689213633	0.05	0.10724477649114	0.0976159298592311	0.116873623123048	0.0536805494487702	0.453839998628479	0.413258288518345	0.494421708738614	4	3.38	4.72	0.0922106471888321	0.101265676107191	0.11032070502555	0.0991258004352022	0.108859893155082	0.118593985874962	0.102564545596942	0.112794426374239	0.122907679685454	0.10724477649114	4.12636406671847	0.0050411168548396	0.697940975348706	-0.0493754856571665	-0.0478844305984118	-0.0506329626534106	0.0219119621353705	0.0235148277544236	0.0205601900642251	0.0583379927389166	0.0602176447528677	0.0568969089955589	0.00019087893330486	0.000206728051864097	0.000216994427426409
26	0.486333689213633	0.05	0.107267467374949	0.097302129583293	0.117232805166606	0.0513311933764888	0.456356071298599	0.4145742246874	0.498137917909798	4.02	3.37	4.74	0.0920162917461076	0.101289928066277	0.110563564386447	0.0988565147942246	0.108819526220621	0.118782537647018	0.102216503582895	0.1126230851007	0.122927574306897	0.107267467374949	4.12866173773495	-0.00619537247238519	0.687305165583836	-0.0493754856571665	-0.0478844305984118	-0.0506329626534106	0.0219119621353705	0.0235148277544236	0.0205601900642251	0.0583379927389166	0.0602176447528677	0.0568969089955589	0.00019087893330486	0.000206728051864097	0.000216994427426409
26	0.486333689213633	0.05	0.107276149981782	0.0975595396603706	0.116992760303194	0.0536712318754959	0.459625025671913	0.418522257206322	0.500727794137504	4	3.37	4.74	0.0934125245711335	0.102586501111504	0.111760477651874	0.10042121005735	0.110283504535005	0.120145799012661	0.103911359196718	0.114161217453451	0.124229797118103	0.107276149981782	4.12971692597685	-0.000371547450401476	0.692721251913508	-0.0493754856571665	-0.0478844305984118	-0.0506329626534106	0.0219119621353705	0.0235148277544236	0.0205601900642251	0.0583379927389166	0.0602176447528677	0.0568969089955589	0.00019087893330486	0.000206728051864097	0.000216994427426409
26	0.486333689213633	0.05	0.107340494008301	0.0972507426782304	0.117430245338371	0.0496761655202264	0.455125133895537	0.412730609676077	0.497519658114997	4	3.4	4.71	0.0920838996678419	0.101542498141443	0.111001096615044	0.0989884275973449	0.10915623970732	0.119324051817296	0.102449981152313	0.113110647488975	0.123441140662681	0.107340494008301	4.12464395870913	-0.00241316796013395	0.69092634689338	-0.0493754856571665	-0.0478844305984118	-0.0506329626534106	0.0219119621353705	0.0235148277544236	0.0205601900642251	0.0583379927389166	0.0602176447528677	0.0568969089955589	0.00019087893330486	0.000206728051864097	0.000216994427426409
26	0.486333689213633	0.05	0.107342756395692	0.097507492007294	0.117178020784091	0.0533114922880661	0.460428301060385	0.419107159490751	0.50174944263002	4.01	3.39	4.76	0.0933279357860833	0.102529441319189	0.111730946852295	0.100303571320671	0.110192827508796	0.120082083696921	0.103878265543221	0.114026857752574	0.124415993794904	0.107342756395692	4.14487320309942	0.000959290005414005	0.696399909710753	-0.0493754856571665	-0.0478844305984118	-0.0506329626534106	0.0219119621353705	0.0235148277544236	0.0205601900642251	0.0583379927389166	0.0602176447528677	0.0568969089955589	0.00019087893330486	0.000206728051864097	0.000216994427426409
26	0.486333689213633	0.05	0.107391471133571	0.0974538445202699	0.117329097746873	0.0525591018581021	0.459776338520293	0.418202906191744	0.501349770848841	4.01	3.37	4.76	0.0930252137251834	0.102272823845519	0.111520433965855	0.0999656586244859	0.109903216404389	0.119840774184292	0.103495307999037	0.113862373164601	0.124006311742557	0.107391471133571	4.14040274010966	-0.00664657070442624	0.68788649870509	-0.0493754856571665	-0.0478844305984118	-0.0506329626534106	0.0219119621353705	0.0235148277544236	0.0205601900642251	0.0583379927389166	0.0602176447528677	0.0568969089955589	0.00019087893330486	0.000206728051864097	0.000216994427426409
26	0.486333689213633	0.05	0.107411299837412	0.0974885201902197	0.117334079484604	0.0524006630985971	0.458329029667855	0.416820388542277	0.499837670793432	4.03	3.4	4.73	0.0922994759830141	0.101491026900321	0.110682577817627	0.0991341910475297	0.109006370222491	0.118878549397453	0.102601204418079	0.112836134448753	0.123102979288029	0.107411299837412	4.1422863195468	0.0087316047474471	0.70358327876665	-0.0493754856571665	-0.0478844305984118	-0.0506329626534106	0.0219119621353705	0.0235148277544236	0.0205601900642251	0.0583379927389166	0.0602176447528677	0.0568969089955589	0.00019087893330486	0.000206728051864097	0.000216994427426409
26	0.486333689213633	0.05	0.107508364211858	0.0975124132503804	0.117504315173336	0.0525918701288249	0.462344540385425	0.420552637321199	0.504136443449651	3.98	3.37	4.72	0.09420346821976	0.103564822454111	0.112926176688461	0.101313689397897	0.111381613150239	0.121449536902581	0.104836714824842	0.115192260851109	0.125818690676069	0.107508364211858	4.11922882585148	0.00472742501036615	0.696847477871693	-0.0493754856571665	-0.0478844305984118	-0.0506329626534106	0.0219119621353705	0.0235148277544236	0.0205601900642251	0.0583379927389166	0.0602176447528677	0.0568969089955589	0.00019087893330486	0.000206728051864097	0.000216994427426409
26	0.486333689213633	0.05	0.10751190815331	0.097595463044263	0.117428353262357	0.0537125518616348	0.462566159933968	0.421217192157641	0.503915127710294	4.02	3.4	4.74	0.0936481482118315	0.102841159168693	0.112034170125555	0.100629176964603	0.110507483627144	0.120385790289685	0.10436056970193	0.114556809841452	0.124702899040511	0.10751190815331	4.13546902892407	-0.00406301011840366	0.690280657881403	-0.0493754856571665	-0.0478844305984118	-0.0506329626534106	0.0219119621353705	0.0235148277544236	0.0205601900642251	0.0583379927389166	0.0602176447528677	0.0568969089955589	0.00019087893330486	0.000206728051864097	0.000216994427426409
26	0.486333689213633	0.05	0.107616619013228	0.0979363112187147	0.117296926807742	0.0557385065728568	0.465006381077212	0.424245406791612	0.505767355362813	4	3.38	4.74	0.0945812554099632	0.103668505520273	0.112755755630582	0.101664126943191	0.111431890595456	0.121199654247721	0.105454002551141	0.115403383589546	0.125524751995872	0.107616619013228	4.13610335666696	0.00902234176737141	0.702972318303047	-0.0493754856571665	-0.0478844305984118	-0.0506329626534106	0.0219119621353705	0.0235148277544236	0.0205601900642251	0.0583379927389166	0.0602176447528677	0.0568969089955589	0.00019087893330486	0.000206728051864097	0.000216994427426409
26	0.486333689213633	0.05	0.107627245386434	0.0978648263189082	0.117389664453961	0.0561707404680009	0.469842390853862	0.428825663154597	0.510859118553128	3.98	3.35	4.74	0.0961319527607281	0.105326873840262	0.114521794919796	0.103397151225959	0.113286980965897	0.123176810705834	0.107124366817152	0.117229431571946	0.12750865839489	0.107627245386434	4.11501253403827	-0.00148960364915589	0.690034755393336	-0.0493754856571665	-0.0478844305984118	-0.0506329626534106	0.0219119621353705	0.0235148277544236	0.0205601900642251	0.0583379927389166	0.0602176447528677	0.0568969089955589	0.00019087893330486	0.000206728051864097	0.000216994427426409
26	0.486333689213633	0.05	0.107629211118041	0.0978377830245813	0.1174206392115	0.0543593170249899	0.464347831304346	0.423101372567404	0.505594290041287	4	3.39	4.74	0.0943761096429514	0.103576458695284	0.112776807747616	0.101449823544143	0.11133976064194	0.121229697739738	0.105099066856201	0.115171638620086	0.125579800714584	0.107629211118041	4.13860831392694	0.00744644264817531	0.701896551700734	-0.0493754856571665	-0.0478844305984118	-0.0506329626534106	0.0219119621353705	0.0235148277544236	0.0205601900642251	0.0583379927389166	0.0602176447528677	0.0568969089955589	0.00019087893330486	0.000206728051864097	0.000216994427426409
26	0.486333689213633	0.05	0.10771035508141	0.0978588066030109	0.117561903559809	0.0540935630245451	0.464089644479916	0.422759174674636	0.505420114285196	3.99	3.37	4.74	0.0945057630199831	0.103744989082737	0.112984215145491	0.101614867244889	0.111549105113682	0.121483342982474	0.105150455085715	0.115585776516127	0.125814733785671	0.10771035508141	4.12451596558022	-0.00386666578976247	0.688812067468316	-0.0493754856571665	-0.0478844305984118	-0.0506329626534106	0.0219119621353705	0.0235148277544236	0.0205601900642251	0.0583379927389166	0.0602176447528677	0.0568969089955589	0.00019087893330486	0.000206728051864097	0.000216994427426409
26	0.486333689213633	0.05	0.107739929987658	0.0976995558122691	0.117780304163048	0.0521537993950176	0.460369398650503	0.418571968915467	0.502166828385539	3.97	3.37	4.71	0.0939398302951116	0.103320399821195	0.112700969347278	0.101052693379633	0.111143533580938	0.121234373782242	0.10468595139688	0.115088539624594	0.125494477371285	0.107739929987658	4.09865956979861	-0.000106483586377797	0.689841444896515	-0.0493754856571665	-0.0478844305984118	-0.0506329626534106	0.0219119621353705	0.0235148277544236	0.0205601900642251	0.0583379927389166	0.0602176447528677	0.0568969089955589	0.00019087893330486	0.000206728051864097	0.000216994427426409
26	0.486333689213633	0.05	0.107780102216741	0.097932805962162	0.11762739847132	0.0539904729982956	0.464675197934524	0.423250833925121	0.506099561943926	4.02	3.38	4.74	0.0940887429653062	0.103297387167225	0.112506031369144	0.101101186720432	0.110996152128181	0.120891117535929	0.10478473688072	0.114845613902435	0.125216456991349	0.107780102216741	4.13147188407128	0.00364436031156285	0.697393421617374	-0.0493754856571665	-0.0478844305984118	-0.0506329626534106	0.0219119621353705	0.0235148277544236	0.0205601900642251	0.0583379927389166	0.0602176447528677	0.0568969089955589	0.00019087893330486	0.000206728051864097	0.000216994427426409
26	0.486333689213633	0.05	0.107816845621455	0.0977324057527853	0.117901285490126	0.0508513571826222	0.456479764654486	0.414479257006668	0.498480272302304	3.98	3.36	4.72	0.0928611199446589	0.102271033981341	0.111680948018023	0.099872284364009	0.109992662096611	0.120113039829212	0.103463266795188	0.113873374913237	0.12428132246705	0.107816845621455	4.10812199419844	-0.00142018389564159	0.689432422598365	-0.0493754856571665	-0.0478844305984118	-0.0506329626534106	0.0219119621353705	0.0235148277544236	0.0205601900642251	0.0583379927389166	0.0602176447528677	0.0568969089955589	0.00019087893330486	0.000206728051864097	0.000216994427426409
26	0.486333689213633	0.05	0.107831588368045	0.0979907889440531	0.117672387792037	0.0540337379321651	0.460454916968381	0.419424153265047	0.501485680671715	3.98	3.35	4.71	0.0939284705555032	0.103117156639452	0.1123058427234	0.101015160298457	0.110897111875149	0.120779063451841	0.10461187388355	0.114879325339734	0.124987517350147	0.107831588368045	4.10247420703368	-0.00200067564073555	0.6879507769439	-0.0493754856571665	-0.0478844305984118	-0.0506329626534106	0.0219119621353705	0.0235148277544236	0.0205601900642251	0.0583379927389166	0.0602176447528677	0.0568969089955589	0.00019087893330486	0.000206728051864097	0.000216994427426409
26	0.486333689213633	0.05	0.10791278034469	0.0981177087876211	0.117707851901758	0.0538714927305321	0.461622748782827	0.420422491330589	0.502823006235066	4.03	3.39	4.78	0.0931168992438063	0.102242101394284	0.111367303544761	0.100014583962086	0.109815740401589	0.119616896841091	0.103468105748107	0.113795585172844	0.123927643436582	0.10791278034469	4.1541820892894	-0.00215659749557446	0.694164897848792	-0.0493754856571665	-0.0478844305984118	-0.0506329626534106	0.0219119621353705	0.0235148277544236	0.0205601900642251	0.0583379927389166	0.0602176447528677	0.0568969089955589	0.00019087893330486	0.000206728051864097	0.000216994427426409
26	0.486333689213633	0.05	0.107962390277896	0.0979493487472895	0.117975431808502	0.0534915994395794	0.465446091702042	0.423748977385801	0.507143206018284	3.99	3.37	4.73	0.0946740171331913	0.103989988441333	0.113305959749474	0.101789173970975	0.111805280321031	0.121821386671087	0.105371170177875	0.115772848685106	0.126156117281244	0.107962390277896	4.1189446370327	-0.0064460885060044	0.686037668808145	-0.0493754856571665	-0.0478844305984118	-0.0506329626534106	0.0219119621353705	0.0235148277544236	0.0205601900642251	0.0583379927389166	0.0602176447528677	0.0568969089955589	0.00019087893330486	0.000206728051864097	0.000216994427426409
26	0.486333689213633	0.05	0.107997368865631	0.098019908485525	0.117974829245737	0.0537751642850085	0.46882265702866	0.426940208999513	0.510705105057808	3.99	3.36	4.74	0.095452577678433	0.104816389143353	0.114180200608274	0.102634421710185	0.112702765573491	0.122771109436796	0.10618695684243	0.116745996638338	0.126999645385877	0.107997368865631	4.12632504965884	0.00241788584720964	0.695126715879111	-0.0493754856571665	-0.0478844305984118	-0.0506329626534106	0.0219119621353705	0.0235148277544236	0.0205601900642251	0.0583379927389166	0.0602176447528677	0.0568969089955589	0.00019087893330486	0.000206728051864097	0.000216994427426409
26	0.486333689213633	0.05	0.108042544950399	0.0983166837070927	0.117768406193705	0.0538456121559887	0.45582075504666	0.415127998647995	0.496513511445325	4	3.38	4.75	0.0925726538074364	0.101647051253122	0.110721448698807	0.0995080952560855	0.109262336581987	0.119016577907888	0.10304960932699	0.11319520679026	0.123017555489514	0.108042544950399	4.12387139287637	-0.00442770637301498	0.688251427095041	-0.0493754856571665	-0.0478844305984118	-0.0506329626534106	0.0219119621353705	0.0235148277544236	0.0205601900642251	0.0583379927389166	0.0602176447528677	0.0568969089955589	0.00019087893330486	0.000206728051864097	0.000216994427426409
26	0.486333689213633	0.05	0.10806209888957	0.0982723727979817	0.117851824981159	0.0538481261995384	0.462674626136215	0.421371019135972	0.503978233136459	4	3.39	4.77	0.0940111734019411	0.103226331501299	0.112441489600657	0.101060150344349	0.110966262876168	0.120872375407988	0.104599972721371	0.11496528663738	0.124945405510488	0.10806209888957	4.14526652220326	0.00195349625852782	0.697170836526383	-0.0493754856571665	-0.0478844305984118	-0.0506329626534106	0.0219119621353705	0.0235148277544236	0.0205601900642251	0.0583379927389166	0.0602176447528677	0.0568969089955589	0.00019087893330486	0.000206728051864097	0.000216994427426409
26	0.486333689213633	0.05	0.108091592912478	0.0981438200268787	0.118039365798076	0.0508155403325525	0.454254047231497	0.4124428109601	0.496065283502893	3.98	3.38	4.71	0.0923983367603271	0.101765183718762	0.111132030677198	0.0993737440354855	0.109447720307175	0.119521696578865	0.103011377085932	0.113484826555941	0.123743496635695	0.108091592912478	4.11410189330923	0.00581503012370909	0.697448289425679	-0.0493754856571665	-0.0478844305984118	-0.0506329626534106	0.0219119621353705	0.0235148277544236	0.0205601900642251	0.0583379927389166	0.0602176447528677	0.0568969089955589	0.00019087893330486	0.000206728051864097	0.000216994427426409
26	0.486333689213633	0.05	0.108105581552921	0.098352230768417	0.117858932337425	0.0547653110301888	0.464608222172399	0.423500718380646	0.505715725964152	3.99	3.37	4.72	0.0946233093629017	0.103808011724912	0.112992714086922	0.101735248084347	0.11161027760584	0.121485307127333	0.105378362891292	0.115589408355572	0.125800381665067	0.108105581552921	4.12861631568184	-0.00165528275807588	0.69140412066663	-0.0493754856571665	-0.0478844305984118	-0.0506329626534106	0.0219119621353705	0.0235148277544236	0.0205601900642251	0.0583379927389166	0.0602176447528677	0.0568969089955589	0.00019087893330486	0.000206728051864097	0.000216994427426409
26	0.486333689213633	0.05	0.108136843682958	0.0984972802196485	0.117776407146268	0.0551326910350153	0.460445823134712	0.419850451485143	0.50104119478428	3.99	3.38	4.73	0.0938265982603404	0.102898699084622	0.111970799908903	0.100881007444993	0.110635199622532	0.12038939180007	0.104485177883544	0.114593044970707	0.124648171186334	0.108136843682958	4.13202460110141	0.00603178696038669	0.699767571109622	-0.0493754856571665	-0.0478844305984118	-0.0506329626534106	0.0219119621353705	0.0235148277544236	0.0205601900642251	0.0583379927389166	0.0602176447528677	0.0568969089955589	0.00019087893330486	0.000206728051864097	0.000216994427426409
26	0.486333689213633	0.05	0.1081504674618	0.0985131148139243	0.117787820109676	0.0566045826399657	0.464748637179117	0.424341658577017	0.505155615781216	4.02	3.39	4.79	0.0941727302005495	0.103140116308421	0.112107502416293	0.101171837495053	0.110805697829451	0.120439558163849	0.104665238692178	0.114807046071292	0.124639228403945	0.1081504674618	4.15167979749577	-0.00327978549332884	0.692388408755008	-0.0493754856571665	-0.0478844305984118	-0.0506329626534106	0.0219119621353705	0.0235148277544236	0.0205601900642251	0.0583379927389166	0.0602176447528677	0.0568969089955589	0.00019087893330486	0.000206728051864097	0.000216994427426409
26	0.486333689213633	0.05	0.108159121609567	0.0980039758792509	0.118314267339882	0.0521386441074609	0.465812753663449	0.42351463168833	0.508110875638569	3.97	3.37	4.71	0.095065813709127	0.104560421647234	0.114055029585342	0.102266025355487	0.112479747599635	0.122693469843782	0.105890636635155	0.116519547386815	0.12709954910611	0.108159121609567	4.10534291078798	0.00445537966330262	0.695395191478981	-0.0493754856571665	-0.0478844305984118	-0.0506329626534106	0.0219119621353705	0.0235148277544236	0.0205601900642251	0.0583379927389166	0.0602176447528677	0.0568969089955589	0.00019087893330486	0.000206728051864097	0.000216994427426409
26	0.486333689213633	0.05	0.108202631567275	0.0982790048210718	0.118126258313479	0.0515982145513094	0.454975357356076	0.413433693512503	0.496517021199649	4	3.41	4.72	0.0922985263865889	0.10157264800893	0.110846769631272	0.0992263362122623	0.109196561590699	0.119166786969136	0.102801329291813	0.113192287976835	0.123521257230152	0.108202631567275	4.1340279459748	-0.00227598989447028	0.692186031429259	-0.0493754856571665	-0.0478844305984118	-0.0506329626534106	0.0219119621353705	0.0235148277544236	0.0205601900642251	0.0583379927389166	0.0602176447528677	0.0568969089955589	0.00019087893330486	0.000206728051864097	0.000216994427426409
26	0.486333689213633	0.05	0.108218689149716	0.0984341167173193	0.118003261582113	0.0551782019392304	0.464128707760917	0.423226497247437	0.505030918274397	3.98	3.36	4.72	0.0949361825799788	0.104111174577142	0.113286166574304	0.102118446697482	0.111987559882255	0.121856673067028	0.105703462503249	0.115878165405275	0.126134999165515	0.108218689149716	4.1092552149295	-0.0125706893564936	0.678488584212501	-0.0493754856571665	-0.0478844305984118	-0.0506329626534106	0.0219119621353705	0.0235148277544236	0.0205601900642251	0.0583379927389166	0.0602176447528677	0.0568969089955589	0.00019087893330486	0.000206728051864097	0.000216994427426409
26	0.486333689213633	0.05	0.108325083271782	0.0984094475276084	0.118240719015957	0.0524040349711487	0.460718320469549	0.418994709471844	0.502441931467254	4.02	3.39	4.73	0.0930958385713171	0.102366348356395	0.111636858141474	0.100028491823469	0.109989357168978	0.119950222514487	0.103635739700805	0.113830899064123	0.124294811903383	0.108325083271782	4.13739393899185	-0.00256059559235174	0.691800513203907	-0.0493754856571665	-0.0478844305984118	-0.0506329626534106	0.0219119621353705	0.0235148277544236	0.0205601900642251	0.0583379927389166	0.0602176447528677	0.0568969089955589	0.00019087893330486	0.000206728051864097	0.000216994427426409
26	0.486333689213633	0.05	0.108326110337473	0.0986032203942042	0.118049000280742	0.0555235286738246	0.466030544497959	0.425096129127239	0.50696495986868	4.01	3.38	4.74	0.094719854860481	0.103840855069713	0.112961855278945	0.101806764229206	0.111610194768702	0.121413625308197	0.105469534282079	0.115559419145575	0.125724115883395	0.108326110337473	4.13642985939458	0.00185500921391279	0.695697406395712	-0.0493754856571665	-0.0478844305984118	-0.0506329626534106	0.0219119621353705	0.0235148277544236	0.0205601900642251	0.0583379927389166	0.0602176447528677	0.0568969089955589	0.00019087893330486	0.000206728051864097	0.000216994427426409
26	0.486333689213633	0.05	0.108330045272689	0.0983775857279924	0.118282504817386	0.0533773363551267	0.465477801825254	0.423730718118823	0.507224885531686	4	3.38	4.72	0.0944767362079048	0.103784836957107	0.11309293770631	0.101553051475981	0.111558329732495	0.121563607989009	0.10517221975079	0.115462770051272	0.125931500375009	0.108330045272689	4.12854218852127	0.00264203323374979	0.695804941598608	-0.0493754856571665	-0.0478844305984118	-0.0506329626534106	0.0219119621353705	0.0235148277544236	0.0205601900642251	0.0583379927389166	0.0602176447528677	0.0568969089955589	0.00019087893330486	0.000206728051864097	0.000216994427426409
26	0.486333689213633	0.05	0.108336766737381	0.0982704109040245	0.118403122570737	0.0524546487158187	0.464967738613743	0.422880735717782	0.507054741509704	3.98	3.38	4.71	0.0946942262534868	0.104118623815122	0.113543021376758	0.101837649728164	0.111972993093361	0.122108336458559	0.10538744268415	0.115986618086436	0.126395073902313	0.108336766737381	4.11498335957335	0.0013043571009049	0.693302400410097	-0.0493754856571665	-0.0478844305984118	-0.0506329626534106	0.0219119621353705	0.0235148277544236	0.0205601900642251	0.0583379927389166	0.0602176447528677	0.0568969089955589	0.00019087893330486	0.000206728051864097	0.000216994427426409
26	0.486333689213633	0.05	0.108351597068531	0.09855946581899	0.118143728318071	0.054261992022466	0.460843065852454	0.419869120863035	0.501817010841873	4.02	3.39	4.74	0.0932609276642281	0.102362021147649	0.11146311463107	0.100202262084853	0.109980742498085	0.119759222911317	0.103724394350593	0.113964603078219	0.123953007272394	0.108351597068531	4.1344513501862	-0.00426650816050197	0.68980182650758	-0.0493754856571665	-0.0478844305984118	-0.0506329626534106	0.0219119621353705	0.0235148277544236	0.0205601900642251	0.0583379927389166	0.0602176447528677	0.0568969089955589	0.00019087893330486	0.000206728051864097	0.000216994427426409
26	0.486333689213633	0.05	0.108382164321247	0.0982452126906913	0.118519115951802	0.0511263314146323	0.463054560386856	0.420569991495656	0.505539129278055	4.01	3.4	4.73	0.0935933962782206	0.103047887022562	0.112502377766903	0.10058139671308	0.110741791806019	0.120902186898958	0.10419837234549	0.114931196360806	0.125225494257575	0.108382164321247	4.12808694495434	0.000231356379356997	0.693894910937242	-0.0493754856571665	-0.0478844305984118	-0.0506329626534106	0.0219119621353705	0.0235148277544236	0.0205601900642251	0.0583379927389166	0.0602176447528677	0.0568969089955589	0.00019087893330486	0.000206728051864097	0.000216994427426409
26	0.486333689213633	0.05	0.108395225956895	0.0984852617220223	0.118305190191767	0.0539435733680455	0.463907204077117	0.422532304867628	0.505282103286605	4	3.37	4.73	0.0942887088438446	0.103521578804472	0.112754448765099	0.101360789819236	0.111286166918814	0.121211544018392	0.104945856946097	0.115093537519715	0.12550635717192	0.108395225956895	4.12490076376671	-0.000630006883075876	0.692453591684165	-0.0493754856571665	-0.0478844305984118	-0.0506329626534106	0.0219119621353705	0.0235148277544236	0.0205601900642251	0.0583379927389166	0.0602176447528677	0.0568969089955589	0.00019087893330486	0.000206728051864097	0.000216994427426409
26	0.486333689213633	0.05	0.108405965765476	0.0985730823798892	0.118238849151063	0.0534128285495387	0.459145118106327	0.417980446279589	0.500309789933065	4.02	3.38	4.77	0.0929031682919245	0.102052707387452	0.11120224648298	0.0998255214988811	0.109656806356847	0.119488091214813	0.103443372128095	0.113505935985643	0.123654500093153	0.108405965765476	4.13875232907968	0.00479538563365777	0.699242221503928	-0.0493754856571665	-0.0478844305984118	-0.0506329626534106	0.0219119621353705	0.0235148277544236	0.0205601900642251	0.0583379927389166	0.0602176447528677	0.0568969089955589	0.00019087893330486	0.000206728051864097	0.000216994427426409
26	0.486333689213633	0.05	0.108408561659794	0.098390489906519	0.118426633413069	0.0516671091717012	0.461124650772938	0.419051132281169	0.503198169264706	4	3.39	4.73	0.0934996912144437	0.102887235321224	0.112274779428004	0.100511076190775	0.110602576480298	0.12069407676982	0.104127652971897	0.114560554633682	0.125072250598078	0.108408561659794	4.13223055481291	0.00370207147961783	0.697844565688639	-0.0493754856571665	-0.0478844305984118	-0.0506329626534106	0.0219119621353705	0.0235148277544236	0.0205601900642251	0.0583379927389166	0.0602176447528677	0.0568969089955589	0.00019087893330486	0.000206728051864097	0.000216994427426409
26	0.486333689213633	0.05	0.10840966478686	0.0982662476531236	0.118553081920597	0.0513678423609271	0.460160992465385	0.418046630238228	0.502275354692541	3.99	3.37	4.72	0.093522886206556	0.102944458876542	0.112366031546527	0.100566860942763	0.110698049435726	0.120829237928689	0.104070661922015	0.114659068189531	0.125146728698019	0.10840966478686	4.10761422449983	-0.00151450708907644	0.689576118350605	-0.0493754856571665	-0.0478844305984118	-0.0506329626534106	0.0219119621353705	0.0235148277544236	0.0205601900642251	0.0583379927389166	0.0602176447528677	0.0568969089955589	0.00019087893330486	0.000206728051864097	0.000216994427426409
26	0.486333689213633	0.05	0.108452853711033	0.0984803032118902	0.118425404210177	0.0515068102643032	0.456284873527993	0.414584684837295	0.49798506221869	4	3.4	4.73	0.0924612908407424	0.101761328723612	0.111061366606482	0.0993896067669981	0.109386515740383	0.119383424713768	0.102951620966633	0.11330213052301	0.123735833307778	0.108452853711033	4.13098977738206	0.00270302051306496	0.696515334303245	-0.0493754856571665	-0.0478844305984118	-0.0506329626534106	0.0219119621353705	0.0235148277544236	0.0205601900642251	0.0583379927389166	0.0602176447528677	0.0568969089955589	0.00019087893330486	0.000206728051864097	0.000216994427426409
26	0.486333689213633	0.05	0.108495273077966	0.0988045384502984	0.118186007705634	0.0554910048879508	0.461855570393369	0.42127528395196	0.502435856834777	3.99	3.35	4.74	0.0941864716486284	0.103259194744443	0.112331917840258	0.101273106567082	0.111028465663278	0.120783824759475	0.104899054911948	0.114881132653864	0.125056734224199	0.108495273077966	4.12585275935029	0.00443776539095605	0.696998043593633	-0.0493754856571665	-0.0478844305984118	-0.0506329626534106	0.0219119621353705	0.0235148277544236	0.0205601900642251	0.0583379927389166	0.0602176447528677	0.0568969089955589	0.00019087893330486	0.000206728051864097	0.000216994427426409
26	0.486333689213633	0.05	0.108510508326091	0.0986166208657232	0.118404395786459	0.051993180116798	0.457986123000721	0.416337367677791	0.49963487832365	4.03	3.39	4.76	0.0923764837033551	0.101617464374423	0.11085844504549	0.099239633305462	0.109167176511421	0.119094719717379	0.102727747116455	0.112959356131614	0.123301102950991	0.108510508326091	4.14504645437629	0.00645332536979393	0.701748610932693	-0.0493754856571665	-0.0478844305984118	-0.0506329626534106	0.0219119621353705	0.0235148277544236	0.0205601900642251	0.0583379927389166	0.0602176447528677	0.0568969089955589	0.00019087893330486	0.000206728051864097	0.000216994427426409
26	0.486333689213633	0.05	0.108555885401595	0.0988592383497953	0.118252532453394	0.0563387126557026	0.46364300724157	0.423231458770761	0.504054555712378	3.98	3.34	4.75	0.0948057820166814	0.103858153658448	0.112910525300215	0.101961746566022	0.111697393522627	0.121433040479232	0.105619388493466	0.115591993848648	0.125623383126706	0.108555885401595	4.11303165957976	-0.00520022492970356	0.685877698961385	-0.0493754856571665	-0.0478844305984118	-0.0506329626534106	0.0219119621353705	0.0235148277544236	0.0205601900642251	0.0583379927389166	0.0602176447528677	0.0568969089955589	0.00019087893330486	0.000206728051864097	0.000216994427426409
26	0.486333689213633	0.05	0.1085578795574	0.0986893875869755	0.118426371527824	0.0523497609999675	0.456448331067958	0.415088812204192	0.497807849931725	4.02	3.4	4.73	0.0921973072132484	0.101383862366653	0.110570417520057	0.0990592516802571	0.10892953213119	0.118799812582124	0.10264459563914	0.112876510096021	0.123027132767055	0.1085578795574	4.1357003689477	-0.00124705046913211	0.692987202226459	-0.0493754856571665	-0.0478844305984118	-0.0506329626534106	0.0219119621353705	0.0235148277544236	0.0205601900642251	0.0583379927389166	0.0602176447528677	0.0568969089955589	0.00019087893330486	0.000206728051864097	0.000216994427426409
26	0.486333689213633	0.05	0.108572878145865	0.0986398572601439	0.118505899031586	0.0531888478221936	0.463369188855327	0.421733504119557	0.505004873591096	4	3.39	4.72	0.0940881566438552	0.103377019845681	0.112665883047507	0.101142422013873	0.111127718309393	0.121113014604913	0.104788860564713	0.115085848402123	0.12533891483418	0.108572878145865	4.12323152549601	0.00381819940212609	0.696688862232093	-0.0493754856571665	-0.0478844305984118	-0.0506329626534106	0.0219119621353705	0.0235148277544236	0.0205601900642251	0.0583379927389166	0.0602176447528677	0.0568969089955589	0.00019087893330486	0.000206728051864097	0.000216994427426409
26	0.486333689213633	0.05	0.108620215903964	0.0984814246431599	0.118759007164769	0.0505286614180518	0.457405106262226	0.415178108087218	0.499632104437234	4	3.38	4.75	0.0927260539597921	0.102157049561596	0.1115880451634	0.0996906963092395	0.109830052814595	0.119969409319951	0.103322918736376	0.113678114546929	0.124138794727115	0.108620215903964	4.12633736419684	0.00542262098837057	0.698531267210272	-0.0493754856571665	-0.0478844305984118	-0.0506329626534106	0.0219119621353705	0.0235148277544236	0.0205601900642251	0.0583379927389166	0.0602176447528677	0.0568969089955589	0.00019087893330486	0.000206728051864097	0.000216994427426409
26	0.486333689213633	0.05	0.108621442395049	0.0987732047075644	0.118469680082534	0.0536455722688018	0.46042086937398	0.419236526929163	0.501605211818798	4	3.37	4.73	0.0935024061435623	0.10268775824596	0.111873110348358	0.100509189345414	0.110382863529228	0.120256537713042	0.104115146685763	0.114357284241123	0.124512563940639	0.108621442395049	4.12006666284848	0.00333311179096225	0.69565121938038	-0.0493754856571665	-0.0478844305984118	-0.0506329626534106	0.0219119621353705	0.0235148277544236	0.0205601900642251	0.0583379927389166	0.0602176447528677	0.0568969089955589	0.00019087893330486	0.000206728051864097	0.000216994427426409
26	0.486333689213633	0.05	0.108646990409268	0.0986305408771793	0.118663439941357	0.0518506863041085	0.458870527596167	0.417080905342936	0.500660149849397	4	3.37	4.72	0.0931022230433242	0.102430645136197	0.11175906722907	0.100089045802457	0.110117515967812	0.120145986133168	0.103730716667269	0.113994266800637	0.124385034860772	0.108646990409268	4.1160226473741	0.00209091831478186	0.694039730755945	-0.0493754856571665	-0.0478844305984118	-0.0506329626534106	0.0219119621353705	0.0235148277544236	0.0205601900642251	0.0583379927389166	0.0602176447528677	0.0568969089955589	0.00019087893330486	0.000206728051864097	0.000216994427426409
26	0.486333689213633	0.05	0.108706475868215	0.098795919255436	0.118617032480995	0.0546865768789364	0.468281902201781	0.426817817370044	0.509745987033517	4	3.38	4.75	0.0952673731899437	0.104522315891222	0.113777258592501	0.102415639000112	0.112365014520008	0.122314390039905	0.106118719279766	0.116344633793705	0.126657263068096	0.108706475868215	4.1354783910218	-0.00905114970171721	0.685145156000708	-0.0493754856571665	-0.0478844305984118	-0.0506329626534106	0.0219119621353705	0.0235148277544236	0.0205601900642251	0.0583379927389166	0.0602176447528677	0.0568969089955589	0.00019087893330486	0.000206728051864097	0.000216994427426409
26	0.486333689213633	0.05	0.108711008193302	0.0988508896948758	0.118571126691728	0.0547148819260714	0.464926315420427	0.423770617246984	0.506082013593871	4.02	3.4	4.74	0.094177629187257	0.103323959592846	0.112470289998435	0.101193396446498	0.111021083199188	0.120848769951879	0.10475589565433	0.11499885328949	0.125118620806484	0.108711008193302	4.13557328121679	0.0043320479975578	0.698672761782699	-0.0493754856571665	-0.0478844305984118	-0.0506329626534106	0.0219119621353705	0.0235148277544236	0.0205601900642251	0.0583379927389166	0.0602176447528677	0.0568969089955589	0.00019087893330486	0.000206728051864097	0.000216994427426409
26	0.486333689213633	0.05	0.108714223925854	0.0987758350391013	0.118652612812607	0.0544268399639425	0.468930846257564	0.427304626019043	0.510557066496085	3.99	3.37	4.72	0.0954963737373314	0.104799228991216	0.1141020842451	0.102676817556013	0.112679161459461	0.12268150536291	0.106218207789756	0.11652297105029	0.127148596191546	0.108714223925854	4.12193566346242	-0.00609533264163816	0.686122243144213	-0.0493754856571665	-0.0478844305984118	-0.0506329626534106	0.0219119621353705	0.0235148277544236	0.0205601900642251	0.0583379927389166	0.0602176447528677	0.0568969089955589	0.00019087893330486	0.000206728051864097	0.000216994427426409
26	0.486333689213633	0.05	0.108743592627646	0.0986763981692184	0.118810787086074	0.0515659311907694	0.460979114630489	0.418875385996816	0.503082843264163	4.01	3.38	4.73	0.0932701995663946	0.10264535815397	0.112020516741546	0.100240759734387	0.110316571985437	0.120392384236487	0.103774081903975	0.114303596360382	0.124686683771506	0.108743592627646	4.12678262041292	-0.00508285733594473	0.688107022684343	-0.0493754856571665	-0.0478844305984118	-0.0506329626534106	0.0219119621353705	0.0235148277544236	0.0205601900642251	0.0583379927389166	0.0602176447528677	0.0568969089955589	0.00019087893330486	0.000206728051864097	0.000216994427426409
26	0.486333689213633	0.05	0.108744079489789	0.0989521914206192	0.118535967558959	0.0561528548980697	0.470993459920108	0.429869307782935	0.512117612057281	4.01	3.4	4.76	0.0956597680059293	0.104811216554726	0.113962665103523	0.102801667266499	0.112636357317824	0.122471047369148	0.106484742279281	0.116680124124832	0.126847810164418	0.108744079489789	4.14105109019925	-0.00170962744407712	0.693242324603568	-0.0493754856571665	-0.0478844305984118	-0.0506329626534106	0.0219119621353705	0.0235148277544236	0.0205601900642251	0.0583379927389166	0.0602176447528677	0.0568969089955589	0.00019087893330486	0.000206728051864097	0.000216994427426409
26	0.486333689213633	0.05	0.108750209159021	0.0987603047428656	0.118740113575177	0.052324479166562	0.458399700194562	0.416852777007927	0.499946623381197	4.02	3.38	4.75	0.092596735914505	0.101825676409964	0.111054616905423	0.0994893522875276	0.109405266743099	0.11932118119867	0.102967696051951	0.113253855413882	0.123595266349014	0.108750209159021	4.12729798711233	0.00429757939720525	0.697702021181889	-0.0493754856571665	-0.0478844305984118	-0.0506329626534106	0.0219119621353705	0.0235148277544236	0.0205601900642251	0.0583379927389166	0.0602176447528677	0.0568969089955589	0.00019087893330486	0.000206728051864097	0.000216994427426409
26	0.486333689213633	0.05	0.108765657973257	0.0989048310136229	0.118626484932891	0.0539084666202835	0.460817296712679	0.419703836624348	0.501930756801011	4.01	3.39	4.77	0.0933861894822043	0.10253413867647	0.111682087870736	0.100356927126529	0.110187717693491	0.120018508260452	0.103914191337208	0.114119954973648	0.124273464072758	0.108765657973257	4.13276296102021	-0.00423011254236447	0.689579208207315	-0.0493754856571665	-0.0478844305984118	-0.0506329626534106	0.0219119621353705	0.0235148277544236	0.0205601900642251	0.0583379927389166	0.0602176447528677	0.0568969089955589	0.00019087893330486	0.000206728051864097	0.000216994427426409
26	0.486333689213633	0.05	0.108782072923723	0.0989825353793177	0.118581610468129	0.0546933002749744	0.462107291823666	0.421192599252811	0.50302198439452	4	3.38	4.74	0.093903186539083	0.103024951773054	0.112146717007025	0.100935593426816	0.110740487391812	0.120545381356808	0.10457297451685	0.114710570996976	0.124917835369979	0.108782072923723	4.12576491904875	-0.00434023012107439	0.688523317176239	-0.0493754856571665	-0.0478844305984118	-0.0506329626534106	0.0219119621353705	0.0235148277544236	0.0205601900642251	0.0583379927389166	0.0602176447528677	0.0568969089955589	0.00019087893330486	0.000206728051864097	0.000216994427426409
26	0.486333689213633	0.05	0.108798415035655	0.0988787417436062	0.118718088327704	0.0527342002187839	0.458694947220623	0.417292036793089	0.500097857648157	3.99	3.37	4.71	0.0933486865279489	0.102610563022278	0.111872439516607	0.100378868858452	0.110338266473855	0.120297664089258	0.103964340751281	0.11412897392521	0.124534733633357	0.108798415035655	4.11547627667873	-0.00718142495817578	0.684766904549475	-0.0493754856571665	-0.0478844305984118	-0.0506329626534106	0.0219119621353705	0.0235148277544236	0.0205601900642251	0.0583379927389166	0.0602176447528677	0.0568969089955589	0.00019087893330486	0.000206728051864097	0.000216994427426409
26	0.486333689213633	0.05	0.108832272415858	0.0988911561877536	0.118773388643963	0.0544368155818782	0.472274300271805	0.430355349637363	0.514193250906247	4.02	3.39	4.74	0.0956774488759534	0.104996952536452	0.11431645619695	0.102809459780032	0.112823660074984	0.122837860369937	0.106412072537933	0.116892702139739	0.127094968207401	0.108832272415858	4.14416083011431	-0.00330778800945627	0.691986039259974	-0.0493754856571665	-0.0478844305984118	-0.0506329626534106	0.0219119621353705	0.0235148277544236	0.0205601900642251	0.0583379927389166	0.0602176447528677	0.0568969089955589	0.00019087893330486	0.000206728051864097	0.000216994427426409
26	0.486333689213633	0.05	0.10883557549647	0.0988415704884594	0.11882958050448	0.0538572817669582	0.466922974416491	0.425243856246256	0.508602092586726	3.97	3.36	4.7	0.0955164702194189	0.104878256853142	0.114240043486864	0.102758647708234	0.112830256640228	0.122901865572221	0.106473424267782	0.116917056136299	0.127318269762473	0.10883557549647	4.10789092232287	0.00320920169635146	0.693886655183672	-0.0493754856571665	-0.0478844305984118	-0.0506329626534106	0.0219119621353705	0.0235148277544236	0.0205601900642251	0.0583379927389166	0.0602176447528677	0.0568969089955589	0.00019087893330486	0.000206728051864097	0.000216994427426409
26	0.486333689213633	0.05	0.108859200213272	0.0989525909584938	0.118765809468049	0.0549050991158953	0.471998723956855	0.430293605175516	0.513703842738193	4	3.38	4.75	0.0960225951729189	0.105329342215431	0.114636089257942	0.103224966919799	0.113229785617567	0.123234604315335	0.106867814992438	0.117290924580993	0.127592281435093	0.108859200213272	4.1391281815846	0.0010483861864506	0.695441151546103	-0.0493754856571665	-0.0478844305984118	-0.0506329626534106	0.0219119621353705	0.0235148277544236	0.0205601900642251	0.0583379927389166	0.0602176447528677	0.0568969089955589	0.00019087893330486	0.000206728051864097	0.000216994427426409
26	0.486333689213633	0.05	0.108862326391587	0.0991549441897946	0.118569708593379	0.0563028921554771	0.465492827413472	0.424906372269374	0.50607928255757	4	3.39	4.74	0.0948488117537359	0.103908635976079	0.112968460198422	0.10196667692446	0.11170638955123	0.121446102178001	0.105677442201704	0.115894821540587	0.125782679728773	0.108862326391587	4.12869049218213	0.00898888632667822	0.702203738732285	-0.0493754856571665	-0.0478844305984118	-0.0506329626534106	0.0219119621353705	0.0235148277544236	0.0205601900642251	0.0583379927389166	0.0602176447528677	0.0568969089955589	0.00019087893330486	0.000206728051864097	0.000216994427426409
26	0.486333689213633	0.05	0.108881817080966	0.0989691573755614	0.118794476786372	0.0535990690842603	0.4645604184957	0.422986751973527	0.506134085017873	4	3.38	4.72	0.0943520948962721	0.103625582802417	0.112899070708562	0.10142420185201	0.111392778705539	0.121361355559069	0.105082033898822	0.115333044764702	0.12564773243824	0.108881817080966	4.12221932516673	-0.000724395989609017	0.691838802903399	-0.0493754856571665	-0.0478844305984118	-0.0506329626534106	0.0219119621353705	0.0235148277544236	0.0205601900642251	0.0583379927389166	0.0602176447528677	0.0568969089955589	0.00019087893330486	0.000206728051864097	0.000216994427426409
26	0.486333689213633	0.05	0.10889303178894	0.099209563778655	0.118576499799224	0.0569103978356511	0.468149125542631	0.427562583431319	0.508735667653944	4	3.37	4.77	0.0953389874385493	0.104389077363329	0.113439167288109	0.102480865172985	0.112208900579093	0.121936935985202	0.10619768990291	0.116087344459697	0.126142853511237	0.10889303178894	4.13893644995604	7.1632670919168e-06	0.694036832286337	-0.0493754856571665	-0.0478844305984118	-0.0506329626534106	0.0219119621353705	0.0235148277544236	0.0205601900642251	0.0583379927389166	0.0602176447528677	0.0568969089955589	0.00019087893330486	0.000206728051864097	0.000216994427426409
26	0.486333689213633	0.05	0.108950649014938	0.0992475081775071	0.118653789852369	0.0576994869300573	0.47364317654869	0.432879139176384	0.514407213920996	4.01	3.38	4.74	0.0964432424304143	0.105525259979747	0.114607277529079	0.103657751354974	0.11341915602373	0.123180560692486	0.107246534093977	0.117399490486423	0.127799354697345	0.108950649014938	4.13096750858258	-0.00462007069022829	0.688598337976282	-0.0493754856571665	-0.0478844305984118	-0.0506329626534106	0.0219119621353705	0.0235148277544236	0.0205601900642251	0.0583379927389166	0.0602176447528677	0.0568969089955589	0.00019087893330486	0.000206728051864097	0.000216994427426409
26	0.486333689213633	0.05	0.10896692989494	0.0990779685819506	0.118855891207929	0.0536532378304709	0.461056395576154	0.419818318966944	0.502294472185365	3.99	3.37	4.72	0.0939485139456853	0.103176924999655	0.112405336053625	0.101028199997809	0.110952037198272	0.120875874398736	0.104657444734039	0.114930591806705	0.125186648903764	0.10896692989494	4.11446573043169	-0.00847481225122904	0.683333041235827	-0.0493754856571665	-0.0478844305984118	-0.0506329626534106	0.0219119621353705	0.0235148277544236	0.0205601900642251	0.0583379927389166	0.0602176447528677	0.0568969089955589	0.00019087893330486	0.000206728051864097	0.000216994427426409
26	0.486333689213633	0.05	0.109002211600477	0.0990991850305209	0.118905238170433	0.0551695021291935	0.468874955710994	0.427551025133325	0.510198886288662	3.98	3.38	4.71	0.0957290849546407	0.104981552679857	0.114234020405073	0.102949208171718	0.112899519787009	0.122849831402301	0.1066836389224	0.116862141336742	0.127201595006409	0.109002211600477	4.10962161303426	0.00321418208267407	0.69443657907462	-0.0493754856571665	-0.0478844305984118	-0.0506329626534106	0.0219119621353705	0.0235148277544236	0.0205601900642251	0.0583379927389166	0.0602176447528677	0.0568969089955589	0.00019087893330486	0.000206728051864097	0.000216994427426409
26	0.486333689213633	0.05	0.109112873458374	0.099167983984433	0.119057762932314	0.0534900763794017	0.46690578890597	0.42507727807318	0.508734299738761	4	3.38	4.73	0.0949231731552045	0.104263815860463	0.113604458565721	0.102051126985971	0.112093175551777	0.122135224117582	0.105611796296034	0.116003225162967	0.126488812104498	0.109112873458374	4.12519504855406	0.00102359386093573	0.693966714961821	-0.0493754856571665	-0.0478844305984118	-0.0506329626534106	0.0219119621353705	0.0235148277544236	0.0205601900642251	0.0583379927389166	0.0602176447528677	0.0568969089955589	0.00019087893330486	0.000206728051864097	0.000216994427426409
26	0.486333689213633	0.05	0.109140498674478	0.0990852860796754	0.11919571126928	0.0519402414808661	0.465199553495227	0.422872081475821	0.507527025514634	4	3.37	4.7	0.0944463021415153	0.103899925084131	0.113353548026746	0.101540385343513	0.111704092071249	0.121867798798984	0.105262644030154	0.115708971480217	0.126340910360523	0.109140498674478	4.12159575089918	0.00622369569558985	0.699106317891068	-0.0493754856571665	-0.0478844305984118	-0.0506329626534106	0.0219119621353705	0.0235148277544236	0.0205601900642251	0.0583379927389166	0.0602176447528677	0.0568969089955589	0.00019087893330486	0.000206728051864097	0.000216994427426409
26	0.486333689213633	0.05	0.109162511174242	0.099174735668931	0.119150286679553	0.0530394831089478	0.463447387475623	0.42174279320092	0.505151981750326	4	3.39	4.73	0.0941081914997775	0.103414204566738	0.112720217633699	0.101166193395734	0.111170146321315	0.121174099246897	0.104926380527468	0.115085424378958	0.125495833081244	0.109162511174242	4.12992863900899	0.00165517916353361	0.695279930475674	-0.0493754856571665	-0.0478844305984118	-0.0506329626534106	0.0219119621353705	0.0235148277544236	0.0205601900642251	0.0583379927389166	0.0602176447528677	0.0568969089955589	0.00019087893330486	0.000206728051864097	0.000216994427426409
26	0.486333689213633	0.05	0.109202297884969	0.0992069455710205	0.119197650198917	0.0532252160333835	0.465290545212483	0.423497307184855	0.507083783240111	4	3.37	4.73	0.0944098902885787	0.103726820880703	0.113043751472827	0.101479359282042	0.111493947203646	0.121508535125251	0.105127310851685	0.115467188013827	0.125866044724839	0.109202297884969	4.12532920461107	0.00208822476327087	0.69511337588724	-0.0493754856571665	-0.0478844305984118	-0.0506329626534106	0.0219119621353705	0.0235148277544236	0.0205601900642251	0.0583379927389166	0.0602176447528677	0.0568969089955589	0.00019087893330486	0.000206728051864097	0.000216994427426409
26	0.486333689213633	0.05	0.109205937430184	0.0992493388829443	0.119162535977423	0.0534798734124509	0.465858817210184	0.424119895154816	0.507597739265552	4	3.38	4.74	0.0945439782748026	0.103848337219284	0.113152696163766	0.101622903247795	0.111623920616131	0.121624937984466	0.105097344877186	0.115585299797834	0.125872373533821	0.109205937430184	4.12701917325476	-0.00346668371358943	0.689586955096934	-0.0493754856571665	-0.0478844305984118	-0.0506329626534106	0.0219119621353705	0.0235148277544236	0.0205601900642251	0.0583379927389166	0.0602176447528677	0.0568969089955589	0.00019087893330486	0.000206728051864097	0.000216994427426409
26	0.486333689213633	0.05	0.109213768758524	0.0991835588322532	0.119243978684795	0.0540320497695215	0.471236537592584	0.429244338981625	0.513228736203543	3.99	3.38	4.72	0.0960032739662966	0.105395100908638	0.114786927850979	0.103230986667853	0.113329887692958	0.123428788718062	0.107190586563956	0.117377818275054	0.127856198650497	0.109213768758524	4.11902304203533	0.00226587870077522	0.694524441640343	-0.0493754856571665	-0.0478844305984118	-0.0506329626534106	0.0219119621353705	0.0235148277544236	0.0205601900642251	0.0583379927389166	0.0602176447528677	0.0568969089955589	0.00019087893330486	0.000206728051864097	0.000216994427426409
26	0.486333689213633	0.05	0.109232964151193	0.099223558472297	0.119242369830089	0.0542928212130081	0.470951072885199	0.429090988775918	0.51281115699448	4.01	3.38	4.73	0.095558607506433	0.104880852559857	0.114203097613281	0.102701894775533	0.112721005094654	0.122740115413774	0.106448014507214	0.116682797471367	0.127098656057766	0.109232964151193	4.12079899105151	0.0013577085296971	0.693938375643887	-0.0493754856571665	-0.0478844305984118	-0.0506329626534106	0.0219119621353705	0.0235148277544236	0.0205601900642251	0.0583379927389166	0.0602176447528677	0.0568969089955589	0.00019087893330486	0.000206728051864097	0.000216994427426409
26	0.486333689213633	0.05	0.109240218511588	0.0993486304076239	0.119131806615552	0.0554531404181249	0.469718037634425	0.428432011146314	0.511004064122537	4	3.38	4.75	0.0955610389635533	0.104769817680448	0.113978596397343	0.102723054891299	0.112622004210783	0.122520953530266	0.106423149412967	0.11669329929573	0.126963351192535	0.109240218511588	4.12888951224125	0.00351996209770085	0.696613175976785	-0.0493754856571665	-0.0478844305984118	-0.0506329626534106	0.0219119621353705	0.0235148277544236	0.0205601900642251	0.0583379927389166	0.0602176447528677	0.0568969089955589	0.00019087893330486	0.000206728051864097	0.000216994427426409
26	0.486333689213633	0.05	0.109256835448873	0.0992695619936243	0.119244108904122	0.053196881575861	0.466141195990125	0.424259775176012	0.508022616804239	4.02	3.39	4.72	0.0943530800704621	0.103667281611014	0.112981483151567	0.10139018748586	0.111399067320757	0.121407947155654	0.105017121680223	0.115273086117668	0.125891873924229	0.109256835448873	4.13215592591524	0.0132925263073429	0.707243490232628	-0.0493754856571665	-0.0478844305984118	-0.0506329626534106	0.0219119621353705	0.0235148277544236	0.0205601900642251	0.0583379927389166	0.0602176447528677	0.0568969089955589	0.00019087893330486	0.000206728051864097	0.000216994427426409
26	0.486333689213633	0.05	0.109267611748309	0.0992677170546848	0.119267506441932	0.0539999232070988	0.467524537102883	0.425850018533969	0.509199055671797	4.02	3.4	4.77	0.0946713007348328	0.103936020022622	0.113200739310411	0.101727751982162	0.111683029437706	0.121638306893251	0.105406934986336	0.11560703501892	0.125742239050911	0.109267611748309	4.14224855406797	0.00677459712777974	0.701993821212348	-0.0493754856571665	-0.0478844305984118	-0.0506329626534106	0.0219119621353705	0.0235148277544236	0.0205601900642251	0.0583379927389166	0.0602176447528677	0.0568969089955589	0.00019087893330486	0.000206728051864097	0.000216994427426409
26	0.486333689213633	0.05	0.109272487350528	0.0996201578838884	0.118924816817169	0.0563827785609611	0.464311604804229	0.423858542971422	0.504764666637037	3.99	3.39	4.74	0.0948812622912139	0.103936730522038	0.112992198752863	0.102034809684255	0.111773012520323	0.121511215356391	0.105617688711754	0.115685647804685	0.125807591980386	0.109272487350528	4.12084372597729	-0.00910780558671915	0.682856764471589	-0.0493754856571665	-0.0478844305984118	-0.0506329626534106	0.0219119621353705	0.0235148277544236	0.0205601900642251	0.0583379927389166	0.0602176447528677	0.0568969089955589	0.00019087893330486	0.000206728051864097	0.000216994427426409
26	0.486333689213633	0.05	0.109286418394274	0.0993203887714372	0.11925244801711	0.0536934203340148	0.466354646510702	0.424659176766972	0.508050116254433	4	3.38	4.72	0.0947765448043261	0.104082248701719	0.113387952599112	0.101886860695357	0.111890696123451	0.121894531551546	0.105488850344159	0.115791019937024	0.126298116388443	0.109286418394274	4.11986161848987	-0.00600755555351931	0.686356315987085	-0.0493754856571665	-0.0478844305984118	-0.0506329626534106	0.0219119621353705	0.0235148277544236	0.0205601900642251	0.0583379927389166	0.0602176447528677	0.0568969089955589	0.00019087893330486	0.000206728051864097	0.000216994427426409
26	0.486333689213633	0.05	0.109301802006895	0.099195331844568	0.119408272169221	0.0526453366122143	0.469282604335534	0.426886303137092	0.511678905533975	4.01	3.39	4.73	0.0949419376281009	0.104371115735865	0.113800293843629	0.102023550024596	0.112156039927389	0.122288529830181	0.105768101201102	0.116212523171134	0.126651831649622	0.109301802006895	4.13035665107416	-0.000250142030064552	0.693905792440419	-0.0493754856571665	-0.0478844305984118	-0.0506329626534106	0.0219119621353705	0.0235148277544236	0.0205601900642251	0.0583379927389166	0.0602176447528677	0.0568969089955589	0.00019087893330486	0.000206728051864097	0.000216994427426409
26	0.486333689213633	0.05	0.109307832351817	0.0994782058110346	0.119137458892599	0.055089969933671	0.466411249150195	0.425273062329776	0.507549435970614	4	3.37	4.74	0.0948504510057505	0.104025674924471	0.113200898843191	0.101958465790715	0.111821273443388	0.121684081096061	0.105498671256305	0.115785387039068	0.125968707548145	0.109307832351817	4.12872960457312	0.00140130330887517	0.694623557761443	-0.0493754856571665	-0.0478844305984118	-0.0506329626534106	0.0219119621353705	0.0235148277544236	0.0205601900642251	0.0583379927389166	0.0602176447528677	0.0568969089955589	0.00019087893330486	0.000206728051864097	0.000216994427426409
26	0.486333689213633	0.05	0.109318903987573	0.0991672752970582	0.119470532678087	0.052425162967282	0.469474109256377	0.42696659788888	0.511981620623874	4	3.4	4.71	0.0952738028615262	0.104758976357967	0.114244149854407	0.10241921990425	0.112615769648085	0.12281231939192	0.106051263217825	0.116698785471544	0.127192257906131	0.109318903987573	4.12173344503706	-0.00196776999344319	0.691118881040919	-0.0493754856571665	-0.0478844305984118	-0.0506329626534106	0.0219119621353705	0.0235148277544236	0.0205601900642251	0.0583379927389166	0.0602176447528677	0.0568969089955589	0.00019087893330486	0.000206728051864097	0.000216994427426409
26	0.486333689213633	0.05	0.109326916620973	0.0995113645298604	0.119142468712085	0.0555202022896927	0.464862262793853	0.424029169941327	0.50569535564638	3.99	3.37	4.72	0.0947648621930593	0.103890513660909	0.113016165128758	0.101890366078311	0.111702188174015	0.12151401026972	0.105532699423151	0.115663127978246	0.125907853624216	0.109326916620973	4.11549818034902	0.0061685134772327	0.697755639177651	-0.0493754856571665	-0.0478844305984118	-0.0506329626534106	0.0219119621353705	0.0235148277544236	0.0205601900642251	0.0583379927389166	0.0602176447528677	0.0568969089955589	0.00019087893330486	0.000206728051864097	0.000216994427426409
26	0.486333689213633	0.05	0.109349180327269	0.0993440274520887	0.11935433320245	0.0538639781691793	0.469063147626544	0.427195741286718	0.510930553966371	4	3.36	4.75	0.0952395552630862	0.104573527431942	0.113907499600798	0.102371793297801	0.112404761919694	0.122437730541586	0.106012162314801	0.116370056919914	0.126762498839162	0.109349180327269	4.12425226647059	-0.0023444057382818	0.690544445401807	-0.0493754856571665	-0.0478844305984118	-0.0506329626534106	0.0219119621353705	0.0235148277544236	0.0205601900642251	0.0583379927389166	0.0602176447528677	0.0568969089955589	0.00019087893330486	0.000206728051864097	0.000216994427426409
26	0.486333689213633	0.05	0.109411370648664	0.0993758851132057	0.119446856184123	0.0520650026019085	0.463338672315791	0.421233829606435	0.505443515025147	3.99	3.39	4.71	0.094131473448122	0.103540477675622	0.112949481903123	0.101208271931862	0.111324644528428	0.121441017124993	0.104776260383642	0.115365862108911	0.125864867794651	0.109411370648664	4.12319164028771	-0.00769209731870043	0.685278578213155	-0.0493754856571665	-0.0478844305984118	-0.0506329626534106	0.0219119621353705	0.0235148277544236	0.0205601900642251	0.0583379927389166	0.0602176447528677	0.0568969089955589	0.00019087893330486	0.000206728051864097	0.000216994427426409
26	0.486333689213633	0.05	0.109429717155133	0.099529836701555	0.119329597608712	0.0544465874615924	0.467113785627182	0.425656816016246	0.508570755238118	3.99	3.38	4.73	0.0951967897860551	0.104468508862835	0.113740227939615	0.102363272652431	0.112332973415935	0.122302674179439	0.105910995187446	0.116280277913211	0.126732037328697	0.109429717155133	4.12162761505663	-0.00194431238982423	0.69056154183065	-0.0493754856571665	-0.0478844305984118	-0.0506329626534106	0.0219119621353705	0.0235148277544236	0.0205601900642251	0.0583379927389166	0.0602176447528677	0.0568969089955589	0.00019087893330486	0.000206728051864097	0.000216994427426409
26	0.486333689213633	0.05	0.109437817463666	0.0996552403357104	0.119220394591622	0.057387068216495	0.477122024779022	0.435940131349013	0.51830391820903	4	3.38	4.75	0.0973764694823433	0.106575318361897	0.115774167241451	0.104692074869803	0.11458200598698	0.124471937104156	0.108386598747711	0.118569089154141	0.128924109783929	0.109437817463666	4.1380203303711	-0.00380134394295913	0.690313474936047	-0.0493754856571665	-0.0478844305984118	-0.0506329626534106	0.0219119621353705	0.0235148277544236	0.0205601900642251	0.0583379927389166	0.0602176447528677	0.0568969089955589	0.00019087893330486	0.000206728051864097	0.000216994427426409
26	0.486333689213633	0.05	0.109453729330102	0.099620180779061	0.119287277881142	0.055006496534223	0.467527563450082	0.426257816397835	0.508797310502329	3.99	3.38	4.75	0.0952642623680761	0.104487628743556	0.113710995119036	0.102427482280302	0.112344382621577	0.122261282962851	0.106013666392953	0.116310510528911	0.126488812104498	0.109453729330102	4.13025111833056	0.0110501961939864	0.704162817641021	-0.0493754856571665	-0.0478844305984118	-0.0506329626534106	0.0219119621353705	0.0235148277544236	0.0205601900642251	0.0583379927389166	0.0602176447528677	0.0568969089955589	0.00019087893330486	0.000206728051864097	0.000216994427426409
26	0.486333689213633	0.05	0.109482190797525	0.0994036871853923	0.119560694409658	0.0528292162204447	0.466877984806107	0.424776479254504	0.508979490357709	4.01	3.39	4.7	0.0946778079741822	0.104061750948224	0.113445693922266	0.101765196123797	0.111851601983852	0.121938007843906	0.105452999047145	0.115945199782254	0.126301407634695	0.109482190797525	4.12248355613584	-0.00169350348942576	0.691320198429738	-0.0493754856571665	-0.0478844305984118	-0.0506329626534106	0.0219119621353705	0.0235148277544236	0.0205601900642251	0.0583379927389166	0.0602176447528677	0.0568969089955589	0.00019087893330486	0.000206728051864097	0.000216994427426409
26	0.486333689213633	0.05	0.10954036826826	0.0997247770654939	0.119355959471027	0.0553269734890848	0.470026576092035	0.428663590114836	0.511389562069234	4	3.39	4.73	0.0956038025061489	0.104828889109304	0.114053975712459	0.102767918232816	0.112684291022096	0.122600663811376	0.106446396632236	0.116856405768885	0.126846553199539	0.10954036826826	4.13238107284816	-0.00524692101639804	0.688761041065599	-0.0493754856571665	-0.0478844305984118	-0.0506329626534106	0.0219119621353705	0.0235148277544236	0.0205601900642251	0.0583379927389166	0.0602176447528677	0.0568969089955589	0.00019087893330486	0.000206728051864097	0.000216994427426409
26	0.486333689213633	0.05	0.109563488852648	0.0995589044504534	0.119568073254843	0.0533715011294335	0.465827953754969	0.424047053561968	0.507608853947969	3.98	3.37	4.72	0.0950210008123281	0.104383317842551	0.113745634872773	0.102197275218785	0.112266662849346	0.122336050479907	0.105816469333129	0.11630421277946	0.126779589335638	0.109563488852648	4.11883884202842	-2.29252449282255e-05	0.692156249984321	-0.0493754856571665	-0.0478844305984118	-0.0506329626534106	0.0219119621353705	0.0235148277544236	0.0205601900642251	0.0583379927389166	0.0602176447528677	0.0568969089955589	0.00019087893330486	0.000206728051864097	0.000216994427426409
26	0.486333689213633	0.05	0.109566112178178	0.0996671905967623	0.119465033759595	0.0532968786236757	0.464699112558845	0.422988647894661	0.506409577223029	4.01	3.39	4.71	0.0941862250167647	0.103473829376759	0.112761433736754	0.101225260980419	0.111206977256403	0.121188693532387	0.105013627035078	0.115281105883514	0.125591554055444	0.109566112178178	4.13300061519692	-0.00607257932425568	0.688127006178627	-0.0493754856571665	-0.0478844305984118	-0.0506329626534106	0.0219119621353705	0.0235148277544236	0.0205601900642251	0.0583379927389166	0.0602176447528677	0.0568969089955589	0.00019087893330486	0.000206728051864097	0.000216994427426409
26	0.486333689213633	0.05	0.109570157550237	0.0997948100836044	0.11934550501687	0.0556712942811838	0.467083407658865	0.426114201910468	0.508052613407261	4	3.38	4.74	0.0950751805360079	0.104216285468634	0.113357390401259	0.102204654125784	0.112031229922952	0.12185780572012	0.10590597885988	0.115961666291696	0.126251964052108	0.109570157550237	4.13116565176703	-0.00390191589153456	0.689724789198073	-0.0493754856571665	-0.0478844305984118	-0.0506329626534106	0.0219119621353705	0.0235148277544236	0.0205601900642251	0.0583379927389166	0.0602176447528677	0.0568969089955589	0.00019087893330486	0.000206728051864097	0.000216994427426409
26	0.486333689213633	0.05	0.109580024571214	0.0996705777272533	0.119489471415176	0.0547300917327083	0.46895591995006	0.427449620131277	0.510462219768842	3.99	3.36	4.74	0.0955280596219537	0.104804044666829	0.114080029711704	0.102710796428404	0.112684241041301	0.122657685654198	0.106427791453075	0.116588341658098	0.127077025514154	0.109580024571214	4.1171835807777	-0.00071048558263162	0.691219336387838	-0.0493754856571665	-0.0478844305984118	-0.0506329626534106	0.0219119621353705	0.0235148277544236	0.0205601900642251	0.0583379927389166	0.0602176447528677	0.0568969089955589	0.00019087893330486	0.000206728051864097	0.000216994427426409
26	0.486333689213633	0.05	0.109583217540988	0.0996394004693769	0.1195270346126	0.0531283440073747	0.461750681448817	0.420235481737324	0.50326588116031	4.01	3.4	4.73	0.0936234243042193	0.10287251279526	0.1121216012863	0.100626637467614	0.110567575661346	0.120508513855078	0.104137242884281	0.114614628519121	0.124709519728822	0.109583217540988	4.13435286005483	-0.00927587350486351	0.684943644446606	-0.0493754856571665	-0.0478844305984118	-0.0506329626534106	0.0219119621353705	0.0235148277544236	0.0205601900642251	0.0583379927389166	0.0602176447528677	0.0568969089955589	0.00019087893330486	0.000206728051864097	0.000216994427426409
26	0.486333689213633	0.05	0.109617470077801	0.0996394769110102	0.119595463244593	0.0541694855012708	0.470463727886303	0.428596653057214	0.512330802715392	4	3.4	4.72	0.0957023225630839	0.105050917031766	0.114399511500448	0.102887943153032	0.11293845844351	0.122988973733987	0.106615424533879	0.117008248680213	0.127448392320366	0.109617470077801	4.12986191551129	0.000433410367815531	0.693837930099279	-0.0493754856571665	-0.0478844305984118	-0.0506329626534106	0.0219119621353705	0.0235148277544236	0.0205601900642251	0.0583379927389166	0.0602176447528677	0.0568969089955589	0.00019087893330486	0.000206728051864097	0.000216994427426409
26	0.486333689213633	0.05	0.109644525889016	0.0998483622170827	0.119440689560949	0.0545848571245162	0.466253960691861	0.424928767735583	0.50757915364814	4	3.39	4.74	0.0947760243454802	0.10399318682327	0.11321034930106	0.10187875542663	0.111786673049122	0.121694590671613	0.105601419936011	0.115899922910239	0.126064759361816	0.109644525889016	4.14030326276946	0.00494272601502222	0.699636074682044	-0.0493754856571665	-0.0478844305984118	-0.0506329626534106	0.0219119621353705	0.0235148277544236	0.0205601900642251	0.0583379927389166	0.0602176447528677	0.0568969089955589	0.00019087893330486	0.000206728051864097	0.000216994427426409
26	0.486333689213633	0.05	0.109699076924552	0.0999108265943765	0.119487327254727	0.055970969597589	0.468867486024319	0.427858545921348	0.509876426127289	3.99	3.37	4.71	0.0956489477203389	0.104816608400176	0.113984269080014	0.102844451421306	0.11270177924253	0.122559107063755	0.106559315339018	0.116679924368509	0.126954094564575	0.109699076924552	4.1128253836452	0.0015236754503352	0.692873998882117	-0.0493754856571665	-0.0478844305984118	-0.0506329626534106	0.0219119621353705	0.0235148277544236	0.0205601900642251	0.0583379927389166	0.0602176447528677	0.0568969089955589	0.00019087893330486	0.000206728051864097	0.000216994427426409
26	0.486333689213633	0.05	0.109722645340884	0.0997470648110418	0.119698225870725	0.0540690882080771	0.465671083816579	0.424189853893859	0.507152313739299	3.97	3.35	4.72	0.0952773347901124	0.104594438899447	0.113911543008782	0.102501081186151	0.112524590416699	0.122548099647247	0.106110501866874	0.116406372402707	0.126817384444803	0.109722645340884	4.10422707247989	0.00471413475318674	0.694841330063069	-0.0493754856571665	-0.0478844305984118	-0.0506329626534106	0.0219119621353705	0.0235148277544236	0.0205601900642251	0.0583379927389166	0.0602176447528677	0.0568969089955589	0.00019087893330486	0.000206728051864097	0.000216994427426409
26	0.486333689213633	0.05	0.109723882881823	0.0998537307319247	0.11959403503172	0.0561084280437756	0.474790478632565	0.433317409815272	0.516263547449859	4	3.39	4.74	0.0966231351186421	0.10587099325069	0.115118851382738	0.103861323406083	0.113801952874241	0.123742582342399	0.107485391829237	0.117906227412459	0.12813246477792	0.109723882881823	4.13792343695275	0.00961623147069704	0.704160050854706	-0.0493754856571665	-0.0478844305984118	-0.0506329626534106	0.0219119621353705	0.0235148277544236	0.0205601900642251	0.0583379927389166	0.0602176447528677	0.0568969089955589	0.00019087893330486	0.000206728051864097	0.000216994427426409
26	0.486333689213633	0.05	0.109743694566225	0.0996660297158591	0.119821359416592	0.0534930506009259	0.467721764905372	0.425821384258036	0.509622145552707	4	3.39	4.71	0.09508851117932	0.104445121628897	0.113801732078474	0.102228777597255	0.112287982824583	0.122347188051912	0.105898550274889	0.116260904331671	0.126698112626942	0.109743694566225	4.11200072943627	0.00186626502024732	0.693400153254298	-0.0493754856571665	-0.0478844305984118	-0.0506329626534106	0.0219119621353705	0.0235148277544236	0.0205601900642251	0.0583379927389166	0.0602176447528677	0.0568969089955589	0.00019087893330486	0.000206728051864097	0.000216994427426409
26	0.486333689213633	0.05	0.109748408195517	0.0998550998801573	0.119641716510877	0.0554249673516487	0.471996587665482	0.430499125776682	0.513494049554281	4	3.39	4.73	0.0961232715608005	0.105388962381948	0.114654653203095	0.10334001795007	0.113301358635104	0.123262699320138	0.10696636356999	0.117341200045848	0.127773530939124	0.109748408195517	4.12806701623091	-0.00218603816499811	0.691081995707693	-0.0493754856571665	-0.0478844305984118	-0.0506329626534106	0.0219119621353705	0.0235148277544236	0.0205601900642251	0.0583379927389166	0.0602176447528677	0.0568969089955589	0.00019087893330486	0.000206728051864097	0.000216994427426409
26	0.486333689213633	0.05	0.109775882301759	0.0998391154865628	0.119712649116955	0.0559014259517337	0.479296233899612	0.437347543012174	0.521244924787049	4.02	3.41	4.72	0.0970983590513672	0.106411659456509	0.115724959861651	0.104319762273611	0.11432571184618	0.124331661418749	0.108045420546478	0.118572514488187	0.128877439177086	0.109775882301759	4.14473860977084	0.00228477445164136	0.697797968269605	-0.0493754856571665	-0.0478844305984118	-0.0506329626534106	0.0219119621353705	0.0235148277544236	0.0205601900642251	0.0583379927389166	0.0602176447528677	0.0568969089955589	0.00019087893330486	0.000206728051864097	0.000216994427426409
26	0.486333689213633	0.05	0.109805661697011	0.0998625184651135	0.119748804928908	0.0530146417290626	0.465081260503554	0.423219284400149	0.506943236606958	3.99	3.38	4.72	0.0945682689005593	0.103922319528159	0.113276370155759	0.101677047642518	0.111734250363582	0.121791453084646	0.105320944293635	0.115622989133044	0.126058390828783	0.109805661697011	4.12647452119638	0.00556419857891792	0.698731131629966	-0.0493754856571665	-0.0478844305984118	-0.0506329626534106	0.0219119621353705	0.0235148277544236	0.0205601900642251	0.0583379927389166	0.0602176447528677	0.0568969089955589	0.00019087893330486	0.000206728051864097	0.000216994427426409
26	0.486333689213633	0.05	0.109821394013391	0.100024414005122	0.11961837402166	0.0563264631495176	0.473235396176179	0.431983013685125	0.514487778667232	4.01	3.39	4.75	0.0961864188793127	0.105371777600261	0.114557136321209	0.103374621327297	0.113246420179948	0.123118219032599	0.107106679053913	0.117217523316344	0.127536930862106	0.109821394013391	4.13825664437162	0.0019148503405454	0.696273670265179	-0.0493754856571665	-0.0478844305984118	-0.0506329626534106	0.0219119621353705	0.0235148277544236	0.0205601900642251	0.0583379927389166	0.0602176447528677	0.0568969089955589	0.00019087893330486	0.000206728051864097	0.000216994427426409
26	0.486333689213633	0.05	0.109865002372695	0.0998089702154302	0.119921034529959	0.0533377135600741	0.466758600108233	0.424880223605126	0.508636976611341	3.97	3.38	4.71	0.0953663733807168	0.104766172826043	0.114165972271369	0.102588601119116	0.112700260414858	0.122811919710599	0.106314234255827	0.116692280021698	0.127280463237406	0.109865002372695	4.10297583983971	0.00707092483759422	0.697749472045172	-0.0493754856571665	-0.0478844305984118	-0.0506329626534106	0.0219119621353705	0.0235148277544236	0.0205601900642251	0.0583379927389166	0.0602176447528677	0.0568969089955589	0.00019087893330486	0.000206728051864097	0.000216994427426409
26	0.486333689213633	0.05	0.109877311417951	0.100166375394605	0.119588247441297	0.0568386696999234	0.473624165124291	0.432535497245187	0.514712833003394	4	3.37	4.74	0.0965284033719385	0.105698109748203	0.114867816124467	0.103769400627567	0.113626964840344	0.123484529053121	0.107504651078125	0.117662186884195	0.127858075560584	0.109877311417951	4.13847698746666	-0.000770622281444369	0.693282078191153	-0.0493754856571665	-0.0478844305984118	-0.0506329626534106	0.0219119621353705	0.0235148277544236	0.0205601900642251	0.0583379927389166	0.0602176447528677	0.0568969089955589	0.00019087893330486	0.000206728051864097	0.000216994427426409
26	0.486333689213633	0.05	0.109883744846219	0.100012857559847	0.11975463213259	0.0548284166985682	0.464657004993651	0.423570222565301	0.505743787422001	3.98	3.36	4.71	0.0949279162474438	0.104136029645061	0.113344143042679	0.102098881419515	0.112002586410049	0.121906291400583	0.105779196894082	0.11593515382483	0.126332347604819	0.109883744846219	4.10237782105563	0.0005004612825015	0.69042688012256	-0.0493754856571665	-0.0478844305984118	-0.0506329626534106	0.0219119621353705	0.0235148277544236	0.0205601900642251	0.0583379927389166	0.0602176447528677	0.0568969089955589	0.00019087893330486	0.000206728051864097	0.000216994427426409
26	0.486333689213633	0.05	0.109908313213941	0.0999683275348193	0.119848298893064	0.0543950747852728	0.472858896263586	0.430871029952966	0.514846762574205	4	3.4	4.74	0.0960792977289432	0.105442110329042	0.11480492292914	0.103276953618883	0.113341169173108	0.123405384727334	0.107046184023267	0.117395696276625	0.127827677734604	0.109908313213941	4.14039423463806	0.00129402588228018	0.696200914387845	-0.0493754856571665	-0.0478844305984118	-0.0506329626534106	0.0219119621353705	0.0235148277544236	0.0205601900642251	0.0583379927389166	0.0602176447528677	0.0568969089955589	0.00019087893330486	0.000206728051864097	0.000216994427426409
26	0.486333689213633	0.05	0.109910169228369	0.100117616208781	0.119702722247956	0.0547555137559176	0.465421826663343	0.424238439614031	0.506605213712655	3.99	3.37	4.73	0.0948114483776175	0.104015368179872	0.113219287982127	0.101940432364577	0.111836405690012	0.121732379015447	0.105520608928487	0.115880985840249	0.126163161324713	0.109910169228369	4.126071538171	-0.00177142553354824	0.691360525079395	-0.0493754856571665	-0.0478844305984118	-0.0506329626534106	0.0219119621353705	0.0235148277544236	0.0205601900642251	0.0583379927389166	0.0602176447528677	0.0568969089955589	0.00019087893330486	0.000206728051864097	0.000216994427426409
26	0.486333689213633	0.05	0.109927549783333	0.100142479240591	0.119712620326074	0.0563335067324247	0.468914765282227	0.428041724362805	0.509787806201649	4	3.38	4.74	0.095435066549875	0.10454801315817	0.113660959766465	0.102582804254148	0.112378277258913	0.122173750263678	0.106289002838315	0.116425975795573	0.126558053939817	0.109927549783333	4.12331454372642	0.0032337205004294	0.695820784237997	-0.0493754856571665	-0.0478844305984118	-0.0506329626534106	0.0219119621353705	0.0235148277544236	0.0205601900642251	0.0583379927389166	0.0602176447528677	0.0568969089955589	0.00019087893330486	0.000206728051864097	0.000216994427426409
26	0.486333689213633	0.05	0.109945350353531	0.10023741559734	0.119653285109723	0.0570665434131157	0.471381765563165	0.430574294111569	0.51218923701476	4	3.39	4.76	0.09613340146443	0.10524439831086	0.114355395157291	0.103350080125168	0.113145034217656	0.122939988310143	0.106991839756245	0.1171868590347	0.127351822740456	0.109945350353531	4.13586251087998	-0.000483607430836854	0.693382205293705	-0.0493754856571665	-0.0478844305984118	-0.0506329626534106	0.0219119621353705	0.0235148277544236	0.0205601900642251	0.0583379927389166	0.0602176447528677	0.0568969089955589	0.00019087893330486	0.000206728051864097	0.000216994427426409
26	0.486333689213633	0.05	0.109951074004859	0.100200693371472	0.119701454638245	0.0568541575185737	0.473738109365719	0.432645492070073	0.514830726661365	4	3.36	4.73	0.0965071134587058	0.105673347598096	0.114839581737487	0.10374081383351	0.113594103972746	0.123447394111983	0.107352527051194	0.11770862081321	0.127781570480693	0.109951074004859	4.12609719805846	-0.00562882348816161	0.687356059794947	-0.0493754856571665	-0.0478844305984118	-0.0506329626534106	0.0219119621353705	0.0235148277544236	0.0205601900642251	0.0583379927389166	0.0602176447528677	0.0568969089955589	0.00019087893330486	0.000206728051864097	0.000216994427426409
26	0.486333689213633	0.05	0.110004072009884	0.100187913878242	0.119820230141527	0.0554197064737388	0.472101986720876	0.430593172634107	0.513610800807644	4	3.39	4.75	0.0960433825896459	0.105301882643862	0.114560382698078	0.103241586063837	0.113193986785221	0.123146387506606	0.106851213445395	0.117221628661719	0.12761402883859	0.110004072009884	4.14794167430312	-0.00834103452960962	0.686941708886292	-0.0493754856571665	-0.0478844305984118	-0.0506329626534106	0.0219119621353705	0.0235148277544236	0.0205601900642251	0.0583379927389166	0.0602176447528677	0.0568969089955589	0.00019087893330486	0.000206728051864097	0.000216994427426409
26	0.486333689213633	0.05	0.110060305537899	0.100317172632744	0.119803438443055	0.0579263954794561	0.474374595359812	0.43363255674964	0.515116633969984	3.99	3.38	4.73	0.0968995729650471	0.106003792843377	0.115108012721707	0.104184153608859	0.113972797802728	0.123761441996598	0.107788924705214	0.118124220557002	0.128141469921684	0.110060305537899	4.12688526964657	-0.00514152873541236	0.687721670362851	-0.0493754856571665	-0.0478844305984118	-0.0506329626534106	0.0219119621353705	0.0235148277544236	0.0205601900642251	0.0583379927389166	0.0602176447528677	0.0568969089955589	0.00019087893330486	0.000206728051864097	0.000216994427426409
26	0.486333689213633	0.05	0.110061418805645	0.100280854121123	0.119841983490166	0.0550924571476835	0.467478368401759	0.42624704504454	0.508709691758979	4	3.37	4.75	0.0950812302678602	0.104278537313043	0.113475844358225	0.10220822406565	0.1120949326897	0.121981641313751	0.128558190003575	0.116050749582064	0.126322589906158	0.110061418805645	4.13862471132026	-0.00139979031832143	0.692864813572969	-0.0493754856571665	-0.0478844305984118	-0.0506329626534106	0.0219119621353705	0.0235148277544236	0.0205601900642251	0.0583379927389166	0.0602176447528677	0.0568969089955589	0.00019087893330486	0.000206728051864097	0.000216994427426409
26	0.486333689213633	0.05	0.110076907771201	0.100269993930974	0.119883821611428	0.0558703258255194	0.46897302717794	0.427915739576168	0.510030314779712	4	3.37	4.74	0.0954662029148646	0.104625911209789	0.113785619504714	0.102623637921514	0.112470081571979	0.122316525222444	0.106315489446908	0.116537227300614	0.126625838250782	0.110076907771201	4.12534265313371	0.00293661841184627	0.695594675397106	-0.0493754856571665	-0.0478844305984118	-0.0506329626534106	0.0219119621353705	0.0235148277544236	0.0205601900642251	0.0583379927389166	0.0602176447528677	0.0568969089955589	0.00019087893330486	0.000206728051864097	0.000216994427426409
26	0.486333689213633	0.05	0.110091008499739	0.100268382759639	0.119913634239839	0.0550577532930138	0.467647935973855	0.426387902117356	0.508907969830353	4.01	3.38	4.73	0.0949153529884999	0.104099972576344	0.113284592164189	0.102005434531466	0.111876135978236	0.121746837425006	0.105638922978851	0.116006654285229	0.126078170785513	0.110091008499739	4.13194677276694	-0.00166753868099198	0.691784459606133	-0.0493754856571665	-0.0478844305984118	-0.0506329626534106	0.0219119621353705	0.0235148277544236	0.0205601900642251	0.0583379927389166	0.0602176447528677	0.0568969089955589	0.00019087893330486	0.000206728051864097	0.000216994427426409
26	0.486333689213633	0.05	0.110102470699177	0.10003437466285	0.120170566735505	0.052966043250087	0.465122909530868	0.42323690752082	0.507008911540916	3.99	3.36	4.7	0.0947127610342148	0.104086090317558	0.1134594196009	0.101849941487826	0.11192960793013	0.122009274372435	0.105474250696716	0.115917104063556	0.126384620123236	0.110102470699177	4.10018089345994	-0.0134848450975916	0.676842183868066	-0.0493754856571665	-0.0478844305984118	-0.0506329626534106	0.0219119621353705	0.0235148277544236	0.0205601900642251	0.0583379927389166	0.0602176447528677	0.0568969089955589	0.00019087893330486	0.000206728051864097	0.000216994427426409
26	0.486333689213633	0.05	0.110124665665927	0.10035497504236	0.119894356289493	0.0569698086711541	0.473676732540355	0.432633681452566	0.514719783628144	4	3.38	4.72	0.096583060806043	0.10574569346462	0.114908326123196	0.103832233624	0.113682580122407	0.123532926620814	0.107627946312284	0.117591656111472	0.128018182445339	0.110124665665927	4.13040449664951	0.00411261901093866	0.697617195327305	-0.0493754856571665	-0.0478844305984118	-0.0506329626534106	0.0219119621353705	0.0235148277544236	0.0205601900642251	0.0583379927389166	0.0602176447528677	0.0568969089955589	0.00019087893330486	0.000206728051864097	0.000216994427426409
26	0.486333689213633	0.05	0.110130594285898	0.100357102879331	0.119904085692464	0.0567622593521006	0.471745848554306	0.430790936027681	0.512700761080932	4.02	3.39	4.77	0.0955948991210406	0.104683021465477	0.113771143809913	0.102698580368044	0.112462043393439	0.122225506418835	0.107848205427652	0.116366375366852	0.126449374683746	0.110130594285898	4.14333840739229	-0.00565953811287659	0.689248018139013	-0.0493754856571665	-0.0478844305984118	-0.0506329626534106	0.0219119621353705	0.0235148277544236	0.0205601900642251	0.0583379927389166	0.0602176447528677	0.0568969089955589	0.00019087893330486	0.000206728051864097	0.000216994427426409
26	0.486333689213633	0.05	0.110137528070006	0.100097575441942	0.120177480698069	0.0549469348692356	0.475687381180683	0.433673271903238	0.517701490458128	4	3.39	4.72	0.0967915894441608	0.106168723520692	0.115545857597223	0.104053482848865	0.114134146524367	0.124214810199868	0.116714970116696	0.118121924541768	0.128597924906353	0.110137528070006	4.12236114243117	0.00509878115484578	0.697804601190787	-0.0493754856571665	-0.0478844305984118	-0.0506329626534106	0.0219119621353705	0.0235148277544236	0.0205601900642251	0.0583379927389166	0.0602176447528677	0.0568969089955589	0.00019087893330486	0.000206728051864097	0.000216994427426409
26	0.486333689213633	0.05	0.11013778001786	0.100115306861979	0.120160253173741	0.0531017492061686	0.466940909594799	0.424947964283592	0.508933854906005	3.99	3.39	4.72	0.0950352462347601	0.104426537011976	0.113817827789192	0.102189192452774	0.112287429250544	0.122385666048313	0.105812350139115	0.116382233927652	0.126733207261588	0.11013778001786	4.1239993074253	0.000223118929932609	0.692897707026912	-0.0493754856571665	-0.0478844305984118	-0.0506329626534106	0.0219119621353705	0.0235148277544236	0.0205601900642251	0.0583379927389166	0.0602176447528677	0.0568969089955589	0.00019087893330486	0.000206728051864097	0.000216994427426409
26	0.486333689213633	0.05	0.110146491484314	0.100248493519349	0.120044489449279	0.0546712231503042	0.469228988827951	0.427674872925607	0.510783104730295	4.01	3.39	4.75	0.0952720987788482	0.104529008841938	0.113785918905028	0.102397551769363	0.112346791258774	0.122296030748185	0.105986861868577	0.116270900148629	0.12655341642967	0.110146491484314	4.13437259806862	-0.0105675497693257	0.683479327272197	-0.0493754856571665	-0.0478844305984118	-0.0506329626534106	0.0219119621353705	0.0235148277544236	0.0205601900642251	0.0583379927389166	0.0602176447528677	0.0568969089955589	0.00019087893330486	0.000206728051864097	0.000216994427426409
26	0.486333689213633	0.05	0.110170128790564	0.100285982698399	0.120054274882729	0.0564593292192231	0.476079331286371	0.434630818664857	0.517527843907884	4	3.38	4.74	0.0970465314688927	0.106301361572333	0.115556191675774	0.104332684256551	0.114282357391853	0.124232030527155	0.108055467369559	0.118425421742449	0.128465502069867	0.110170128790564	4.12941173163501	-0.00566315120623052	0.68777119061835	-0.0493754856571665	-0.0478844305984118	-0.0506329626534106	0.0219119621353705	0.0235148277544236	0.0205601900642251	0.0583379927389166	0.0602176447528677	0.0568969089955589	0.00019087893330486	0.000206728051864097	0.000216994427426409
26	0.486333689213633	0.05	0.110185124301396	0.10036901705026	0.120001231552531	0.0554409992203265	0.472525117477783	0.430987547348929	0.514062687606636	4.02	3.4	4.75	0.095691491346155	0.104914013103396	0.114136534860637	0.102808900655257	0.112717381647588	0.122625862639919	0.106460781162423	0.116910826074309	0.126853295848815	0.110185124301396	4.14902588861586	0.00786164276578769	0.703794578706552	-0.0493754856571665	-0.0478844305984118	-0.0506329626534106	0.0219119621353705	0.0235148277544236	0.0205601900642251	0.0583379927389166	0.0602176447528677	0.0568969089955589	0.00019087893330486	0.000206728051864097	0.000216994427426409
26	0.486333689213633	0.05	0.110197427248195	0.10038328689524	0.12001156760115	0.0555114231208546	0.469669477193045	0.428410668944105	0.510928285441986	3.99	3.39	4.71	0.0957178693323032	0.104936139331302	0.114154409330302	0.102911767240216	0.112822857646972	0.122733948053727	0.106707976105667	0.116911530509845	0.127240389749841	0.110197427248195	4.12505663856266	-0.00124026081562667	0.691911631642714	-0.0493754856571665	-0.0478844305984118	-0.0506329626534106	0.0219119621353705	0.0235148277544236	0.0205601900642251	0.0583379927389166	0.0602176447528677	0.0568969089955589	0.00019087893330486	0.000206728051864097	0.000216994427426409
26	0.486333689213633	0.05	0.110208442906305	0.100358772209347	0.120058113603262	0.0559796812439618	0.473312344455502	0.431918052378276	0.514706636532728	4	3.38	4.72	0.0962729276303754	0.105499561394623	0.11472619515887	0.103480138752008	0.113397499381197	0.123314860010387	0.107256880541854	0.117438181246403	0.127718710122446	0.110208442906305	4.12521572627998	-0.000947478170860665	0.691923778828347	-0.0493754856571665	-0.0478844305984118	-0.0506329626534106	0.0219119621353705	0.0235148277544236	0.0205601900642251	0.0583379927389166	0.0602176447528677	0.0568969089955589	0.00019087893330486	0.000206728051864097	0.000216994427426409
26	0.486333689213633	0.05	0.110239399458761	0.100243423146908	0.120235375770613	0.0540726141026558	0.467879823321372	0.426203278978588	0.509556367664156	3.98	3.38	4.72	0.0955444023784104	0.104887269312638	0.114230136246866	0.102765236875958	0.112814197460733	0.122863158045507	0.106486734272012	0.116935820690196	0.12717788153986	0.110239399458761	4.11410965113244	-0.00481775614967406	0.68717342706819	-0.0493754856571665	-0.0478844305984118	-0.0506329626534106	0.0219119621353705	0.0235148277544236	0.0205601900642251	0.0583379927389166	0.0602176447528677	0.0568969089955589	0.00019087893330486	0.000206728051864097	0.000216994427426409
26	0.486333689213633	0.05	0.110259228778289	0.100489054991946	0.120029402564632	0.0561391242145361	0.467185908142194	0.426388922278468	0.50798289400592	3.99	3.36	4.75	0.0952617384033723	0.104376402485706	0.113491066568039	0.102420803985645	0.112220449037457	0.12202009408927	0.106036701727205	0.116232399590263	0.126243265123139	0.110259228778289	4.1212403666591	-0.00476628877551579	0.687366077307882	-0.0493754856571665	-0.0478844305984118	-0.0506329626534106	0.0219119621353705	0.0235148277544236	0.0205601900642251	0.0583379927389166	0.0602176447528677	0.0568969089955589	0.00019087893330486	0.000206728051864097	0.000216994427426409
26	0.486333689213633	0.05	0.110294010139537	0.100342679664325	0.120245340614748	0.0548160642669641	0.472607475722764	0.430812700337619	0.514402251107909	4	3.39	4.74	0.0962237040253664	0.105558730809199	0.114893757593031	0.103451778412859	0.113488028130127	0.123524277847396	0.107017794427861	0.117543373327413	0.128038375974825	0.110294010139537	4.13010680026991	0.000192644697464822	0.69390872605547	-0.0493754856571665	-0.0478844305984118	-0.0506329626534106	0.0219119621353705	0.0235148277544236	0.0205601900642251	0.0583379927389166	0.0602176447528677	0.0568969089955589	0.00019087893330486	0.000206728051864097	0.000216994427426409
26	0.486333689213633	0.05	0.110294646832564	0.100463593308984	0.120125700356145	0.0541129121934628	0.464076569647689	0.422755076611338	0.505398062684041	4.01	3.38	4.74	0.0942183548430954	0.103427571500533	0.112636788157971	0.101270243002816	0.111168734759729	0.121067226516642	0.104881666324019	0.115008086045782	0.125272286475314	0.110294646832564	4.12905254026783	0.00587302805844174	0.69923399283378	-0.0493754856571665	-0.0478844305984118	-0.0506329626534106	0.0219119621353705	0.0235148277544236	0.0205601900642251	0.0583379927389166	0.0602176447528677	0.0568969089955589	0.00019087893330486	0.000206728051864097	0.000216994427426409
26	0.486333689213633	0.05	0.110311044869262	0.100325147585682	0.120296942152842	0.0545502952141384	0.474079278413553	0.432046431734242	0.516112125092864	4.03	3.42	4.74	0.095812671330926	0.105134075300917	0.114455479270908	0.102925021766037	0.112938370660023	0.122951719554008	0.1065279167585	0.117084734616231	0.127348963932218	0.110311044869262	4.14812890724304	0.000974999133134217	0.697122971511	-0.0493754856571665	-0.0478844305984118	-0.0506329626534106	0.0219119621353705	0.0235148277544236	0.0205601900642251	0.0583379927389166	0.0602176447528677	0.0568969089955589	0.00019087893330486	0.000206728051864097	0.000216994427426409
26	0.486333689213633	0.05	0.110317569327856	0.100476361508461	0.120158777147252	0.0543443184777814	0.465543805883667	0.42418507866114	0.506902533106193	4.02	3.39	4.74	0.0943169312519408	0.103512983702506	0.112709036153071	0.101348922217044	0.111230605093542	0.12111228797004	0.104944532989799	0.11519331874166	0.125489765675775	0.110317569327856	4.14210179109805	0.00303292170152108	0.697866000766943	-0.0493754856571665	-0.0478844305984118	-0.0506329626534106	0.0219119621353705	0.0235148277544236	0.0205601900642251	0.0583379927389166	0.0602176447528677	0.0568969089955589	0.00019087893330486	0.000206728051864097	0.000216994427426409
26	0.486333689213633	0.05	0.110324323891037	0.100503473568677	0.120145174213397	0.055575516009095	0.471656635064857	0.430248565614705	0.513064704515009	4.01	3.39	4.75	0.0958457319385291	0.10507013625221	0.114294540565891	0.103014124250753	0.112928430426829	0.122842736602905	0.106945738149807	0.117022294942217	0.127169958734885	0.110324323891037	4.14556001527607	-0.0102696568419532	0.684809860646474	-0.0493754856571665	-0.0478844305984118	-0.0506329626534106	0.0219119621353705	0.0235148277544236	0.0205601900642251	0.0583379927389166	0.0602176447528677	0.0568969089955589	0.00019087893330486	0.000206728051864097	0.000216994427426409
26	0.486333689213633	0.05	0.110375860439622	0.100541051958225	0.120210668921018	0.0562453020840925	0.471909889475497	0.43074161324111	0.513078165709883	3.99	3.37	4.72	0.0962820000042057	0.105484184912107	0.114686369820008	0.103523698052293	0.113418010714944	0.123312323377594	0.107213943661547	0.117444209234691	0.127641286697167	0.110375860439622	4.11837069102613	0.00442153266260796	0.696358605775838	-0.0493754856571665	-0.0478844305984118	-0.0506329626534106	0.0219119621353705	0.0235148277544236	0.0205601900642251	0.0583379927389166	0.0602176447528677	0.0568969089955589	0.00019087893330486	0.000206728051864097	0.000216994427426409
26	0.486333689213633	0.05	0.110402342912848	0.100449725453654	0.120354960372042	0.0549387833360212	0.473139754649703	0.431347378895586	0.51493213040382	3.99	3.38	4.72	0.0963813338114826	0.105719526450199	0.115057719088916	0.103626008979033	0.113666123552674	0.123706238126314	0.107302305081225	0.117910406677095	0.12801780066352	0.110402342912848	4.11959239172592	0.0052911885969664	0.697892754133618	-0.0493754856571665	-0.0478844305984118	-0.0506329626534106	0.0219119621353705	0.0235148277544236	0.0205601900642251	0.0583379927389166	0.0602176447528677	0.0568969089955589	0.00019087893330486	0.000206728051864097	0.000216994427426409
26	0.486333689213633	0.05	0.110415818313514	0.100667548170455	0.120164088456573	0.0568588917528883	0.472101054939761	0.431152245369977	0.513049864509545	3.99	3.37	4.73	0.0964808464281039	0.105644142804134	0.114807439180164	0.103750860470323	0.11360462853885	0.123458396607378	0.107266186789457	0.117647272288741	0.129482605287594	0.110415818313514	4.12843586008466	0.00270492104948811	0.695545467062033	-0.0493754856571665	-0.0478844305984118	-0.0506329626534106	0.0219119621353705	0.0235148277544236	0.0205601900642251	0.0583379927389166	0.0602176447528677	0.0568969089955589	0.00019087893330486	0.000206728051864097	0.000216994427426409
26	0.486333689213633	0.05	0.110437065271601	0.100602754293651	0.120271376249552	0.0556613307233406	0.464629326560267	0.423871512804538	0.505387140315995	4	3.37	4.76	0.0946528959353617	0.103754345283652	0.112855794631943	0.10176042714923	0.111545308680922	0.121330190212615	0.105247120084255	0.115550748692476	0.125575167179304	0.110437065271601	4.12197745677853	-0.00182811812754002	0.690616718588324	-0.0493754856571665	-0.0478844305984118	-0.0506329626534106	0.0219119621353705	0.0235148277544236	0.0205601900642251	0.0583379927389166	0.0602176447528677	0.0568969089955589	0.00019087893330486	0.000206728051864097	0.000216994427426409
26	0.486333689213633	0.05	0.110446570068999	0.100593753647777	0.12029938649022	0.0562869857370755	0.477056957647818	0.435455995209222	0.518657920086415	4.01	3.38	4.73	0.0969632427249788	0.10622655351391	0.115489864302841	0.104209935705975	0.114165553882617	0.124121172059259	0.107919751434383	0.118254232657659	0.128560286803918	0.110446570068999	4.13414801881071	0.00697882473555442	0.700879282043121	-0.0493754856571665	-0.0478844305984118	-0.0506329626534106	0.0219119621353705	0.0235148277544236	0.0205601900642251	0.0583379927389166	0.0602176447528677	0.0568969089955589	0.00019087893330486	0.000206728051864097	0.000216994427426409
26	0.486333689213633	0.05	0.110455230104112	0.100496867681684	0.12041359252654	0.0538347755563316	0.468141921975186	0.426344765291064	0.509939078659307	4	3.38	4.74	0.0951126342540495	0.104437101211776	0.113761568169502	0.102243176592659	0.112266693754898	0.122290210917137	0.105786901756026	0.1163137312874	0.126708131757342	0.110455230104112	4.12852570926395	-0.00636523834306358	0.687082418311739	-0.0493754856571665	-0.0478844305984118	-0.0506329626534106	0.0219119621353705	0.0235148277544236	0.0205601900642251	0.0583379927389166	0.0602176447528677	0.0568969089955589	0.00019087893330486	0.000206728051864097	0.000216994427426409
26	0.486333689213633	0.05	0.110476618269397	0.100439441302479	0.120513795236314	0.0527784870650113	0.464418373507592	0.422517423550796	0.506319323464388	4	3.37	4.72	0.0943325704045686	0.10368750842961	0.113042446454651	0.101413813919831	0.111470997139098	0.121528180358364	0.104974099308811	0.115490267919722	0.125864905939366	0.110476618269397	4.11556966736697	0.0100831063843357	0.702066112388262	-0.0493754856571665	-0.0478844305984118	-0.0506329626534106	0.0219119621353705	0.0235148277544236	0.0205601900642251	0.0583379927389166	0.0602176447528677	0.0568969089955589	0.00019087893330486	0.000206728051864097	0.000216994427426409
26	0.486333689213633	0.05	0.110478193699433	0.100592891338781	0.120363496060085	0.0558441262807679	0.476458335225841	0.434735367086725	0.518181303364957	4.02	3.4	4.75	0.096481745875162	0.105741413051844	0.115001080228526	0.103652757417023	0.113600649911307	0.123548542405592	0.107396815702919	0.117569742619605	0.127918183449413	0.110478193699433	4.14944909916975	0.00740904740587419	0.70323720296391	-0.0493754856571665	-0.0478844305984118	-0.0506329626534106	0.0219119621353705	0.0235148277544236	0.0205601900642251	0.0583379927389166	0.0602176447528677	0.0568969089955589	0.00019087893330486	0.000206728051864097	0.000216994427426409
26	0.486333689213633	0.05	0.11057668731938	0.100660140333198	0.120493234305563	0.0546165071832252	0.467714539112727	0.426272598479458	0.509156479745995	3.97	3.37	4.74	0.095710027086223	0.105014892739479	0.114319758392735	0.102962180073976	0.112972095253413	0.12298201043285	0.106667836726387	0.116809864807874	0.12722802967699	0.11057668731938	4.11975220373816	0.00330322804816461	0.695240425763172	-0.0493754856571665	-0.0478844305984118	-0.0506329626534106	0.0219119621353705	0.0235148277544236	0.0205601900642251	0.0583379927389166	0.0602176447528677	0.0568969089955589	0.00019087893330486	0.000206728051864097	0.000216994427426409
26	0.486333689213633	0.05	0.110611492341928	0.100591092247362	0.120631892436493	0.0541089186060347	0.468529576189887	0.426809958773875	0.510249193605899	3.98	3.37	4.72	0.0955685601826503	0.104910150475607	0.114251740768564	0.102777250722789	0.112823472679611	0.122869694636432	0.106376381300775	0.11694543621561	0.127258318691384	0.110611492341928	4.11082000070858	0.00663102804342875	0.698106213040659	-0.0493754856571665	-0.0478844305984118	-0.0506329626534106	0.0219119621353705	0.0235148277544236	0.0205601900642251	0.0583379927389166	0.0602176447528677	0.0568969089955589	0.00019087893330486	0.000206728051864097	0.000216994427426409
26	0.486333689213633	0.05	0.110614787882322	0.100804116183768	0.120425459580876	0.0582139969605445	0.48185461578927	0.440578806442549	0.52313042513599	4.01	3.39	4.74	0.0979865383128667	0.107166448047073	0.116346357781279	0.105295158570871	0.115159779444028	0.125024400317186	0.109057944394863	0.119356834988867	0.129542989513669	0.110614787882322	4.13612386349463	0.00275644774497482	0.697065175003633	-0.0493754856571665	-0.0478844305984118	-0.0506329626534106	0.0219119621353705	0.0235148277544236	0.0205601900642251	0.0583379927389166	0.0602176447528677	0.0568969089955589	0.00019087893330486	0.000206728051864097	0.000216994427426409
26	0.486333689213633	0.05	0.110628174944663	0.100824660949551	0.120431688939776	0.0564839187050025	0.472096615726233	0.431004330047513	0.513188901404953	3.98	3.37	4.74	0.0965946354322899	0.105804042571605	0.115013449710921	0.103891585695983	0.113796689708659	0.123701793721335	0.107600383577272	0.117870892855444	0.12803487056523	0.110628174944663	4.12191555995374	-0.00394269992348922	0.688284460513881	-0.0493754856571665	-0.0478844305984118	-0.0506329626534106	0.0219119621353705	0.0235148277544236	0.0205601900642251	0.0583379927389166	0.0602176447528677	0.0568969089955589	0.00019087893330486	0.000206728051864097	0.000216994427426409
26	0.486333689213633	0.05	0.110632265510932	0.100663834520056	0.120600696501809	0.0553206101760259	0.475755183615106	0.433885523435058	0.517624843795154	4.02	3.4	4.75	0.0962943974143573	0.105586741775289	0.114879086136221	0.103451639928499	0.113434653361588	0.123417666794676	0.107099859764169	0.117537704203176	0.127741413575677	0.110632265510932	4.14418837097534	0.00311183195809651	0.698318614038607	-0.0493754856571665	-0.0478844305984118	-0.0506329626534106	0.0219119621353705	0.0235148277544236	0.0205601900642251	0.0583379927389166	0.0602176447528677	0.0568969089955589	0.00019087893330486	0.000206728051864097	0.000216994427426409
26	0.486333689213633	0.05	0.110638045800976	0.100844015820285	0.120432075781667	0.0558017967757993	0.467202490570541	0.426273615296661	0.508131365844422	3.99	3.37	4.73	0.0953983885027094	0.104558112689812	0.113717836876915	0.10258799242123	0.112438030039636	0.122288067658043	0.106325640873117	0.116458426646568	0.126527611652455	0.110638045800976	4.11462961514199	0.00254126700393359	0.694187420244756	-0.0493754856571665	-0.0478844305984118	-0.0506329626534106	0.0219119621353705	0.0235148277544236	0.0205601900642251	0.0583379927389166	0.0602176447528677	0.0568969089955589	0.00019087893330486	0.000206728051864097	0.000216994427426409
26	0.486333689213633	0.05	0.110639429895101	0.10049839024114	0.120780469549062	0.053439601439209	0.469584768445713	0.427495272024987	0.51167426486644	3.98	3.38	4.7	0.0957774361849254	0.105207304352581	0.114637172520237	0.103008808551712	0.113150649087874	0.123292489624036	0.106648971113805	0.11708979853247	0.12767108943226	0.110639429895101	4.10516384035544	0.00370459664065094	0.694463380832575	-0.0493754856571665	-0.0478844305984118	-0.0506329626534106	0.0219119621353705	0.0235148277544236	0.0205601900642251	0.0583379927389166	0.0602176447528677	0.0568969089955589	0.00019087893330486	0.000206728051864097	0.000216994427426409
26	0.486333689213633	0.05	0.110655783310932	0.100609810106503	0.120701756515362	0.0550464735360161	0.476540399411716	0.434491235344071	0.518589563479361	4	3.38	4.74	0.0970344895525426	0.106425286971469	0.115816084390394	0.104322119564714	0.11441819875947	0.124514277954226	0.108097293137689	0.118531733146335	0.128986215794612	0.110655783310932	4.12200047435708	-0.00348849675730258	0.689090848130948	-0.0493754856571665	-0.0478844305984118	-0.0506329626534106	0.0219119621353705	0.0235148277544236	0.0205601900642251	0.0583379927389166	0.0602176447528677	0.0568969089955589	0.00019087893330486	0.000206728051864097	0.000216994427426409
26	0.486333689213633	0.05	0.11068445464337	0.100892697043956	0.120476212242784	0.0563911751115345	0.469948600901832	0.429007647363212	0.510889554440452	4.01	3.37	4.74	0.0954255684719664	0.104532198130481	0.113638827788995	0.102544720784457	0.112330743656243	0.122116766528028	0.10623859863058	0.116265660450063	0.126488385836637	0.11068445464337	4.12697350510958	-0.00319070972420929	0.689914940146909	-0.0493754856571665	-0.0478844305984118	-0.0506329626534106	0.0219119621353705	0.0235148277544236	0.0205601900642251	0.0583379927389166	0.0602176447528677	0.0568969089955589	0.00019087893330486	0.000206728051864097	0.000216994427426409
26	0.486333689213633	0.05	0.110686760576588	0.100790910152348	0.120582611000828	0.057000298449988	0.476385884839075	0.435119800095936	0.517651969582213	3.98	3.36	4.73	0.0975026159856726	0.106749612360132	0.115996608734591	0.104866362015771	0.114811724604863	0.124757087193956	0.108582584434771	0.118940856200152	0.129305393813411	0.110686760576588	4.11479525215926	-0.0118917580907386	0.679750037798958	-0.0493754856571665	-0.0478844305984118	-0.0506329626534106	0.0219119621353705	0.0235148277544236	0.0205601900642251	0.0583379927389166	0.0602176447528677	0.0568969089955589	0.00019087893330486	0.000206728051864097	0.000216994427426409
26	0.486333689213633	0.05	0.110696761661293	0.100908510253453	0.120485013069134	0.057163956241381	0.476692233603681	0.435462341945332	0.517922125262029	4.03	3.39	4.77	0.096578272309424	0.105722373464256	0.114866474619087	0.103748451851126	0.113571430826609	0.123394409802091	0.107349730236456	0.117550038495472	0.127734492884156	0.110696761661293	4.15191087978787	-0.0037772770049514	0.692463090772503	-0.0493754856571665	-0.0478844305984118	-0.0506329626534106	0.0219119621353705	0.0235148277544236	0.0205601900642251	0.0583379927389166	0.0602176447528677	0.0568969089955589	0.00019087893330486	0.000206728051864097	0.000216994427426409
26	0.486333689213633	0.05	0.110711809100187	0.100840965426943	0.120582652773432	0.0543975122294198	0.466132783815838	0.42474314845969	0.507522419171985	3.99	3.37	4.73	0.0950896628232059	0.104355795742982	0.113621928662757	0.10226021868671	0.112225095526353	0.122189972365995	0.105763104120297	0.116149311227036	0.126414431094236	0.110711809100187	4.12114644558807	-1.48064093310402e-05	0.692404812654294	-0.0493754856571665	-0.0478844305984118	-0.0506329626534106	0.0219119621353705	0.0235148277544236	0.0205601900642251	0.0583379927389166	0.0602176447528677	0.0568969089955589	0.00019087893330486	0.000206728051864097	0.000216994427426409
26	0.486333689213633	0.05	0.110725243557865	0.100765369684482	0.120685117431248	0.0555186116207375	0.474814926343588	0.433106967669087	0.51652288501809	4.02	3.4	4.73	0.096320266674564	0.105595854466652	0.11487144225874	0.103504044944321	0.11347142656465	0.123438808184979	0.107236620319755	0.117501670945967	0.127795331166031	0.110725243557865	4.13535056354997	0.00410042387504762	0.698635810483976	-0.0493754856571665	-0.0478844305984118	-0.0506329626534106	0.0219119621353705	0.0235148277544236	0.0205601900642251	0.0583379927389166	0.0602176447528677	0.0568969089955589	0.00019087893330486	0.000206728051864097	0.000216994427426409
26	0.486333689213633	0.05	0.110734861069843	0.100933759005003	0.120535963134682	0.0584469216799362	0.480345323685195	0.439285950272099	0.521404697098291	4.02	3.39	4.76	0.0975344329021153	0.106650824397636	0.115767215893158	0.104788974729091	0.114583436947408	0.124377899165724	0.108569279696541	0.118650802883674	0.128783110941646	0.110734861069843	4.1434719230929	0.00655865820067508	0.701821225245604	-0.0493754856571665	-0.0478844305984118	-0.0506329626534106	0.0219119621353705	0.0235148277544236	0.0205601900642251	0.0583379927389166	0.0602176447528677	0.0568969089955589	0.00019087893330486	0.000206728051864097	0.000216994427426409
26	0.486333689213633	0.05	0.110764929420214	0.100742433383598	0.120787425456831	0.0538753551517025	0.47167621262943	0.429580269203262	0.513772156055598	4	3.4	4.74	0.0958662221055997	0.105260459577732	0.114654697049863	0.103057214622331	0.113156120432056	0.123255026241781	0.10669813863351	0.117290080246312	0.12753249828434	0.110764929420214	4.13467373872244	0.00616725778858632	0.70048215235906	-0.0493754856571665	-0.0478844305984118	-0.0506329626534106	0.0219119621353705	0.0235148277544236	0.0205601900642251	0.0583379927389166	0.0602176447528677	0.0568969089955589	0.00019087893330486	0.000206728051864097	0.000216994427426409
26	0.486333689213633	0.05	0.110803784941426	0.10092109555225	0.120686474330603	0.0559288970155402	0.474806726376176	0.433261774941679	0.516351677810672	3.99	3.38	4.72	0.0968411329166316	0.10612711288665	0.115413092856668	0.10412436315295	0.114108723326241	0.124093083499533	0.107767926900896	0.118209419284722	0.128395286423161	0.110803784941426	4.11871382390866	0.000789087091037226	0.69279348174295	-0.0493754856571665	-0.0478844305984118	-0.0506329626534106	0.0219119621353705	0.0235148277544236	0.0205601900642251	0.0583379927389166	0.0602176447528677	0.0568969089955589	0.00019087893330486	0.000206728051864097	0.000216994427426409
26	0.486333689213633	0.05	0.110881115589333	0.100842943043901	0.120919288134764	0.0544032539935086	0.472194083251045	0.430268582836617	0.514119583665473	4.01	3.39	4.74	0.0958830785852422	0.105225954666178	0.114568830747113	0.10305834876099	0.113100385330809	0.123142421900627	0.106653388636187	0.117147836578715	0.127600663634612	0.110881115589333	4.13059101796436	-0.00303549105743153	0.690887469138444	-0.0493754856571665	-0.0478844305984118	-0.0506329626534106	0.0219119621353705	0.0235148277544236	0.0205601900642251	0.0583379927389166	0.0602176447528677	0.0568969089955589	0.00019087893330486	0.000206728051864097	0.000216994427426409
26	0.486333689213633	0.05	0.110884320134768	0.101013171006506	0.12075546926303	0.0564207935903418	0.475234912959608	0.433844944832008	0.516624881087207	3.99	3.37	4.7	0.0970664861485196	0.106326888547586	0.115587290946653	0.104378518305303	0.114336508129375	0.124294497953448	0.108072327387617	0.118492639700116	0.12880966299935	0.110884320134768	4.11592181660884	0.00538750503675803	0.697168178112981	-0.0493754856571665	-0.0478844305984118	-0.0506329626534106	0.0219119621353705	0.0235148277544236	0.0205601900642251	0.0583379927389166	0.0602176447528677	0.0568969089955589	0.00019087893330486	0.000206728051864097	0.000216994427426409
26	0.486333689213633	0.05	0.11088435677227	0.101065505467412	0.120703208077127	0.0569382939988758	0.47645871533368	0.435162497968932	0.517754932698428	4.01	3.39	4.74	0.0967993315898283	0.105985431625455	0.115171531661082	0.104021557447937	0.113893035038583	0.123764512629228	0.107741694018478	0.117884012618788	0.128049594239201	0.11088435677227	4.13356233713182	0.000996779383428588	0.694891942241395	-0.0493754856571665	-0.0478844305984118	-0.0506329626534106	0.0219119621353705	0.0235148277544236	0.0205601900642251	0.0583379927389166	0.0602176447528677	0.0568969089955589	0.00019087893330486	0.000206728051864097	0.000216994427426409
26	0.486333689213633	0.05	0.110900445930883	0.101067158164107	0.120733733697659	0.0561501197485091	0.470516752252567	0.429433163087329	0.511600341417805	4.01	3.36	4.73	0.0955544666761178	0.104696099855078	0.113837733034039	0.102687481872961	0.112511525939216	0.122335570005472	0.10645495659349	0.116443702554898	0.126597931114202	0.110900445930883	4.12216074787039	-0.00525581830716939	0.687209729462575	-0.0493754856571665	-0.0478844305984118	-0.0506329626534106	0.0219119621353705	0.0235148277544236	0.0205601900642251	0.0583379927389166	0.0602176447528677	0.0568969089955589	0.00019087893330486	0.000206728051864097	0.000216994427426409
26	0.486333689213633	0.05	0.110902741389543	0.10078042530831	0.121025057470775	0.0532877949221076	0.470310718457962	0.428092766846288	0.512528670069636	4	3.36	4.7	0.0956135209017718	0.105042801916235	0.114472082930699	0.102795426767369	0.112932977992859	0.12307052921835	0.106485516637804	0.117055259938206	0.127372330250728	0.110902741389543	4.11114160707706	0.00197026751092663	0.693389516109371	-0.0493754856571665	-0.0478844305984118	-0.0506329626534106	0.0219119621353705	0.0235148277544236	0.0205601900642251	0.0583379927389166	0.0602176447528677	0.0568969089955589	0.00019087893330486	0.000206728051864097	0.000216994427426409
26	0.486333689213633	0.05	0.110914204399047	0.101033024940536	0.120795383857559	0.0565117872944519	0.47635478827606	0.434902699379431	0.517806877172689	4.01	3.38	4.76	0.0968681716351379	0.106101013987239	0.115333856339341	0.104111251366171	0.114034456839322	0.123957662312472	0.107841253645893	0.118195630563878	0.128253506861506	0.110914204399047	4.13571140548387	-0.00538086792907884	0.688857157014305	-0.0493754856571665	-0.0478844305984118	-0.0506329626534106	0.0219119621353705	0.0235148277544236	0.0205601900642251	0.0583379927389166	0.0602176447528677	0.0568969089955589	0.00019087893330486	0.000206728051864097	0.000216994427426409
26	0.486333689213633	0.05	0.110921736644547	0.100921721702061	0.120921751587033	0.0554879238537442	0.476836671039382	0.434938859879858	0.518734482198906	4	3.37	4.75	0.0970699209521599	0.106420700090283	0.115771479228406	0.104352181970636	0.114404463837328	0.12445674570402	0.108097297370841	0.118643004017395	0.128809037975316	0.110921736644547	4.1252377942674	0.000354445013456745	0.693569083085264	-0.0493754856571665	-0.0478844305984118	-0.0506329626534106	0.0219119621353705	0.0235148277544236	0.0205601900642251	0.0583379927389166	0.0602176447528677	0.0568969089955589	0.00019087893330486	0.000206728051864097	0.000216994427426409
26	0.486333689213633	0.05	0.110942489815108	0.101109151202491	0.120775828427724	0.0571291856831308	0.476743448381658	0.43549582019342	0.517991076569896	3.99	3.38	4.71	0.0973229824536666	0.106540848638091	0.115758714822516	0.10464027139106	0.114551188574922	0.124462105758783	0.10838883553206	0.118734473455515	0.128987758523395	0.110942489815108	4.12158758853984	0.00249963707136781	0.695178964910262	-0.0493754856571665	-0.0478844305984118	-0.0506329626534106	0.0219119621353705	0.0235148277544236	0.0205601900642251	0.0583379927389166	0.0602176447528677	0.0568969089955589	0.00019087893330486	0.000206728051864097	0.000216994427426409
26	0.486333689213633	0.05	0.110973209987034	0.101113675274047	0.120832744700021	0.0571229233869022	0.479449607460188	0.437965432118029	0.520933782802347	4.01	3.39	4.74	0.0976173404655682	0.106863674927913	0.116110009390259	0.104924759402362	0.114863254081568	0.124801748760775	0.108836243201222	0.118850588769419	0.129281119305893	0.110973209987034	4.13586744792232	0.00263653736603017	0.696822952989757	-0.0493754856571665	-0.0478844305984118	-0.0506329626534106	0.0219119621353705	0.0235148277544236	0.0205601900642251	0.0583379927389166	0.0602176447528677	0.0568969089955589	0.00019087893330486	0.000206728051864097	0.000216994427426409
26	0.486333689213633	0.05	0.11100894481218	0.101162365841632	0.120855523782728	0.056206714785974	0.473359850395531	0.432050066083367	0.514669634707695	4	3.38	4.72	0.0963169975303911	0.105526195042255	0.11473539255412	0.103529327529335	0.113428120576609	0.123326913623883	0.107155308561323	0.117554771887294	0.127659427697472	0.11100894481218	4.12710348361097	-0.0094674169450655	0.683743961056314	-0.0493754856571665	-0.0478844305984118	-0.0506329626534106	0.0219119621353705	0.0235148277544236	0.0205601900642251	0.0583379927389166	0.0602176447528677	0.0568969089955589	0.00019087893330486	0.000206728051864097	0.000216994427426409
26	0.486333689213633	0.05	0.111011744217578	0.101090662842944	0.120932825592212	0.0552114784177456	0.472186864098941	0.430587788029531	0.513785940168351	4.01	3.38	4.74	0.0958504696109455	0.10511058122461	0.114370692838275	0.10301042924994	0.112962264395847	0.122914099541755	0.106705600310806	0.117026643397912	0.1272328446067	0.111011744217578	4.13321262436409	0.00615247324571205	0.700134445249406	-0.0493754856571665	-0.0478844305984118	-0.0506329626534106	0.0219119621353705	0.0235148277544236	0.0205601900642251	0.0583379927389166	0.0602176447528677	0.0568969089955589	0.00019087893330486	0.000206728051864097	0.000216994427426409
26	0.486333689213633	0.05	0.111012256238922	0.101177937781924	0.12084657469592	0.0562826886147191	0.473105137802535	0.431847118432055	0.514363157173015	4.03	3.4	4.75	0.0957430431220123	0.1048901883943	0.114037333666587	0.10284708520964	0.112672939899103	0.122498794588566	0.106533988170759	0.116766235765167	0.126852138703122	0.111012256238922	4.14246160567307	-0.00928825181813092	0.685748382224482	-0.0493754856571665	-0.0478844305984118	-0.0506329626534106	0.0219119621353705	0.0235148277544236	0.0205601900642251	0.0583379927389166	0.0602176447528677	0.0568969089955589	0.00019087893330486	0.000206728051864097	0.000216994427426409
26	0.486333689213633	0.05	0.111031094639523	0.1011364971067	0.120925692172347	0.0561027884976022	0.475969436127002	0.434391171268762	0.517547700985242	3.96	3.36	4.72	0.0977577022569635	0.107114696379338	0.116471690501712	0.105193249929959	0.115261946294372	0.125330642658785	0.109074019733816	0.119396084547043	0.129711762537874	0.111031094639523	4.1081946525714	-0.0053880024333016	0.685462326382689	-0.0493754856571665	-0.0478844305984118	-0.0506329626534106	0.0219119621353705	0.0235148277544236	0.0205601900642251	0.0583379927389166	0.0602176447528677	0.0568969089955589	0.00019087893330486	0.000206728051864097	0.000216994427426409
26	0.486333689213633	0.05	0.111034890054312	0.101212867395326	0.120856912713298	0.0581898082944641	0.479096945461018	0.438048302943295	0.520145587978742	3.99	3.38	4.73	0.0979913003770254	0.107173871869704	0.116356443362383	0.105371049505331	0.115245162733939	0.125119275962547	0.109068324609022	0.119385521592631	0.129533666980706	0.111034890054312	4.11944815745023	0.00398064857210074	0.695988490693322	-0.0493754856571665	-0.0478844305984118	-0.0506329626534106	0.0219119621353705	0.0235148277544236	0.0205601900642251	0.0583379927389166	0.0602176447528677	0.0568969089955589	0.00019087893330486	0.000206728051864097	0.000216994427426409
26	0.486333689213633	0.05	0.111038708915199	0.101130254746611	0.120947163083788	0.0551512833741922	0.474130011715323	0.432335626474161	0.515924396956485	4.02	3.4	4.76	0.0959461844692886	0.105221413135573	0.114496641801857	0.103077021773538	0.113041596732692	0.123006171691847	0.106748330274968	0.117012373985335	0.127335176790348	0.111038708915199	4.15165188296941	-0.00236077940625095	0.694098956790606	-0.0493754856571665	-0.0478844305984118	-0.0506329626534106	0.0219119621353705	0.0235148277544236	0.0205601900642251	0.0583379927389166	0.0602176447528677	0.0568969089955589	0.00019087893330486	0.000206728051864097	0.000216994427426409
26	0.486333689213633	0.05	0.111082931814549	0.101230002287082	0.120935861342016	0.0561006297184284	0.472747375452812	0.431449731620145	0.514045019285478	4.01	3.38	4.76	0.0960503447977604	0.105244122516818	0.114437900235876	0.103226227864607	0.113106869061287	0.122987510257966	0.106921419314358	0.117112470114171	0.127338145451511	0.111082931814549	4.13846222865971	-0.00207919072119985	0.692254297462233	-0.0493754856571665	-0.0478844305984118	-0.0506329626534106	0.0219119621353705	0.0235148277544236	0.0205601900642251	0.0583379927389166	0.0602176447528677	0.0568969089955589	0.00019087893330486	0.000206728051864097	0.000216994427426409
26	0.486333689213633	0.05	0.111093062119969	0.101279630108586	0.120906494131352	0.0576694780998727	0.480938060498411	0.439534762732265	0.522341358264558	4	3.37	4.73	0.098006399140286	0.107238406413997	0.116470413687708	0.105347823291455	0.115271378073875	0.125194932856295	0.109033855383785	0.119381166028276	0.129635584734433	0.111093062119969	4.1283836975276	-7.54186271439341e-05	0.692903487365801	-0.0493754856571665	-0.0478844305984118	-0.0506329626534106	0.0219119621353705	0.0235148277544236	0.0205601900642251	0.0583379927389166	0.0602176447528677	0.0568969089955589	0.00019087893330486	0.000206728051864097	0.000216994427426409
26	0.486333689213633	0.05	0.111105717772974	0.10118676725425	0.121024668291698	0.0545467265979133	0.470048873648172	0.428371929065587	0.511725818230757	3.98	3.39	4.73	0.0960043343661232	0.105344739401049	0.114685144435974	0.103256649621429	0.113302643236003	0.123348636850577	0.106995823840376	0.117346910920082	0.127626166614937	0.111105717772974	4.12604009319069	0.00366430477646664	0.696686178055243	-0.0493754856571665	-0.0478844305984118	-0.0506329626534106	0.0219119621353705	0.0235148277544236	0.0205601900642251	0.0583379927389166	0.0602176447528677	0.0568969089955589	0.00019087893330486	0.000206728051864097	0.000216994427426409
26	0.486333689213633	0.05	0.111156995270409	0.10122065020334	0.121093340337479	0.0567020722607703	0.477006276026237	0.435571381694007	0.518441170358466	3.99	3.37	4.72	0.0974152698648179	0.106682158330943	0.115949046797068	0.104748901081129	0.114713420859342	0.124677940637556	0.10841199552483	0.118850276584089	0.129057105890331	0.111156995270409	4.12021035975442	-0.00131207953722187	0.691162929521642	-0.0493754856571665	-0.0478844305984118	-0.0506329626534106	0.0219119621353705	0.0235148277544236	0.0205601900642251	0.0583379927389166	0.0602176447528677	0.0568969089955589	0.00019087893330486	0.000206728051864097	0.000216994427426409
26	0.486333689213633	0.05	0.111189972385487	0.101122203266846	0.121257741504127	0.0545522461308641	0.473390751477538	0.431419744831693	0.515361758123383	4	3.39	4.73	0.0962326528374845	0.1055947215888	0.114956790340116	0.103445651421385	0.113509442370463	0.123573233319541	0.107184568580431	0.117691722036386	0.128022265121399	0.111189972385487	4.12593827411126	0.004458357299234	0.697685621177313	-0.0493754856571665	-0.0478844305984118	-0.0506329626534106	0.0219119621353705	0.0235148277544236	0.0205601900642251	0.0583379927389166	0.0602176447528677	0.0568969089955589	0.00019087893330486	0.000206728051864097	0.000216994427426409
26	0.486333689213633	0.05	0.111213190448778	0.101333589972299	0.121092790925257	0.0550392565551505	0.47192929764241	0.430284120736846	0.513574474547973	4	3.39	4.74	0.0959079720004895	0.105190453663476	0.114472935326463	0.103087767496409	0.113065147806972	0.123042528117534	0.106818077306525	0.11703834449163	0.127418409625289	0.111213190448778	4.13738746934323	0.00470046815838553	0.699103100041318	-0.0493754856571665	-0.0478844305984118	-0.0506329626534106	0.0219119621353705	0.0235148277544236	0.0205601900642251	0.0583379927389166	0.0602176447528677	0.0568969089955589	0.00019087893330486	0.000206728051864097	0.000216994427426409
26	0.486333689213633	0.05	0.111232051904329	0.101338107880594	0.121125995928065	0.0552816147431834	0.471617587687714	0.430096570531855	0.513138604843572	4.02	3.41	4.76	0.0954597925505928	0.104675368669432	0.113890944788271	0.102555780098986	0.112456394511365	0.122357008923744	0.10616249388695	0.116512476706839	0.126788140227984	0.111232051904329	4.14848630745125	-0.00291511942563172	0.693041770098808	-0.0493754856571665	-0.0478844305984118	-0.0506329626534106	0.0219119621353705	0.0235148277544236	0.0205601900642251	0.0583379927389166	0.0602176447528677	0.0568969089955589	0.00019087893330486	0.000206728051864097	0.000216994427426409
26	0.486333689213633	0.05	0.111241075219171	0.101334903402122	0.121147247036221	0.054193956669436	0.466609135989561	0.425094998612074	0.508123273367049	3.99	3.39	4.75	0.095040213980375	0.1043216981485	0.113603182316625	0.10219105383258	0.112170878251609	0.122150702670638	0.105893403482227	0.116125007259143	0.126447243286384	0.111241075219171	4.13376538394844	0.00310628208140211	0.697056791371427	-0.0493754856571665	-0.0478844305984118	-0.0506329626534106	0.0219119621353705	0.0235148277544236	0.0205601900642251	0.0583379927389166	0.0602176447528677	0.0568969089955589	0.00019087893330486	0.000206728051864097	0.000216994427426409
26	0.486333689213633	0.05	0.111296780395837	0.101324033361827	0.121269527429847	0.0549448172500533	0.472800863274472	0.431040848257064	0.514560878291879	3.97	3.36	4.73	0.0969412136712029	0.106333053342743	0.115724893014284	0.104306810915151	0.114412242935916	0.124517674956681	0.108098237819513	0.118582355890885	0.129013562818182	0.111296780395837	4.11162573021534	0.0115232776966191	0.702813084387244	-0.0493754856571665	-0.0478844305984118	-0.0506329626534106	0.0219119621353705	0.0235148277544236	0.0205601900642251	0.0583379927389166	0.0602176447528677	0.0568969089955589	0.00019087893330486	0.000206728051864097	0.000216994427426409
26	0.486333689213633	0.05	0.111319010412705	0.101377637039218	0.121260383786193	0.0555215771620328	0.473264665127887	0.431694057604866	0.514835272650908	4	3.38	4.74	0.096323573033289	0.105599191678582	0.114874810323875	0.103547084613187	0.11351830181847	0.123489519023752	0.107258986261604	0.117531019490084	0.12795791154258	0.111319010412705	4.12841256964485	0.00222796565686017	0.695555791268746	-0.0493754856571665	-0.0478844305984118	-0.0506329626534106	0.0219119621353705	0.0235148277544236	0.0205601900642251	0.0583379927389166	0.0602176447528677	0.0568969089955589	0.00019087893330486	0.000206728051864097	0.000216994427426409
26	0.486333689213633	0.05	0.111337194089817	0.101401241497479	0.121273146682155	0.0558572007548168	0.474118789518269	0.432605839780537	0.515631739256	3.99	3.39	4.72	0.096647414671522	0.105921721439031	0.11519602820654	0.103910207720181	0.113881453675884	0.123852699631587	0.107622796695171	0.117846992892737	0.128382558652083	0.111337194089817	4.12373301994738	0.00858732523769395	0.701226304055234	-0.0493754856571665	-0.0478844305984118	-0.0506329626534106	0.0219119621353705	0.0235148277544236	0.0205601900642251	0.0583379927389166	0.0602176447528677	0.0568969089955589	0.00019087893330486	0.000206728051864097	0.000216994427426409
26	0.486333689213633	0.05	0.111356149148169	0.101503092849478	0.121209205446861	0.0563955256910466	0.475578116389722	0.434148424695356	0.517007808084088	4.01	3.38	4.74	0.0965590154120565	0.105773399275456	0.114987783138855	0.103761484327444	0.113663181675424	0.123564879023404	0.107401459655821	0.117772873904596	0.127976984166633	0.111356149148169	4.13558286700007	-0.0091680797950184	0.684861259079747	-0.0493754856571665	-0.0478844305984118	-0.0506329626534106	0.0219119621353705	0.0235148277544236	0.0205601900642251	0.0583379927389166	0.0602176447528677	0.0568969089955589	0.00019087893330486	0.000206728051864097	0.000216994427426409
26	0.486333689213633	0.05	0.111363100155778	0.101397816930076	0.121328383381479	0.0560012615344159	0.476901296425048	0.435201640389946	0.518600952460151	3.98	3.37	4.75	0.0974666056716997	0.106805550092445	0.11614449451319	0.104820842515288	0.114864446841505	0.124908051167722	0.108589730028143	0.118911175054981	0.129405507626598	0.111363100155778	4.12454969551154	-0.0067036164648591	0.686177884934827	-0.0493754856571665	-0.0478844305984118	-0.0506329626534106	0.0219119621353705	0.0235148277544236	0.0205601900642251	0.0583379927389166	0.0602176447528677	0.0568969089955589	0.00019087893330486	0.000206728051864097	0.000216994427426409
26	0.486333689213633	0.05	0.111371799379482	0.101283855959997	0.121459742798966	0.054951896430794	0.474699764241998	0.432774887067228	0.516624641416767	3.99	3.37	4.71	0.0968088184848716	0.10618713027167	0.115565442058468	0.104099162811	0.114183723503565	0.124268284196131	0.107842331488193	0.118281450151426	0.132425384994769	0.111371799379482	4.10879975312509	0.00704384632706724	0.698093789529531	-0.0493754856571665	-0.0478844305984118	-0.0506329626534106	0.0219119621353705	0.0235148277544236	0.0205601900642251	0.0583379927389166	0.0602176447528677	0.0568969089955589	0.00019087893330486	0.000206728051864097	0.000216994427426409
26	0.486333689213633	0.05	0.111378869175186	0.10153982886341	0.121217909486961	0.0565071916503131	0.471842511750585	0.430781308651117	0.512903714850053	4	3.38	4.74	0.096231649273486	0.105404255456861	0.114576861640235	0.103462183382031	0.113323989453113	0.123185795524194	0.107135732048027	0.117404997348785	0.127483893653584	0.111378869175186	4.12405420364612	-0.00698267013391659	0.685534975584949	-0.0493754856571665	-0.0478844305984118	-0.0506329626534106	0.0219119621353705	0.0235148277544236	0.0205601900642251	0.0583379927389166	0.0602176447528677	0.0568969089955589	0.00019087893330486	0.000206728051864097	0.000216994427426409
26	0.486333689213633	0.05	0.111416647458253	0.101456483238026	0.121376811678481	0.0569278167990806	0.480915036292333	0.439228508101333	0.522601564483333	4	3.39	4.73	0.0979096987506531	0.107202163474277	0.1164946281979	0.10524034902142	0.115228554921981	0.125216760822541	0.109077990613878	0.11931857731397	0.129752100818587	0.111416647458253	4.13083431962105	-0.0081268778232178	0.685514665395242	-0.0493754856571665	-0.0478844305984118	-0.0506329626534106	0.0219119621353705	0.0235148277544236	0.0205601900642251	0.0583379927389166	0.0602176447528677	0.0568969089955589	0.00019087893330486	0.000206728051864097	0.000216994427426409
26	0.486333689213633	0.05	0.111435960074276	0.101523914933024	0.121348005215527	0.0575850865481793	0.482742789070828	0.441151821276753	0.524333756864904	4	3.38	4.76	0.0983694512919454	0.107643538994368	0.116917626696791	0.105738379596367	0.115707196063366	0.125676012530365	0.109404064600676	0.119799851696371	0.130120244572129	0.111435960074276	4.13536926236842	0.00545121971919571	0.699580988007978	-0.0493754856571665	-0.0478844305984118	-0.0506329626534106	0.0219119621353705	0.0235148277544236	0.0205601900642251	0.0583379927389166	0.0602176447528677	0.0568969089955589	0.00019087893330486	0.000206728051864097	0.000216994427426409
26	0.486333689213633	0.05	0.11145673948462	0.101594962081255	0.121318516887984	0.0564925574517078	0.472847872767075	0.431693531495755	0.514002214038396	4	3.37	4.72	0.0962968649114618	0.105477067422704	0.114657269933947	0.10351506702156	0.113383397409019	0.123251727796478	0.107245980861649	0.117369804844769	0.127555916955008	0.11145673948462	4.11662779514305	0.000642547948184864	0.692805025005912	-0.0493754856571665	-0.0478844305984118	-0.0506329626534106	0.0219119621353705	0.0235148277544236	0.0205601900642251	0.0583379927389166	0.0602176447528677	0.0568969089955589	0.00019087893330486	0.000206728051864097	0.000216994427426409
26	0.486333689213633	0.05	0.111463835376015	0.101508654796405	0.121419015955625	0.0561069389157023	0.478703202187645	0.436887768091817	0.520518636283474	3.97	3.37	4.69	0.098170105768442	0.107566170130395	0.116962234492349	0.105618278992838	0.115727223456606	0.125836167920375	0.109311484004138	0.120003194053424	0.130412826867314	0.111463835376015	4.10624179212985	-0.00528284665947067	0.68548316670822	-0.0493754856571665	-0.0478844305984118	-0.0506329626534106	0.0219119621353705	0.0235148277544236	0.0205601900642251	0.0583379927389166	0.0602176447528677	0.0568969089955589	0.00019087893330486	0.000206728051864097	0.000216994427426409
26	0.486333689213633	0.05	0.111485596116441	0.101481839911406	0.121489352321476	0.0534709532160772	0.470072162194645	0.427952031445451	0.512192292943839	4.01	3.39	4.73	0.0953488057770583	0.104733278500659	0.114117751224259	0.10248185403242	0.112568379563532	0.122654905094643	0.106132007528538	0.116530796579195	0.127018929694168	0.111485596116441	4.1331826927287	-0.00238323166792797	0.691530204175251	-0.0493754856571665	-0.0478844305984118	-0.0506329626534106	0.0219119621353705	0.0235148277544236	0.0205601900642251	0.0583379927389166	0.0602176447528677	0.0568969089955589	0.00019087893330486	0.000206728051864097	0.000216994427426409
26	0.486333689213633	0.05	0.111487080837671	0.101517756658554	0.121456405016788	0.0552824204335756	0.474362227453272	0.432599895484283	0.516124559422262	4.01	3.4	4.74	0.096268041168094	0.105561566051556	0.114855090935018	0.103455431781553	0.1134428130342	0.123430194286846	0.107186093148778	0.117423183092979	0.127799411993692	0.111487080837671	4.13522529642572	-0.00297987877090063	0.69145496885139	-0.0493754856571665	-0.0478844305984118	-0.0506329626534106	0.0219119621353705	0.0235148277544236	0.0205601900642251	0.0583379927389166	0.0602176447528677	0.0568969089955589	0.00019087893330486	0.000206728051864097	0.000216994427426409
26	0.486333689213633	0.05	0.111494229966087	0.101598318875147	0.121390141057028	0.0573270686749759	0.478388612656883	0.437074478845228	0.519702746468539	4.01	3.38	4.75	0.0973114212280624	0.10650970955787	0.115707997887677	0.104582620853246	0.114468213816076	0.124353806778905	0.108331133612956	0.118651960520902	0.128986896481365	0.111494229966087	4.13423114132802	-0.00142611183416087	0.693104280092848	-0.0493754856571665	-0.0478844305984118	-0.0506329626534106	0.0219119621353705	0.0235148277544236	0.0205601900642251	0.0583379927389166	0.0602176447528677	0.0568969089955589	0.00019087893330486	0.000206728051864097	0.000216994427426409
26	0.486333689213633	0.05	0.111498727495472	0.101563388930971	0.121434066059973	0.0557347053918853	0.473421732487743	0.431921596736045	0.514921868239441	4.01	3.39	4.74	0.0962549000920581	0.105503317978019	0.114751735863981	0.103458424268123	0.113398975248276	0.123339526228429	0.107098109566073	0.117400851139025	0.127670925026177	0.111498727495472	4.133800465555	0.00295851604991725	0.696718494732636	-0.0493754856571665	-0.0478844305984118	-0.0506329626534106	0.0219119621353705	0.0235148277544236	0.0205601900642251	0.0583379927389166	0.0602176447528677	0.0568969089955589	0.00019087893330486	0.000206728051864097	0.000216994427426409
26	0.486333689213633	0.05	0.111500422285913	0.10160172734171	0.121399117230116	0.0559038382296379	0.474440441171356	0.432917685139678	0.515963197203034	4	3.41	4.73	0.09655159895551	0.105812224301884	0.115072849648258	0.103786615913627	0.11374117882446	0.123695741735293	0.107610228904266	0.117909468274229	0.12808950897188	0.111500422285913	4.13457527726003	-0.0108935616587475	0.683419471032026	-0.0493754856571665	-0.0478844305984118	-0.0506329626534106	0.0219119621353705	0.0235148277544236	0.0205601900642251	0.0583379927389166	0.0602176447528677	0.0568969089955589	0.00019087893330486	0.000206728051864097	0.000216994427426409
26	0.486333689213633	0.05	0.111516932181105	0.101605542702553	0.121428321659656	0.0546375090559622	0.46707770546635	0.425700605976539	0.508454804956162	3.99	3.37	4.73	0.0952152211612936	0.104469917122784	0.113724613084275	0.102384168975631	0.112335669834241	0.122287170692851	0.105910995187446	0.116248997454204	0.126590873635723	0.111516932181105	4.12008606825009	0.00186914984539213	0.69414399473478	-0.0493754856571665	-0.0478844305984118	-0.0506329626534106	0.0219119621353705	0.0235148277544236	0.0205601900642251	0.0583379927389166	0.0602176447528677	0.0568969089955589	0.00019087893330486	0.000206728051864097	0.000216994427426409
26	0.486333689213633	0.05	0.11153130572409	0.10151974829283	0.121542863155349	0.0553297149051968	0.477918394824776	0.435862020876327	0.519974768773224	4.02	3.39	4.72	0.0968459225228703	0.106190596153336	0.115535269783801	0.104058128858724	0.114098709065413	0.124139289272103	0.107740704410708	0.118143055296787	0.128499942545386	0.11153130572409	4.13879303698244	-0.00726797592789494	0.687457646250821	-0.0493754856571665	-0.0478844305984118	-0.0506329626534106	0.0219119621353705	0.0235148277544236	0.0205601900642251	0.0583379927389166	0.0602176447528677	0.0568969089955589	0.00019087893330486	0.000206728051864097	0.000216994427426409
26	0.486333689213633	0.05	0.11153153534829	0.101563187605288	0.121499883091292	0.056526449693846	0.477278219284989	0.435751483593491	0.518804954976486	4.01	3.38	4.75	0.0970790876060815	0.106330639841645	0.115582192077208	0.104340652522465	0.114284225550483	0.1242277985785	0.107997863100491	0.118299191704136	0.12864769834357	0.11153153534829	4.12427457810609	0.00422726940575442	0.697241891544482	-0.0493754856571665	-0.0478844305984118	-0.0506329626534106	0.0219119621353705	0.0235148277544236	0.0205601900642251	0.0583379927389166	0.0602176447528677	0.0568969089955589	0.00019087893330486	0.000206728051864097	0.000216994427426409
26	0.486333689213633	0.05	0.111536780296134	0.101676168068321	0.121397392523947	0.0563247070287432	0.477282034564425	0.435676215430398	0.518887853698452	4	3.39	4.73	0.0972028228434405	0.10648541143402	0.1157680000246	0.104491116299917	0.114469715846813	0.124448315393709	0.108149953131578	0.118491187996665	0.128892211421964	0.111536780296134	4.13483838144521	0.00286069697253134	0.697171487956382	-0.0493754856571665	-0.0478844305984118	-0.0506329626534106	0.0219119621353705	0.0235148277544236	0.0205601900642251	0.0583379927389166	0.0602176447528677	0.0568969089955589	0.00019087893330486	0.000206728051864097	0.000216994427426409
26	0.486333689213633	0.05	0.111550924714108	0.101698349814944	0.121403499613271	0.0572992025737606	0.476910692832075	0.435713570986556	0.518107814677594	3.99	3.39	4.76	0.0974166714061515	0.106627507948647	0.115838344491142	0.104746617999113	0.114650507783507	0.124554397567901	0.108418399985521	0.118695187935748	0.129013862876514	0.111550924714108	4.12958083574865	-0.0026048191170455	0.690660094491588	-0.0493754856571665	-0.0478844305984118	-0.0506329626534106	0.0219119621353705	0.0235148277544236	0.0205601900642251	0.0583379927389166	0.0602176447528677	0.0568969089955589	0.00019087893330486	0.000206728051864097	0.000216994427426409
26	0.486333689213633	0.05	0.111551731034486	0.101648919437479	0.121454542631493	0.0571834450186232	0.478901990613817	0.43748846045901	0.520315520768625	3.97	3.36	4.7	0.0981828714475775	0.10747705786592	0.116771244284263	0.105616708486979	0.11561459674485	0.12561248500272	0.109470387292095	0.119732529316389	0.130047548270886	0.111551731034486	4.10611760909162	0.0071586518374869	0.697878160077541	-0.0493754856571665	-0.0478844305984118	-0.0506329626534106	0.0219119621353705	0.0235148277544236	0.0205601900642251	0.0583379927389166	0.0602176447528677	0.0568969089955589	0.00019087893330486	0.000206728051864097	0.000216994427426409
26	0.486333689213633	0.05	0.111552465305049	0.101473748149538	0.121631182460559	0.0548229290976397	0.474285595938406	0.432345195353322	0.51622599652349	3.99	3.38	4.72	0.0967815656430595	0.106170030406741	0.115558495170422	0.104078455273663	0.114174767556923	0.124271079840183	0.107803323249604	0.118243408712579	0.128611909590007	0.111552465305049	4.11647017748432	0.00182036572754114	0.69386498967745	-0.0493754856571665	-0.0478844305984118	-0.0506329626534106	0.0219119621353705	0.0235148277544236	0.0205601900642251	0.0583379927389166	0.0602176447528677	0.0568969089955589	0.00019087893330486	0.000206728051864097	0.000216994427426409
26	0.486333689213633	0.05	0.11156542728882	0.101707160036756	0.121423694540884	0.0561706028982374	0.475366009914508	0.433867022459767	0.51686499736925	4.01	3.38	4.72	0.096620896718243	0.105862597915176	0.115104299112109	0.10384342767284	0.113775957409303	0.123708487145767	0.107538480308823	0.117824962634768	0.128058338145034	0.11156542728882	4.12731330461293	0.00171518228783219	0.694872627769013	-0.0493754856571665	-0.0478844305984118	-0.0506329626534106	0.0219119621353705	0.0235148277544236	0.0205601900642251	0.0583379927389166	0.0602176447528677	0.0568969089955589	0.00019087893330486	0.000206728051864097	0.000216994427426409
26	0.486333689213633	0.05	0.111566542764446	0.101555310219766	0.121577775309125	0.0546382705471079	0.474590639373998	0.432548300118889	0.516632978629107	4	3.39	4.72	0.0965700577088736	0.105956364687692	0.11534267166651	0.10381900857592	0.113909890862311	0.124000773148701	0.107597681389393	0.117938417020923	0.13099353430357	0.111566542764446	4.12322940142398	0.00110676275671627	0.694369207309579	-0.0493754856571665	-0.0478844305984118	-0.0506329626534106	0.0219119621353705	0.0235148277544236	0.0205601900642251	0.0583379927389166	0.0602176447528677	0.0568969089955589	0.00019087893330486	0.000206728051864097	0.000216994427426409
26	0.486333689213633	0.05	0.111570881433681	0.101652458618731	0.12148930424863	0.0562328581861508	0.47840135457391	0.43666188595048	0.520140823197341	4.01	3.39	4.73	0.0972254946933243	0.106519047933759	0.115812601174194	0.104491010148519	0.114479056689452	0.124467103230384	0.108231011987391	0.118571206980263	0.128871762384506	0.111570881433681	4.13625967732558	-0.00837542021559018	0.685893811863785	-0.0493754856571665	-0.0478844305984118	-0.0506329626534106	0.0219119621353705	0.0235148277544236	0.0205601900642251	0.0583379927389166	0.0602176447528677	0.0568969089955589	0.00019087893330486	0.000206728051864097	0.000216994427426409
26	0.486333689213633	0.05	0.111572500473173	0.101650892444364	0.121494108501983	0.0563838964446878	0.475209581026749	0.43380747000705	0.516611692046449	4	3.38	4.73	0.0968063745375456	0.106045469166213	0.115284563794881	0.104067490401249	0.113999577995462	0.123931665589675	0.10761103311581	0.118044453688253	0.128050063686118	0.111572500473173	4.12105323966994	0.00570777100627762	0.698333376002578	-0.0493754856571665	-0.0478844305984118	-0.0506329626534106	0.0219119621353705	0.0235148277544236	0.0205601900642251	0.0583379927389166	0.0602176447528677	0.0568969089955589	0.00019087893330486	0.000206728051864097	0.000216994427426409
26	0.486333689213633	0.05	0.111584378620981	0.101489638947045	0.121679118294916	0.0533974845132561	0.467452760690471	0.425536906133244	0.509368615247697	4	3.38	4.73	0.0949757190688223	0.104330932141012	0.113686145213201	0.102101385549825	0.11215848462893	0.122215583708035	0.105715001328043	0.116048415752084	0.126606910693005	0.111584378620981	4.11667904845156	-0.00272308190251377	0.689591854065072	-0.0493754856571665	-0.0478844305984118	-0.0506329626534106	0.0219119621353705	0.0235148277544236	0.0205601900642251	0.0583379927389166	0.0602176447528677	0.0568969089955589	0.00019087893330486	0.000206728051864097	0.000216994427426409
26	0.486333689213633	0.05	0.111760213633501	0.101814786795188	0.121705640471814	0.0583677945298943	0.488490088058196	0.446704460032242	0.530275716084151	4	3.4	4.74	0.0996497546649667	0.108971191887705	0.118292629110444	0.107119833816966	0.117140037174136	0.127160240531306	0.110960928974882	0.121201177402235	0.131663942330488	0.111760213633501	4.1340147627686	0.00208265702617655	0.696171521316745	-0.0493754856571665	-0.0478844305984118	-0.0506329626534106	0.0219119621353705	0.0235148277544236	0.0205601900642251	0.0583379927389166	0.0602176447528677	0.0568969089955589	0.00019087893330486	0.000206728051864097	0.000216994427426409
26	0.486333689213633	0.05	0.111791919847304	0.101812476267699	0.121771363426909	0.0570190804781534	0.484539657216208	0.442574597684788	0.526504716747627	4.04	3.4	4.74	0.0979808489308738	0.107271423174929	0.116561997418983	0.105233607750572	0.115211890817564	0.125190173884556	0.109100134717391	0.119314124618859	0.129750757310177	0.111791919847304	4.14664011464214	-0.00532716497612502	0.690482711605023	-0.0493754856571665	-0.0478844305984118	-0.0506329626534106	0.0219119621353705	0.0235148277544236	0.0205601900642251	0.0583379927389166	0.0602176447528677	0.0568969089955589	0.00019087893330486	0.000206728051864097	0.000216994427426409
26	0.486333689213633	0.05	0.111794537872965	0.101794750652056	0.121794325093874	0.0553499555847964	0.475290963617172	0.433473897295218	0.517108029939126	4	3.39	4.74	0.0966576917151525	0.105982223434825	0.115306755154498	0.103898426715118	0.113921469458413	0.123944512201708	0.10752649418901	0.118182324676047	0.128274320718741	0.111794537872965	4.13427427823265	-0.00244647673990042	0.691787858995274	-0.0493754856571665	-0.0478844305984118	-0.0506329626534106	0.0219119621353705	0.0235148277544236	0.0205601900642251	0.0583379927389166	0.0602176447528677	0.0568969089955589	0.00019087893330486	0.000206728051864097	0.000216994427426409
26	0.486333689213633	0.05	0.111818614257521	0.101795160127407	0.121842068387635	0.0553250619727234	0.476162041211412	0.434258359579087	0.518065722843736	3.99	3.37	4.72	0.097112784793788	0.106483665346028	0.115854545898268	0.104422543289033	0.114498777661268	0.124575012033503	0.108092529086571	0.118432189944201	0.129013862876514	0.111818614257521	4.11660363039866	-0.00802427665715978	0.684028411558765	-0.0493754856571665	-0.0478844305984118	-0.0506329626534106	0.0219119621353705	0.0235148277544236	0.0205601900642251	0.0583379927389166	0.0602176447528677	0.0568969089955589	0.00019087893330486	0.000206728051864097	0.000216994427426409
26	0.486333689213633	0.05	0.111826589672411	0.101918936339209	0.121734243005613	0.0580703745673643	0.484534655460981	0.442974809705029	0.526094501216933	4	3.37	4.74	0.0987711937538798	0.108037895804671	0.117304597855463	0.106169626101223	0.116130448224883	0.126091270348544	0.109894880665686	0.120246906631337	0.130477031138617	0.111826589672411	4.12531066252637	0.00265268558411745	0.695557382524112	-0.0493754856571665	-0.0478844305984118	-0.0506329626534106	0.0219119621353705	0.0235148277544236	0.0205601900642251	0.0583379927389166	0.0602176447528677	0.0568969089955589	0.00019087893330486	0.000206728051864097	0.000216994427426409
26	0.486333689213633	0.05	0.111885907994428	0.101953231488188	0.121818584500668	0.056707767308459	0.478966814000605	0.437363833391549	0.520569794609662	4.02	3.4	4.71	0.0971622352225496	0.106404514257262	0.115646793291975	0.104395846522906	0.114326202091813	0.124256557660721	0.108603024110198	0.118432824247793	0.128720619552041	0.111885907994428	4.13149686991244	-0.00213465549324105	0.69172982078879	-0.0493754856571665	-0.0478844305984118	-0.0506329626534106	0.0219119621353705	0.0235148277544236	0.0205601900642251	0.0583379927389166	0.0602176447528677	0.0568969089955589	0.00019087893330486	0.000206728051864097	0.000216994427426409
26	0.486333689213633	0.05	0.111891616576955	0.101880580220542	0.121902652933368	0.0557993134541368	0.480147273260675	0.438083390052217	0.522211156469133	3.99	3.38	4.69	0.0980379800912343	0.107451389132055	0.116864798172875	0.105426091026531	0.115548891572646	0.125671692118761	0.109104130425322	0.119523637030797	0.130288644947723	0.111891616576955	4.11371783185794	0.00294268377095259	0.694839428193432	-0.0493754856571665	-0.0478844305984118	-0.0506329626534106	0.0219119621353705	0.0235148277544236	0.0205601900642251	0.0583379927389166	0.0602176447528677	0.0568969089955589	0.00019087893330486	0.000206728051864097	0.000216994427426409
26	0.486333689213633	0.05	0.11192035872752	0.10186157562737	0.121979141827669	0.0580301240413168	0.493276730019031	0.450951477874664	0.535601982163398	4.04	3.42	4.75	0.0997213562489503	0.109080969765037	0.118440583281124	0.107088911158346	0.11714002616523	0.127191141172115	0.110877208786405	0.121285953536064	0.131505122222006	0.11192035872752	4.16015322843385	-0.0015003496325279	0.696069304913328	-0.0493754856571665	-0.0478844305984118	-0.0506329626534106	0.0219119621353705	0.0235148277544236	0.0205601900642251	0.0583379927389166	0.0602176447528677	0.0568969089955589	0.00019087893330486	0.000206728051864097	0.000216994427426409
26	0.486333689213633	0.05	0.111939730689184	0.101902476109225	0.121976985269143	0.0540268643885569	0.473017680488461	0.430864624799553	0.515170736177369	4.01	3.38	4.74	0.0958232699011574	0.105198009436379	0.1145727489716	0.102970190001817	0.113044138763481	0.123118087525144	0.106582606630487	0.116989147258119	0.127478967565549	0.111939730689184	4.13274937873237	-0.00629203994183689	0.687794917613368	-0.0493754856571665	-0.0478844305984118	-0.0506329626534106	0.0219119621353705	0.0235148277544236	0.0205601900642251	0.0583379927389166	0.0602176447528677	0.0568969089955589	0.00019087893330486	0.000206728051864097	0.000216994427426409
26	0.486333689213633	0.05	0.111945858956809	0.102029272173021	0.121862445740597	0.0563653420313147	0.480251711447954	0.438403012805254	0.522100410090655	3.99	3.37	4.75	0.0980425310515546	0.107401390859315	0.116760250667075	0.105422631650546	0.115485974769093	0.12554931788764	0.109041098876078	0.119647773381618	0.129780012124684	0.111945858956809	4.13477230511241	0.00656915683903721	0.700331051055526	-0.0493754856571665	-0.0478844305984118	-0.0506329626534106	0.0219119621353705	0.0235148277544236	0.0205601900642251	0.0583379927389166	0.0602176447528677	0.0568969089955589	0.00019087893330486	0.000206728051864097	0.000216994427426409
26	0.486333689213633	0.05	0.112001404979669	0.102091120208189	0.12191168975115	0.0571346737543679	0.479829750804542	0.438317211829681	0.521342289779403	4.01	3.4	4.74	0.0975321940887325	0.10676936045852	0.116006526828308	0.104812956988068	0.114739676369849	0.124666395751629	0.108491543282893	0.118928420930979	0.129139289697571	0.112001404979669	4.13443246498605	-0.00798726705774922	0.686147626538819	-0.0493754856571665	-0.0478844305984118	-0.0506329626534106	0.0219119621353705	0.0235148277544236	0.0205601900642251	0.0583379927389166	0.0602176447528677	0.0568969089955589	0.00019087893330486	0.000206728051864097	0.000216994427426409
26	0.486333689213633	0.05	0.112019919901074	0.10210864908266	0.121931190719487	0.055635907277396	0.475256731028423	0.43355658365375	0.516956878403097	4.01	3.4	4.75	0.0964346089974464	0.105709839864253	0.11498507073106	0.103628693710947	0.113595862848534	0.123563031986121	0.107201331306223	0.117616326259475	0.127873097080937	0.112019919901074	4.14663559655463	-0.00900308733721514	0.686794519590385	-0.0493754856571665	-0.0478844305984118	-0.0506329626534106	0.0219119621353705	0.0235148277544236	0.0205601900642251	0.0583379927389166	0.0602176447528677	0.0568969089955589	0.00019087893330486	0.000206728051864097	0.000216994427426409
26	0.486333689213633	0.05	0.112053900827648	0.102071178794358	0.122036622860938	0.0561145804518474	0.475429313276481	0.433902854106138	0.516955772446823	4	3.37	4.73	0.0967520256531451	0.106011630665908	0.115271235678671	0.103999663680308	0.113952900324594	0.12390613696888	0.107565257245815	0.117960695797865	0.128217498088247	0.112053900827648	4.11966703874749	0.00370098797110949	0.695834715437081	-0.0493754856571665	-0.0478844305984118	-0.0506329626534106	0.0219119621353705	0.0235148277544236	0.0205601900642251	0.0583379927389166	0.0602176447528677	0.0568969089955589	0.00019087893330486	0.000206728051864097	0.000216994427426409
26	0.486333689213633	0.05	0.112062604505465	0.102157560732502	0.121967648278429	0.0571722084452172	0.478795899268372	0.437387228128008	0.520204570408737	4.01	3.36	4.73	0.0974182184042982	0.106641073370249	0.1158639283362	0.104702011265081	0.114614443255303	0.124526875245525	0.108452671540727	0.118582663590286	0.128859608404383	0.112062604505465	4.12595559479849	-0.00193333707531055	0.691156868467297	-0.0493754856571665	-0.0478844305984118	-0.0506329626534106	0.0219119621353705	0.0235148277544236	0.0205601900642251	0.0583379927389166	0.0602176447528677	0.0568969089955589	0.00019087893330486	0.000206728051864097	0.000216994427426409
26	0.486333689213633	0.05	0.112080895664206	0.102005612579639	0.122156178748773	0.0544461610548552	0.471395378108584	0.429558238210867	0.513232518006302	3.99	3.37	4.73	0.0960702917149034	0.105427128290152	0.114783964865401	0.103302652328942	0.113363889974603	0.123425127620265	0.10695468029312	0.117361440350214	0.127798229338126	0.112080895664206	4.11273460521418	-0.000233040935614914	0.69157960384939	-0.0493754856571665	-0.0478844305984118	-0.0506329626534106	0.0219119621353705	0.0235148277544236	0.0205601900642251	0.0583379927389166	0.0602176447528677	0.0568969089955589	0.00019087893330486	0.000206728051864097	0.000216994427426409
26	0.486333689213633	0.05	0.112090506768857	0.102069863626498	0.122111149911216	0.0557915228788829	0.47639911736825	0.434660509888615	0.518137724847884	4	3.39	4.72	0.0969283188755033	0.106235934734699	0.115543550593895	0.104190076608986	0.114195008301469	0.124199939993953	0.107887426222442	0.118199504914006	0.128688344792681	0.112090506768857	4.12175029004687	-0.000649861695908397	0.692194287339244	-0.0493754856571665	-0.0478844305984118	-0.0506329626534106	0.0219119621353705	0.0235148277544236	0.0205601900642251	0.0583379927389166	0.0602176447528677	0.0568969089955589	0.00019087893330486	0.000206728051864097	0.000216994427426409
26	0.486333689213633	0.05	0.112100903976543	0.10214314819493	0.122058659758155	0.0572741255649318	0.484836756551933	0.442945230155167	0.526728282948699	4	3.39	4.72	0.0989248226903649	0.108280633609871	0.117636444529377	0.106354711104622	0.116413203406478	0.126471695708335	0.110254302688779	0.120608134130293	0.131023229088203	0.112100903976543	4.13005619328961	0.0028565846260839	0.696532056149024	-0.0493754856571665	-0.0478844305984118	-0.0506329626534106	0.0219119621353705	0.0235148277544236	0.0205601900642251	0.0583379927389166	0.0602176447528677	0.0568969089955589	0.00019087893330486	0.000206728051864097	0.000216994427426409
26	0.486333689213633	0.05	0.11211834078922	0.102089008236257	0.122147673342183	0.0565397858579142	0.481091420488492	0.439238140810395	0.522944700166589	4.02	3.4	4.74	0.097555773041466	0.106851480025801	0.116147187010136	0.104815855813564	0.114803347610087	0.124790839406611	0.108609064269006	0.119700069594333	0.129477603187115	0.11211834078922	4.13819935178782	-0.00288155859969953	0.691967070329524	-0.0493754856571665	-0.0478844305984118	-0.0506329626534106	0.0219119621353705	0.0235148277544236	0.0205601900642251	0.0583379927389166	0.0602176447528677	0.0568969089955589	0.00019087893330486	0.000206728051864097	0.000216994427426409
26	0.486333689213633	0.05	0.112124114368615	0.102020092875213	0.122228135862016	0.0541677106508707	0.475609309714685	0.433283590892856	0.517935028536514	4.01	3.39	4.73	0.0964380685456014	0.105858712804411	0.115279357063221	0.103640371356574	0.113764579401445	0.123888787446317	0.107335140608122	0.117554526985623	0.128426385052899	0.112124114368615	4.1319619462122	-0.00178906698993279	0.692301183632923	-0.0493754856571665	-0.0478844305984118	-0.0506329626534106	0.0219119621353705	0.0235148277544236	0.0205601900642251	0.0583379927389166	0.0602176447528677	0.0568969089955589	0.00019087893330486	0.000206728051864097	0.000216994427426409
26	0.486333689213633	0.05	0.112291586576297	0.102306443663402	0.122276729489193	0.0579154893295286	0.488719354737423	0.446741110188587	0.530697599286259	4.04	3.39	4.77	0.0987414242583095	0.108019709959095	0.11729799565988	0.106030567202286	0.115993780746234	0.125956994290182	0.109874043179298	0.120057782657875	0.130338618043606	0.112291586576297	4.15337097881948	0.00166800452051718	0.697930698758075	-0.0493754856571665	-0.0478844305984118	-0.0506329626534106	0.0219119621353705	0.0235148277544236	0.0205601900642251	0.0583379927389166	0.0602176447528677	0.0568969089955589	0.00019087893330486	0.000206728051864097	0.000216994427426409
26	0.486333689213633	0.05	0.112297536409686	0.102355205574148	0.122239867245224	0.0560387320552312	0.475561553105613	0.433993772047571	0.517129334163655	3.99	3.37	4.71	0.0971092407157477	0.106410331922058	0.115711423128368	0.104425673672734	0.114427530426547	0.12442938718036	0.108153064307024	0.118563266734418	0.128878379260225	0.112297536409686	4.11243406161561	0.0111601973336735	0.702807777659997	-0.0493754856571665	-0.0478844305984118	-0.0506329626534106	0.0219119621353705	0.0235148277544236	0.0205601900642251	0.0583379927389166	0.0602176447528677	0.0568969089955589	0.00019087893330486	0.000206728051864097	0.000216994427426409
26	0.486333689213633	0.05	0.112299863412026	0.102303296957569	0.122296429866482	0.0565784610878104	0.47969908220271	0.437982052011108	0.521416112394313	4	3.38	4.74	0.0977607165848746	0.107072255143584	0.116383793702293	0.105096246851196	0.115106481934538	0.125116717017879	0.108902343966111	0.119121497451852	0.129611164366039	0.112299863412026	4.12251320657029	0.00830538989940909	0.701023718945845	-0.0493754856571665	-0.0478844305984118	-0.0506329626534106	0.0219119621353705	0.0235148277544236	0.0205601900642251	0.0583379927389166	0.0602176447528677	0.0568969089955589	0.00019087893330486	0.000206728051864097	0.000216994427426409
26	0.486333689213633	0.05	0.112309864072498	0.102379238673161	0.122240489471835	0.0560287931011866	0.476147192343703	0.434524311503294	0.517770073184113	4.01	3.38	4.75	0.0967170623640753	0.10598154459313	0.115246026822184	0.103940553647904	0.113896970733073	0.123853387818243	0.107673633402796	0.117787875258364	0.128340934404992	0.112309864072498	4.13555726178761	0.00944226631212565	0.703718015738097	-0.0493754856571665	-0.0478844305984118	-0.0506329626534106	0.0219119621353705	0.0235148277544236	0.0205601900642251	0.0583379927389166	0.0602176447528677	0.0568969089955589	0.00019087893330486	0.000206728051864097	0.000216994427426409
26	0.486333689213633	0.05	0.112334174658588	0.102264447274452	0.122403902042723	0.0547459386911689	0.474415582098986	0.432432488670133	0.516398675527838	3.98	3.35	4.71	0.0969947494418269	0.106411571106747	0.115828392771668	0.10433194090322	0.114461100338081	0.124590259772942	0.107977589264586	0.118542930975309	0.128826279957457	0.112334174658588	4.10531193380272	0.00268542639667537	0.693207680463461	-0.0493754856571665	-0.0478844305984118	-0.0506329626534106	0.0219119621353705	0.0235148277544236	0.0205601900642251	0.0583379927389166	0.0602176447528677	0.0568969089955589	0.00019087893330486	0.000206728051864097	0.000216994427426409
26	0.486333689213633	0.05	0.112390010112451	0.102362541336706	0.122417478888195	0.0566860465019445	0.484652481503114	0.442547095459918	0.526757867546309	4.02	3.39	4.75	0.0983886125845125	0.10774962875121	0.117110644917907	0.105722802779755	0.115781617921189	0.125840433062624	0.109567694063298	0.119926393433525	0.13048584522403	0.112390010112451	4.14231951780938	0.0100894002301619	0.705269075815361	-0.0493754856571665	-0.0478844305984118	-0.0506329626534106	0.0219119621353705	0.0235148277544236	0.0205601900642251	0.0583379927389166	0.0602176447528677	0.0568969089955589	0.00019087893330486	0.000206728051864097	0.000216994427426409
26	0.486333689213633	0.05	0.112393633171844	0.102352650546615	0.122434615797073	0.0557230559474998	0.473195839765678	0.431710914159155	0.5146807653722	4	3.35	4.72	0.096365806142093	0.10562600357445	0.114886201006808	0.103597272352399	0.113552371923946	0.123507471495493	0.107319827040715	0.117450385898678	0.127738351928428	0.112393633171844	4.10743056739648	-0.00231356668384485	0.688456275193836	-0.0493754856571665	-0.0478844305984118	-0.0506329626534106	0.0219119621353705	0.0235148277544236	0.0205601900642251	0.0583379927389166	0.0602176447528677	0.0568969089955589	0.00019087893330486	0.000206728051864097	0.000216994427426409
26	0.486333689213633	0.05	0.112460443750767	0.102455819251048	0.122465068250486	0.0557448588709601	0.478023452744077	0.436123971963075	0.51992293352508	3.99	3.36	4.72	0.097572824045454	0.106946880342884	0.116320936640314	0.104922554367636	0.115002716965515	0.125082879563393	0.108774314433686	0.118972332939779	0.12953347483126	0.112460443750767	4.11640970356801	0.000702267561393487	0.692792982482651	-0.0493754856571665	-0.0478844305984118	-0.0506329626534106	0.0219119621353705	0.0235148277544236	0.0205601900642251	0.0583379927389166	0.0602176447528677	0.0568969089955589	0.00019087893330486	0.000206728051864097	0.000216994427426409
26	0.486333689213633	0.05	0.112471532094126	0.10249373810329	0.122449326084962	0.0553706252797017	0.475778539241327	0.433926846736616	0.517630231746039	4	3.37	4.74	0.0969291518170837	0.106277845236492	0.1156265386559	0.104211449485335	0.114262511253306	0.124313573021277	0.107929725143595	0.118273207449602	0.128803924616432	0.112471532094126	4.12407045808547	-0.00539644350042382	0.68740342378991	-0.0493754856571665	-0.0478844305984118	-0.0506329626534106	0.0219119621353705	0.0235148277544236	0.0205601900642251	0.0583379927389166	0.0602176447528677	0.0568969089955589	0.00019087893330486	0.000206728051864097	0.000216994427426409
26	0.486333689213633	0.05	0.112574933503444	0.102591263563635	0.122558603443252	0.0570020657825807	0.479436367720062	0.437906723031967	0.520966012408158	4	3.38	4.71	0.0976329573000401	0.106892148386318	0.116151339472596	0.10494511218402	0.114897764179355	0.12485041617469	0.10862505340474	0.119014517060168	0.12936509022521	0.112574933503444	4.11493403478424	-6.38680482347219e-05	0.691712137661904	-0.0493754856571665	-0.0478844305984118	-0.0506329626534106	0.0219119621353705	0.0235148277544236	0.0205601900642251	0.0583379927389166	0.0602176447528677	0.0568969089955589	0.00019087893330486	0.000206728051864097	0.000216994427426409
26	0.486333689213633	0.05	0.112608195824418	0.102439873581467	0.122776518067369	0.0547197878479472	0.477911379281649	0.435608237763096	0.520214520800203	4	3.38	4.74	0.0973086358698061	0.106758551269286	0.116208466668766	0.104619930024235	0.1147798657688	0.124939801513365	0.10838883553206	0.118926021702723	0.129646077600046	0.112608195824418	4.1180928702538	0.00378237775756191	0.696079032789557	-0.0493754856571665	-0.0478844305984118	-0.0506329626534106	0.0219119621353705	0.0235148277544236	0.0205601900642251	0.0583379927389166	0.0602176447528677	0.0568969089955589	0.00019087893330486	0.000206728051864097	0.000216994427426409
26	0.486333689213633	0.05	0.11263122269856	0.102647747986108	0.122614697411012	0.0558704844971544	0.477938966551559	0.436096798760907	0.519781134342211	4.03	3.39	4.72	0.0967293580015202	0.106010247105227	0.115291136208935	0.103912036030569	0.113882081349437	0.123852126668305	0.107540825965771	0.117960063677981	0.128401834945043	0.11263122269856	4.13628058043081	0.00332326630083531	0.697913305084127	-0.0493754856571665	-0.0478844305984118	-0.0506329626534106	0.0219119621353705	0.0235148277544236	0.0205601900642251	0.0583379927389166	0.0602176447528677	0.0568969089955589	0.00019087893330486	0.000206728051864097	0.000216994427426409
26	0.486333689213633	0.05	0.112706756249251	0.102708887665576	0.122704624832926	0.0576627671072717	0.484519839263471	0.442805615338071	0.526234063188871	4	3.39	4.72	0.0987034233087104	0.108001717096064	0.117300010883417	0.106093046382812	0.11608747495473	0.126081903526648	0.109858340309527	0.120098126129551	0.130704066420253	0.112706756249251	4.11949519235136	0.00188815397560501	0.69435925467105	-0.0493754856571665	-0.0478844305984118	-0.0506329626534106	0.0219119621353705	0.0235148277544236	0.0205601900642251	0.0583379927389166	0.0602176447528677	0.0568969089955589	0.00019087893330486	0.000206728051864097	0.000216994427426409
26	0.486333689213633	0.05	0.112712282216499	0.102738132864444	0.122686431568555	0.056064319401647	0.478194134350831	0.436406350785548	0.519981917916114	3.99	3.35	4.71	0.0976225986216591	0.10697038197756	0.11631816533346	0.104974406394722	0.115026156939645	0.125077907484569	0.108712050665395	0.119035953485909	0.129509292261537	0.112712282216499	4.10801394248393	-0.0103266615347082	0.680630695809134	-0.0493754856571665	-0.0478844305984118	-0.0506329626534106	0.0219119621353705	0.0235148277544236	0.0205601900642251	0.0583379927389166	0.0602176447528677	0.0568969089955589	0.00019087893330486	0.000206728051864097	0.000216994427426409
26	0.486333689213633	0.05	0.112739850674649	0.102775882234929	0.12270381911437	0.0563214491496093	0.480005857586774	0.438161313858506	0.521850401315042	3.97	3.38	4.72	0.0984576954021091	0.107860436379758	0.117263177357408	0.105927866110883	0.116044010748313	0.126160155385743	0.109782653116222	0.120088521214031	0.130734125259687	0.112739850674649	4.11663088315114	0.00143780000341982	0.693379869826158	-0.0493754856571665	-0.0478844305984118	-0.0506329626534106	0.0219119621353705	0.0235148277544236	0.0205601900642251	0.0583379927389166	0.0602176447528677	0.0568969089955589	0.00019087893330486	0.000206728051864097	0.000216994427426409
26	0.486333689213633	0.05	0.112758485768261	0.10273628851523	0.122780683021291	0.0562645593735725	0.481872114726231	0.439842381430762	0.523901848021699	4.01	3.38	4.74	0.0979219059381152	0.107278966021719	0.116636026105322	0.105238005869249	0.115294165770992	0.125350325672736	0.109002361322564	0.119280253532998	0.129703649572677	0.112758485768261	4.12802506048607	0.00513831664164784	0.698497468001765	-0.0493754856571665	-0.0478844305984118	-0.0506329626534106	0.0219119621353705	0.0235148277544236	0.0205601900642251	0.0583379927389166	0.0602176447528677	0.0568969089955589	0.00019087893330486	0.000206728051864097	0.000216994427426409
26	0.486333689213633	0.05	0.112811120003035	0.102837729074299	0.122784510931771	0.0571308581552555	0.481221660645018	0.439587225902465	0.52285609538757	3.98	3.35	4.71	0.0984840409778558	0.107811717342558	0.11713939370726	0.105919452548078	0.115951355831952	0.125983259115825	0.109630584466504	0.120040576389874	0.13044519225864	0.112811120003035	4.10695893086056	-0.011963512923556	0.678661818374196	-0.0493754856571665	-0.0478844305984118	-0.0506329626534106	0.0219119621353705	0.0235148277544236	0.0205601900642251	0.0583379927389166	0.0602176447528677	0.0568969089955589	0.00019087893330486	0.000206728051864097	0.000216994427426409
26	0.486333689213633	0.05	0.112817365836815	0.102766209981068	0.122868521692563	0.0563545252157398	0.48016813516838	0.43832246407648	0.522013806260279	4	3.38	4.73	0.0978641310150311	0.107207002014759	0.116549873014488	0.105210835641799	0.115255080197794	0.125299324753789	0.109016037035661	0.119293878169547	0.129738277185061	0.112817365836815	4.11940226481758	0.0099892175321408	0.702331855047149	-0.0493754856571665	-0.0478844305984118	-0.0506329626534106	0.0219119621353705	0.0235148277544236	0.0205601900642251	0.0583379927389166	0.0602176447528677	0.0568969089955589	0.00019087893330486	0.000206728051864097	0.000216994427426409
26	0.486333689213633	0.05	0.11286605823092	0.102795629651196	0.122936486810643	0.0572400277436237	0.486166156684523	0.444146496035375	0.52818581733367	3.99	3.37	4.72	0.0992242410904917	0.108611614346859	0.117998987603226	0.10668049590911	0.116773287985593	0.126866080062076	0.110582132078707	0.120851642463822	0.131442623782641	0.11286605823092	4.11879429958713	0.00055461077799684	0.692822654600076	-0.0493754856571665	-0.0478844305984118	-0.0506329626534106	0.0219119621353705	0.0235148277544236	0.0205601900642251	0.0583379927389166	0.0602176447528677	0.0568969089955589	0.00019087893330486	0.000206728051864097	0.000216994427426409
26	0.486333689213633	0.05	0.112886942253218	0.102851325368959	0.122922559137477	0.0569935926479912	0.480702860331037	0.439060227570586	0.522345493091488	4	3.41	4.72	0.0979021357048137	0.107187656067653	0.116473176430492	0.105235942045585	0.115217036694155	0.125198131342724	0.10886359239812	0.119484665359391	0.129744849871793	0.112886942253218	4.12550452703964	-0.00329797391092996	0.690334181455082	-0.0493754856571665	-0.0478844305984118	-0.0506329626534106	0.0219119621353705	0.0235148277544236	0.0205601900642251	0.0583379927389166	0.0602176447528677	0.0568969089955589	0.00019087893330486	0.000206728051864097	0.000216994427426409
26	0.486333689213633	0.05	0.112902309517986	0.102919755415097	0.122884863620875	0.0565936078204342	0.482532771664173	0.440575262425116	0.52449028090323	4.01	3.4	4.73	0.0981043850207625	0.107447205628173	0.116790026235583	0.105436515869345	0.11547760071004	0.125518685550735	0.109174689918245	0.119641607060112	0.129937064244721	0.112902309517986	4.13115222906153	0.0111316806916429	0.705358004236174	-0.0493754856571665	-0.0478844305984118	-0.0506329626534106	0.0219119621353705	0.0235148277544236	0.0205601900642251	0.0583379927389166	0.0602176447528677	0.0568969089955589	0.00019087893330486	0.000206728051864097	0.000216994427426409
26	0.486333689213633	0.05	0.112918823993714	0.102919415739306	0.122918232248123	0.0581147744227483	0.488611372906182	0.446718856023088	0.530503889789276	3.99	3.38	4.73	0.0998567389195116	0.109221130112482	0.118585521305452	0.107367730072031	0.11743648894374	0.127505247815449	0.111333405336028	0.121708106167895	0.132146299034503	0.112918823993714	4.12380461050606	0.00199697616584459	0.694622148822881	-0.0493754856571665	-0.0478844305984118	-0.0506329626534106	0.0219119621353705	0.0235148277544236	0.0205601900642251	0.0583379927389166	0.0602176447528677	0.0568969089955589	0.00019087893330486	0.000206728051864097	0.000216994427426409
26	0.486333689213633	0.05	0.112995921519	0.102977326818528	0.123014516219471	0.0567367940656434	0.482210344421717	0.440336991112961	0.524083697730474	4.02	3.39	4.75	0.0979089097801874	0.107219447968085	0.116529986155982	0.105208785382808	0.11521349707052	0.125218208758231	0.109049614223659	0.119337119054944	0.129796971167093	0.112995921519	4.13771062399332	0.00169318502657106	0.696253803641	-0.0493754856571665	-0.0478844305984118	-0.0506329626534106	0.0219119621353705	0.0235148277544236	0.0205601900642251	0.0583379927389166	0.0602176447528677	0.0568969089955589	0.00019087893330486	0.000206728051864097	0.000216994427426409
26	0.486333689213633	0.05	0.113001945203336	0.10300011702707	0.123003773379602	0.0549313244376566	0.473995596425964	0.432124616598341	0.515866576253586	4.01	3.38	4.75	0.0962659281872691	0.105593674356757	0.114921420526244	0.103466029411265	0.113491433806012	0.123516838200759	0.10711063682611	0.117481055675717	0.127854268049941	0.113001945203336	4.13335740487252	-0.00482799195584209	0.689000574752317	-0.0493754856571665	-0.0478844305984118	-0.0506329626534106	0.0219119621353705	0.0235148277544236	0.0205601900642251	0.0583379927389166	0.0602176447528677	0.0568969089955589	0.00019087893330486	0.000206728051864097	0.000216994427426409
26	0.486333689213633	0.05	0.113008533229007	0.103022002521393	0.122995063936622	0.0567424401953126	0.480866043332132	0.43911162663562	0.522620460028643	4	3.38	4.76	0.0979149149796268	0.107225486398988	0.116536057818349	0.105249842461597	0.115257880310776	0.125265918159955	0.108900003478858	0.119320255036825	0.129710632715126	0.113008533229007	4.13114081007476	0.00730625360434089	0.701102598064245	-0.0493754856571665	-0.0478844305984118	-0.0506329626534106	0.0219119621353705	0.0235148277544236	0.0205601900642251	0.0583379927389166	0.0602176447528677	0.0568969089955589	0.00019087893330486	0.000206728051864097	0.000216994427426409
26	0.486333689213633	0.05	0.113023490860273	0.102918656939284	0.123128324781261	0.0555734288591801	0.481564899631783	0.439286115004718	0.523843684258848	4	3.37	4.74	0.0979872509656215	0.107417965341215	0.116848679716809	0.105331753641378	0.115469334535659	0.125606915429941	0.108964493147505	0.119527515152439	0.130148096705972	0.113023490860273	4.12579233128833	-0.00137047212102471	0.691841413173603	-0.0493754856571665	-0.0478844305984118	-0.0506329626534106	0.0219119621353705	0.0235148277544236	0.0205601900642251	0.0583379927389166	0.0602176447528677	0.0568969089955589	0.00019087893330486	0.000206728051864097	0.000216994427426409
26	0.486333689213633	0.05	0.11305050445769	0.103036448827171	0.123064560088209	0.0585584380966426	0.486996882415551	0.445411060419863	0.52858270441124	4	3.37	4.73	0.0994747928340103	0.108762260962785	0.118049729091559	0.106945896122307	0.116930904117213	0.126915912112118	0.110701036662795	0.121004333707885	0.131355423554851	0.11305050445769	4.1156758614465	0.00280190373708637	0.694837464547295	-0.0493754856571665	-0.0478844305984118	-0.0506329626534106	0.0219119621353705	0.0235148277544236	0.0205601900642251	0.0583379927389166	0.0602176447528677	0.0568969089955589	0.00019087893330486	0.000206728051864097	0.000216994427426409
26	0.486333689213633	0.05	0.113058987127739	0.103074969764259	0.123043004491219	0.0561651214219502	0.479657100174705	0.437781339847008	0.521532860502402	3.99	3.38	4.74	0.0978385155408066	0.107197210977748	0.11655590641469	0.105195160033793	0.115257551708021	0.125319943382249	0.108941045829488	0.119416012655711	0.129777995386212	0.113058987127739	4.12738131455901	0.00544414620573421	0.698683248003981	-0.0493754856571665	-0.0478844305984118	-0.0506329626534106	0.0219119621353705	0.0235148277544236	0.0205601900642251	0.0583379927389166	0.0602176447528677	0.0568969089955589	0.00019087893330486	0.000206728051864097	0.000216994427426409
26	0.486333689213633	0.05	0.11307058792944	0.103035582254679	0.123105593604201	0.0561121787474699	0.480677642988739	0.438691815591096	0.522663470386382	4.01	3.38	4.76	0.0976549072481174	0.10700115428199	0.116347401315862	0.104949712932675	0.114994123099494	0.125038533266313	0.108719404884693	0.119063880013422	0.129359252974155	0.11307058792944	4.13199009564449	0.00648918431861147	0.700351282954738	-0.0493754856571665	-0.0478844305984118	-0.0506329626534106	0.0219119621353705	0.0235148277544236	0.0205601900642251	0.0583379927389166	0.0602176447528677	0.0568969089955589	0.00019087893330486	0.000206728051864097	0.000216994427426409
26	0.486333689213633	0.05	0.113150901357447	0.103066210301049	0.123235592413846	0.0557497751660505	0.480917101759473	0.438765956661347	0.5230682468576	3.99	3.38	4.7	0.0980720481766531	0.107493583895194	0.116915119613735	0.105447932899039	0.115578051365261	0.125708169831484	0.109227971831868	0.119674234491185	0.130146090511494	0.113150901357447	4.1152081124915	-0.00114139339888552	0.690711879340968	-0.0493754856571665	-0.0478844305984118	-0.0506329626534106	0.0219119621353705	0.0235148277544236	0.0205601900642251	0.0583379927389166	0.0602176447528677	0.0568969089955589	0.00019087893330486	0.000206728051864097	0.000216994427426409
26	0.486333689213633	0.05	0.11328134960729	0.10323925247147	0.123323446743111	0.0564757568300192	0.481355858212866	0.439454419839753	0.523257296585979	4.01	3.38	4.76	0.097823531735588	0.107150885157027	0.116478238578467	0.105130792860234	0.115154884641484	0.125178976422734	0.108854635210992	0.119263931531168	0.129850832137163	0.11328134960729	4.13525640015075	-0.0008226936515491	0.693433694722842	-0.0493754856571665	-0.0478844305984118	-0.0506329626534106	0.0219119621353705	0.0235148277544236	0.0205601900642251	0.0583379927389166	0.0602176447528677	0.0568969089955589	0.00019087893330486	0.000206728051864097	0.000216994427426409
26	0.486333689213633	0.05	0.113375342605784	0.103309679637695	0.123441005573872	0.056821890731257	0.486214986632287	0.444027415274528	0.528402557990046	3.99	3.38	4.72	0.099224966603612	0.10865244836501	0.118079930126407	0.106684681118928	0.116820919203916	0.126957157288904	0.110533995102742	0.121153850690462	0.131583971664429	0.113375342605784	4.1245544421045	0.00290098104279093	0.695982984433507	-0.0493754856571665	-0.0478844305984118	-0.0506329626534106	0.0219119621353705	0.0235148277544236	0.0205601900642251	0.0583379927389166	0.0602176447528677	0.0568969089955589	0.00019087893330486	0.000206728051864097	0.000216994427426409
26	0.486333689213633	0.05	0.113379093437324	0.103368797565507	0.123389389309142	0.0567326922614426	0.482266627002991	0.440386781384345	0.524146472621636	3.98	3.37	4.71	0.0987853248606709	0.108179599006565	0.11757387315246	0.106258768908306	0.116363751677131	0.126468734445956	0.109942062043774	0.120671330136247	0.130583509802819	0.113379093437324	4.10908389983318	-0.00379881455085695	0.687271420169528	-0.0493754856571665	-0.0478844305984118	-0.0506329626534106	0.0219119621353705	0.0235148277544236	0.0205601900642251	0.0583379927389166	0.0602176447528677	0.0568969089955589	0.00019087893330486	0.000206728051864097	0.000216994427426409
26	0.486333689213633	0.05	0.113389124132484	0.103304069657941	0.123474178607026	0.0569672160013068	0.486474361339606	0.444321406619137	0.528627316060074	4	3.38	4.72	0.0990790278620831	0.108478696014463	0.117878364166842	0.106501460626343	0.116605298030004	0.126709135433666	0.110377386593518	0.120837239245884	0.131085880193859	0.113389124132484	4.12261949076109	-0.00344723478087359	0.689095802480028	-0.0493754856571665	-0.0478844305984118	-0.0506329626534106	0.0219119621353705	0.0235148277544236	0.0205601900642251	0.0583379927389166	0.0602176447528677	0.0568969089955589	0.00019087893330486	0.000206728051864097	0.000216994427426409
26	0.486333689213633	0.05	0.113663824941639	0.103458625741274	0.123869024142005	0.0543083988136176	0.48150278825058	0.438711314798306	0.524294261702855	4	3.38	4.73	0.0978943028641394	0.107442817618234	0.116991332372328	0.105236225642021	0.11550086437797	0.12576550311392	0.108920833457171	0.119586223739407	0.130318846980754	0.113663824941639	4.1259382276738	-0.00585242755435553	0.687720866026202	-0.0493754856571665	-0.0478844305984118	-0.0506329626534106	0.0219119621353705	0.0235148277544236	0.0205601900642251	0.0583379927389166	0.0602176447528677	0.0568969089955589	0.00019087893330486	0.000206728051864097	0.000216994427426409
26	0.486333689213633	0.05	0.113679961613427	0.103621514931919	0.123738408294935	0.0559489150163405	0.479685399520314	0.437721524874921	0.521649274165706	4	3.37	4.71	0.0976138534311612	0.106971984745835	0.11633011606051	0.104927335472974	0.114986602158388	0.125045868843802	0.108635473781169	0.119079268653877	0.12950073294071	0.113679961613427	4.11356264511984	-0.00281013708016282	0.688951627749245	-0.0493754856571665	-0.0478844305984118	-0.0506329626534106	0.0219119621353705	0.0235148277544236	0.0205601900642251	0.0583379927389166	0.0602176447528677	0.0568969089955589	0.00019087893330486	0.000206728051864097	0.000216994427426409
26	0.486333689213633	0.05	0.113697862225427	0.103619977632309	0.123775746818546	0.0558567821210473	0.481926885665646	0.439730106228889	0.524123665102403	4.01	3.39	4.72	0.0979771632334838	0.10737911385783	0.116781064482176	0.105307357154684	0.115412717829286	0.125518078503888	0.108793794101803	0.119393141193723	0.130042725461499	0.113697862225427	4.12524467396521	0.00365424013955695	0.696866336848063	-0.0493754856571665	-0.0478844305984118	-0.0506329626534106	0.0219119621353705	0.0235148277544236	0.0205601900642251	0.0583379927389166	0.0602176447528677	0.0568969089955589	0.00019087893330486	0.000206728051864097	0.000216994427426409
26	0.486333689213633	0.05	0.113720564751312	0.10368014613354	0.123760983369083	0.0581082385873661	0.489369198628121	0.447409202213314	0.531329195042928	4.01	3.4	4.76	0.0995140262611012	0.108846887910979	0.118179749560856	0.106937617337501	0.116966695903369	0.126995774469237	0.110814589046721	0.12104019853773	0.131599065503542	0.113720564751312	4.14286048517666	0.00215844709227998	0.697416365927982	-0.0493754856571665	-0.0478844305984118	-0.0506329626534106	0.0219119621353705	0.0235148277544236	0.0205601900642251	0.0583379927389166	0.0602176447528677	0.0568969089955589	0.00019087893330486	0.000206728051864097	0.000216994427426409
26	0.486333689213633	0.05	0.114041712072895	0.103933804375826	0.124149619769963	0.0564240690726219	0.482093120170367	0.440107136980767	0.524079103359966	3.98	3.37	4.71	0.098755215645343	0.10817640988549	0.117597604125637	0.106230465543369	0.116364794586804	0.126499123630239	0.110073120857169	0.120528274774552	0.131037235610586	0.114041712072895	4.10244896588414	0.000795194149552053	0.691295301180683	-0.0493754856571665	-0.0478844305984118	-0.0506329626534106	0.0219119621353705	0.0235148277544236	0.0205601900642251	0.0583379927389166	0.0602176447528677	0.0568969089955589	0.00019087893330486	0.000206728051864097	0.000216994427426409
26	0.486333689213633	0.05	0.114290697257732	0.104193158129126	0.124388236386338	0.0589146892975991	0.495718193576877	0.453523802112708	0.537912585041045	4	3.38	4.7	0.101114505747807	0.110521873163484	0.119929240579161	0.108687366826928	0.118799288807079	0.12891121078723	0.112515449537636	0.123116119530278	0.133555525926567	0.114290697257732	4.11971493516469	-0.00373951654127026	0.688857243520183	-0.0493754856571665	-0.0478844305984118	-0.0506329626534106	0.0219119621353705	0.0235148277544236	0.0205601900642251	0.0583379927389166	0.0602176447528677	0.0568969089955589	0.00019087893330486	0.000206728051864097	0.000216994427426409
26	0.486333689213633	0.05	0.114352591314179	0.104142584214812	0.124562598413546	0.0549173453177946	0.481437418644909	0.438903329375057	0.523971507914761	4	3.39	4.73	0.0978597818938413	0.107343366137614	0.116826950381388	0.10518949975796	0.115383406419198	0.125577313080436	0.109005772693952	0.119412969883069	0.130184106835986	0.114352591314179	4.12244396164018	-0.00658034119341529	0.686499952949136	-0.0493754856571665	-0.0478844305984118	-0.0506329626534106	0.0219119621353705	0.0235148277544236	0.0205601900642251	0.0583379927389166	0.0602176447528677	0.0568969089955589	0.00019087893330486	0.000206728051864097	0.000216994427426409
26	0.486333689213633	0.05	0.114438856309554	0.104263649161233	0.124614063457876	0.0568223185349369	0.488726009712682	0.446320732859974	0.531131286565391	3.98	3.37	4.72	0.0999790482727788	0.10947813471295	0.118977221153121	0.107525637629015	0.117741731340828	0.127957825052641	0.111364516930189	0.121853488579814	0.132577390844654	0.114438856309554	4.112798536507	-0.00289700232805943	0.688855827078155	-0.0493754856571665	-0.0478844305984118	-0.0506329626534106	0.0219119621353705	0.0235148277544236	0.0205601900642251	0.0583379927389166	0.0602176447528677	0.0568969089955589	0.00019087893330486	0.000206728051864097	0.000216994427426409
26	0.486333689213633	0.05	0.114496286884556	0.104376449277043	0.12461612449207	0.0571878933648212	0.485852976935851	0.443840086456607	0.527865867415095	3.98	3.37	4.7	0.0995233992174528	0.10894405724054	0.118364715263626	0.107048108258851	0.117181038080928	0.127313967903005	0.110882191185374	0.121322295284335	0.131939537100152	0.114496286884556	4.09994916119807	0.00214588012004524	0.692529093943624	-0.0493754856571665	-0.0478844305984118	-0.0506329626534106	0.0219119621353705	0.0235148277544236	0.0205601900642251	0.0583379927389166	0.0602176447528677	0.0568969089955589	0.00019087893330486	0.000206728051864097	0.000216994427426409
26	0.486333689213633	0.05	0.114620273022699	0.10445697518848	0.124783570856917	0.056809677685082	0.491292508475595	0.448659516244093	0.533925500707097	4.01	3.38	4.74	0.0999133683901803	0.109407440630218	0.118901512870255	0.107381795644144	0.117585540563735	0.127789285483325	0.111282921804286	0.121669658933226	0.132413781069408	0.114620273022699	4.13390302426709	0.00147372425410953	0.695768879978849	-0.0493754856571665	-0.0478844305984118	-0.0506329626534106	0.0219119621353705	0.0235148277544236	0.0205601900642251	0.0583379927389166	0.0602176447528677	0.0568969089955589	0.00019087893330486	0.000206728051864097	0.000216994427426409
26	0.486333689213633	0.05	0.114905364632451	0.104725508343548	0.125085220921353	0.0568542352984659	0.485744748572834	0.44361069141083	0.527878805734837	3.98	3.37	4.7	0.0993402836270675	0.108775604438477	0.118210925249887	0.106834698851559	0.11698183776289	0.12712897667422	0.110559527005535	0.121067289618077	0.131772548871959	0.114905364632451	4.09871868555115	-0.00443771504806584	0.685862697757442	-0.0493754856571665	-0.0478844305984118	-0.0506329626534106	0.0219119621353705	0.0235148277544236	0.0205601900642251	0.0583379927389166	0.0602176447528677	0.0568969089955589	0.00019087893330486	0.000206728051864097	0.000216994427426409
26	0.486333689213633	0.05	0.115713633873471	0.105491046446607	0.125936221300334	0.0560860811598664	0.486846249677229	0.444311131499078	0.529381367855379	4	3.39	4.71	0.0991552789695037	0.108647684650913	0.118140090332323	0.106593194992798	0.116797652690511	0.127002110388223	0.110366402866566	0.121087334945331	0.131522527095512	0.115713633873471	4.11567744649425	0.00914127318720716	0.701578408213424	-0.0493754856571665	-0.0478844305984118	-0.0506329626534106	0.0219119621353705	0.0235148277544236	0.0205601900642251	0.0583379927389166	0.0602176447528677	0.0568969089955589	0.00019087893330486	0.000206728051864097	0.000216994427426409
26	0.486333689213633	0.05	0.116140696505169	0.10588483164473	0.126396561365608	0.0562837258473645	0.489730669260704	0.447023206285928	0.53243813223548	3.99	3.38	4.68	0.0998812460684625	0.10942364690663	0.118966047744798	0.107388657816781	0.117648297726141	0.127907937635501	0.111272592408322	0.121908597250944	0.132571253489004	0.116140696505169	4.10697136064348	-0.0140286288404902	0.67751333372287	-0.0493754856571665	-0.0478844305984118	-0.0506329626534106	0.0219119621353705	0.0235148277544236	0.0205601900642251	0.0583379927389166	0.0602176447528677	0.0568969089955589	0.00019087893330486	0.000206728051864097	0.000216994427426409
26	0.486333689213633	0.06	0.109373381371671	0.0997990624789165	0.118947700264426	0.0597155457054919	0.476280513322184	0.436030511332004	0.516530515312363	4.01	3.39	4.73	0.097133429175756	0.106099821701118	0.11506621422648	0.104398087751841	0.114035081335033	0.123672074918225	0.108166687832443	0.118142659152727	0.128207519623087	0.109373381371671	4.13798296235316	-0.00150574952581581	0.692561941827659	-0.0493754856571665	-0.0478844305984118	-0.0506329626534106	0.0219119621353705	0.0235148277544236	0.0205601900642251	0.0583379927389166	0.0602176447528677	0.0568969089955589	0.00019087893330486	0.000206728051864097	0.000216994427426409
26	0.486333689213633	0.06	0.109836439591781	0.100186826736623	0.119486052446939	0.0598661451616332	0.482273969993468	0.441572022572321	0.522975917414615	4	3.38	4.75	0.0984494979066303	0.107524090685609	0.116598683464589	0.105822726054552	0.115576946910176	0.1253311677658	0.109591107279448	0.119620483274218	0.129699910103864	0.109836439591781	4.14045534643582	-0.00598034787316045	0.688451247379313	-0.0493754856571665	-0.0478844305984118	-0.0506329626534106	0.0219119621353705	0.0235148277544236	0.0205601900642251	0.0583379927389166	0.0602176447528677	0.0568969089955589	0.00019087893330486	0.000206728051864097	0.000216994427426409
26	0.486333689213633	0.06	0.110101341277678	0.100462540330357	0.119740142225	0.0580576769785066	0.476029374050847	0.435194309330211	0.516864438771482	4.01	3.39	4.75	0.0969512675054424	0.106048379297703	0.115145491089963	0.104202813283587	0.113980350657769	0.123757888031951	0.108032094215741	0.117935328485851	0.12828178332429	0.110101341277678	4.14205536731553	0.00279379883305239	0.697571128762564	-0.0493754856571665	-0.0478844305984118	-0.0506329626534106	0.0219119621353705	0.0235148277544236	0.0205601900642251	0.0583379927389166	0.0602176447528677	0.0568969089955589	0.00019087893330486	0.000206728051864097	0.000216994427426409
26	0.486333689213633	0.06	0.110327442978988	0.100739977528434	0.119914908429541	0.0592394947193697	0.475914642985135	0.435524061937866	0.516305224032403	4	3.38	4.79	0.09726051437841	0.106280472245309	0.115300430112208	0.104564542509284	0.114261877279031	0.123959212048779	0.108302906844801	0.118342587974621	0.128354356835189	0.110327442978988	4.14251202570179	0.00853171571945127	0.703255982372781	-0.0493754856571665	-0.0478844305984118	-0.0506329626534106	0.0219119621353705	0.0235148277544236	0.0205601900642251	0.0583379927389166	0.0602176447528677	0.0568969089955589	0.00019087893330486	0.000206728051864097	0.000216994427426409
26	0.486333689213633	0.06	0.110452081473621	0.100817854149165	0.120086308798078	0.0578589314707586	0.47107064048884	0.430587334716552	0.511553946261128	3.99	3.36	4.75	0.0963584885268252	0.105417998271474	0.114477508016123	0.10361978872109	0.11336199721781	0.12310420571453	0.10726091747963	0.11736577903589	0.127487527288371	0.110452081473621	4.12999297181163	-0.00897832956433544	0.68421236814281	-0.0493754856571665	-0.0478844305984118	-0.0506329626534106	0.0219119621353705	0.0235148277544236	0.0205601900642251	0.0583379927389166	0.0602176447528677	0.0568969089955589	0.00019087893330486	0.000206728051864097	0.000216994427426409
26	0.486333689213633	0.06	0.110477429926784	0.100808660397238	0.120146199456331	0.0577946910139209	0.473931678911736	0.433178479705729	0.514684878117743	4.01	3.37	4.76	0.096486246368628	0.105563620714583	0.114640995060538	0.103701031656853	0.113457169135915	0.123213306614977	0.107311631341803	0.117519910200008	0.127611494511893	0.110477429926784	4.1354038046203	-0.00559083233655135	0.68831578096941	-0.0493754856571665	-0.0478844305984118	-0.0506329626534106	0.0219119621353705	0.0235148277544236	0.0205601900642251	0.0583379927389166	0.0602176447528677	0.0568969089955589	0.00019087893330486	0.000206728051864097	0.000216994427426409
26	0.486333689213633	0.06	0.110601542450954	0.100843817313419	0.120359267588489	0.0570055994765388	0.471124393710391	0.430316088579257	0.511932698841525	4.01	3.38	4.74	0.0958583367198085	0.104948901441988	0.114039466164168	0.103027369172152	0.112797797072992	0.122568224973832	0.106607160144631	0.116843348712121	0.126952882726619	0.110601542450954	4.13265156812757	-0.00101229392039715	0.692353667607391	-0.0493754856571665	-0.0478844305984118	-0.0506329626534106	0.0219119621353705	0.0235148277544236	0.0205601900642251	0.0583379927389166	0.0602176447528677	0.0568969089955589	0.00019087893330486	0.000206728051864097	0.000216994427426409
26	0.486333689213633	0.06	0.11076709967865	0.101108954248956	0.120425245108344	0.0560320988649292	0.463963104419491	0.423406575194407	0.504519633644574	4.02	3.38	4.75	0.0940522280797075	0.103061138569696	0.112070049059684	0.101053146926171	0.110732649198228	0.120412151470284	0.104653711916762	0.114634522384222	0.124590431017587	0.11076709967865	4.1389450971244	-0.000548169058311596	0.693579282347651	-0.0493754856571665	-0.0478844305984118	-0.0506329626534106	0.0219119621353705	0.0235148277544236	0.0205601900642251	0.0583379927389166	0.0602176447528677	0.0568969089955589	0.00019087893330486	0.000206728051864097	0.000216994427426409
26	0.486333689213633	0.06	0.110797434550168	0.101046396346327	0.12054847275401	0.0593905495177256	0.482387560570094	0.441503006521681	0.523272114618506	4	3.36	4.75	0.0984638975434185	0.107581961251856	0.116700024960293	0.105841907071277	0.115643197450553	0.12544448782983	0.109605238437484	0.119672372049718	0.129911090794394	0.110797434550168	4.12837892273615	0.00442128991550407	0.697421442015864	-0.0493754856571665	-0.0478844305984118	-0.0506329626534106	0.0219119621353705	0.0235148277544236	0.0205601900642251	0.0583379927389166	0.0602176447528677	0.0568969089955589	0.00019087893330486	0.000206728051864097	0.000216994427426409
26	0.486333689213633	0.06	0.110900655595795	0.10118556376943	0.12061574742216	0.0570330982175421	0.473009240430863	0.43204814757998	0.513970333281746	3.98	3.37	4.71	0.0968172637196316	0.105996196556172	0.115175129392712	0.104129618318568	0.114001811934869	0.123874005551171	0.107865004029316	0.118006509443512	0.128351917895987	0.110900655595795	4.11737751659399	0.00325852030175074	0.694930075516008	-0.0493754856571665	-0.0478844305984118	-0.0506329626534106	0.0219119621353705	0.0235148277544236	0.0205601900642251	0.0583379927389166	0.0602176447528677	0.0568969089955589	0.00019087893330486	0.000206728051864097	0.000216994427426409
26	0.486333689213633	0.06	0.110919091792981	0.101212558246717	0.120625625339245	0.0582352963815735	0.473963414455381	0.433371452105219	0.514555376805544	4.01	3.39	4.72	0.0965629405318847	0.105607558555177	0.114652176578469	0.103787647082912	0.113508971001079	0.123230294919247	0.107560855399244	0.117617299583742	0.127720070547275	0.110919091792981	4.12788677424029	0.00466967783494598	0.697723258306436	-0.0493754856571665	-0.0478844305984118	-0.0506329626534106	0.0219119621353705	0.0235148277544236	0.0205601900642251	0.0583379927389166	0.0602176447528677	0.0568969089955589	0.00019087893330486	0.000206728051864097	0.000216994427426409
26	0.486333689213633	0.06	0.111096843600902	0.101313941139867	0.120879746061937	0.0571751117717088	0.474893274834341	0.433823228267563	0.51596332140112	4	3.39	4.72	0.0968015279096872	0.105965728902019	0.115129929894351	0.104061239929442	0.113912717884566	0.123764195839691	0.107764714914092	0.118052105588231	0.128008981868334	0.111096843600902	4.1254970314189	0.00464692158214309	0.69765346306182	-0.0493754856571665	-0.0478844305984118	-0.0506329626534106	0.0219119621353705	0.0235148277544236	0.0205601900642251	0.0583379927389166	0.0602176447528677	0.0568969089955589	0.00019087893330486	0.000206728051864097	0.000216994427426409
26	0.486333689213633	0.06	0.111213065054534	0.101510208565235	0.120915921543832	0.0575527518059539	0.471204456976252	0.430595481197859	0.511813432754646	4	3.36	4.76	0.0960780766140275	0.105139092013446	0.114200107412864	0.103283131632648	0.113023647671318	0.122764163709989	0.106907007660266	0.117112122139304	0.127155266967748	0.111213065054534	4.13313147627424	0.00387497081644428	0.697270544526837	-0.0493754856571665	-0.0478844305984118	-0.0506329626534106	0.0219119621353705	0.0235148277544236	0.0205601900642251	0.0583379927389166	0.0602176447528677	0.0568969089955589	0.00019087893330486	0.000206728051864097	0.000216994427426409
26	0.486333689213633	0.06	0.111218760425941	0.101456579517926	0.120980941333956	0.0583415237574467	0.478346579453448	0.437418848606911	0.519274310299984	3.99	3.37	4.73	0.0977263970068698	0.106870309497237	0.116014221987605	0.10507073605126	0.114901832307512	0.124732928563764	0.108909143525307	0.119069895491327	0.129114766523708	0.111218760425941	4.12900109428847	0.00780783937210145	0.701044139627011	-0.0493754856571665	-0.0478844305984118	-0.0506329626534106	0.0219119621353705	0.0235148277544236	0.0205601900642251	0.0583379927389166	0.0602176447528677	0.0568969089955589	0.00019087893330486	0.000206728051864097	0.000216994427426409
26	0.486333689213633	0.06	0.111258566522058	0.101457998638337	0.121059134405779	0.0581061514040878	0.479653595916354	0.438525860481809	0.5207813313509	4.01	3.39	4.74	0.0976979887760488	0.106860725565286	0.116023462354523	0.105005948437038	0.11485407201549	0.124702195593943	0.108773211396391	0.11883612077836	0.1291554327607	0.111258566522058	4.13244024920157	0.00309705948470349	0.696783618681366	-0.0493754856571665	-0.0478844305984118	-0.0506329626534106	0.0219119621353705	0.0235148277544236	0.0205601900642251	0.0583379927389166	0.0602176447528677	0.0568969089955589	0.00019087893330486	0.000206728051864097	0.000216994427426409
26	0.486333689213633	0.06	0.111306023411438	0.101513286106916	0.12109876071596	0.0572578248753421	0.473715152845104	0.43277839066423	0.514651915025978	4	3.38	4.75	0.0966074362580056	0.105745590399501	0.114883744540996	0.103857451707951	0.113681389069414	0.123505326430876	0.107473430419903	0.11778950825319	0.127969216916438	0.111306023411438	4.1315993279856	-0.00346286765593127	0.690125337265667	-0.0493754856571665	-0.0478844305984118	-0.0506329626534106	0.0219119621353705	0.0235148277544236	0.0205601900642251	0.0583379927389166	0.0602176447528677	0.0568969089955589	0.00019087893330486	0.000206728051864097	0.000216994427426409
26	0.486333689213633	0.06	0.111313166789596	0.101564632334245	0.121061701244946	0.0589342812702379	0.483808707048889	0.44263529782569	0.524982116272089	4.02	3.39	4.75	0.098389475564587	0.107541547621597	0.116693619678607	0.105721408430023	0.115555488166377	0.12538956790273	0.109499996635714	0.119709880380469	0.129801284255336	0.111313166789596	4.14810465785813	0.00489525938616804	0.700376390553903	-0.0493754856571665	-0.0478844305984118	-0.0506329626534106	0.0219119621353705	0.0235148277544236	0.0205601900642251	0.0583379927389166	0.0602176447528677	0.0568969089955589	0.00019087893330486	0.000206728051864097	0.000216994427426409
26	0.486333689213633	0.06	0.111343060177149	0.101547418814796	0.121138701539502	0.0581864892662315	0.479863701953646	0.438748119317186	0.520979284590107	4.01	3.38	4.74	0.0976662957875527	0.106818714860025	0.115971133932498	0.104961810165035	0.114797900143561	0.124633990122087	0.108709589647236	0.118845399988277	0.129032296559808	0.111343060177149	4.13796384076865	-0.00443723760352893	0.689788973365103	-0.0493754856571665	-0.0478844305984118	-0.0506329626534106	0.0219119621353705	0.0235148277544236	0.0205601900642251	0.0583379927389166	0.0602176447528677	0.0568969089955589	0.00019087893330486	0.000206728051864097	0.000216994427426409
26	0.486333689213633	0.06	0.111363756381838	0.101613970098116	0.121113542665559	0.0583759856576383	0.475857668212916	0.435155655119266	0.516559681306565	3.99	3.39	4.74	0.0973401480321009	0.106444798134038	0.115549448235976	0.104670351275257	0.114460627370726	0.124250903466196	0.108226160873892	0.118523794079169	0.128645968432168	0.111363756381838	4.12238413181822	0.0077574915623695	0.700156766429325	-0.0493754856571665	-0.0478844305984118	-0.0506329626534106	0.0219119621353705	0.0235148277544236	0.0205601900642251	0.0583379927389166	0.0602176447528677	0.0568969089955589	0.00019087893330486	0.000206728051864097	0.000216994427426409
26	0.486333689213633	0.06	0.11143347824696	0.101789655436927	0.121077301056992	0.0587747371366654	0.471975629488366	0.43175135846978	0.512199900506953	3.99	3.36	4.76	0.0964770520900478	0.105465371441488	0.114453690792928	0.103729601400413	0.113393607123911	0.123057612847409	0.107392486142407	0.117384858321384	0.127393872902417	0.11143347824696	4.12720058349222	0.00258265848035818	0.695133457358865	-0.0493754856571665	-0.0478844305984118	-0.0506329626534106	0.0219119621353705	0.0235148277544236	0.0205601900642251	0.0583379927389166	0.0602176447528677	0.0568969089955589	0.00019087893330486	0.000206728051864097	0.000216994427426409
26	0.486333689213633	0.06	0.111474857159533	0.101670039360252	0.121279674958815	0.0588544545912537	0.485593846619004	0.444238747274516	0.526948945963493	4.01	3.39	4.72	0.0988650483702177	0.10806859921339	0.117272150056561	0.106247196530055	0.116137966739837	0.126028736949619	0.109979908593596	0.120435920765158	0.13049128576912	0.111474857159533	4.13510276258822	0.0073531599211122	0.701504571928892	-0.0493754856571665	-0.0478844305984118	-0.0506329626534106	0.0219119621353705	0.0235148277544236	0.0205601900642251	0.0583379927389166	0.0602176447528677	0.0568969089955589	0.00019087893330486	0.000206728051864097	0.000216994427426409
26	0.486333689213633	0.06	0.111494943764375	0.101666877728831	0.121323009799919	0.0581041356112664	0.483742926806602	0.442263789198196	0.525222064415007	4.01	3.39	4.75	0.0983908258948516	0.107618727220656	0.11684662854646	0.105733263060032	0.115649798565242	0.125566334070452	0.109590349299106	0.119787316803559	0.129934344263461	0.111494943764375	4.14390256444997	-0.0092957555909723	0.685945235726773	-0.0493754856571665	-0.0478844305984118	-0.0506329626534106	0.0219119621353705	0.0235148277544236	0.0205601900642251	0.0583379927389166	0.0602176447528677	0.0568969089955589	0.00019087893330486	0.000206728051864097	0.000216994427426409
26	0.486333689213633	0.06	0.111586820119639	0.101777540961399	0.121396099277878	0.0570087178550502	0.475609730459347	0.434414104986556	0.516805355932138	4.01	3.38	4.75	0.0967542815747133	0.105929520363896	0.115104759153079	0.103988217016053	0.113849452166117	0.12371068731618	0.107757370918716	0.117889940279565	0.127959116633971	0.111586820119639	4.13471342423844	0.00467233585234508	0.698743340709415	-0.0493754856571665	-0.0478844305984118	-0.0506329626534106	0.0219119621353705	0.0235148277544236	0.0205601900642251	0.0583379927389166	0.0602176447528677	0.0568969089955589	0.00019087893330486	0.000206728051864097	0.000216994427426409
26	0.486333689213633	0.06	0.111610183168644	0.10177928580569	0.121441080531598	0.0559023608955302	0.470303084496854	0.429141851476344	0.511464317517364	4.02	3.39	4.76	0.0953126256302969	0.104454556625535	0.113596487620772	0.102405682350631	0.112227945407375	0.122050208464118	0.106093037363826	0.116644969692692	0.126431872393186	0.111610183168644	4.13937936257288	-0.00435276262662494	0.690291296830932	-0.0493754856571665	-0.0478844305984118	-0.0506329626534106	0.0219119621353705	0.0235148277544236	0.0205601900642251	0.0583379927389166	0.0602176447528677	0.0568969089955589	0.00019087893330486	0.000206728051864097	0.000216994427426409
26	0.486333689213633	0.06	0.111625265206762	0.101910948871289	0.121339581542235	0.0576892940294854	0.472814437629106	0.432117910695198	0.513510964563014	3.97	3.36	4.73	0.0971331759599055	0.10628110251835	0.115429029076795	0.104507051928074	0.114349444359185	0.124191836790297	0.10824136692811	0.118317693693166	0.128628405524314	0.111625265206762	4.11426732651461	-0.000257283361141159	0.690754226431368	-0.0493754856571665	-0.0478844305984118	-0.0506329626534106	0.0219119621353705	0.0235148277544236	0.0205601900642251	0.0583379927389166	0.0602176447528677	0.0568969089955589	0.00019087893330486	0.000206728051864097	0.000216994427426409
26	0.486333689213633	0.06	0.111631408928424	0.101844838534512	0.121417979322336	0.0560878747368659	0.472808600649571	0.431500633186926	0.514116568112216	4	3.38	4.76	0.0962086508923952	0.10541879686909	0.114628942845786	0.103414624894854	0.113314605640577	0.123214586386301	0.107179537312732	0.117347411745849	0.127590091966525	0.111631408928424	4.14522137629714	0.00293261635589352	0.69797543731413	-0.0493754856571665	-0.0478844305984118	-0.0506329626534106	0.0219119621353705	0.0235148277544236	0.0205601900642251	0.0583379927389166	0.0602176447528677	0.0568969089955589	0.00019087893330486	0.000206728051864097	0.000216994427426409
26	0.486333689213633	0.06	0.11163262621951	0.101834582129791	0.12143067030923	0.0567838401939537	0.473479691387869	0.432382536210108	0.514576846565629	4.01	3.38	4.75	0.0961780823990568	0.105319630093603	0.114461177788149	0.103353601814646	0.113177169272267	0.123000736729887	0.107193143491168	0.117196777143965	0.127260627619174	0.11163262621951	4.13435098451033	-0.00547063636580345	0.688147022640163	-0.0493754856571665	-0.0478844305984118	-0.0506329626534106	0.0219119621353705	0.0235148277544236	0.0205601900642251	0.0583379927389166	0.0602176447528677	0.0568969089955589	0.00019087893330486	0.000206728051864097	0.000216994427426409
26	0.486333689213633	0.06	0.111633849578431	0.101826924554916	0.121440774601946	0.0591384762852057	0.483995328561687	0.442881669821409	0.525108987301964	3.99	3.36	4.71	0.0991263996834515	0.1083285167419	0.117530633800349	0.106598358625706	0.116494113716627	0.126389868807549	0.110319363906114	0.120577855894226	0.130824674442192	0.111633849578431	4.11738540197471	-0.00597835568238758	0.685877569348078	-0.0493754856571665	-0.0478844305984118	-0.0506329626534106	0.0219119621353705	0.0235148277544236	0.0205601900642251	0.0583379927389166	0.0602176447528677	0.0568969089955589	0.00019087893330486	0.000206728051864097	0.000216994427426409
26	0.486333689213633	0.06	0.111674210744836	0.101890627064313	0.121457794425359	0.0588782399990848	0.480186272279619	0.439300481139294	0.521072063419943	4	3.37	4.71	0.0979791560112034	0.107098097329888	0.116217038648573	0.105321647103981	0.115123955662535	0.124926264221088	0.109229288867209	0.119222652521516	0.129402248873658	0.111674210744836	4.11877119923729	0.00235358506422087	0.694304404178545	-0.0493754856571665	-0.0478844305984118	-0.0506329626534106	0.0219119621353705	0.0235148277544236	0.0205601900642251	0.0583379927389166	0.0602176447528677	0.0568969089955589	0.00019087893330486	0.000206728051864097	0.000216994427426409
26	0.486333689213633	0.06	0.111701332607579	0.101865855892183	0.121536809322974	0.0573950909050691	0.478535814508601	0.437234955059891	0.519836673957312	4	3.37	4.73	0.0975795577423769	0.106796843672394	0.116014129602411	0.104899702855173	0.11480844375911	0.124717184663047	0.108557610779826	0.118843793728067	0.129264038581641	0.111701332607579	4.12420393068804	0.00377597427836374	0.696681537540304	-0.0493754856571665	-0.0478844305984118	-0.0506329626534106	0.0219119621353705	0.0235148277544236	0.0205601900642251	0.0583379927389166	0.0602176447528677	0.0568969089955589	0.00019087893330486	0.000206728051864097	0.000216994427426409
26	0.486333689213633	0.06	0.111712790805315	0.101954817962185	0.121470763648445	0.0580797221798173	0.478461207469999	0.437425803991544	0.519496610948454	4.03	3.39	4.78	0.0970202104626941	0.106121784822441	0.115223359182189	0.104224000333118	0.114001370270559	0.123778740208001	0.107965966272241	0.117995189383885	0.128218751551833	0.111712790805315	4.15268232422558	-0.00785289871334963	0.688326171088358	-0.0493754856571665	-0.0478844305984118	-0.0506329626534106	0.0219119621353705	0.0235148277544236	0.0205601900642251	0.0583379927389166	0.0602176447528677	0.0568969089955589	0.00019087893330486	0.000206728051864097	0.000216994427426409
26	0.486333689213633	0.06	0.111722131904551	0.10202121391217	0.121423049896933	0.0599587922216723	0.483965016591236	0.443153931167897	0.524776102014574	3.99	3.38	4.74	0.0991971815063582	0.108332482726729	0.117467783947101	0.106675704812181	0.116499720792839	0.126323736773497	0.110368204032335	0.12050539762713	0.130776205658913	0.111722131904551	4.13022287850071	-0.00483972129233786	0.688489172691311	-0.0493754856571665	-0.0478844305984118	-0.0506329626534106	0.0219119621353705	0.0235148277544236	0.0205601900642251	0.0583379927389166	0.0602176447528677	0.0568969089955589	0.00019087893330486	0.000206728051864097	0.000216994427426409
26	0.486333689213633	0.06	0.111734677799494	0.101921072414993	0.121548283183996	0.0563228892456417	0.473939305961195	0.43262417400861	0.51525443791378	3.97	3.37	4.72	0.0971159410770933	0.106390406447629	0.115664871818165	0.104472094089714	0.114449063967947	0.12442603384618	0.108270486800031	0.118447408385146	0.128796627580277	0.111734677799494	4.11968229292094	-0.00912346745595447	0.682755301134905	-0.0493754856571665	-0.0478844305984118	-0.0506329626534106	0.0219119621353705	0.0235148277544236	0.0205601900642251	0.0583379927389166	0.0602176447528677	0.0568969089955589	0.00019087893330486	0.000206728051864097	0.000216994427426409
26	0.486333689213633	0.06	0.111744951819302	0.101969189380346	0.121520714258259	0.0598551452192706	0.487581636762924	0.446427722244153	0.528735551281695	4	3.4	4.75	0.0995406293383782	0.108716776667096	0.117892923995814	0.106996637793794	0.116860116843496	0.126723595893199	0.110898377560079	0.121014223690088	0.131240267660531	0.111744951819302	4.13928746460268	0.00424330593766789	0.69849785346317	-0.0493754856571665	-0.0478844305984118	-0.0506329626534106	0.0219119621353705	0.0235148277544236	0.0205601900642251	0.0583379927389166	0.0602176447528677	0.0568969089955589	0.00019087893330486	0.000206728051864097	0.000216994427426409
26	0.486333689213633	0.06	0.111760803568336	0.101949987177715	0.121571619958957	0.0585348094890666	0.484547446519714	0.443161917970385	0.525932975069043	4.02	3.39	4.74	0.0985466368413733	0.107749604170149	0.116952571498924	0.10589525001504	0.115784481727022	0.125673713439005	0.10966725512346	0.119938516495358	0.129976166830784	0.111760803568336	4.14276950514159	0.00243004525807933	0.697268582459898	-0.0493754856571665	-0.0478844305984118	-0.0506329626534106	0.0219119621353705	0.0235148277544236	0.0205601900642251	0.0583379927389166	0.0602176447528677	0.0568969089955589	0.00019087893330486	0.000206728051864097	0.000216994427426409
26	0.486333689213633	0.06	0.111763382053111	0.101908653767179	0.121618110339043	0.0555811926026528	0.476235657318556	0.434427843323882	0.518043471313231	3.99	3.38	4.71	0.0970535654065609	0.106393660597035	0.115733755787509	0.104346767652042	0.114388735081117	0.124430702510193	0.108041707071243	0.118455858164555	0.12924073045056	0.111763382053111	4.12851985879997	0.00406945413770454	0.697256411139499	-0.0493754856571665	-0.0478844305984118	-0.0506329626534106	0.0219119621353705	0.0235148277544236	0.0205601900642251	0.0583379927389166	0.0602176447528677	0.0568969089955589	0.00019087893330486	0.000206728051864097	0.000216994427426409
26	0.486333689213633	0.06	0.111837355637598	0.102154574198943	0.121520137076253	0.0577526011396528	0.475476214433069	0.434574391606502	0.516378037259635	4.01	3.38	4.78	0.0968560858245016	0.105972109544683	0.115088133264865	0.104105844172581	0.113904209828265	0.123702575483949	0.107793204907284	0.117896756519076	0.128120959871194	0.111837355637598	4.14507289781388	-0.00199383731871163	0.693262527574065	-0.0493754856571665	-0.0478844305984118	-0.0506329626534106	0.0219119621353705	0.0235148277544236	0.0205601900642251	0.0583379927389166	0.0602176447528677	0.0568969089955589	0.00019087893330486	0.000206728051864097	0.000216994427426409
26	0.486333689213633	0.06	0.111837631880306	0.102002754823403	0.121672508937208	0.0579852108501713	0.480099122720233	0.438887632367787	0.521310613072678	4	3.38	4.72	0.0980152353789285	0.10721885295507	0.116422470531212	0.10537638623449	0.115271214897694	0.125166043560897	0.109217246363103	0.119452384394452	0.129587237570707	0.111837631880306	4.12759111771382	-0.00510556591577204	0.688033971183009	-0.0493754856571665	-0.0478844305984118	-0.0506329626534106	0.0219119621353705	0.0235148277544236	0.0205601900642251	0.0583379927389166	0.0602176447528677	0.0568969089955589	0.00019087893330486	0.000206728051864097	0.000216994427426409
26	0.486333689213633	0.06	0.111838720241023	0.101992799189861	0.121684641292186	0.05727189438417	0.476502832779518	0.435330534739528	0.517675130819507	4.01	3.38	4.73	0.0970161512924397	0.106191657205654	0.115367163118867	0.104276839770598	0.114139040519443	0.124001241268288	0.108029692392938	0.118233147128467	0.128439314158368	0.111838720241023	4.12916728281156	0.0114063032084235	0.704755467177278	-0.0493754856571665	-0.0478844305984118	-0.0506329626534106	0.0219119621353705	0.0235148277544236	0.0205601900642251	0.0583379927389166	0.0602176447528677	0.0568969089955589	0.00019087893330486	0.000206728051864097	0.000216994427426409
26	0.486333689213633	0.06	0.111843399435788	0.102028253032336	0.121658545839239	0.0583263823941013	0.479933433731162	0.438864270494251	0.521002596968072	4.02	3.39	4.75	0.0974952085343887	0.106618864533101	0.115742520531814	0.104753565340079	0.114556462417472	0.124359359494864	0.10859087325607	0.118540683091851	0.128805632104468	0.111843399435788	4.13995752166927	-0.00245002055940186	0.692125419340972	-0.0493754856571665	-0.0478844305984118	-0.0506329626534106	0.0219119621353705	0.0235148277544236	0.0205601900642251	0.0583379927389166	0.0602176447528677	0.0568969089955589	0.00019087893330486	0.000206728051864097	0.000216994427426409
26	0.486333689213633	0.06	0.111851932845704	0.102016437734083	0.121687427957325	0.0572471657774405	0.478682655019836	0.437312534386803	0.520052775652869	4	3.37	4.69	0.0976177227742662	0.106852438565699	0.116087154357132	0.104943325761626	0.114871049540405	0.124798773319184	0.108740975080218	0.118967373812393	0.129314252872564	0.111851932845704	4.12204295860992	-0.00554375953077231	0.686747197956171	-0.0493754856571665	-0.0478844305984118	-0.0506329626534106	0.0219119621353705	0.0235148277544236	0.0205601900642251	0.0583379927389166	0.0602176447528677	0.0568969089955589	0.00019087893330486	0.000206728051864097	0.000216994427426409
26	0.486333689213633	0.06	0.11201056964255	0.1022490681476	0.1217720711375	0.0574219844301604	0.475999926085782	0.434928138268989	0.517071713902575	4	3.37	4.74	0.0971190328768954	0.106290323396675	0.115461613916455	0.10441139021319	0.11427132358416	0.124131256955131	0.108030482874892	0.118339856310062	0.128630137825203	0.11201056964255	4.1297823355061	-0.0025414956975888	0.69057434167723	-0.0493754856571665	-0.0478844305984118	-0.0506329626534106	0.0219119621353705	0.0235148277544236	0.0205601900642251	0.0583379927389166	0.0602176447528677	0.0568969089955589	0.00019087893330486	0.000206728051864097	0.000216994427426409
26	0.486333689213633	0.06	0.112027132620543	0.10222306559854	0.121831199642545	0.0579352896758442	0.480669848140374	0.439390500583316	0.521949195697432	4	3.38	4.72	0.09801587698769	0.10722415856618	0.116432440144669	0.105363189537595	0.115261727887579	0.125160266237563	0.109150014986101	0.119500539851242	0.129718158874403	0.112027132620543	4.13247320590945	-0.00133591370233155	0.692470887473203	-0.0493754856571665	-0.0478844305984118	-0.0506329626534106	0.0219119621353705	0.0235148277544236	0.0205601900642251	0.0583379927389166	0.0602176447528677	0.0568969089955589	0.00019087893330486	0.000206728051864097	0.000216994427426409
26	0.486333689213633	0.06	0.112047751469154	0.102169283385978	0.12192621955233	0.05727929942552	0.4827475196306	0.441038508639753	0.524456530621446	3.99	3.38	4.71	0.0986187780090321	0.107945155672898	0.117271533336764	0.10604061633678	0.116068877238323	0.126097138139866	0.109883928632235	0.120164258121258	0.130670555395057	0.112047751469154	4.11627704148907	0.0114002583544246	0.70345779606499	-0.0493754856571665	-0.0478844305984118	-0.0506329626534106	0.0219119621353705	0.0235148277544236	0.0205601900642251	0.0583379927389166	0.0602176447528677	0.0568969089955589	0.00019087893330486	0.000206728051864097	0.000216994427426409
26	0.486333689213633	0.06	0.112100879283976	0.102548801878277	0.121652956689675	0.0615464556312914	0.483384786445109	0.443185808506337	0.523583764383882	4.01	3.38	4.77	0.0985651136894058	0.107505419887582	0.116445726085759	0.105916735984813	0.115523867917919	0.125130999851024	0.109636785758189	0.11953139657553	0.129493411005189	0.112100879283976	4.14329185832395	-0.000481125423532265	0.69399587208129	-0.0493754856571665	-0.0478844305984118	-0.0506329626534106	0.0219119621353705	0.0235148277544236	0.0205601900642251	0.0583379927389166	0.0602176447528677	0.0568969089955589	0.00019087893330486	0.000206728051864097	0.000216994427426409
26	0.486333689213633	0.06	0.112101042917592	0.102337533637691	0.121864552197493	0.0571687620398475	0.476592923890705	0.435373459380866	0.517812388400545	4.01	3.4	4.74	0.0970193475778782	0.106204761773638	0.115390175969398	0.104279484122069	0.114152259786866	0.124025035451663	0.108113951724954	0.11822848712724	0.128437282580649	0.112101042917592	4.14338693995473	-0.00446728232107701	0.690552572570824	-0.0493754856571665	-0.0478844305984118	-0.0506329626534106	0.0219119621353705	0.0235148277544236	0.0205601900642251	0.0583379927389166	0.0602176447528677	0.0568969089955589	0.00019087893330486	0.000206728051864097	0.000216994427426409
26	0.486333689213633	0.06	0.112105566445041	0.1023249281461	0.121886204743982	0.0564850241334315	0.470714878224334	0.429743286814019	0.51168646963465	4.03	3.39	4.77	0.0951790524080309	0.104253393685107	0.113327734962183	0.102229214145118	0.111975715651177	0.121722217157236	0.105874962070175	0.115940117427539	0.126011281658975	0.112105566445041	4.14161182753334	-0.00176814080976015	0.693093296419243	-0.0493754856571665	-0.0478844305984118	-0.0506329626534106	0.0219119621353705	0.0235148277544236	0.0205601900642251	0.0583379927389166	0.0602176447528677	0.0568969089955589	0.00019087893330486	0.000206728051864097	0.000216994427426409
26	0.486333689213633	0.06	0.112111104228035	0.102282921785958	0.121939286670113	0.0570388028740245	0.475403973909327	0.434237688047894	0.51657025977076	4.01	3.39	4.75	0.0967100267012026	0.1058782604	0.115046494098797	0.103940037414501	0.113793685336883	0.123647333259266	0.107642833470732	0.11778451874452	0.127930189322907	0.112111104228035	4.13641471832991	-0.00343132576855365	0.690777477773294	-0.0493754856571665	-0.0478844305984118	-0.0506329626534106	0.0219119621353705	0.0235148277544236	0.0205601900642251	0.0583379927389166	0.0602176447528677	0.0568969089955589	0.00019087893330486	0.000206728051864097	0.000216994427426409
26	0.486333689213633	0.06	0.112117687739163	0.102312534344533	0.121922841133794	0.0600658042626095	0.490861150669696	0.449507780810978	0.532214520528414	4.01	3.39	4.73	0.100092839639594	0.109301081175164	0.118509322710734	0.107573511806465	0.117469952781765	0.127366393757065	0.111362631884185	0.121768304869029	0.131988805210858	0.112117687739163	4.13495536963833	0.00313665432373373	0.697441067197339	-0.0493754856571665	-0.0478844305984118	-0.0506329626534106	0.0219119621353705	0.0235148277544236	0.0205601900642251	0.0583379927389166	0.0602176447528677	0.0568969089955589	0.00019087893330486	0.000206728051864097	0.000216994427426409
26	0.486333689213633	0.06	0.1121405971008	0.102249487692979	0.122031706508621	0.0582048025203056	0.48246891009164	0.441137014221378	0.523800805961902	3.99	3.37	4.72	0.0986867280701157	0.10793308336762	0.117179438665124	0.106119409418809	0.11606216243774	0.126004915456671	0.109898535056629	0.120096821054449	0.130543332680463	0.1121405971008	4.11524519298863	0.00269281558093405	0.694273759021852	-0.0493754856571665	-0.0478844305984118	-0.0506329626534106	0.0219119621353705	0.0235148277544236	0.0205601900642251	0.0583379927389166	0.0602176447528677	0.0568969089955589	0.00019087893330486	0.000206728051864097	0.000216994427426409
26	0.486333689213633	0.06	0.112141390765565	0.102447084071768	0.121835697459362	0.0606358348672436	0.488208140161868	0.447284477335895	0.52913180298784	4.02	3.39	4.74	0.0994201389409557	0.108516444425028	0.117612749909101	0.106828534323784	0.1166026605016	0.126376786679416	0.110729362305369	0.120658227217234	0.130810202840261	0.112141390765565	4.14671264353785	0.000991362679809525	0.696161397673641	-0.0493754856571665	-0.0478844305984118	-0.0506329626534106	0.0219119621353705	0.0235148277544236	0.0205601900642251	0.0583379927389166	0.0602176447528677	0.0568969089955589	0.00019087893330486	0.000206728051864097	0.000216994427426409
26	0.486333689213633	0.06	0.112143840857483	0.102526967930894	0.121760713784071	0.0610504819086172	0.488357202981929	0.447569303624389	0.529145102339469	4.02	3.4	4.76	0.0994885577056582	0.10855515196506	0.117621746224461	0.106902684115882	0.116644942768251	0.12638720142062	0.110775933115377	0.120723245430486	0.130810202840261	0.112143840857483	4.15344829964986	0.00105092583788412	0.697117948796199	-0.0493754856571665	-0.0478844305984118	-0.0506329626534106	0.0219119621353705	0.0235148277544236	0.0205601900642251	0.0583379927389166	0.0602176447528677	0.0568969089955589	0.00019087893330486	0.000206728051864097	0.000216994427426409
26	0.486333689213633	0.06	0.112154937481514	0.102360464620861	0.121949410342166	0.0575785102695604	0.47630765230395	0.435268620625059	0.517346683982841	4	3.36	4.73	0.0971824008138588	0.106345183143316	0.115507965472774	0.104477940162179	0.114328577889989	0.124179215617799	0.108171439230682	0.118340387070498	0.12840694100116	0.112154937481514	4.11776346851393	-0.00201806136990802	0.690154373608283	-0.0493754856571665	-0.0478844305984118	-0.0506329626534106	0.0219119621353705	0.0235148277544236	0.0205601900642251	0.0583379927389166	0.0602176447528677	0.0568969089955589	0.00019087893330486	0.000206728051864097	0.000216994427426409
26	0.486333689213633	0.06	0.112179658715374	0.102335436268276	0.122023881162473	0.0587619851117256	0.483692242571016	0.442464667578963	0.524919817563068	4.01	3.38	4.73	0.0985673959859064	0.107751620190781	0.116935844395655	0.105939381858513	0.115810506335145	0.125681630811777	0.109745485629537	0.119906364579219	0.130274940246591	0.112179658715374	4.12605082547333	-0.00637243501386839	0.68656882867353	-0.0493754856571665	-0.0478844305984118	-0.0506329626534106	0.0219119621353705	0.0235148277544236	0.0205601900642251	0.0583379927389166	0.0602176447528677	0.0568969089955589	0.00019087893330486	0.000206728051864097	0.000216994427426409
26	0.486333689213633	0.06	0.112213016730477	0.102343598013127	0.122082435447827	0.0557255267134951	0.472591880159046	0.431160876217253	0.514022884100839	4.01	3.37	4.73	0.0959426814574089	0.105161981799598	0.114381282141786	0.10310514460639	0.113012698580406	0.122920252554422	0.106811171333129	0.116963308372942	0.127158247415134	0.112213016730477	4.13120273187862	0.00101148051718598	0.694613140981591	-0.0493754856571665	-0.0478844305984118	-0.0506329626534106	0.0219119621353705	0.0235148277544236	0.0205601900642251	0.0583379927389166	0.0602176447528677	0.0568969089955589	0.00019087893330486	0.000206728051864097	0.000216994427426409
26	0.486333689213633	0.06	0.11224134937092	0.102623074202766	0.121859624539073	0.060043711727562	0.478447628077604	0.438132166453086	0.518763089702123	4.01	3.38	4.76	0.0974858794840528	0.106456205185288	0.115426530886522	0.104762547813033	0.114402448280134	0.124042348747235	0.108400763716418	0.118557353004167	0.128382217868966	0.11224134937092	4.13905972096145	-0.00587419069994657	0.688274328938641	-0.0493754856571665	-0.0478844305984118	-0.0506329626534106	0.0219119621353705	0.0235148277544236	0.0205601900642251	0.0583379927389166	0.0602176447528677	0.0568969089955589	0.00019087893330486	0.000206728051864097	0.000216994427426409
26	0.486333689213633	0.06	0.112273380722579	0.10237203145451	0.122174729990648	0.0560871967735139	0.476393427741447	0.434771997445946	0.518014858036948	4	3.38	4.71	0.0970417752405221	0.106331742183315	0.115621709126109	0.10432305643208	0.114310072263386	0.124297088094693	0.108080584128038	0.118535469204926	0.128843569474998	0.112273380722579	4.12254220498254	-0.0034100994015529	0.689317169786337	-0.0493754856571665	-0.0478844305984118	-0.0506329626534106	0.0219119621353705	0.0235148277544236	0.0205601900642251	0.0583379927389166	0.0602176447528677	0.0568969089955589	0.00019087893330486	0.000206728051864097	0.000216994427426409
26	0.486333689213633	0.06	0.112284124371501	0.102529939525304	0.122038309217698	0.0595252661072293	0.483024407306654	0.442135157969523	0.523913656643785	3.98	3.37	4.74	0.0990146328185266	0.108171638173935	0.117328643529343	0.106485076652379	0.116332958621139	0.126180840589898	0.110275024441762	0.120505004850566	0.130807661509243	0.112284124371501	4.12424001820096	0.00725577263183178	0.69955434545187	-0.0493754856571665	-0.0478844305984118	-0.0506329626534106	0.0219119621353705	0.0235148277544236	0.0205601900642251	0.0583379927389166	0.0602176447528677	0.0568969089955589	0.00019087893330486	0.000206728051864097	0.000216994427426409
26	0.486333689213633	0.06	0.112292237798445	0.102461905016649	0.122122570580242	0.0590350594894919	0.485415795883208	0.444143104410158	0.526688487356258	4.02	3.4	4.77	0.0987415627291876	0.10791727662325	0.117092990517313	0.106101830027742	0.115961508253021	0.125821186478301	0.109931853870512	0.120041656493981	0.130326245837635	0.112292237798445	4.15118714781514	0.00242455507538081	0.698577698738245	-0.0493754856571665	-0.0478844305984118	-0.0506329626534106	0.0219119621353705	0.0235148277544236	0.0205601900642251	0.0583379927389166	0.0602176447528677	0.0568969089955589	0.00019087893330486	0.000206728051864097	0.000216994427426409
26	0.486333689213633	0.06	0.112297808215401	0.102507892463904	0.122087723966897	0.0579524064303826	0.480086326081942	0.438863554356941	0.521309097806943	4.03	3.4	4.78	0.0971970537280091	0.106326843427779	0.115456633127549	0.104396454224258	0.114202488830371	0.124008523436485	0.108142353539861	0.118337604881526	0.12845001272477	0.112297808215401	4.15445623168547	-0.0128729890509442	0.683685524113444	-0.0493754856571665	-0.0478844305984118	-0.0506329626534106	0.0219119621353705	0.0235148277544236	0.0205601900642251	0.0583379927389166	0.0602176447528677	0.0568969089955589	0.00019087893330486	0.000206728051864097	0.000216994427426409
26	0.486333689213633	0.06	0.11230401870156	0.102555155909939	0.12205288149318	0.057300573042126	0.475932408861194	0.434820315954013	0.517044501768376	4	3.37	4.76	0.0969809671021882	0.106150480079027	0.115319993055866	0.104248784201303	0.114105466477386	0.123962148753469	0.108021482801996	0.118026966097204	0.1282999652177	0.11230401870156	4.13748138661266	-0.00345149157804434	0.690668101188565	-0.0493754856571665	-0.0478844305984118	-0.0506329626534106	0.0219119621353705	0.0235148277544236	0.0205601900642251	0.0583379927389166	0.0602176447528677	0.0568969089955589	0.00019087893330486	0.000206728051864097	0.000216994427426409
26	0.486333689213633	0.06	0.112342133074713	0.102424901794205	0.122259364355221	0.0569941930591772	0.481321071190784	0.439625116568102	0.523017025813467	3.98	3.35	4.71	0.0985050605604535	0.107847708149145	0.117190355737837	0.105943625260567	0.115991778618844	0.126039931977122	0.109656383328547	0.120248940041347	0.130453849881747	0.112342133074713	4.1176124095047	-0.000975972407409683	0.690899857284629	-0.0493754856571665	-0.0478844305984118	-0.0506329626534106	0.0219119621353705	0.0235148277544236	0.0205601900642251	0.0583379927389166	0.0602176447528677	0.0568969089955589	0.00019087893330486	0.000206728051864097	0.000216994427426409
26	0.486333689213633	0.06	0.112374698089017	0.102579415538881	0.122169980639153	0.0582309886091205	0.478014712905261	0.437074174639092	0.51895525117143	4	3.37	4.75	0.0975996290930888	0.106741741762978	0.115883854432868	0.104928245710671	0.114756826551136	0.1245854073916	0.10869281567866	0.118805310893868	0.128939863280175	0.112374698089017	4.12901802383946	-0.00428158601165578	0.688970223303858	-0.0493754856571665	-0.0478844305984118	-0.0506329626534106	0.0219119621353705	0.0235148277544236	0.0205601900642251	0.0583379927389166	0.0602176447528677	0.0568969089955589	0.00019087893330486	0.000206728051864097	0.000216994427426409
26	0.486333689213633	0.06	0.112381706971606	0.10255840257997	0.122205011363242	0.0578407991006013	0.478134577355484	0.437037368796221	0.519231785914747	3.99	3.36	4.72	0.0976647951675709	0.106848793476354	0.116032791785136	0.105007448710848	0.114881920158982	0.124756391607116	0.108711232900351	0.119024827861131	0.129098570431961	0.112381706971606	4.12006494168808	0.00461397183676303	0.696857399763989	-0.0493754856571665	-0.0478844305984118	-0.0506329626534106	0.0219119621353705	0.0235148277544236	0.0205601900642251	0.0583379927389166	0.0602176447528677	0.0568969089955589	0.00019087893330486	0.000206728051864097	0.000216994427426409
26	0.486333689213633	0.06	0.112390538171197	0.10261198099983	0.122169095342563	0.0589576359978313	0.482320772489933	0.441282630377671	0.523358914602195	4.01	3.37	4.72	0.0983356398443317	0.107480599751723	0.116625559659114	0.105694212720531	0.115523500853527	0.125352788986524	0.109485553725972	0.119556774224475	0.129888651376877	0.112390538171197	4.12395614796795	0.00518822741502535	0.697936904887055	-0.0493754856571665	-0.0478844305984118	-0.0506329626534106	0.0219119621353705	0.0235148277544236	0.0205601900642251	0.0583379927389166	0.0602176447528677	0.0568969089955589	0.00019087893330486	0.000206728051864097	0.000216994427426409
26	0.486333689213633	0.06	0.112413909076864	0.102498336326941	0.122329481826787	0.0570183302385563	0.481094577388852	0.439427598982129	0.522761555795575	3.99	3.36	4.72	0.0982567019188422	0.107573503791668	0.116890305664495	0.105651058337477	0.115669000716591	0.125686943095704	0.109280957763622	0.11968666564801	0.130237482510074	0.112413909076864	4.11649746263494	-0.00138101079188581	0.690397226111154	-0.0493754856571665	-0.0478844305984118	-0.0506329626534106	0.0219119621353705	0.0235148277544236	0.0205601900642251	0.0583379927389166	0.0602176447528677	0.0568969089955589	0.00019087893330486	0.000206728051864097	0.000216994427426409
26	0.486333689213633	0.06	0.112431421180882	0.102563700216596	0.122299142145168	0.0573161023055755	0.481499253038701	0.439912261367852	0.523086244709551	4	3.39	4.74	0.0982510824559486	0.107539223084361	0.116827363712773	0.10563082011459	0.115616602330869	0.125602384547149	0.109310705257622	0.119666121587943	0.130032805127365	0.112431421180882	4.13839282317468	0.00572702923282725	0.700218405889205	-0.0493754856571665	-0.0478844305984118	-0.0506329626534106	0.0219119621353705	0.0235148277544236	0.0205601900642251	0.0583379927389166	0.0602176447528677	0.0568969089955589	0.00019087893330486	0.000206728051864097	0.000216994427426409
26	0.486333689213633	0.06	0.112433598048163	0.102664118465665	0.122203077630661	0.0573470172472584	0.475367723084135	0.434322051670337	0.516413394497933	4.01	3.37	4.72	0.096773160428505	0.105918722642873	0.115064284857242	0.104013397794893	0.113843199740483	0.123673001686074	0.107698358562973	0.117905333054114	0.127965915493419	0.112433598048163	4.12532224156485	-6.65381239859316e-05	0.692789148645456	-0.0493754856571665	-0.0478844305984118	-0.0506329626534106	0.0219119621353705	0.0235148277544236	0.0205601900642251	0.0583379927389166	0.0602176447528677	0.0568969089955589	0.00019087893330486	0.000206728051864097	0.000216994427426409
26	0.486333689213633	0.06	0.112436586788207	0.102625727489315	0.122247446087098	0.0581734973004959	0.480679574930615	0.439489203985636	0.521869945875595	4	3.36	4.72	0.0981250001748582	0.107321597314274	0.11651819445369	0.105491334608009	0.115378328792574	0.125265322977138	0.109142246040103	0.119513284504865	0.129535846015051	0.112436586788207	4.12299639807307	0.000910454679621075	0.693412396482335	-0.0493754856571665	-0.0478844305984118	-0.0506329626534106	0.0219119621353705	0.0235148277544236	0.0205601900642251	0.0583379927389166	0.0602176447528677	0.0568969089955589	0.00019087893330486	0.000206728051864097	0.000216994427426409
26	0.486333689213633	0.06	0.112439341283704	0.102545915054955	0.122332767512452	0.0569639020561462	0.478745304763868	0.437260792479672	0.520229817048063	4	3.37	4.74	0.0975201832413846	0.106772275606429	0.116024367971472	0.104827775496216	0.114773165558829	0.124718555621442	0.108557610779826	0.118896846005703	0.129092871125067	0.112439341283704	4.13015290809541	-0.000406024471581729	0.693212599362718	-0.0493754856571665	-0.0478844305984118	-0.0506329626534106	0.0219119621353705	0.0235148277544236	0.0205601900642251	0.0583379927389166	0.0602176447528677	0.0568969089955589	0.00019087893330486	0.000206728051864097	0.000216994427426409
26	0.486333689213633	0.06	0.11246220944114	0.102547519539652	0.122376899342629	0.056123187496083	0.479050161028815	0.437210837640404	0.520889484417225	4.01	3.38	4.75	0.0974374839803937	0.106761860348579	0.116086236716765	0.104729990112819	0.114752230065615	0.124774470018411	0.108498116912051	0.118724937168736	0.129262410512357	0.11246220944114	4.14016699964606	0.00781636555259327	0.702454665047198	-0.0493754856571665	-0.0478844305984118	-0.0506329626534106	0.0219119621353705	0.0235148277544236	0.0205601900642251	0.0583379927389166	0.0602176447528677	0.0568969089955589	0.00019087893330486	0.000206728051864097	0.000216994427426409
26	0.486333689213633	0.06	0.112463768919875	0.102617266327236	0.122310271512515	0.0583691675698304	0.480207793327616	0.439131149032254	0.521284437622978	4.02	3.41	4.75	0.0974591494903897	0.106575548602062	0.115691947713734	0.10470303387716	0.114497031157233	0.124291028437306	0.12507284660014	0.118535266230174	0.128627770419638	0.112463768919875	4.14612174805587	-0.00304840222312638	0.692746620406714	-0.0493754856571665	-0.0478844305984118	-0.0506329626534106	0.0219119621353705	0.0235148277544236	0.0205601900642251	0.0583379927389166	0.0602176447528677	0.0568969089955589	0.00019087893330486	0.000206728051864097	0.000216994427426409
26	0.486333689213633	0.06	0.112466683602516	0.102597084111019	0.122336283094013	0.0588228626529919	0.48791228648366	0.446347885213062	0.529476687754258	4	3.37	4.73	0.0996466747115198	0.108925881604173	0.118205088496827	0.10712603944692	0.117101732930885	0.12707742641485	0.11098168885801	0.121208485433272	0.131611901409451	0.112466683602516	4.12857562376156	-0.00710187345436044	0.686336739275429	-0.0493754856571665	-0.0478844305984118	-0.0506329626534106	0.0219119621353705	0.0235148277544236	0.0205601900642251	0.0583379927389166	0.0602176447528677	0.0568969089955589	0.00019087893330486	0.000206728051864097	0.000216994427426409
26	0.486333689213633	0.06	0.112469446560431	0.102587854483342	0.122351038637521	0.0558520317559359	0.47407734599566	0.432565990582239	0.51558870140908	3.99	3.37	4.74	0.0967321158076992	0.106015049109461	0.115297982411223	0.104012945923934	0.113994586783017	0.1239762276421	0.107715148132957	0.118112397564892	0.12825707594875	0.112469446560431	4.1265651824346	0.00156781446000957	0.694656625323814	-0.0493754856571665	-0.0478844305984118	-0.0506329626534106	0.0219119621353705	0.0235148277544236	0.0205601900642251	0.0583379927389166	0.0602176447528677	0.0568969089955589	0.00019087893330486	0.000206728051864097	0.000216994427426409
26	0.486333689213633	0.06	0.112486160935434	0.102717103136229	0.122255218734639	0.0582004958252799	0.479691911250648	0.438596299512378	0.520787522988919	4.01	3.38	4.75	0.0976458484302162	0.106795072624318	0.11594429681842	0.104941491483629	0.114774303101149	0.124607114718668	0.108615442452004	0.118858606367542	0.129080147447618	0.112486160935434	4.13863249506242	-0.00374529649196718	0.690290843534966	-0.0493754856571665	-0.0478844305984118	-0.0506329626534106	0.0219119621353705	0.0235148277544236	0.0205601900642251	0.0583379927389166	0.0602176447528677	0.0568969089955589	0.00019087893330486	0.000206728051864097	0.000216994427426409
26	0.486333689213633	0.06	0.112523342522547	0.102703988567009	0.122342696478084	0.0581367170544868	0.483935131894217	0.442451860204204	0.52541840358423	4	3.39	4.74	0.0987447144560026	0.108002792421458	0.117260870386913	0.106152375615958	0.116104978902979	0.126057582190001	0.109998843525682	0.120162079619322	0.130678513843304	0.112523342522547	4.13146883537647	-0.00172475207382493	0.692049818596502	-0.0493754856571665	-0.0478844305984118	-0.0506329626534106	0.0219119621353705	0.0235148277544236	0.0205601900642251	0.0583379927389166	0.0602176447528677	0.0568969089955589	0.00019087893330486	0.000206728051864097	0.000216994427426409
26	0.486333689213633	0.06	0.112539669610134	0.102736083903616	0.122343255316653	0.0568756536159017	0.476631281753298	0.435295991864395	0.5179665716422	3.99	3.38	4.73	0.0973559151527717	0.106600739480244	0.115845563807716	0.104685356909149	0.114626177996035	0.124566999082922	0.108420715488501	0.118682904219611	0.128990548068805	0.112539669610134	4.12908817625823	0.00193618195157827	0.69510189305685	-0.0493754856571665	-0.0478844305984118	-0.0506329626534106	0.0219119621353705	0.0235148277544236	0.0205601900642251	0.0583379927389166	0.0602176447528677	0.0568969089955589	0.00019087893330486	0.000206728051864097	0.000216994427426409
26	0.486333689213633	0.06	0.112552268864102	0.102894330198476	0.122210207529727	0.0598962441675659	0.480998067764401	0.440414651911225	0.521581483617578	4.03	3.4	4.76	0.0977079992236607	0.106711615128508	0.115715231033355	0.104965930561866	0.114638351749312	0.124310772936758	0.108741321610842	0.11878716009187	0.128858643658021	0.112552268864102	4.14924508418347	0.0034132140885847	0.698843141498943	-0.0493754856571665	-0.0478844305984118	-0.0506329626534106	0.0219119621353705	0.0235148277544236	0.0205601900642251	0.0583379927389166	0.0602176447528677	0.0568969089955589	0.00019087893330486	0.000206728051864097	0.000216994427426409
26	0.486333689213633	0.06	0.11257223314701	0.102804331745382	0.122340134548638	0.0608927091685931	0.486840740092794	0.446123433735103	0.527558046450485	3.98	3.36	4.73	0.100058483496182	0.109190736182597	0.118322988869011	0.107626537258376	0.117449519774845	0.127272502291313	0.111524968373124	0.121727816379633	0.13182337985188	0.11257223314701	4.11544407262654	0.00157350933585424	0.692826320232857	-0.0493754856571665	-0.0478844305984118	-0.0506329626534106	0.0219119621353705	0.0235148277544236	0.0205601900642251	0.0583379927389166	0.0602176447528677	0.0568969089955589	0.00019087893330486	0.000206728051864097	0.000216994427426409
26	0.486333689213633	0.06	0.112618057105665	0.10283846375038	0.12239765046095	0.0578665912848431	0.478370559780963	0.437262794883498	0.519478324678427	3.98	3.37	4.73	0.0980037313265952	0.107217216657588	0.116430701988581	0.105407937504121	0.115317503934076	0.125227070364032	0.109126823931183	0.119489206613886	0.129608320253101	0.112618057105665	4.11798731510041	0.00127629757156912	0.692973607448862	-0.0493754856571665	-0.0478844305984118	-0.0506329626534106	0.0219119621353705	0.0235148277544236	0.0205601900642251	0.0583379927389166	0.0602176447528677	0.0568969089955589	0.00019087893330486	0.000206728051864097	0.000216994427426409
26	0.486333689213633	0.06	0.112621249215831	0.10272482564342	0.122517672788242	0.0564695154734879	0.47785412597767	0.436255072830408	0.519453179124931	4	3.38	4.73	0.0973510378267092	0.106633935032282	0.115916832237855	0.104652816453357	0.114631973934343	0.12461113141533	0.108391438401304	0.118712608396453	0.129228995650192	0.112621249215831	4.13077788437379	-0.0104208922289395	0.683248603081248	-0.0493754856571665	-0.0478844305984118	-0.0506329626534106	0.0219119621353705	0.0235148277544236	0.0205601900642251	0.0583379927389166	0.0602176447528677	0.0568969089955589	0.00019087893330486	0.000206728051864097	0.000216994427426409
26	0.486333689213633	0.06	0.112627037820896	0.102692859573717	0.122561216068076	0.0555723212166559	0.471676370988538	0.430265308538317	0.51308743343876	3.98	3.38	4.68	0.0964887757581786	0.105775377860127	0.115061979962075	0.103785206182974	0.113774056246793	0.123762906310613	0.107587623055537	0.117943488346282	0.128310423973946	0.112627037820896	4.11209440405352	0.00201598633705842	0.693560719454415	-0.0493754856571665	-0.0478844305984118	-0.0506329626534106	0.0219119621353705	0.0235148277544236	0.0205601900642251	0.0583379927389166	0.0602176447528677	0.0568969089955589	0.00019087893330486	0.000206728051864097	0.000216994427426409
26	0.486333689213633	0.06	0.112637805925387	0.102775703054845	0.122499908795929	0.0580460280741663	0.482433593301807	0.441044749324608	0.523822437279006	4.01	3.4	4.74	0.0981810307987846	0.1073946069075	0.116608183016215	0.105515429253518	0.115417285346916	0.125319141440314	0.109328462217855	0.119425831649642	0.129673204178193	0.112637805925387	4.13737488503144	-0.00181736844735096	0.69248527165251	-0.0493754856571665	-0.0478844305984118	-0.0506329626534106	0.0219119621353705	0.0235148277544236	0.0205601900642251	0.0583379927389166	0.0602176447528677	0.0568969089955589	0.00019087893330486	0.000206728051864097	0.000216994427426409
26	0.486333689213633	0.06	0.11266758871639	0.102803787766015	0.122531389666764	0.0571455874421806	0.474664577285096	0.433603063233049	0.515726091337143	3.99	3.37	4.71	0.0970779403428949	0.106271065460166	0.115464190577437	0.104399023113086	0.114285443016614	0.124171862920142	0.108051935651897	0.118323170814983	0.128466317733546	0.11266758871639	4.10688220855582	0.00338667124188822	0.694104039988332	-0.0493754856571665	-0.0478844305984118	-0.0506329626534106	0.0219119621353705	0.0235148277544236	0.0205601900642251	0.0583379927389166	0.0602176447528677	0.0568969089955589	0.00019087893330486	0.000206728051864097	0.000216994427426409
26	0.486333689213633	0.06	0.11268665416508	0.10282503525991	0.12254827307025	0.0583223732499806	0.481633169347365	0.440417050991318	0.522849287703411	4	3.38	4.75	0.098361737030575	0.107566850651933	0.116771964273291	0.10574952626697	0.115646020921081	0.125542515575193	0.109538197236225	0.119667244771836	0.129926394453696	0.11268665416508	4.12706528920905	0.00387456219204568	0.696732810125412	-0.0493754856571665	-0.0478844305984118	-0.0506329626534106	0.0219119621353705	0.0235148277544236	0.0205601900642251	0.0583379927389166	0.0602176447528677	0.0568969089955589	0.00019087893330486	0.000206728051864097	0.000216994427426409
26	0.486333689213633	0.06	0.112713940554768	0.102860114688316	0.12256776642122	0.0565910589480771	0.478193777611266	0.436612562906111	0.519774992316422	4	3.38	4.74	0.0974466496342811	0.106727074443341	0.116007499252401	0.104757570123414	0.114734257432407	0.124710944741399	0.108514430637661	0.1188830288296	0.129130262182298	0.112713940554768	4.13029766661309	-0.00232579009688876	0.690971956623243	-0.0493754856571665	-0.0478844305984118	-0.0506329626534106	0.0219119621353705	0.0235148277544236	0.0205601900642251	0.0583379927389166	0.0602176447528677	0.0568969089955589	0.00019087893330486	0.000206728051864097	0.000216994427426409
26	0.486333689213633	0.06	0.112722090669469	0.102793366614799	0.12265081472414	0.0577875688022997	0.482829825587711	0.441308762857727	0.524350888317695	3.97	3.37	4.71	0.0990450350754194	0.108363805651896	0.117682576228373	0.106544750774723	0.116569141071939	0.126593531369156	0.110337716620597	0.120755757351071	0.131144656258585	0.112722090669469	4.10958004905042	-0.000601711183104912	0.690449935492648	-0.0493754856571665	-0.0478844305984118	-0.0506329626534106	0.0219119621353705	0.0235148277544236	0.0205601900642251	0.0583379927389166	0.0602176447528677	0.0568969089955589	0.00019087893330486	0.000206728051864097	0.000216994427426409
26	0.486333689213633	0.06	0.112723167627807	0.103005325807999	0.122441009447615	0.059741774063347	0.485295988488331	0.444293673039579	0.526298303937083	4.01	3.38	4.76	0.0989523396253069	0.108084306362424	0.117216273099541	0.106350322860252	0.116165023700262	0.125979724540272	0.110184884647606	0.120091800708906	0.130375031851782	0.112723167627807	4.13649351930783	0.00031125248551255	0.694406324080034	-0.0493754856571665	-0.0478844305984118	-0.0506329626534106	0.0219119621353705	0.0235148277544236	0.0205601900642251	0.0583379927389166	0.0602176447528677	0.0568969089955589	0.00019087893330486	0.000206728051864097	0.000216994427426409
26	0.486333689213633	0.06	0.112788365041775	0.102880407296888	0.122696322786663	0.0560367959125476	0.473308023013835	0.431936460896121	0.514679585131549	4.01	3.39	4.76	0.0961528983063232	0.105362576037222	0.114572253768121	0.103335723182336	0.113233383319078	0.12313104345582	0.107063355166929	0.117192403206976	0.12754358638789	0.112788365041775	4.13034874905479	0.00287124247529488	0.696462676829362	-0.0493754856571665	-0.0478844305984118	-0.0506329626534106	0.0219119621353705	0.0235148277544236	0.0205601900642251	0.0583379927389166	0.0602176447528677	0.0568969089955589	0.00019087893330486	0.000206728051864097	0.000216994427426409
26	0.486333689213633	0.06	0.112789470856954	0.102929687297041	0.122649254416867	0.0577116450341301	0.480567440209311	0.439212090677643	0.521922789740979	4.02	3.38	4.73	0.0976503855396401	0.106844954431547	0.116039523323454	0.104929945246377	0.114809943211159	0.124689941175941	0.108542638717038	0.118806821891752	0.129052859843572	0.112789470856954	4.13015263413965	0.00037909684158902	0.693916656863804	-0.0493754856571665	-0.0478844305984118	-0.0506329626534106	0.0219119621353705	0.0235148277544236	0.0205601900642251	0.0583379927389166	0.0602176447528677	0.0568969089955589	0.00019087893330486	0.000206728051864097	0.000216994427426409
26	0.486333689213633	0.06	0.11281815657274	0.103053867244005	0.122582445901475	0.0576204333153881	0.474285232313923	0.433436231240839	0.515134233387006	3.99	3.37	4.74	0.0969058299892834	0.106038675994999	0.115171522000714	0.104197130426366	0.114017141735558	0.123837153044751	0.107840679273978	0.117957237873816	0.128279018695685	0.11281815657274	4.12234985204562	-0.00123811024783354	0.691393129735565	-0.0493754856571665	-0.0478844305984118	-0.0506329626534106	0.0219119621353705	0.0235148277544236	0.0205601900642251	0.0583379927389166	0.0602176447528677	0.0568969089955589	0.00019087893330486	0.000206728051864097	0.000216994427426409
26	0.486333689213633	0.06	0.112822291413969	0.102903997572212	0.122740585255726	0.0570836624557273	0.478672863852547	0.437240792937934	0.52010493476716	3.99	3.37	4.71	0.0978865357928375	0.107162069910557	0.116437604028277	0.105267868694011	0.115242843287426	0.125217817880841	0.108901955317538	0.119408227719032	0.12971448599892	0.112822291413969	4.11204787638342	0.00280179715958247	0.694027665731678	-0.0493754856571665	-0.0478844305984118	-0.0506329626534106	0.0219119621353705	0.0235148277544236	0.0205601900642251	0.0583379927389166	0.0602176447528677	0.0568969089955589	0.00019087893330486	0.000206728051864097	0.000216994427426409
26	0.486333689213633	0.06	0.112851562698683	0.103139846055736	0.122563279341629	0.0597076561650825	0.486144984797824	0.445058459340841	0.527231510254808	4	3.38	4.75	0.09925037884466	0.108412890266319	0.117575401687978	0.10668651788679	0.116535512420147	0.126384506953505	0.110540295368992	0.120730445043228	0.130968386760083	0.112851562698683	4.1389480726167	-0.00140338010951865	0.692937476069915	-0.0493754856571665	-0.0478844305984118	-0.0506329626534106	0.0219119621353705	0.0235148277544236	0.0205601900642251	0.0583379927389166	0.0602176447528677	0.0568969089955589	0.00019087893330486	0.000206728051864097	0.000216994427426409
26	0.486333689213633	0.06	0.112859664727635	0.103046700521297	0.122672628933973	0.0596879936800526	0.485317187863587	0.444293439411461	0.526340936315713	4	3.38	4.72	0.0992426170006193	0.108406164769763	0.117569712538907	0.10669845278472	0.116550433703164	0.126402414621607	0.110501129034674	0.120773481130527	0.13101203774595	0.112859664727635	4.11931841668327	-0.00085065013843407	0.691241718710267	-0.0493754856571665	-0.0478844305984118	-0.0506329626534106	0.0219119621353705	0.0235148277544236	0.0205601900642251	0.0583379927389166	0.0602176447528677	0.0568969089955589	0.00019087893330486	0.000206728051864097	0.000216994427426409
26	0.486333689213633	0.06	0.112879407175587	0.103088130053084	0.12267068429809	0.0580572372723728	0.475579471883229	0.434782836954889	0.516376106811569	3.97	3.36	4.72	0.0977749762193988	0.106949418425736	0.116123860632073	0.105202942276958	0.115074366962256	0.124945791647554	0.108856261136498	0.119109271889101	0.129475037144831	0.112879407175587	4.1065223478646	0.00151059874210604	0.691873156767828	-0.0493754856571665	-0.0478844305984118	-0.0506329626534106	0.0219119621353705	0.0235148277544236	0.0205601900642251	0.0583379927389166	0.0602176447528677	0.0568969089955589	0.00019087893330486	0.000206728051864097	0.000216994427426409
26	0.486333689213633	0.06	0.112896159565775	0.102937639896414	0.122854679235137	0.055860672809123	0.475452569318183	0.433824206653595	0.517080931982772	4	3.36	4.72	0.0966988591256477	0.105977767760059	0.115256676394469	0.103938087746939	0.113911649261104	0.123885210775268	0.10767717080553	0.117954279368314	0.12829212258888	0.112896159565775	4.11762657314371	-0.00491346556036451	0.687121535257401	-0.0493754856571665	-0.0478844305984118	-0.0506329626534106	0.0219119621353705	0.0235148277544236	0.0205601900642251	0.0583379927389166	0.0602176447528677	0.0568969089955589	0.00019087893330486	0.000206728051864097	0.000216994427426409
26	0.486333689213633	0.06	0.112914157618172	0.103213480401788	0.122614834834557	0.0575889111435345	0.472736799168874	0.43200933799061	0.513464260347139	4	3.37	4.76	0.0963164557469043	0.105396640750557	0.114476825754209	0.103529806173898	0.113290026129681	0.123050246085464	0.10722551789122	0.117338139620732	0.127397228863265	0.112914157618172	4.13440091928065	0.00357715743443346	0.6974621299957	-0.0493754856571665	-0.0478844305984118	-0.0506329626534106	0.0219119621353705	0.0235148277544236	0.0205601900642251	0.0583379927389166	0.0602176447528677	0.0568969089955589	0.00019087893330486	0.000206728051864097	0.000216994427426409
26	0.486333689213633	0.06	0.112916757573184	0.10317970826477	0.122653806881599	0.0597347640139949	0.483193268133726	0.442366062475177	0.524020473792276	4.03	3.38	4.74	0.0981460076343279	0.107204178181661	0.116262348728994	0.10543710270506	0.115168188883088	0.124899275061117	0.109316978090828	0.119235996133284	0.129253306174826	0.112916757573184	4.13476246469698	-0.0066300802024411	0.687218178828596	-0.0493754856571665	-0.0478844305984118	-0.0506329626534106	0.0219119621353705	0.0235148277544236	0.0205601900642251	0.0583379927389166	0.0602176447528677	0.0568969089955589	0.00019087893330486	0.000206728051864097	0.000216994427426409
26	0.486333689213633	0.06	0.112938143285268	0.10298413193482	0.122892154635716	0.0567426107912066	0.47917477344152	0.437567278896029	0.520782267987012	3.99	3.37	4.73	0.0979184392589007	0.107229329546782	0.116540219834663	0.105297037279564	0.115309545333912	0.12532205338826	0.109164742922076	0.119376247697801	0.129816223372473	0.112938143285268	4.11414550792881	0.0026744943399507	0.694556337086735	-0.0493754856571665	-0.0478844305984118	-0.0506329626534106	0.0219119621353705	0.0235148277544236	0.0205601900642251	0.0583379927389166	0.0602176447528677	0.0568969089955589	0.00019087893330486	0.000206728051864097	0.000216994427426409
26	0.486333689213633	0.06	0.112943845276806	0.103093274524734	0.122794416028877	0.0580716588879335	0.481105980893805	0.439840706268368	0.522371255519243	4	3.37	4.74	0.0981313657380733	0.107337920972368	0.116544476206662	0.105489208446437	0.115386066773838	0.12528292510124	0.109287160530676	0.119745904098318	0.129618374768143	0.112943845276806	4.12181568467475	-0.00248621805558477	0.689912996504564	-0.0493754856571665	-0.0478844305984118	-0.0506329626534106	0.0219119621353705	0.0235148277544236	0.0205601900642251	0.0583379927389166	0.0602176447528677	0.0568969089955589	0.00019087893330486	0.000206728051864097	0.000216994427426409
26	0.486333689213633	0.06	0.112953981007297	0.103194851577128	0.122713110437466	0.0592434874974851	0.479227714513849	0.438557412025707	0.519898017001991	4.02	3.38	4.77	0.0974674769982899	0.10650627480122	0.115545072604149	0.104728776151685	0.114440961805161	0.124153147458638	0.108472658155985	0.118512197482414	0.128664390035465	0.112953981007297	4.13497296234541	0.00826380187226892	0.702130194297542	-0.0493754856571665	-0.0478844305984118	-0.0506329626534106	0.0219119621353705	0.0235148277544236	0.0205601900642251	0.0583379927389166	0.0602176447528677	0.0568969089955589	0.00019087893330486	0.000206728051864097	0.000216994427426409
26	0.486333689213633	0.06	0.112962235900334	0.103067200514435	0.122857271286232	0.057049772638411	0.478103820825932	0.436707970491024	0.51949967116084	4	3.37	4.73	0.0973790473545053	0.106609674552609	0.115840301750712	0.10467384593955	0.114595952137018	0.124518058334486	0.108557404275052	0.118592348331959	0.128871072494076	0.112962235900334	4.11931460672448	-0.00484853345613652	0.687295742122689	-0.0493754856571665	-0.0478844305984118	-0.0506329626534106	0.0219119621353705	0.0235148277544236	0.0205601900642251	0.0583379927389166	0.0602176447528677	0.0568969089955589	0.00019087893330486	0.000206728051864097	0.000216994427426409
26	0.486333689213633	0.06	0.112978795898508	0.103013291475575	0.122944300321441	0.0555843642589417	0.474932480983563	0.433240329879793	0.516624632087332	4.01	3.39	4.72	0.0965187285707501	0.105807045327946	0.115095362085141	0.103738265289707	0.113721341964266	0.123704418638825	0.107482690389946	0.117834248590907	0.12807898122957	0.112978795898508	4.12788092531572	-0.00280396114813887	0.69056968465675	-0.0493754856571665	-0.0478844305984118	-0.0506329626534106	0.0219119621353705	0.0235148277544236	0.0205601900642251	0.0583379927389166	0.0602176447528677	0.0568969089955589	0.00019087893330486	0.000206728051864097	0.000216994427426409
26	0.486333689213633	0.06	0.112980385094221	0.103341327589081	0.122619442599361	0.0614251305942788	0.485800446212793	0.445358085926632	0.526242806498955	4.03	3.38	4.77	0.0987606642732825	0.107728985480094	0.116697306686905	0.106091347851794	0.11572535843485	0.125359369017906	0.109927973314188	0.119867393105233	0.129702387049838	0.112980385094221	4.14701733111567	0.00986250375627937	0.705168136442535	-0.0493754856571665	-0.0478844305984118	-0.0506329626534106	0.0219119621353705	0.0235148277544236	0.0205601900642251	0.0583379927389166	0.0602176447528677	0.0568969089955589	0.00019087893330486	0.000206728051864097	0.000216994427426409
26	0.486333689213633	0.06	0.112983970514934	0.103143187588096	0.122824753441772	0.0597818103454985	0.485877789260535	0.444840940105686	0.526914638415384	3.99	3.35	4.73	0.0995973702823286	0.108785288686432	0.117973207090535	0.107108881552239	0.116989741471202	0.126870601390164	0.110888104222249	0.121187511134485	0.13130990990062	0.112983970514934	4.11245701669176	0.00237622700440451	0.693394236542436	-0.0493754856571665	-0.0478844305984118	-0.0506329626534106	0.0219119621353705	0.0235148277544236	0.0205601900642251	0.0583379927389166	0.0602176447528677	0.0568969089955589	0.00019087893330486	0.000206728051864097	0.000216994427426409
26	0.486333689213633	0.06	0.112987681943104	0.103236195386458	0.122739168499751	0.0596444157678973	0.483368771951058	0.442493851849589	0.524243692052527	4.02	3.38	4.76	0.0982455081168956	0.107320837136318	0.11639616615574	0.105552794072091	0.115303126209249	0.125053458346406	0.109268404260729	0.119475887644512	0.129493268056626	0.112987681943104	4.1415759525031	8.65376749870764e-05	0.694749120027811	-0.0493754856571665	-0.0478844305984118	-0.0506329626534106	0.0219119621353705	0.0235148277544236	0.0205601900642251	0.0583379927389166	0.0602176447528677	0.0568969089955589	0.00019087893330486	0.000206728051864097	0.000216994427426409
26	0.486333689213633	0.06	0.112996498435624	0.103104916653502	0.122888080217745	0.0589802060013569	0.486332568217267	0.44496149772037	0.527703638714163	4.02	3.4	4.74	0.098934378626579	0.108132974850514	0.117331571074448	0.10631036532484	0.11619475676306	0.12607914820128	0.110253777727485	0.120253541811326	0.130634568750747	0.112996498435624	4.13272304057631	-0.00173062512399799	0.692268048819019	-0.0493754856571665	-0.0478844305984118	-0.0506329626534106	0.0219119621353705	0.0235148277544236	0.0205601900642251	0.0583379927389166	0.0602176447528677	0.0568969089955589	0.00019087893330486	0.000206728051864097	0.000216994427426409
26	0.486333689213633	0.06	0.11300888782294	0.103070718011845	0.122947057634036	0.0567655824855888	0.477642216280311	0.436176693704485	0.519107738856137	4.02	3.37	4.74	0.0969867796359845	0.106206913491365	0.115427047346745	0.104218263964716	0.11412586526395	0.124033466563184	0.107870598261479	0.118147089530226	0.128379599785364	0.11300888782294	4.12669039207508	0.00327246792288829	0.696382771180296	-0.0493754856571665	-0.0478844305984118	-0.0506329626534106	0.0219119621353705	0.0235148277544236	0.0205601900642251	0.0583379927389166	0.0602176447528677	0.0568969089955589	0.00019087893330486	0.000206728051864097	0.000216994427426409
26	0.486333689213633	0.06	0.113033391111599	0.103122218710243	0.122944563512955	0.056923515244833	0.476333181900566	0.435042162391556	0.517624201409576	4.01	3.39	4.74	0.096757987291444	0.105941547613369	0.115125107935294	0.103975322024526	0.113843898960998	0.123712475897471	0.107642285319162	0.117883344724578	0.128024947086306	0.113033391111599	4.12853321480275	0.00273877776604562	0.696142626896833	-0.0493754856571665	-0.0478844305984118	-0.0506329626534106	0.0219119621353705	0.0235148277544236	0.0205601900642251	0.0583379927389166	0.0602176447528677	0.0568969089955589	0.00019087893330486	0.000206728051864097	0.000216994427426409
26	0.486333689213633	0.06	0.113038132020782	0.103240152853426	0.122836111188137	0.0577341201916213	0.478529911368162	0.43735840910343	0.519701413632895	4.01	3.38	4.74	0.0972866754545103	0.106444927577785	0.11560317970106	0.104545122909671	0.114386661736981	0.124228200564292	0.108189006115208	0.118443956141778	0.128550289662962	0.113038132020782	4.13640965847518	-0.0026164070749478	0.691539994625553	-0.0493754856571665	-0.0478844305984118	-0.0506329626534106	0.0219119621353705	0.0235148277544236	0.0205601900642251	0.0583379927389166	0.0602176447528677	0.0568969089955589	0.00019087893330486	0.000206728051864097	0.000216994427426409
26	0.486333689213633	0.06	0.113045219359057	0.103291161640541	0.122799277077572	0.0601103842872913	0.485729611617391	0.444824703488782	0.526634519745999	4	3.39	4.74	0.0991857907152139	0.108306654788294	0.117427518861374	0.10661554203413	0.116419626469603	0.126223710905075	0.110360941675026	0.120602967487503	0.130651895222659	0.113045219359057	4.13604333446629	-0.000911566908174189	0.693058750085844	-0.0493754856571665	-0.0478844305984118	-0.0506329626534106	0.0219119621353705	0.0235148277544236	0.0205601900642251	0.0583379927389166	0.0602176447528677	0.0568969089955589	0.00019087893330486	0.000206728051864097	0.000216994427426409
26	0.486333689213633	0.06	0.113087226692442	0.10318261240108	0.122991840983803	0.0574681062013048	0.481645394394621	0.4401041822947	0.523186606494543	4	3.38	4.76	0.0981219129242389	0.107383590864183	0.116645268804127	0.105470566494234	0.11542588014336	0.125381193792486	0.10923719843172	0.119388372280082	0.12974512855435	0.113087226692442	4.13472506028735	5.0449431319371e-05	0.694229418650854	-0.0493754856571665	-0.0478844305984118	-0.0506329626534106	0.0219119621353705	0.0235148277544236	0.0205601900642251	0.0583379927389166	0.0602176447528677	0.0568969089955589	0.00019087893330486	0.000206728051864097	0.000216994427426409
26	0.486333689213633	0.06	0.113099496414521	0.103406992768369	0.122792000060672	0.0608386995966846	0.488023733995996	0.447188199511266	0.528859268480726	3.99	3.37	4.75	0.0999684317476766	0.109097170713683	0.118225909679689	0.107488669184155	0.117304127780747	0.127119586377339	0.111352752108724	0.121328796773719	0.13152227463429	0.113099496414521	4.13194338691249	-0.00848572781040248	0.684818998831856	-0.0493754856571665	-0.0478844305984118	-0.0506329626534106	0.0219119621353705	0.0235148277544236	0.0205601900642251	0.0583379927389166	0.0602176447528677	0.0568969089955589	0.00019087893330486	0.000206728051864097	0.000216994427426409
26	0.486333689213633	0.06	0.113107877631379	0.103280912196904	0.122934843065854	0.057730664193911	0.477572971992303	0.43648249714862	0.518663446835986	4	3.38	4.74	0.0974759173995929	0.10665230306898	0.115828688738367	0.104796291961341	0.114661817902653	0.124527343843966	0.108623463546974	0.118811714433457	0.128984511527506	0.113107877631379	4.12277811037751	0.00101808286300509	0.693632386987476	-0.0493754856571665	-0.0478844305984118	-0.0506329626534106	0.0219119621353705	0.0235148277544236	0.0205601900642251	0.0583379927389166	0.0602176447528677	0.0568969089955589	0.00019087893330486	0.000206728051864097	0.000216994427426409
26	0.486333689213633	0.06	0.113115476028314	0.103356526646938	0.12287442540969	0.0590877543807776	0.482335330693543	0.441343995884598	0.523326665502487	4.02	3.41	4.77	0.0981376473969277	0.107252517428742	0.116367387460556	0.105455175606109	0.115249686126053	0.125044196645998	0.109188599995696	0.119319848783926	0.129374383408117	0.113115476028314	4.14940284753346	0.000268219626639864	0.696281760929176	-0.0493754856571665	-0.0478844305984118	-0.0506329626534106	0.0219119621353705	0.0235148277544236	0.0205601900642251	0.0583379927389166	0.0602176447528677	0.0568969089955589	0.00019087893330486	0.000206728051864097	0.000216994427426409
26	0.486333689213633	0.06	0.113128637706412	0.103298474327331	0.122958801085494	0.0581253636065408	0.482567423811724	0.441197103959898	0.523937743663549	4	3.39	4.74	0.0985117623950709	0.10774904678083	0.11698633116659	0.105907808432379	0.115838607774279	0.125769407116179	0.109682876131228	0.119981704320526	0.130298329703783	0.113128637706412	4.13498450612033	-0.00314955927264762	0.691194260818778	-0.0493754856571665	-0.0478844305984118	-0.0506329626534106	0.0219119621353705	0.0235148277544236	0.0205601900642251	0.0583379927389166	0.0602176447528677	0.0568969089955589	0.00019087893330486	0.000206728051864097	0.000216994427426409
26	0.486333689213633	0.06	0.113130221131696	0.103226781829298	0.123033660434095	0.0559988440249825	0.475870543259095	0.434260063571305	0.517481022946885	4.01	3.39	4.77	0.0966881133949848	0.105952697260667	0.115217281126349	0.103913148474072	0.113870029883603	0.123826911293133	0.107667206828495	0.117833652486711	0.128442289511981	0.113130221131696	4.14081778915568	0.00223665486288626	0.697003367994412	-0.0493754856571665	-0.0478844305984118	-0.0506329626534106	0.0219119621353705	0.0235148277544236	0.0205601900642251	0.0583379927389166	0.0602176447528677	0.0568969089955589	0.00019087893330486	0.000206728051864097	0.000216994427426409
26	0.486333689213633	0.06	0.113140928475192	0.10346933803391	0.122812518916475	0.0600538486901968	0.484597148900515	0.443767176457044	0.525427121343985	3.99	3.39	4.76	0.0991618460646381	0.108285493907607	0.117409141750576	0.106616196435669	0.11642570149472	0.12623520655377	0.110320059716469	0.120602619465456	0.130843845605285	0.113140928475192	4.1418029711022	-0.00275191182640315	0.692193126839995	-0.0493754856571665	-0.0478844305984118	-0.0506329626534106	0.0219119621353705	0.0235148277544236	0.0205601900642251	0.0583379927389166	0.0602176447528677	0.0568969089955589	0.00019087893330486	0.000206728051864097	0.000216994427426409
26	0.486333689213633	0.06	0.113170373119032	0.103203505129367	0.123137241108697	0.0577398980278244	0.482734059649404	0.441203048536396	0.524265070762412	3.98	3.37	4.73	0.0988107608798155	0.108111945043882	0.117413129207948	0.106266431455285	0.116269427491576	0.126272423527867	0.110085596293447	0.120387390616816	0.13066060017234	0.113170373119032	4.12053381771007	-0.0023477142252432	0.689992429872076	-0.0493754856571665	-0.0478844305984118	-0.0506329626534106	0.0219119621353705	0.0235148277544236	0.0205601900642251	0.0583379927389166	0.0602176447528677	0.0568969089955589	0.00019087893330486	0.000206728051864097	0.000216994427426409
26	0.486333689213633	0.06	0.113186842267383	0.103487671232996	0.122886013301771	0.0608112291499519	0.48599835378648	0.445322514670417	0.526674192902542	4	3.38	4.75	0.0993072845407119	0.108378029890339	0.117448775239967	0.106747441001727	0.116497771589551	0.126248102177375	0.110628352913773	0.120546505575112	0.130968646037582	0.113186842267383	4.13076181933754	-0.00710447897709314	0.686683744672684	-0.0493754856571665	-0.0478844305984118	-0.0506329626534106	0.0219119621353705	0.0235148277544236	0.0205601900642251	0.0583379927389166	0.0602176447528677	0.0568969089955589	0.00019087893330486	0.000206728051864097	0.000216994427426409
26	0.486333689213633	0.06	0.11318771533413	0.103198347947221	0.123177082721038	0.0561772312884563	0.477954979292051	0.436232585504014	0.519677373080089	4.01	3.39	4.74	0.0971252848900737	0.106414594120096	0.115703903350119	0.104382738159454	0.11436616867538	0.124349599191307	0.108050175728243	0.118390404909405	0.129008627380244	0.11318771533413	4.13062923762958	-0.00163464425302328	0.691973759829365	-0.0493754856571665	-0.0478844305984118	-0.0506329626534106	0.0219119621353705	0.0235148277544236	0.0205601900642251	0.0583379927389166	0.0602176447528677	0.0568969089955589	0.00019087893330486	0.000206728051864097	0.000216994427426409
26	0.486333689213633	0.06	0.11319118177021	0.103431812883507	0.122950550656913	0.06094361873695	0.488799401848101	0.447936467624125	0.529662336072077	4	3.36	4.74	0.0999568812115663	0.109075432071795	0.118193982932025	0.1074540007983	0.117256475220652	0.127058949643003	0.111296193314699	0.121338302860784	0.131846859527286	0.11319118177021	4.13017959993899	-0.00853433134063955	0.684833022001311	-0.0493754856571665	-0.0478844305984118	-0.0506329626534106	0.0219119621353705	0.0235148277544236	0.0205601900642251	0.0583379927389166	0.0602176447528677	0.0568969089955589	0.00019087893330486	0.000206728051864097	0.000216994427426409
26	0.486333689213633	0.06	0.11319451368067	0.103403094360519	0.122985933000821	0.0581629323131673	0.482517247812437	0.441165416022795	0.523869079602079	4.01	3.38	4.74	0.0981242392287824	0.107321734970075	0.116519230711367	0.105444027161134	0.115327629809998	0.125211232458861	0.109267446006415	0.119354637164452	0.129578460708905	0.11319451368067	4.13803263613686	-0.00462372733502569	0.689769951414787	-0.0493754856571665	-0.0478844305984118	-0.0506329626534106	0.0219119621353705	0.0235148277544236	0.0205601900642251	0.0583379927389166	0.0602176447528677	0.0568969089955589	0.00019087893330486	0.000206728051864097	0.000216994427426409
26	0.486333689213633	0.06	0.113204327712888	0.10334274327346	0.123065912152317	0.0588174717927769	0.486186332145325	0.444766945318896	0.527605718971755	3.98	3.34	4.72	0.0995976481438715	0.108872783265516	0.11814791838716	0.107111284320251	0.117086134666999	0.127060985013747	0.110900974820834	0.121476648095995	0.131557650140735	0.113204327712888	4.11195596848387	0.00324326436933076	0.694240301387838	-0.0493754856571665	-0.0478844305984118	-0.0506329626534106	0.0219119621353705	0.0235148277544236	0.0205601900642251	0.0583379927389166	0.0602176447528677	0.0568969089955589	0.00019087893330486	0.000206728051864097	0.000216994427426409
26	0.486333689213633	0.06	0.113204368689298	0.103477867029776	0.122930870348819	0.0585010977548733	0.478304004522295	0.437439231970981	0.519168777073609	3.98	3.37	4.75	0.0979448768573979	0.107094708017511	0.116244539177624	0.105332346958701	0.11517230205685	0.125012257155	0.108964816426851	0.119183605074758	0.129330642946297	0.113204368689298	4.12966073657288	-0.00474030930604586	0.688167623100435	-0.0493754856571665	-0.0478844305984118	-0.0506329626534106	0.0219119621353705	0.0235148277544236	0.0205601900642251	0.0583379927389166	0.0602176447528677	0.0568969089955589	0.00019087893330486	0.000206728051864097	0.000216994427426409
26	0.486333689213633	0.06	0.113218986800307	0.103260506513909	0.123177467086705	0.0570368919326242	0.479692033958469	0.438153697541495	0.521230370375443	3.99	3.38	4.73	0.0979126074314334	0.107195027846395	0.116477448261356	0.10527368596676	0.115253959574124	0.125234233181487	0.1090019243182	0.119400794944022	0.129644934506753	0.113218986800307	4.11815875114881	0.00250018067578206	0.694484640203084	-0.0493754856571665	-0.0478844305984118	-0.0506329626534106	0.0219119621353705	0.0235148277544236	0.0205601900642251	0.0583379927389166	0.0602176447528677	0.0568969089955589	0.00019087893330486	0.000206728051864097	0.000216994427426409
26	0.486333689213633	0.06	0.113229878491342	0.103520987454833	0.122938769527851	0.0595095765915915	0.48147492392247	0.440711129775285	0.522238718069655	3.99	3.37	4.73	0.0985118655219814	0.107623769297229	0.116735673072478	0.105921456142077	0.115718713670262	0.125515971198447	0.109775921355686	0.119884309521513	0.129839726611499	0.113229878491342	4.12294604424657	-0.0117858769745925	0.680675798365009	-0.0493754856571665	-0.0478844305984118	-0.0506329626534106	0.0219119621353705	0.0235148277544236	0.0205601900642251	0.0583379927389166	0.0602176447528677	0.0568969089955589	0.00019087893330486	0.000206728051864097	0.000216994427426409
26	0.486333689213633	0.06	0.113252340061213	0.103297474676593	0.123207205445834	0.0572160163704982	0.48178814384855	0.440137610627953	0.523438677069146	4	3.39	4.73	0.0982257716405976	0.107520945845316	0.116816120050035	0.105594196849013	0.115586650339836	0.12557910383066	0.109389986330871	0.119763226210489	0.129934299240307	0.113252340061213	4.12933998845786	0.00351905984671361	0.696841100105426	-0.0493754856571665	-0.0478844305984118	-0.0506329626534106	0.0219119621353705	0.0235148277544236	0.0205601900642251	0.0583379927389166	0.0602176447528677	0.0568969089955589	0.00019087893330486	0.000206728051864097	0.000216994427426409
26	0.486333689213633	0.06	0.113254501598937	0.103532575846966	0.122976427350907	0.060195095270967	0.483685928293973	0.442983631084052	0.524388225503894	4	3.37	4.75	0.0988747795295683	0.10795960881125	0.117044438092931	0.106293614804596	0.116060102768736	0.125826590732876	0.110004549432479	0.120336151309311	0.130193842413155	0.113254501598937	4.12544585005774	-0.00196261219148859	0.691054981989407	-0.0493754856571665	-0.0478844305984118	-0.0506329626534106	0.0219119621353705	0.0235148277544236	0.0205601900642251	0.0583379927389166	0.0602176447528677	0.0568969089955589	0.00019087893330486	0.000206728051864097	0.000216994427426409
26	0.486333689213633	0.06	0.113259992504569	0.103322155501436	0.123197829507701	0.0593645406056918	0.49178122291838	0.450090806983361	0.533471638853398	4.02	3.39	4.73	0.100089119465031	0.109360042035154	0.118630964605277	0.107552965348375	0.117515239162566	0.127477512976757	0.111352435506888	0.121404077368789	0.132107860154065	0.113259992504569	4.13647275186982	0.00804630418438783	0.702626344811515	-0.0493754856571665	-0.0478844305984118	-0.0506329626534106	0.0219119621353705	0.0235148277544236	0.0205601900642251	0.0583379927389166	0.0602176447528677	0.0568969089955589	0.00019087893330486	0.000206728051864097	0.000216994427426409
26	0.486333689213633	0.06	0.113261578591608	0.103573819489373	0.122949337693843	0.0596138654378875	0.484493925349004	0.443512697042236	0.525475153655771	4.02	3.38	4.75	0.0986115163424229	0.107723366108745	0.116835215875068	0.105963341749148	0.115754511042225	0.125545680335302	0.109795090041769	0.119843601386492	0.129987396629599	0.113261578591608	4.14642204020657	0.000862272135242736	0.696088621900039	-0.0493754856571665	-0.0478844305984118	-0.0506329626534106	0.0219119621353705	0.0235148277544236	0.0205601900642251	0.0583379927389166	0.0602176447528677	0.0568969089955589	0.00019087893330486	0.000206728051864097	0.000216994427426409
26	0.486333689213633	0.06	0.113269399515649	0.103523392837157	0.12301540619414	0.0598988868741491	0.485471626833168	0.444511723004388	0.526431530661948	4.01	3.4	4.72	0.0990574621135456	0.108185194660779	0.117312927208012	0.106470329229084	0.116281126605509	0.126091923981934	0.110305904705092	0.120516745075474	0.130691173889801	0.113269399515649	4.13440108947376	-0.002219778273868	0.691771466691081	-0.0493754856571665	-0.0478844305984118	-0.0506329626534106	0.0219119621353705	0.0235148277544236	0.0205601900642251	0.0583379927389166	0.0602176447528677	0.0568969089955589	0.00019087893330486	0.000206728051864097	0.000216994427426409
26	0.486333689213633	0.06	0.113304406005629	0.103559967071024	0.123048844940233	0.0596742524639267	0.483763871437141	0.442866417746213	0.524661325128068	4	3.38	4.77	0.0988195717339008	0.107945278034487	0.117070984335073	0.106230651508638	0.116040749941347	0.125850848374056	0.109921579289949	0.120093960120357	0.130091018345557	0.113304406005629	4.14032355034691	0.00113106523302018	0.69548817127096	-0.0493754856571665	-0.0478844305984118	-0.0506329626534106	0.0219119621353705	0.0235148277544236	0.0205601900642251	0.0583379927389166	0.0602176447528677	0.0568969089955589	0.00019087893330486	0.000206728051864097	0.000216994427426409
26	0.486333689213633	0.06	0.11331328934667	0.103356408875455	0.123270169817885	0.0560061241366861	0.475752735834145	0.43415542156146	0.517350050106829	3.98	3.37	4.73	0.0973716037057666	0.106700975169139	0.116030346632512	0.104736101167195	0.114771080116158	0.124806059065121	0.108414632519998	0.119449119221427	0.129102888423563	0.11331328934667	4.1144210089015	0.0122997386275727	0.704081582723193	-0.0493754856571665	-0.0478844305984118	-0.0506329626534106	0.0219119621353705	0.0235148277544236	0.0205601900642251	0.0583379927389166	0.0602176447528677	0.0568969089955589	0.00019087893330486	0.000206728051864097	0.000216994427426409
26	0.486333689213633	0.06	0.113313909411483	0.103437677956743	0.123190140866224	0.0571744707413214	0.479795588589982	0.438301330038572	0.521289847141392	3.99	3.37	4.75	0.0980051580399546	0.107283367090162	0.116561576140369	0.105380620763635	0.115357069440825	0.125333518118016	0.109134097413285	0.119518453083947	0.129673537371111	0.113313909411483	4.12928196947421	0.00279845894286374	0.696072525040038	-0.0493754856571665	-0.0478844305984118	-0.0506329626534106	0.0219119621353705	0.0235148277544236	0.0205601900642251	0.0583379927389166	0.0602176447528677	0.0568969089955589	0.00019087893330486	0.000206728051864097	0.000216994427426409
26	0.486333689213633	0.06	0.113327720959737	0.103413391958907	0.123242049960568	0.0575662877356818	0.48106299243467	0.439609568216611	0.522516416652729	3.99	3.37	4.74	0.0983561826339266	0.107630777315142	0.116905371996357	0.105765361069558	0.115738611646835	0.125711862224112	0.109432958404796	0.119823163665637	0.130222606540883	0.113327720959737	4.11807120827073	0.00207963648033005	0.693984310341441	-0.0493754856571665	-0.0478844305984118	-0.0506329626534106	0.0219119621353705	0.0235148277544236	0.0205601900642251	0.0583379927389166	0.0602176447528677	0.0568969089955589	0.00019087893330486	0.000206728051864097	0.000216994427426409
26	0.486333689213633	0.06	0.113341087213343	0.103668826349098	0.123013348077589	0.059981348331103	0.4839567444378	0.443154520242663	0.524758968632938	4.02	3.4	4.74	0.0984882798721166	0.107556315269195	0.116624350666272	0.105825519038168	0.115569110395417	0.125312701752666	0.109686211080213	0.119676120370138	0.129877470468591	0.113341087213343	4.14175247081551	0.00302594561218463	0.697910623716739	-0.0493754856571665	-0.0478844305984118	-0.0506329626534106	0.0219119621353705	0.0235148277544236	0.0205601900642251	0.0583379927389166	0.0602176447528677	0.0568969089955589	0.00019087893330486	0.000206728051864097	0.000216994427426409
26	0.486333689213633	0.06	0.113353070093982	0.103554745388143	0.12315139479982	0.0584112055212412	0.483543012095754	0.442196884997531	0.524889139193976	3.98	3.37	4.72	0.0992188129993785	0.108495933196256	0.117773053393134	0.106728488869976	0.116707775960259	0.126687063050542	0.110475025791675	0.120867849062292	0.131213517393371	0.113353070093982	4.11888018046372	0.00110165404143774	0.693310669918446	-0.0493754856571665	-0.0478844305984118	-0.0506329626534106	0.0219119621353705	0.0235148277544236	0.0205601900642251	0.0583379927389166	0.0602176447528677	0.0568969089955589	0.00019087893330486	0.000206728051864097	0.000216994427426409
26	0.486333689213633	0.06	0.113383026753102	0.103456455617552	0.123309597888651	0.0562986154058914	0.476623181827344	0.435064595257064	0.518181768397624	3.99	3.39	4.74	0.0972375655948278	0.106525969734604	0.115814373874381	0.104549797269622	0.114536686223819	0.124523575178015	0.108182357618944	0.118589940145569	0.129016871189924	0.113383026753102	4.12752203798532	-0.00738051101085356	0.686047144673545	-0.0493754856571665	-0.0478844305984118	-0.0506329626534106	0.0219119621353705	0.0235148277544236	0.0205601900642251	0.0583379927389166	0.0602176447528677	0.0568969089955589	0.00019087893330486	0.000206728051864097	0.000216994427426409
26	0.486333689213633	0.06	0.113384895060823	0.103530902701334	0.123238887420313	0.0597449963114164	0.488865840530962	0.447563095420269	0.530168585641656	3.99	3.37	4.74	0.100023052461652	0.109253542382046	0.11848403230244	0.107543761602317	0.117468289828968	0.127392818055619	0.111391206966037	0.121612207925554	0.131963087006443	0.113384895060823	4.12937747309603	0.00855499529423187	0.701901859815222	-0.0493754856571665	-0.0478844305984118	-0.0506329626534106	0.0219119621353705	0.0235148277544236	0.0205601900642251	0.0583379927389166	0.0602176447528677	0.0568969089955589	0.00019087893330486	0.000206728051864097	0.000216994427426409
26	0.486333689213633	0.06	0.113384989381985	0.103597441603089	0.123172537160882	0.0591865889401067	0.484623389552682	0.443474167145426	0.525772611959938	4.02	3.39	4.75	0.0985614376278224	0.107706787725286	0.11685213782275	0.105904389231873	0.115731079463816	0.125557769695759	0.109598475037245	0.119868714574523	0.130113793840792	0.113384989381985	4.14478548264544	-0.00212298762643383	0.692890184652639	-0.0493754856571665	-0.0478844305984118	-0.0506329626534106	0.0219119621353705	0.0235148277544236	0.0205601900642251	0.0583379927389166	0.0602176447528677	0.0568969089955589	0.00019087893330486	0.000206728051864097	0.000216994427426409
26	0.486333689213633	0.06	0.113387965020782	0.103620682995949	0.123155247045614	0.0578629136504241	0.479127333730286	0.437953148294517	0.520301519166056	4.02	3.4	4.76	0.0972238925280404	0.106364401268132	0.115504910008224	0.104453528763501	0.114273732087708	0.124093935411915	0.108133030712839	0.118354223292681	0.128559183982009	0.113387965020782	4.14793324892895	-0.00918908866206348	0.686503826542781	-0.0493754856571665	-0.0478844305984118	-0.0506329626534106	0.0219119621353705	0.0235148277544236	0.0205601900642251	0.0583379927389166	0.0602176447528677	0.0568969089955589	0.00019087893330486	0.000206728051864097	0.000216994427426409
26	0.486333689213633	0.06	0.113389331450853	0.103609762077025	0.123168900824681	0.0587388540562857	0.485073397578116	0.443719451538029	0.526427343618203	3.99	3.36	4.73	0.0991622182809473	0.108403979059727	0.117645739838506	0.106617971914125	0.116554597054532	0.126491222194939	0.110451549451682	0.12077136529897	0.130918608644039	0.113389331450853	4.12884276554098	0.00627344264054876	0.699048353930386	-0.0493754856571665	-0.0478844305984118	-0.0506329626534106	0.0219119621353705	0.0235148277544236	0.0205601900642251	0.0583379927389166	0.0602176447528677	0.0568969089955589	0.00019087893330486	0.000206728051864097	0.000216994427426409
26	0.486333689213633	0.06	0.113421221523562	0.103704854545626	0.123137588501499	0.0583428146835907	0.480741418228231	0.439609266244709	0.521873570211753	4.01	3.4	4.77	0.0978042357019178	0.106955313707822	0.116106391713726	0.105103389854544	0.114937415061542	0.124771440268541	0.108883754286955	0.11909638853695	0.129267472675238	0.113421221523562	4.15810159819787	-0.00310888407672528	0.693537010893498	-0.0493754856571665	-0.0478844305984118	-0.0506329626534106	0.0219119621353705	0.0235148277544236	0.0205601900642251	0.0583379927389166	0.0602176447528677	0.0568969089955589	0.00019087893330486	0.000206728051864097	0.000216994427426409
26	0.486333689213633	0.06	0.113428657019455	0.103571390346772	0.123285923692137	0.0595833411705596	0.488807161914029	0.447449835195254	0.530164488632803	4.03	3.39	4.76	0.099109327092357	0.108269899963387	0.117430472834417	0.106451681291454	0.116290900387405	0.126130119483357	0.110223956508098	0.120467190485078	0.130489782093355	0.113428657019455	4.1472044214972	0.00276295565761412	0.698212895868148	-0.0493754856571665	-0.0478844305984118	-0.0506329626534106	0.0219119621353705	0.0235148277544236	0.0205601900642251	0.0583379927389166	0.0602176447528677	0.0568969089955589	0.00019087893330486	0.000206728051864097	0.000216994427426409
26	0.486333689213633	0.06	0.113432101214534	0.103667767995515	0.123196434433553	0.0591572320127446	0.481898192431071	0.440969575592784	0.522826809269359	4	3.38	4.74	0.0983136177836021	0.107438601943432	0.116563586103261	0.10567647513309	0.115484843326584	0.125293211520078	0.109467767444508	0.119567573889799	0.12999680824214	0.113432101214534	4.12852271928977	-0.0049429733411682	0.68822821156578	-0.0493754856571665	-0.0478844305984118	-0.0506329626534106	0.0219119621353705	0.0235148277544236	0.0205601900642251	0.0583379927389166	0.0602176447528677	0.0568969089955589	0.00019087893330486	0.000206728051864097	0.000216994427426409
26	0.486333689213633	0.06	0.113434115592539	0.103653187492101	0.123215043692976	0.060004447643354	0.486437407382355	0.445434437785626	0.527440376979085	4	3.39	4.75	0.0993127373619233	0.108454637505214	0.117596537648504	0.10675087815491	0.116577471341484	0.126404064528059	0.110533505456988	0.120679501350674	0.130826233822154	0.113434115592539	4.13420331723843	0.000778205184604227	0.694600093154368	-0.0493754856571665	-0.0478844305984118	-0.0506329626534106	0.0219119621353705	0.0235148277544236	0.0205601900642251	0.0583379927389166	0.0602176447528677	0.0568969089955589	0.00019087893330486	0.000206728051864097	0.000216994427426409
26	0.486333689213633	0.06	0.113437896483247	0.10361314082132	0.123262652145174	0.0587575060903243	0.48455149365605	0.443249007879353	0.525853979432747	4.01	3.37	4.74	0.0987394414984279	0.107940103667079	0.11714076583573	0.106123962008938	0.116012722848835	0.125901483688733	0.109959625960697	0.120170853512298	0.130400348152216	0.113437896483247	4.13083781320786	-0.00447586020682726	0.689023664740677	-0.0493754856571665	-0.0478844305984118	-0.0506329626534106	0.0219119621353705	0.0235148277544236	0.0205601900642251	0.0583379927389166	0.0602176447528677	0.0568969089955589	0.00019087893330486	0.000206728051864097	0.000216994427426409
26	0.486333689213633	0.06	0.113450404015959	0.103620121820809	0.123280686211109	0.0589206120445038	0.484949141836086	0.443673591838661	0.526224691833511	4	3.37	4.75	0.0990289157974556	0.1082417088065	0.117454501815544	0.10645933321231	0.116363387930751	0.126267442649191	0.110294624243397	0.120591875967511	0.130665263144476	0.113450404015959	4.1301793922695	0.00816507516867187	0.701395174798614	-0.0493754856571665	-0.0478844305984118	-0.0506329626534106	0.0219119621353705	0.0235148277544236	0.0205601900642251	0.0583379927389166	0.0602176447528677	0.0568969089955589	0.00019087893330486	0.000206728051864097	0.000216994427426409
26	0.486333689213633	0.06	0.113473904532546	0.103619663735334	0.123328145329758	0.0585494670297737	0.480741243142252	0.439686264568348	0.521796221716157	4	3.38	4.72	0.0981961035780389	0.107365002525553	0.116533901473068	0.105571150863321	0.115428682667211	0.125286214471101	0.109345694097283	0.11961596471665	0.129834156697973	0.113473904532546	4.12053063944995	0.0049855006823125	0.697519936288196	-0.0493754856571665	-0.0478844305984118	-0.0506329626534106	0.0219119621353705	0.0235148277544236	0.0205601900642251	0.0583379927389166	0.0602176447528677	0.0568969089955589	0.00019087893330486	0.000206728051864097	0.000216994427426409
26	0.486333689213633	0.06	0.113473987405512	0.103647911894207	0.123300062916817	0.0576043510389039	0.479322753189751	0.438033768355169	0.520611738024333	4.02	3.39	4.75	0.0973133040861712	0.106486038763008	0.115658773439845	0.10455843951038	0.114414099359351	0.124269759208323	0.108302235848328	0.118511504581693	0.12876871606054	0.113473987405512	4.14042800414914	-0.00059444502850904	0.694178954746349	-0.0493754856571665	-0.0478844305984118	-0.0506329626534106	0.0219119621353705	0.0235148277544236	0.0205601900642251	0.0583379927389166	0.0602176447528677	0.0568969089955589	0.00019087893330486	0.000206728051864097	0.000216994427426409
26	0.486333689213633	0.06	0.113474872456115	0.103582271228143	0.123367473684087	0.0581558622149088	0.485936458242354	0.444288911729141	0.527584004755566	4.02	3.39	4.73	0.0986339973588572	0.107879926942829	0.1171258565268	0.105968933932861	0.115902438885186	0.12583594383751	0.109834004491444	0.120077358315393	0.130211075546072	0.113474872456115	4.14045471090244	0.00583768395991043	0.700802421062966	-0.0493754856571665	-0.0478844305984118	-0.0506329626534106	0.0219119621353705	0.0235148277544236	0.0205601900642251	0.0583379927389166	0.0602176447528677	0.0568969089955589	0.00019087893330486	0.000206728051864097	0.000216994427426409
26	0.486333689213633	0.06	0.113485097524217	0.103629277437588	0.123340917610846	0.0599851657793967	0.487108262344393	0.446041724960805	0.528174799727982	3.99	3.37	4.74	0.0996729218796048	0.108849690651315	0.118026459423026	0.107166042687116	0.117032694284897	0.126899345882678	0.110879897055565	0.121137008997986	0.131382587761618	0.113485097524217	4.12090846447177	-0.00951530691841756	0.68291271149198	-0.0493754856571665	-0.0478844305984118	-0.0506329626534106	0.0219119621353705	0.0235148277544236	0.0205601900642251	0.0583379927389166	0.0602176447528677	0.0568969089955589	0.00019087893330486	0.000206728051864097	0.000216994427426409
26	0.486333689213633	0.06	0.113511850662149	0.103923466972074	0.123100234352223	0.062905592772033	0.491358306070522	0.450969360694133	0.531747251446911	4.01	3.37	4.78	0.100312129615222	0.109296112734125	0.118280095853027	0.107796031702928	0.117450275240759	0.127104518778589	0.111584063069313	0.121623368977916	0.131724675720034	0.113511850662149	4.14861798810942	0.00107205086928428	0.696092521289106	-0.0493754856571665	-0.0478844305984118	-0.0506329626534106	0.0219119621353705	0.0235148277544236	0.0205601900642251	0.0583379927389166	0.0602176447528677	0.0568969089955589	0.00019087893330486	0.000206728051864097	0.000216994427426409
26	0.486333689213633	0.06	0.113515415550582	0.103770622094664	0.123260209006501	0.0617190030991307	0.490590029738521	0.449852668453395	0.531327391023647	3.99	3.37	4.74	0.100515453640196	0.10961784345986	0.118720233279524	0.108070784093889	0.117857362866747	0.127643941639605	0.111915866997879	0.122090780991166	0.132221529450908	0.113515415550582	4.1291587443303	-0.00221427473497763	0.691153170293749	-0.0493754856571665	-0.0478844305984118	-0.0506329626534106	0.0219119621353705	0.0235148277544236	0.0205601900642251	0.0583379927389166	0.0602176447528677	0.0568969089955589	0.00019087893330486	0.000206728051864097	0.000216994427426409
26	0.486333689213633	0.06	0.113517106278117	0.103520198857118	0.123514013699115	0.0568255184748345	0.483810864418786	0.441833313022963	0.52578841581461	4.01	3.38	4.72	0.0984441555347831	0.107797104886443	0.117150054238103	0.105809085533974	0.115861759687851	0.125914433841727	0.109661954361218	0.121159316343474	0.13055245617179	0.113517106278117	4.12820465974711	-0.000957628809427929	0.692560855557489	-0.0493754856571665	-0.0478844305984118	-0.0506329626534106	0.0219119621353705	0.0235148277544236	0.0205601900642251	0.0583379927389166	0.0602176447528677	0.0568969089955589	0.00019087893330486	0.000206728051864097	0.000216994427426409
26	0.486333689213633	0.06	0.113517650359259	0.103727515385422	0.123307785333095	0.0576488019232274	0.478039146863675	0.436877581641803	0.519200712085546	4.02	3.38	4.76	0.0971314361693602	0.106282928745276	0.115434421321192	0.104372320068822	0.114206031479982	0.124039742891142	0.107995870793457	0.118336684540918	0.128491401201325	0.113517650359259	4.14265816429666	0.0123691539960014	0.707262259120961	-0.0493754856571665	-0.0478844305984118	-0.0506329626534106	0.0219119621353705	0.0235148277544236	0.0205601900642251	0.0583379927389166	0.0602176447528677	0.0568969089955589	0.00019087893330486	0.000206728051864097	0.000216994427426409
26	0.486333689213633	0.06	0.113560198056963	0.103744598155498	0.123375797958428	0.0609615335116791	0.491959550261227	0.450838867832199	0.533080232690256	4.01	3.37	4.74	0.100416754634709	0.109575693165768	0.118734631696828	0.107925051303772	0.117768816066421	0.12761258082907	0.112077283067629	0.121826762778074	0.13223458163593	0.113560198056963	4.12857219516999	-0.000905836499864009	0.692397099132461	-0.0493754856571665	-0.0478844305984118	-0.0506329626534106	0.0219119621353705	0.0235148277544236	0.0205601900642251	0.0583379927389166	0.0602176447528677	0.0568969089955589	0.00019087893330486	0.000206728051864097	0.000216994427426409
26	0.486333689213633	0.06	0.11359177632095	0.103640670987225	0.123542881654675	0.0579423500149573	0.487318141940837	0.445470553565508	0.529165730316167	4	3.39	4.74	0.0993255695712618	0.108656232433924	0.117986895296587	0.106765265514305	0.116794814826296	0.126824364138288	0.110557907645125	0.120933175047105	0.131431987973338	0.11359177632095	4.13576058827236	-0.00290762375638615	0.691384333927448	-0.0493754856571665	-0.0478844305984118	-0.0506329626534106	0.0219119621353705	0.0235148277544236	0.0205601900642251	0.0583379927389166	0.0602176447528677	0.0568969089955589	0.00019087893330486	0.000206728051864097	0.000216994427426409
26	0.486333689213633	0.06	0.113592119072588	0.103653705447656	0.12353053269752	0.0581420506109522	0.485299210714665	0.443701035080036	0.526897386349294	4	3.36	4.72	0.0990601028744291	0.108347256232121	0.117634409589813	0.106495979724008	0.116480266707116	0.126464553690224	0.110182907114358	0.120529646143404	0.130914412598227	0.113592119072588	4.11665477618383	-0.00262730095014396	0.689208996331415	-0.0493754856571665	-0.0478844305984118	-0.0506329626534106	0.0219119621353705	0.0235148277544236	0.0205601900642251	0.0583379927389166	0.0602176447528677	0.0568969089955589	0.00019087893330486	0.000206728051864097	0.000216994427426409
26	0.486333689213633	0.06	0.113600066191544	0.103866667580475	0.123333464802613	0.0607828509117805	0.488848791881988	0.447924215943019	0.529773367820957	4	3.39	4.74	0.099888508906784	0.109014818051691	0.118141127196598	0.107372340651257	0.117182409748495	0.126992478845733	0.111123662368652	0.12125568045656	0.131437266751527	0.113600066191544	4.13238919588442	0.00737961879448021	0.701452607569723	-0.0493754856571665	-0.0478844305984118	-0.0506329626534106	0.0219119621353705	0.0235148277544236	0.0205601900642251	0.0583379927389166	0.0602176447528677	0.0568969089955589	0.00019087893330486	0.000206728051864097	0.000216994427426409
26	0.486333689213633	0.06	0.11360132228933	0.103573244423698	0.123629400154961	0.0571387888393497	0.48726392845782	0.445109830574094	0.529418026341545	4	3.4	4.72	0.0992524941494304	0.108652195225865	0.1180518963023	0.106687630665608	0.116791475867724	0.126895321069841	0.11053805462434	0.120862716006545	0.131479158622642	0.11360132228933	4.13376380490197	0.00150010591063358	0.695772129288888	-0.0493754856571665	-0.0478844305984118	-0.0506329626534106	0.0219119621353705	0.0235148277544236	0.0205601900642251	0.0583379927389166	0.0602176447528677	0.0568969089955589	0.00019087893330486	0.000206728051864097	0.000216994427426409
26	0.486333689213633	0.06	0.113607808064319	0.103943484819476	0.123272131309162	0.0622989124195831	0.490383866277506	0.449866116452626	0.530901616102387	4.01	3.38	4.72	0.100081382371626	0.109095336223136	0.118109290074645	0.1075498859355	0.117236499824964	0.126923113714427	0.111362068041308	0.121531910603562	0.131353864377044	0.113607808064319	4.12846753389003	0.00259820744713039	0.695552024438707	-0.0493754856571665	-0.0478844305984118	-0.0506329626534106	0.0219119621353705	0.0235148277544236	0.0205601900642251	0.0583379927389166	0.0602176447528677	0.0568969089955589	0.00019087893330486	0.000206728051864097	0.000216994427426409
26	0.486333689213633	0.06	0.113628460653339	0.103756551961701	0.123500369344977	0.0592952478004705	0.485011788001011	0.443869713455786	0.526153862546237	4	3.36	4.73	0.0990441547014254	0.10822451072137	0.117404866741315	0.106472165794867	0.116341020662255	0.126209875529643	0.110242788135656	0.120549688996198	0.13059684412533	0.113628460653339	4.11482273747245	-0.000802446358782956	0.690686245309643	-0.0493754856571665	-0.0478844305984118	-0.0506329626534106	0.0219119621353705	0.0235148277544236	0.0205601900642251	0.0583379927389166	0.0602176447528677	0.0568969089955589	0.00019087893330486	0.000206728051864097	0.000216994427426409
26	0.486333689213633	0.06	0.113632043597511	0.103642428775447	0.123621658419575	0.0582694517143712	0.484344872693933	0.442876715330047	0.525813030057818	4	3.39	4.71	0.098930100669462	0.108193285751407	0.117456470833353	0.106362948629087	0.116322098294815	0.126281247960543	0.110208177792389	0.120526547652787	0.130732006110157	0.113632043597511	4.11748773386676	-0.00238374295125952	0.689547316633852	-0.0493754856571665	-0.0478844305984118	-0.0506329626534106	0.0219119621353705	0.0235148277544236	0.0205601900642251	0.0583379927389166	0.0602176447528677	0.0568969089955589	0.00019087893330486	0.000206728051864097	0.000216994427426409
26	0.486333689213633	0.06	0.113644515295053	0.103681400279547	0.123607630310558	0.0592440732669118	0.488896116901054	0.447405510517768	0.53038672328434	3.99	3.37	4.71	0.100052612241937	0.109331093294496	0.118609574347056	0.107583621841678	0.117560498751298	0.127537375660918	0.111467779876716	0.121741246575187	0.13209830711221	0.113644515295053	4.11397662727683	0.00742659435655195	0.698819852216987	-0.0493754856571665	-0.0478844305984118	-0.0506329626534106	0.0219119621353705	0.0235148277544236	0.0205601900642251	0.0583379927389166	0.0602176447528677	0.0568969089955589	0.00019087893330486	0.000206728051864097	0.000216994427426409
26	0.486333689213633	0.06	0.113646487668594	0.103704306808207	0.12358866852898	0.057766839129126	0.483481796134617	0.441896750273656	0.525066841995579	3.99	3.37	4.72	0.0988966150788906	0.108203359858079	0.117510104637267	0.106350087668576	0.116358247425977	0.126366407183378	0.110165668998889	0.120366234102403	0.130776734467168	0.113646487668594	4.11928871927747	-0.000280928613070238	0.692096960389526	-0.0493754856571665	-0.0478844305984118	-0.0506329626534106	0.0219119621353705	0.0235148277544236	0.0205601900642251	0.0583379927389166	0.0602176447528677	0.0568969089955589	0.00019087893330486	0.000206728051864097	0.000216994427426409
26	0.486333689213633	0.06	0.113649045540663	0.103841848729105	0.123456242352221	0.0592514041097703	0.483985507904251	0.442914345769167	0.525056670039336	4.01	3.38	4.74	0.0987127609697337	0.107866331743218	0.117019902516703	0.106101232344005	0.115939931311331	0.125778630278657	0.109816911638946	0.12017304977157	0.130189916946984	0.113649045540663	4.13160020223374	0.000363618409227604	0.694084524385343	-0.0493754856571665	-0.0478844305984118	-0.0506329626534106	0.0219119621353705	0.0235148277544236	0.0205601900642251	0.0583379927389166	0.0602176447528677	0.0568969089955589	0.00019087893330486	0.000206728051864097	0.000216994427426409
26	0.486333689213633	0.06	0.113654032199134	0.103731507389625	0.123576557008642	0.0582538990497853	0.483204560340181	0.441828169246916	0.524580951433445	4.01	3.39	4.74	0.0984460204224267	0.107665308204636	0.116884595986844	0.105811463858237	0.115720511799231	0.125629559740225	0.109366090735421	0.119698481995147	0.130069325893659	0.113654032199134	4.12735885089603	-0.00509394695086195	0.688302409310523	-0.0493754856571665	-0.0478844305984118	-0.0506329626534106	0.0219119621353705	0.0235148277544236	0.0205601900642251	0.0583379927389166	0.0602176447528677	0.0568969089955589	0.00019087893330486	0.000206728051864097	0.000216994427426409
26	0.486333689213633	0.06	0.113660465590281	0.103914171241869	0.123406759938693	0.0618233602731223	0.489612362238348	0.448992771169921	0.530231953306775	4.01	3.37	4.74	0.100057261779453	0.109109267330272	0.118161272881092	0.107545099196772	0.11727451630833	0.127003933419887	0.111292762022038	0.121352365026982	0.131321531034337	0.113660465590281	4.12432486761224	-0.0130312264916847	0.6794409552216	-0.0493754856571665	-0.0478844305984118	-0.0506329626534106	0.0219119621353705	0.0235148277544236	0.0205601900642251	0.0583379927389166	0.0602176447528677	0.0568969089955589	0.00019087893330486	0.000206728051864097	0.000216994427426409
26	0.486333689213633	0.06	0.113665404585281	0.103876595338062	0.123454213832501	0.0608530384217736	0.490066594614868	0.449065267617478	0.531067921612257	4.01	3.38	4.72	0.10003014487425	0.109163268665687	0.118296392457125	0.107510580718325	0.117326696088588	0.127142811458852	0.111416046560953	0.121483080832217	0.131673320377013	0.113665404585281	4.12552285690663	0.000200349093948778	0.693065825559815	-0.0493754856571665	-0.0478844305984118	-0.0506329626534106	0.0219119621353705	0.0235148277544236	0.0205601900642251	0.0583379927389166	0.0602176447528677	0.0568969089955589	0.00019087893330486	0.000206728051864097	0.000216994427426409
26	0.486333689213633	0.06	0.113665614092123	0.103814015447934	0.123517212736313	0.0587750834322122	0.485091981249574	0.443749994436077	0.526433968063071	3.99	3.38	4.73	0.0992116675546891	0.108454726716872	0.117697785879055	0.10667645302955	0.116614969243083	0.126553485456617	0.110573926265351	0.120656258253439	0.13095057283083	0.113665614092123	4.1259924549739	-0.00416764443800869	0.688827871160952	-0.0493754856571665	-0.0478844305984118	-0.0506329626534106	0.0219119621353705	0.0235148277544236	0.0205601900642251	0.0583379927389166	0.0602176447528677	0.0568969089955589	0.00019087893330486	0.000206728051864097	0.000216994427426409
26	0.486333689213633	0.06	0.113672478017257	0.103791702858448	0.123553253176065	0.058093064304037	0.483131014473478	0.441700155220104	0.524561873726852	4.01	3.38	4.75	0.0984356644101867	0.10766879260698	0.116901920803774	0.105802589628368	0.1157267251482	0.125650860668033	0.109473920181608	0.119926943758037	0.130021636856034	0.113672478017257	4.13523436371384	-0.000680039817255582	0.693531302811826	-0.0493754856571665	-0.0478844305984118	-0.0506329626534106	0.0219119621353705	0.0235148277544236	0.0205601900642251	0.0583379927389166	0.0602176447528677	0.0568969089955589	0.00019087893330486	0.000206728051864097	0.000216994427426409
26	0.486333689213633	0.06	0.113678088248759	0.103771194732637	0.12358498176488	0.0598923446146218	0.489166870193085	0.447892795957071	0.530440944429099	3.98	3.37	4.74	0.100396577410231	0.109648290825753	0.118900004241275	0.107982857087171	0.117933658930521	0.127884460773871	0.11191637967695	0.122169132196618	0.132396460296877	0.113678088248759	4.11657109796872	-0.00116183435207981	0.690698810605231	-0.0493754856571665	-0.0478844305984118	-0.0506329626534106	0.0219119621353705	0.0235148277544236	0.0205601900642251	0.0583379927389166	0.0602176447528677	0.0568969089955589	0.00019087893330486	0.000206728051864097	0.000216994427426409
26	0.486333689213633	0.06	0.113679257889984	0.103684717675143	0.123673798104826	0.0580052570232816	0.489326726289055	0.447330848174095	0.531322604404016	3.99	3.39	4.71	0.100135050346468	0.109535831416118	0.118936612485768	0.107684641177881	0.117794185565929	0.127903729953978	0.111439668086132	0.121882884607021	0.132515613535361	0.113679257889984	4.12223522032527	0.00172980130715462	0.694756036250795	-0.0493754856571665	-0.0478844305984118	-0.0506329626534106	0.0219119621353705	0.0235148277544236	0.0205601900642251	0.0583379927389166	0.0602176447528677	0.0568969089955589	0.00019087893330486	0.000206728051864097	0.000216994427426409
26	0.486333689213633	0.06	0.113724913324567	0.103757864900602	0.123691961748532	0.0577062453050202	0.485893443902198	0.444077687735268	0.527709200069127	3.98	3.38	4.71	0.0995579956664006	0.108932690649356	0.118307385632312	0.10708298394541	0.117166255566473	0.127249527187536	0.110953381587751	0.121393855202041	0.131831919876186	0.113724913324567	4.11796673967341	-0.00444568991941488	0.687725232191209	-0.0493754856571665	-0.0478844305984118	-0.0506329626534106	0.0219119621353705	0.0235148277544236	0.0205601900642251	0.0583379927389166	0.0602176447528677	0.0568969089955589	0.00019087893330486	0.000206728051864097	0.000216994427426409
26	0.486333689213633	0.06	0.113728903109511	0.103773892602661	0.123683913616361	0.0578679024625027	0.485024723363225	0.443345648151425	0.526703798575024	3.98	3.37	4.69	0.0994196700155789	0.108766147016964	0.11811262401835	0.106937429609206	0.116990653747579	0.127043877885952	0.110871665971354	0.121128978865454	0.131531359866858	0.113728903109511	4.11506310119864	-0.0105113423100161	0.681141779400833	-0.0493754856571665	-0.0478844305984118	-0.0506329626534106	0.0219119621353705	0.0235148277544236	0.0205601900642251	0.0583379927389166	0.0602176447528677	0.0568969089955589	0.00019087893330486	0.000206728051864097	0.000216994427426409
26	0.486333689213633	0.06	0.113728967620273	0.103881993693593	0.123575941546953	0.0600807213633932	0.488474547238922	0.447327676105981	0.529621418371862	3.99	3.38	4.73	0.099965380005109	0.109160569188644	0.118355758372179	0.107481122240298	0.117367637477951	0.127254152715603	0.111309610828421	0.121486476495966	0.131663240262424	0.113728967620273	4.12163240717269	0.000607960481880941	0.692992946507881	-0.0493754856571665	-0.0478844305984118	-0.0506329626534106	0.0219119621353705	0.0235148277544236	0.0205601900642251	0.0583379927389166	0.0602176447528677	0.0568969089955589	0.00019087893330486	0.000206728051864097	0.000216994427426409
26	0.486333689213633	0.06	0.11374132967946	0.103814380117696	0.123668279241225	0.0587829422272386	0.489895695058516	0.44814727680315	0.531644113313882	3.98	3.35	4.7	0.100510030858773	0.109873325080005	0.119236619301237	0.108111941586278	0.118183413152367	0.128254884718458	0.112044643903209	0.122558789182676	0.132894023429617	0.11374132967946	4.10618643934256	0.00270611835559448	0.693435924605411	-0.0493754856571665	-0.0478844305984118	-0.0506329626534106	0.0219119621353705	0.0235148277544236	0.0205601900642251	0.0583379927389166	0.0602176447528677	0.0568969089955589	0.00019087893330486	0.000206728051864097	0.000216994427426409
26	0.486333689213633	0.06	0.113749561645911	0.104072602670409	0.123426520621414	0.0602167895586825	0.483486808581893	0.44280906639983	0.524164550763957	3.98	3.35	4.7	0.0993318501444183	0.108456765818556	0.117581681492694	0.106847037492502	0.116662320362327	0.126477603232151	0.110675424703367	0.120862270677219	0.130980708411527	0.113749561645911	4.11068671105977	0.00582359829193104	0.696654326626541	-0.0493754856571665	-0.0478844305984118	-0.0506329626534106	0.0219119621353705	0.0235148277544236	0.0205601900642251	0.0583379927389166	0.0602176447528677	0.0568969089955589	0.00019087893330486	0.000206728051864097	0.000216994427426409
26	0.486333689213633	0.06	0.113752689223174	0.10380318273046	0.123702195715888	0.0566539161608154	0.477358494543778	0.435874326890772	0.518842662196785	4	3.36	4.74	0.0972514975153274	0.10650737054692	0.115763243578512	0.104543997141034	0.114493930956707	0.124443864772379	0.108178027993563	0.118685627985906	0.128857327797232	0.113752689223174	4.12193947660004	-0.0055973671120266	0.686899908496345	-0.0493754856571665	-0.0478844305984118	-0.0506329626534106	0.0219119621353705	0.0235148277544236	0.0205601900642251	0.0583379927389166	0.0602176447528677	0.0568969089955589	0.00019087893330486	0.000206728051864097	0.000216994427426409
26	0.486333689213633	0.06	0.113752768232557	0.103754475417413	0.1237510610477	0.0570725253462417	0.481887414698263	0.440172788882149	0.523602040514377	3.99	3.38	4.72	0.0985513035465183	0.107890887580265	0.117230471614011	0.105983810097973	0.116027763500978	0.126071716903983	0.109805817016058	0.120168414169166	0.13075356818747	0.113752768232557	4.1131032896214	0.00468981241635077	0.696242144750828	-0.0493754856571665	-0.0478844305984118	-0.0506329626534106	0.0219119621353705	0.0235148277544236	0.0205601900642251	0.0583379927389166	0.0602176447528677	0.0568969089955589	0.00019087893330486	0.000206728051864097	0.000216994427426409
26	0.486333689213633	0.06	0.113756252564035	0.103877300809285	0.123635204318785	0.057627861825372	0.478044645598125	0.436874671697483	0.519214619498767	4	3.37	4.73	0.0975060808008115	0.106694809426634	0.115883538052456	0.104821576026333	0.114699698583679	0.124577821141026	0.108378172558151	0.11873023335213	0.128994379478642	0.113756252564035	4.11638342458318	0.00501697859091034	0.696520040373524	-0.0493754856571665	-0.0478844305984118	-0.0506329626534106	0.0219119621353705	0.0235148277544236	0.0205601900642251	0.0583379927389166	0.0602176447528677	0.0568969089955589	0.00019087893330486	0.000206728051864097	0.000216994427426409
26	0.486333689213633	0.06	0.113756896516046	0.103823775673574	0.123690017358518	0.0575776896243171	0.480675751846771	0.439260048195514	0.522091455498029	4	3.37	4.74	0.0979973991072283	0.107237099500405	0.116476799893582	0.105344647611531	0.115277084500905	0.125209521390279	0.10911178577735	0.11931213060878	0.129676605920759	0.113756896516046	4.1216292897949	0.00121833970518598	0.693672070459158	-0.0493754856571665	-0.0478844305984118	-0.0506329626534106	0.0219119621353705	0.0235148277544236	0.0205601900642251	0.0583379927389166	0.0602176447528677	0.0568969089955589	0.00019087893330486	0.000206728051864097	0.000216994427426409
26	0.486333689213633	0.06	0.113767759910517	0.103910251426803	0.123625268394232	0.0588827358536039	0.485639646494779	0.444291201438023	0.526988091551536	3.99	3.36	4.75	0.0994485346487085	0.108703820950998	0.117959107253288	0.106945605903482	0.116898615315888	0.126851624728294	0.110749050695449	0.121077361649805	0.131368137214031	0.113767759910517	4.12826914468195	-0.00296845676646607	0.690101315362345	-0.0493754856571665	-0.0478844305984118	-0.0506329626534106	0.0219119621353705	0.0235148277544236	0.0205601900642251	0.0583379927389166	0.0602176447528677	0.0568969089955589	0.00019087893330486	0.000206728051864097	0.000216994427426409
26	0.486333689213633	0.06	0.113772144727514	0.103996694991501	0.123547594463528	0.0593605741721239	0.483235110324929	0.442267730215127	0.524202490434731	4	3.37	4.75	0.0986750759661714	0.107815375084317	0.116955674202464	0.106073962562844	0.115899622558321	0.125725282553797	0.109729959988908	0.120090934979089	0.130173183398711	0.113772144727514	4.1266625774758	0.00224695120394869	0.69507952394044	-0.0493754856571665	-0.0478844305984118	-0.0506329626534106	0.0219119621353705	0.0235148277544236	0.0205601900642251	0.0583379927389166	0.0602176447528677	0.0568969089955589	0.00019087893330486	0.000206728051864097	0.000216994427426409
26	0.486333689213633	0.06	0.113773195460887	0.104024760359816	0.123521630561958	0.0588350431765749	0.479095575920191	0.438286743976432	0.519904407863949	4.04	3.41	4.76	0.0969421771348994	0.105968452899181	0.114994728663462	0.104107042751629	0.113800438388621	0.123493834025614	0.107801390875011	0.117763388034655	0.127949760835668	0.113773195460887	4.14765825555092	0.00416586545750452	0.699925956361758	-0.0493754856571665	-0.0478844305984118	-0.0506329626534106	0.0219119621353705	0.0235148277544236	0.0205601900642251	0.0583379927389166	0.0602176447528677	0.0568969089955589	0.00019087893330486	0.000206728051864097	0.000216994427426409
26	0.486333689213633	0.06	0.113776381033067	0.103948850322146	0.123603911743988	0.060500800474404	0.492050138174451	0.45075545173157	0.533344824617332	4.01	3.38	4.75	0.10038804669016	0.109584813794715	0.118781580899269	0.107892939691064	0.117777246351866	0.127661553012668	0.111707756818578	0.121925324309268	0.132202191355646	0.113776381033067	4.13281099840056	-0.00261356589275148	0.691404274823005	-0.0493754856571665	-0.0478844305984118	-0.0506329626534106	0.0219119621353705	0.0235148277544236	0.0205601900642251	0.0583379927389166	0.0602176447528677	0.0568969089955589	0.00019087893330486	0.000206728051864097	0.000216994427426409
26	0.486333689213633	0.06	0.113779691017869	0.103821984750229	0.123737397285508	0.0562796956176603	0.478997822851621	0.437224743890684	0.520770901812557	3.98	3.36	4.71	0.0979017678337392	0.107255443112366	0.116609118390992	0.105286600412033	0.115345833184184	0.125405065956335	0.109010225896418	0.119395699771076	0.129906902310904	0.113779691017869	4.11446325129607	-0.00504212923747723	0.686621923507823	-0.0493754856571665	-0.0478844305984118	-0.0506329626534106	0.0219119621353705	0.0235148277544236	0.0205601900642251	0.0583379927389166	0.0602176447528677	0.0568969089955589	0.00019087893330486	0.000206728051864097	0.000216994427426409
26	0.486333689213633	0.06	0.113784666848038	0.10381188942457	0.123757444271506	0.0573502289902604	0.482464870355041	0.440807632549812	0.52412210816027	3.98	3.38	4.68	0.0987576314552947	0.108090432965145	0.117423234474995	0.106213720427307	0.116251137847747	0.126288555268188	0.110092163085938	0.120456429549449	0.130770685054609	0.113784666848038	4.11162766339144	-0.00653067145459669	0.68519453341055	-0.0493754856571665	-0.0478844305984118	-0.0506329626534106	0.0219119621353705	0.0235148277544236	0.0205601900642251	0.0583379927389166	0.0602176447528677	0.0568969089955589	0.00019087893330486	0.000206728051864097	0.000216994427426409
26	0.486333689213633	0.06	0.113788049646755	0.104113472843714	0.123462626449796	0.061807543589278	0.486328515270468	0.445975858918293	0.526681171622644	3.98	3.37	4.71	0.0998904431562379	0.108928700821859	0.11796695848748	0.107428926313486	0.117149278792487	0.126869631271489	0.111235987392138	0.12130939472812	0.131469582693728	0.113788049646755	4.11312639525155	0.00497977298566242	0.696133970751677	-0.0493754856571665	-0.0478844305984118	-0.0506329626534106	0.0219119621353705	0.0235148277544236	0.0205601900642251	0.0583379927389166	0.0602176447528677	0.0568969089955589	0.00019087893330486	0.000206728051864097	0.000216994427426409
26	0.486333689213633	0.06	0.11379546534626	0.103994854855577	0.123596075836942	0.0593642000512943	0.485621885045516	0.444453497217727	0.526790272873304	3.99	3.37	4.73	0.0993624403685568	0.108566083733308	0.117769727098059	0.106837758167192	0.116733817688406	0.12662987720962	0.110630650655366	0.120952725498501	0.131207468030201	0.11379546534626	4.1268270825667	-0.00340070216099668	0.689609486791143	-0.0493754856571665	-0.0478844305984118	-0.0506329626534106	0.0219119621353705	0.0235148277544236	0.0205601900642251	0.0583379927389166	0.0602176447528677	0.0568969089955589	0.00019087893330486	0.000206728051864097	0.000216994427426409
26	0.486333689213633	0.06	0.113798147425679	0.10411745849137	0.123478836359988	0.0618304862378231	0.492441117651002	0.451589354679059	0.533292880622946	4	3.38	4.74	0.100705637577994	0.109815690314286	0.118925743050579	0.108250664158691	0.118043256539238	0.127835848919785	0.112100115182329	0.121887864917517	0.132458203617898	0.113798147425679	4.1398912708633	-0.000863063010606853	0.693408885420476	-0.0493754856571665	-0.0478844305984118	-0.0506329626534106	0.0219119621353705	0.0235148277544236	0.0205601900642251	0.0583379927389166	0.0602176447528677	0.0568969089955589	0.00019087893330486	0.000206728051864097	0.000216994427426409
26	0.486333689213633	0.06	0.113800272230462	0.103918960360968	0.123681584099956	0.0585282694171409	0.483609944884023	0.442302037799321	0.524917851968724	3.99	3.37	4.73	0.0988711033972212	0.108104970762642	0.117338838128063	0.106308165806391	0.11623660262148	0.126165039436568	0.110015516503563	0.120396703663573	0.130555234390966	0.113800272230462	4.1159845721129	0.00337383875093078	0.694974753970741	-0.0493754856571665	-0.0478844305984118	-0.0506329626534106	0.0219119621353705	0.0235148277544236	0.0205601900642251	0.0583379927389166	0.0602176447528677	0.0568969089955589	0.00019087893330486	0.000206728051864097	0.000216994427426409
26	0.486333689213633	0.06	0.113802720182028	0.103770888595951	0.123834551768104	0.0555979363359875	0.474418018977843	0.432776412915515	0.516059625040171	3.99	3.37	4.74	0.0968696500131243	0.106190416313827	0.115511182614531	0.104172126557293	0.114195534782224	0.124218943007156	0.107814736453585	0.118159811204532	0.128649353101355	0.113802720182028	4.113660936311	-0.00609038250348004	0.685697673345839	-0.0493754856571665	-0.0478844305984118	-0.0506329626534106	0.0219119621353705	0.0235148277544236	0.0205601900642251	0.0583379927389166	0.0602176447528677	0.0568969089955589	0.00019087893330486	0.000206728051864097	0.000216994427426409
26	0.486333689213633	0.06	0.113804981013237	0.104001389993489	0.123608572032986	0.059585354102216	0.481023923138698	0.440325856958857	0.52172198931854	3.98	3.35	4.73	0.098740654005698	0.107866971726668	0.116993289447637	0.106206839665485	0.116023235684812	0.125839631704139	0.109962325824381	0.120261806239796	0.130256407204434	0.113804981013237	4.1089339827012	0.00301718789307151	0.693569900858691	-0.0493754856571665	-0.0478844305984118	-0.0506329626534106	0.0219119621353705	0.0235148277544236	0.0205601900642251	0.0583379927389166	0.0602176447528677	0.0568969089955589	0.00019087893330486	0.000206728051864097	0.000216994427426409
26	0.486333689213633	0.06	0.113808169214447	0.103910583787224	0.12370575464167	0.0594365619569427	0.487890333010513	0.446556413707127	0.529224252313899	4.01	3.38	4.72	0.0994072585962917	0.108608540850598	0.117809823104904	0.106833169824941	0.116721805358827	0.126610440892714	0.110733355535194	0.120913669399897	0.13114689799113	0.113808169214447	4.12039330298608	0.00703852472433817	0.699521444274354	-0.0493754856571665	-0.0478844305984118	-0.0506329626534106	0.0219119621353705	0.0235148277544236	0.0205601900642251	0.0583379927389166	0.0602176447528677	0.0568969089955589	0.00019087893330486	0.000206728051864097	0.000216994427426409
26	0.486333689213633	0.06	0.113814970237526	0.103857411016731	0.123772529458321	0.0568234307959001	0.480982023908778	0.43924910232222	0.522714945495336	4	3.38	4.73	0.0980501272244037	0.107365839537474	0.116681551850544	0.10540819442628	0.115422994432281	0.125437794438282	0.109188190801069	0.119584305115495	0.129873764230433	0.113814970237526	4.12575181595306	0.00374086584266224	0.696927475358109	-0.0493754856571665	-0.0478844305984118	-0.0506329626534106	0.0219119621353705	0.0235148277544236	0.0205601900642251	0.0583379927389166	0.0602176447528677	0.0568969089955589	0.00019087893330486	0.000206728051864097	0.000216994427426409
26	0.486333689213633	0.06	0.113815008021755	0.103948294401495	0.123681721642014	0.0588447450061095	0.482472357885829	0.441379495145295	0.523565220626364	3.97	3.36	4.7	0.0992126140024014	0.108449405412452	0.117686196822502	0.106744047461098	0.116682022693147	0.126619997925195	0.110595390397066	0.120864930969401	0.131030810664015	0.113815008021755	4.10403477969194	0.00038607744334008	0.69037232719971	-0.0493754856571665	-0.0478844305984118	-0.0506329626534106	0.0219119621353705	0.0235148277544236	0.0205601900642251	0.0583379927389166	0.0602176447528677	0.0568969089955589	0.00019087893330486	0.000206728051864097	0.000216994427426409
26	0.486333689213633	0.06	0.113835352717093	0.103942594512151	0.123728110922034	0.0598229385247124	0.490736985512385	0.449304888659573	0.532169082365197	4	3.37	4.73	0.100331226936259	0.10958314743992	0.118835067943581	0.107865011650806	0.117811650831783	0.12775829001276	0.111628464400746	0.121959653179693	0.132402122673375	0.113835352717093	4.12455788538543	-0.0100055483945531	0.682902430979675	-0.0493754856571665	-0.0478844305984118	-0.0506329626534106	0.0219119621353705	0.0235148277544236	0.0205601900642251	0.0583379927389166	0.0602176447528677	0.0568969089955589	0.00019087893330486	0.000206728051864097	0.000216994427426409
26	0.486333689213633	0.06	0.113835746811247	0.103911106724708	0.123760386897786	0.0569054398780533	0.478969646918965	0.43744309347377	0.520496200364161	4.03	3.4	4.78	0.0969278049031694	0.106129179277773	0.115330553652377	0.104112857381933	0.11399631011191	0.123879762841886	0.107891269159154	0.118021536918059	0.128447906831207	0.113835746811247	4.14794629345979	0.00256086959347807	0.698291769877212	-0.0493754856571665	-0.0478844305984118	-0.0506329626534106	0.0219119621353705	0.0235148277544236	0.0205601900642251	0.0583379927389166	0.0602176447528677	0.0568969089955589	0.00019087893330486	0.000206728051864097	0.000216994427426409
26	0.486333689213633	0.06	0.113868481304827	0.103834029591497	0.123902933018156	0.0569209917190798	0.484279123232347	0.442298321784241	0.526259924680453	3.99	3.39	4.72	0.0989914811732516	0.108387270195068	0.117783059216884	0.106452726881567	0.116556700988448	0.126660675095328	0.110237839818001	0.120804115646752	0.131276270460404	0.113868481304827	4.12135016899033	0.00844235334528368	0.701260998439836	-0.0493754856571665	-0.0478844305984118	-0.0506329626534106	0.0219119621353705	0.0235148277544236	0.0205601900642251	0.0583379927389166	0.0602176447528677	0.0568969089955589	0.00019087893330486	0.000206728051864097	0.000216994427426409
26	0.486333689213633	0.06	0.113883889774097	0.104057342000398	0.123710437547795	0.0589115355559199	0.48295228025475	0.441843324755721	0.52406123575378	3.98	3.36	4.72	0.0989601034902787	0.108167318497567	0.117374533504856	0.10642778562531	0.116329791286592	0.126231796947875	0.110134957812443	0.120434408742221	0.130658501546982	0.113883889774097	4.11809151050511	0.00289902356200436	0.694762723483995	-0.0493754856571665	-0.0478844305984118	-0.0506329626534106	0.0219119621353705	0.0235148277544236	0.0205601900642251	0.0583379927389166	0.0602176447528677	0.0568969089955589	0.00019087893330486	0.000206728051864097	0.000216994427426409
26	0.486333689213633	0.06	0.113891491200252	0.104043445317558	0.123739537082946	0.0591829124906928	0.484810747040289	0.443644257161461	0.525977236919116	3.98	3.36	4.71	0.0994069800239361	0.108631119344984	0.117855258666032	0.106913823564925	0.116834535407005	0.126755247249084	0.110759812602919	0.120870836651284	0.131333388578108	0.113891491200252	4.10736974188874	0.00271580973692835	0.693700957741174	-0.0493754856571665	-0.0478844305984118	-0.0506329626534106	0.0219119621353705	0.0235148277544236	0.0205601900642251	0.0583379927389166	0.0602176447528677	0.0568969089955589	0.00019087893330486	0.000206728051864097	0.000216994427426409
26	0.486333689213633	0.06	0.113910751138822	0.104106668220272	0.123714834057372	0.058514777151537	0.480205753233554	0.439183595228686	0.521227911238421	4	3.38	4.73	0.0980199574749837	0.107175559430188	0.116331161385391	0.105373826157529	0.115216319805227	0.125058813452925	0.109126559099241	0.119335798368732	0.129581462738588	0.113910751138822	4.1223055795945	0.00521562114300755	0.697617181055873	-0.0493754856571665	-0.0478844305984118	-0.0506329626534106	0.0219119621353705	0.0235148277544236	0.0205601900642251	0.0583379927389166	0.0602176447528677	0.0568969089955589	0.00019087893330486	0.000206728051864097	0.000216994427426409
26	0.486333689213633	0.06	0.113927622695011	0.104047290583192	0.12380795480683	0.057879129890439	0.483384412478079	0.44185056869933	0.524918256256827	3.98	3.37	4.71	0.0990882876132502	0.108402562052564	0.117716836491878	0.106581475586482	0.116600107835272	0.126618740084062	0.110306147081428	0.12094217418778	0.131206272625059	0.113927622695011	4.11684300271976	-0.00521790443322255	0.686863339856964	-0.0493754856571665	-0.0478844305984118	-0.0506329626534106	0.0219119621353705	0.0235148277544236	0.0205601900642251	0.0583379927389166	0.0602176447528677	0.0568969089955589	0.00019087893330486	0.000206728051864097	0.000216994427426409
26	0.486333689213633	0.06	0.113931799158269	0.104075012696334	0.123788585620204	0.0588274502278487	0.485750457141031	0.444371932728718	0.527128981553344	4	3.38	4.71	0.0992253500615387	0.108464904289524	0.117704458517509	0.106675556143544	0.116608850258178	0.126542144372812	0.110612182842669	0.120736361031595	0.131293354508591	0.113931799158269	4.12781963841804	0.00499019145988801	0.698316511975011	-0.0493754856571665	-0.0478844305984118	-0.0506329626534106	0.0219119621353705	0.0235148277544236	0.0205601900642251	0.0583379927389166	0.0602176447528677	0.0568969089955589	0.00019087893330486	0.000206728051864097	0.000216994427426409
26	0.486333689213633	0.06	0.113988365852108	0.104213671969401	0.123763059734814	0.0618160109674846	0.495779987589013	0.454646107233629	0.536913867944397	4.02	3.38	4.73	0.101051282487212	0.110193846994976	0.11933641150274	0.108580584955343	0.118404359357915	0.128228133760487	0.11250614641308	0.122533684645202	0.133303386066109	0.113988365852108	4.13338703947099	0.0047511154288528	0.698603525635398	-0.0493754856571665	-0.0478844305984118	-0.0506329626534106	0.0219119621353705	0.0235148277544236	0.0205601900642251	0.0583379927389166	0.0602176447528677	0.0568969089955589	0.00019087893330486	0.000206728051864097	0.000216994427426409
26	0.486333689213633	0.06	0.114006783755551	0.104220964298085	0.123792603213017	0.0608826477917604	0.489779439027649	0.448812748222426	0.530746129832872	4	3.37	4.76	0.100043372216731	0.109175122401963	0.118306872587195	0.107533428853587	0.117348855773874	0.127164282694161	0.111383554822441	0.121373782598071	0.131693712031119	0.114006783755551	4.12737706158001	-0.000311339910163088	0.692957848227499	-0.0493754856571665	-0.0478844305984118	-0.0506329626534106	0.0219119621353705	0.0235148277544236	0.0205601900642251	0.0583379927389166	0.0602176447528677	0.0568969089955589	0.00019087893330486	0.000206728051864097	0.000216994427426409
26	0.486333689213633	0.06	0.114044347319843	0.104233373090202	0.123855321549484	0.0583159764188526	0.480286877351353	0.439183575160912	0.521390179541795	3.98	3.37	4.71	0.0984517128088231	0.107665833581133	0.116879954353444	0.105891949657829	0.115802404083921	0.125712858510014	0.109671109992269	0.120010551271841	0.130228602823991	0.114044347319843	4.11302078582764	-0.00100879330899788	0.690395725135562	-0.0493754856571665	-0.0478844305984118	-0.0506329626534106	0.0219119621353705	0.0235148277544236	0.0205601900642251	0.0583379927389166	0.0602176447528677	0.0568969089955589	0.00019087893330486	0.000206728051864097	0.000216994427426409
26	0.486333689213633	0.06	0.114045073090437	0.104115031943686	0.123975114237187	0.0573126430771272	0.484405936548955	0.442566555860485	0.526245317237425	4	3.4	4.75	0.0987150279291637	0.108047354510351	0.117379681091538	0.106113587914819	0.11614535995497	0.126177131995122	0.10990482539637	0.120250780067352	0.130802956457092	0.114045073090437	4.14161287069764	0.00285656187051105	0.697932944363549	-0.0493754856571665	-0.0478844305984118	-0.0506329626534106	0.0219119621353705	0.0235148277544236	0.0205601900642251	0.0583379927389166	0.0602176447528677	0.0568969089955589	0.00019087893330486	0.000206728051864097	0.000216994427426409
26	0.486333689213633	0.06	0.114058475967936	0.104280664563169	0.123836287372703	0.0607673001368204	0.486074241952596	0.4453763975578	0.526772086347393	3.99	3.38	4.72	0.0995166730418459	0.108610361203934	0.117704049366022	0.106997103853947	0.116774342852735	0.126551581851523	0.110878168704221	0.121018502624793	0.131182694230293	0.114058475967936	4.1118674381973	0.00475510189755342	0.696220309409196	-0.0493754856571665	-0.0478844305984118	-0.0506329626534106	0.0219119621353705	0.0235148277544236	0.0205601900642251	0.0583379927389166	0.0602176447528677	0.0568969089955589	0.00019087893330486	0.000206728051864097	0.000216994427426409
26	0.486333689213633	0.06	0.114069060367428	0.104266666458349	0.123871454276508	0.0601219479899144	0.491135486501763	0.449779563800363	0.532491409203164	4.01	3.39	4.74	0.100108007482236	0.109312647604712	0.118517287727188	0.107584188248621	0.117476241447991	0.127368294647362	0.111451291878802	0.12151495212834	0.131907958322154	0.114069060367428	4.14040090979017	0.00246003616736738	0.697026224480166	-0.0493754856571665	-0.0478844305984118	-0.0506329626534106	0.0219119621353705	0.0235148277544236	0.0205601900642251	0.0583379927389166	0.0602176447528677	0.0568969089955589	0.00019087893330486	0.000206728051864097	0.000216994427426409
26	0.486333689213633	0.06	0.114079008898365	0.104395735757952	0.123762282038778	0.063281437779848	0.496333235332214	0.455664850979949	0.537001619684479	4.02	3.38	4.74	0.10128473969808	0.11032446860015	0.119364197502219	0.10883230729837	0.118545661518331	0.128259015738292	0.112760981367319	0.122697626597108	0.132837708969237	0.114079008898365	4.14060365891035	-0.00363422678384777	0.690767083752616	-0.0493754856571665	-0.0478844305984118	-0.0506329626534106	0.0219119621353705	0.0235148277544236	0.0205601900642251	0.0583379927389166	0.0602176447528677	0.0568969089955589	0.00019087893330486	0.000206728051864097	0.000216994427426409
26	0.486333689213633	0.06	0.114087583015607	0.104209534269717	0.123965631761497	0.0587319311692637	0.483770679369034	0.442525211611154	0.525016147126913	4.01	3.38	4.75	0.098437407095139	0.107612244582318	0.116787082069497	0.105781885347021	0.115641263359775	0.125500641372529	0.109467341586969	0.119787316803559	0.130065668712814	0.114087583015607	4.13322693074573	-0.00926527741496447	0.684452367292821	-0.0493754856571665	-0.0478844305984118	-0.0506329626534106	0.0219119621353705	0.0235148277544236	0.0205601900642251	0.0583379927389166	0.0602176447528677	0.0568969089955589	0.00019087893330486	0.000206728051864097	0.000216994427426409
26	0.486333689213633	0.06	0.114088277839472	0.104259859936944	0.123916695742001	0.0607548782595229	0.494320648807952	0.452927847703369	0.535713449912536	4.01	3.39	4.75	0.100893285147207	0.110113861241309	0.11933443733541	0.108438608752172	0.118348747391022	0.128258886029872	0.112274399048965	0.122626323074717	0.132766492675	0.114088277839472	4.14351470073012	-0.0104761947325114	0.68444545924589	-0.0493754856571665	-0.0478844305984118	-0.0506329626534106	0.0219119621353705	0.0235148277544236	0.0205601900642251	0.0583379927389166	0.0602176447528677	0.0568969089955589	0.00019087893330486	0.000206728051864097	0.000216994427426409
26	0.486333689213633	0.06	0.114118601777563	0.104253278476291	0.123983925078836	0.0581900931325349	0.484142671391508	0.442661822914387	0.52562351986863	4	3.37	4.72	0.0988314372852861	0.108092710028023	0.117353982770759	0.106250566198227	0.116207068902842	0.126163571607457	0.110106004732223	0.120252764103861	0.130795253679571	0.114118601777563	4.12478222504321	0.00434510893136216	0.697220167156107	-0.0493754856571665	-0.0478844305984118	-0.0506329626534106	0.0219119621353705	0.0235148277544236	0.0205601900642251	0.0583379927389166	0.0602176447528677	0.0568969089955589	0.00019087893330486	0.000206728051864097	0.000216994427426409
26	0.486333689213633	0.06	0.114124774342495	0.104075534350034	0.124174014334957	0.0576415302866052	0.483996550533064	0.442319233617292	0.525673867448837	3.98	3.37	4.71	0.0990943269337968	0.108431442198715	0.117768557463634	0.10657559103108	0.116617624805111	0.126659658579141	0.110429693889455	0.120747449262126	0.131268843578573	0.114124774342495	4.11206990989045	-0.0057464503694247	0.685521446165128	-0.0493754856571665	-0.0478844305984118	-0.0506329626534106	0.0219119621353705	0.0235148277544236	0.0205601900642251	0.0583379927389166	0.0602176447528677	0.0568969089955589	0.00019087893330486	0.000206728051864097	0.000216994427426409
26	0.486333689213633	0.06	0.11414288406138	0.104116075651108	0.124169692471652	0.056984299185249	0.48402308926678	0.442089203949754	0.525956974583806	3.99	3.39	4.73	0.0987702301411714	0.108138971712945	0.117507713284718	0.106193065305065	0.11626589174412	0.126338718183176	0.109945907535621	0.120490604241058	0.130848334881375	0.11414288406138	4.12810498716443	-0.00168280901594256	0.692081755108452	-0.0493754856571665	-0.0478844305984118	-0.0506329626534106	0.0219119621353705	0.0235148277544236	0.0205601900642251	0.0583379927389166	0.0602176447528677	0.0568969089955589	0.00019087893330486	0.000206728051864097	0.000216994427426409
26	0.486333689213633	0.06	0.114147424956818	0.104276944187402	0.124017905726233	0.0599008456299152	0.492152353333115	0.450629509663191	0.533675197003038	4	3.37	4.75	0.100601340993326	0.109871159470533	0.11914097794774	0.108152212318247	0.118117798921759	0.128083385525272	0.112035846791696	0.122222680857522	0.132667263854864	0.114147424956818	4.13495931922548	0.00736423737514187	0.701398487134654	-0.0493754856571665	-0.0478844305984118	-0.0506329626534106	0.0219119621353705	0.0235148277544236	0.0205601900642251	0.0583379927389166	0.0602176447528677	0.0568969089955589	0.00019087893330486	0.000206728051864097	0.000216994427426409
26	0.486333689213633	0.06	0.114147964070274	0.104273704813105	0.124022223327444	0.0593385933862477	0.488291509524436	0.446887311202804	0.529695707846068	4.02	3.37	4.74	0.0993600387713896	0.108565766138011	0.117771493504633	0.106767446574435	0.116659471748218	0.126551496922	0.110516571882181	0.120658227217234	0.131039225879431	0.114147964070274	4.12972331700097	0.00290689190337792	0.696388298938187	-0.0493754856571665	-0.0478844305984118	-0.0506329626534106	0.0219119621353705	0.0235148277544236	0.0205601900642251	0.0583379927389166	0.0602176447528677	0.0568969089955589	0.00019087893330486	0.000206728051864097	0.000216994427426409
26	0.486333689213633	0.06	0.11415100200572	0.104340220449043	0.123961783562397	0.0587744730910719	0.48444533550628	0.443158231349748	0.525732439662812	4.01	3.37	4.77	0.0985893645466748	0.107774502212667	0.116959639878658	0.105946562079377	0.115817137495014	0.12568771291065	0.109654468929062	0.11996999762041	0.130023968786668	0.11415100200572	4.14076954936774	-0.000934490122863319	0.693660593319232	-0.0493754856571665	-0.0478844305984118	-0.0506329626534106	0.0219119621353705	0.0235148277544236	0.0205601900642251	0.0583379927389166	0.0602176447528677	0.0568969089955589	0.00019087893330486	0.000206728051864097	0.000216994427426409
26	0.486333689213633	0.06	0.114155615234968	0.104432577104835	0.123878653365101	0.0613110274294649	0.493352735593812	0.452240956647179	0.534464514540444	4.01	3.38	4.76	0.100703915659859	0.109858586546729	0.1190132574336	0.108230565040804	0.118069459550082	0.12790835405936	0.111997220349258	0.122256567361256	0.132349644025089	0.114155615234968	4.14948939936579	-0.00167033081716564	0.693885460345857	-0.0493754856571665	-0.0478844305984118	-0.0506329626534106	0.0219119621353705	0.0235148277544236	0.0205601900642251	0.0583379927389166	0.0602176447528677	0.0568969089955589	0.00019087893330486	0.000206728051864097	0.000216994427426409
26	0.486333689213633	0.06	0.114156678052753	0.104339103891966	0.12397425221354	0.0588417094783517	0.487538720092101	0.446013209982869	0.529064230201333	4	3.38	4.75	0.0995313881501476	0.108798135350244	0.118064882550341	0.106997052223156	0.11695888087375	0.126920709524344	0.110852931471891	0.121134971997992	0.131466861857825	0.114156678052753	4.1399418844299	0.0067224661232851	0.701372361732577	-0.0493754856571665	-0.0478844305984118	-0.0506329626534106	0.0219119621353705	0.0235148277544236	0.0205601900642251	0.0583379927389166	0.0602176447528677	0.0568969089955589	0.00019087893330486	0.000206728051864097	0.000216994427426409
26	0.486333689213633	0.06	0.114175140011393	0.104595303397885	0.123754976624902	0.0616806260087078	0.486504796651431	0.446093270708838	0.526916322594024	4.02	3.41	4.8	0.0990303426887406	0.108001487347145	0.11697263200555	0.106394230489637	0.116032468696508	0.12567070690338	0.110082204037462	0.120169898245149	0.130145919548113	0.114175140011393	4.15956507350159	-0.00381051424146617	0.692878206578579	-0.0493754856571665	-0.0478844305984118	-0.0506329626534106	0.0219119621353705	0.0235148277544236	0.0205601900642251	0.0583379927389166	0.0602176447528677	0.0568969089955589	0.00019087893330486	0.000206728051864097	0.000216994427426409
26	0.486333689213633	0.06	0.114175386405797	0.10440408246586	0.123946690345734	0.0619663755835599	0.496402106549918	0.455269906505592	0.537534306594244	4.01	3.4	4.75	0.101450506313338	0.110616239564426	0.119781972815515	0.109041911871529	0.118893504670053	0.128745097468578	0.112867602054212	0.12317552105427	0.133242435046122	0.114175386405797	4.14291994118897	0.000377898851520715	0.69530641017794	-0.0493754856571665	-0.0478844305984118	-0.0506329626534106	0.0219119621353705	0.0235148277544236	0.0205601900642251	0.0583379927389166	0.0602176447528677	0.0568969089955589	0.00019087893330486	0.000206728051864097	0.000216994427426409
26	0.486333689213633	0.06	0.114178105913378	0.104418790750666	0.123937421076089	0.0590224314946379	0.482880142065707	0.441818378247715	0.523941905883698	4.01	3.4	4.76	0.0984503246887073	0.107600111522395	0.116749898356083	0.105816895664967	0.115651317662035	0.125485739659102	0.109490578764417	0.119819306684713	0.129939288652304	0.114178105913378	4.1444686666857	-0.00346632597992657	0.691715967369685	-0.0493754856571665	-0.0478844305984118	-0.0506329626534106	0.0219119621353705	0.0235148277544236	0.0205601900642251	0.0583379927389166	0.0602176447528677	0.0568969089955589	0.00019087893330486	0.000206728051864097	0.000216994427426409
26	0.486333689213633	0.06	0.114194436435524	0.104290105716119	0.124098767154928	0.0601661469089213	0.496979422701726	0.455147770556338	0.538811074847115	3.98	3.38	4.73	0.101955064386711	0.111325534954264	0.120696005521818	0.109650643918208	0.119728398640147	0.129806153362087	0.113618283167671	0.124104353937657	0.134398426608277	0.114194436435524	4.1258377967474	-0.00321470604428428	0.689777535287201	-0.0493754856571665	-0.0478844305984118	-0.0506329626534106	0.0219119621353705	0.0235148277544236	0.0205601900642251	0.0583379927389166	0.0602176447528677	0.0568969089955589	0.00019087893330486	0.000206728051864097	0.000216994427426409
26	0.486333689213633	0.06	0.114198025066702	0.104269262959871	0.124126787173533	0.0584214967646029	0.485692758541915	0.44416669884896	0.527218818234871	4.02	3.39	4.76	0.0986577794147069	0.107881498454802	0.117105217494898	0.106000784338494	0.115911016036069	0.125821247733645	0.109768161736429	0.120385480136611	0.130157814289567	0.114198025066702	4.14198551707614	0.00403034090603075	0.699157515002102	-0.0493754856571665	-0.0478844305984118	-0.0506329626534106	0.0219119621353705	0.0235148277544236	0.0205601900642251	0.0583379927389166	0.0602176447528677	0.0568969089955589	0.00019087893330486	0.000206728051864097	0.000216994427426409
26	0.486333689213633	0.06	0.114205358993789	0.104300102540839	0.124110615446738	0.058795355374077	0.483262729421051	0.442084184985499	0.524441273856602	3.97	3.36	4.71	0.0992913437178463	0.108539973612818	0.117788603507789	0.106818768031666	0.116768550302404	0.126718332573143	0.110537300058786	0.121074293146376	0.131248071136361	0.114205358993789	4.10252488414397	0.00392467149342123	0.694010830759845	-0.0493754856571665	-0.0478844305984118	-0.0506329626534106	0.0219119621353705	0.0235148277544236	0.0205601900642251	0.0583379927389166	0.0602176447528677	0.0568969089955589	0.00019087893330486	0.000206728051864097	0.000216994427426409
26	0.486333689213633	0.06	0.114222618842039	0.104526163621884	0.123919074062194	0.0617025020759625	0.489165170120571	0.448540337386311	0.529790002854831	4.01	3.37	4.78	0.0997581421607446	0.10879335594503	0.117828569729315	0.107199017643362	0.116908160384938	0.126617303126515	0.110875215324268	0.121020230244868	0.13106420800068	0.114222618842039	4.13897865056554	-0.000196096116427325	0.694305505703297	-0.0493754856571665	-0.0478844305984118	-0.0506329626534106	0.0219119621353705	0.0235148277544236	0.0205601900642251	0.0583379927389166	0.0602176447528677	0.0568969089955589	0.00019087893330486	0.000206728051864097	0.000216994427426409
26	0.486333689213633	0.06	0.114243627521983	0.104385719113035	0.12410153593093	0.0594307027739942	0.485836593259269	0.444674509052239	0.526998677466298	3.99	3.36	4.72	0.0994141019579167	0.108616544537501	0.117818987117085	0.106893587152833	0.116788381538403	0.126683175923973	0.11075930303341	0.120997354173596	0.131218706092922	0.114243627521983	4.11000120429675	0.00310014479552968	0.694336015931001	-0.0493754856571665	-0.0478844305984118	-0.0506329626534106	0.0219119621353705	0.0235148277544236	0.0205601900642251	0.0583379927389166	0.0602176447528677	0.0568969089955589	0.00019087893330486	0.000206728051864097	0.000216994427426409
26	0.486333689213633	0.06	0.114245659777091	0.104366419100232	0.124124900453949	0.0573527054761377	0.482446559403624	0.440791856682945	0.524101262124303	4.02	3.41	4.73	0.0980109177002253	0.107272921020583	0.11653492434094	0.105318506399095	0.115271074733849	0.125223643068603	0.109194731569187	0.119388737983172	0.129648797564465	0.114245659777091	4.14089761411568	-0.00412383426794719	0.69105102315867	-0.0493754856571665	-0.0478844305984118	-0.0506329626534106	0.0219119621353705	0.0235148277544236	0.0205601900642251	0.0583379927389166	0.0602176447528677	0.0568969089955589	0.00019087893330486	0.000206728051864097	0.000216994427426409
26	0.486333689213633	0.06	0.114257013477724	0.104397178401095	0.124116848554353	0.0581406841467434	0.482749077059149	0.441368973810761	0.524129180307538	4	3.37	4.72	0.0984573119256102	0.107688077962163	0.116918843998716	0.105837726099744	0.115760435427881	0.125683144756017	0.109628575844908	0.119775181161094	0.13003418023618	0.114257013477724	4.12418214275562	0.00846119788835284	0.701082907505599	-0.0493754856571665	-0.0478844305984118	-0.0506329626534106	0.0219119621353705	0.0235148277544236	0.0205601900642251	0.0583379927389166	0.0602176447528677	0.0568969089955589	0.00019087893330486	0.000206728051864097	0.000216994427426409
26	0.486333689213633	0.06	0.114270987609915	0.104499115779293	0.124042859440537	0.0600893260420921	0.48307831666377	0.442389099303785	0.523767534023756	3.99	3.38	4.7	0.0988960471810426	0.107992118413642	0.117088189646242	0.106335669259487	0.116116007804057	0.125896346348628	0.110207222657482	0.120194752791576	0.130197124672122	0.114270987609915	4.10785058105585	0.00561376659240728	0.696482913160186	-0.0493754856571665	-0.0478844305984118	-0.0506329626534106	0.0219119621353705	0.0235148277544236	0.0205601900642251	0.0583379927389166	0.0602176447528677	0.0568969089955589	0.00019087893330486	0.000206728051864097	0.000216994427426409
26	0.486333689213633	0.06	0.114271542284047	0.10435432957381	0.124188754994284	0.0574910677042867	0.480863493575642	0.439398507348914	0.52232847980237	3.99	3.36	4.72	0.0983488607031658	0.107629807466221	0.116910754229276	0.105762468317796	0.115743019500278	0.12572357068276	0.109598543205357	0.11970808581292	0.130139448549301	0.114271542284047	4.11022373461408	-0.000501073517209223	0.690729635312654	-0.0493754856571665	-0.0478844305984118	-0.0506329626534106	0.0219119621353705	0.0235148277544236	0.0205601900642251	0.0583379927389166	0.0602176447528677	0.0568969089955589	0.00019087893330486	0.000206728051864097	0.000216994427426409
26	0.486333689213633	0.06	0.114279564737411	0.104551311928647	0.124007817546174	0.0607657715008917	0.487728617437425	0.446891709231409	0.528565525643442	4	3.38	4.75	0.0996855061862537	0.108794755209019	0.117904004231785	0.107157516880284	0.116949557300883	0.126741597721483	0.111053830118481	0.121027321631164	0.131276373419075	0.114279564737411	4.13307869114348	0.000806350486421388	0.694395314289252	-0.0493754856571665	-0.0478844305984118	-0.0506329626534106	0.0219119621353705	0.0235148277544236	0.0205601900642251	0.0583379927389166	0.0602176447528677	0.0568969089955589	0.00019087893330486	0.000206728051864097	0.000216994427426409
26	0.486333689213633	0.06	0.114279933948815	0.104310091036718	0.124249776860912	0.0591567889449944	0.489946515650211	0.448334172333945	0.531558858966477	4	3.38	4.73	0.100123186390431	0.109416166187861	0.118709145985292	0.107642435694798	0.117633318089983	0.127624200485167	0.111491936084656	0.121926663928752	0.132097188738408	0.114279933948815	4.12020697185544	0.00071267707350709	0.693117286519164	-0.0493754856571665	-0.0478844305984118	-0.0506329626534106	0.0219119621353705	0.0235148277544236	0.0205601900642251	0.0583379927389166	0.0602176447528677	0.0568969089955589	0.00019087893330486	0.000206728051864097	0.000216994427426409
26	0.486333689213633	0.06	0.114319755883138	0.104377297730229	0.124262214036047	0.0590554168071897	0.489636745386577	0.44801279223433	0.531260698538825	4.01	3.38	4.74	0.0997609370291104	0.109029521858162	0.118298106687213	0.107216926487529	0.117178232063175	0.127139537638822	0.111017300501695	0.12129643538774	0.131742996448156	0.114319755883138	4.13109999159575	0.0127381426652472	0.706332277651679	-0.0493754856571665	-0.0478844305984118	-0.0506329626534106	0.0219119621353705	0.0235148277544236	0.0205601900642251	0.0583379927389166	0.0602176447528677	0.0568969089955589	0.00019087893330486	0.000206728051864097	0.000216994427426409
26	0.486333689213633	0.06	0.114326336616537	0.104576674391712	0.124075998841361	0.0605603092094188	0.486941216480646	0.446096666564352	0.52778576639694	3.98	3.37	4.73	0.0999362194342078	0.10908636604831	0.118236512662413	0.107480496163352	0.117321395725283	0.127162295287214	0.111355498162447	0.121304081058025	0.131655957224484	0.114326336616537	4.12031404004303	0.00688685226601124	0.698846936364966	-0.0493754856571665	-0.0478844305984118	-0.0506329626534106	0.0219119621353705	0.0235148277544236	0.0205601900642251	0.0583379927389166	0.0602176447528677	0.0568969089955589	0.00019087893330486	0.000206728051864097	0.000216994427426409
26	0.486333689213633	0.06	0.114328808572714	0.104590743011157	0.124066874134271	0.0624804004198065	0.494592580444775	0.453790431136012	0.535394729753538	4	3.36	4.75	0.101340226413441	0.110452139678677	0.119564052943912	0.108950692832671	0.118746894187387	0.128543095542103	0.112668515878181	0.12273992869741	0.133035676487089	0.114328808572714	4.12842624432316	-0.00295241142128962	0.689783625563541	-0.0493754856571665	-0.0478844305984118	-0.0506329626534106	0.0219119621353705	0.0235148277544236	0.0205601900642251	0.0583379927389166	0.0602176447528677	0.0568969089955589	0.00019087893330486	0.000206728051864097	0.000216994427426409
26	0.486333689213633	0.06	0.114347963676468	0.104314503462228	0.124381423890709	0.0575642425638978	0.488318960530967	0.446239492982994	0.530398428078939	4.02	3.39	4.75	0.0991933161542097	0.108547042110164	0.117900768066118	0.106585484696957	0.116636276961911	0.126687069226865	0.110384630269255	0.12087160541862	0.13121776565149	0.114347963676468	4.13840120484475	-0.00252677417071155	0.691969833430485	-0.0493754856571665	-0.0478844305984118	-0.0506329626534106	0.0219119621353705	0.0235148277544236	0.0205601900642251	0.0583379927389166	0.0602176447528677	0.0568969089955589	0.00019087893330486	0.000206728051864097	0.000216994427426409
26	0.486333689213633	0.06	0.114358433772456	0.104436529758011	0.124280337786902	0.058318752490702	0.484411122874757	0.442955912547215	0.5258663332023	4	3.37	4.73	0.0988815176190852	0.108135608137561	0.117389698656036	0.106302466996885	0.116251066852684	0.126199666708483	0.110151278549757	0.12034438901477	0.130675939685853	0.114358433772456	4.11923069372224	-0.000839140947246247	0.691460861495195	-0.0493754856571665	-0.0478844305984118	-0.0506329626534106	0.0219119621353705	0.0235148277544236	0.0205601900642251	0.0583379927389166	0.0602176447528677	0.0568969089955589	0.00019087893330486	0.000206728051864097	0.000216994427426409
26	0.486333689213633	0.06	0.114359006081579	0.104510352003829	0.124207660159329	0.0605101881386991	0.491278332895206	0.450051823576195	0.532504842214217	4.02	3.38	4.73	0.0999962496550426	0.109156297681316	0.118316345707589	0.107442746688431	0.117284923001401	0.127127099314372	0.111348629274744	0.121538030934049	0.131583550749201	0.114359006081579	4.12931580385832	-0.00721715398937787	0.686379701085471	-0.0493754856571665	-0.0478844305984118	-0.0506329626534106	0.0219119621353705	0.0235148277544236	0.0205601900642251	0.0583379927389166	0.0602176447528677	0.0568969089955589	0.00019087893330486	0.000206728051864097	0.000216994427426409
26	0.486333689213633	0.06	0.11436258961464	0.104566005054352	0.124159174174928	0.0589175998866315	0.484662579436733	0.443410299181685	0.525914859691782	4.03	3.4	4.77	0.0981908623058173	0.107325961282543	0.11646106025927	0.105462249256268	0.115273835208774	0.125085421161279	0.109062261410992	0.119396869059256	0.129458812603457	0.11436258961464	4.15067396085899	0.00171210759250358	0.697565165562539	-0.0493754856571665	-0.0478844305984118	-0.0506329626534106	0.0219119621353705	0.0235148277544236	0.0205601900642251	0.0583379927389166	0.0602176447528677	0.0568969089955589	0.00019087893330486	0.000206728051864097	0.000216994427426409
26	0.486333689213633	0.06	0.114374252688777	0.104396397472203	0.124352107905352	0.0578531966533072	0.489483234326117	0.447415357076708	0.531551111575527	4	3.39	4.72	0.0998222325741737	0.109207939524712	0.11859364647525	0.10730696912386	0.117396422544956	0.127485875966053	0.111210800200257	0.121698591386711	0.132124577730428	0.114374252688777	4.13523970533451	0.0038184617276082	0.698337156591087	-0.0493754856571665	-0.0478844305984118	-0.0506329626534106	0.0219119621353705	0.0235148277544236	0.0205601900642251	0.0583379927389166	0.0602176447528677	0.0568969089955589	0.00019087893330486	0.000206728051864097	0.000216994427426409
26	0.486333689213633	0.06	0.114379359454487	0.104405840936997	0.124352877971977	0.0591237611650551	0.492373562658855	0.450542671449322	0.534204453868387	4.01	3.38	4.72	0.100390049677118	0.109710821077204	0.11903159247729	0.107901226069236	0.117919376923977	0.127937527778718	0.11175332937346	0.12221869561763	0.132633368931784	0.114379359454487	4.13346808886689	0.00488053231656356	0.698713367662262	-0.0493754856571665	-0.0478844305984118	-0.0506329626534106	0.0219119621353705	0.0235148277544236	0.0205601900642251	0.0583379927389166	0.0602176447528677	0.0568969089955589	0.00019087893330486	0.000206728051864097	0.000216994427426409
26	0.486333689213633	0.06	0.114381631211349	0.10442258533791	0.124340677084788	0.0599314293919577	0.494709181918712	0.452981948860443	0.536436414976981	4.02	3.37	4.73	0.100598145075032	0.10986492105879	0.119131697042547	0.108083383861353	0.118039675849267	0.127995967837182	0.11184467175317	0.122224178456781	0.132417615508894	0.114381631211349	4.12985849092907	-0.00166264113228291	0.69157491470173	-0.0493754856571665	-0.0478844305984118	-0.0506329626534106	0.0219119621353705	0.0235148277544236	0.0205601900642251	0.0583379927389166	0.0602176447528677	0.0568969089955589	0.00019087893330486	0.000206728051864097	0.000216994427426409
26	0.486333689213633	0.06	0.11438336093842	0.104449520270109	0.124317201606731	0.0587995626175345	0.486784081070915	0.44530706092224	0.52826110121959	3.99	3.37	4.71	0.0995885305566928	0.108864456880255	0.118140383203818	0.107085255943666	0.117059446133247	0.127033636322827	0.110908450739225	0.121392687762999	0.131540354844401	0.11438336093842	4.11624278081429	-0.00389392989648376	0.687857413406673	-0.0493754856571665	-0.0478844305984118	-0.0506329626534106	0.0219119621353705	0.0235148277544236	0.0205601900642251	0.0583379927389166	0.0602176447528677	0.0568969089955589	0.00019087893330486	0.000206728051864097	0.000216994427426409
26	0.486333689213633	0.06	0.11440219804169	0.104614682562812	0.124189713520568	0.0591043987492648	0.482679423304382	0.441664984808524	0.523693861800241	3.99	3.37	4.76	0.0986998029362084	0.107865385756489	0.11703096857677	0.10612037952131	0.115975061075748	0.125829742630187	0.109799661141733	0.120115176105992	0.130241039951562	0.11440219804169	4.12800429976969	0.00457095701048767	0.697686337602774	-0.0493754856571665	-0.0478844305984118	-0.0506329626534106	0.0219119621353705	0.0235148277544236	0.0205601900642251	0.0583379927389166	0.0602176447528677	0.0568969089955589	0.00019087893330486	0.000206728051864097	0.000216994427426409
26	0.486333689213633	0.06	0.114402304918813	0.104658211263065	0.124146398574561	0.0621348670305851	0.494097215299337	0.453215220121531	0.534979210477143	4	3.38	4.72	0.101042015287964	0.110156447015678	0.119270878743391	0.108608988573231	0.11840599438854	0.128203000203849	0.112479091693513	0.122724709033719	0.132813358693375	0.114402304918813	4.12937808553732	0.00177883114173001	0.695130158183183	-0.0493754856571665	-0.0478844305984118	-0.0506329626534106	0.0219119621353705	0.0235148277544236	0.0205601900642251	0.0583379927389166	0.0602176447528677	0.0568969089955589	0.00019087893330486	0.000206728051864097	0.000216994427426409
26	0.486333689213633	0.06	0.114404135163489	0.104491708362351	0.124316561964626	0.0592266179969532	0.489641615496469	0.448081233218748	0.531201997774191	4	3.38	4.73	0.09995076917567	0.109221392151895	0.118492015128121	0.10744265328834	0.117408162692783	0.127373672097227	0.111100414922112	0.121621489808558	0.131893181428313	0.114404135163489	4.12941097130087	0.00658674669410406	0.700002128624334	-0.0493754856571665	-0.0478844305984118	-0.0506329626534106	0.0219119621353705	0.0235148277544236	0.0205601900642251	0.0583379927389166	0.0602176447528677	0.0568969089955589	0.00019087893330486	0.000206728051864097	0.000216994427426409
26	0.486333689213633	0.06	0.114409544828906	0.104555382059261	0.124263707598552	0.0602091365832166	0.491806481229537	0.450425972532176	0.533186989926898	4	3.38	4.73	0.100404114394202	0.109628212430962	0.118852310467723	0.107921321205435	0.117836022939144	0.127750724672852	0.111786007475894	0.122049969925138	0.13235519577961	0.114409544828906	4.13582279188415	0.00291884831828959	0.697234079409355	-0.0493754856571665	-0.0478844305984118	-0.0506329626534106	0.0219119621353705	0.0235148277544236	0.0205601900642251	0.0583379927389166	0.0602176447528677	0.0568969089955589	0.00019087893330486	0.000206728051864097	0.000216994427426409
26	0.486333689213633	0.06	0.114420686989312	0.104385790841096	0.124455583137528	0.0587621389761355	0.491396145089839	0.449511985163141	0.533280305016537	4	3.38	4.74	0.10036296668585	0.109714482743564	0.119065998801277	0.107897329061419	0.117950874095223	0.128004419129026	0.111672770203575	0.122248087334508	0.132203077772283	0.114420686989312	4.12212065972202	-0.0028450748885551	0.689908907131316	-0.0493754856571665	-0.0478844305984118	-0.0506329626534106	0.0219119621353705	0.0235148277544236	0.0205601900642251	0.0583379927389166	0.0602176447528677	0.0568969089955589	0.00019087893330486	0.000206728051864097	0.000216994427426409
26	0.486333689213633	0.06	0.114436945441542	0.104590683098143	0.12428320778494	0.0596817168705574	0.488768700099764	0.447450885675071	0.530086514524457	3.99	3.38	4.71	0.100128733823653	0.10937466577988	0.118620597736107	0.107673706504116	0.117616344604036	0.127558982703956	0.111499958190325	0.121764795751645	0.132100437553527	0.114436945441542	4.12536267714701	-0.00645857387613716	0.686456506983808	-0.0493754856571665	-0.0478844305984118	-0.0506329626534106	0.0219119621353705	0.0235148277544236	0.0205601900642251	0.0583379927389166	0.0602176447528677	0.0568969089955589	0.00019087893330486	0.000206728051864097	0.000216994427426409
26	0.486333689213633	0.06	0.114436951824435	0.104457056880791	0.124416846768079	0.0583106446576228	0.486129478355228	0.444524142313652	0.527734814396803	4.01	3.39	4.72	0.0990396947635034	0.108309337039047	0.117578979314592	0.106448682296579	0.116411770409366	0.126374858522153	0.110233921512554	0.120492433371328	0.130724182961421	0.114436951824435	4.12429348341988	0.0102711775236594	0.703294523065205	-0.0493754856571665	-0.0478844305984118	-0.0506329626534106	0.0219119621353705	0.0235148277544236	0.0205601900642251	0.0583379927389166	0.0602176447528677	0.0568969089955589	0.00019087893330486	0.000206728051864097	0.000216994427426409
26	0.486333689213633	0.06	0.114437938932395	0.104502309044504	0.124373568820286	0.0586403605248216	0.487040359280991	0.44548169408518	0.528599024476802	3.98	3.36	4.75	0.0999175619760072	0.109238799100845	0.118560036225684	0.107475333683504	0.117501629867308	0.127527926051112	0.111273662280291	0.121594504638777	0.132226322445872	0.114437938932395	4.11830896909745	0.0038792637189695	0.69560175475357	-0.0493754856571665	-0.0478844305984118	-0.0506329626534106	0.0219119621353705	0.0235148277544236	0.0205601900642251	0.0583379927389166	0.0602176447528677	0.0568969089955589	0.00019087893330486	0.000206728051864097	0.000216994427426409
26	0.486333689213633	0.06	0.114446824187651	0.104651833807441	0.124241814567861	0.0607601625364883	0.4900815510546	0.449045618182689	0.531117483926511	3.99	3.36	4.75	0.100339099909716	0.109508565998678	0.118678032087639	0.107881669746785	0.117740411884734	0.127599154022682	0.111577594342089	0.121855558437269	0.13222935192299	0.114446824187651	4.12773739122796	-0.0116142189538444	0.681321350417576	-0.0493754856571665	-0.0478844305984118	-0.0506329626534106	0.0219119621353705	0.0235148277544236	0.0205601900642251	0.0583379927389166	0.0602176447528677	0.0568969089955589	0.00019087893330486	0.000206728051864097	0.000216994427426409
26	0.486333689213633	0.06	0.114448084881543	0.104708494211104	0.124187675551981	0.0614293518199758	0.488445381993791	0.447784322232078	0.529106441755505	4	3.36	4.73	0.0998622604998795	0.108930254041692	0.117998247583505	0.107344740807532	0.117092181046895	0.126839621286257	0.111047281431479	0.121163019401547	0.131466861857825	0.114448084881543	4.12387911053435	0.00206146342624783	0.694501799204545	-0.0493754856571665	-0.0478844305984118	-0.0506329626534106	0.0219119621353705	0.0235148277544236	0.0205601900642251	0.0583379927389166	0.0602176447528677	0.0568969089955589	0.00019087893330486	0.000206728051864097	0.000216994427426409
26	0.486333689213633	0.06	0.11445218946053	0.10461240628694	0.12429197263412	0.0585763447754538	0.482229309140415	0.441057287734767	0.523401330546064	4	3.38	4.73	0.0984502235422668	0.107640400926912	0.116830578311557	0.105837876175973	0.115717679604289	0.125597483032604	0.109551422038749	0.119729790462589	0.12997298570142	0.11445218946053	4.12541933308421	-0.00296495717189126	0.689907633888483	-0.0493754856571665	-0.0478844305984118	-0.0506329626534106	0.0219119621353705	0.0235148277544236	0.0205601900642251	0.0583379927389166	0.0602176447528677	0.0568969089955589	0.00019087893330486	0.000206728051864097	0.000216994427426409
26	0.486333689213633	0.06	0.11446800441137	0.104601555432469	0.12433445339027	0.058407614445026	0.482653091478653	0.441381711097048	0.523924471860258	4.02	3.38	4.75	0.098139554552865	0.107316089929388	0.116492625305912	0.105456422283114	0.11531712110299	0.125177819922866	0.109236986793303	0.119371209563815	0.12975209635963	0.11446800441137	4.13261967672649	-0.000513591418851022	0.693188129439097	-0.0493754856571665	-0.0478844305984118	-0.0506329626534106	0.0219119621353705	0.0235148277544236	0.0205601900642251	0.0583379927389166	0.0602176447528677	0.0568969089955589	0.00019087893330486	0.000206728051864097	0.000216994427426409
26	0.486333689213633	0.06	0.114469608633323	0.104547331943276	0.12439188532337	0.059712105112336	0.493796634304885	0.452065083426822	0.535528185182949	4.02	3.4	4.75	0.100387099392267	0.109654148539334	0.118921197686402	0.107855715910711	0.11781221655858	0.127768717206448	0.111726126676876	0.1220449628457	0.132391963086957	0.114469608633323	4.14590308139254	-0.00261396747847558	0.693022397327526	-0.0493754856571665	-0.0478844305984118	-0.0506329626534106	0.0219119621353705	0.0235148277544236	0.0205601900642251	0.0583379927389166	0.0602176447528677	0.0568969089955589	0.00019087893330486	0.000206728051864097	0.000216994427426409
26	0.486333689213633	0.06	0.114470343987338	0.104493291818016	0.12444739615666	0.0582990796054239	0.487785429899484	0.446033972486158	0.529536887312811	4	3.4	4.72	0.0994820830074655	0.108794203178321	0.118106323349177	0.106937342445831	0.116947319654821	0.12695729686381	0.110849610900186	0.121260375890188	0.131438034208259	0.114470343987338	4.12536807663936	0.00700662409199597	0.700559681020952	-0.0493754856571665	-0.0478844305984118	-0.0506329626534106	0.0219119621353705	0.0235148277544236	0.0205601900642251	0.0583379927389166	0.0602176447528677	0.0568969089955589	0.00019087893330486	0.000206728051864097	0.000216994427426409
26	0.486333689213633	0.06	0.114475305956713	0.104630062966581	0.124320548946845	0.0607960581801465	0.490745795483518	0.4496671610862	0.531824429880837	4	3.36	4.73	0.100448989957106	0.109625349031361	0.118801708105616	0.107996209044219	0.117862032416572	0.127727855788925	0.111796160647009	0.121972831865767	0.132233115236522	0.114475305956713	4.11804934931079	0.00284551906854175	0.694539624238228	-0.0493754856571665	-0.0478844305984118	-0.0506329626534106	0.0219119621353705	0.0235148277544236	0.0205601900642251	0.0583379927389166	0.0602176447528677	0.0568969089955589	0.00019087893330486	0.000206728051864097	0.000216994427426409
26	0.486333689213633	0.06	0.11449133954446	0.104517456778429	0.12446522231049	0.0585475948931812	0.487151728086706	0.445548591907287	0.528754864266125	4	3.38	4.72	0.0994137042512771	0.108696467009794	0.11797922976831	0.106868799570807	0.116847682464012	0.126826565357217	0.110615425958531	0.120918550415467	0.13149968864579	0.11449133954446	4.11945347130363	-0.00744195868961583	0.684703816501319	-0.0493754856571665	-0.0478844305984118	-0.0506329626534106	0.0219119621353705	0.0235148277544236	0.0205601900642251	0.0583379927389166	0.0602176447528677	0.0568969089955589	0.00019087893330486	0.000206728051864097	0.000216994427426409
26	0.486333689213633	0.06	0.114492151281847	0.104386332194072	0.124597970369621	0.0576091766585289	0.487476976336915	0.445487450872566	0.529466501801263	3.98	3.37	4.74	0.0997581425766138	0.109160869993048	0.118563597409482	0.107283780272897	0.11739583845738	0.127507896641863	0.111105583925382	0.121639894698451	0.132041284500156	0.114492151281847	4.11506383788985	1.0335239855393e-05	0.69181924249625	-0.0493754856571665	-0.0478844305984118	-0.0506329626534106	0.0219119621353705	0.0235148277544236	0.0205601900642251	0.0583379927389166	0.0602176447528677	0.0568969089955589	0.00019087893330486	0.000206728051864097	0.000216994427426409
26	0.486333689213633	0.06	0.114496404189062	0.104449373078903	0.124543435299221	0.0585688751041674	0.494354654907597	0.452144530654835	0.536564779160358	3.99	3.38	4.74	0.101202085108411	0.110649844170934	0.120097603233458	0.108830812210634	0.118990753986966	0.129150695763297	0.112789380347385	0.123205104712838	0.133727954389815	0.114496404189062	4.12352604951758	0.00808465994102993	0.701012892219122	-0.0493754856571665	-0.0478844305984118	-0.0506329626534106	0.0219119621353705	0.0235148277544236	0.0205601900642251	0.0583379927389166	0.0602176447528677	0.0568969089955589	0.00019087893330486	0.000206728051864097	0.000216994427426409
26	0.486333689213633	0.06	0.114507860508545	0.104755816126668	0.124259904890423	0.0622411883085132	0.495568402858384	0.454602039271714	0.536534766445053	4	3.39	4.73	0.101358281196837	0.110492160593159	0.11962603998948	0.108949819537209	0.118767808754797	0.128585797972385	0.112894709366447	0.122936503878054	0.133107787668632	0.114507860508545	4.13090829372032	0.00123856958244199	0.694817411230481	-0.0493754856571665	-0.0478844305984118	-0.0506329626534106	0.0219119621353705	0.0235148277544236	0.0205601900642251	0.0583379927389166	0.0602176447528677	0.0568969089955589	0.00019087893330486	0.000206728051864097	0.000216994427426409
26	0.486333689213633	0.06	0.114508128966273	0.104697176650917	0.124319081281629	0.0600182452195386	0.489717894435743	0.44844345281972	0.530992336051766	3.99	3.35	4.76	0.100204553162832	0.109427314590552	0.118650076018271	0.107737009875144	0.117653053684048	0.127569097492952	0.111621457363435	0.122080283460532	0.132029040677943	0.114508128966273	4.12627955624604	0.000575124676683866	0.69342287987815	-0.0493754856571665	-0.0478844305984118	-0.0506329626534106	0.0219119621353705	0.0235148277544236	0.0205601900642251	0.0583379927389166	0.0602176447528677	0.0568969089955589	0.00019087893330486	0.000206728051864097	0.000216994427426409
26	0.486333689213633	0.06	0.114525403377596	0.104664512256595	0.124386294498598	0.0612423968960283	0.493079425886941	0.45196590284073	0.534192948933152	4	3.38	4.74	0.100950502044067	0.110133563788832	0.119316625533598	0.108533908629022	0.118406802415187	0.128279696201352	0.112421329686185	0.122670988263417	0.132782848166244	0.114525403377596	4.12328486236497	0.00296205827775254	0.695748628307833	-0.0493754856571665	-0.0478844305984118	-0.0506329626534106	0.0219119621353705	0.0235148277544236	0.0205601900642251	0.0583379927389166	0.0602176447528677	0.0568969089955589	0.00019087893330486	0.000206728051864097	0.000216994427426409
26	0.486333689213633	0.06	0.114528749728948	0.104764334215926	0.12429316524197	0.0609715723117518	0.491452977945947	0.450378239027798	0.532527716864096	4.02	3.4	4.76	0.100126633615544	0.109258236739597	0.118389839863649	0.107590006418999	0.117402273178161	0.127214539937323	0.11142162713968	0.121662529564456	0.131583550749201	0.114528749728948	4.14742897127606	-0.00344235334038841	0.692231197564402	-0.0493754856571665	-0.0478844305984118	-0.0506329626534106	0.0219119621353705	0.0235148277544236	0.0205601900642251	0.0583379927389166	0.0602176447528677	0.0568969089955589	0.00019087893330486	0.000206728051864097	0.000216994427426409
26	0.486333689213633	0.06	0.114545204958937	0.104631672201411	0.124458737716463	0.0587162760137593	0.486600263804252	0.445107675124448	0.528092852484056	4	3.37	4.74	0.0993202648097276	0.10857882206594	0.117837379322152	0.106768967643109	0.116721887140496	0.126674806637883	0.110672608134337	0.120878457007085	0.131054326923913	0.114545204958937	4.12766855557115	0.00334512220704347	0.696535252507905	-0.0493754856571665	-0.0478844305984118	-0.0506329626534106	0.0219119621353705	0.0235148277544236	0.0205601900642251	0.0583379927389166	0.0602176447528677	0.0568969089955589	0.00019087893330486	0.000206728051864097	0.000216994427426409
26	0.486333689213633	0.06	0.114556343690926	0.104459383526381	0.12465330385547	0.0576960852939046	0.488214426483684	0.446195001938672	0.530233851028695	3.98	3.38	4.71	0.100051849105038	0.109474010056621	0.118896171008203	0.107616563071094	0.117751114180165	0.127885665289235	0.111544795328518	0.121964234173527	0.132270812813658	0.114556343690926	4.10528375928291	-0.00314928668885293	0.687760021476721	-0.0493754856571665	-0.0478844305984118	-0.0506329626534106	0.0219119621353705	0.0235148277544236	0.0205601900642251	0.0583379927389166	0.0602176447528677	0.0568969089955589	0.00019087893330486	0.000206728051864097	0.000216994427426409
26	0.486333689213633	0.06	0.114566444501815	0.1047828624996	0.124350026504031	0.0601036465502769	0.48543204293373	0.444549756228826	0.526314329638633	4	3.37	4.75	0.0991247406573236	0.108240584295344	0.117356427933364	0.10654995080765	0.116348641676956	0.126147332546262	0.110278620725876	0.120598128898791	0.130525572491797	0.114566444501815	4.13057540626274	-0.00100421317084409	0.692175701198244	-0.0493754856571665	-0.0478844305984118	-0.0506329626534106	0.0219119621353705	0.0235148277544236	0.0205601900642251	0.0583379927389166	0.0602176447528677	0.0568969089955589	0.00019087893330486	0.000206728051864097	0.000216994427426409
26	0.486333689213633	0.06	0.114566825719467	0.10473873312176	0.124394918317173	0.0613682412208573	0.489610283673593	0.448830634728312	0.530389932618875	4	3.37	4.73	0.100184505792412	0.109287023891347	0.118389541990282	0.107702193676622	0.117487750429957	0.127273307183292	0.111549473848208	0.121670780204877	0.131830409282293	0.114566825719467	4.11712686686362	-0.00663228483992111	0.685486072870788	-0.0493754856571665	-0.0478844305984118	-0.0506329626534106	0.0219119621353705	0.0235148277544236	0.0205601900642251	0.0583379927389166	0.0602176447528677	0.0568969089955589	0.00019087893330486	0.000206728051864097	0.000216994427426409
26	0.486333689213633	0.06	0.114572257339435	0.104753166994118	0.124391347684753	0.0608211672081069	0.489414827052934	0.448456608128246	0.530373045977622	4.01	3.37	4.76	0.0999354339444491	0.109062687970016	0.118189941995582	0.107413863075062	0.117224133321134	0.127034403567206	0.111323103136237	0.121363211378079	0.13160029661999	0.114572257339435	4.12837519491359	0.000910100647088454	0.693746763725288	-0.0493754856571665	-0.0478844305984118	-0.0506329626534106	0.0219119621353705	0.0235148277544236	0.0205601900642251	0.0583379927389166	0.0602176447528677	0.0568969089955589	0.00019087893330486	0.000206728051864097	0.000216994427426409
26	0.486333689213633	0.06	0.114575301532844	0.104639863475251	0.124510739590437	0.0590523264715357	0.491301004476834	0.449534411475677	0.533067597477991	4	3.39	4.72	0.100354629225782	0.109678656147094	0.119002683068405	0.107886704821514	0.117910542764696	0.127934380707879	0.111786761095937	0.121980719297199	0.132377965642536	0.114575301532844	4.12529628524591	-0.00740457906155659	0.685679263748286	-0.0493754856571665	-0.0478844305984118	-0.0506329626534106	0.0219119621353705	0.0235148277544236	0.0205601900642251	0.0583379927389166	0.0602176447528677	0.0568969089955589	0.00019087893330486	0.000206728051864097	0.000216994427426409
26	0.486333689213633	0.06	0.114577243933597	0.104547982723143	0.12460650514405	0.0576429977829172	0.485754539349279	0.443926405675398	0.52758267302316	4	3.37	4.76	0.0990992042445773	0.108436641056454	0.11777407786833	0.106536620497796	0.116574833918702	0.126613047339608	0.110270955646411	0.120670792325109	0.131069010190276	0.114577243933597	4.12687962830318	0.00560324593618246	0.698623153778764	-0.0493754856571665	-0.0478844305984118	-0.0506329626534106	0.0219119621353705	0.0235148277544236	0.0205601900642251	0.0583379927389166	0.0602176447528677	0.0568969089955589	0.00019087893330486	0.000206728051864097	0.000216994427426409
26	0.486333689213633	0.06	0.114582423207738	0.104805817677101	0.124359028738375	0.0604755103946835	0.489676191713022	0.448571590602131	0.530780792823914	4	3.38	4.75	0.10008663905859	0.109258020976715	0.11842940289484	0.107592002104013	0.117451133671555	0.127310265239096	0.111414699329407	0.121446078735913	0.13176243873022	0.114582423207738	4.13466419309238	-0.000175473399227541	0.693706730493251	-0.0493754856571665	-0.0478844305984118	-0.0506329626534106	0.0219119621353705	0.0235148277544236	0.0205601900642251	0.0583379927389166	0.0602176447528677	0.0568969089955589	0.00019087893330486	0.000206728051864097	0.000216994427426409
26	0.486333689213633	0.06	0.114594765044806	0.104794027884393	0.124395502205218	0.0597165355301826	0.489058353530219	0.447728873001564	0.530387834058875	3.99	3.38	4.73	0.100095201765444	0.109334906733862	0.11857461170228	0.107625711521411	0.117560551593008	0.127495391664605	0.111464572133264	0.12179467426846	0.131980970393988	0.114594765044806	4.12937112907852	0.00536438567988594	0.698504594768705	-0.0493754856571665	-0.0478844305984118	-0.0506329626534106	0.0219119621353705	0.0235148277544236	0.0205601900642251	0.0583379927389166	0.0602176447528677	0.0568969089955589	0.00019087893330486	0.000206728051864097	0.000216994427426409
26	0.486333689213633	0.06	0.114614949990788	0.104677426866105	0.124552473115471	0.0590498252895129	0.489637118923447	0.448011039664415	0.53126319818248	4.02	3.4	4.75	0.0995153533495701	0.108761629934903	0.118007906520236	0.106922641264382	0.116857151679997	0.126791662095611	0.110675855668069	0.121230850652017	0.131231757222849	0.114614949990788	4.14517106901552	0.00237173647257749	0.697705683331471	-0.0493754856571665	-0.0478844305984118	-0.0506329626534106	0.0219119621353705	0.0235148277544236	0.0205601900642251	0.0583379927389166	0.0602176447528677	0.0568969089955589	0.00019087893330486	0.000206728051864097	0.000216994427426409
26	0.486333689213633	0.06	0.114623636378901	0.104755434222987	0.124491838534815	0.0576849332774786	0.481353870685042	0.439920667803581	0.522787073566503	4.01	3.37	4.73	0.0979066796944689	0.107127858920907	0.116349038147345	0.105217592058164	0.115127337513432	0.125037082968699	0.108916624286394	0.11919082258828	0.129338843675214	0.114623636378901	4.13188931345361	0.00767425846109408	0.701107924277148	-0.0493754856571665	-0.0478844305984118	-0.0506329626534106	0.0219119621353705	0.0235148277544236	0.0205601900642251	0.0583379927389166	0.0602176447528677	0.0568969089955589	0.00019087893330486	0.000206728051864097	0.000216994427426409
26	0.486333689213633	0.06	0.114630250556595	0.104729525928095	0.124530975185095	0.059954593774128	0.489197923541116	0.447944028796489	0.530451818285743	3.99	3.38	4.73	0.100178615565374	0.109404674618556	0.118630733671737	0.107719804823848	0.117640377941106	0.127560951058364	0.111545914101589	0.12172677796313	0.132045559471589	0.114630250556595	4.12018680460619	0.000783281468003353	0.693268221475457	-0.0493754856571665	-0.0478844305984118	-0.0506329626534106	0.0219119621353705	0.0235148277544236	0.0205601900642251	0.0583379927389166	0.0602176447528677	0.0568969089955589	0.00019087893330486	0.000206728051864097	0.000216994427426409
26	0.486333689213633	0.06	0.114634543216259	0.104866778038131	0.124402308394386	0.0602041768357444	0.487310199664016	0.446306210199486	0.528314189128547	3.99	3.4	4.73	0.0998893130512845	0.109066555595464	0.118243798139643	0.107418333054717	0.117287297671867	0.127156262289017	0.111397614859743	0.121401504619848	0.13166496136887	0.114634543216259	4.13040878066854	0.00522653628613563	0.698903068519889	-0.0493754856571665	-0.0478844305984118	-0.0506329626534106	0.0219119621353705	0.0235148277544236	0.0205601900642251	0.0583379927389166	0.0602176447528677	0.0568969089955589	0.00019087893330486	0.000206728051864097	0.000216994427426409
26	0.486333689213633	0.06	0.114639348555355	0.104729857077792	0.124548840032918	0.0597487245300181	0.493764251879262	0.452049039567442	0.535479464191083	3.98	3.38	4.73	0.10129186123798	0.110639102636933	0.119986344035886	0.108941247574432	0.118994376492549	0.129047505410665	0.112891600990042	0.123282928260795	0.133561073303281	0.114639348555355	4.12232105799969	0.00106343168048958	0.6937370799734	-0.0493754856571665	-0.0478844305984118	-0.0506329626534106	0.0219119621353705	0.0235148277544236	0.0205601900642251	0.0583379927389166	0.0602176447528677	0.0568969089955589	0.00019087893330486	0.000206728051864097	0.000216994427426409
26	0.486333689213633	0.06	0.114641448267602	0.104740482002682	0.124542414532521	0.0597529263365893	0.488691174885448	0.447406100656368	0.529976249114529	3.98	3.38	4.73	0.100191534623019	0.10943685992808	0.11868218523314	0.107750335085843	0.117693160129357	0.127635985172872	0.111617371133637	0.121970087337309	0.132194609820726	0.114641448267602	4.11996724835306	-0.00723688732434638	0.685198264152249	-0.0493754856571665	-0.0478844305984118	-0.0506329626534106	0.0219119621353705	0.0235148277544236	0.0205601900642251	0.0583379927389166	0.0602176447528677	0.0568969089955589	0.00019087893330486	0.000206728051864097	0.000216994427426409
26	0.486333689213633	0.06	0.114647461233555	0.104851317306787	0.124443605160323	0.0614004419901567	0.495824463002468	0.454538773500085	0.537110152504851	4.01	3.4	4.74	0.101143045182266	0.110329853001907	0.119516660821548	0.108693519834356	0.118566136148796	0.128438752463236	0.11270967263772	0.122879602405919	0.132791330950568	0.114647461233555	4.14214049160706	0.00161935183345901	0.696516306128887	-0.0493754856571665	-0.0478844305984118	-0.0506329626534106	0.0219119621353705	0.0235148277544236	0.0205601900642251	0.0583379927389166	0.0602176447528677	0.0568969089955589	0.00019087893330486	0.000206728051864097	0.000216994427426409
26	0.486333689213633	0.06	0.114648426085819	0.104978761745693	0.124318090425946	0.0620039863741919	0.487336741083855	0.446968761558992	0.527704720608718	3.99	3.36	4.76	0.0999345012985424	0.108960084849787	0.117985668401031	0.107454071979374	0.117158785486414	0.126863498993454	0.111155724513074	0.121284697428995	0.131318832938268	0.114648426085819	4.12510091201352	-0.000618653581493609	0.691888470762673	-0.0493754856571665	-0.0478844305984118	-0.0506329626534106	0.0219119621353705	0.0235148277544236	0.0205601900642251	0.0583379927389166	0.0602176447528677	0.0568969089955589	0.00019087893330486	0.000206728051864097	0.000216994427426409
26	0.486333689213633	0.06	0.114656658183938	0.104688329826371	0.124624986541506	0.0578315909590989	0.482957647469918	0.44144237292086	0.524472922018977	3.98	3.36	4.7	0.0988760881928762	0.108174851065375	0.117473613937873	0.106338153320291	0.116338683176366	0.126339213032441	0.109967885752849	0.120532211607497	0.130797690398686	0.114656658183938	4.10893125751084	0.0057689755784658	0.696548929657257	-0.0493754856571665	-0.0478844305984118	-0.0506329626534106	0.0219119621353705	0.0235148277544236	0.0205601900642251	0.0583379927389166	0.0602176447528677	0.0568969089955589	0.00019087893330486	0.000206728051864097	0.000216994427426409
26	0.486333689213633	0.06	0.114660843407965	0.104825740977215	0.124495945838715	0.0602814958322086	0.490480015858705	0.449237479667041	0.531722552050369	4.01	3.38	4.74	0.100091436328152	0.109280395112934	0.118469353897715	0.107579303121567	0.117455690340535	0.127332077559504	0.111458997023874	0.121509237233704	0.131931384896234	0.114660843407965	4.13661286017064	0.00501005114730541	0.699097095299356	-0.0493754856571665	-0.0478844305984118	-0.0506329626534106	0.0219119621353705	0.0235148277544236	0.0205601900642251	0.0583379927389166	0.0602176447528677	0.0568969089955589	0.00019087893330486	0.000206728051864097	0.000216994427426409
26	0.486333689213633	0.06	0.11466164090777	0.104813010858621	0.12451027095692	0.0605170128467387	0.487780985367956	0.446850419097257	0.528711551638655	3.99	3.37	4.72	0.100012422017426	0.109173351250853	0.118334280484281	0.10755088443104	0.117402321096514	0.127253757761988	0.111481903608364	0.121522687741029	0.131612562104949	0.11466164090777	4.1105056052625	0.0152625553771525	0.706323708447313	-0.0493754856571665	-0.0478844305984118	-0.0506329626534106	0.0219119621353705	0.0235148277544236	0.0205601900642251	0.0583379927389166	0.0602176447528677	0.0568969089955589	0.00019087893330486	0.000206728051864097	0.000216994427426409
26	0.486333689213633	0.06	0.114662999832003	0.104922693670432	0.124403305993575	0.0614084985878801	0.491228505276376	0.450328365013643	0.532128645539108	3.98	3.37	4.73	0.100838140385654	0.109996555457912	0.11915497053017	0.108444748572642	0.118294018065678	0.128143287558714	0.112222475847557	0.122504455813186	0.132736373513399	0.114662999832003	4.12316959066862	0.000142284339873681	0.692375237106553	-0.0493754856571665	-0.0478844305984118	-0.0506329626534106	0.0219119621353705	0.0235148277544236	0.0205601900642251	0.0583379927389166	0.0602176447528677	0.0568969089955589	0.00019087893330486	0.000206728051864097	0.000216994427426409
26	0.486333689213633	0.06	0.11467069179375	0.104817667793056	0.124523715794445	0.0612627067656703	0.494083184192275	0.452893241649697	0.535273126734853	3.99	3.38	4.75	0.101329309662436	0.110545054255293	0.11976079884815	0.108962591261371	0.118872571054838	0.128782550848305	0.11279747030494	0.122977519276662	0.133373742851836	0.11467069179375	4.12898342173281	-0.00219128404106316	0.69085813510893	-0.0493754856571665	-0.0478844305984118	-0.0506329626534106	0.0219119621353705	0.0235148277544236	0.0205601900642251	0.0583379927389166	0.0602176447528677	0.0568969089955589	0.00019087893330486	0.000206728051864097	0.000216994427426409
26	0.486333689213633	0.06	0.114673659824167	0.104974558706804	0.124372760941529	0.0608491584269596	0.490728546487123	0.449670443648454	0.531786649325791	4.02	3.39	4.76	0.0999828871320918	0.109112034310788	0.118241181489484	0.107437231022133	0.11724701270184	0.127056794381548	0.111074492024636	0.121462835854735	0.13157681931043	0.114673659824167	4.15050334780136	-2.51995362088165e-06	0.695672055576843	-0.0493754856571665	-0.0478844305984118	-0.0506329626534106	0.0219119621353705	0.0235148277544236	0.0205601900642251	0.0583379927389166	0.0602176447528677	0.0568969089955589	0.00019087893330486	0.000206728051864097	0.000216994427426409
26	0.486333689213633	0.06	0.114674798077104	0.105094127940345	0.124255468213863	0.0648634594455885	0.501798970327596	0.461221553752278	0.542376386902915	4.03	3.4	4.77	0.102311504396957	0.111312680730951	0.120313857064945	0.109909835749584	0.119579499178477	0.12924916260737	0.113680580158554	0.123757241395207	0.133855855617003	0.114674798077104	4.16065031441366	0.00709069794583606	0.703875931954467	-0.0493754856571665	-0.0478844305984118	-0.0506329626534106	0.0219119621353705	0.0235148277544236	0.0205601900642251	0.0583379927389166	0.0602176447528677	0.0568969089955589	0.00019087893330486	0.000206728051864097	0.000216994427426409
26	0.486333689213633	0.06	0.114681427594087	0.104670579260919	0.124692275927256	0.0595106039209206	0.493555257023902	0.451769072010939	0.535341442036865	4	3.37	4.72	0.10090835055842	0.110241824819989	0.119575299081558	0.108488816431105	0.118523442606483	0.128558068781862	0.112434651080548	0.122721268785142	0.13318681276578	0.114681427594087	4.11423770566217	0.00142650306952517	0.693232732936709	-0.0493754856571665	-0.0478844305984118	-0.0506329626534106	0.0219119621353705	0.0235148277544236	0.0205601900642251	0.0583379927389166	0.0602176447528677	0.0568969089955589	0.00019087893330486	0.000206728051864097	0.000216994427426409
26	0.486333689213633	0.06	0.114685852974915	0.104839188244632	0.124532517705199	0.0600943238925879	0.492072998670765	0.450628001707408	0.533517995634122	4.01	3.38	4.75	0.100272728436789	0.109494975855556	0.118717223274323	0.10775822031682	0.11766892071024	0.127579621103659	0.111600920937781	0.121845031197882	0.132130841376397	0.114685852974915	4.13447469463651	-4.44316883637882e-05	0.693823166512278	-0.0493754856571665	-0.0478844305984118	-0.0506329626534106	0.0219119621353705	0.0235148277544236	0.0205601900642251	0.0583379927389166	0.0602176447528677	0.0568969089955589	0.00019087893330486	0.000206728051864097	0.000216994427426409
26	0.486333689213633	0.06	0.114697264052489	0.104840321351562	0.124554206753415	0.0601123243173212	0.490232585591481	0.448949175830932	0.531515995352029	4	3.37	4.74	0.100146484414479	0.109355518698837	0.118564552983195	0.107653300700671	0.1175526290972	0.127451957493729	0.111536495007704	0.121678000202432	0.132145181360829	0.114697264052489	4.12708194013258	0.00376765812118555	0.696895934893663	-0.0493754856571665	-0.0478844305984118	-0.0506329626534106	0.0219119621353705	0.0235148277544236	0.0205601900642251	0.0583379927389166	0.0602176447528677	0.0568969089955589	0.00019087893330486	0.000206728051864097	0.000216994427426409
[truncated: 1,380 more rows]
