# Supplementary material for: Re-expressing coefficients from regression models for inclusion in a meta-analysis
Source: BMC Med Res Methodol. 2024 Jan 8;24:6. doi: 10.1186/s12874-023-02132-y (PMC10773134; doi:10.1186/s12874-023-02132-y)
Supplement: Supplementary file 2 — Additional file 2. [file 12874_2023_2132_MOESM2_ESM.zip › Supp_Files_R1/simdata/simdata_scenario_260.csv]

ex_no	errsd	rsquare	beta	b_low_ci	b_hi_ci	lrsquare	lbeta	lb_low_ci	lb_hi_ci	x_median	x_25	x_75	rbl	rb	rbu	altl	alt	altu	dzl	dz	dzu	observed_beta	xlog	error	ylog	RelBias_rb	RelBias_rbl	RelBias_rbu	RelBias_alt	RelBias_altl	RelBias_altu	RelBias_dz	RelBias_dzl	RelBias_dzu	MC_SE_RelBias_rb	MC_SE_RelBias_alt	MC_SE_RelBias_dz
260	0.405785764645593	0.25	0.311372775360772	0.299821222441881	0.322924328279663	0.531277309080692	0.503607642595198	0.493533529189893	0.513681756000504	0.49	0.28	0.88	0.547073287208568	0.558240265762991	0.569407244317414	0.961199677155857	0.980819893372383	1.00044010958891	0.929156136353197	0.948989145220258	0.96792842170164	0.311372775360772	0.715180230665464	-0.000756554189116652	-0.354396101366459	0.155101468073497	0.164937862167255	0.145813647745079	1.01776172497925	1.03494442053681	1.00153731158183	0.955065548162637	0.971707691121872	0.939356315197517	0.00128631487310373	0.00227963797290517	0.0022114825377855
260	0.405785764645593	0.29	0.368914780074687	0.356506404133693	0.381323156015682	0.52728351038118	0.499425906254486	0.489355047262242	0.509496765246731	0.5	0.28	0.9	0.53605080623664	0.547082657471221	0.558114508705801	0.934604050018921	0.953838071725613	0.973072093432305	0.904290941830943	0.922832829618646	0.941384487898635	0.368914780074687	0.726151561219399	-0.00633894917576632	-0.352381448975679	0.155101468073497	0.164937862167255	0.145813647745079	1.01776172497925	1.03494442053681	1.00153731158183	0.955065548162637	0.971707691121872	0.939356315197517	0.00128631487310373	0.00227963797290517	0.0022114825377855
260	0.405785764645593	0.3	0.385868741743872	0.373328679637673	0.398408803850071	0.518697893503875	0.502083677962598	0.491783495685739	0.512383860239456	0.5	0.28	0.88	0.541522489421722	0.552864432364082	0.564206375306442	0.947332466209153	0.967173915066916	0.987015363924679	0.919370225054445	0.938610156714613	0.957579659135922	0.385868741743872	0.722049110697098	-0.00078467993602025	-0.346659626462464	0.155101468073497	0.164937862167255	0.145813647745079	1.01776172497925	1.03494442053681	1.00153731158183	0.955065548162637	0.971707691121872	0.939356315197517	0.00128631487310373	0.00227963797290517	0.0022114825377855
260	0.405785764645593	0.3	0.396801090195412	0.383883405195322	0.409718775195503	0.510787481800129	0.493681507091541	0.483392044674887	0.503970969508196	0.5	0.28	0.88	0.530491231103982	0.5417832447913	0.553075258478617	0.926008597576233	0.945719577033224	0.965430556490215	0.897053608056831	0.916237604831372	0.935117470887772	0.396801090195412	0.713907136188144	-0.00261520264612418	-0.352926806900951	0.155101468073497	0.164937862167255	0.145813647745079	1.01776172497925	1.03494442053681	1.00153731158183	0.955065548162637	0.971707691121872	0.939356315197517	0.00128631487310373	0.00227963797290517	0.0022114825377855
260	0.405785764645593	0.3	0.399029807800323	0.385907362897142	0.412152252703504	0.514239882582812	0.495713562160246	0.485452885119697	0.505974239200795	0.51	0.29	0.89	0.526012529569848	0.53713048735862	0.548248445147392	0.910710774505055	0.929959829193937	0.949208883882818	0.883431015825381	0.902110541928789	0.920657556924817	0.399029807800323	0.723125289173009	-0.000676136139443901	-0.342531982835509	0.155101468073497	0.164937862167255	0.145813647745079	1.01776172497925	1.03494442053681	1.00153731158183	0.955065548162637	0.971707691121872	0.939356315197517	0.00128631487310373	0.00227963797290517	0.0022114825377855
260	0.405785764645593	0.31	0.394665235208611	0.382070884485695	0.407259585931527	0.518778327914427	0.497908854040618	0.487695963120177	0.50812174496106	0.5	0.28	0.87	0.538967278233018	0.550253846994148	0.561540415755278	0.945084859484867	0.964875977948772	0.984667096412678	0.917001943228246	0.936004103529263	0.955444591632396	0.394665235208611	0.717366011334641	0.00162964312417919	-0.346455083956607	0.155101468073497	0.164937862167255	0.145813647745079	1.01776172497925	1.03494442053681	1.00153731158183	0.955065548162637	0.971707691121872	0.939356315197517	0.00128631487310373	0.00227963797290517	0.0022114825377855
260	0.405785764645593	0.31	0.399535147590273	0.386934726192426	0.412135568988119	0.531939964638464	0.505001384172906	0.494912823577431	0.51508994476838	0.5	0.28	0.89	0.542563411828339	0.553623306816615	0.564683201804891	0.946437220986122	0.965729889914587	0.985022558843051	0.914696872699915	0.933523208031086	0.952302095328813	0.399535147590273	0.724875187863716	0.00724141368018378	-0.341676642066683	0.155101468073497	0.164937862167255	0.145813647745079	1.01776172497925	1.03494442053681	1.00153731158183	0.955065548162637	0.971707691121872	0.939356315197517	0.00128631487310373	0.00227963797290517	0.0022114825377855
260	0.405785764645593	0.31	0.399573142385965	0.386960047744661	0.412186237027269	0.51649672514335	0.497042885201328	0.486801069576073	0.507284700826584	0.5	0.29	0.89	0.537294723867629	0.548598876307283	0.559903028746938	0.941371484333925	0.961177014313178	0.980982544292431	0.913080727112903	0.932301446420866	0.951494565679436	0.399573142385965	0.729695266752658	-0.00052690479507498	-0.341541154160414	0.155101468073497	0.164937862167255	0.145813647745079	1.01776172497925	1.03494442053681	1.00153731158183	0.955065548162637	0.971707691121872	0.939356315197517	0.00128631487310373	0.00227963797290517	0.0022114825377855
260	0.405785764645593	0.31	0.401436765928412	0.388752095588794	0.414121436268031	0.525704573273204	0.497655063193299	0.487588083655749	0.507722042730849	0.5	0.28	0.89	0.538570926183701	0.549690522160616	0.560810118137532	0.944073079803794	0.963564869482244	0.983056659160694	0.912867796802509	0.931743488846607	0.950817463691247	0.401436765928412	0.728995244567089	-0.00794099803683029	-0.355171789257579	0.155101468073497	0.164937862167255	0.145813647745079	1.01776172497925	1.03494442053681	1.00153731158183	0.955065548162637	0.971707691121872	0.939356315197517	0.00128631487310373	0.00227963797290517	0.0022114825377855
260	0.405785764645593	0.31	0.403212817695734	0.39052546442944	0.415900170962029	0.526583171063165	0.497401223986676	0.487357092814032	0.50744535515932	0.5	0.28	0.88	0.535161380531574	0.546190728793555	0.557220077055536	0.934521040416079	0.953780946657183	0.973040852898286	0.904977716208698	0.923657526928111	0.942085571870069	0.403212817695734	0.731916672531533	0.00577321302614842	-0.34131426065809	0.155101468073497	0.164937862167255	0.145813647745079	1.01776172497925	1.03494442053681	1.00153731158183	0.955065548162637	0.971707691121872	0.939356315197517	0.00128631487310373	0.00227963797290517	0.0022114825377855
260	0.405785764645593	0.31	0.404384481283556	0.391510326166857	0.417258636400255	0.524020667046687	0.497828665619784	0.487724117223553	0.507933214016015	0.5	0.28	0.89	0.537320194665765	0.548452262405577	0.559584330145388	0.940285408077142	0.959766010074583	0.979246612072023	0.911728048157068	0.930571923566504	0.94943318779656	0.404384481283556	0.716949633759952	0.00262186374980328	-0.347506979960106	0.155101468073497	0.164937862167255	0.145813647745079	1.01776172497925	1.03494442053681	1.00153731158183	0.955065548162637	0.971707691121872	0.939356315197517	0.00128631487310373	0.00227963797290517	0.0022114825377855
260	0.405785764645593	0.31	0.405055732183864	0.392103948542171	0.418007515825558	0.510746416623595	0.495327387452277	0.485002772766119	0.505652002138436	0.5	0.28	0.88	0.533165532772142	0.54451542394579	0.555865315119437	0.931703340322423	0.951537202169796	0.971371064017168	0.903257302737939	0.922373574313315	0.941742148859395	0.405055732183864	0.717243815959775	-0.00321352356836771	-0.349348295196862	0.155101468073497	0.164937862167255	0.145813647745079	1.01776172497925	1.03494442053681	1.00153731158183	0.955065548162637	0.971707691121872	0.939356315197517	0.00128631487310373	0.00227963797290517	0.0022114825377855
260	0.405785764645593	0.31	0.412904550602513	0.399847645438401	0.425961455766624	0.526851498405723	0.498982177710203	0.488911543382227	0.509052812038179	0.49	0.28	0.87	0.544697746660427	0.555917469123804	0.567137191587181	0.960208733990191	0.979987180969882	0.999765627949573	0.931915716097865	0.95105755317788	0.969934676094486	0.412904550602513	0.715337681278108	0.00472624969593151	-0.349226638312402	0.155101468073497	0.164937862167255	0.145813647745079	1.01776172497925	1.03494442053681	1.00153731158183	0.955065548162637	0.971707691121872	0.939356315197517	0.00128631487310373	0.00227963797290517	0.0022114825377855
260	0.405785764645593	0.31	0.41924999743413	0.406050593727281	0.43244940114098	0.509301171656278	0.490785132402745	0.480525572331238	0.501044692474253	0.5	0.29	0.88	0.526444827447224	0.537684796020231	0.548924764593237	0.917930392798431	0.937528854459252	0.957127316120073	0.891910032792089	0.910784745114109	0.930084475424963	0.41924999743413	0.720040809406366	-0.00414290038240208	-0.34792013086407	0.155101468073497	0.164937862167255	0.145813647745079	1.01776172497925	1.03494442053681	1.00153731158183	0.955065548162637	0.971707691121872	0.939356315197517	0.00128631487310373	0.00227963797290517	0.0022114825377855
260	0.405785764645593	0.32	0.390444915747459	0.378337166979778	0.40255266451514	0.529785028432188	0.497242147701827	0.48726552639951	0.507218769004145	0.5	0.28	0.89	0.538202622113184	0.549222165778449	0.560241709443713	0.943413735450315	0.962729859945187	0.982045984440059	0.91329195900151	0.9321160421076	0.950883287327153	0.390444915747459	0.738953014021652	-0.00100836811405124	-0.343209936824472	0.155101468073497	0.164937862167255	0.145813647745079	1.01776172497925	1.03494442053681	1.00153731158183	0.955065548162637	0.971707691121872	0.939356315197517	0.00128631487310373	0.00227963797290517	0.0022114825377855
260	0.405785764645593	0.32	0.401560161577551	0.389066346452074	0.414053976703027	0.518091143083147	0.489954785067705	0.47989120418413	0.500018365951279	0.5	0.28	0.89	0.528817219983808	0.539906806164037	0.550996392344267	0.925549486802844	0.944958765491389	0.964368044179934	0.897149375395748	0.91582176101656	0.934830471840997	0.401560161577551	0.728507775388121	-0.00484497834043067	-0.3493469777002	0.155101468073497	0.164937862167255	0.145813647745079	1.01776172497925	1.03494442053681	1.00153731158183	0.955065548162637	0.971707691121872	0.939356315197517	0.00128631487310373	0.00227963797290517	0.0022114825377855
260	0.405785764645593	0.32	0.407571298709826	0.394921313807993	0.420221283611659	0.524528254248715	0.49827413153052	0.488170827486369	0.508377435574671	0.49	0.28	0.9	0.542305328536444	0.5535290135878	0.564752698639157	0.954179687376559	0.973927625908563	0.993675564440567	0.921116774453635	0.940192066865959	0.959244384137348	0.407571298709826	0.727534859827694	-0.000888507713936732	-0.348369596732457	0.155101468073497	0.164937862167255	0.145813647745079	1.01776172497925	1.03494442053681	1.00153731158183	0.955065548162637	0.971707691121872	0.939356315197517	0.00128631487310373	0.00227963797290517	0.0022114825377855
260	0.405785764645593	0.32	0.41106244425742	0.398401572114299	0.423723316400541	0.52037077051738	0.499156511536454	0.488950635646912	0.509362387425995	0.51	0.29	0.91	0.532418421355765	0.543531601160661	0.554644780965558	0.924709887043027	0.944011374050006	0.963312861056985	0.897363528641405	0.915982193527453	0.935090546813674	0.41106244425742	0.738679579517975	0.00824088368664195	-0.324054818582395	0.155101468073497	0.164937862167255	0.145813647745079	1.01776172497925	1.03494442053681	1.00153731158183	0.955065548162637	0.971707691121872	0.939356315197517	0.00128631487310373	0.00227963797290517	0.0022114825377855
260	0.405785764645593	0.32	0.412587901388223	0.399878887569993	0.425296915206453	0.529329106215282	0.499659060378156	0.489624768759713	0.509693351996599	0.49	0.28	0.89	0.542664779352774	0.553786064456216	0.564907349559658	0.953366929442002	0.972905078652945	0.992443227863887	0.922668341996059	0.941402636842191	0.96051710556298	0.412587901388223	0.71858058519247	-0.000674254409774817	-0.351792264865399	0.155101468073497	0.164937862167255	0.145813647745079	1.01776172497925	1.03494442053681	1.00153731158183	0.955065548162637	0.971707691121872	0.939356315197517	0.00128631487310373	0.00227963797290517	0.0022114825377855
260	0.405785764645593	0.32	0.412822377555849	0.399881912850891	0.425762842260806	0.526448053436282	0.506737900254936	0.4965024581441	0.516973342365772	0.5	0.28	0.88	0.545194287876534	0.556433516366112	0.567672744855691	0.952030159445158	0.971656345428597	0.991282531412037	0.923977065552015	0.942952613900034	0.961892531982343	0.412822377555849	0.721498654881528	-0.00240594369612036	-0.348502451685049	0.155101468073497	0.164937862167255	0.145813647745079	1.01776172497925	1.03494442053681	1.00153731158183	0.955065548162637	0.971707691121872	0.939356315197517	0.00128631487310373	0.00227963797290517	0.0022114825377855
260	0.405785764645593	0.32	0.41423100337712	0.401279910714709	0.427182096039532	0.528460740051445	0.495133547079237	0.48517279605641	0.505094298102064	0.5	0.28	0.89	0.531010442486502	0.541912254894621	0.552814067302739	0.925299988376676	0.944296689924166	0.963293391471656	0.896825600965895	0.915635891419516	0.93394792199741	0.41423100337712	0.716701494223833	0.0054031971350877	-0.340985518215479	0.155101468073497	0.164937862167255	0.145813647745079	1.01776172497925	1.03494442053681	1.00153731158183	0.955065548162637	0.971707691121872	0.939356315197517	0.00128631487310373	0.00227963797290517	0.0022114825377855
260	0.405785764645593	0.32	0.415044392566088	0.402270337826691	0.427818447305485	0.519275304316429	0.500604513858067	0.490346546535818	0.510862481180315	0.49	0.28	0.89	0.541998058359318	0.553336566625871	0.564675074892424	0.950515545054781	0.97040017046786	0.990284795880937	0.919399227322669	0.938533961445368	0.957998263648665	0.415044392566088	0.718602125037668	0.00945789537870515	-0.338345812204241	0.155101468073497	0.164937862167255	0.145813647745079	1.01776172497925	1.03494442053681	1.00153731158183	0.955065548162637	0.971707691121872	0.939356315197517	0.00128631487310373	0.00227963797290517	0.0022114825377855
260	0.405785764645593	0.32	0.415694859324449	0.40285487425942	0.428534844389479	0.527713354355655	0.505613699086294	0.495426851917025	0.515800546255562	0.5	0.28	0.88	0.541636109876149	0.552773100637379	0.56391009139861	0.943145235594158	0.962537959941344	0.981930684288531	0.915796999859834	0.934668264370059	0.95345554843706	0.415694859324449	0.71826827657558	-0.00581707062383441	-0.349865132831909	0.155101468073497	0.164937862167255	0.145813647745079	1.01776172497925	1.03494442053681	1.00153731158183	0.955065548162637	0.971707691121872	0.939356315197517	0.00128631487310373	0.00227963797290517	0.0022114825377855
260	0.405785764645593	0.32	0.41938568112595	0.406274670779966	0.432496691471934	0.522634035509273	0.501214957851108	0.491013362989993	0.511416552712222	0.5	0.28	0.89	0.539687605497509	0.550900486282106	0.562113367066702	0.943003886471849	0.962596313740348	0.982188741008846	0.914323086956074	0.933110027834816	0.952349368809225	0.41938568112595	0.722504505509504	-0.00457670306353589	-0.348996226581206	0.155101468073497	0.164937862167255	0.145813647745079	1.01776172497925	1.03494442053681	1.00153731158183	0.955065548162637	0.971707691121872	0.939356315197517	0.00128631487310373	0.00227963797290517	0.0022114825377855
260	0.405785764645593	0.32	0.423053231211177	0.409811210378634	0.436295252043721	0.508429514722226	0.491105410149018	0.480821236311808	0.501389583986228	0.5	0.28	0.88	0.526440655714413	0.53770057272613	0.548960489737846	0.917553965083947	0.937179313902412	0.956804662720876	0.890446267769803	0.909406054837923	0.92865945023512	0.423053231211177	0.720347968994499	-0.00694473523486648	-0.353311867382964	0.155101468073497	0.164937862167255	0.145813647745079	1.01776172497925	1.03494442053681	1.00153731158183	0.955065548162637	0.971707691121872	0.939356315197517	0.00128631487310373	0.00227963797290517	0.0022114825377855
260	0.405785764645593	0.32	0.4230537040843	0.409953388047926	0.436154020120674	0.51819115193899	0.49648926687908	0.48629351116914	0.50668502258902	0.5	0.29	0.89	0.537264834087931	0.548529267756256	0.559793701424582	0.941925175219843	0.961673822411319	0.981422469602796	0.914335937393329	0.933257576738515	0.952467217409702	0.4230537040843	0.723384186417522	0.00438373839144011	-0.342572720427503	0.155101468073497	0.164937862167255	0.145813647745079	1.01776172497925	1.03494442053681	1.00153731158183	0.955065548162637	0.971707691121872	0.939356315197517	0.00128631487310373	0.00227963797290517	0.0022114825377855
260	0.405785764645593	0.32	0.423761901486048	0.410590565504795	0.436933237467301	0.531157771498623	0.502924494272079	0.492861631587231	0.512987356956928	0.5	0.28	0.89	0.540047857537762	0.551074131618274	0.562100405698786	0.941748454224936	0.960976336395466	0.980204218565995	0.912662062191976	0.931283156474058	0.949960779088223	0.423761901486048	0.721559619793009	-0.00140613184688055	-0.348755824253544	0.155101468073497	0.164937862167255	0.145813647745079	1.01776172497925	1.03494442053681	1.00153731158183	0.955065548162637	0.971707691121872	0.939356315197517	0.00128631487310373	0.00227963797290517	0.0022114825377855
260	0.405785764645593	0.32	0.423800139922469	0.410569632981348	0.43703064686359	0.523698310585787	0.506595566465897	0.496306427637454	0.51688470529434	0.49	0.28	0.89	0.550759814978084	0.562177850050515	0.573595885122945	0.968382766609871	0.988458720032742	1.00853467345561	0.938012200816047	0.957591452340285	0.97697208560125	0.423800139922469	0.715186604180748	-0.00337140459361307	-0.352033150789047	0.155101468073497	0.164937862167255	0.145813647745079	1.01776172497925	1.03494442053681	1.00153731158183	0.955065548162637	0.971707691121872	0.939356315197517	0.00128631487310373	0.00227963797290517	0.0022114825377855
260	0.405785764645593	0.32	0.42417425980427	0.410958674299003	0.437389845309537	0.528271659661222	0.498992037387713	0.48894985485147	0.509034219923956	0.49	0.28	0.88	0.541679923096045	0.552805089838555	0.563930256581065	0.951364561493964	0.97090394061483	0.990443319735696	0.920538982292178	0.939457204170504	0.95840076322088	0.42417425980427	0.707864879799146	-0.00540967657075834	-0.361484284289809	0.155101468073497	0.164937862167255	0.145813647745079	1.01776172497925	1.03494442053681	1.00153731158183	0.955065548162637	0.971707691121872	0.939356315197517	0.00128631487310373	0.00227963797290517	0.0022114825377855
260	0.405785764645593	0.32	0.426804258469215	0.41360279200726	0.44000572493117	0.518642492987263	0.498011637790496	0.487793859237376	0.508229416343617	0.51	0.29	0.89	0.530774222991636	0.541892307751276	0.553010392510916	0.921426261948546	0.940727303401465	0.960028344854384	0.89511707602415	0.913714441701791	0.932617962555266	0.426804258469215	0.71311741165312	-0.000131846335189994	-0.343217205475139	0.155101468073497	0.164937862167255	0.145813647745079	1.01776172497925	1.03494442053681	1.00153731158183	0.955065548162637	0.971707691121872	0.939356315197517	0.00128631487310373	0.00227963797290517	0.0022114825377855
260	0.405785764645593	0.32	0.429421601806016	0.416175079438338	0.442668124173694	0.51995954651846	0.499464773750712	0.489244178920709	0.509685368580714	0.5	0.28	0.87	0.539199314317799	0.550463500917657	0.561727687517516	0.943806498507786	0.963523163998731	0.983239829489675	0.916041980352384	0.935251089650035	0.954490333880113	0.429421601806016	0.71657215379143	-0.00392336467133913	-0.350704859237048	0.155101468073497	0.164937862167255	0.145813647745079	1.01776172497925	1.03494442053681	1.00153731158183	0.955065548162637	0.971707691121872	0.939356315197517	0.00128631487310373	0.00227963797290517	0.0022114825377855
260	0.405785764645593	0.32	0.431023109266646	0.417782928171641	0.444263290361652	0.530932724052611	0.503410504792333	0.493333365477115	0.513487644107551	0.5	0.28	0.88	0.545162306428668	0.556298136469221	0.567433966509774	0.95590783868941	0.975433816734024	0.994959794778639	0.927028573923974	0.945762287165423	0.965054232276635	0.431023109266646	0.713296494259057	-0.00968596983853897	-0.359555017321054	0.155101468073497	0.164937862167255	0.145813647745079	1.01776172497925	1.03494442053681	1.00153731158183	0.955065548162637	0.971707691121872	0.939356315197517	0.00128631487310373	0.00227963797290517	0.0022114825377855
260	0.405785764645593	0.32	0.43231559208496	0.418973055994367	0.445658128175554	0.519355223812886	0.501160366070398	0.490892652456776	0.51142807968402	0.5	0.28	0.88	0.542132611413296	0.553472081186857	0.564811550960417	0.950215421446951	0.970090519943202	0.989965618439452	0.9199266856551	0.939022062059423	0.958419925366464	0.43231559208496	0.712864450225783	-0.00751820469876526	-0.357844370367418	0.155101468073497	0.164937862167255	0.145813647745079	1.01776172497925	1.03494442053681	1.00153731158183	0.955065548162637	0.971707691121872	0.939356315197517	0.00128631487310373	0.00227963797290517	0.0022114825377855
260	0.405785764645593	0.32	0.436354621496115	0.422946965893473	0.449762277098757	0.516952405288612	0.497489178295281	0.487247515143717	0.507730841446845	0.49	0.28	0.86	0.544624380006752	0.556072071930872	0.567519763854993	0.962155517916234	0.982379474750596	1.00260343158496	0.93608967776923	0.955796032072704	0.975609049303502	0.436354621496115	0.702380725228515	-0.00677704494030468	-0.361447272970149	0.155101468073497	0.164937862167255	0.145813647745079	1.01776172497925	1.03494442053681	1.00153731158183	0.955065548162637	0.971707691121872	0.939356315197517	0.00128631487310373	0.00227963797290517	0.0022114825377855
260	0.405785764645593	0.32	0.437353149233291	0.423893253048682	0.4508130454179	0.50900496518377	0.494781054360668	0.484431830756023	0.505130277965312	0.49	0.28	0.87	0.538820597653246	0.550331762886131	0.561842928119017	0.948822016273801	0.969092301139481	0.989362586005161	0.922047498968021	0.941772817901938	0.96137908536065	0.437353149233291	0.711354630209087	-0.00554024604924114	-0.354173561234759	0.155101468073497	0.164937862167255	0.145813647745079	1.01776172497925	1.03494442053681	1.00153731158183	0.955065548162637	0.971707691121872	0.939356315197517	0.00128631487310373	0.00227963797290517	0.0022114825377855
260	0.405785764645593	0.32	0.447791811616629	0.434014609930178	0.46156901330308	0.509665118758557	0.49568791245796	0.485333405241495	0.506042419674426	0.5	0.28	0.88	0.53093305896248	0.542260427182172	0.553587795401864	0.92488073856308	0.944612914791617	0.964345091020155	0.897316835034872	0.916308246544975	0.9356776126846	0.447791811616629	0.71272772289412	0.00191673050940141	-0.343976937540673	0.155101468073497	0.164937862167255	0.145813647745079	1.01776172497925	1.03494442053681	1.00153731158183	0.955065548162637	0.971707691121872	0.939356315197517	0.00128631487310373	0.00227963797290517	0.0022114825377855
260	0.405785764645593	0.32	0.449342562622678	0.435515551103786	0.463169574141571	0.522581331739381	0.507994458794621	0.49765378362868	0.518335133960562	0.5	0.29	0.88	0.547988679606524	0.559375256212263	0.570761832818003	0.958646814836405	0.978566396757004	0.998485978677602	0.931003453112771	0.950307498799058	0.969660614596791	0.449342562622678	0.709972103217753	0.00222141138958581	-0.343488928166775	0.155101468073497	0.164937862167255	0.145813647745079	1.01776172497925	1.03494442053681	1.00153731158183	0.955065548162637	0.971707691121872	0.939356315197517	0.00128631487310373	0.00227963797290517	0.0022114825377855
260	0.405785764645593	0.33	0.409558033712882	0.397087765275077	0.422028302150688	0.528394536400218	0.499381994253179	0.489334441341027	0.50942954716533	0.49	0.28	0.88	0.541151735203213	0.55226325778081	0.563374780358408	0.949343233209201	0.968836192546626	0.988329151884052	0.921009999813442	0.940127548199695	0.958993162550688	0.409558033712882	0.722840902172575	0.00521416363271306	-0.344520528839608	0.155101468073497	0.164937862167255	0.145813647745079	1.01776172497925	1.03494442053681	1.00153731158183	0.955065548162637	0.971707691121872	0.939356315197517	0.00128631487310373	0.00227963797290517	0.0022114825377855
260	0.405785764645593	0.33	0.410333307021012	0.397815821918104	0.422850792123921	0.523875727153794	0.490548471869542	0.480588797994042	0.500508145745042	0.49	0.28	0.89	0.53186027056791	0.542882489280251	0.553904707992592	0.933479175307994	0.952824503776831	0.972169832245668	0.903428225184508	0.921941557800768	0.94064829393243	0.410333307021012	0.720902545774591	-0.000670778831157893	-0.351718871578841	0.155101468073497	0.164937862167255	0.145813647745079	1.01776172497925	1.03494442053681	1.00153731158183	0.955065548162637	0.971707691121872	0.939356315197517	0.00128631487310373	0.00227963797290517	0.0022114825377855
260	0.405785764645593	0.33	0.412831105743839	0.400269842492821	0.425392368994858	0.530841556321948	0.500294738762838	0.490278136823709	0.510311340701967	0.51	0.29	0.89	0.531070527246295	0.541920535993355	0.552770544740415	0.919279857271473	0.938061156516434	0.956842455761394	0.893241412428286	0.911498964166617	0.929719078700885	0.412831105743839	0.729077787239913	0.00415114903930252	-0.33566307335627	0.155101468073497	0.164937862167255	0.145813647745079	1.01776172497925	1.03494442053681	1.00153731158183	0.955065548162637	0.971707691121872	0.939356315197517	0.00128631487310373	0.00227963797290517	0.0022114825377855
260	0.405785764645593	0.33	0.412926215133598	0.400306650427266	0.425545779839931	0.531699391387323	0.499955063434508	0.489962488389053	0.509947638479963	0.5	0.28	0.88	0.535359151468186	0.546277572008718	0.557195992549249	0.931875641675313	0.950880846161657	0.969886050648002	0.903087614405354	0.921577852692095	0.939921053466404	0.412926215133598	0.727632423641416	-0.000363039684395893	-0.347575994217655	0.155101468073497	0.164937862167255	0.145813647745079	1.01776172497925	1.03494442053681	1.00153731158183	0.955065548162637	0.971707691121872	0.939356315197517	0.00128631487310373	0.00227963797290517	0.0022114825377855
260	0.405785764645593	0.33	0.413483232839603	0.400839170086743	0.426127295592463	0.52674143473996	0.493326280264571	0.483367597003733	0.503284963525409	0.49	0.28	0.87	0.537319034747502	0.548389263927611	0.559459493107719	0.945810367063745	0.965296625407893	0.984782883752042	0.916569006850432	0.935607623539102	0.954654789844726	0.413483232839603	0.71705694827367	0.00628969996732325	-0.34756627053949	0.155101468073497	0.164937862167255	0.145813647745079	1.01776172497925	1.03494442053681	1.00153731158183	0.955065548162637	0.971707691121872	0.939356315197517	0.00128631487310373	0.00227963797290517	0.0022114825377855
260	0.405785764645593	0.33	0.413831420329711	0.401159212358857	0.426503628300565	0.536993417474192	0.503679542629671	0.49371905543457	0.513640029824771	0.5	0.28	0.9	0.540829356343328	0.551740265734602	0.562651175125876	0.942933324993274	0.961956441897607	0.980979558801941	0.91282990637165	0.93131941813308	0.949772111472799	0.413831420329711	0.729017584796008	-0.00257246430315682	-0.346017321807424	0.155101468073497	0.164937862167255	0.145813647745079	1.01776172497925	1.03494442053681	1.00153731158183	0.955065548162637	0.971707691121872	0.939356315197517	0.00128631487310373	0.00227963797290517	0.0022114825377855
260	0.405785764645593	0.33	0.415959536041947	0.403404283663883	0.428514788420012	0.522739339138927	0.501540317784026	0.49133425476668	0.511746380801372	0.5	0.28	0.9	0.542547717557454	0.553817593698979	0.565087469840503	0.950860075308727	0.970611472153401	0.990362868998077	0.919652391150297	0.938508617781042	0.957636691837407	0.415959536041947	0.729817884270572	0.00769180988756173	-0.335627003761438	0.155101468073497	0.164937862167255	0.145813647745079	1.01776172497925	1.03494442053681	1.00153731158183	0.955065548162637	0.971707691121872	0.939356315197517	0.00128631487310373	0.00227963797290517	0.0022114825377855
260	0.405785764645593	0.33	0.416571169058697	0.403855613320882	0.429286724796511	0.526590537672773	0.494928126852843	0.484934083131912	0.504922170573774	0.49	0.27	0.88	0.542580578008043	0.553762662764221	0.564944747520399	0.959178618786544	0.978946404524399	0.998714190262254	0.927258685082598	0.946276277631842	0.965693747430057	0.416571169058697	0.716572716542584	-0.00601723668883013	-0.360763949717789	0.155101468073497	0.164937862167255	0.145813647745079	1.01776172497925	1.03494442053681	1.00153731158183	0.955065548162637	0.971707691121872	0.939356315197517	0.00128631487310373	0.00227963797290517	0.0022114825377855
260	0.405785764645593	0.33	0.421179365419419	0.40840517247794	0.433953558360898	0.515919627188258	0.492060328192118	0.481909458985292	0.502211197398943	0.49	0.28	0.89	0.535267593047563	0.546542390058434	0.557817187069305	0.941702184917288	0.96153805975362	0.981373934589953	0.9119422652293	0.9311486046621	0.95018502290775	0.421179365419419	0.723477740267048	-0.000587554450136006	-0.347714751703208	0.155101468073497	0.164937862167255	0.145813647745079	1.01776172497925	1.03494442053681	1.00153731158183	0.955065548162637	0.971707691121872	0.939356315197517	0.00128631487310373	0.00227963797290517	0.0022114825377855
260	0.405785764645593	0.33	0.421896191753605	0.409171509533272	0.434620873973938	0.533463229605653	0.505114538665915	0.495054544445799	0.515174532886031	0.5	0.28	0.89	0.542168913727395	0.553186318172253	0.56420372261711	0.945129988847759	0.964335957829844	0.98354192681193	0.915741020987514	0.934453075582049	0.953258048855333	0.421896191753605	0.728097150490427	-0.00668894775596474	-0.3506986707746	0.155101468073497	0.164937862167255	0.145813647745079	1.01776172497925	1.03494442053681	1.00153731158183	0.955065548162637	0.971707691121872	0.939356315197517	0.00128631487310373	0.00227963797290517	0.0022114825377855
260	0.405785764645593	0.33	0.422040876831755	0.409153486008117	0.434928267655394	0.53150725662074	0.501565896109145	0.491537257025575	0.511594535192715	0.49	0.28	0.88	0.546297699150061	0.55744359374636	0.568589488342658	0.96149609813729	0.981113120470102	1.00073014280291	0.930063533559529	0.949225109041234	0.968109938246173	0.422040876831755	0.71323604810512	-0.00452458570546679	-0.359958789260619	0.155101468073497	0.164937862167255	0.145813647745079	1.01776172497925	1.03494442053681	1.00153731158183	0.955065548162637	0.971707691121872	0.939356315197517	0.00128631487310373	0.00227963797290517	0.0022114825377855
260	0.405785764645593	0.33	0.422762002158037	0.409817764000238	0.435706240315836	0.527233882525938	0.501947191885931	0.491824483812531	0.512069899959331	0.51	0.28	0.89	0.536359898517617	0.547399232372826	0.558438566228035	0.932462061331495	0.951653951013786	0.970845840696077	0.903614018268071	0.922198530176254	0.94087087588362	0.422762002158037	0.719009502569803	0.00117518479881577	-0.346219733874854	0.155101468073497	0.164937862167255	0.145813647745079	1.01776172497925	1.03494442053681	1.00153731158183	0.955065548162637	0.971707691121872	0.939356315197517	0.00128631487310373	0.00227963797290517	0.0022114825377855
260	0.405785764645593	0.33	0.423503630307476	0.410600685890345	0.436406574724608	0.512448239705207	0.491858841558582	0.481641380009335	0.502076303107829	0.5	0.28	0.88	0.528305549367796	0.539512936982237	0.550720324596679	0.921894837687805	0.941451764163561	0.961008690639317	0.894290702927619	0.913451042002203	0.932221516099358	0.423503630307476	0.714981116635339	-0.000919793532180218	-0.349546326721888	0.155101468073497	0.164937862167255	0.145813647745079	1.01776172497925	1.03494442053681	1.00153731158183	0.955065548162637	0.971707691121872	0.939356315197517	0.00128631487310373	0.00227963797290517	0.0022114825377855
260	0.405785764645593	0.33	0.42394438997246	0.411065179750986	0.436823600193934	0.513767383168237	0.48639811525687	0.476320730722639	0.4964754997911	0.5	0.28	0.89	0.520177237654023	0.531182482044374	0.542187726434725	0.905139829512562	0.924289619834321	0.94343941015608	0.876479913899988	0.895499944725817	0.913915189915133	0.42394438997246	0.727804262734464	0.000456064578328521	-0.344171397833522	0.155101468073497	0.164937862167255	0.145813647745079	1.01776172497925	1.03494442053681	1.00153731158183	0.955065548162637	0.971707691121872	0.939356315197517	0.00128631487310373	0.00227963797290517	0.0022114825377855
260	0.405785764645593	0.33	0.424083665918943	0.411220585016255	0.436946746821632	0.514130679256067	0.48885263380718	0.478731757760955	0.498973509853406	0.49	0.28	0.89	0.532097804789085	0.543346893322351	0.554595981855617	0.936541205526409	0.956340638715565	0.976140071904722	0.904252139793789	0.923505589546213	0.942770696026546	0.424083665918943	0.72670438598718	0.000667512537957516	-0.347603740340914	0.155101468073497	0.164937862167255	0.145813647745079	1.01776172497925	1.03494442053681	1.00153731158183	0.955065548162637	0.971707691121872	0.939356315197517	0.00128631487310373	0.00227963797290517	0.0022114825377855
260	0.405785764645593	0.33	0.424936765747069	0.411895762488107	0.43797776900603	0.516840165342611	0.500317599636292	0.490015393585969	0.510619805686616	0.5	0.28	0.88	0.540382986378089	0.551744133282098	0.563105280186108	0.946258553454845	0.966152929676849	0.986047305898854	0.918653530329374	0.938104794038123	0.957395810430897	0.424936765747069	0.720762755707239	-0.00679756249782711	-0.354298615057364	0.155101468073497	0.164937862167255	0.145813647745079	1.01776172497925	1.03494442053681	1.00153731158183	0.955065548162637	0.971707691121872	0.939356315197517	0.00128631487310373	0.00227963797290517	0.0022114825377855
260	0.405785764645593	0.33	0.425400527478013	0.412614792298859	0.438186262657167	0.524505396606099	0.498160977056701	0.488059504506225	0.508262449607178	0.5	0.28	0.9	0.539262484192169	0.550423715827398	0.561584947462626	0.945480656286087	0.965049472810094	0.984618289334102	0.913182519088321	0.93203634407953	0.951182417177301	0.425400527478013	0.725664044126684	0.00117503786016455	-0.346643136551504	0.155101468073497	0.164937862167255	0.145813647745079	1.01776172497925	1.03494442053681	1.00153731158183	0.955065548162637	0.971707691121872	0.939356315197517	0.00128631487310373	0.00227963797290517	0.0022114825377855
260	0.405785764645593	0.33	0.42562261136088	0.412750607273883	0.438494615447877	0.518060418714653	0.493915532027219	0.483769973903515	0.504061090150923	0.52	0.28	0.91	0.520672510185202	0.53159198328287	0.542511456380537	0.897618673762332	0.91644341055634	0.935268147350348	0.867602003967556	0.885997904647066	0.904243403410169	0.42562261136088	0.741321822441828	-0.00598709649498451	-0.341511960556782	0.155101468073497	0.164937862167255	0.145813647745079	1.01776172497925	1.03494442053681	1.00153731158183	0.955065548162637	0.971707691121872	0.939356315197517	0.00128631487310373	0.00227963797290517	0.0022114825377855
260	0.405785764645593	0.33	0.427152412340749	0.414160203457208	0.440144621224289	0.506041760334739	0.486722721881785	0.476481524720681	0.496963919042889	0.49	0.28	0.87	0.530860365235639	0.542270347330077	0.553680329424516	0.935828498601712	0.955942613558799	0.976056728515886	0.907155701800003	0.926546814522045	0.94630637074597	0.427152412340749	0.714996966675383	0.00399111966946084	-0.351707450978299	0.155101468073497	0.164937862167255	0.145813647745079	1.01776172497925	1.03494442053681	1.00153731158183	0.955065548162637	0.971707691121872	0.939356315197517	0.00128631487310373	0.00227963797290517	0.0022114825377855
260	0.405785764645593	0.33	0.427492859524988	0.414485000252188	0.440500718797787	0.529481683441392	0.502552372896629	0.49246306693031	0.512641678862949	0.51	0.28	0.9	0.53698301452176	0.547984420101264	0.558985825680768	0.933463501965083	0.952587776478548	0.971712050992012	0.902248753629738	0.920737175546869	0.939232399313058	0.427492859524988	0.723630484417013	-0.0037837270811403	-0.346410086944094	0.155101468073497	0.164937862167255	0.145813647745079	1.01776172497925	1.03494442053681	1.00153731158183	0.955065548162637	0.971707691121872	0.939356315197517	0.00128631487310373	0.00227963797290517	0.0022114825377855
260	0.405785764645593	0.33	0.428293961286106	0.415156604287154	0.441431318285058	0.519827609158843	0.496905575763107	0.486734662296119	0.507076489230096	0.51	0.28	0.89	0.530182245014462	0.541261048628606	0.552339852242751	0.921023102262766	0.94026900151724	0.959514900771715	0.893492268074261	0.912112735146548	0.930919994537202	0.428293961286106	0.717978803190637	0.000826010377155936	-0.343782767071089	0.155101468073497	0.164937862167255	0.145813647745079	1.01776172497925	1.03494442053681	1.00153731158183	0.955065548162637	0.971707691121872	0.939356315197517	0.00128631487310373	0.00227963797290517	0.0022114825377855
260	0.405785764645593	0.33	0.429548505836672	0.416595661504903	0.442501350168441	0.525886272923046	0.499099931746893	0.489007402285459	0.509192461208328	0.5	0.28	0.87	0.536688317124438	0.547764923791067	0.558841530457697	0.93686511818761	0.95620089666971	0.97553667515181	0.91009086622612	0.928797375746936	0.947409612312843	0.429548505836672	0.721495328063187	-0.002781361764041	-0.347817682883955	0.155101468073497	0.164937862167255	0.145813647745079	1.01776172497925	1.03494442053681	1.00153731158183	0.955065548162637	0.971707691121872	0.939356315197517	0.00128631487310373	0.00227963797290517	0.0022114825377855
260	0.405785764645593	0.33	0.430611400762341	0.417400345841068	0.443822455683614	0.515601607219639	0.495614743642737	0.485384037731144	0.50584544955433	0.5	0.28	0.88	0.534304397408202	0.545566224605292	0.556828051802383	0.934510537000355	0.954207728774575	0.973904920548796	0.906417621398578	0.925206317979178	0.944364388619087	0.430611400762341	0.71341588584425	-0.00511238401672355	-0.357027316734913	0.155101468073497	0.164937862167255	0.145813647745079	1.01776172497925	1.03494442053681	1.00153731158183	0.955065548162637	0.971707691121872	0.939356315197517	0.00128631487310373	0.00227963797290517	0.0022114825377855
260	0.405785764645593	0.33	0.430782582250309	0.417836655309263	0.443728509191356	0.525879277575806	0.505261346127651	0.495044080540136	0.515478611715166	0.51	0.29	0.9	0.539719770021463	0.550859101749509	0.561998433477554	0.938134312928788	0.957496563299494	0.9768588136702	0.909090824730447	0.927985153365755	0.946704263322508	0.430782582250309	0.734509115460876	-0.00322058892321289	-0.341237622986841	0.155101468073497	0.164937862167255	0.145813647745079	1.01776172497925	1.03494442053681	1.00153731158183	0.955065548162637	0.971707691121872	0.939356315197517	0.00128631487310373	0.00227963797290517	0.0022114825377855
260	0.405785764645593	0.33	0.430792572590786	0.417746517116958	0.443838628064613	0.513515279694884	0.496485142682226	0.486193579573942	0.506776705790511	0.5	0.29	0.9	0.532321832342544	0.543589820982525	0.554857809622506	0.927803502391516	0.94744289850472	0.967082294617925	0.898939978072531	0.918074019734923	0.93707874227808	0.430792572590786	0.726530053492612	0.00366799989694766	-0.335199582027381	0.155101468073497	0.164937862167255	0.145813647745079	1.01776172497925	1.03494442053681	1.00153731158183	0.955065548162637	0.971707691121872	0.939356315197517	0.00128631487310373	0.00227963797290517	0.0022114825377855
260	0.405785764645593	0.33	0.430820944911184	0.41789243779269	0.443749452029679	0.522453102621765	0.496865164024481	0.48674843601072	0.506981892038242	0.51	0.28	0.89	0.529452621281342	0.540456926111935	0.551461230942527	0.91892728705231	0.938026552175222	0.957125817298134	0.890805239852126	0.909311330891297	0.927582113765741	0.430820944911184	0.729050244176222	-0.00461311023588086	-0.346975741165539	0.155101468073497	0.164937862167255	0.145813647745079	1.01776172497925	1.03494442053681	1.00153731158183	0.955065548162637	0.971707691121872	0.939356315197517	0.00128631487310373	0.00227963797290517	0.0022114825377855
260	0.405785764645593	0.33	0.431007903242677	0.417967564949613	0.44404824153574	0.527104859327839	0.497537706459	0.487501326757593	0.507574086160407	0.49	0.28	0.87	0.540695892272409	0.551827409213973	0.562958926155537	0.950350585996537	0.969915823683078	0.989481061369618	0.922129473476407	0.941199472388133	0.959975174716827	0.431007903242677	0.712944965622375	-0.00443709506240365	-0.359323056013519	0.155101468073497	0.164937862167255	0.145813647745079	1.01776172497925	1.03494442053681	1.00153731158183	0.955065548162637	0.971707691121872	0.939356315197517	0.00128631487310373	0.00227963797290517	0.0022114825377855
260	0.405785764645593	0.33	0.431724679662464	0.418615818449045	0.444833540875882	0.526384783008027	0.505508938531093	0.495297024078711	0.515720852983475	0.49	0.28	0.87	0.551585218458574	0.562957669311826	0.574330120165079	0.972087299400784	0.992129560628161	1.01217182185554	0.941659027545825	0.961256616313672	0.980258613877778	0.431724679662464	0.713757897981026	-0.0072221554955536	-0.360477073281667	0.155101468073497	0.164937862167255	0.145813647745079	1.01776172497925	1.03494442053681	1.00153731158183	0.955065548162637	0.971707691121872	0.939356315197517	0.00128631487310373	0.00227963797290517	0.0022114825377855
260	0.405785764645593	0.33	0.432537358156057	0.419402520326017	0.445672195986096	0.514016036359334	0.496451056134317	0.486170508682424	0.506731603586211	0.49	0.28	0.87	0.538982968790246	0.55038028698922	0.561777605188194	0.947067311346488	0.967093969197087	0.987120627047686	0.919477655411283	0.938410258722434	0.958248579672522	0.432537358156057	0.711386964505425	-0.00332873246310755	-0.356120349159407	0.155101468073497	0.164937862167255	0.145813647745079	1.01776172497925	1.03494442053681	1.00153731158183	0.955065548162637	0.971707691121872	0.939356315197517	0.00128631487310373	0.00227963797290517	0.0022114825377855
260	0.405785764645593	0.33	0.432656879490451	0.41943155649589	0.445882202485011	0.52009677586398	0.500232036049203	0.489998554226859	0.510465517871546	0.5	0.28	0.89	0.538987815516962	0.550244424266064	0.561501033015167	0.942252422562866	0.961931099071556	0.981609775580247	0.911834464409709	0.93089086832431	0.949332415097161	0.432656879490451	0.723389357139171	0.00431828276918801	-0.338656406796351	0.155101468073497	0.164937862167255	0.145813647745079	1.01776172497925	1.03494442053681	1.00153731158183	0.955065548162637	0.971707691121872	0.939356315197517	0.00128631487310373	0.00227963797290517	0.0022114825377855
260	0.405785764645593	0.33	0.432841742282808	0.419823887139476	0.445859597426141	0.521118240552343	0.494654072011562	0.484555388390159	0.504752755632964	0.49	0.28	0.87	0.536142151295435	0.547315961538303	0.558489771781171	0.940870711832258	0.960479524106546	0.980088336380835	0.913495500650766	0.932539683752785	0.95181248292384	0.432841742282808	0.719155357029412	0.00189742250274031	-0.347220513685296	0.155101468073497	0.164937862167255	0.145813647745079	1.01776172497925	1.03494442053681	1.00153731158183	0.955065548162637	0.971707691121872	0.939356315197517	0.00128631487310373	0.00227963797290517	0.0022114825377855
260	0.405785764645593	0.33	0.432897378441362	0.419697665369119	0.446097091513606	0.507359827213076	0.49469801352384	0.484316415526104	0.505079611521575	0.5	0.28	0.89	0.534622874038104	0.546082819604121	0.557542765170137	0.936770751377351	0.956850965561857	0.976931179746362	0.906610063746272	0.925998549785254	0.945479143233562	0.432897378441362	0.716166262329449	0.00526796379179347	-0.344726527140216	0.155101468073497	0.164937862167255	0.145813647745079	1.01776172497925	1.03494442053681	1.00153731158183	0.955065548162637	0.971707691121872	0.939356315197517	0.00128631487310373	0.00227963797290517	0.0022114825377855
260	0.405785764645593	0.33	0.433000358528564	0.419735233695422	0.446265483361707	0.516627666840462	0.494605407749606	0.484416489148146	0.504794326351065	0.49	0.28	0.87	0.537216653035633	0.54851613782145	0.559815622607267	0.944168795292244	0.964027861234007	0.98388692717577	0.915147893198264	0.9346078956346	0.953837992770124	0.433000358528564	0.707650523118951	0.00205756098005327	-0.350907054920887	0.155101468073497	0.164937862167255	0.145813647745079	1.01776172497925	1.03494442053681	1.00153731158183	0.955065548162637	0.971707691121872	0.939356315197517	0.00128631487310373	0.00227963797290517	0.0022114825377855
260	0.405785764645593	0.33	0.433208011485228	0.419969651052876	0.446446371917579	0.528693745916191	0.51662784906274	0.506239548750151	0.52701614937533	0.51	0.28	0.89	0.5499500600743	0.561235322940631	0.572520585806963	0.953722029337933	0.973292904193435	0.992863779048937	0.923695028831935	0.943263674332999	0.961964557934571	0.433208011485228	0.727063297296692	-0.00165201815227191	-0.341522841078062	0.155101468073497	0.164937862167255	0.145813647745079	1.01776172497925	1.03494442053681	1.00153731158183	0.955065548162637	0.971707691121872	0.939356315197517	0.00128631487310373	0.00227963797290517	0.0022114825377855
260	0.405785764645593	0.33	0.433963969077315	0.420790235003924	0.447137703150707	0.53275299570652	0.507300446677368	0.497182492105334	0.517418401249402	0.5	0.29	0.88	0.546241182760132	0.557357510386911	0.56847383801369	0.954197953982755	0.973616440563494	0.993034927144232	0.926771767005084	0.945862974777179	0.964727071800829	0.433963969077315	0.717904367992502	0.0104679779156479	-0.335182000314742	0.155101468073497	0.164937862167255	0.145813647745079	1.01776172497925	1.03494442053681	1.00153731158183	0.955065548162637	0.971707691121872	0.939356315197517	0.00128631487310373	0.00227963797290517	0.0022114825377855
260	0.405785764645593	0.33	0.434316533241533	0.42120484367179	0.447428222811276	0.524820664500207	0.500080719352076	0.489946726630683	0.510214712073468	0.49	0.28	0.87	0.541883795124247	0.553092047240541	0.564300299356835	0.950690415209426	0.970354368909625	0.990018322609825	0.923347181259488	0.942704512478106	0.961631361199563	0.434316533241533	0.71658297165844	-0.00117234933350074	-0.350052969056464	0.155101468073497	0.164937862167255	0.145813647745079	1.01776172497925	1.03494442053681	1.00153731158183	0.955065548162637	0.971707691121872	0.939356315197517	0.00128631487310373	0.00227963797290517	0.0022114825377855
260	0.405785764645593	0.33	0.434848424529155	0.421761099204006	0.447935749854305	0.522481627176522	0.497253049377305	0.487129002338793	0.507377096415817	0.5	0.28	0.88	0.537152249619369	0.548315934425405	0.559479619231441	0.940546944801953	0.960094418808605	0.979641892815256	0.911897394694208	0.930400385148824	0.94979612060882	0.434848424529155	0.721248148156286	-0.00153265699911758	-0.349841774989867	0.155101468073497	0.164937862167255	0.145813647745079	1.01776172497925	1.03494442053681	1.00153731158183	0.955065548162637	0.971707691121872	0.939356315197517	0.00128631487310373	0.00227963797290517	0.0022114825377855
260	0.405785764645593	0.33	0.435905048876426	0.422744534843383	0.449065562909468	0.51069701390513	0.499173288545574	0.488767481242072	0.509579095849077	0.49	0.28	0.87	0.54269172380749	0.554245572457151	0.565799421106811	0.954540606325301	0.974862673553564	0.995184740781826	0.925712256953648	0.945437535029298	0.96495161666002	0.435905048876426	0.709820104108546	0.0060786861162863	-0.346165095612773	0.155101468073497	0.164937862167255	0.145813647745079	1.01776172497925	1.03494442053681	1.00153731158183	0.955065548162637	0.971707691121872	0.939356315197517	0.00128631487310373	0.00227963797290517	0.0022114825377855
260	0.405785764645593	0.33	0.436044828500846	0.422895447644757	0.449194209356934	0.515780303319381	0.495922438582257	0.485689042687391	0.506155834477123	0.51	0.28	0.91	0.528152129559097	0.539280216378988	0.550408303198879	0.916505479003135	0.935816113137596	0.955126747272058	0.886687939655645	0.905443321062376	0.923940210369051	0.436044828500846	0.730977987119121	-0.0014129218294784	-0.340876419264868	0.155101468073497	0.164937862167255	0.145813647745079	1.01776172497925	1.03494442053681	1.00153731158183	0.955065548162637	0.971707691121872	0.939356315197517	0.00128631487310373	0.00227963797290517	0.0022114825377855
260	0.405785764645593	0.33	0.436341118944646	0.423028713396229	0.449653524493062	0.511304546817428	0.492405123485307	0.482152876673455	0.502657370297159	0.51	0.29	0.88	0.52233661548402	0.533443308319198	0.544550001154376	0.904235890814231	0.923463090271637	0.942690289729042	0.878395043169912	0.89700201032083	0.915916831085098	0.436341118944646	0.714343371295211	-0.00254665451115905	-0.348121152382134	0.155101468073497	0.164937862167255	0.145813647745079	1.01776172497925	1.03494442053681	1.00153731158183	0.955065548162637	0.971707691121872	0.939356315197517	0.00128631487310373	0.00227963797290517	0.0022114825377855
260	0.405785764645593	0.33	0.437015755541773	0.423690952959698	0.450340558123849	0.514251544443008	0.493512727339646	0.483297843389471	0.50372761128982	0.5	0.28	0.89	0.531239882867039	0.542468059916483	0.553696236965926	0.928280032633539	0.947899968737774	0.967519904842009	0.898959513803857	0.917916118405311	0.936873036894859	0.437015755541773	0.724075548653381	-0.000434737723823487	-0.344881899170464	0.155101468073497	0.164937862167255	0.145813647745079	1.01776172497925	1.03494442053681	1.00153731158183	0.955065548162637	0.971707691121872	0.939356315197517	0.00128631487310373	0.00227963797290517	0.0022114825377855
260	0.405785764645593	0.33	0.437061891158599	0.423896105250164	0.450227677067034	0.528564239757056	0.501032512432917	0.490955183167514	0.511109841698321	0.5	0.28	0.88	0.540811190456722	0.551911862419253	0.563012534381784	0.946316434328038	0.965740493030219	0.9851645517324	0.916806338179521	0.935536189490361	0.954220193281836	0.437061891158599	0.714744463424735	-0.00977751972159107	-0.360378068237936	0.155101468073497	0.164937862167255	0.145813647745079	1.01776172497925	1.03494442053681	1.00153731158183	0.955065548162637	0.971707691121872	0.939356315197517	0.00128631487310373	0.00227963797290517	0.0022114825377855
260	0.405785764645593	0.33	0.437293068346359	0.424005408555217	0.450580728137502	0.512274419024067	0.490562802918744	0.480368718749209	0.500756887088279	0.49	0.28	0.88	0.531227228204506	0.542500599816975	0.553773971429444	0.931921921919837	0.951698585429946	0.971475248940056	0.902420833047768	0.921684807603743	0.940731799143265	0.437293068346359	0.715181930228237	0.0057429615290511	-0.344615658188966	0.155101468073497	0.164937862167255	0.145813647745079	1.01776172497925	1.03494442053681	1.00153731158183	0.955065548162637	0.971707691121872	0.939356315197517	0.00128631487310373	0.00227963797290517	0.0022114825377855
260	0.405785764645593	0.33	0.437587868562784	0.424419237364571	0.450756499760997	0.519562549599117	0.49476685407548	0.484634338681093	0.504899369469867	0.5	0.28	0.9	0.534970398058071	0.546155316998434	0.557340235938798	0.937375779502763	0.95697400801869	0.976572236534617	0.905621332914541	0.924496692505182	0.943513462765476	0.437587868562784	0.721228331328658	0.00319268993901168	-0.343459849792641	0.155101468073497	0.164937862167255	0.145813647745079	1.01776172497925	1.03494442053681	1.00153731158183	0.955065548162637	0.971707691121872	0.939356315197517	0.00128631487310373	0.00227963797290517	0.0022114825377855
260	0.405785764645593	0.33	0.43798918528286	0.424671564386954	0.451306806178766	0.527491943055616	0.500964362826585	0.490866703970467	0.511062021682704	0.49	0.28	0.88	0.548376446551459	0.55965714299556	0.570937839439661	0.968441876146706	0.98836377267831	1.00828566920991	0.937193664332608	0.956397179864913	0.975633629005423	0.43798918528286	0.706783025588461	0.0113594235765923	-0.346396070262486	0.155101468073497	0.164937862167255	0.145813647745079	1.01776172497925	1.03494442053681	1.00153731158183	0.955065548162637	0.971707691121872	0.939356315197517	0.00128631487310373	0.00227963797290517	0.0022114825377855
260	0.405785764645593	0.33	0.438820692312345	0.425603499246148	0.452037885378542	0.526880025431044	0.502095028386856	0.49196214922076	0.512227907552951	0.49	0.28	0.86	0.544606669952064	0.555823861332366	0.567041052712668	0.956033846181918	0.975725148566468	0.995416450951018	0.928450813008431	0.947820092384933	0.96695685036784	0.438820692312345	0.71234787709077	0.00147491304431927	-0.350240892037657	0.155101468073497	0.164937862167255	0.145813647745079	1.01776172497925	1.03494442053681	1.00153731158183	0.955065548162637	0.971707691121872	0.939356315197517	0.00128631487310373	0.00227963797290517	0.0022114825377855
260	0.405785764645593	0.33	0.439090100218542	0.425785689667834	0.452394510769251	0.509647736242957	0.497390787166617	0.487000346964766	0.507781227368468	0.5	0.28	0.88	0.535905351370074	0.547339208741977	0.558773066113881	0.937108271150818	0.957102029912466	0.977095788674115	0.908424343147096	0.927625718333002	0.9470408285901	0.439090100218542	0.715387136220287	0.00559198833936209	-0.343206837773984	0.155101468073497	0.164937862167255	0.145813647745079	1.01776172497925	1.03494442053681	1.00153731158183	0.955065548162637	0.971707691121872	0.939356315197517	0.00128631487310373	0.00227963797290517	0.0022114825377855
260	0.405785764645593	0.33	0.439445566643727	0.426107114447783	0.45278401883967	0.512308801868016	0.498160486834276	0.487809232129956	0.508511741538595	0.5	0.29	0.88	0.535206236295074	0.546563249869911	0.557920263444748	0.934089261835842	0.95391052643884	0.973731791041837	0.907074762579965	0.92610215289169	0.945532266441693	0.439445566643727	0.713972300476957	-0.00441819709033332	-0.349336198402086	0.155101468073497	0.164937862167255	0.145813647745079	1.01776172497925	1.03494442053681	1.00153731158183	0.955065548162637	0.971707691121872	0.939356315197517	0.00128631487310373	0.00227963797290517	0.0022114825377855
260	0.405785764645593	0.33	0.439987045186703	0.426784693546358	0.453189396827049	0.528908399904413	0.507153012913188	0.496959623261072	0.517346402565305	0.5	0.28	0.87	0.544067349673314	0.55522698967751	0.566386629681707	0.948227996127121	0.96767757913377	0.987127162140419	0.919298718782921	0.937995630489098	0.956821625842401	0.439987045186703	0.718197425169819	-0.00351761736793862	-0.352772481967735	0.155101468073497	0.164937862167255	0.145813647745079	1.01776172497925	1.03494442053681	1.00153731158183	0.955065548162637	0.971707691121872	0.939356315197517	0.00128631487310373	0.00227963797290517	0.0022114825377855
260	0.405785764645593	0.33	0.44044139741847	0.42708923702856	0.453793557808379	0.521051446685243	0.500932252910847	0.490704027447524	0.51116047837417	0.5	0.28	0.87	0.539052181788954	0.550288175266556	0.561524168744158	0.94155922263187	0.961185065252816	0.980810907873763	0.91491656950371	0.933922337293985	0.952763456082855	0.44044139741847	0.71115844569756	0.0035747869646208	-0.346919030330316	0.155101468073497	0.164937862167255	0.145813647745079	1.01776172497925	1.03494442053681	1.00153731158183	0.955065548162637	0.971707691121872	0.939356315197517	0.00128631487310373	0.00227963797290517	0.0022114825377855
260	0.405785764645593	0.33	0.441634566929623	0.428353271908317	0.454915861950929	0.519018233546361	0.502140827244654	0.491846079712581	0.512435574776726	0.49	0.28	0.87	0.545439732277716	0.556856239533485	0.568272746789254	0.958602235883731	0.978666577980084	0.998730920076436	0.931028683600448	0.95041229949591	0.969729064735612	0.441634566929623	0.714075439525432	-5.58603713300913e-05	-0.351117100860867	0.155101468073497	0.164937862167255	0.145813647745079	1.01776172497925	1.03494442053681	1.00153731158183	0.955065548162637	0.971707691121872	0.939356315197517	0.00128631487310373	0.00227963797290517	0.0022114825377855
260	0.405785764645593	0.33	0.441717414841604	0.428437554343038	0.45499727534017	0.52214788592156	0.503855689892792	0.493590350111465	0.51412102967412	0.5	0.28	0.89	0.543979043212726	0.555292331066184	0.566605618919642	0.952161237530319	0.971963607304466	0.991765977078614	0.924018269112177	0.943296815831765	0.962428954311178	0.441717414841604	0.722044265683945	0.00388145551986257	-0.340024940850267	0.155101468073497	0.164937862167255	0.145813647745079	1.01776172497925	1.03494442053681	1.00153731158183	0.955065548162637	0.971707691121872	0.939356315197517	0.00128631487310373	0.00227963797290517	0.0022114825377855
260	0.405785764645593	0.33	0.442130748201528	0.428844300669476	0.45541719573358	0.518101250364427	0.493580691313586	0.483442840187831	0.50371854243934	0.49	0.27	0.89	0.539202535978324	0.550509674241564	0.561816812504805	0.951216179745418	0.971163290793585	0.991110401841752	0.917545711148526	0.936825378688807	0.956273591305312	0.442130748201528	0.715238603608717	0.00102070727305967	-0.352551907372156	0.155101468073497	0.164937862167255	0.145813647745079	1.01776172497925	1.03494442053681	1.00153731158183	0.955065548162637	0.971707691121872	0.939356315197517	0.00128631487310373	0.00227963797290517	0.0022114825377855
260	0.405785764645593	0.33	0.442133703447576	0.428755768396906	0.455511638498245	0.522877927283488	0.499785113533065	0.489617592398501	0.50995263466763	0.49	0.29	0.88	0.541675008369936	0.552923566798335	0.564172125226735	0.950502011316903	0.970240373333611	0.98997873535032	0.923511059139447	0.942500326711201	0.961912996731395	0.442133703447576	0.710559128385478	-0.00651995590022809	-0.356246266398008	0.155101468073497	0.164937862167255	0.145813647745079	1.01776172497925	1.03494442053681	1.00153731158183	0.955065548162637	0.971707691121872	0.939356315197517	0.00128631487310373	0.00227963797290517	0.0022114825377855
260	0.405785764645593	0.33	0.443056635060969	0.429692334473949	0.456420935647989	0.523419550803901	0.504085460474932	0.493841580532963	0.514329340416902	0.49	0.28	0.87	0.547251312288148	0.558603083710706	0.569954855133264	0.961324562554615	0.98126555940921	1.0012065562638	0.932207576866828	0.951810407306854	0.970775476302425	0.443056635060969	0.717505747899701	0.0056031346989842	-0.344615290367512	0.155101468073497	0.164937862167255	0.145813647745079	1.01776172497925	1.03494442053681	1.00153731158183	0.955065548162637	0.971707691121872	0.939356315197517	0.00128631487310373	0.00227963797290517	0.0022114825377855
260	0.405785764645593	0.33	0.443596505811134	0.430229026405861	0.456963985216407	0.515577787901084	0.497247116335798	0.486982224771858	0.507512007899737	0.5	0.28	0.89	0.532200471260054	0.543418499043966	0.554636526827877	0.926487015138534	0.946016041583494	0.965545068028454	0.898280386734075	0.917445865239097	0.936268439517929	0.443596505811134	0.721330965986787	-0.00390776222113759	-0.347542657381685	0.155101468073497	0.164937862167255	0.145813647745079	1.01776172497925	1.03494442053681	1.00153731158183	0.955065548162637	0.971707691121872	0.939356315197517	0.00128631487310373	0.00227963797290517	0.0022114825377855
260	0.405785764645593	0.33	0.444089816094184	0.430740489017855	0.457439143170514	0.509132996799495	0.497101471663681	0.486706375433179	0.507496567894182	0.51	0.29	0.88	0.531032670535864	0.54237448973198	0.553716308928096	0.923484935914951	0.943208767902379	0.962932599889807	0.897348487317253	0.91642764051976	0.935587550542642	0.444089816094184	0.71961511316007	-0.00226317567425586	-0.345252389070176	0.155101468073497	0.164937862167255	0.145813647745079	1.01776172497925	1.03494442053681	1.00153731158183	0.955065548162637	0.971707691121872	0.939356315197517	0.00128631487310373	0.00227963797290517	0.0022114825377855
260	0.405785764645593	0.33	0.445296683239324	0.431932021864724	0.458661344613924	0.526913462026296	0.50685153767495	0.4966233524527	0.517079722897201	0.49	0.27	0.86	0.551808752074626	0.563173505857556	0.574538259640486	0.971032023530249	0.991030872445333	1.01102972136042	0.940379130501538	0.959887949556404	0.979173875680107	0.445296683239324	0.704875765040854	0.000599338155253747	-0.357285372673193	0.155101468073497	0.164937862167255	0.145813647745079	1.01776172497925	1.03494442053681	1.00153731158183	0.955065548162637	0.971707691121872	0.939356315197517	0.00128631487310373	0.00227963797290517	0.0022114825377855
260	0.405785764645593	0.33	0.445314394737412	0.431886385194325	0.458742404280498	0.508660623663887	0.492657153584855	0.482345253731828	0.502969053437883	0.5	0.28	0.88	0.530896857179184	0.542246725724925	0.553596594270667	0.928479711364562	0.94832937242183	0.968179033479099	0.900143493758515	0.919246679906292	0.938666381677928	0.445314394737412	0.714559445267551	0.00420826787224516	-0.344772486485034	0.155101468073497	0.164937862167255	0.145813647745079	1.01776172497925	1.03494442053681	1.00153731158183	0.955065548162637	0.971707691121872	0.939356315197517	0.00128631487310373	0.00227963797290517	0.0022114825377855
260	0.405785764645593	0.33	0.446077175242521	0.432667343203963	0.45948700728108	0.524181194912359	0.503822759488488	0.493599837825032	0.514045681151945	0.5	0.28	0.89	0.542938685364333	0.554183461442454	0.565428237520576	0.949147419427319	0.968805164370333	0.988462909313348	0.919581523175394	0.93880754267443	0.957691512525591	0.446077175242521	0.716528026470996	0.00102650788634353	-0.346010661190836	0.155101468073497	0.164937862167255	0.145813647745079	1.01776172497925	1.03494442053681	1.00153731158183	0.955065548162637	0.971707691121872	0.939356315197517	0.00128631487310373	0.00227963797290517	0.0022114825377855
260	0.405785764645593	0.33	0.447866406185572	0.434424392754888	0.461308419616256	0.511937454858086	0.49746127042258	0.487116860309664	0.507805680535496	0.5	0.28	0.87	0.535984176150684	0.547366332228409	0.558748488306134	0.937190052673263	0.957092213835236	0.976994374997209	0.910289594154785	0.929465754295234	0.948984344334958	0.447866406185572	0.712791903400456	-0.00207575332214505	-0.351248879706147	0.155101468073497	0.164937862167255	0.145813647745079	1.01776172497925	1.03494442053681	1.00153731158183	0.955065548162637	0.971707691121872	0.939356315197517	0.00128631487310373	0.00227963797290517	0.0022114825377855
260	0.405785764645593	0.33	0.448161876267398	0.434667703682333	0.461656048852464	0.52433135818799	0.499607305752464	0.489472969888958	0.50974164161597	0.5	0.28	0.9	0.534885147720735	0.545959723987189	0.557034300253643	0.931118798559237	0.950397229062895	0.969675659566554	0.900559503122759	0.919168476607229	0.937752835471406	0.448161876267398	0.721058403246122	0.00566119549637438	-0.339640598847961	0.155101468073497	0.164937862167255	0.145813647745079	1.01776172497925	1.03494442053681	1.00153731158183	0.955065548162637	0.971707691121872	0.939356315197517	0.00128631487310373	0.00227963797290517	0.0022114825377855
260	0.405785764645593	0.33	0.448503378762984	0.435029134950821	0.461977622575147	0.516292014572118	0.493994102097475	0.483810935327213	0.504177268867737	0.5	0.28	0.88	0.53341786263197	0.544645147211109	0.555872431790248	0.933921977195444	0.953579001354606	0.973236025513769	0.905313746048887	0.924398035289848	0.943289443776867	0.448503378762984	0.715160804035188	-0.00518154581704001	-0.355164540891988	0.155101468073497	0.164937862167255	0.145813647745079	1.01776172497925	1.03494442053681	1.00153731158183	0.955065548162637	0.971707691121872	0.939356315197517	0.00128631487310373	0.00227963797290517	0.0022114825377855
260	0.405785764645593	0.33	0.450654308721427	0.437121186297678	0.464187431145176	0.524187454630812	0.499693725281306	0.489554711888033	0.509832738674579	0.49	0.28	0.88	0.541375492402684	0.552587749653956	0.563800006905227	0.949713051120159	0.969382258894582	0.989051466669005	0.919637090226701	0.938613698731942	0.957911908543904	0.450654308721427	0.707006723762982	0.000798060160747433	-0.351429206432407	0.155101468073497	0.164937862167255	0.145813647745079	1.01776172497925	1.03494442053681	1.00153731158183	0.955065548162637	0.971707691121872	0.939356315197517	0.00128631487310373	0.00227963797290517	0.0022114825377855
260	0.405785764645593	0.33	0.451545743700916	0.437982782532643	0.465108704869189	0.508637267035724	0.493014863550488	0.482694994194941	0.503334732906035	0.5	0.28	0.89	0.531216079345741	0.542573314461795	0.553930549577848	0.928963377135355	0.948824326188937	0.968685275242519	0.899023088981267	0.918229700455959	0.937453497265568	0.451545743700916	0.718424428497934	-0.0037854220128776	-0.352633559166703	0.155101468073497	0.164937862167255	0.145813647745079	1.01776172497925	1.03494442053681	1.00153731158183	0.955065548162637	0.971707691121872	0.939356315197517	0.00128631487310373	0.00227963797290517	0.0022114825377855
260	0.405785764645593	0.33	0.451919118514582	0.438295199771783	0.465543037257382	0.518763681224449	0.501928029147807	0.491632396631943	0.512223661663672	0.5	0.29	0.87	0.542834491683632	0.554202384608505	0.565570277533378	0.951314196721375	0.971236361012555	0.991158525303734	0.925079740705535	0.944691513272324	0.964045102434479	0.451919118514582	0.710711880424438	-0.00243300773034332	-0.353483137208525	0.155101468073497	0.164937862167255	0.145813647745079	1.01776172497925	1.03494442053681	1.00153731158183	0.955065548162637	0.971707691121872	0.939356315197517	0.00128631487310373	0.00227963797290517	0.0022114825377855
260	0.405785764645593	0.33	0.452788947734711	0.439081949353058	0.466495946116365	0.516056428940062	0.498556929129129	0.488274855949035	0.508839002309223	0.5	0.28	0.88	0.538394629700194	0.549732123152703	0.561069616605212	0.942698251594495	0.962549555202586	0.982400858810678	0.915080237934036	0.934139387537289	0.953857679580254	0.452788947734711	0.709890324147987	0.0041470646625432	-0.344924318127575	0.155101468073497	0.164937862167255	0.145813647745079	1.01776172497925	1.03494442053681	1.00153731158183	0.955065548162637	0.971707691121872	0.939356315197517	0.00128631487310373	0.00227963797290517	0.0022114825377855
260	0.405785764645593	0.33	0.455775641152245	0.442069963089681	0.469481319214809	0.506970912550936	0.492365439702294	0.482024750649376	0.502706128755212	0.49	0.28	0.88	0.532882050710326	0.544313761594162	0.555745472477997	0.934622857232521	0.954672957015511	0.974723056798501	0.907521762760781	0.926918063372091	0.946385085980855	0.455775641152245	0.711711419102774	0.00146387608622948	-0.347618004532089	0.155101468073497	0.164937862167255	0.145813647745079	1.01776172497925	1.03494442053681	1.00153731158183	0.955065548162637	0.971707691121872	0.939356315197517	0.00128631487310373	0.00227963797290517	0.0022114825377855
260	0.405785764645593	0.33	0.458888174572042	0.445079170802355	0.472697178341729	0.518297536398106	0.499297379275042	0.48904614129071	0.509548617259374	0.49	0.28	0.88	0.541475132679645	0.552825371397503	0.564175610115361	0.950647326471293	0.970574509532396	0.990501692593499	0.919352400281446	0.938486281560419	0.957899369325419	0.458888174572042	0.704205367253709	0.00109956437526951	-0.354554851154677	0.155101468073497	0.164937862167255	0.145813647745079	1.01776172497925	1.03494442053681	1.00153731158183	0.955065548162637	0.971707691121872	0.939356315197517	0.00128631487310373	0.00227963797290517	0.0022114825377855
260	0.405785764645593	0.33	0.459658314851938	0.445683692410263	0.473632937293613	0.507755973919175	0.495018580430657	0.484638484324997	0.505398676536317	0.5	0.28	0.89	0.532170536519341	0.543568684814075	0.554966833108809	0.929292005390414	0.949195790661634	0.969099575932854	0.898867955698962	0.918205545806723	0.937365537536045	0.459658314851938	0.71034082669706	-0.00867927659195815	-0.357513381645027	0.155101468073497	0.164937862167255	0.145813647745079	1.01776172497925	1.03494442053681	1.00153731158183	0.955065548162637	0.971707691121872	0.939356315197517	0.00128631487310373	0.00227963797290517	0.0022114825377855
260	0.405785764645593	0.33	0.459785779993285	0.445983676726618	0.473587883259952	0.516432593608449	0.493378684291616	0.483211065885017	0.503546302698214	0.5	0.28	0.88	0.532121678093813	0.54331846258555	0.554515247077286	0.930930718315399	0.950519152801012	0.970107587286624	0.903590187692408	0.922540541270609	0.941699015157952	0.459785779993285	0.708254724862379	0.00113316732294041	-0.349326350500179	0.155101468073497	0.164937862167255	0.145813647745079	1.01776172497925	1.03494442053681	1.00153731158183	0.955065548162637	0.971707691121872	0.939356315197517	0.00128631487310373	0.00227963797290517	0.0022114825377855
260	0.405785764645593	0.33	0.46301578070428	0.449082749956995	0.476948811451565	0.518575629882545	0.503111328515659	0.4927875364684	0.513435120562918	0.49	0.28	0.87	0.545522587993494	0.556951167936665	0.568379747879835	0.95764423324701	0.97770667230574	0.99776911136447	0.930065351615957	0.949647757786973	0.9691954580708	0.46301578070428	0.704914855298718	-0.00358438242790539	-0.356369976539121	0.155101468073497	0.164937862167255	0.145813647745079	1.01776172497925	1.03494442053681	1.00153731158183	0.955065548162637	0.971707691121872	0.939356315197517	0.00128631487310373	0.00227963797290517	0.0022114825377855
260	0.405785764645593	0.34	0.405010779117811	0.392885539396833	0.417136018838789	0.532581682934186	0.501472327396844	0.491467170782311	0.511477484011377	0.5	0.28	0.88	0.541715593771343	0.552743694280254	0.563771794789164	0.948286441096631	0.967591401677229	0.986896362257826	0.918968306762691	0.938027252170105	0.956622797589216	0.405010779117811	0.735487850831285	0.00351049620256587	-0.342173382654229	0.155101468073497	0.164937862167255	0.145813647745079	1.01776172497925	1.03494442053681	1.00153731158183	0.955065548162637	0.971707691121872	0.939356315197517	0.00128631487310373	0.00227963797290517	0.0022114825377855
260	0.405785764645593	0.34	0.413439237056249	0.401076881981644	0.425801592130854	0.540710278617578	0.499921133367023	0.490108632354255	0.509733634379791	0.5	0.28	0.89	0.54044163148049	0.551261853174547	0.562082074868605	0.946310911409919	0.965257071839697	0.984203232269476	0.915538688779998	0.93389720004349	0.952255531768292	0.413439237056249	0.731578692323343	-0.0017650865834372	-0.347352460623459	0.155101468073497	0.164937862167255	0.145813647745079	1.01776172497925	1.03494442053681	1.00153731158183	0.955065548162637	0.971707691121872	0.939356315197517	0.00128631487310373	0.00227963797290517	0.0022114825377855
260	0.405785764645593	0.34	0.418370197443946	0.405844424700604	0.430895970187288	0.532167321901854	0.503913902114038	0.493851661843681	0.513976142384394	0.5	0.28	0.9	0.540815367384978	0.551834494359691	0.562853621334405	0.94272971413922	0.961937856232455	0.981145998325689	0.913235968214122	0.931897612859725	0.950386701542856	0.418370197443946	0.736098175948797	0.0030510178402267	-0.336083117390072	0.155101468073497	0.164937862167255	0.145813647745079	1.01776172497925	1.03494442053681	1.00153731158183	0.955065548162637	0.971707691121872	0.939356315197517	0.00128631487310373	0.00227963797290517	0.0022114825377855
260	0.405785764645593	0.34	0.424093510683652	0.411447411792986	0.436739609574318	0.530895233723864	0.495935109728068	0.48600686365366	0.505863355802476	0.51	0.29	0.9	0.53059998712158	0.541439190501586	0.552278393881592	0.92310231037604	0.941959630250846	0.960816950125651	0.895528348289623	0.913950266173925	0.93188009614633	0.424093510683652	0.739465882913836	-0.00421090499175985	-0.343838181621598	0.155101468073497	0.164937862167255	0.145813647745079	1.01776172497925	1.03494442053681	1.00153731158183	0.955065548162637	0.971707691121872	0.939356315197517	0.00128631487310373	0.00227963797290517	0.0022114825377855
260	0.405785764645593	0.34	0.425136179771536	0.412446962787643	0.437825396755429	0.531462910027747	0.50239790887961	0.492351739450222	0.512444078308999	0.51	0.29	0.91	0.534283359198851	0.54518512052056	0.556086881842269	0.925910734595791	0.94480343948727	0.963696144378748	0.896280397808369	0.914532098953561	0.932940302998127	0.425136179771536	0.739699262132597	-0.000355853884360571	-0.337755110558392	0.155101468073497	0.164937862167255	0.145813647745079	1.01776172497925	1.03494442053681	1.00153731158183	0.955065548162637	0.971707691121872	0.939356315197517	0.00128631487310373	0.00227963797290517	0.0022114825377855
260	0.405785764645593	0.34	0.427427214075523	0.41468519665604	0.440169231495007	0.530378681555066	0.495985069447795	0.486045521270117	0.505924617625472	0.51	0.29	0.9	0.528499870709991	0.539307603107342	0.550115335504693	0.917064578473233	0.935818393004754	0.954572207536276	0.88914826199341	0.907439219057222	0.925644795567424	0.427427214075523	0.736686308585334	-0.000243505957782266	-0.338373531520405	0.155101468073497	0.164937862167255	0.145813647745079	1.01776172497925	1.03494442053681	1.00153731158183	0.955065548162637	0.971707691121872	0.939356315197517	0.00128631487310373	0.00227963797290517	0.0022114825377855
260	0.405785764645593	0.34	0.427589243758928	0.414850663735356	0.440327823782501	0.530734541164099	0.504874780191424	0.494764307452554	0.514985252930294	0.5	0.28	0.9	0.541591321193087	0.552658700561507	0.563726079929928	0.943830992696407	0.963118110578637	0.982405228460868	0.911397686388785	0.929824984036618	0.948687371611359	0.427589243758928	0.733865850153233	0.00029377664986237	-0.343260380296553	0.155101468073497	0.164937862167255	0.145813647745079	1.01776172497925	1.03494442053681	1.00153731158183	0.955065548162637	0.971707691121872	0.939356315197517	0.00128631487310373	0.00227963797290517	0.0022114825377855
260	0.405785764645593	0.34	0.429638400919063	0.416955958433926	0.442320843404201	0.521967905217496	0.498601772343673	0.488439809239032	0.508763735448313	0.5	0.28	0.89	0.534850828194638	0.545978369971112	0.557105911747586	0.932289747910886	0.951685984339413	0.97108222076794	0.903318150352016	0.922388045415477	0.941315611280156	0.429638400919063	0.732179251706876	0.00933541780662936	-0.332774401530134	0.155101468073497	0.164937862167255	0.145813647745079	1.01776172497925	1.03494442053681	1.00153731158183	0.955065548162637	0.971707691121872	0.939356315197517	0.00128631487310373	0.00227963797290517	0.0022114825377855
260	0.405785764645593	0.34	0.4302284029028	0.417384998279655	0.443071807525945	0.517790780213136	0.493089084196521	0.482955031585403	0.503223136807639	0.5	0.29	0.9	0.527711763089487	0.53878496539799	0.549858167706494	0.918574636366756	0.937849482021891	0.957124327677026	0.890100414648749	0.908526585507571	0.92726674289374	0.4302284029028	0.73036491017533	0.00664035466497511	-0.332201002561486	0.155101468073497	0.164937862167255	0.145813647745079	1.01776172497925	1.03494442053681	1.00153731158183	0.955065548162637	0.971707691121872	0.939356315197517	0.00128631487310373	0.00227963797290517	0.0022114825377855
260	0.405785764645593	0.34	0.430804540181858	0.418058369806673	0.443550710557044	0.52203014938584	0.49673730082277	0.486614600045163	0.506860001600377	0.5	0.28	0.91	0.534597675102421	0.545718533993552	0.556839392884682	0.933821391981599	0.953247020661628	0.972672649341657	0.902412974807118	0.921267126631892	0.939911168706219	0.430804540181858	0.731613036652128	0.00131534432147685	-0.340910996659067	0.155101468073497	0.164937862167255	0.145813647745079	1.01776172497925	1.03494442053681	1.00153731158183	0.955065548162637	0.971707691121872	0.939356315197517	0.00128631487310373	0.00227963797290517	0.0022114825377855
260	0.405785764645593	0.34	0.430975318721566	0.418102279894462	0.44384835754867	0.516041884431067	0.496133173547227	0.485900789147797	0.506365557946658	0.5	0.29	0.88	0.534021476049123	0.545267214155599	0.556512952262074	0.933050434075704	0.952699158504126	0.972347882932548	0.906143685807911	0.925348648272302	0.944248546945164	0.430975318721566	0.729443503307892	0.0019436818614463	-0.339582801853717	0.155101468073497	0.164937862167255	0.145813647745079	1.01776172497925	1.03494442053681	1.00153731158183	0.955065548162637	0.971707691121872	0.939356315197517	0.00128631487310373	0.00227963797290517	0.0022114825377855
260	0.405785764645593	0.34	0.431111972403954	0.418249367063933	0.443974577743975	0.521334174999072	0.501253659699963	0.491024667733409	0.511482651666516	0.5	0.29	0.88	0.538847872602948	0.550073114270527	0.561298355938105	0.940573473201724	0.960167434836574	0.979761396471424	0.913824166346945	0.933067780546759	0.952108014557141	0.431111972403954	0.726358624309856	0.00559139805452085	-0.338042614812087	0.155101468073497	0.164937862167255	0.145813647745079	1.01776172497925	1.03494442053681	1.00153731158183	0.955065548162637	0.971707691121872	0.939356315197517	0.00128631487310373	0.00227963797290517	0.0022114825377855
260	0.405785764645593	0.34	0.431302373597485	0.418487928164346	0.444116819030623	0.529822634522796	0.497733530157136	0.487747803556623	0.507719256757649	0.5	0.28	0.89	0.538941450105295	0.549975271139838	0.561009092174382	0.944944513862546	0.964290490408785	0.983636466955024	0.912930258081136	0.931535299984556	0.950179499811448	0.431302373597485	0.722327227036225	0.00469469883386451	-0.346029978515105	0.155101468073497	0.164937862167255	0.145813647745079	1.01776172497925	1.03494442053681	1.00153731158183	0.955065548162637	0.971707691121872	0.939356315197517	0.00128631487310373	0.00227963797290517	0.0022114825377855
260	0.405785764645593	0.34	0.431408193965575	0.418649737911092	0.444166650020057	0.525975847483002	0.503224628768021	0.493050519671982	0.51339873786406	0.5	0.28	0.88	0.539760265588438	0.550898231392545	0.562036197196652	0.940690544678532	0.960101716242733	0.979512887806934	0.913221020531638	0.932107508420925	0.950922755874793	0.431408193965575	0.730654077066385	-0.00320600880547099	-0.345519093008613	0.155101468073497	0.164937862167255	0.145813647745079	1.01776172497925	1.03494442053681	1.00153731158183	0.955065548162637	0.971707691121872	0.939356315197517	0.00128631487310373	0.00227963797290517	0.0022114825377855
260	0.405785764645593	0.34	0.431857835691792	0.418934013325756	0.444781658057829	0.527129027256147	0.498418591669349	0.488364930062286	0.508472253276411	0.5	0.28	0.88	0.537593937216138	0.548661045425752	0.559728153635365	0.940273344866775	0.959630160734421	0.978986976602067	0.912459997905717	0.931256853765882	0.950002629402155	0.431857835691792	0.719828587063702	-0.00405337066415132	-0.352947280984812	0.155101468073497	0.164937862167255	0.145813647745079	1.01776172497925	1.03494442053681	1.00153731158183	0.955065548162637	0.971707691121872	0.939356315197517	0.00128631487310373	0.00227963797290517	0.0022114825377855
260	0.405785764645593	0.34	0.433900665307795	0.420899728349074	0.446901602266517	0.528420432514684	0.500320890584188	0.490254970140283	0.510386811028094	0.51	0.29	0.9	0.532556191569151	0.543490641157108	0.554425090745066	0.923525321288169	0.942487153351512	0.961448985414855	0.895610487406453	0.913882939158623	0.93257393681991	0.433900665307795	0.732274781563243	0.00636392793391264	-0.332530483861786	0.155101468073497	0.164937862167255	0.145813647745079	1.01776172497925	1.03494442053681	1.00153731158183	0.955065548162637	0.971707691121872	0.939356315197517	0.00128631487310373	0.00227963797290517	0.0022114825377855
260	0.405785764645593	0.34	0.434821874392325	0.421897768992922	0.447745979791727	0.532758581018897	0.504319376507886	0.494260991325634	0.514377761690137	0.5	0.28	0.89	0.54066056866241	0.55166320157883	0.56266583449525	0.941782320744261	0.960947922533862	0.980113524323464	0.910573660706558	0.929377139606021	0.947630888096547	0.434821874392325	0.731907834489446	-0.00395903594405368	-0.349675159623794	0.155101468073497	0.164937862167255	0.145813647745079	1.01776172497925	1.03494442053681	1.00153731158183	0.955065548162637	0.971707691121872	0.939356315197517	0.00128631487310373	0.00227963797290517	0.0022114825377855
260	0.405785764645593	0.34	0.434943957342815	0.421905283086229	0.4479826315994	0.52319094040321	0.501241850373958	0.491051088956371	0.511432611791545	0.51	0.28	0.91	0.53421897654622	0.545305599215769	0.556392221885317	0.927295731767895	0.946539858862852	0.96578398595781	0.896637274053137	0.915301941897719	0.933995623952496	0.434943957342815	0.734481034121015	-0.00510429496243508	-0.343861206019018	0.155101468073497	0.164937862167255	0.145813647745079	1.01776172497925	1.03494442053681	1.00153731158183	0.955065548162637	0.971707691121872	0.939356315197517	0.00128631487310373	0.00227963797290517	0.0022114825377855
260	0.405785764645593	0.34	0.43556889786547	0.422641201050542	0.448496594680398	0.536122443070956	0.507265063580106	0.497216087624876	0.517314039535336	0.51	0.29	0.88	0.542488686364563	0.553452643285793	0.564416600207024	0.943395222310966	0.96246169288831	0.981528163465654	0.916473906195643	0.934973786501696	0.953834122628542	0.43556889786547	0.729615412372259	-0.0110037968189488	-0.354304804049465	0.155101468073497	0.164937862167255	0.145813647745079	1.01776172497925	1.03494442053681	1.00153731158183	0.955065548162637	0.971707691121872	0.939356315197517	0.00128631487310373	0.00227963797290517	0.0022114825377855
260	0.405785764645593	0.34	0.436106013505632	0.423050624564064	0.449161402447199	0.519963452372118	0.490304048698056	0.480270989150608	0.500337108245505	0.49	0.28	0.88	0.535037135653209	0.54621428264599	0.557391429638771	0.943139106116348	0.962841672015504	0.982544237914659	0.914968568381301	0.934034562191501	0.953182260598859	0.436106013505632	0.716708428857892	0.000377048720263484	-0.349632606283706	0.155101468073497	0.164937862167255	0.145813647745079	1.01776172497925	1.03494442053681	1.00153731158183	0.955065548162637	0.971707691121872	0.939356315197517	0.00128631487310373	0.00227963797290517	0.0022114825377855
260	0.405785764645593	0.34	0.4366490816098	0.423594654596227	0.449703508623373	0.520446201607876	0.503578098124622	0.493283373190299	0.513872823058944	0.5	0.28	0.89	0.543721151607417	0.555068502848084	0.566415854088751	0.951801390635	0.971665294511024	0.991529198387047	0.921905783233914	0.941131985700932	0.960430326599667	0.4366490816098	0.724792662993915	-0.00274478675193338	-0.348548026904303	0.155101468073497	0.164937862167255	0.145813647745079	1.01776172497925	1.03494442053681	1.00153731158183	0.955065548162637	0.971707691121872	0.939356315197517	0.00128631487310373	0.00227963797290517	0.0022114825377855
260	0.405785764645593	0.34	0.436823409893783	0.423734851535482	0.449911968252085	0.520391476680441	0.493613240707887	0.483521122529294	0.50370535888648	0.49	0.27	0.88	0.540515444580862	0.551797155947534	0.563078867314207	0.954962209561412	0.974894309786052	0.994826410010692	0.922317215412431	0.941679492621734	0.960720011044735	0.436823409893783	0.709681387414194	-0.00741043483626766	-0.364313216784492	0.155101468073497	0.164937862167255	0.145813647745079	1.01776172497925	1.03494442053681	1.00153731158183	0.955065548162637	0.971707691121872	0.939356315197517	0.00128631487310373	0.00227963797290517	0.0022114825377855
260	0.405785764645593	0.34	0.437172346845452	0.42416583558668	0.450178858104224	0.53411799829922	0.502334168093533	0.492342701349721	0.512325634837346	0.51	0.28	0.89	0.5364092665483	0.547295007990384	0.558180749432468	0.931972568710854	0.950885762510402	0.96979895630995	0.901893567076877	0.920106076281764	0.938698879045524	0.437172346845452	0.729903325605356	-0.00456099057943079	-0.348171117308157	0.155101468073497	0.164937862167255	0.145813647745079	1.01776172497925	1.03494442053681	1.00153731158183	0.955065548162637	0.971707691121872	0.939356315197517	0.00128631487310373	0.00227963797290517	0.0022114825377855
260	0.405785764645593	0.34	0.437337889960409	0.424462007858852	0.450213772061966	0.527964308810391	0.501424112622952	0.491326760097685	0.511521465148218	0.51	0.28	0.89	0.53553616041362	0.546542068987883	0.557547977562147	0.930716422584408	0.949843758164545	0.968971093744682	0.901945530818785	0.920575814273699	0.939208803504014	0.437337889960409	0.73156207817943	-0.00838349473575336	-0.35011651674837	0.155101468073497	0.164937862167255	0.145813647745079	1.01776172497925	1.03494442053681	1.00153731158183	0.955065548162637	0.971707691121872	0.939356315197517	0.00128631487310373	0.00227963797290517	0.0022114825377855
260	0.405785764645593	0.34	0.437398825626594	0.424312001061153	0.450485650192036	0.521698274339721	0.497011122887138	0.486876104292614	0.507146141481662	0.5	0.28	0.9	0.534422300971638	0.545547061274971	0.556671821578304	0.932992060857847	0.952413617598808	0.97183517433977	0.902057463565235	0.920463257480873	0.93922679915828	0.437398825626594	0.724118557842639	-0.0103920291676302	-0.356065936643536	0.155101468073497	0.164937862167255	0.145813647745079	1.01776172497925	1.03494442053681	1.00153731158183	0.955065548162637	0.971707691121872	0.939356315197517	0.00128631487310373	0.00227963797290517	0.0022114825377855
260	0.405785764645593	0.34	0.437993673182781	0.424897254758748	0.451090091606813	0.518583337164014	0.495208610573817	0.485047138327866	0.505370082819768	0.5	0.28	0.87	0.533789199686036	0.544971791457419	0.556154383228802	0.933445561921588	0.953000735885239	0.972555909848889	0.905410877401597	0.924414195557182	0.943680310638638	0.437993673182781	0.712041348280949	0.000532340662648336	-0.350467552453305	0.155101468073497	0.164937862167255	0.145813647745079	1.01776172497925	1.03494442053681	1.00153731158183	0.955065548162637	0.971707691121872	0.939356315197517	0.00128631487310373	0.00227963797290517	0.0022114825377855
260	0.405785764645593	0.34	0.438014252472057	0.425083298092288	0.450945206851826	0.532243339586595	0.50078139648792	0.490783233157307	0.510779559818533	0.5	0.28	0.89	0.540801620324439	0.551818750829652	0.562835881334864	0.946504300581944	0.965786345996305	0.985068391410666	0.914357881548015	0.932882564712011	0.951542501399873	0.438014252472057	0.724961547663623	0.000205202457285467	-0.349261944243665	0.155101468073497	0.164937862167255	0.145813647745079	1.01776172497925	1.03494442053681	1.00153731158183	0.955065548162637	0.971707691121872	0.939356315197517	0.00128631487310373	0.00227963797290517	0.0022114825377855
260	0.405785764645593	0.34	0.438138653641139	0.42520967609647	0.451067631185808	0.528716532133053	0.497271137954936	0.487272517601862	0.507269758308009	0.5	0.28	0.9	0.533104402562492	0.544043473282112	0.554982544001733	0.928719413209426	0.947776332062374	0.966833250915321	0.898987383311889	0.917253016742734	0.935576011438983	0.438138653641139	0.729757723497789	-0.00431523584297808	-0.347566789872366	0.155101468073497	0.164937862167255	0.145813647745079	1.01776172497925	1.03494442053681	1.00153731158183	0.955065548162637	0.971707691121872	0.939356315197517	0.00128631487310373	0.00227963797290517	0.0022114825377855
260	0.405785764645593	0.34	0.438732601011849	0.425689372841215	0.451775829182483	0.510442572325044	0.495874521949522	0.485532216967111	0.506216826931934	0.5	0.28	0.9	0.531637435530062	0.542961826180521	0.554286216830981	0.926655319297946	0.946393972245877	0.966132625193808	0.89676885102025	0.916042883649971	0.935214641132178	0.438732601011849	0.728869784807322	-0.000831927243456647	-0.340792009884842	0.155101468073497	0.164937862167255	0.145813647745079	1.01776172497925	1.03494442053681	1.00153731158183	0.955065548162637	0.971707691121872	0.939356315197517	0.00128631487310373	0.00227963797290517	0.0022114825377855
260	0.405785764645593	0.34	0.438998187693704	0.426058078554748	0.451938296832659	0.519405045300626	0.494192770800886	0.484068818794382	0.50431672280739	0.5	0.28	0.89	0.530436359021834	0.541530054861646	0.552623750701457	0.92501375081621	0.944359749680469	0.963705748544728	0.894576193578201	0.913451607239358	0.932081266689546	0.438998187693704	0.7289423359691	0.000741787920634471	-0.342872187432841	0.155101468073497	0.164937862167255	0.145813647745079	1.01776172497925	1.03494442053681	1.00153731158183	0.955065548162637	0.971707691121872	0.939356315197517	0.00128631487310373	0.00227963797290517	0.0022114825377855
260	0.405785764645593	0.34	0.43917629624749	0.426142531270871	0.452210061224109	0.528831221764039	0.50343905522862	0.493318746062623	0.513559364394618	0.49	0.27	0.88	0.546051371918962	0.557253477552376	0.568455583185789	0.958504495988795	0.978167973028391	0.997831450067987	0.927242692228049	0.946045276537957	0.965361843714397	0.43917629624749	0.718805382515104	-0.00185066203181207	-0.354359254124173	0.155101468073497	0.164937862167255	0.145813647745079	1.01776172497925	1.03494442053681	1.00153731158183	0.955065548162637	0.971707691121872	0.939356315197517	0.00128631487310373	0.00227963797290517	0.0022114825377855
260	0.405785764645593	0.34	0.439777960116424	0.426647091434692	0.452908828798155	0.526835742837799	0.498109765321707	0.488056420625275	0.508163110018139	0.5	0.28	0.88	0.534367456380172	0.545374749812892	0.556382043245612	0.931375694866986	0.950560855653071	0.969746016439155	0.903092587154439	0.921779801837466	0.940593960388515	0.439777960116424	0.721372892155293	0.00521908681551179	-0.341411019278252	0.155101468073497	0.164937862167255	0.145813647745079	1.01776172497925	1.03494442053681	1.00153731158183	0.955065548162637	0.971707691121872	0.939356315197517	0.00128631487310373	0.00227963797290517	0.0022114825377855
260	0.405785764645593	0.34	0.43987273257916	0.426717527561585	0.453027937596735	0.526605380560016	0.491528159534486	0.481603066553804	0.501453252515169	0.5	0.28	0.9	0.525925936463742	0.536764455117094	0.547602973770446	0.915120519358325	0.933979735326683	0.952838951295041	0.8836590728979	0.901705634135067	0.919818225794521	0.43987273257916	0.726259616718738	0.00696962852450794	-0.341147950621356	0.155101468073497	0.164937862167255	0.145813647745079	1.01776172497925	1.03494442053681	1.00153731158183	0.955065548162637	0.971707691121872	0.939356315197517	0.00128631487310373	0.00227963797290517	0.0022114825377855
260	0.405785764645593	0.34	0.440190195098885	0.42698830015341	0.45339209004436	0.516238739575522	0.500532856184661	0.490213799302122	0.5108519130672	0.5	0.28	0.89	0.535571523907127	0.54684536611176	0.558119208316392	0.932175580621496	0.951797983855841	0.971420387090186	0.904095758523545	0.923033942013499	0.942128745047235	0.440190195098885	0.722567310190535	-0.00467020483381527	-0.348544135543744	0.155101468073497	0.164937862167255	0.145813647745079	1.01776172497925	1.03494442053681	1.00153731158183	0.955065548162637	0.971707691121872	0.939356315197517	0.00128631487310373	0.00227963797290517	0.0022114825377855
260	0.405785764645593	0.34	0.441090202686193	0.427920548944664	0.454259856427722	0.516853521063332	0.497547464057928	0.487302572760874	0.507792355354982	0.5	0.29	0.88	0.536302374014442	0.547577421246392	0.558852468478343	0.937875690162908	0.957593284595933	0.977310879028958	0.911474400390258	0.93058759414098	0.949561265873917	0.441090202686193	0.72556755437676	0.00254622219988142	-0.340270947005614	0.155101468073497	0.164937862167255	0.145813647745079	1.01776172497925	1.03494442053681	1.00153731158183	0.955065548162637	0.971707691121872	0.939356315197517	0.00128631487310373	0.00227963797290517	0.0022114825377855
260	0.405785764645593	0.34	0.441112513668149	0.427975857243958	0.45424917009234	0.514593755083822	0.492305223130186	0.482122310083475	0.502488136176897	0.5	0.28	0.89	0.529285891379926	0.540464947183919	0.551644002987911	0.924117190142287	0.943635484142332	0.963153778142377	0.894645177816347	0.913648144546967	0.932491578251272	0.441112513668149	0.718779084328327	0.0062702911421389	-0.340592105968465	0.155101468073497	0.164937862167255	0.145813647745079	1.01776172497925	1.03494442053681	1.00153731158183	0.955065548162637	0.971707691121872	0.939356315197517	0.00128631487310373	0.00227963797290517	0.0022114825377855
260	0.405785764645593	0.34	0.441262513822868	0.428238952743739	0.454286074901997	0.529816672159678	0.497370600969155	0.487392036181621	0.507349165756689	0.5	0.28	0.89	0.533684026144895	0.544610344663925	0.555536663182955	0.930234008050827	0.949279047008837	0.968324085966847	0.900600785165535	0.919220305160434	0.937648247214597	0.441262513822868	0.725228682256905	-0.0104333186598368	-0.356312536098991	0.155101468073497	0.164937862167255	0.145813647745079	1.01776172497925	1.03494442053681	1.00153731158183	0.955065548162637	0.971707691121872	0.939356315197517	0.00128631487310373	0.00227963797290517	0.0022114825377855
260	0.405785764645593	0.34	0.441577443718343	0.42851757873136	0.454637308705326	0.522644508994218	0.500350407287275	0.490166623016425	0.510534191558125	0.5	0.28	0.89	0.538886096529523	0.550082084783161	0.561278073036799	0.941749760277098	0.961315711823875	0.980881663370652	0.910746006564955	0.929657107490663	0.948404312511924	0.441577443718343	0.725459374130092	0.00172506680518588	-0.343726320982043	0.155101468073497	0.164937862167255	0.145813647745079	1.01776172497925	1.03494442053681	1.00153731158183	0.955065548162637	0.971707691121872	0.939356315197517	0.00128631487310373	0.00227963797290517	0.0022114825377855
260	0.405785764645593	0.34	0.442304754587825	0.429287621115781	0.455321888059869	0.514134254170635	0.494328186374539	0.48409402140303	0.504562351346049	0.5	0.28	0.86	0.529275925191268	0.540465274562195	0.551654623933122	0.921655874862635	0.941140474657871	0.960625074453108	0.897313886185136	0.916301740363384	0.935313908674875	0.442304754587825	0.717839984017386	0.00164443038968041	-0.345361575720569	0.155101468073497	0.164937862167255	0.145813647745079	1.01776172497925	1.03494442053681	1.00153731158183	0.955065548162637	0.971707691121872	0.939356315197517	0.00128631487310373	0.00227963797290517	0.0022114825377855
260	0.405785764645593	0.34	0.443522888787993	0.430440609816995	0.456605167758992	0.521700405586515	0.499475804283473	0.489290569562225	0.509661039004721	0.5	0.28	0.88	0.5372857221654	0.548470039896123	0.559654357626845	0.938232025054054	0.957762573960233	0.977293122866413	0.910824517988102	0.929573834235726	0.948877069555879	0.443522888787993	0.718562907984125	0.00851105407263755	-0.339444129511175	0.155101468073497	0.164937862167255	0.145813647745079	1.01776172497925	1.03494442053681	1.00153731158183	0.955065548162637	0.971707691121872	0.939356315197517	0.00128631487310373	0.00227963797290517	0.0022114825377855
260	0.405785764645593	0.34	0.443637097271177	0.430403411007261	0.456870783535093	0.519076509893251	0.497253673758431	0.487060311108427	0.507447036408435	0.5	0.29	0.89	0.534615304764556	0.545803914379053	0.55699252399355	0.933318619428402	0.952851426636988	0.972384233845574	0.907031125804225	0.925729707978099	0.944720794156131	0.443637097271177	0.731028364002836	-0.000980640754855666	-0.339647494554552	0.155101468073497	0.164937862167255	0.145813647745079	1.01776172497925	1.03494442053681	1.00153731158183	0.955065548162637	0.971707691121872	0.939356315197517	0.00128631487310373	0.00227963797290517	0.0022114825377855
260	0.405785764645593	0.34	0.443802062097508	0.43048900745031	0.457115116744706	0.516190508744414	0.493649253777746	0.483471127440866	0.503827380114625	0.5	0.28	0.89	0.52798187146648	0.539097046471476	0.550212221476472	0.918715745379231	0.938056724381734	0.957397703384236	0.890206773987519	0.909042679405957	0.927691072257366	0.443802062097508	0.724233485324537	0.00369005532273924	-0.340951338283809	0.155101468073497	0.164937862167255	0.145813647745079	1.01776172497925	1.03494442053681	1.00153731158183	0.955065548162637	0.971707691121872	0.939356315197517	0.00128631487310373	0.00227963797290517	0.0022114825377855
260	0.405785764645593	0.34	0.443911838913895	0.430785715224524	0.457037962603265	0.526940051993506	0.502269296170316	0.492134120439274	0.512404471901359	0.5	0.28	0.88	0.541722972861598	0.552879398111273	0.564035823360947	0.947472361158152	0.966984925887605	0.986497490617057	0.919429181991649	0.938167435722415	0.957388411819938	0.443911838913895	0.721066771349945	-0.003434317669799	-0.347836047098984	0.155101468073497	0.164937862167255	0.145813647745079	1.01776172497925	1.03494442053681	1.00153731158183	0.955065548162637	0.971707691121872	0.939356315197517	0.00128631487310373	0.00227963797290517	0.0022114825377855
260	0.405785764645593	0.34	0.443976224322479	0.430730674689335	0.457221773955623	0.516824986595186	0.499485824383799	0.489200433106029	0.50977121566157	0.5	0.28	0.88	0.53805704735961	0.549369644175435	0.560682240991261	0.940565322246502	0.960340616189284	0.980115910132065	0.911352775137858	0.93059478538444	0.949718865138331	0.443976224322479	0.717064257614801	-0.00392689711476468	-0.351380492712661	0.155101468073497	0.164937862167255	0.145813647745079	1.01776172497925	1.03494442053681	1.00153731158183	0.955065548162637	0.971707691121872	0.939356315197517	0.00128631487310373	0.00227963797290517	0.0022114825377855
260	0.405785764645593	0.34	0.444139372617651	0.430922887377315	0.457355857857987	0.52045393938049	0.500826143560614	0.490587835969125	0.511064451152102	0.5	0.28	0.88	0.537215230557736	0.548426627111051	0.559638023664365	0.936424907803531	0.955967598305599	0.975510288807666	0.909253818625365	0.928135725890161	0.947438803992414	0.444139372617651	0.724085542933517	-0.00560231782118707	-0.349040526112319	0.155101468073497	0.164937862167255	0.145813647745079	1.01776172497925	1.03494442053681	1.00153731158183	0.955065548162637	0.971707691121872	0.939356315197517	0.00128631487310373	0.00227963797290517	0.0022114825377855
260	0.405785764645593	0.34	0.444472127035415	0.431362848490311	0.457581405580519	0.532727862604743	0.502078559021705	0.492064247889433	0.512092870153977	0.5	0.28	0.9	0.538060294413504	0.549010700217808	0.559961106022111	0.937031404020725	0.956101523544389	0.975171643068053	0.906888987964704	0.925131432696947	0.943609845869527	0.444472127035415	0.729196816740498	0.00120903576188299	-0.341401724957952	0.155101468073497	0.164937862167255	0.145813647745079	1.01776172497925	1.03494442053681	1.00153731158183	0.955065548162637	0.971707691121872	0.939356315197517	0.00128631487310373	0.00227963797290517	0.0022114825377855
260	0.405785764645593	0.34	0.444654368609529	0.431410750208223	0.457897987010836	0.515371623221036	0.497096858398778	0.486830832507493	0.507362884290063	0.5	0.28	0.88	0.535050035251213	0.546332881669814	0.557615728088416	0.934854808054332	0.95456852177835	0.974282235502369	0.906723403943108	0.925909914379009	0.945022144398294	0.444654368609529	0.715912718012369	-0.0111003656153079	-0.357233398410125	0.155101468073497	0.164937862167255	0.145813647745079	1.01776172497925	1.03494442053681	1.00153731158183	0.955065548162637	0.971707691121872	0.939356315197517	0.00128631487310373	0.00227963797290517	0.0022114825377855
260	0.405785764645593	0.34	0.444967905509196	0.431734633062878	0.458201177955513	0.525329216868837	0.503362090540243	0.493171997594656	0.513552183485829	0.5	0.28	0.89	0.541959401511133	0.553157556923583	0.564355712336032	0.946859251134005	0.966423589382128	0.985987927630251	0.91780546423729	0.936952132525306	0.955740489979456	0.444967905509196	0.720580923574687	-0.000367705845447213	-0.346249833022657	0.155101468073497	0.164937862167255	0.145813647745079	1.01776172497925	1.03494442053681	1.00153731158183	0.955065548162637	0.971707691121872	0.939356315197517	0.00128631487310373	0.00227963797290517	0.0022114825377855
260	0.405785764645593	0.34	0.445052721795741	0.431915954403947	0.458189489187535	0.518212610190566	0.497396951462786	0.487182994751001	0.507610908174571	0.51	0.29	0.88	0.531255022947137	0.542392964676966	0.553530906406796	0.923539104660055	0.94290141520511	0.962263725750164	0.898451724684958	0.917204295769403	0.936294203340431	0.445052721795741	0.722212492551076	0.00490271724553524	-0.337389255986934	0.155101468073497	0.164937862167255	0.145813647745079	1.01776172497925	1.03494442053681	1.00153731158183	0.955065548162637	0.971707691121872	0.939356315197517	0.00128631487310373	0.00227963797290517	0.0022114825377855
260	0.405785764645593	0.34	0.445297511448205	0.432035542206038	0.458559480690372	0.52346608332424	0.503113912391361	0.492890729531971	0.51333709525075	0.5	0.29	0.88	0.54388937111153	0.555170330892273	0.566451290673016	0.952781178564975	0.972543076344434	0.992304974123894	0.925598474404979	0.944944053430254	0.964275914774499	0.445297511448205	0.715820493535822	-0.00399094082152832	-0.35188766978939	0.155101468073497	0.164937862167255	0.145813647745079	1.01776172497925	1.03494442053681	1.00153731158183	0.955065548162637	0.971707691121872	0.939356315197517	0.00128631487310373	0.00227963797290517	0.0022114825377855
260	0.405785764645593	0.34	0.445418314830947	0.432246098770004	0.45859053089189	0.523917491344007	0.497967833280067	0.487858369473394	0.508077297086739	0.51	0.28	0.89	0.532285605580072	0.543315696280848	0.554345786981625	0.92565939069355	0.944841023505597	0.964022656317644	0.897671687838576	0.916438064441377	0.934966516026554	0.445418314830947	0.724207006129133	0.000768814918679652	-0.341575257826182	0.155101468073497	0.164937862167255	0.145813647745079	1.01776172497925	1.03494442053681	1.00153731158183	0.955065548162637	0.971707691121872	0.939356315197517	0.00128631487310373	0.00227963797290517	0.0022114825377855
260	0.405785764645593	0.34	0.445452253357321	0.432355042841847	0.458549463872794	0.510507221210982	0.495230706773694	0.484903165650545	0.505558247896844	0.5	0.29	0.9	0.530041964320106	0.541330878419413	0.552619792518719	0.92285675821387	0.942511901335989	0.962167044458109	0.893563188309782	0.912341648987968	0.931304421533304	0.445452253357321	0.72871510910665	0.00131010450752504	-0.33832759320001	0.155101468073497	0.164937862167255	0.145813647745079	1.01776172497925	1.03494442053681	1.00153731158183	0.955065548162637	0.971707691121872	0.939356315197517	0.00128631487310373	0.00227963797290517	0.0022114825377855
260	0.405785764645593	0.34	0.445574037569357	0.432311668151845	0.458836406986868	0.517060554816163	0.493396186410148	0.483240983819675	0.50355138900062	0.51	0.28	0.9	0.527008544418439	0.538083512632385	0.549158480846332	0.916215218638247	0.935469279186259	0.954723339734272	0.887683847519495	0.906314388512079	0.925061094840581	0.445574037569357	0.722620895100668	-0.0110898829671999	-0.354543278039631	0.155101468073497	0.164937862167255	0.145813647745079	1.01776172497925	1.03494442053681	1.00153731158183	0.955065548162637	0.971707691121872	0.939356315197517	0.00128631487310373	0.00227963797290517	0.0022114825377855
260	0.405785764645593	0.34	0.445772577099052	0.432419971076584	0.45912518312152	0.523579489232976	0.494706842904621	0.484656774952723	0.504756910856518	0.51	0.28	0.88	0.52818313145727	0.539135782150556	0.550088432843842	0.917845015712565	0.936877876190212	0.95591073666786	0.890737652647722	0.909485254483298	0.927812505907662	0.445772577099052	0.721784454293482	0.00398188158644101	-0.345101022856451	0.155101468073497	0.164937862167255	0.145813647745079	1.01776172497925	1.03494442053681	1.00153731158183	0.955065548162637	0.971707691121872	0.939356315197517	0.00128631487310373	0.00227963797290517	0.0022114825377855
260	0.405785764645593	0.34	0.445793629915934	0.432439485774563	0.459147774057304	0.520121797711531	0.508306304678471	0.497908164966111	0.51870444439083	0.51	0.29	0.89	0.541734143781085	0.553047529883871	0.564360915986656	0.94040203590788	0.960041062626437	0.979680089344994	0.912642348514624	0.931805590107553	0.951119681615182	0.445793629915934	0.726380010032612	-6.70046225270327e-05	-0.339048148755574	0.155101468073497	0.164937862167255	0.145813647745079	1.01776172497925	1.03494442053681	1.00153731158183	0.955065548162637	0.971707691121872	0.939356315197517	0.00128631487310373	0.00227963797290517	0.0022114825377855
260	0.405785764645593	0.34	0.44596771677508	0.432857061220034	0.459078372330127	0.512939895047546	0.49106076416887	0.48086991337868	0.501251614959059	0.51	0.28	0.89	0.524766223414033	0.535887348137701	0.547008472861369	0.912700928557913	0.932043371743118	0.951385814928322	0.883900719674164	0.90287165920612	0.921699342015007	0.44596771677508	0.725713038784856	0.00181595643795887	-0.340780094776837	0.155101468073497	0.164937862167255	0.145813647745079	1.01776172497925	1.03494442053681	1.00153731158183	0.955065548162637	0.971707691121872	0.939356315197517	0.00128631487310373	0.00227963797290517	0.0022114825377855
260	0.405785764645593	0.34	0.446350915974974	0.43322941052655	0.459472421423398	0.527416208632442	0.500213362935365	0.490129309642094	0.510297416228635	0.49	0.27	0.86	0.547784336992573	0.559054600449141	0.570324863905709	0.967666595565514	0.987575630442301	1.00748466531909	0.937709897715399	0.956781573905831	0.975890224760307	0.446350915974974	0.711879125364614	0.00482552626508589	-0.351819692707688	0.155101468073497	0.164937862167255	0.145813647745079	1.01776172497925	1.03494442053681	1.00153731158183	0.955065548162637	0.971707691121872	0.939356315197517	0.00128631487310373	0.00227963797290517	0.0022114825377855
260	0.405785764645593	0.34	0.446593568198202	0.433329370515297	0.459857765881108	0.508330650085861	0.493983631225277	0.483637138761944	0.504330123688611	0.5	0.29	0.88	0.529195226447047	0.540516347145269	0.55183746784349	0.921985810157354	0.941709934860666	0.961434059563977	0.894993889302941	0.914729061900807	0.933947753013826	0.446593568198202	0.726392133469874	0.00159699180657802	-0.339172095569163	0.155101468073497	0.164937862167255	0.145813647745079	1.01776172497925	1.03494442053681	1.00153731158183	0.955065548162637	0.971707691121872	0.939356315197517	0.00128631487310373	0.00227963797290517	0.0022114825377855
260	0.405785764645593	0.34	0.446824376593962	0.433539787756942	0.460108965430982	0.514566451616886	0.491124042038357	0.480965005502862	0.501283078573851	0.5	0.28	0.89	0.525288535692354	0.536383782466484	0.547479029240614	0.91407792876657	0.933385260835188	0.952692592903807	0.885532405858986	0.90422987159509	0.922965618500598	0.446824376593962	0.720424644702172	0.00266474947809692	-0.34261256222531	0.155101468073497	0.164937862167255	0.145813647745079	1.01776172497925	1.03494442053681	1.00153731158183	0.955065548162637	0.971707691121872	0.939356315197517	0.00128631487310373	0.00227963797290517	0.0022114825377855
260	0.405785764645593	0.34	0.446860315603493	0.43360239169735	0.460118239509637	0.522023496961087	0.500671760142862	0.490468745451037	0.510874774834687	0.5	0.28	0.88	0.536530502044327	0.547691720054124	0.558852938063921	0.934608535225285	0.954050802860992	0.9734930704967	0.906188265556308	0.925068158801747	0.943915169610463	0.446860315603493	0.720775022311024	-0.00328310483961687	-0.348882754058115	0.155101468073497	0.164937862167255	0.145813647745079	1.01776172497925	1.03494442053681	1.00153731158183	0.955065548162637	0.971707691121872	0.939356315197517	0.00128631487310373	0.00227963797290517	0.0022114825377855
260	0.405785764645593	0.34	0.446894773813678	0.43375513145296	0.460034416174396	0.518540863872628	0.497040604484511	0.486840672886408	0.507240536082614	0.52	0.29	0.93	0.525194193535601	0.536197680195874	0.547201166856147	0.90674565952572	0.925743134919886	0.944740610314053	0.875445641457554	0.893805007318611	0.912374853766554	0.446894773813678	0.735510618084861	0.00300232898179248	-0.331424011301197	0.155101468073497	0.164937862167255	0.145813647745079	1.01776172497925	1.03494442053681	1.00153731158183	0.955065548162637	0.971707691121872	0.939356315197517	0.00128631487310373	0.00227963797290517	0.0022114825377855
260	0.405785764645593	0.34	0.446909641217848	0.433672289331781	0.460146993103914	0.525123161074455	0.504641016063315	0.494420810729879	0.514861221396751	0.5	0.28	0.88	0.546310922621828	0.557603751895846	0.568896581169864	0.957861170172388	0.977661181878277	0.997461193584167	0.927647741998033	0.946753024845719	0.965948101821957	0.446909641217848	0.714875872640844	0.00382379744580466	-0.345860465774867	0.155101468073497	0.164937862167255	0.145813647745079	1.01776172497925	1.03494442053681	1.00153731158183	0.955065548162637	0.971707691121872	0.939356315197517	0.00128631487310373	0.00227963797290517	0.0022114825377855
260	0.405785764645593	0.34	0.447009993312901	0.43381815166979	0.460201834956012	0.516335194125732	0.491759274821083	0.481623052980994	0.501895496661172	0.5	0.28	0.9	0.529974617154555	0.541128444314292	0.552282271474029	0.926722257676633	0.946226021729907	0.965729785783181	0.897012195623325	0.915929359214363	0.934684313690151	0.447009993312901	0.723250623701456	0.00715684901219951	-0.337175261791366	0.155101468073497	0.164937862167255	0.145813647745079	1.01776172497925	1.03494442053681	1.00153731158183	0.955065548162637	0.971707691121872	0.939356315197517	0.00128631487310373	0.00227963797290517	0.0022114825377855
260	0.405785764645593	0.34	0.44724332022249	0.433943799515698	0.460542840929282	0.519829570344214	0.498000684877167	0.487807396210468	0.508193973543866	0.5	0.28	0.89	0.535792423145225	0.546988413359758	0.558184403574291	0.935777481597779	0.955331613150157	0.974885744702536	0.90692464623856	0.925874706601485	0.944884256681095	0.44724332022249	0.719948825789484	-0.0011604930738606	-0.348292136135129	0.155101468073497	0.164937862167255	0.145813647745079	1.01776172497925	1.03494442053681	1.00153731158183	0.955065548162637	0.971707691121872	0.939356315197517	0.00128631487310373	0.00227963797290517	0.0022114825377855
260	0.405785764645593	0.34	0.447333764834908	0.433912554553445	0.460754975116371	0.516087419253464	0.49830621383646	0.488029948933517	0.508582478739403	0.51	0.29	0.89	0.529080896057415	0.540221555467466	0.551362214877516	0.916328145110274	0.935622925641168	0.954917706172063	0.890052664696386	0.908579327183543	0.927630743927592	0.447333764834908	0.721112442280804	0.00427721337791972	-0.338280082251565	0.155101468073497	0.164937862167255	0.145813647745079	1.01776172497925	1.03494442053681	1.00153731158183	0.955065548162637	0.971707691121872	0.939356315197517	0.00128631487310373	0.00227963797290517	0.0022114825377855
260	0.405785764645593	0.34	0.447497879983522	0.434274277302503	0.460721482664541	0.520156541721428	0.496648708981996	0.486489749326758	0.506807668637235	0.5	0.29	0.88	0.531919502709139	0.543027134011412	0.554134765313685	0.926286485303343	0.945629353362561	0.964972221421779	0.899904219019846	0.918612725851949	0.937522544760049	0.447497879983522	0.724247469584369	0.000268760464060018	-0.344561424650285	0.155101468073497	0.164937862167255	0.145813647745079	1.01776172497925	1.03494442053681	1.00153731158183	0.955065548162637	0.971707691121872	0.939356315197517	0.00128631487310373	0.00227963797290517	0.0022114825377855
260	0.405785764645593	0.34	0.447703815295966	0.434356391436999	0.461051239154933	0.516363928823918	0.48930767975874	0.479222570815435	0.499392788702045	0.5	0.28	0.89	0.528831103002814	0.539960210042402	0.551089317081991	0.926429731555444	0.945926193825899	0.965422656096354	0.895677812793111	0.914684955164853	0.93361059846011	0.447703815295966	0.720457291661436	-0.00187964424339126	-0.351103378163518	0.155101468073497	0.164937862167255	0.145813647745079	1.01776172497925	1.03494442053681	1.00153731158183	0.955065548162637	0.971707691121872	0.939356315197517	0.00128631487310373	0.00227963797290517	0.0022114825377855
260	0.405785764645593	0.34	0.447877482680926	0.434583665766086	0.461171299595766	0.522053294874808	0.498099210803957	0.48794922728759	0.508249194320324	0.51	0.28	0.9	0.52873555991757	0.539733952614106	0.550732345310643	0.915445294718328	0.934487756785903	0.953530218853479	0.886838234347081	0.905237229902059	0.923690407017929	0.447877482680926	0.723941681615279	0.00565753527604339	-0.336261329810719	0.155101468073497	0.164937862167255	0.145813647745079	1.01776172497925	1.03494442053681	1.00153731158183	0.955065548162637	0.971707691121872	0.939356315197517	0.00128631487310373	0.00227963797290517	0.0022114825377855
260	0.405785764645593	0.34	0.4479187360096	0.434636990207395	0.461200481811806	0.522536223664726	0.49645873662161	0.486351967640562	0.506565505602657	0.5	0.28	0.87	0.536977608774378	0.548136417622642	0.559295226470905	0.941019768411154	0.960574884949634	0.980130001488114	0.913034028798655	0.931795015953503	0.951002412691747	0.4479187360096	0.711237105406303	-0.0039878078024382	-0.356386979916404	0.155101468073497	0.164937862167255	0.145813647745079	1.01776172497925	1.03494442053681	1.00153731158183	0.955065548162637	0.971707691121872	0.939356315197517	0.00128631487310373	0.00227963797290517	0.0022114825377855
260	0.405785764645593	0.34	0.448110311226369	0.43489769661922	0.461322925833518	0.530018086419775	0.504534922629876	0.494416714047394	0.514653131212358	0.51	0.28	0.89	0.53646778406267	0.547446565286493	0.558425346510317	0.929633884562072	0.948658786597322	0.967683688632572	0.9010980536008	0.919410230217526	0.937943057485683	0.448110311226369	0.72339247824519	0.00345170504244829	-0.33943189504141	0.155101468073497	0.164937862167255	0.145813647745079	1.01776172497925	1.03494442053681	1.00153731158183	0.955065548162637	0.971707691121872	0.939356315197517	0.00128631487310373	0.00227963797290517	0.0022114825377855
260	0.405785764645593	0.34	0.448158431028558	0.4348027093947	0.461514152662417	0.524345656569038	0.498950450690576	0.488829728982667	0.509071172398486	0.51	0.28	0.9	0.531383633818202	0.542385390788271	0.553387147758339	0.921909016918232	0.940996204229158	0.960083391540084	0.892094363877869	0.910390222024739	0.928999255447989	0.448158431028558	0.727319872908569	-0.00302010671569114	-0.344474994439206	0.155101468073497	0.164937862167255	0.145813647745079	1.01776172497925	1.03494442053681	1.00153731158183	0.955065548162637	0.971707691121872	0.939356315197517	0.00128631487310373	0.00227963797290517	0.0022114825377855
260	0.405785764645593	0.34	0.448213291930487	0.435009762569726	0.461416821291248	0.512417171641741	0.493928081401763	0.483666997247159	0.504189165556366	0.5	0.28	0.89	0.530017138920704	0.541261549841444	0.552505960762184	0.924306445399343	0.943915776354042	0.963525107308741	0.895710988030624	0.914509233872861	0.933612768710288	0.448213291930487	0.722417707134431	-0.00280338873086611	-0.346809770545044	0.155101468073497	0.164937862167255	0.145813647745079	1.01776172497925	1.03494442053681	1.00153731158183	0.955065548162637	0.971707691121872	0.939356315197517	0.00128631487310373	0.00227963797290517	0.0022114825377855
260	0.405785764645593	0.34	0.448217257718575	0.434919667644051	0.4615148477931	0.521268509850283	0.499128662955072	0.488941695207377	0.509315630702766	0.5	0.28	0.89	0.5391630896031	0.550396406496241	0.561629723389382	0.944081575126692	0.963751258958687	0.983420942790681	0.916039545605236	0.935146805658571	0.954119698312255	0.448217257718575	0.722070750362748	0.00370421318517187	-0.341149937267751	0.155101468073497	0.164937862167255	0.145813647745079	1.01776172497925	1.03494442053681	1.00153731158183	0.955065548162637	0.971707691121872	0.939356315197517	0.00128631487310373	0.00227963797290517	0.0022114825377855
260	0.405785764645593	0.34	0.448512570185142	0.435288964479536	0.461736175890749	0.520078953427446	0.498082350655441	0.487892482160056	0.508272219150826	0.49	0.28	0.88	0.541950998240728	0.553269904772278	0.564588811303828	0.953504158274995	0.97341854994508	0.993332941615164	0.922954093314729	0.942371445954902	0.961419656781558	0.448512570185142	0.714998058829863	0.000873250332311005	-0.34994567382795	0.155101468073497	0.164937862167255	0.145813647745079	1.01776172497925	1.03494442053681	1.00153731158183	0.955065548162637	0.971707691121872	0.939356315197517	0.00128631487310373	0.00227963797290517	0.0022114825377855
260	0.405785764645593	0.34	0.448526911963436	0.435312926904535	0.461740897022337	0.524511031383252	0.498837902727536	0.488722818066326	0.508952987388747	0.5	0.29	0.89	0.536167890580129	0.547264944790323	0.558361999000517	0.935721678476287	0.955088288029257	0.974454897582227	0.907846573022632	0.92676056327714	0.945328270410044	0.448526911963436	0.724005819432908	-0.00908356564438152	-0.353199887849866	0.155101468073497	0.164937862167255	0.145813647745079	1.01776172497925	1.03494442053681	1.00153731158183	0.955065548162637	0.971707691121872	0.939356315197517	0.00128631487310373	0.00227963797290517	0.0022114825377855
260	0.405785764645593	0.34	0.448966953316187	0.435635264791889	0.462298641840484	0.506939466165357	0.487782569524558	0.477537485745028	0.498027653304089	0.5	0.28	0.88	0.525363459960445	0.536634601646006	0.547905743331567	0.918528135088246	0.938234227235449	0.957940319382652	0.891096317043071	0.910027582244914	0.929408775787829	0.448966953316187	0.715286075141765	0.00163251159777851	-0.345793933426931	0.155101468073497	0.164937862167255	0.145813647745079	1.01776172497925	1.03494442053681	1.00153731158183	0.955065548162637	0.971707691121872	0.939356315197517	0.00128631487310373	0.00227963797290517	0.0022114825377855
260	0.405785764645593	0.34	0.449320323799039	0.436017189433289	0.462623458164789	0.51656827597523	0.495332327885675	0.485127221214697	0.505537434556653	0.5	0.28	0.88	0.533167594354744	0.544383275388423	0.555598956422102	0.931554323794493	0.951150443798501	0.970746563802508	0.903811113749362	0.922984283633741	0.941948559057553	0.449320323799039	0.71936625700823	0.00213146294580968	-0.343744216542334	0.155101468073497	0.164937862167255	0.145813647745079	1.01776172497925	1.03494442053681	1.00153731158183	0.955065548162637	0.971707691121872	0.939356315197517	0.00128631487310373	0.00227963797290517	0.0022114825377855
260	0.405785764645593	0.34	0.449546395908803	0.436178857273627	0.462913934543979	0.523803387881206	0.500357285559936	0.490196988755902	0.51051758236397	0.49	0.28	0.88	0.541904662708318	0.55313670276344	0.564368742818562	0.950434059939318	0.970133675324869	0.98983329071042	0.92081740302674	0.940063802908376	0.959286119314856	0.449546395908803	0.715078337610212	-0.00976174626581592	-0.360013382336681	0.155101468073497	0.164937862167255	0.145813647745079	1.01776172497925	1.03494442053681	1.00153731158183	0.955065548162637	0.971707691121872	0.939356315197517	0.00128631487310373	0.00227963797290517	0.0022114825377855
260	0.405785764645593	0.34	0.449775409631258	0.43639370013337	0.463157119129145	0.523909515399893	0.500897842470897	0.490728732672989	0.511066952268806	0.5	0.28	0.88	0.541002850695073	0.552213764227144	0.563424677759214	0.947154005950687	0.966781373253142	0.986408740555598	0.918439999986083	0.937300586410052	0.956446506703058	0.449775409631258	0.713836256801227	0.00533855171158462	-0.342987974632441	0.155101468073497	0.164937862167255	0.145813647745079	1.01776172497925	1.03494442053681	1.00153731158183	0.955065548162637	0.971707691121872	0.939356315197517	0.00128631487310373	0.00227963797290517	0.0022114825377855
260	0.405785764645593	0.34	0.450153202950508	0.436936329503855	0.463370076397162	0.516702991582427	0.486487945190494	0.476467758421219	0.496508131959768	0.49	0.28	0.89	0.526806626186119	0.537885446719889	0.548964267253658	0.924044857570874	0.943477656312027	0.96291045505318	0.893539825686913	0.912316618656792	0.931368443221806	0.450153202950508	0.714676050235756	-0.00184667968242614	-0.35466623849342	0.155101468073497	0.164937862167255	0.145813647745079	1.01776172497925	1.03494442053681	1.00153731158183	0.955065548162637	0.971707691121872	0.939356315197517	0.00128631487310373	0.00227963797290517	0.0022114825377855
260	0.405785764645593	0.34	0.450175021835644	0.436820719219485	0.463529324451803	0.515816647729688	0.488211646272915	0.478138096135836	0.498285196409995	0.5	0.29	0.89	0.524185310192315	0.535228996202732	0.54627268221315	0.914392015078129	0.933656687530035	0.952921359981941	0.886962598588017	0.905729323898414	0.924302442352246	0.450175021835644	0.720435499044029	0.00052761422858062	-0.342777451760243	0.155101468073497	0.164937862167255	0.145813647745079	1.01776172497925	1.03494442053681	1.00153731158183	0.955065548162637	0.971707691121872	0.939356315197517	0.00128631487310373	0.00227963797290517	0.0022114825377855
260	0.405785764645593	0.34	0.450211804990385	0.436913144450588	0.463510465530182	0.517527544506634	0.497430502999106	0.487201834387167	0.507659171611045	0.5	0.29	0.89	0.53314357630222	0.544336779159182	0.555529982016143	0.928918576748298	0.948420966966069	0.96792335718384	0.900962244270034	0.919755032865306	0.93898791089573	0.450211804990385	0.724518424690668	-0.00106969051875543	-0.343319735444314	0.155101468073497	0.164937862167255	0.145813647745079	1.01776172497925	1.03494442053681	1.00153731158183	0.955065548162637	0.971707691121872	0.939356315197517	0.00128631487310373	0.00227963797290517	0.0022114825377855
260	0.405785764645593	0.34	0.450260903175897	0.436830109865826	0.463691696485968	0.514516675897161	0.494143942190175	0.483921419707878	0.504366464672472	0.5	0.29	0.88	0.53004197489584	0.541238763846006	0.552435552796172	0.924063818550463	0.943584060423434	0.963104302296405	0.898557879051872	0.917780725976264	0.936471858552762	0.450260903175897	0.717396186052539	0.000154167284401639	-0.342999486248762	0.155101468073497	0.164937862167255	0.145813647745079	1.01776172497925	1.03494442053681	1.00153731158183	0.955065548162637	0.971707691121872	0.939356315197517	0.00128631487310373	0.00227963797290517	0.0022114825377855
260	0.405785764645593	0.34	0.450458108412286	0.437215521526603	0.46370069529797	0.523177088972136	0.496657644808111	0.486559804658132	0.50675548495809	0.5	0.28	0.9	0.532834114821227	0.543892310887589	0.55495050695395	0.928821627034672	0.948097967225225	0.967374307415779	0.89834993385922	0.916997974003607	0.935606502677167	0.450458108412286	0.722089017474344	0.00319399999122027	-0.342969354661865	0.155101468073497	0.164937862167255	0.145813647745079	1.01776172497925	1.03494442053681	1.00153731158183	0.955065548162637	0.971707691121872	0.939356315197517	0.00128631487310373	0.00227963797290517	0.0022114825377855
260	0.405785764645593	0.34	0.450593586293952	0.437311411948964	0.463875760638939	0.52957415602125	0.505876016939971	0.495721869776823	0.516030164103118	0.49	0.27	0.87	0.551576565636384	0.562874815644472	0.574173065652559	0.971513965030607	0.991414026684967	1.01131408833933	0.940845186887873	0.960121871599042	0.97906047738461	0.450593586293952	0.713427032917837	-0.00201728123064965	-0.356369017795189	0.155101468073497	0.164937862167255	0.145813647745079	1.01776172497925	1.03494442053681	1.00153731158183	0.955065548162637	0.971707691121872	0.939356315197517	0.00128631487310373	0.00227963797290517	0.0022114825377855
260	0.405785764645593	0.34	0.450606441326315	0.437105058388626	0.464107824264005	0.512079820489773	0.499856635472416	0.489465376019281	0.51024789492555	0.5	0.29	0.88	0.535364596302221	0.546730287717296	0.558095979132371	0.93250088573494	0.952297707162341	0.972094528589741	0.906728850899163	0.925833368590975	0.945362718380309	0.450606441326315	0.717752214494353	0.004093780012424	-0.339437272839832	0.155101468073497	0.164937862167255	0.145813647745079	1.01776172497925	1.03494442053681	1.00153731158183	0.955065548162637	0.971707691121872	0.939356315197517	0.00128631487310373	0.00227963797290517	0.0022114825377855
260	0.405785764645593	0.34	0.450790946198437	0.437377344667974	0.4642045477289	0.522764719931135	0.501592913616689	0.491386299495899	0.511799527737479	0.51	0.28	0.88	0.536155408028358	0.547291923971382	0.558428439914407	0.932412112126599	0.951779299693264	0.971146487259929	0.904593250268333	0.923396804757725	0.9423142993404	0.450790946198437	0.720028681412417	-0.00407395201972023	-0.351198340121005	0.155101468073497	0.164937862167255	0.145813647745079	1.01776172497925	1.03494442053681	1.00153731158183	0.955065548162637	0.971707691121872	0.939356315197517	0.00128631487310373	0.00227963797290517	0.0022114825377855
260	0.405785764645593	0.34	0.450913359049169	0.437614415393664	0.464212302704673	0.519451420775632	0.495851620718456	0.485694629323692	0.50600861211322	0.5	0.28	0.87	0.532628369323006	0.543766853129907	0.554905336936809	0.92929925294949	0.948733036947703	0.968166820945916	0.901216750702316	0.919936054444156	0.938896789498941	0.450913359049169	0.714103942228278	0.00591825517707243	-0.342551304000863	0.155101468073497	0.164937862167255	0.145813647745079	1.01776172497925	1.03494442053681	1.00153731158183	0.955065548162637	0.971707691121872	0.939356315197517	0.00128631487310373	0.00227963797290517	0.0022114825377855
260	0.405785764645593	0.34	0.450997663133228	0.437564834188551	0.464430492077906	0.523148282225918	0.501245014473465	0.491053317374137	0.511436711572792	0.5	0.28	0.89	0.53748313380782	0.548638470920822	0.559793808033824	0.936619970690073	0.956059299782683	0.975498628875294	0.907563664449727	0.926259652620775	0.945052865919593	0.450997663133228	0.7207675313954	-0.00116019585024796	-0.345474578376239	0.155101468073497	0.164937862167255	0.145813647745079	1.01776172497925	1.03494442053681	1.00153731158183	0.955065548162637	0.971707691121872	0.939356315197517	0.00128631487310373	0.00227963797290517	0.0022114825377855
260	0.405785764645593	0.34	0.4510565823883	0.437805361315637	0.464307803460963	0.519230618698239	0.498664555047195	0.488445425120339	0.508883684974051	0.5	0.28	0.88	0.535472567059561	0.546675586790375	0.557878606521188	0.934067230119105	0.953609545174373	0.97315186022964	0.906232539443682	0.92508835703097	0.944059948440762	0.4510565823883	0.719018166009428	0.0079505989513678	-0.338499457196716	0.155101468073497	0.164937862167255	0.145813647745079	1.01776172497925	1.03494442053681	1.00153731158183	0.955065548162637	0.971707691121872	0.939356315197517	0.00128631487310373	0.00227963797290517	0.0022114825377855
260	0.405785764645593	0.34	0.45121504758164	0.437722395438387	0.464707699724893	0.510345931772203	0.495919383958239	0.485574143091768	0.506264624824709	0.49	0.28	0.87	0.538119380169006	0.549584106373985	0.561048832578963	0.945317103884288	0.96545724782319	0.985597391762092	0.915952228015272	0.935607979150246	0.954927799771059	0.45121504758164	0.707838779493711	-0.00150609657813951	-0.354852940862422	0.155101468073497	0.164937862167255	0.145813647745079	1.01776172497925	1.03494442053681	1.00153731158183	0.955065548162637	0.971707691121872	0.939356315197517	0.00128631487310373	0.00227963797290517	0.0022114825377855
260	0.405785764645593	0.34	0.451308175328689	0.437992758541323	0.464623592116056	0.520477497681115	0.49521236067428	0.485089292511755	0.505335428836805	0.51	0.28	0.89	0.528785520371383	0.539820461667157	0.550855402962932	0.919038033490041	0.938216945085471	0.957395856680902	0.890391996513972	0.908836340772882	0.927618320375587	0.451308175328689	0.719101158278962	-0.00497149095393335	-0.351060867102252	0.155101468073497	0.164937862167255	0.145813647745079	1.01776172497925	1.03494442053681	1.00153731158183	0.955065548162637	0.971707691121872	0.939356315197517	0.00128631487310373	0.00227963797290517	0.0022114825377855
260	0.405785764645593	0.34	0.451357811516373	0.437970585687099	0.464745037345647	0.525111833453508	0.503481008044064	0.493284064092291	0.513677951995837	0.5	0.28	0.89	0.542129163198574	0.553335810836644	0.564542458474714	0.947208626401461	0.966788892574918	0.986369158748375	0.917277436860994	0.93626307784889	0.95522601430818	0.451357811516373	0.723657933405066	-0.00140577526692803	-0.34825549950599	0.155101468073497	0.164937862167255	0.145813647745079	1.01776172497925	1.03494442053681	1.00153731158183	0.955065548162637	0.971707691121872	0.939356315197517	0.00128631487310373	0.00227963797290517	0.0022114825377855
260	0.405785764645593	0.34	0.451544547924087	0.438224808475211	0.464864287372963	0.5113994074833	0.488309231937055	0.478144194384973	0.498474269489138	0.49	0.28	0.86	0.53310068910032	0.544434066327071	0.555767443553822	0.940228557158518	0.96021721058837	0.980205864018221	0.913639421904373	0.933431647172256	0.952672425638821	0.451544547924087	0.71215368477252	0.00536027908853003	-0.348413599922126	0.155101468073497	0.164937862167255	0.145813647745079	1.01776172497925	1.03494442053681	1.00153731158183	0.955065548162637	0.971707691121872	0.939356315197517	0.00128631487310373	0.00227963797290517	0.0022114825377855
260	0.405785764645593	0.34	0.451633416912295	0.438375892169815	0.464890941654775	0.525405728149531	0.50522610123845	0.494999842153374	0.515452360323527	0.5	0.28	0.9	0.544703225980855	0.555956313030591	0.567209400080326	0.952487027613277	0.972164567462936	0.991842107312596	0.919187104329217	0.937975604310228	0.957126217490094	0.451633416912295	0.725080791986066	0.00780840384173528	-0.339426272358218	0.155101468073497	0.164937862167255	0.145813647745079	1.01776172497925	1.03494442053681	1.00153731158183	0.955065548162637	0.971707691121872	0.939356315197517	0.00128631487310373	0.00227963797290517	0.0022114825377855
260	0.405785764645593	0.34	0.452158599013596	0.438824706070484	0.465492491956708	0.527906115494427	0.500433929963825	0.490355340475249	0.510512519452401	0.48	0.27	0.85	0.552403260082701	0.563757160470793	0.575111060858884	0.98098002830833	1.0011427433554	1.02130545840247	0.951295396496062	0.97095948018463	0.990413893248751	0.452158599013596	0.699406065508364	0.00114359407845519	-0.36253691460732	0.155101468073497	0.164937862167255	0.145813647745079	1.01776172497925	1.03494442053681	1.00153731158183	0.955065548162637	0.971707691121872	0.939356315197517	0.00128631487310373	0.00227963797290517	0.0022114825377855
260	0.405785764645593	0.34	0.452326194874518	0.439001546129188	0.465650843619849	0.527725163719825	0.500764433650773	0.49067552603513	0.510853341266417	0.51	0.28	0.9	0.533971623820537	0.544950753808191	0.555929883795846	0.927045753667738	0.94610698347841	0.965168213289083	0.897266394625513	0.915725941545461	0.934007779682106	0.452326194874518	0.724888917048878	0.00505451009670155	-0.337726677194978	0.155101468073497	0.164937862167255	0.145813647745079	1.01776172497925	1.03494442053681	1.00153731158183	0.955065548162637	0.971707691121872	0.939356315197517	0.00128631487310373	0.00227963797290517	0.0022114825377855
260	0.405785764645593	0.34	0.452349967794212	0.438907569340903	0.46579236624752	0.534520707959874	0.505166233142713	0.495126564107147	0.515205902178279	0.5	0.28	0.89	0.541563242454923	0.552544506863308	0.563525771271692	0.943305114200617	0.962432488558341	0.981559862916066	0.913064043891609	0.931507739572875	0.949962217937783	0.452349967794212	0.716318081012391	0.00647083916188408	-0.343518633758425	0.155101468073497	0.164937862167255	0.145813647745079	1.01776172497925	1.03494442053681	1.00153731158183	0.955065548162637	0.971707691121872	0.939356315197517	0.00128631487310373	0.00227963797290517	0.0022114825377855
260	0.405785764645593	0.34	0.452405648444157	0.439041817955475	0.465769478932838	0.521311874942255	0.497406219911924	0.487255288399614	0.507557151424235	0.5	0.28	0.9	0.53510625918151	0.54625406428097	0.55740186938043	0.934488876179461	0.953956971871701	0.973425067563941	0.903330908625177	0.921941020776648	0.940900303459383	0.452405648444157	0.716087552652873	0.000126776199503761	-0.346450408621756	0.155101468073497	0.164937862167255	0.145813647745079	1.01776172497925	1.03494442053681	1.00153731158183	0.955065548162637	0.971707691121872	0.939356315197517	0.00128631487310373	0.00227963797290517	0.0022114825377855
260	0.405785764645593	0.34	0.452561698856978	0.439131081814258	0.465992315899697	0.533319675940558	0.506546879995428	0.496455449004014	0.516638310986842	0.49	0.28	0.87	0.548935988508417	0.560094189426243	0.571252390344069	0.962895166195131	0.982467899541333	1.00204063288753	0.934229611669071	0.95327496985719	0.972393210743014	0.452561698856978	0.70520255767291	0.00314872224805723	-0.351325813937125	0.155101468073497	0.164937862167255	0.145813647745079	1.01776172497925	1.03494442053681	1.00153731158183	0.955065548162637	0.971707691121872	0.939356315197517	0.00128631487310373	0.00227963797290517	0.0022114825377855
260	0.405785764645593	0.34	0.452576086367077	0.439214920968646	0.465937251765507	0.524291866222551	0.502115115069458	0.49192910288355	0.512301127255367	0.5	0.28	0.89	0.540511323098239	0.551703291394946	0.562895259691653	0.944236215271731	0.963787816384078	0.983339417496425	0.914766772122335	0.933928716181192	0.952885859156299	0.452576086367077	0.721654303277653	0.000681478469353658	-0.342914823039085	0.155101468073497	0.164937862167255	0.145813647745079	1.01776172497925	1.03494442053681	1.00153731158183	0.955065548162637	0.971707691121872	0.939356315197517	0.00128631487310373	0.00227963797290517	0.0022114825377855
260	0.405785764645593	0.34	0.452720887428756	0.439310939793582	0.46613083506393	0.510342403547549	0.49050149923251	0.48026920716758	0.50073379129744	0.5	0.28	0.9	0.527830605720396	0.539076208890318	0.55032181206024	0.922231872859449	0.941880323632169	0.961528774404888	0.892034449767289	0.911204510417975	0.930174997198711	0.452720887428756	0.721875271840341	0.00314377383276178	-0.343685073536018	0.155101468073497	0.164937862167255	0.145813647745079	1.01776172497925	1.03494442053681	1.00153731158183	0.955065548162637	0.971707691121872	0.939356315197517	0.00128631487310373	0.00227963797290517	0.0022114825377855
260	0.405785764645593	0.34	0.453212386328831	0.439805331600592	0.466619441057071	0.520660635507223	0.496641252268804	0.486492699038379	0.506789805499229	0.5	0.28	0.88	0.537354960361648	0.548564533351422	0.559774106341197	0.94193467627563	0.961584044540892	0.981233412806154	0.913584080812985	0.932501755839394	0.951588079195211	0.453212386328831	0.711655517386799	0.00263307454296046	-0.347606814564412	0.155101468073497	0.164937862167255	0.145813647745079	1.01776172497925	1.03494442053681	1.00153731158183	0.955065548162637	0.971707691121872	0.939356315197517	0.00128631487310373	0.00227963797290517	0.0022114825377855
260	0.405785764645593	0.34	0.453420112452803	0.440085157227931	0.466755067677676	0.520780324928952	0.502202432315103	0.491942700332976	0.512462164297229	0.51	0.29	0.9	0.536307734107879	0.547492722945327	0.558677711782776	0.932169206666907	0.951610101340049	0.97105099601319	0.903318523037888	0.922250628692398	0.941298904318723	0.453420112452803	0.728054700459939	-0.00737789829332745	-0.346785365541901	0.155101468073497	0.164937862167255	0.145813647745079	1.01776172497925	1.03494442053681	1.00153731158183	0.955065548162637	0.971707691121872	0.939356315197517	0.00128631487310373	0.00227963797290517	0.0022114825377855
260	0.405785764645593	0.34	0.453503108374213	0.440161018248864	0.466845198499562	0.513534056248945	0.493806818538096	0.483571158662893	0.504042478413299	0.51	0.29	0.89	0.527733419319838	0.538903853470361	0.550074287620884	0.91788329005532	0.937311953228941	0.956740616402561	0.891928599152089	0.910790955969674	0.929733118974943	0.453503108374213	0.720800635947342	-0.000840305200805916	-0.342067215940689	0.155101468073497	0.164937862167255	0.145813647745079	1.01776172497925	1.03494442053681	1.00153731158183	0.955065548162637	0.971707691121872	0.939356315197517	0.00128631487310373	0.00227963797290517	0.0022114825377855
260	0.405785764645593	0.34	0.453730482123381	0.440343254521567	0.467117709725195	0.523673821764863	0.50126846573575	0.491087022473749	0.511449908997751	0.5	0.28	0.88	0.542619246727432	0.553869079894669	0.565118913061906	0.951379308102609	0.971103743900759	0.99082817969891	0.922668341996059	0.941736280563092	0.960880259141634	0.453730482123381	0.708497700190864	-0.00137126449652961	-0.353148966850564	0.155101468073497	0.164937862167255	0.145813647745079	1.01776172497925	1.03494442053681	1.00153731158183	0.955065548162637	0.971707691121872	0.939356315197517	0.00128631487310373	0.00227963797290517	0.0022114825377855
260	0.405785764645593	0.34	0.454230517117768	0.440864192335924	0.467596841899612	0.512866407792723	0.495601224242669	0.485314633753743	0.505887814731595	0.51	0.29	0.89	0.528617578671144	0.539822006023724	0.551026433376304	0.918285062692277	0.937748770841671	0.957212478991066	0.891465806131602	0.910476821317124	0.929116445714272	0.454230517117768	0.724745406890621	0.00554975039115155	-0.334839121776322	0.155101468073497	0.164937862167255	0.145813647745079	1.01776172497925	1.03494442053681	1.00153731158183	0.955065548162637	0.971707691121872	0.939356315197517	0.00128631487310373	0.00227963797290517	0.0022114825377855
260	0.405785764645593	0.34	0.454273036621101	0.440733499189992	0.467812574052211	0.517070831898639	0.496767840160057	0.486543451757518	0.506992228562595	0.51	0.29	0.89	0.52857631382529	0.539683994985954	0.550791676146619	0.916681225337493	0.935944674172965	0.955208123008437	0.891192968315442	0.909747855859044	0.928538483470957	0.454273036621101	0.721008978438344	0.00536906321673869	-0.335523024441604	0.155101468073497	0.164937862167255	0.145813647745079	1.01776172497925	1.03494442053681	1.00153731158183	0.955065548162637	0.971707691121872	0.939356315197517	0.00128631487310373	0.00227963797290517	0.0022114825377855
260	0.405785764645593	0.34	0.454410211437987	0.441074002672032	0.467746420203942	0.519112295740843	0.494430564691847	0.484295800308369	0.504565329075325	0.5	0.28	0.9	0.530530671301532	0.541632983872539	0.552735296443546	0.92500433704362	0.944361723590568	0.963719110137516	0.893030998623	0.911809608495219	0.930552374930157	0.454410211437987	0.727699300490096	0.0034000013188784	-0.339739874140341	0.155101468073497	0.164937862167255	0.145813647745079	1.01776172497925	1.03494442053681	1.00153731158183	0.955065548162637	0.971707691121872	0.939356315197517	0.00128631487310373	0.00227963797290517	0.0022114825377855
260	0.405785764645593	0.34	0.454495849456333	0.441092559164716	0.46789913974795	0.510970043185934	0.495757391419567	0.485428436592779	0.506086346246356	0.5	0.28	0.9	0.532860354201136	0.544198566206519	0.555536778211901	0.930295839506383	0.950090690770673	0.969885542034963	0.900996498296082	0.920212941689374	0.939626263992348	0.454495849456333	0.728391966062942	0.00443003177859345	-0.337328996039669	0.155101468073497	0.164937862167255	0.145813647745079	1.01776172497925	1.03494442053681	1.00153731158183	0.955065548162637	0.971707691121872	0.939356315197517	0.00128631487310373	0.00227963797290517	0.0022114825377855
260	0.405785764645593	0.34	0.454504791654032	0.441163191022889	0.467846392285174	0.522735927415925	0.497444633799781	0.487321846429778	0.507567421169785	0.5	0.28	0.88	0.537818471893791	0.548990189465098	0.560161907036404	0.94223087196406	0.961803158411348	0.981375444858636	0.913814251020632	0.932939063705636	0.951950268807875	0.454504791654032	0.718052357320261	-0.00300619460674539	-0.351398069696958	0.155101468073497	0.164937862167255	0.145813647745079	1.01776172497925	1.03494442053681	1.00153731158183	0.955065548162637	0.971707691121872	0.939356315197517	0.00128631487310373	0.00227963797290517	0.0022114825377855
260	0.405785764645593	0.34	0.454583076301579	0.441199732318802	0.467966420284356	0.514238728471527	0.490148840708367	0.480003323300136	0.500294358116598	0.49	0.28	0.87	0.533078688041744	0.544346024843291	0.555613361644838	0.937768451329602	0.957589451906102	0.977410452482603	0.908496787477635	0.927599363837726	0.946512968630167	0.454583076301579	0.708131221235799	-0.00847038468499786	-0.365495430418398	0.155101468073497	0.164937862167255	0.145813647745079	1.01776172497925	1.03494442053681	1.00153731158183	0.955065548162637	0.971707691121872	0.939356315197517	0.00128631487310373	0.00227963797290517	0.0022114825377855
260	0.405785764645593	0.34	0.454655127239399	0.441288185659119	0.468022068819679	0.515474383243032	0.500204318785373	0.489876242604166	0.51053239496658	0.5	0.28	0.88	0.540582693708497	0.551979815588063	0.563376937467629	0.947011056896922	0.966976920699752	0.986942784502581	0.91862503143741	0.937846726555944	0.957135340081852	0.454655127239399	0.715043608424933	-0.00480753546937324	-0.352068441032951	0.155101468073497	0.164937862167255	0.145813647745079	1.01776172497925	1.03494442053681	1.00153731158183	0.955065548162637	0.971707691121872	0.939356315197517	0.00128631487310373	0.00227963797290517	0.0022114825377855
260	0.405785764645593	0.34	0.454860359324214	0.441477471559222	0.468243247089206	0.51914593903946	0.504045870766911	0.493714709456725	0.514377032077098	0.51	0.29	0.9	0.538331507600272	0.549596291769847	0.560861075939422	0.935789450322702	0.955371187667115	0.974952925011528	0.907474516871571	0.926581197818381	0.945419038372918	0.454860359324214	0.727709841759955	0.00391474082912623	-0.333699172798479	0.155101468073497	0.164937862167255	0.145813647745079	1.01776172497925	1.03494442053681	1.00153731158183	0.955065548162637	0.971707691121872	0.939356315197517	0.00128631487310373	0.00227963797290517	0.0022114825377855
260	0.405785764645593	0.34	0.454929459783672	0.441574270533581	0.468284649033763	0.530772546757638	0.500976973312373	0.49094532234158	0.511008624283166	0.5	0.28	0.89	0.54010688618108	0.5511430719283	0.562179257675519	0.94429686095449	0.963591996463123	0.982887131971757	0.913719684906483	0.932338217030869	0.951045511237191	0.454929459783672	0.721963308553428	0.00592553943818574	-0.342256548318112	0.155101468073497	0.164937862167255	0.145813647745079	1.01776172497925	1.03494442053681	1.00153731158183	0.955065548162637	0.971707691121872	0.939356315197517	0.00128631487310373	0.00227963797290517	0.0022114825377855
260	0.405785764645593	0.34	0.455042947255199	0.441632113973971	0.468453780536427	0.516141136955259	0.496281690879462	0.486048277111045	0.506515104647878	0.51	0.29	0.89	0.527119034623478	0.538217165077869	0.54931529553226	0.913136570462224	0.932362035899843	0.951587501337463	0.887398190308518	0.906117493434859	0.924799009732312	0.455042947255199	0.725453464735854	0.00218861492707638	-0.337205734374617	0.155101468073497	0.164937862167255	0.145813647745079	1.01776172497925	1.03494442053681	1.00153731158183	0.955065548162637	0.971707691121872	0.939356315197517	0.00128631487310373	0.00227963797290517	0.0022114825377855
260	0.405785764645593	0.34	0.455165731232616	0.44168265594274	0.468648806522493	0.516599578223101	0.498604745214917	0.488332862212473	0.508876628217362	0.5	0.28	0.88	0.53907222157045	0.550411386345788	0.561750551121126	0.944584868066373	0.964453826314847	0.984322784563322	0.915235611198478	0.934702667040694	0.953827318911064	0.455165731232616	0.710222641895043	-0.00201803401505122	-0.351816303057087	0.155101468073497	0.164937862167255	0.145813647745079	1.01776172497925	1.03494442053681	1.00153731158183	0.955065548162637	0.971707691121872	0.939356315197517	0.00128631487310373	0.00227963797290517	0.0022114825377855
260	0.405785764645593	0.34	0.455179176189905	0.441722083745481	0.468636268634329	0.516449574420778	0.497353148394515	0.487103972125283	0.507602324663747	0.5	0.28	0.88	0.537424868409515	0.548732848888027	0.560040829366538	0.941366612164946	0.961173948779246	0.980981285393546	0.912904566485873	0.931766274453185	0.951350322611014	0.455179176189905	0.713256750183372	0.00517675857558859	-0.345634492242262	0.155101468073497	0.164937862167255	0.145813647745079	1.01776172497925	1.03494442053681	1.00153731158183	0.955065548162637	0.971707691121872	0.939356315197517	0.00128631487310373	0.00227963797290517	0.0022114825377855
260	0.405785764645593	0.34	0.455625782483873	0.442124499930656	0.469127065037089	0.520000232620873	0.496741630696189	0.486577588226729	0.506905673165648	0.5	0.28	0.88	0.534920055314611	0.546093915951714	0.557267776588818	0.934795783191735	0.95432258481706	0.973849386442386	0.904884263232021	0.923811269130427	0.942733578491303	0.455625782483873	0.712560590737965	-0.00139465985007946	-0.35245997913469	0.155101468073497	0.164937862167255	0.145813647745079	1.01776172497925	1.03494442053681	1.00153731158183	0.955065548162637	0.971707691121872	0.939356315197517	0.00128631487310373	0.00227963797290517	0.0022114825377855
260	0.405785764645593	0.34	0.455704008299483	0.442317139686059	0.469090876912906	0.519548780818389	0.495919140264907	0.48576274666388	0.506075533865934	0.51	0.29	0.88	0.52782451078692	0.538860337475233	0.549896164163546	0.915484323737239	0.934625394540428	0.953766465343618	0.888471098875242	0.907351983600772	0.925653754454933	0.455704008299483	0.726684469316618	0.00484252499820569	-0.336150630984994	0.155101468073497	0.164937862167255	0.145813647745079	1.01776172497925	1.03494442053681	1.00153731158183	0.955065548162637	0.971707691121872	0.939356315197517	0.00128631487310373	0.00227963797290517	0.0022114825377855
260	0.405785764645593	0.34	0.455717254117373	0.442247210804629	0.469187297430116	0.52811262608528	0.507721246727567	0.497500128566726	0.517942364888408	0.49	0.28	0.88	0.550820595429459	0.562137180226189	0.573453765022918	0.967037759494502	0.986905507537631	1.00677325558076	0.936935661886684	0.955893192581901	0.975165738072015	0.455717254117373	0.713777125829679	-0.0027762300901546	-0.352823114529563	0.155101468073497	0.164937862167255	0.145813647745079	1.01776172497925	1.03494442053681	1.00153731158183	0.955065548162637	0.971707691121872	0.939356315197517	0.00128631487310373	0.00227963797290517	0.0022114825377855
260	0.405785764645593	0.34	0.455749442709172	0.442346766485429	0.469152118932915	0.517783667970925	0.495944290834847	0.485751412349223	0.506137169320472	0.5	0.28	0.88	0.530983912824054	0.542125938073269	0.553267963322484	0.924513318898327	0.94391306057339	0.963312802248454	0.897445434476686	0.916070476363803	0.935151440905145	0.455749442709172	0.717884115928327	0.00135466650625562	-0.3442126988434	0.155101468073497	0.164937862167255	0.145813647745079	1.01776172497925	1.03494442053681	1.00153731158183	0.955065548162637	0.971707691121872	0.939356315197517	0.00128631487310373	0.00227963797290517	0.0022114825377855
260	0.405785764645593	0.34	0.455984952632851	0.442473028009396	0.469496877256305	0.514930479038081	0.501244539414308	0.490883710166222	0.511605368662393	0.5	0.28	0.88	0.542557561776193	0.554009044354251	0.565460526932308	0.951457580799131	0.971539505147605	0.991621429496079	0.922505742535111	0.941792252491466	0.961227452345825	0.455984952632851	0.716900209981639	-0.00196069994773798	-0.349530091678024	0.155101468073497	0.164937862167255	0.145813647745079	1.01776172497925	1.03494442053681	1.00153731158183	0.955065548162637	0.971707691121872	0.939356315197517	0.00128631487310373	0.00227963797290517	0.0022114825377855
260	0.405785764645593	0.34	0.455994411542262	0.44244873854882	0.469540084535704	0.503069056112934	0.488184575752627	0.477851361368343	0.498517790136911	0.5	0.29	0.91	0.522297073869778	0.53359139690179	0.544885719933802	0.909331021550116	0.928994693460668	0.94865836537122	0.879724563149967	0.898928100462457	0.917762589320609	0.455994411542262	0.726160513780698	0.00276049763316545	-0.336407961717995	0.155101468073497	0.164937862167255	0.145813647745079	1.01776172497925	1.03494442053681	1.00153731158183	0.955065548162637	0.971707691121872	0.939356315197517	0.00128631487310373	0.00227963797290517	0.0022114825377855
260	0.405785764645593	0.34	0.45614773745616	0.442603547213675	0.469691927698646	0.528014556388411	0.510537149025148	0.50025732047493	0.520816977575367	0.5	0.28	0.87	0.55214178288582	0.563487789493159	0.574833796100498	0.967378745742536	0.987257490625105	1.00713623550767	0.93896266840311	0.958329059872521	0.977706092383847	0.45614773745616	0.707734130767252	0.00224449448910325	-0.349174694311066	0.155101468073497	0.164937862167255	0.145813647745079	1.01776172497925	1.03494442053681	1.00153731158183	0.955065548162637	0.971707691121872	0.939356315197517	0.00128631487310373	0.00227963797290517	0.0022114825377855
260	0.405785764645593	0.34	0.456160383828861	0.44273581513365	0.469584952524071	0.521334216732422	0.495739029010498	0.485622573952062	0.505855484068933	0.51	0.28	0.89	0.528052220836244	0.5390525672928	0.550052913749356	0.916301407110822	0.935389733111773	0.954478059112725	0.887528612309647	0.906199289721326	0.924521896015893	0.456160383828861	0.72380017526331	-0.00647586956508035	-0.34963270982777	0.155101468073497	0.164937862167255	0.145813647745079	1.01776172497925	1.03494442053681	1.00153731158183	0.955065548162637	0.971707691121872	0.939356315197517	0.00128631487310373	0.00227963797290517	0.0022114825377855
260	0.405785764645593	0.34	0.456165791182892	0.442594135150019	0.469737447215764	0.507370058918311	0.490064442132176	0.479780293500325	0.500348590764028	0.5	0.28	0.87	0.526784017987742	0.538075697140184	0.549367376292625	0.919827284431728	0.939543893548192	0.959260502664656	0.892726417498162	0.91176094351495	0.930826922652341	0.456165791182892	0.711951269598464	0.00144119006782786	-0.347202834264007	0.155101468073497	0.164937862167255	0.145813647745079	1.01776172497925	1.03494442053681	1.00153731158183	0.955065548162637	0.971707691121872	0.939356315197517	0.00128631487310373	0.00227963797290517	0.0022114825377855
260	0.405785764645593	0.34	0.456233482420282	0.442738548123374	0.46972841671719	0.518346117465262	0.500859008313679	0.490576708454367	0.511141308172991	0.49	0.28	0.88	0.542826982765291	0.55420442835602	0.565581873946748	0.952627617462331	0.972594327353371	0.992561037244411	0.922991412993458	0.943234300194309	0.961683450396479	0.456233482420282	0.714015644728051	0.00215857330403274	-0.347904317635876	0.155101468073497	0.164937862167255	0.145813647745079	1.01776172497925	1.03494442053681	1.00153731158183	0.955065548162637	0.971707691121872	0.939356315197517	0.00128631487310373	0.00227963797290517	0.0022114825377855
260	0.405785764645593	0.34	0.456664855965197	0.443018677051281	0.470311034879114	0.518460423497128	0.500334104364571	0.49006493154228	0.510603277186861	0.51	0.28	0.9	0.533410983171349	0.544588460315563	0.555765937459776	0.926187972406429	0.945595980901622	0.965003989396814	0.89740852722747	0.916159950046844	0.935074094473005	0.456664855965197	0.724181774766398	-0.00337894521427529	-0.343699679974588	0.155101468073497	0.164937862167255	0.145813647745079	1.01776172497925	1.03494442053681	1.00153731158183	0.955065548162637	0.971707691121872	0.939356315197517	0.00128631487310373	0.00227963797290517	0.0022114825377855
260	0.405785764645593	0.34	0.456720668441691	0.443296359347727	0.470144977535655	0.534930141893208	0.505022913051305	0.494994347626509	0.515051478476102	0.5	0.28	0.89	0.541651034619202	0.552624862631853	0.563598690644504	0.943719155462972	0.962838867311349	0.981958579159726	0.915224214988508	0.933726114437153	0.952257705946064	0.456720668441691	0.71489541748656	-0.00952537032157986	-0.35703308823519	0.155101468073497	0.164937862167255	0.145813647745079	1.01776172497925	1.03494442053681	1.00153731158183	0.955065548162637	0.971707691121872	0.939356315197517	0.00128631487310373	0.00227963797290517	0.0022114825377855
260	0.405785764645593	0.34	0.457076717095896	0.443644382813617	0.470509051378175	0.528483380452991	0.502390147231825	0.492283872112725	0.512496422350925	0.51	0.28	0.9	0.537347249835571	0.548378647468046	0.559410045100522	0.934722499345363	0.953911758375636	0.973101017405909	0.905785504787674	0.924103476468552	0.942853795992973	0.457076717095896	0.723793433489916	-0.000492553093213698	-0.342986104494141	0.155101468073497	0.164937862167255	0.145813647745079	1.01776172497925	1.03494442053681	1.00153731158183	0.955065548162637	0.971707691121872	0.939356315197517	0.00128631487310373	0.00227963797290517	0.0022114825377855
260	0.405785764645593	0.34	0.457312009867038	0.443851059065151	0.470772960668925	0.516339646656167	0.494397216213344	0.484206711542376	0.504587720884312	0.5	0.29	0.9	0.52918517958473	0.540322290896524	0.551459402208318	0.92125792518363	0.940646510607912	0.960035096032194	0.892550381577167	0.911569371252038	0.930161227241465	0.457312009867038	0.723655405631737	0.000920830432826683	-0.340099165637486	0.155101468073497	0.164937862167255	0.145813647745079	1.01776172497925	1.03494442053681	1.00153731158183	0.955065548162637	0.971707691121872	0.939356315197517	0.00128631487310373	0.00227963797290517	0.0022114825377855
260	0.405785764645593	0.34	0.45735851818194	0.443880239968659	0.470836796395221	0.512404002143998	0.494827832349982	0.484547785434973	0.505107879264992	0.51	0.29	0.9	0.526308638845741	0.537474673779225	0.548640708712708	0.912638056789848	0.932000361854973	0.951362666920098	0.885146663779032	0.904015663568407	0.922886122451154	0.45735851818194	0.730398166266542	-0.000582951283658359	-0.339269524101682	0.155101468073497	0.164937862167255	0.145813647745079	1.01776172497925	1.03494442053681	1.00153731158183	0.955065548162637	0.971707691121872	0.939356315197517	0.00128631487310373	0.00227963797290517	0.0022114825377855
260	0.405785764645593	0.34	0.457422187600536	0.443861149302892	0.47098322589818	0.522390996715717	0.503419563135486	0.493168104418576	0.513671021852396	0.51	0.29	0.9	0.536051602762401	0.547194478440323	0.558337354118244	0.929954196603837	0.949285104198401	0.968616011792965	0.901109459478903	0.919402844933899	0.93841014822333	0.457422187600536	0.724043357577606	-0.000180875561212079	-0.34259831888016	0.155101468073497	0.164937862167255	0.145813647745079	1.01776172497925	1.03494442053681	1.00153731158183	0.955065548162637	0.971707691121872	0.939356315197517	0.00128631487310373	0.00227963797290517	0.0022114825377855
260	0.405785764645593	0.34	0.457480678030076	0.443972893276846	0.470988462783307	0.527552607712182	0.507054952712013	0.496835772967263	0.517274132456764	0.51	0.29	0.89	0.539534090780633	0.550631512005314	0.561728933229996	0.935436680818356	0.954677234943563	0.97391778906877	0.908653777396962	0.927470705271428	0.946014752455995	0.457480678030076	0.724872105670796	0.00183827513819704	-0.336425320883543	0.155101468073497	0.164937862167255	0.145813647745079	1.01776172497925	1.03494442053681	1.00153731158183	0.955065548162637	0.971707691121872	0.939356315197517	0.00128631487310373	0.00227963797290517	0.0022114825377855
260	0.405785764645593	0.34	0.45753724842169	0.443918429743118	0.471156067100263	0.513427278650076	0.493840427770147	0.48360188338946	0.504078972150835	0.51	0.28	0.88	0.527911746147363	0.539088393773574	0.550265041399786	0.91835544874982	0.937798348668593	0.957241248587366	0.891816572904464	0.91059094205366	0.929594026516134	0.45753724842169	0.715007148088271	-0.0065758290158028	-0.353110555558941	0.155101468073497	0.164937862167255	0.145813647745079	1.01776172497925	1.03494442053681	1.00153731158183	0.955065548162637	0.971707691121872	0.939356315197517	0.00128631487310373	0.00227963797290517	0.0022114825377855
260	0.405785764645593	0.34	0.457613090323872	0.444044674894427	0.471181505753317	0.51462893936652	0.498261161375027	0.487955780653101	0.508566542096954	0.5	0.28	0.88	0.537149091295844	0.548493410002001	0.559837728708159	0.93950159235875	0.959343393566955	0.97918519477516	0.910097840270395	0.92934204638969	0.948596761420165	0.457613090323872	0.715763151440218	0.00325583057242662	-0.346463326638726	0.155101468073497	0.164937862167255	0.145813647745079	1.01776172497925	1.03494442053681	1.00153731158183	0.955065548162637	0.971707691121872	0.939356315197517	0.00128631487310373	0.00227963797290517	0.0022114825377855
260	0.405785764645593	0.34	0.458064657545435	0.444501637207208	0.471627677883662	0.520316264111716	0.500116118458487	0.489889505592111	0.510342731324863	0.5	0.28	0.89	0.537995390342647	0.549226230191481	0.560457070040314	0.939530068252579	0.95914308338081	0.97875609850904	0.910170805619175	0.929128777579566	0.948226972750891	0.458064657545435	0.713648567491986	0.00370766668768094	-0.346660799378195	0.155101468073497	0.164937862167255	0.145813647745079	1.01776172497925	1.03494442053681	1.00153731158183	0.955065548162637	0.971707691121872	0.939356315197517	0.00128631487310373	0.00227963797290517	0.0022114825377855
260	0.405785764645593	0.34	0.45813497757848	0.444602524404836	0.471667430752125	0.521804226772066	0.497902563913036	0.48775152247329	0.508053605352782	0.5	0.28	0.88	0.537057941879488	0.548235144148214	0.559412346416941	0.939494084300374	0.959046751883593	0.978599419466812	0.910875745440138	0.929601901601587	0.948749067532071	0.45813497757848	0.714985902453475	0.00532064219813038	-0.344497820735543	0.155101468073497	0.164937862167255	0.145813647745079	1.01776172497925	1.03494442053681	1.00153731158183	0.955065548162637	0.971707691121872	0.939356315197517	0.00128631487310373	0.00227963797290517	0.0022114825377855
260	0.405785764645593	0.34	0.458563909923143	0.445046457640985	0.472081362205301	0.526579723539237	0.503160470551806	0.492999971404355	0.513320969699257	0.5	0.28	0.88	0.542660995195334	0.553844984848175	0.565028974501016	0.949095840323952	0.96865626230327	0.988216684282588	0.919562212653455	0.938533612521589	0.957522966146238	0.458563909923143	0.715273499203952	0.0031102772087432	-0.344602273077375	0.155101468073497	0.164937862167255	0.145813647745079	1.01776172497925	1.03494442053681	1.00153731158183	0.955065548162637	0.971707691121872	0.939356315197517	0.00128631487310373	0.00227963797290517	0.0022114825377855
260	0.405785764645593	0.34	0.459308302059474	0.445579924856484	0.473036679262465	0.507913264150337	0.492290666163907	0.481971019643651	0.502610312684162	0.5	0.28	0.89	0.528449776808193	0.539764595911633	0.551079415015073	0.921901358750999	0.941640504386535	0.961379650022071	0.894731892275373	0.91369039876463	0.932913437139124	0.459308302059474	0.717128068754275	-0.00310293220559799	-0.34701927701231	0.155101468073497	0.164937862167255	0.145813647745079	1.01776172497925	1.03494442053681	1.00153731158183	0.955065548162637	0.971707691121872	0.939356315197517	0.00128631487310373	0.00227963797290517	0.0022114825377855
260	0.405785764645593	0.34	0.459521182479553	0.445887021849003	0.473155343110102	0.530346837041878	0.507541967764431	0.497370168963429	0.517713766565433	0.5	0.28	0.87	0.547507540409459	0.55870470680704	0.56990187320462	0.957613318686524	0.977197625536168	0.996781932385812	0.927396099223185	0.94628951261752	0.965113002252356	0.459521182479553	0.706901995862719	0.00553615860793265	-0.348105040657388	0.155101468073497	0.164937862167255	0.145813647745079	1.01776172497925	1.03494442053681	1.00153731158183	0.955065548162637	0.971707691121872	0.939356315197517	0.00128631487310373	0.00227963797290517	0.0022114825377855
260	0.405785764645593	0.34	0.459684968022146	0.44599685201511	0.473373084029183	0.51263372965555	0.49523409753898	0.484950339440966	0.505517855636993	0.5	0.28	0.9	0.532311828843281	0.543599925036482	0.554888021229684	0.929311398716649	0.949018186906849	0.968724975097049	0.897840064003868	0.917040152593109	0.935939454237366	0.459684968022146	0.715115995935237	-0.00462143724732136	-0.353694766159864	0.155101468073497	0.164937862167255	0.145813647745079	1.01776172497925	1.03494442053681	1.00153731158183	0.955065548162637	0.971707691121872	0.939356315197517	0.00128631487310373	0.00227963797290517	0.0022114825377855
260	0.405785764645593	0.34	0.459815795694339	0.446136809008559	0.473494782380119	0.521986326439418	0.498178697048582	0.488025731398973	0.508331662698192	0.5	0.29	0.89	0.536068210522713	0.547220659619368	0.558373108716023	0.936299855395071	0.955778787873304	0.975257720351537	0.908724934226712	0.927572354866789	0.946504144730869	0.459815795694339	0.710959073867171	-0.00346282220929336	-0.351324231158139	0.155101468073497	0.164937862167255	0.145813647745079	1.01776172497925	1.03494442053681	1.00153731158183	0.955065548162637	0.971707691121872	0.939356315197517	0.00128631487310373	0.00227963797290517	0.0022114825377855
260	0.405785764645593	0.34	0.459989995944817	0.446389115439384	0.473590876450249	0.519730925718646	0.499303399061206	0.489081426242606	0.509525371879806	0.5	0.28	0.89	0.536570158806311	0.5477846627402	0.55899916667409	0.936433705465858	0.956005497339517	0.975577289213177	0.907035782397216	0.926041003750489	0.944757430331251	0.459989995944817	0.717334454864817	-0.00291349735541138	-0.347883257650993	0.155101468073497	0.164937862167255	0.145813647745079	1.01776172497925	1.03494442053681	1.00153731158183	0.955065548162637	0.971707691121872	0.939356315197517	0.00128631487310373	0.00227963797290517	0.0022114825377855
260	0.405785764645593	0.34	0.46029305182393	0.446738009131219	0.473848094516641	0.522802078825858	0.501062838225372	0.490867773657811	0.511257902792933	0.49	0.28	0.88	0.544851263004091	0.556167536151646	0.5674838092992	0.958140149624542	0.978040214803814	0.997940279983086	0.927571851437609	0.946610672042529	0.965850308960714	0.46029305182393	0.716127994909832	0.00160482554268991	-0.350279794779058	0.155101468073497	0.164937862167255	0.145813647745079	1.01776172497925	1.03494442053681	1.00153731158183	0.955065548162637	0.971707691121872	0.939356315197517	0.00128631487310373	0.00227963797290517	0.0022114825377855
260	0.405785764645593	0.34	0.460357780391093	0.446717489928688	0.473998070853499	0.512788489672071	0.488752594845331	0.478606570972327	0.498898618718335	0.5	0.28	0.89	0.525622696118013	0.536765419069292	0.547908142020571	0.917943552008222	0.937403120174669	0.956862688341117	0.888766005825751	0.907434726457159	0.926430707712666	0.460357780391093	0.715701712604006	-0.00119960086395849	-0.349916753675929	0.155101468073497	0.164937862167255	0.145813647745079	1.01776172497925	1.03494442053681	1.00153731158183	0.955065548162637	0.971707691121872	0.939356315197517	0.00128631487310373	0.00227963797290517	0.0022114825377855
260	0.405785764645593	0.34	0.460504849828893	0.446873625097143	0.474136074560643	0.515272456434621	0.491347040501969	0.481197744998612	0.501496336005325	0.49	0.28	0.87	0.532277669790182	0.543504329550514	0.554730989310846	0.933917800375363	0.953615747488314	0.973313694601266	0.905000031524469	0.923996696017764	0.94320032581156	0.460504849828893	0.712555959354525	0.00232334686389592	-0.350884482662853	0.155101468073497	0.164937862167255	0.145813647745079	1.01776172497925	1.03494442053681	1.00153731158183	0.955065548162637	0.971707691121872	0.939356315197517	0.00128631487310373	0.00227963797290517	0.0022114825377855
260	0.405785764645593	0.34	0.460688235491915	0.446970041824655	0.474406429159174	0.523012220299123	0.496878448798001	0.486772780562678	0.506984117033324	0.49	0.27	0.87	0.541108890201339	0.552342605688137	0.563576321174935	0.952486738932225	0.972260882776233	0.99203502662024	0.922142947049414	0.941357392955365	0.960630525956339	0.460688235491915	0.704347573518914	-0.00218278282167017	-0.360375799508715	0.155101468073497	0.164937862167255	0.145813647745079	1.01776172497925	1.03494442053681	1.00153731158183	0.955065548162637	0.971707691121872	0.939356315197517	0.00128631487310373	0.00227963797290517	0.0022114825377855
260	0.405785764645593	0.34	0.460866030970649	0.447148137044871	0.474583924896427	0.525230123364451	0.511508981703879	0.501151904901185	0.521866058506572	0.49	0.28	0.88	0.554591237305601	0.566052720306464	0.577514203307327	0.973345064695948	0.99346074118443	1.01357641767291	0.945772063737821	0.965441553477799	0.984969249549119	0.460866030970649	0.709720709824184	-0.00450005399939778	-0.353926256666792	0.155101468073497	0.164937862167255	0.145813647745079	1.01776172497925	1.03494442053681	1.00153731158183	0.955065548162637	0.971707691121872	0.939356315197517	0.00128631487310373	0.00227963797290517	0.0022114825377855
260	0.405785764645593	0.34	0.461010246560925	0.447475955281486	0.474544537840364	0.520064043803216	0.50036360131935	0.490126756797805	0.510600445840896	0.5	0.28	0.88	0.538345209479852	0.549589150219528	0.560833090959204	0.940241964812442	0.959879967987993	0.979517971163543	0.911806334851851	0.930959723390635	0.950077508513613	0.461010246560925	0.713167005710606	-0.00664648749562807	-0.355260699052106	0.155101468073497	0.164937862167255	0.145813647745079	1.01776172497925	1.03494442053681	1.00153731158183	0.955065548162637	0.971707691121872	0.939356315197517	0.00128631487310373	0.00227963797290517	0.0022114825377855
260	0.405785764645593	0.34	0.461340583731342	0.447580190891749	0.475100976570935	0.515259734847268	0.493179712653243	0.482992301919551	0.503367123386936	0.49	0.28	0.89	0.536050805428315	0.547357341179137	0.558663876929958	0.942596366405315	0.96247787652979	0.982359386654266	0.910584727636152	0.929843925875002	0.94870897548041	0.461340583731342	0.70814409249873	-0.000231179257920012	-0.353834524216229	0.155101468073497	0.164937862167255	0.145813647745079	1.01776172497925	1.03494442053681	1.00153731158183	0.955065548162637	0.971707691121872	0.939356315197517	0.00128631487310373	0.00227963797290517	0.0022114825377855
260	0.405785764645593	0.34	0.461621641861754	0.44800353535387	0.475239748369638	0.508212095165887	0.493877387371128	0.483530666496545	0.504224108245711	0.5	0.29	0.89	0.53121364767941	0.542580701970159	0.553947756260907	0.927914787713021	0.947770561026073	0.967626334339126	0.900313550368901	0.919942059965252	0.938789095930016	0.461621641861754	0.719780667262371	-0.00575600111249379	-0.34834371324745	0.155101468073497	0.164937862167255	0.145813647745079	1.01776172497925	1.03494442053681	1.00153731158183	0.955065548162637	0.971707691121872	0.939356315197517	0.00128631487310373	0.00227963797290517	0.0022114825377855
260	0.405785764645593	0.34	0.461682158031528	0.448129541069176	0.475234774993881	0.515542510990955	0.495639277421667	0.485406854574809	0.505871700268526	0.49	0.28	0.87	0.537398611052247	0.548727025090442	0.560055439128637	0.94343630437177	0.96332403175845	0.98321175914513	0.914050980687353	0.933283689236314	0.952519095908797	0.461682158031528	0.713327020093372	-0.0059900840347087	-0.35655979353714	0.155101468073497	0.164937862167255	0.145813647745079	1.01776172497925	1.03494442053681	1.00153731158183	0.955065548162637	0.971707691121872	0.939356315197517	0.00128631487310373	0.00227963797290517	0.0022114825377855
260	0.405785764645593	0.34	0.461751768274723	0.448013492034557	0.475490044514889	0.508402681679539	0.498027562951735	0.487597873358401	0.508457252545068	0.49	0.28	0.86	0.541771004469835	0.553359454124814	0.564947903779793	0.953357546353069	0.973749807729106	0.994142069105143	0.925462080517359	0.947526858166385	0.967532158393909	0.461751768274723	0.703562311409834	-0.00440740379002019	-0.358790868203712	0.155101468073497	0.164937862167255	0.145813647745079	1.01776172497925	1.03494442053681	1.00153731158183	0.955065548162637	0.971707691121872	0.939356315197517	0.00128631487310373	0.00227963797290517	0.0022114825377855
260	0.405785764645593	0.34	0.462435810802765	0.448782633037808	0.476088988567722	0.519840955537951	0.500315595026072	0.490075157348205	0.510556032703939	0.49	0.28	0.87	0.54405788594184	0.555426327681034	0.566794769420227	0.956844610893746	0.976838498480865	0.996832386067985	0.927414276623074	0.946680406334238	0.965737851752783	0.462435810802765	0.708827878877823	0.000473369231646339	-0.352548125349572	0.155101468073497	0.164937862167255	0.145813647745079	1.01776172497925	1.03494442053681	1.00153731158183	0.955065548162637	0.971707691121872	0.939356315197517	0.00128631487310373	0.00227963797290517	0.0022114825377855
260	0.405785764645593	0.34	0.462722489459116	0.449074953231397	0.476370025686835	0.518502178436409	0.495008367440495	0.484849352977134	0.505167381903855	0.5	0.28	0.89	0.529616187435284	0.540713198239047	0.551810209042811	0.92170426073825	0.941016665422891	0.960329070107533	0.893913610134678	0.912792298339219	0.93130922292123	0.462722489459116	0.717013483206804	-0.000133036777994043	-0.344777381985188	0.155101468073497	0.164937862167255	0.145813647745079	1.01776172497925	1.03494442053681	1.00153731158183	0.955065548162637	0.971707691121872	0.939356315197517	0.00128631487310373	0.00227963797290517	0.0022114825377855
260	0.405785764645593	0.34	0.463041728477774	0.449297028776179	0.476786428179369	0.513653700688067	0.494284751451147	0.484041638121341	0.504527864780953	0.5	0.28	0.87	0.531601102523414	0.542850651964101	0.554100201404788	0.928394854775567	0.948041209475927	0.967687564176286	0.90306310377633	0.922369230430775	0.941450086721983	0.463041728477774	0.711151633867146	0.00138386785339033	-0.348952900305142	0.155101468073497	0.164937862167255	0.145813647745079	1.01776172497925	1.03494442053681	1.00153731158183	0.955065548162637	0.971707691121872	0.939356315197517	0.00128631487310373	0.00227963797290517	0.0022114825377855
260	0.405785764645593	0.34	0.463486377644246	0.449586571563417	0.477386183725075	0.517892551266461	0.499668595509614	0.489401412319434	0.509935778699794	0.49	0.28	0.88	0.542414672110345	0.55379402383147	0.565173375552595	0.952924596959659	0.972916062364396	0.992907527769133	0.924405879653933	0.943915322058593	0.963139490774548	0.463486377644246	0.710041250506056	0.000360302750852378	-0.349843393539375	0.155101468073497	0.164937862167255	0.145813647745079	1.01776172497925	1.03494442053681	1.00153731158183	0.955065548162637	0.971707691121872	0.939356315197517	0.00128631487310373	0.00227963797290517	0.0022114825377855
260	0.405785764645593	0.34	0.463707654416181	0.450088170337909	0.477327138494452	0.516149962565269	0.49776696390119	0.487503104908112	0.508030822894267	0.5	0.28	0.88	0.533943618243042	0.545185232814774	0.556426847386507	0.93084177472511	0.950439657537456	0.970037540349802	0.902332778950359	0.92131481049928	0.940329594842486	0.463707654416181	0.71664637007239	0.00491889366280468	-0.340485923280256	0.155101468073497	0.164937862167255	0.145813647745079	1.01776172497925	1.03494442053681	1.00153731158183	0.955065548162637	0.971707691121872	0.939356315197517	0.00128631487310373	0.00227963797290517	0.0022114825377855
260	0.405785764645593	0.34	0.463877245357594	0.450140712013959	0.477613778701229	0.515561038815921	0.505237824395826	0.494807627394849	0.515668021396804	0.49	0.28	0.87	0.549782426081059	0.561371453198308	0.572960480315558	0.96745604056708	0.987849333908227	1.00824262724937	0.93932187775863	0.95926624024062	0.979148432783405	0.463877245357594	0.701897453343405	-0.00221423124196869	-0.355196358746935	0.155101468073497	0.164937862167255	0.145813647745079	1.01776172497925	1.03494442053681	1.00153731158183	0.955065548162637	0.971707691121872	0.939356315197517	0.00128631487310373	0.00227963797290517	0.0022114825377855
260	0.405785764645593	0.34	0.464094220219185	0.450475451974043	0.477712988464327	0.514180247628439	0.497916107696235	0.487608610306373	0.508223605086097	0.49	0.28	0.87	0.539407105104057	0.550809564392952	0.562212023681846	0.946470481666398	0.966477802729141	0.986485123791884	0.91846595072112	0.938134762920072	0.95736542784793	0.464094220219185	0.714442446301278	-0.00208791938372583	-0.351231982858557	0.155101468073497	0.164937862167255	0.145813647745079	1.01776172497925	1.03494442053681	1.00153731158183	0.955065548162637	0.971707691121872	0.939356315197517	0.00128631487310373	0.00227963797290517	0.0022114825377855
260	0.405785764645593	0.34	0.464159052886871	0.450422322314166	0.477895783459577	0.522050344801579	0.495676083110145	0.485575417005704	0.505776749214586	0.51	0.29	0.9	0.527063143524925	0.538026813929681	0.548990484334437	0.913545672148833	0.932548734252828	0.951551796356823	0.885499208383151	0.903998141224657	0.92240475818904	0.464159052886871	0.721003117422905	-0.00214688675038952	-0.345476377409092	0.155101468073497	0.164937862167255	0.145813647745079	1.01776172497925	1.03494442053681	1.00153731158183	0.955065548162637	0.971707691121872	0.939356315197517	0.00128631487310373	0.00227963797290517	0.0022114825377855
260	0.405785764645593	0.34	0.464366266681493	0.450701123692463	0.478031409670522	0.51241499083974	0.492886503126802	0.482647012499771	0.503125993753834	0.5	0.28	0.9	0.527865172805813	0.539063979281973	0.550262785758132	0.919391562188571	0.938896709925513	0.958401857662455	0.889996709087973	0.908927118682141	0.927597465488612	0.464366266681493	0.717967495269538	-0.00230962899581318	-0.346734583759272	0.155101468073497	0.164937862167255	0.145813647745079	1.01776172497925	1.03494442053681	1.00153731158183	0.955065548162637	0.971707691121872	0.939356315197517	0.00128631487310373	0.00227963797290517	0.0022114825377855
260	0.405785764645593	0.34	0.465435894916534	0.451691245066945	0.479180544766122	0.521089723134399	0.500243629849282	0.490030248238778	0.510457011459786	0.5	0.28	0.88	0.540819675551395	0.552091628147643	0.563363580743891	0.947502700005506	0.967250882259397	0.986999064513288	0.919742271134442	0.938770501481759	0.95826371705017	0.465435894916534	0.707030766359055	-0.000139834126138614	-0.350417929728082	0.155101468073497	0.164937862167255	0.145813647745079	1.01776172497925	1.03494442053681	1.00153731158183	0.955065548162637	0.971707691121872	0.939356315197517	0.00128631487310373	0.00227963797290517	0.0022114825377855
260	0.405785764645593	0.34	0.465683315171646	0.451992640439503	0.479373989903788	0.525425646371702	0.500685227028349	0.490551284330683	0.510819169726015	0.49	0.28	0.86	0.545374635958518	0.556641134459495	0.567907632960473	0.960071207950263	0.979904621739653	0.999738035529043	0.930747852975708	0.950318859869993	0.969197899096797	0.465683315171646	0.705442821555665	0.00282963573217804	-0.352475654522632	0.155101468073497	0.164937862167255	0.145813647745079	1.01776172497925	1.03494442053681	1.00153731158183	0.955065548162637	0.971707691121872	0.939356315197517	0.00128631487310373	0.00227963797290517	0.0022114825377855
260	0.405785764645593	0.34	0.466292094706414	0.452562313443054	0.480021875969773	0.517534174357251	0.503533500372938	0.493179473223664	0.513887527522211	0.49	0.28	0.88	0.545426121929033	0.556877038240416	0.568327954551799	0.956867212555617	0.976956104399169	0.997044996242722	0.928013640648914	0.947661136836784	0.967238494434435	0.466292094706414	0.711556438445894	-0.00308943576293699	-0.352691646406661	0.155101468073497	0.164937862167255	0.145813647745079	1.01776172497925	1.03494442053681	1.00153731158183	0.955065548162637	0.971707691121872	0.939356315197517	0.00128631487310373	0.00227963797290517	0.0022114825377855
260	0.405785764645593	0.34	0.466448614915346	0.452666232122127	0.480230997708564	0.513177420612922	0.492745797153701	0.482524837279156	0.502966757028246	0.5	0.28	0.87	0.527447938144894	0.538620470199595	0.549793002254296	0.918346685297338	0.937799330832174	0.95725197636701	0.891356070263662	0.910444714159667	0.929127693059633	0.466448614915346	0.710792235066952	0.00144836190146983	-0.348030137754393	0.155101468073497	0.164937862167255	0.145813647745079	1.01776172497925	1.03494442053681	1.00153731158183	0.955065548162637	0.971707691121872	0.939356315197517	0.00128631487310373	0.00227963797290517	0.0022114825377855
260	0.405785764645593	0.34	0.466490665930735	0.452663294856502	0.480318037004968	0.511717840516805	0.488501997321236	0.478339424732039	0.498664569910433	0.5	0.28	0.89	0.524040729168185	0.535174249999864	0.546307770831543	0.913728328664876	0.933140967445517	0.952553606226158	0.883394545466677	0.902249080006005	0.920947886505886	0.466490665930735	0.714581763019205	0.00138645664628229	-0.346934216091613	0.155101468073497	0.164937862167255	0.145813647745079	1.01776172497925	1.03494442053681	1.00153731158183	0.955065548162637	0.971707691121872	0.939356315197517	0.00128631487310373	0.00227963797290517	0.0022114825377855
260	0.405785764645593	0.34	0.467199137141807	0.453372545601822	0.481025728681792	0.511597606268568	0.502189287612655	0.491739456964019	0.512639118261292	0.5	0.28	0.89	0.537789847069075	0.54921828289386	0.560646718718645	0.936655504497014	0.956560133380237	0.976464762263461	0.907902426800178	0.927311898129672	0.946529383042681	0.467199137141807	0.717503779688469	-0.00308906042031811	-0.346515378192714	0.155101468073497	0.164937862167255	0.145813647745079	1.01776172497925	1.03494442053681	1.00153731158183	0.955065548162637	0.971707691121872	0.939356315197517	0.00128631487310373	0.00227963797290517	0.0022114825377855
260	0.405785764645593	0.34	0.467950042207722	0.454201260532873	0.48169882388257	0.511263006148243	0.497175355234894	0.486822928096856	0.507527782372933	0.5	0.28	0.88	0.531615573192879	0.542920528586908	0.554225483980938	0.925008699729493	0.944679271128908	0.964349842528323	0.897110346898808	0.916286838665474	0.935549170210556	0.467950042207722	0.716707874477659	-0.000919514066044433	-0.345148958089279	0.155101468073497	0.164937862167255	0.145813647745079	1.01776172497925	1.03494442053681	1.00153731158183	0.955065548162637	0.971707691121872	0.939356315197517	0.00128631487310373	0.00227963797290517	0.0022114825377855
260	0.405785764645593	0.34	0.468224542205741	0.45447445216778	0.481974632243701	0.508327772653114	0.488928276727587	0.478687609768672	0.499168943686502	0.5	0.28	0.89	0.526003413393613	0.537256317512897	0.548509221632182	0.918938644124111	0.938597696119836	0.958256748115562	0.889713281585829	0.908752537187403	0.927649865532524	0.468224542205741	0.712806492381573	0.00523886386100491	-0.342481016248135	0.155101468073497	0.164937862167255	0.145813647745079	1.01776172497925	1.03494442053681	1.00153731158183	0.955065548162637	0.971707691121872	0.939356315197517	0.00128631487310373	0.00227963797290517	0.0022114825377855
260	0.405785764645593	0.34	0.468797423855939	0.454886082584808	0.48270876512707	0.511269743832864	0.497740060201945	0.487376014233569	0.508104106170322	0.5	0.28	0.89	0.538004428491391	0.549445087172232	0.560885745853073	0.942700679515589	0.962747199844013	0.982793720172436	0.91279791425186	0.931813427683074	0.951358655706089	0.468797423855939	0.713389104102164	0.00142406004742894	-0.348728922012902	0.155101468073497	0.164937862167255	0.145813647745079	1.01776172497925	1.03494442053681	1.00153731158183	0.955065548162637	0.971707691121872	0.939356315197517	0.00128631487310373	0.00227963797290517	0.0022114825377855
260	0.405785764645593	0.34	0.469788514975651	0.455956302063757	0.483620727887546	0.527004467532846	0.504017096801618	0.493847966615106	0.514186226988129	0.51	0.28	0.89	0.538981782410194	0.55008029102825	0.561178799646306	0.937484429247542	0.956788753358035	0.976093077468527	0.908846903997256	0.927509181794278	0.94641831605137	0.469788514975651	0.715967505057728	0.00213456675284797	-0.344506099784242	0.155101468073497	0.164937862167255	0.145813647745079	1.01776172497925	1.03494442053681	1.00153731158183	0.955065548162637	0.971707691121872	0.939356315197517	0.00128631487310373	0.00227963797290517	0.0022114825377855
260	0.405785764645593	0.34	0.471180856257838	0.457173948833646	0.485187763682029	0.511607910856429	0.499756269854028	0.489357281208116	0.510155258499939	0.5	0.28	0.9	0.534507677711741	0.545866125792773	0.557224573873804	0.930180458935193	0.949947072006189	0.969713685077186	0.899534997093088	0.91867109338951	0.937599400169487	0.471180856257838	0.712296556149056	-0.00279959440866557	-0.349635130565338	0.155101468073497	0.164937862167255	0.145813647745079	1.01776172497925	1.03494442053681	1.00153731158183	0.955065548162637	0.971707691121872	0.939356315197517	0.00128631487310373	0.00227963797290517	0.0022114825377855
260	0.405785764645593	0.34	0.471615563590613	0.457700298561756	0.485530828619469	0.506718939659447	0.487355812691741	0.477115175738788	0.497596449644695	0.51	0.29	0.88	0.519339625865485	0.53048655397469	0.541633482083895	0.901781668770845	0.921137202089212	0.94049273540758	0.87672887974857	0.895820796454092	0.914285615544077	0.471615563590613	0.713684696020517	-0.00162656210100048	-0.345217295920836	0.155101468073497	0.164937862167255	0.145813647745079	1.01776172497925	1.03494442053681	1.00153731158183	0.955065548162637	0.971707691121872	0.939356315197517	0.00128631487310373	0.00227963797290517	0.0022114825377855
260	0.405785764645593	0.34	0.473214247537322	0.459234001112989	0.487194493961656	0.503019833085724	0.49443257638746	0.483966082614138	0.504899070160781	0.5	0.28	0.88	0.532309602146544	0.543821597173659	0.555333592200773	0.930529301151591	0.950653395558764	0.970777489965936	0.900470917539452	0.920188354948687	0.939551054554082	0.473214247537322	0.703950334449853	0.00411047422868001	-0.347888802639049	0.155101468073497	0.164937862167255	0.145813647745079	1.01776172497925	1.03494442053681	1.00153731158183	0.955065548162637	0.971707691121872	0.939356315197517	0.00128631487310373	0.00227963797290517	0.0022114825377855
260	0.405785764645593	0.34	0.474100833772851	0.460157664133933	0.488044003411768	0.513242967726052	0.4989043485981	0.488557000232491	0.509251696963708	0.49	0.28	0.88	0.541811704846039	0.55328695636416	0.56476220788228	0.952248413324463	0.972416471623857	0.992584529923252	0.923798377820913	0.943393106057409	0.962793257755479	0.474100833772851	0.705254695760179	0.0029583144017396	-0.348764731219693	0.155101468073497	0.164937862167255	0.145813647745079	1.01776172497925	1.03494442053681	1.00153731158183	0.955065548162637	0.971707691121872	0.939356315197517	0.00128631487310373	0.00227963797290517	0.0022114825377855
260	0.405785764645593	0.34	0.474189728839368	0.460107523414462	0.488271934264274	0.501814697249668	0.491738188034154	0.48130361047329	0.502172765595019	0.5	0.29	0.89	0.528340537213625	0.539794867067256	0.551249196920887	0.922414003216047	0.942411776451783	0.962409549687518	0.895377678253402	0.915348930441542	0.934282682028412	0.474189728839368	0.710751938912917	-0.00390138347726601	-0.34822032278863	0.155101468073497	0.164937862167255	0.145813647745079	1.01776172497925	1.03494442053681	1.00153731158183	0.955065548162637	0.971707691121872	0.939356315197517	0.00128631487310373	0.00227963797290517	0.0022114825377855
260	0.405785764645593	0.34	0.475244159644399	0.461126949520598	0.4893613697682	0.501362679292007	0.49315089431098	0.482676874722493	0.503624913899468	0.5	0.28	0.87	0.532487455194246	0.544042357300412	0.555597259406577	0.932657716718309	0.952896256631533	0.973134796544757	0.907313063469156	0.926950511371433	0.946536306046483	0.475244159644399	0.699515985112292	-0.00129948611806996	-0.352780203955081	0.155101468073497	0.164937862167255	0.145813647745079	1.01776172497925	1.03494442053681	1.00153731158183	0.955065548162637	0.971707691121872	0.939356315197517	0.00128631487310373	0.00227963797290517	0.0022114825377855
260	0.405785764645593	0.34	0.476170197229765	0.462087738482281	0.490252655977248	0.514393483666482	0.499283597578888	0.488952202000613	0.509614993157163	0.5	0.28	0.88	0.539075868426218	0.550466360217901	0.561856852009584	0.943816300466311	0.963758821460069	0.983701342453827	0.915232168288673	0.934404594322087	0.953751627148399	0.476170197229765	0.703537373416369	0.00396261912271406	-0.347553147640125	0.155101468073497	0.164937862167255	0.145813647745079	1.01776172497925	1.03494442053681	1.00153731158183	0.955065548162637	0.971707691121872	0.939356315197517	0.00128631487310373	0.00227963797290517	0.0022114825377855
260	0.405785764645593	0.34	0.476350246044148	0.462291509242218	0.490408982846078	0.512325838170242	0.500766085964362	0.490361044379252	0.511171127549472	0.49	0.28	0.87	0.543432270218198	0.554963437783658	0.566494605349118	0.954659466107155	0.974916522735783	0.995173579364412	0.926285852423425	0.945984683180473	0.965700976368661	0.476350246044148	0.704839842322235	0.00475298243650429	-0.346437273537702	0.155101468073497	0.164937862167255	0.145813647745079	1.01776172497925	1.03494442053681	1.00153731158183	0.955065548162637	0.971707691121872	0.939356315197517	0.00128631487310373	0.00227963797290517	0.0022114825377855
260	0.405785764645593	0.34	0.47728262354156	0.463191839583834	0.491373407499285	0.508416775705958	0.496386125871078	0.485991104343588	0.506781147398568	0.5	0.28	0.88	0.533783149101855	0.545200410192302	0.556617671282749	0.932252029339831	0.95219227068874	0.972132512037649	0.905252423535456	0.924778422644886	0.943820630668133	0.47728262354156	0.708258384796047	0.00507304794735868	-0.344863674739812	0.155101468073497	0.164937862167255	0.145813647745079	1.01776172497925	1.03494442053681	1.00153731158183	0.955065548162637	0.971707691121872	0.939356315197517	0.00128631487310373	0.00227963797290517	0.0022114825377855
260	0.405785764645593	0.34	0.477564763251672	0.463380634677988	0.491748891825355	0.520568003571956	0.508074001500475	0.497689900297604	0.518458102703346	0.5	0.28	0.89	0.544635124850707	0.555998719433813	0.567362314016918	0.948957069673262	0.968756680319921	0.988556290966581	0.919628841074883	0.939351821396149	0.958398853822813	0.477564763251672	0.713456291721652	0.0135817016893538	-0.331514696110916	0.155101468073497	0.164937862167255	0.145813647745079	1.01776172497925	1.03494442053681	1.00153731158183	0.955065548162637	0.971707691121872	0.939356315197517	0.00128631487310373	0.00227963797290517	0.0022114825377855
260	0.405785764645593	0.34	0.478070215867738	0.463985933506543	0.492154498228934	0.516916406998635	0.498473240547635	0.488210579097986	0.508735901997283	0.51	0.29	0.89	0.530952401734648	0.542113537888125	0.553274674041601	0.921429581896029	0.940798928349277	0.960168274802525	0.89391895975532	0.912650615069061	0.931329195523811	0.478070215867738	0.712726408384288	0.00357412314741145	-0.342286665991307	0.155101468073497	0.164937862167255	0.145813647745079	1.01776172497925	1.03494442053681	1.00153731158183	0.955065548162637	0.971707691121872	0.939356315197517	0.00128631487310373	0.00227963797290517	0.0022114825377855
260	0.405785764645593	0.34	0.478359792394344	0.464236233433727	0.492483351354962	0.511380385498278	0.501814360697902	0.491367791900255	0.512260929495549	0.51	0.28	0.88	0.536220858799706	0.5476210119732	0.559021165146694	0.93262170416771	0.952449411549769	0.972277118931828	0.902899491362223	0.922088010718748	0.941464400470243	0.478359792394344	0.707056529151642	0.00769552987895451	-0.340186747822495	0.155101468073497	0.164937862167255	0.145813647745079	1.01776172497925	1.03494442053681	1.00153731158183	0.955065548162637	0.971707691121872	0.939356315197517	0.00128631487310373	0.00227963797290517	0.0022114825377855
260	0.405785764645593	0.34	0.483625731995678	0.469402683140978	0.497848780850378	0.511811332421145	0.499016506849079	0.488637137233495	0.509395876464662	0.5	0.29	0.89	0.536612058579435	0.54801048590264	0.559408913225845	0.93710525232469	0.957010742598415	0.97691623287214	0.910086347872403	0.929405269448808	0.948824587215625	0.483625731995678	0.709801885445144	0.00423474605931223	-0.339502811907564	0.155101468073497	0.164937862167255	0.145813647745079	1.01776172497925	1.03494442053681	1.00153731158183	0.955065548162637	0.971707691121872	0.939356315197517	0.00128631487310373	0.00227963797290517	0.0022114825377855
260	0.405785764645593	0.34	0.487091772753538	0.472780228559503	0.501403316947574	0.508693407718473	0.490672519977544	0.480402834453884	0.500942205501204	0.5	0.28	0.87	0.529478388905275	0.54079717421555	0.552115959525826	0.92681752070795	0.94663031903648	0.96644311736501	0.899638170957042	0.918950766490958	0.938221137547882	0.487091772753538	0.703519176587441	-0.000827025460889963	-0.354851428201891	0.155101468073497	0.164937862167255	0.145813647745079	1.01776172497925	1.03494442053681	1.00153731158183	0.955065548162637	0.971707691121872	0.939356315197517	0.00128631487310373	0.00227963797290517	0.0022114825377855
260	0.405785764645593	0.34	0.487636583479067	0.473258086556649	0.502015080401485	0.51093735210781	0.498373512427123	0.487989372271669	0.508757652582577	0.5	0.28	0.88	0.536380157089836	0.547794026006482	0.559207894923128	0.937243211260924	0.957187221148219	0.977131231035514	0.909142636415744	0.928153047228284	0.947552528237469	0.487636583479067	0.702598548479954	0.00100257909715485	-0.350316766003512	0.155101468073497	0.164937862167255	0.145813647745079	1.01776172497925	1.03494442053681	1.00153731158183	0.955065548162637	0.971707691121872	0.939356315197517	0.00128631487310373	0.00227963797290517	0.0022114825377855
260	0.405785764645593	0.35	0.432811668412806	0.420213796554011	0.445409540271601	0.53566151180535	0.50411571580517	0.494119870536196	0.514111561074143	0.5	0.28	0.9	0.544356448640771	0.555368559580321	0.566380670519872	0.952587292938909	0.971857748861021	0.991128204783133	0.922512223459489	0.941440062068505	0.959914035114011	0.432811668412806	0.737397828297204	-0.0021930529890255	-0.344527307039693	0.155101468073497	0.164937862167255	0.145813647745079	1.01776172497925	1.03494442053681	1.00153731158183	0.955065548162637	0.971707691121872	0.939356315197517	0.00128631487310373	0.00227963797290517	0.0022114825377855
260	0.405785764645593	0.35	0.43305737948507	0.420446517403158	0.445668241566981	0.534979395295374	0.498504360080607	0.488606217634363	0.50840250252685	0.5	0.27	0.88	0.538308642990243	0.549213652865391	0.56011866274054	0.942034084378316	0.961117729284716	0.980201374191116	0.910501580119917	0.929070962018009	0.947502693745007	0.43305737948507	0.722149834183306	-0.00394714592267416	-0.353563406803268	0.155101468073497	0.164937862167255	0.145813647745079	1.01776172497925	1.03494442053681	1.00153731158183	0.955065548162637	0.971707691121872	0.939356315197517	0.00128631487310373	0.00227963797290517	0.0022114825377855
260	0.405785764645593	0.35	0.433340045641522	0.420637961970382	0.446042129312663	0.526066503314307	0.500322300683461	0.490208709217213	0.510435892149709	0.51	0.29	0.9	0.53170832073735	0.542678098780929	0.553647876824508	0.921172166177021	0.940177048757891	0.959181931338761	0.893384362580788	0.911552888589359	0.930021978372488	0.433340045641522	0.734086891699649	-0.0017880641086349	-0.340646678415663	0.155101468073497	0.164937862167255	0.145813647745079	1.01776172497925	1.03494442053681	1.00153731158183	0.955065548162637	0.971707691121872	0.939356315197517	0.00128631487310373	0.00227963797290517	0.0022114825377855
260	0.405785764645593	0.35	0.435251892388784	0.422590049090049	0.44791373568752	0.530054680501222	0.499933647774472	0.489908451987044	0.509958843561901	0.5	0.28	0.89	0.537063559811958	0.548053709738072	0.559043859664186	0.936827988715516	0.955998680643615	0.975169372571715	0.906921260511488	0.925401834373056	0.944183511254253	0.435251892388784	0.729345948685589	-0.000264756422784787	-0.345920566392589	0.155101468073497	0.164937862167255	0.145813647745079	1.01776172497925	1.03494442053681	1.00153731158183	0.955065548162637	0.971707691121872	0.939356315197517	0.00128631487310373	0.00227963797290517	0.0022114825377855
260	0.405785764645593	0.35	0.436348060158327	0.423592331207941	0.449103789108713	0.520581268889572	0.496660580828972	0.48651001878306	0.506811142874884	0.5	0.29	0.9	0.531311340784034	0.542396639178947	0.553481937573861	0.924521290258452	0.943810534790371	0.96309977932229	0.897280935743766	0.916122103617204	0.934830983932592	0.436348060158327	0.740281895842656	-0.0117591596608631	-0.346815438458104	0.155101468073497	0.164937862167255	0.145813647745079	1.01776172497925	1.03494442053681	1.00153731158183	0.955065548162637	0.971707691121872	0.939356315197517	0.00128631487310373	0.00227963797290517	0.0022114825377855
260	0.405785764645593	0.35	0.437277440813204	0.424471698612704	0.450083183013704	0.532879864473755	0.501850474555681	0.491843768422411	0.511857180688952	0.5	0.28	0.89	0.540599244648342	0.551597895285749	0.562596545923156	0.944595578158819	0.963813653027878	0.983031727896937	0.915529615792616	0.93409399473865	0.952917485135739	0.437277440813204	0.721996015747915	0.000245939074479565	-0.345685018735033	0.155101468073497	0.164937862167255	0.145813647745079	1.01776172497925	1.03494442053681	1.00153731158183	0.955065548162637	0.971707691121872	0.939356315197517	0.00128631487310373	0.00227963797290517	0.0022114825377855
260	0.405785764645593	0.35	0.437347481634874	0.424685003928034	0.450009959341715	0.522197755615127	0.492125582054647	0.4821002284037	0.502150935705593	0.5	0.28	0.89	0.527750872037513	0.538725538341427	0.549700204645342	0.919736237181288	0.938862303712857	0.957988370244426	0.892418280135226	0.910835621768366	0.929452657916391	0.437347481634874	0.735222922135246	-0.00858087052694991	-0.348613071752895	0.155101468073497	0.164937862167255	0.145813647745079	1.01776172497925	1.03494442053681	1.00153731158183	0.955065548162637	0.971707691121872	0.939356315197517	0.00128631487310373	0.00227963797290517	0.0022114825377855
260	0.405785764645593	0.35	0.438894120903086	0.426138803525223	0.451649438280949	0.540530116435667	0.504631595916752	0.494723044121867	0.514540147711637	0.51	0.28	0.9	0.539270988111316	0.550071767619504	0.560872547127692	0.937244005162389	0.956015580248569	0.974787155334749	0.906566480834318	0.924784364838696	0.942903748305576	0.438894120903086	0.72527480138276	0.00311736617118841	-0.340222393966741	0.155101468073497	0.164937862167255	0.145813647745079	1.01776172497925	1.03494442053681	1.00153731158183	0.955065548162637	0.971707691121872	0.939356315197517	0.00128631487310373	0.00227963797290517	0.0022114825377855
260	0.405785764645593	0.35	0.441271892165037	0.428332811363894	0.454210972966179	0.519771089338015	0.495514546642128	0.485370957095911	0.505658136188346	0.5	0.29	0.91	0.531751202648255	0.542864075929022	0.553976949209789	0.92718050841908	0.946557313675267	0.965934118931453	0.899051422915727	0.917645946710127	0.93640432530915	0.441271892165037	0.733195829371705	0.000828690957879696	-0.336928761951148	0.155101468073497	0.164937862167255	0.145813647745079	1.01776172497925	1.03494442053681	1.00153731158183	0.955065548162637	0.971707691121872	0.939356315197517	0.00128631487310373	0.00227963797290517	0.0022114825377855
260	0.405785764645593	0.35	0.441882488898951	0.428984132688639	0.454780845109263	0.522651857322282	0.491899766184476	0.481888127827675	0.501911404541276	0.49	0.28	0.88	0.53455665982139	0.545662532015164	0.556768404208937	0.939659569481366	0.959181801395572	0.978704033309778	0.911524589839974	0.930665891835505	0.949527949817838	0.441882488898951	0.722949095383129	-0.000541845429590387	-0.348750404135028	0.155101468073497	0.164937862167255	0.145813647745079	1.01776172497925	1.03494442053681	1.00153731158183	0.955065548162637	0.971707691121872	0.939356315197517	0.00128631487310373	0.00227963797290517	0.0022114825377855
260	0.405785764645593	0.35	0.442079070746318	0.429190108107673	0.454968033384962	0.524437612205798	0.49549186152511	0.485443146565741	0.505540576484479	0.5	0.28	0.9	0.534078136952743	0.545133600403482	0.55618906385422	0.933784166769587	0.95311357947594	0.972442992182292	0.902873460869342	0.92157329802476	0.940234729719083	0.442079070746318	0.733459460884821	-0.00805630804017082	-0.349524089265738	0.155101468073497	0.164937862167255	0.145813647745079	1.01776172497925	1.03494442053681	1.00153731158183	0.955065548162637	0.971707691121872	0.939356315197517	0.00128631487310373	0.00227963797290517	0.0022114825377855
260	0.405785764645593	0.35	0.442803967964727	0.429875210511458	0.455732725417997	0.529355943908399	0.502650775513834	0.492556947120674	0.512744603906994	0.5	0.28	0.89	0.538997348733903	0.550042866971524	0.561088385209145	0.939110758194463	0.958355685894291	0.977600613594119	0.909412999681081	0.928271349237029	0.946670638181495	0.442803967964727	0.730304887143443	-0.000792052958738953	-0.341235321034521	0.155101468073497	0.164937862167255	0.145813647745079	1.01776172497925	1.03494442053681	1.00153731158183	0.955065548162637	0.971707691121872	0.939356315197517	0.00128631487310373	0.00227963797290517	0.0022114825377855
260	0.405785764645593	0.35	0.44309917109406	0.430285357330004	0.455912984858115	0.529889017442044	0.500266538135566	0.490231330518134	0.510301745752998	0.5	0.28	0.91	0.536510460316502	0.547493017984755	0.558475575653009	0.934842966986711	0.953979531052277	0.973116095117842	0.904604517937697	0.92277961066905	0.941348292903861	0.44309917109406	0.732118297962123	0.00134935089646509	-0.339286749491799	0.155101468073497	0.164937862167255	0.145813647745079	1.01776172497925	1.03494442053681	1.00153731158183	0.955065548162637	0.971707691121872	0.939356315197517	0.00128631487310373	0.00227963797290517	0.0022114825377855
260	0.405785764645593	0.35	0.444848110107419	0.431990412097802	0.457705808117036	0.53224282022673	0.500782543271652	0.490784346616672	0.510780739926632	0.5	0.28	0.9	0.5406758181174	0.551690397521564	0.562704976925728	0.946139625586176	0.965414262409645	0.984688899233114	0.916405230057285	0.934751594201167	0.953762154325726	0.444848110107419	0.726026738585335	0.00425566702101775	-0.339229610844991	0.155101468073497	0.164937862167255	0.145813647745079	1.01776172497925	1.03494442053681	1.00153731158183	0.955065548162637	0.971707691121872	0.939356315197517	0.00128631487310373	0.00227963797290517	0.0022114825377855
260	0.405785764645593	0.35	0.444886452101253	0.431919585622634	0.457853318579873	0.529181808632092	0.498459215051379	0.488446059535762	0.508472370566996	0.49	0.28	0.88	0.546195580705643	0.557392602740679	0.568589624775715	0.965201736457252	0.984988394374557	1.00477505229186	0.936809940537365	0.956060405829144	0.975394068278336	0.444886452101253	0.719703583809511	0.00553597639432494	-0.344241835276541	0.155101468073497	0.164937862167255	0.145813647745079	1.01776172497925	1.03494442053681	1.00153731158183	0.955065548162637	0.971707691121872	0.939356315197517	0.00128631487310373	0.00227963797290517	0.0022114825377855
260	0.405785764645593	0.35	0.445372095669357	0.432390105612313	0.458354085726401	0.512812664285515	0.487871942658373	0.477744690237707	0.497999195079039	0.49	0.28	0.89	0.528486793810191	0.539689679517286	0.550892565224381	0.927299363623092	0.946956295278914	0.966613226934735	0.897390588853523	0.916439622165295	0.935334810625591	0.445372095669357	0.722549451903801	0.000789057984979667	-0.346283726955989	0.155101468073497	0.164937862167255	0.145813647745079	1.01776172497925	1.03494442053681	1.00153731158183	0.955065548162637	0.971707691121872	0.939356315197517	0.00128631487310373	0.00227963797290517	0.0022114825377855
260	0.405785764645593	0.35	0.445583214270717	0.432668429558749	0.458497998982684	0.512369738048385	0.491381197857137	0.481172054744892	0.501590340969381	0.5	0.28	0.88	0.531088847467704	0.542357087166266	0.553625326864827	0.930506430183994	0.950249208715987	0.969991987247979	0.902118349422381	0.921364600323887	0.940452006143112	0.445583214270717	0.724645925487312	0.00155622996823368	-0.346032654861175	0.155101468073497	0.164937862167255	0.145813647745079	1.01776172497925	1.03494442053681	1.00153731158183	0.955065548162637	0.971707691121872	0.939356315197517	0.00128631487310373	0.00227963797290517	0.0022114825377855
260	0.405785764645593	0.35	0.445670321136472	0.432672044866883	0.45866859740606	0.536270303130931	0.504831797995082	0.494833997863684	0.51482959812648	0.5	0.28	0.89	0.544676149662529	0.555680978158904	0.56668580665528	0.952616169180737	0.97186316130845	0.991110153436164	0.922811660591833	0.941694438751384	0.960166953761018	0.445670321136472	0.721279414730422	-0.00355529728993907	-0.35044256449436	0.155101468073497	0.164937862167255	0.145813647745079	1.01776172497925	1.03494442053681	1.00153731158183	0.955065548162637	0.971707691121872	0.939356315197517	0.00128631487310373	0.00227963797290517	0.0022114825377855
260	0.405785764645593	0.35	0.445742948267562	0.432814577613007	0.458671318922117	0.522817265957707	0.496209715201815	0.486113703840686	0.506305726562944	0.5	0.28	0.9	0.531326399920808	0.542361425939795	0.553396451958782	0.92504958909984	0.944261783875201	0.963473978650562	0.894984473938712	0.913766408241918	0.932228175768938	0.445742948267562	0.72901870757273	-0.00156587267263925	-0.343050266096707	0.155101468073497	0.164937862167255	0.145813647745079	1.01776172497925	1.03494442053681	1.00153731158183	0.955065548162637	0.971707691121872	0.939356315197517	0.00128631487310373	0.00227963797290517	0.0022114825377855
260	0.405785764645593	0.35	0.445789135506436	0.432796281163209	0.458781989849664	0.529761599639494	0.505695896950687	0.495549183259897	0.515842610641476	0.5	0.28	0.9	0.546941479245786	0.558140485889317	0.569339492532848	0.958263161246983	0.977884264996244	0.997505368745505	0.927758936231476	0.946686067598457	0.965735287900993	0.445789135506436	0.728973469886278	-0.000609708681000299	-0.341788892477356	0.155101468073497	0.164937862167255	0.145813647745079	1.01776172497925	1.03494442053681	1.00153731158183	0.955065548162637	0.971707691121872	0.939356315197517	0.00128631487310373	0.00227963797290517	0.0022114825377855
260	0.405785764645593	0.35	0.445813920798017	0.432872319744102	0.458755521851932	0.518713318642913	0.493782602509435	0.483653028674136	0.503912176344734	0.5	0.28	0.89	0.533466017955675	0.544638869353544	0.555811720751412	0.934259590272035	0.953826616507641	0.973393642743247	0.904933365804755	0.923539954232229	0.942409392557124	0.445813920798017	0.727902542935456	-0.00646082191759287	-0.352623718779672	0.155101468073497	0.164937862167255	0.145813647745079	1.01776172497925	1.03494442053681	1.00153731158183	0.955065548162637	0.971707691121872	0.939356315197517	0.00128631487310373	0.00227963797290517	0.0022114825377855
260	0.405785764645593	0.35	0.446239104715892	0.433170739149796	0.459307470281987	0.521978153663235	0.494339563220538	0.484264674766977	0.5044144516741	0.5	0.28	0.89	0.531055833727734	0.542104189237032	0.55315254474633	0.926550618343611	0.94582704838857	0.965103478433529	0.896926219767193	0.91571247038138	0.934320814213763	0.446239104715892	0.727830949162513	0.0014792997525986	-0.342713471976948	0.155101468073497	0.164937862167255	0.145813647745079	1.01776172497925	1.03494442053681	1.00153731158183	0.955065548162637	0.971707691121872	0.939356315197517	0.00128631487310373	0.00227963797290517	0.0022114825377855
260	0.405785764645593	0.35	0.446702073117941	0.433601837761435	0.459802308474447	0.521034803362088	0.497162990526007	0.487011388790431	0.507314592261582	0.5	0.28	0.9	0.532225942666089	0.54332002778945	0.554414112912811	0.926524181307971	0.945837291234166	0.965150401160361	0.89437764832386	0.913098823844392	0.931776870001516	0.446702073117941	0.727037386363517	0.000311803467748982	-0.341932498052852	0.155101468073497	0.164937862167255	0.145813647745079	1.01776172497925	1.03494442053681	1.00153731158183	0.955065548162637	0.971707691121872	0.939356315197517	0.00128631487310373	0.00227963797290517	0.0022114825377855
260	0.405785764645593	0.35	0.446719195448555	0.433615972887276	0.459822418009833	0.532896070092617	0.504697793509462	0.494634640509288	0.514760946509636	0.5	0.28	0.89	0.544763221972353	0.555846221832475	0.566929221692596	0.95311682665271	0.972507624765376	0.991898422878042	0.922546048857839	0.941417910566632	0.960137280796874	0.446719195448555	0.7240156303792	0.00243681334707836	-0.344621799735115	0.155101468073497	0.164937862167255	0.145813647745079	1.01776172497925	1.03494442053681	1.00153731158183	0.955065548162637	0.971707691121872	0.939356315197517	0.00128631487310373	0.00227963797290517	0.0022114825377855
260	0.405785764645593	0.35	0.446733334426723	0.433720952573585	0.459745716279861	0.526641682256708	0.499374391536542	0.489291599096041	0.509457183977043	0.5	0.28	0.91	0.538287270424696	0.549379712704684	0.560472154984672	0.941115198406824	0.960508683244225	0.979902168081626	0.90990704831652	0.92863881525353	0.947413107561011	0.446733334426723	0.723786146259107	0.000320365585536693	-0.344199426226572	0.155101468073497	0.164937862167255	0.145813647745079	1.01776172497925	1.03494442053681	1.00153731158183	0.955065548162637	0.971707691121872	0.939356315197517	0.00128631487310373	0.00227963797290517	0.0022114825377855
260	0.405785764645593	0.35	0.44684363055241	0.434002437973602	0.459684823131218	0.520460985916079	0.494266727906763	0.48416265602238	0.504370799791147	0.5	0.28	0.89	0.533089790331806	0.544214930809585	0.555340071287364	0.932533722151986	0.951994925212636	0.971456128273286	0.902851290720901	0.921789477199491	0.940379531204782	0.44684363055241	0.728599274177089	0.00023531830161989	-0.345574353082226	0.155101468073497	0.164937862167255	0.145813647745079	1.01776172497925	1.03494442053681	1.00153731158183	0.955065548162637	0.971707691121872	0.939356315197517	0.00128631487310373	0.00227963797290517	0.0022114825377855
260	0.405785764645593	0.35	0.447156104892963	0.434065993400687	0.460246216385239	0.517233657977993	0.496256189579765	0.486045661420442	0.506466717739088	0.49	0.28	0.88	0.539579439254081	0.550914569872456	0.562249700490832	0.948962409818276	0.968897589116599	0.988832768414923	0.920029221244841	0.939305138893815	0.958810610448153	0.447156104892963	0.72180045072368	0.00574415884059828	-0.339444528694366	0.155101468073497	0.164937862167255	0.145813647745079	1.01776172497925	1.03494442053681	1.00153731158183	0.955065548162637	0.971707691121872	0.939356315197517	0.00128631487310373	0.00227963797290517	0.0022114825377855
260	0.405785764645593	0.35	0.447223266555612	0.434323145622477	0.460123387488748	0.527788967956175	0.49612916661114	0.486134925155684	0.506123408066596	0.5	0.28	0.87	0.532978514893789	0.5439357938153	0.554893072736812	0.929760521185672	0.948875072853615	0.967989624521559	0.902406742628637	0.920839870750661	0.939141203382633	0.447223266555612	0.725697226814633	-0.00661621968782986	-0.35313262398974	0.155101468073497	0.164937862167255	0.145813647745079	1.01776172497925	1.03494442053681	1.00153731158183	0.955065548162637	0.971707691121872	0.939356315197517	0.00128631487310373	0.00227963797290517	0.0022114825377855
260	0.405785764645593	0.35	0.447417489567698	0.434537259871637	0.46029771926376	0.534582030525239	0.503965247375189	0.493950680926703	0.513979813823675	0.5	0.28	0.88	0.540528143998607	0.551487041767905	0.562445939537203	0.941784261546373	0.960878396713268	0.979972531880163	0.914066266874079	0.932660644030026	0.951226964987757	0.447417489567698	0.731193741246012	-0.00133853194884651	-0.344914774551689	0.155101468073497	0.164937862167255	0.145813647745079	1.01776172497925	1.03494442053681	1.00153731158183	0.955065548162637	0.971707691121872	0.939356315197517	0.00128631487310373	0.00227963797290517	0.0022114825377855
260	0.405785764645593	0.35	0.4474481169728	0.434373485196248	0.460522748749353	0.537416745530812	0.505993645334918	0.495995911124841	0.515991379544996	0.5	0.28	0.89	0.545294203346337	0.556285637729312	0.567277072112287	0.952947825088929	0.972156288016988	0.991364750945047	0.921308046223789	0.939828091442257	0.958551642909527	0.4474481169728	0.727128946103135	-0.00435845169747157	-0.351231714637187	0.155101468073497	0.164937862167255	0.145813647745079	1.01776172497925	1.03494442053681	1.00153731158183	0.955065548162637	0.971707691121872	0.939356315197517	0.00128631487310373	0.00227963797290517	0.0022114825377855
260	0.405785764645593	0.35	0.447538395134884	0.434481328297847	0.460595461971922	0.518804083828086	0.496595762470343	0.486410330541763	0.506781194398923	0.49	0.28	0.89	0.539077824546225	0.550366113756709	0.561654402967193	0.947037335424925	0.966868296463624	0.986699257502323	0.918362094210665	0.937544566358157	0.956631900881595	0.447538395134884	0.726802752889758	-0.00502712181236853	-0.349541873931516	0.155101468073497	0.164937862167255	0.145813647745079	1.01776172497925	1.03494442053681	1.00153731158183	0.955065548162637	0.971707691121872	0.939356315197517	0.00128631487310373	0.00227963797290517	0.0022114825377855
260	0.405785764645593	0.35	0.447937193456023	0.434836792454504	0.461037594457542	0.508954197512711	0.496899026232895	0.4865044457846	0.507293606681189	0.51	0.29	0.88	0.529781053826687	0.541100275740687	0.552419497654687	0.92015856536455	0.939818534180341	0.959478502996132	0.8942031662778	0.91325322940288	0.932382963199671	0.447937193456023	0.721404070302625	0.00454326625744711	-0.338453429168093	0.155101468073497	0.164937862167255	0.145813647745079	1.01776172497925	1.03494442053681	1.00153731158183	0.955065548162637	0.971707691121872	0.939356315197517	0.00128631487310373	0.00227963797290517	0.0022114825377855
260	0.405785764645593	0.35	0.448336809130203	0.435286334898747	0.461387283361659	0.538160909052328	0.504442186147737	0.494490014960151	0.514394357335323	0.5	0.28	0.89	0.540237305266815	0.551110192446081	0.561983079625347	0.940289657143893	0.959214050661862	0.978138444179831	0.910565674222335	0.929038766334768	0.947198870044814	0.448336809130203	0.72647150855497	-0.00273201465928624	-0.347088442643956	0.155101468073497	0.164937862167255	0.145813647745079	1.01776172497925	1.03494442053681	1.00153731158183	0.955065548162637	0.971707691121872	0.939356315197517	0.00128631487310373	0.00227963797290517	0.0022114825377855
260	0.405785764645593	0.35	0.448617090543072	0.435656755223519	0.461577425862624	0.527662036130609	0.501039553415321	0.490943824478776	0.511135282351867	0.5	0.28	0.9	0.539913350163182	0.551016084449038	0.562118818734894	0.943740885365006	0.963147896289516	0.982554907214027	0.913840243935557	0.932434098243703	0.951208536592295	0.448617090543072	0.727430243505709	0.00518431469115569	-0.335451200491941	0.155101468073497	0.164937862167255	0.145813647745079	1.01776172497925	1.03494442053681	1.00153731158183	0.955065548162637	0.971707691121872	0.939356315197517	0.00128631487310373	0.00227963797290517	0.0022114825377855
260	0.405785764645593	0.35	0.448887920875189	0.435834410160815	0.461941431589563	0.526333064673335	0.501936488435288	0.491795690155462	0.512077286715114	0.5	0.28	0.87	0.543502534126849	0.554709524495985	0.565916514865121	0.953042656057061	0.972694339714739	0.992346023372417	0.925233750328653	0.944087970894757	0.963203707310595	0.448887920875189	0.716839813086785	-0.00118616819084333	-0.352781442449879	0.155101468073497	0.164937862167255	0.145813647745079	1.01776172497925	1.03494442053681	1.00153731158183	0.955065548162637	0.971707691121872	0.939356315197517	0.00128631487310373	0.00227963797290517	0.0022114825377855
260	0.405785764645593	0.35	0.448994750432082	0.435955089213299	0.462034411650866	0.530098332261859	0.500112277465108	0.490084378295778	0.510140176634438	0.51	0.28	0.91	0.528908993768515	0.539731305791	0.550553617813485	0.913395527475184	0.932085040254778	0.950774553034372	0.883531913513307	0.901436801103455	0.919224516462328	0.448994750432082	0.743036896013774	-0.00626927099343388	-0.342870554560249	0.155101468073497	0.164937862167255	0.145813647745079	1.01776172497925	1.03494442053681	1.00153731158183	0.955065548162637	0.971707691121872	0.939356315197517	0.00128631487310373	0.00227963797290517	0.0022114825377855
260	0.405785764645593	0.35	0.449405768864015	0.436295680635918	0.462515857092112	0.525522858787444	0.500271214091403	0.490147624668502	0.510394803514304	0.49	0.27	0.88	0.547372385188369	0.558677904199766	0.569983423211164	0.966434665710543	0.986395565789022	1.0063564658675	0.933605970138306	0.952959532288693	0.972019973128373	0.449405768864015	0.711820780106483	-0.00163034602376617	-0.358093862821855	0.155101468073497	0.164937862167255	0.145813647745079	1.01776172497925	1.03494442053681	1.00153731158183	0.955065548162637	0.971707691121872	0.939356315197517	0.00128631487310373	0.00227963797290517	0.0022114825377855
260	0.405785764645593	0.35	0.449447744096109	0.436282204696354	0.462613283495864	0.52531337124474	0.498213777878331	0.488127587228363	0.508299968528299	0.51	0.28	0.88	0.53155804295189	0.542541638026242	0.553525233100593	0.92325549851882	0.942332746394867	0.961409994270913	0.896959090186773	0.915291781505335	0.934087276215229	0.449447744096109	0.713781764290947	0.00121803770571508	-0.346244336734067	0.155101468073497	0.164937862167255	0.145813647745079	1.01776172497925	1.03494442053681	1.00153731158183	0.955065548162637	0.971707691121872	0.939356315197517	0.00128631487310373	0.00227963797290517	0.0022114825377855
260	0.405785764645593	0.35	0.449722342842129	0.436550040803626	0.462894644880631	0.513122335044988	0.491829574169398	0.481626494584224	0.502032653754572	0.5	0.28	0.88	0.528446824300877	0.539641775296106	0.550836726291335	0.922319304585739	0.941858298751238	0.961397292916736	0.894489382406452	0.91345338282763	0.932182247747422	0.449722342842129	0.719710038546981	-0.00478889288863722	-0.352076406948978	0.155101468073497	0.164937862167255	0.145813647745079	1.01776172497925	1.03494442053681	1.00153731158183	0.955065548162637	0.971707691121872	0.939356315197517	0.00128631487310373	0.00227963797290517	0.0022114825377855
260	0.405785764645593	0.35	0.44997173985296	0.436935609699753	0.463007870006166	0.526110754845803	0.501294214837623	0.491161876181019	0.511426553494227	0.51	0.28	0.91	0.534144742522586	0.54516378875835	0.556182834994115	0.926950391499991	0.946072753678379	0.965195115856766	0.896071469305048	0.914670176204802	0.933111928895118	0.44997173985296	0.736963818171334	0.00537343541115729	-0.332125275223924	0.155101468073497	0.164937862167255	0.145813647745079	1.01776172497925	1.03494442053681	1.00153731158183	0.955065548162637	0.971707691121872	0.939356315197517	0.00128631487310373	0.00227963797290517	0.0022114825377855
260	0.405785764645593	0.35	0.450020615351416	0.436921501203585	0.463119729499248	0.529431166276678	0.500807498167913	0.490752203114082	0.510862793221745	0.5	0.28	0.9	0.539243365631031	0.550292223104995	0.561341080578958	0.942049677299022	0.961351857504225	0.980654037709428	0.911212365278334	0.929910123458184	0.948743946528885	0.450020615351416	0.729603126501746	0.00510067870337893	-0.337606552905402	0.155101468073497	0.164937862167255	0.145813647745079	1.01776172497925	1.03494442053681	1.00153731158183	0.955065548162637	0.971707691121872	0.939356315197517	0.00128631487310373	0.00227963797290517	0.0022114825377855
260	0.405785764645593	0.35	0.450083449228841	0.436983776459621	0.463183121998061	0.524830908562433	0.505366621858478	0.495125722172435	0.515607521544521	0.51	0.29	0.91	0.539367236638434	0.550523202723405	0.561679168808376	0.937029175219659	0.956410155355808	0.975791135491958	0.906795878976118	0.926012637565112	0.944856694953217	0.450083449228841	0.732918225123277	0.00732971256315298	-0.329932813042169	0.155101468073497	0.164937862167255	0.145813647745079	1.01776172497925	1.03494442053681	1.00153731158183	0.955065548162637	0.971707691121872	0.939356315197517	0.00128631487310373	0.00227963797290517	0.0022114825377855
260	0.405785764645593	0.35	0.450174234196704	0.437215268311995	0.463133200081412	0.532573828673728	0.504381260141037	0.49431790701919	0.514444613262883	0.5	0.28	0.9	0.542696841615086	0.55374509594238	0.564793350269673	0.947557534435795	0.966847966639222	0.98613839884265	0.916238379672968	0.934771841689434	0.953616639340277	0.450174234196704	0.732175627407202	-0.00230311743170113	-0.344433629831754	0.155101468073497	0.164937862167255	0.145813647745079	1.01776172497925	1.03494442053681	1.00153731158183	0.955065548162637	0.971707691121872	0.939356315197517	0.00128631487310373	0.00227963797290517	0.0022114825377855
260	0.405785764645593	0.35	0.450831352929028	0.43780076223746	0.463861943620596	0.538346302512439	0.506014015984531	0.496034556802156	0.515993475166905	0.5	0.28	0.89	0.544583134687552	0.555539317254872	0.566495499822192	0.950852880694198	0.969982591278284	0.989112301862371	0.920218318527714	0.938503720742407	0.9571256465494	0.450831352929028	0.728561575405838	-0.00291938690975347	-0.348657341957762	0.155101468073497	0.164937862167255	0.145813647745079	1.01776172497925	1.03494442053681	1.00153731158183	0.955065548162637	0.971707691121872	0.939356315197517	0.00128631487310373	0.00227963797290517	0.0022114825377855
260	0.405785764645593	0.35	0.450841106757088	0.437696905260175	0.463985308254001	0.530622434020463	0.506940952375359	0.496786818036306	0.517095086714413	0.51	0.29	0.91	0.538100618211496	0.549099190973239	0.560097763734983	0.931426689902691	0.950464698547197	0.969502707191703	0.903076667127676	0.921391964263717	0.939773615034239	0.450841106757088	0.735308488233727	0.000949305600342892	-0.33215862147198	0.155101468073497	0.164937862167255	0.145813647745079	1.01776172497925	1.03494442053681	1.00153731158183	0.955065548162637	0.971707691121872	0.939356315197517	0.00128631487310373	0.00227963797290517	0.0022114825377855
260	0.405785764645593	0.35	0.450983909827402	0.43790465055627	0.464063169098534	0.538342720502735	0.510768986665065	0.500695678761291	0.52084229456884	0.51	0.28	0.9	0.542628632074443	0.553545573282748	0.564462514491054	0.939589224676813	0.958492466635389	0.977395708593965	0.910305123680519	0.928478280111003	0.946761402320088	0.450983909827402	0.734491400201821	0.00279387831323654	-0.337996585320103	0.155101468073497	0.164937862167255	0.145813647745079	1.01776172497925	1.03494442053681	1.00153731158183	0.955065548162637	0.971707691121872	0.939356315197517	0.00128631487310373	0.00227963797290517	0.0022114825377855
260	0.405785764645593	0.35	0.451155920394617	0.438058169609305	0.46425367117993	0.526908721689694	0.501795962783865	0.491669701994622	0.511922223573107	0.5	0.28	0.89	0.537534259035919	0.548605130533731	0.559676002031543	0.936009159854576	0.955286883935103	0.974564608015629	0.907688073353984	0.926423855497021	0.945356447491529	0.451155920394617	0.722611715332035	0.00316471792459064	-0.341570916281322	0.155101468073497	0.164937862167255	0.145813647745079	1.01776172497925	1.03494442053681	1.00153731158183	0.955065548162637	0.971707691121872	0.939356315197517	0.00128631487310373	0.00227963797290517	0.0022114825377855
260	0.405785764645593	0.35	0.451244338185013	0.43814859930795	0.464340077062076	0.534125767388669	0.501194583356993	0.491225938665204	0.511163228048783	0.5	0.28	0.88	0.538181621155216	0.54910315631585	0.560024691476484	0.938410787290646	0.957454333197163	0.97649787910368	0.909078149473669	0.927478649359478	0.946038334273357	0.451244338185013	0.721525813413759	0.00305271340277399	-0.348362860421943	0.155101468073497	0.164937862167255	0.145813647745079	1.01776172497925	1.03494442053681	1.00153731158183	0.955065548162637	0.971707691121872	0.939356315197517	0.00128631487310373	0.00227963797290517	0.0022114825377855
260	0.405785764645593	0.35	0.451375350764768	0.438162416879604	0.464588284649932	0.517438137059743	0.496656314362579	0.486441736808889	0.506870891916268	0.49	0.28	0.87	0.539357972792034	0.550683715271343	0.562009457750652	0.94781175021316	0.967714435152085	0.98761712009101	0.920565805847854	0.940023810646199	0.959251531049589	0.451375350764768	0.712537027390144	0.0117470800198023	-0.340243221574288	0.155101468073497	0.164937862167255	0.145813647745079	1.01776172497925	1.03494442053681	1.00153731158183	0.955065548162637	0.971707691121872	0.939356315197517	0.00128631487310373	0.00227963797290517	0.0022114825377855
260	0.405785764645593	0.35	0.451457999652592	0.43848094875192	0.464435050553265	0.523768912868728	0.496773295883092	0.486685078736086	0.506861513030099	0.5	0.28	0.89	0.531639380350613	0.542659429551229	0.553679478751844	0.925245407055269	0.944424290872469	0.963603174689669	0.896536392020631	0.915100268625065	0.933766300857526	0.451457999652592	0.723830724917409	-0.000938993547181893	-0.343721215937195	0.155101468073497	0.164937862167255	0.145813647745079	1.01776172497925	1.03494442053681	1.00153731158183	0.955065548162637	0.971707691121872	0.939356315197517	0.00128631487310373	0.00227963797290517	0.0022114825377855
260	0.405785764645593	0.35	0.45155078568068	0.438459220390876	0.464642350970484	0.520003785400265	0.497139331851169	0.486967224243295	0.507311439459043	0.5	0.29	0.9	0.532596856287736	0.543722107154861	0.554847358021986	0.92764035919332	0.947017551508026	0.966394743822733	0.900378203511173	0.91902604057043	0.937868993560085	0.45155078568068	0.736337088700849	-0.00116165942954317	-0.3368612998153	0.155101468073497	0.164937862167255	0.145813647745079	1.01776172497925	1.03494442053681	1.00153731158183	0.955065548162637	0.971707691121872	0.939356315197517	0.00128631487310373	0.00227963797290517	0.0022114825377855
260	0.405785764645593	0.35	0.451575145214212	0.438344042271418	0.464806248157006	0.524010879039116	0.499492381429465	0.489353865263778	0.509630897595151	0.5	0.28	0.88	0.538888205986324	0.550052983002942	0.56121776001956	0.942770774908942	0.962303259314269	0.981835743719596	0.915168137626041	0.934175643704515	0.953028689550857	0.451575145214212	0.718841905594884	-0.00628198904214747	-0.354146156606532	0.155101468073497	0.164937862167255	0.145813647745079	1.01776172497925	1.03494442053681	1.00153731158183	0.955065548162637	0.971707691121872	0.939356315197517	0.00128631487310373	0.00227963797290517	0.0022114825377855
260	0.405785764645593	0.35	0.451678147716434	0.438627604648165	0.464728690784704	0.515969593846174	0.489306883389196	0.479213825582026	0.499399941196365	0.5	0.29	0.88	0.524893572482628	0.535948723412892	0.547003874343157	0.915097044324136	0.934370543698483	0.95364404307283	0.888449699751505	0.907312796362991	0.926005350466814	0.451678147716434	0.726272319036574	-0.0018049508263939	-0.343203683134358	0.155101468073497	0.164937862167255	0.145813647745079	1.01776172497925	1.03494442053681	1.00153731158183	0.955065548162637	0.971707691121872	0.939356315197517	0.00128631487310373	0.00227963797290517	0.0022114825377855
260	0.405785764645593	0.35	0.451867463316348	0.43883677012953	0.464898156503165	0.533704455848104	0.506449139180041	0.496367451866929	0.516530826493152	0.5	0.28	0.89	0.546730030150051	0.557834628543699	0.568939226937347	0.95662433541123	0.976054270612369	0.995484205813509	0.924904316022333	0.943585212973708	0.962394535132339	0.451867463316348	0.719871973219922	0.00361148294510964	-0.345181485854752	0.155101468073497	0.164937862167255	0.145813647745079	1.01776172497925	1.03494442053681	1.00153731158183	0.955065548162637	0.971707691121872	0.939356315197517	0.00128631487310373	0.00227963797290517	0.0022114825377855
260	0.405785764645593	0.35	0.452298581565164	0.439031334758964	0.465565828371364	0.511988852792523	0.496856259569176	0.486525492918809	0.507187026219544	0.51	0.29	0.89	0.530244196393372	0.541503275599661	0.55276235480595	0.921453966736877	0.941019901200671	0.960585835664465	0.894356764749863	0.91346155586914	0.932311681338457	0.452298581565164	0.723611744604532	0.00374510189120036	-0.336933963575683	0.155101468073497	0.164937862167255	0.145813647745079	1.01776172497925	1.03494442053681	1.00153731158183	0.955065548162637	0.971707691121872	0.939356315197517	0.00128631487310373	0.00227963797290517	0.0022114825377855
260	0.405785764645593	0.35	0.452462394414839	0.439420452637044	0.465504336192635	0.524446182963639	0.495257073256751	0.485213292449312	0.505300854064189	0.5	0.28	0.88	0.53046391515454	0.541444371322946	0.552424827491353	0.923684479304665	0.94280449227574	0.961924505246815	0.89503653442298	0.91347537162892	0.931911310978399	0.452462394414839	0.723877800721057	0.00150513382613531	-0.343416782156899	0.155101468073497	0.164937862167255	0.145813647745079	1.01776172497925	1.03494442053681	1.00153731158183	0.955065548162637	0.971707691121872	0.939356315197517	0.00128631487310373	0.00227963797290517	0.0022114825377855
260	0.405785764645593	0.35	0.452530970793474	0.439460914117848	0.465601027469101	0.518690770389331	0.500219049176577	0.489956973120686	0.510481125232468	0.5	0.28	0.88	0.53576718170947	0.546988745782605	0.55821030985574	0.933050454801081	0.952593058042681	0.97213566128428	0.905102877427603	0.924157273447662	0.942974216028137	0.452530970793474	0.722731436021274	-0.00870272017251374	-0.354066562851273	0.155101468073497	0.164937862167255	0.145813647745079	1.01776172497925	1.03494442053681	1.00153731158183	0.955065548162637	0.971707691121872	0.939356315197517	0.00128631487310373	0.00227963797290517	0.0022114825377855
260	0.405785764645593	0.35	0.452655150443036	0.439557146083756	0.465753154802315	0.531586820206702	0.501274379981292	0.491253170811324	0.51129558915126	0.5	0.28	0.9	0.536918114487133	0.547870855460864	0.558823596434595	0.934755979114052	0.953824324615231	0.972892670116411	0.904434390133975	0.922979865814489	0.941524786702185	0.452655150443036	0.735478619509888	-7.02947309873743e-05	-0.341617989690553	0.155101468073497	0.164937862167255	0.145813647745079	1.01776172497925	1.03494442053681	1.00153731158183	0.955065548162637	0.971707691121872	0.939356315197517	0.00128631487310373	0.00227963797290517	0.0022114825377855
260	0.405785764645593	0.35	0.452919314636182	0.439900566033714	0.465938063238649	0.523359726514093	0.500297350865318	0.490129232602859	0.510465469127777	0.51	0.28	0.89	0.532712281386286	0.543763818647662	0.554815355909039	0.924120871838785	0.943292489625715	0.962464107412646	0.894768827134784	0.913446203644374	0.932116230035761	0.452919314636182	0.729996474336191	-0.00912953695396771	-0.35053715814294	0.155101468073497	0.164937862167255	0.145813647745079	1.01776172497925	1.03494442053681	1.00153731158183	0.955065548162637	0.971707691121872	0.939356315197517	0.00128631487310373	0.00227963797290517	0.0022114825377855
260	0.405785764645593	0.35	0.453121481533857	0.439921821490207	0.466321141577506	0.527242365856165	0.498204346437212	0.488157290847351	0.508251402027072	0.5	0.28	0.89	0.535159880223546	0.54617432406548	0.557188767907415	0.933525380958961	0.952738822144608	0.971952263330255	0.903633964238789	0.922265084787012	0.940680112093651	0.453121481533857	0.723078479532129	-0.00029283714615636	-0.345857664496312	0.155101468073497	0.164937862167255	0.145813647745079	1.01776172497925	1.03494442053681	1.00153731158183	0.955065548162637	0.971707691121872	0.939356315197517	0.00128631487310373	0.00227963797290517	0.0022114825377855
260	0.405785764645593	0.35	0.453193163988903	0.439997296694631	0.466389031283174	0.518977793875308	0.495713088408368	0.485549297342465	0.50587687947427	0.5	0.28	0.88	0.536012956392107	0.547233081160496	0.558453205928884	0.9392397317389	0.958900426227466	0.978561120716032	0.912530890168046	0.931572677985742	0.950635616839458	0.453193163988903	0.715269436971515	-0.0091913711577138	-0.35759900682488	0.155101468073497	0.164937862167255	0.145813647745079	1.01776172497925	1.03494442053681	1.00153731158183	0.955065548162637	0.971707691121872	0.939356315197517	0.00128631487310373	0.00227963797290517	0.0022114825377855
260	0.405785764645593	0.35	0.453283171683494	0.440040917231413	0.466525426135574	0.513144663758657	0.495606501271508	0.485325528206186	0.50588747433683	0.51	0.29	0.91	0.526374333952225	0.537524871138352	0.548675408324478	0.911889781013523	0.931206948012329	0.950524115011135	0.882939259061376	0.901647661263337	0.92052671406889	0.453283171683494	0.73311078121876	0.000924571015664649	-0.336320027030874	0.155101468073497	0.164937862167255	0.145813647745079	1.01776172497925	1.03494442053681	1.00153731158183	0.955065548162637	0.971707691121872	0.939356315197517	0.00128631487310373	0.00227963797290517	0.0022114825377855
260	0.405785764645593	0.35	0.453311855804027	0.440040745327667	0.466582966280387	0.520238113853156	0.501939449203876	0.491673944979949	0.512204953427803	0.51	0.29	0.89	0.534376243540396	0.545533315500868	0.556690387461339	0.926990819796577	0.946345166866058	0.96569951393554	0.900843515789507	0.919817236971912	0.93882101670522	0.453311855804027	0.724060740074159	-0.00550301465234585	-0.344651348258884	0.155101468073497	0.164937862167255	0.145813647745079	1.01776172497925	1.03494442053681	1.00153731158183	0.955065548162637	0.971707691121872	0.939356315197517	0.00128631487310373	0.00227963797290517	0.0022114825377855
260	0.405785764645593	0.35	0.453370858077294	0.440302640094776	0.466439076059811	0.529673754245702	0.49778840951932	0.487798597214412	0.507778221824228	0.51	0.28	0.91	0.530539871961847	0.541404999027474	0.5522701260931	0.920753148944039	0.939609601565326	0.958466054186614	0.88944905740691	0.907799422575045	0.925723050210809	0.453370858077294	0.731831186021321	-7.52563598166092e-05	-0.343159534912685	0.155101468073497	0.164937862167255	0.145813647745079	1.01776172497925	1.03494442053681	1.00153731158183	0.955065548162637	0.971707691121872	0.939356315197517	0.00128631487310373	0.00227963797290517	0.0022114825377855
260	0.405785764645593	0.35	0.453453117680661	0.440235469283419	0.466670766077903	0.50561029168448	0.486322697248906	0.47608108179959	0.496564312698223	0.49	0.28	0.87	0.526735015955665	0.538066315776939	0.549397615598213	0.924327103021255	0.944211536787749	0.964095970554243	0.89828602487185	0.917622037630736	0.936794358334055	0.453453117680661	0.714964360935704	0.00532188364040466	-0.343751706536209	0.155101468073497	0.164937862167255	0.145813647745079	1.01776172497925	1.03494442053681	1.00153731158183	0.955065548162637	0.971707691121872	0.939356315197517	0.00128631487310373	0.00227963797290517	0.0022114825377855
260	0.405785764645593	0.35	0.453541935222206	0.440423039153621	0.466660831290791	0.506052521285861	0.488259239550966	0.477985933454192	0.498532545647739	0.51	0.29	0.91	0.520200434734972	0.531381053083062	0.542561671431152	0.903179541429322	0.922591493204543	0.942003444979764	0.875899743142847	0.894740801480635	0.913699108683887	0.453541935222206	0.738053011404836	0.00126551353248284	-0.331812012988561	0.155101468073497	0.164937862167255	0.145813647745079	1.01776172497925	1.03494442053681	1.00153731158183	0.955065548162637	0.971707691121872	0.939356315197517	0.00128631487310373	0.00227963797290517	0.0022114825377855
260	0.405785764645593	0.35	0.453699838627781	0.440416945021685	0.466982732233877	0.514652674240141	0.489008313117282	0.478894786689672	0.499121839544893	0.5	0.28	0.89	0.526670795711888	0.537793278476635	0.548915761241382	0.920603015549218	0.940044745102078	0.959486474654938	0.891391403094935	0.910288056434504	0.92940804239027	0.453699838627781	0.7260644325747	0.00670290375729104	-0.337625299770564	0.155101468073497	0.164937862167255	0.145813647745079	1.01776172497925	1.03494442053681	1.00153731158183	0.955065548162637	0.971707691121872	0.939356315197517	0.00128631487310373	0.00227963797290517	0.0022114825377855
260	0.405785764645593	0.35	0.45376614336305	0.440513383925841	0.46701890280026	0.518250317807808	0.498356809967692	0.488123915507293	0.508589704428091	0.5	0.28	0.86	0.536999059791939	0.548256559229297	0.559514058666655	0.938858869355874	0.958540846448399	0.978222823540924	0.913399693315586	0.932372503282466	0.951624706807965	0.45376614336305	0.712122419780212	0.00962461974393337	-0.33985426890754	0.155101468073497	0.164937862167255	0.145813647745079	1.01776172497925	1.03494442053681	1.00153731158183	0.955065548162637	0.971707691121872	0.939356315197517	0.00128631487310373	0.00227963797290517	0.0022114825377855
260	0.405785764645593	0.35	0.45381443819763	0.440541587018249	0.467087289377012	0.529333223556565	0.502558353157217	0.492465920533607	0.512650785780826	0.5	0.28	0.9	0.541662282124934	0.552762928604538	0.563863575084143	0.946883000603908	0.966288105581896	0.985693210559885	0.915646052846564	0.93436710288292	0.952878946827514	0.45381443819763	0.72459882287648	-0.00256501967555531	-0.348008446946486	0.155101468073497	0.164937862167255	0.145813647745079	1.01776172497925	1.03494442053681	1.00153731158183	0.955065548162637	0.971707691121872	0.939356315197517	0.00128631487310373	0.00227963797290517	0.0022114825377855
260	0.405785764645593	0.35	0.453931379176184	0.440672673006077	0.467190085346291	0.521479363546361	0.495298051365414	0.485193534347425	0.505402568383403	0.5	0.29	0.91	0.530146342087128	0.541187034834299	0.55222772758147	0.92279970152882	0.942017693171751	0.961235684814682	0.893720251031119	0.912220540098497	0.930848385646467	0.453931379176184	0.727236105985402	-0.00350841396998436	-0.342874187331202	0.155101468073497	0.164937862167255	0.145813647745079	1.01776172497925	1.03494442053681	1.00153731158183	0.955065548162637	0.971707691121872	0.939356315197517	0.00128631487310373	0.00227963797290517	0.0022114825377855
260	0.405785764645593	0.35	0.454070716461978	0.440834665405833	0.467306767518123	0.528716761548153	0.505639471214449	0.495472593640152	0.515806348788746	0.49	0.28	0.88	0.551077466386255	0.5623853312543	0.573693196122345	0.97037826148747	0.990289992452891	1.01020172341831	0.939708726554409	0.959029491171276	0.978261917870274	0.454070716461978	0.720681446433936	-0.00705615514239704	-0.356184641691367	0.155101468073497	0.164937862167255	0.145813647745079	1.01776172497925	1.03494442053681	1.00153731158183	0.955065548162637	0.971707691121872	0.939356315197517	0.00128631487310373	0.00227963797290517	0.0022114825377855
260	0.405785764645593	0.35	0.454142795262792	0.441036921727548	0.467248668798035	0.532290481767441	0.505215958847385	0.495130213873642	0.515301703821128	0.51	0.28	0.9	0.539262246200294	0.550246955548958	0.561231664897622	0.936724320112963	0.95580528576329	0.974886251413618	0.905734584499283	0.924208472920902	0.942717204092672	0.454142795262792	0.726890504217857	-0.000766583808083459	-0.344866141344722	0.155101468073497	0.164937862167255	0.145813647745079	1.01776172497925	1.03494442053681	1.00153731158183	0.955065548162637	0.971707691121872	0.939356315197517	0.00128631487310373	0.00227963797290517	0.0022114825377855
260	0.405785764645593	0.35	0.454218386733295	0.441039351902433	0.467397421564156	0.525842341832697	0.49620187971515	0.486167069090878	0.506236690339422	0.5	0.28	0.9	0.534954416679348	0.5459962305028	0.557038044326253	0.935406857884342	0.95471427558556	0.974021693286779	0.904197445300657	0.922938747887155	0.941685168161246	0.454218386733295	0.729506414107008	-0.00754315590150304	-0.349179975671251	0.155101468073497	0.164937862167255	0.145813647745079	1.01776172497925	1.03494442053681	1.00153731158183	0.955065548162637	0.971707691121872	0.939356315197517	0.00128631487310373	0.00227963797290517	0.0022114825377855
260	0.405785764645593	0.35	0.454330678982236	0.441192167176089	0.467469190788382	0.527743129732756	0.502564968712546	0.492440150627974	0.512689786797117	0.5	0.28	0.89	0.540722996399297	0.551840534166487	0.562958071933678	0.944210312753849	0.963623753428859	0.983037194103869	0.915338683092541	0.934186022819535	0.953125096050802	0.454330678982236	0.719066720781161	0.00235645048936034	-0.343044624397946	0.155101468073497	0.164937862167255	0.145813647745079	1.01776172497925	1.03494442053681	1.00153731158183	0.955065548162637	0.971707691121872	0.939356315197517	0.00128631487310373	0.00227963797290517	0.0022114825377855
260	0.405785764645593	0.35	0.454360083452486	0.441148699291284	0.467571467613688	0.511848218266923	0.491012522613912	0.480800386900223	0.5012246583276	0.5	0.29	0.88	0.52865425001854	0.539882795364798	0.551111340711056	0.923942780137324	0.943567200831485	0.963191621525646	0.897408725214049	0.916180792290402	0.935421278980266	0.454360083452486	0.723536853127411	0.00178001429498162	-0.341936233398365	0.155101468073497	0.164937862167255	0.145813647745079	1.01776172497925	1.03494442053681	1.00153731158183	0.955065548162637	0.971707691121872	0.939356315197517	0.00128631487310373	0.00227963797290517	0.0022114825377855
260	0.405785764645593	0.35	0.454400366563217	0.441288434319874	0.46751229880656	0.526479511038592	0.496149670717555	0.486128729240797	0.506170612194313	0.5	0.28	0.88	0.535362150953315	0.54639797842221	0.557433805891104	0.936631067356201	0.955938556395057	0.975246045433913	0.908006427912103	0.926957473945731	0.945558764549543	0.454400366563217	0.72415770454373	0.00199041787059504	-0.346412001414096	0.155101468073497	0.164937862167255	0.145813647745079	1.01776172497925	1.03494442053681	1.00153731158183	0.955065548162637	0.971707691121872	0.939356315197517	0.00128631487310373	0.00227963797290517	0.0022114825377855
260	0.405785764645593	0.35	0.454521096623935	0.441447273251952	0.467594919995918	0.523371614515808	0.490337589420737	0.480372132301167	0.500303046540306	0.5	0.28	0.89	0.529576878934942	0.540563102580473	0.551549326226005	0.927140607740677	0.946374404518169	0.965608201295662	0.897508354584807	0.916301740363384	0.93474373959713	0.454521096623935	0.724741925139869	0.00858525660676484	-0.340197742886464	0.155101468073497	0.164937862167255	0.145813647745079	1.01776172497925	1.03494442053681	1.00153731158183	0.955065548162637	0.971707691121872	0.939356315197517	0.00128631487310373	0.00227963797290517	0.0022114825377855
260	0.405785764645593	0.35	0.454730064075277	0.441618243228237	0.467841884922318	0.529574092733098	0.500899776908317	0.490845513562261	0.510954040254374	0.5	0.28	0.89	0.542178883574038	0.553284637065727	0.564390390557417	0.950408893612737	0.969876650857715	0.989344408102693	0.920851577797226	0.939934937045569	0.958500619533954	0.454730064075277	0.723096231719529	-0.000508560332976425	-0.347433042554346	0.155101468073497	0.164937862167255	0.145813647745079	1.01776172497925	1.03494442053681	1.00153731158183	0.955065548162637	0.971707691121872	0.939356315197517	0.00128631487310373	0.00227963797290517	0.0022114825377855
260	0.405785764645593	0.35	0.45484690626678	0.441638627037569	0.468055185495991	0.513845598668101	0.493056568905946	0.482842831039758	0.503270306772134	0.51	0.28	0.89	0.525594872494826	0.536712958767153	0.54783104503948	0.912666323779621	0.931972263499817	0.951278203220014	0.88405242369275	0.902750781548207	0.921581322810265	0.45484690626678	0.724740199828177	0.00943080758606506	-0.329230528273311	0.155101468073497	0.164937862167255	0.145813647745079	1.01776172497925	1.03494442053681	1.00153731158183	0.955065548162637	0.971707691121872	0.939356315197517	0.00128631487310373	0.00227963797290517	0.0022114825377855
260	0.405785764645593	0.35	0.454924383094225	0.441661952696177	0.468186813492273	0.527108184489447	0.504119775366668	0.493950689349155	0.514288861384181	0.5	0.28	0.89	0.543426384359359	0.55461403884774	0.565801693336122	0.950115470763357	0.969675734889099	0.989235999014842	0.919199917012247	0.938151600671422	0.957068703477966	0.454924383094225	0.722085083292521	-0.00164929087827316	-0.349007850261311	0.155101468073497	0.164937862167255	0.145813647745079	1.01776172497925	1.03494442053681	1.00153731158183	0.955065548162637	0.971707691121872	0.939356315197517	0.00128631487310373	0.00227963797290517	0.0022114825377855
260	0.405785764645593	0.35	0.454926188088127	0.441624942767003	0.468227433409252	0.52256708844212	0.499195183429743	0.48903333520961	0.509357031649877	0.5	0.28	0.88	0.53692303265927	0.548080002892063	0.559236973124856	0.937507983042236	0.956988891894298	0.976469800746361	0.908645101222539	0.927420229773907	0.946606910297942	0.454926188088127	0.721854557961994	0.00223460799952088	-0.343392796828397	0.155101468073497	0.164937862167255	0.145813647745079	1.01776172497925	1.03494442053681	1.00153731158183	0.955065548162637	0.971707691121872	0.939356315197517	0.00128631487310373	0.00227963797290517	0.0022114825377855
260	0.405785764645593	0.35	0.45494340762869	0.441641933919732	0.468244881337648	0.513543243502468	0.497169824342781	0.486864645357627	0.507475003327935	0.49	0.28	0.89	0.540433325643001	0.551872361529869	0.563311397416737	0.950400380195168	0.970516948770969	0.99063351734677	0.918430064871701	0.937852751038865	0.95718517136646	0.45494340762869	0.717092541270795	0.00256824450851072	-0.346004290256444	0.155101468073497	0.164937862167255	0.145813647745079	1.01776172497925	1.03494442053681	1.00153731158183	0.955065548162637	0.971707691121872	0.939356315197517	0.00128631487310373	0.00227963797290517	0.0022114825377855
260	0.405785764645593	0.35	0.455027223904679	0.441886294163152	0.468168153646207	0.52666343237435	0.491721949903404	0.481794099852707	0.501649799954101	0.5	0.28	0.89	0.530623102579467	0.541557123144383	0.552491143709299	0.928379277139344	0.94750946212175	0.966639647104156	0.898873529094818	0.917374380869399	0.935948353389627	0.455027223904679	0.725867109023402	0.00797865393124957	-0.339902292971547	0.155101468073497	0.164937862167255	0.145813647745079	1.01776172497925	1.03494442053681	1.00153731158183	0.955065548162637	0.971707691121872	0.939356315197517	0.00128631487310373	0.00227963797290517	0.0022114825377855
260	0.405785764645593	0.35	0.455335470609386	0.442043906550902	0.46862703466787	0.524240186482302	0.50083491157974	0.490673817198983	0.510996005960496	0.5	0.28	0.88	0.540073231522045	0.551257311221554	0.562441390921063	0.944538937047445	0.964098874727483	0.983658812407521	0.916233203812158	0.935066566777869	0.954257862891369	0.455335470609386	0.722902335518012	0.00543251902042632	-0.341345942417893	0.155101468073497	0.164937862167255	0.145813647745079	1.01776172497925	1.03494442053681	1.00153731158183	0.955065548162637	0.971707691121872	0.939356315197517	0.00128631487310373	0.00227963797290517	0.0022114825377855
260	0.405785764645593	0.35	0.455427966113829	0.442163541820155	0.468692390407503	0.525770335978853	0.496108608975959	0.486074235766034	0.506142982185884	0.51	0.28	0.9	0.528690469308015	0.539604599478289	0.550518729648563	0.917572463654725	0.936514559059044	0.955456654463364	0.888510499847144	0.906673161905019	0.925189299496311	0.455427966113829	0.725360236680517	-0.0101237700405364	-0.354368157694638	0.155101468073497	0.164937862167255	0.145813647745079	1.01776172497925	1.03494442053681	1.00153731158183	0.955065548162637	0.971707691121872	0.939356315197517	0.00128631487310373	0.00227963797290517	0.0022114825377855
260	0.405785764645593	0.35	0.455487545109803	0.442308319133459	0.468666771086146	0.522354009132973	0.4960123435463	0.485910974119025	0.506113712973575	0.51	0.29	0.9	0.528631017221903	0.539620473068946	0.550609928915988	0.917600637630471	0.93667619574935	0.955751753868228	0.889168673801306	0.907594867839305	0.925926577649402	0.455487545109803	0.729365806412734	0.00673136090844427	-0.334226754386819	0.155101468073497	0.164937862167255	0.145813647745079	1.01776172497925	1.03494442053681	1.00153731158183	0.955065548162637	0.971707691121872	0.939356315197517	0.00128631487310373	0.00227963797290517	0.0022114825377855
260	0.405785764645593	0.35	0.455510819338416	0.442280239899564	0.468741398777269	0.52607058288981	0.50830109684465	0.498026304835573	0.518575888853727	0.5	0.28	0.88	0.550270764480349	0.561623413123232	0.572976061766115	0.964776559708541	0.984680886829397	1.00458521395025	0.936301525774894	0.955599570075464	0.974640543065201	0.455510819338416	0.7211823181626	0.00422747037214594	-0.34182829896118	0.155101468073497	0.164937862167255	0.145813647745079	1.01776172497925	1.03494442053681	1.00153731158183	0.955065548162637	0.971707691121872	0.939356315197517	0.00128631487310373	0.00227963797290517	0.0022114825377855
260	0.405785764645593	0.35	0.455537487958813	0.442273743891686	0.46880123202594	0.529025025748769	0.499915514869367	0.489869944732797	0.509961085005937	0.5	0.28	0.88	0.541139384167513	0.55223631651816	0.563333248868807	0.948630251902949	0.968083439083805	0.987536626264661	0.918065343984927	0.936843752094418	0.955802389356802	0.455537487958813	0.714533452004447	-0.00140597644201758	-0.351541457269332	0.155101468073497	0.164937862167255	0.145813647745079	1.01776172497925	1.03494442053681	1.00153731158183	0.955065548162637	0.971707691121872	0.939356315197517	0.00128631487310373	0.00227963797290517	0.0022114825377855
260	0.405785764645593	0.35	0.455804385257357	0.442448134604674	0.469160635910039	0.522258225078918	0.499679134424356	0.489501136743289	0.509857132105423	0.5	0.28	0.89	0.540686184747901	0.551928452275943	0.563170719803986	0.94778344873735	0.967490323797093	0.987197198856836	0.917264183197222	0.936279018791683	0.95542464015651	0.455804385257357	0.718370330826043	0.00360581474827343	-0.346354554012613	0.155101468073497	0.164937862167255	0.145813647745079	1.01776172497925	1.03494442053681	1.00153731158183	0.955065548162637	0.971707691121872	0.939356315197517	0.00128631487310373	0.00227963797290517	0.0022114825377855
260	0.405785764645593	0.35	0.455846991279728	0.442674185965704	0.469019796593752	0.522436132883198	0.498941205190836	0.488781861174049	0.509100549207622	0.5	0.28	0.89	0.536015894768565	0.547156999433004	0.558298104097443	0.935211831614036	0.954650234469482	0.974088637324928	0.903787018830281	0.922417626072439	0.941212326241365	0.455846991279728	0.72657764056172	0.00189020900801746	-0.343117395262194	0.155101468073497	0.164937862167255	0.145813647745079	1.01776172497925	1.03494442053681	1.00153731158183	0.955065548162637	0.971707691121872	0.939356315197517	0.00128631487310373	0.00227963797290517	0.0022114825377855
260	0.405785764645593	0.35	0.455875583789007	0.442508072574277	0.469243095003738	0.524783373013738	0.502016054211674	0.491842081834624	0.512190026588724	0.49	0.28	0.89	0.544398495838569	0.555659621031659	0.566920746224748	0.955582073038454	0.975348713539879	0.995115354041305	0.925196001143027	0.944184213840578	0.96353052074577	0.455875583789007	0.718683230664909	0.00584139969040304	-0.339651997875104	0.155101468073497	0.164937862167255	0.145813647745079	1.01776172497925	1.03494442053681	1.00153731158183	0.955065548162637	0.971707691121872	0.939356315197517	0.00128631487310373	0.00227963797290517	0.0022114825377855
260	0.405785764645593	0.35	0.456114819306911	0.442941098070261	0.469288540543561	0.52922808969882	0.507606643733696	0.497410679745735	0.517802607721657	0.5	0.28	0.89	0.548659481807532	0.559905947848476	0.571152413889419	0.960889427522342	0.980585816036634	1.00028220455093	0.931088042419396	0.950288113840043	0.969291092021522	0.456114819306911	0.724119023717024	-0.00242556072864433	-0.345938288931311	0.155101468073497	0.164937862167255	0.145813647745079	1.01776172497925	1.03494442053681	1.00153731158183	0.955065548162637	0.971707691121872	0.939356315197517	0.00128631487310373	0.00227963797290517	0.0022114825377855
260	0.405785764645593	0.35	0.456175459827625	0.442999463149044	0.469351456506207	0.526133978937678	0.503803230620881	0.493620653104186	0.513985808137575	0.5	0.28	0.88	0.545539058153293	0.55679262648172	0.568046194810146	0.956636262192304	0.976370085795099	0.996103909397894	0.926397560079568	0.945634932115642	0.96470721184192	0.456175459827625	0.726080592747794	-0.00180553681266992	-0.348801986012111	0.155101468073497	0.164937862167255	0.145813647745079	1.01776172497925	1.03494442053681	1.00153731158183	0.955065548162637	0.971707691121872	0.939356315197517	0.00128631487310373	0.00227963797290517	0.0022114825377855
260	0.405785764645593	0.35	0.456203769579083	0.443078024026108	0.469329515132058	0.537136995954756	0.506477604742077	0.496464676210491	0.516490533273663	0.5	0.27	0.88	0.546744476253382	0.557771470978467	0.568798465703553	0.956544297638161	0.975836324137719	0.995128350637276	0.92341808675003	0.942229823650021	0.96068391629702	0.456203769579083	0.720523830376189	-0.00409625015282072	-0.355050316954144	0.155101468073497	0.164937862167255	0.145813647745079	1.01776172497925	1.03494442053681	1.00153731158183	0.955065548162637	0.971707691121872	0.939356315197517	0.00128631487310373	0.00227963797290517	0.0022114825377855
260	0.405785764645593	0.35	0.456211626579594	0.442883348678635	0.469539904480553	0.522114823755229	0.503739733371446	0.493476076051333	0.51400339069156	0.5	0.28	0.89	0.543907881484833	0.555220454434547	0.566533027384261	0.952099036135937	0.97190145152333	0.991703866910724	0.923049889803109	0.942482264345785	0.961658625457446	0.456211626579594	0.718849056857855	-0.00492516940209517	-0.350679754676441	0.155101468073497	0.164937862167255	0.145813647745079	1.01776172497925	1.03494442053681	1.00153731158183	0.955065548162637	0.971707691121872	0.939356315197517	0.00128631487310373	0.00227963797290517	0.0022114825377855
260	0.405785764645593	0.35	0.45641523647343	0.443258719607664	0.469571753339196	0.528741816710738	0.507226446713696	0.497028172615471	0.517424720811922	0.51	0.29	0.89	0.541103039318776	0.552205663705875	0.563308288092974	0.93966979785362	0.958950415509371	0.978231033165122	0.912367382072626	0.931007998696345	0.949977651054595	0.45641523647343	0.728309759894778	0.0028456847067187	-0.339701467077306	0.155101468073497	0.164937862167255	0.145813647745079	1.01776172497925	1.03494442053681	1.00153731158183	0.955065548162637	0.971707691121872	0.939356315197517	0.00128631487310373	0.00227963797290517	0.0022114825377855
260	0.405785764645593	0.35	0.456618326526887	0.443423210764696	0.469813442289078	0.521204293295133	0.497271171399486	0.487120808215894	0.507421534583078	0.5	0.28	0.88	0.53518031994415	0.546332121559934	0.557483923175718	0.934869159024033	0.954349463156365	0.973829767288698	0.906688097126699	0.925742749281108	0.944378067119735	0.456618326526887	0.722369486888941	0.00186088464117914	-0.342733192538772	0.155101468073497	0.164937862167255	0.145813647745079	1.01776172497925	1.03494442053681	1.00153731158183	0.955065548162637	0.971707691121872	0.939356315197517	0.00128631487310373	0.00227963797290517	0.0022114825377855
260	0.405785764645593	0.35	0.456692414371004	0.443294126274037	0.47009070246797	0.516130749802759	0.487540375515303	0.477487000104727	0.49759375092588	0.49	0.28	0.87	0.528338936733763	0.539462987595554	0.550587038457346	0.927197204076139	0.946719121050151	0.966241038024163	0.899823469232222	0.918839287814809	0.937659160155812	0.456692414371004	0.714639846139415	-0.00318218886665515	-0.355188184049878	0.155101468073497	0.164937862167255	0.145813647745079	1.01776172497925	1.03494442053681	1.00153731158183	0.955065548162637	0.971707691121872	0.939356315197517	0.00128631487310373	0.00227963797290517	0.0022114825377855
260	0.405785764645593	0.35	0.456725043575909	0.443398857587559	0.470051229564259	0.525752690475905	0.502538557312762	0.492373771250655	0.512703343374868	0.5	0.28	0.89	0.543033868970757	0.554244504924303	0.565455140877849	0.950957572269257	0.970589569017793	0.990221565766329	0.918119946224738	0.937194471007927	0.955927524427089	0.456725043575909	0.716964301602393	0.00442545022642636	-0.345678037239693	0.155101468073497	0.164937862167255	0.145813647745079	1.01776172497925	1.03494442053681	1.00153731158183	0.955065548162637	0.971707691121872	0.939356315197517	0.00128631487310373	0.00227963797290517	0.0022114825377855
260	0.405785764645593	0.35	0.456771543749017	0.443469040287588	0.470074047210446	0.520350780915884	0.499676421879545	0.489459506641813	0.509893337117277	0.5	0.28	0.89	0.535808177582869	0.546992569059106	0.558176960535343	0.933779396101819	0.953270987972553	0.972762579843287	0.905850604380394	0.925001740837161	0.943507592843026	0.456771543749017	0.722102741846945	-0.00167888826798254	-0.346494793974299	0.155101468073497	0.164937862167255	0.145813647745079	1.01776172497925	1.03494442053681	1.00153731158183	0.955065548162637	0.971707691121872	0.939356315197517	0.00128631487310373	0.00227963797290517	0.0022114825377855
260	0.405785764645593	0.35	0.456897473210536	0.443705558377981	0.470089388043092	0.535118118097277	0.509655938549218	0.499539195042254	0.519772682056182	0.5	0.28	0.89	0.552003765938665	0.563183029888928	0.574362293839192	0.96788521307118	0.987486971135422	1.00708872919966	0.938352870516451	0.957431796824567	0.976410519929546	0.456897473210536	0.72349832667582	0.00169383717780714	-0.343983477233057	0.155101468073497	0.164937862167255	0.145813647745079	1.01776172497925	1.03494442053681	1.00153731158183	0.955065548162637	0.971707691121872	0.939356315197517	0.00128631487310373	0.00227963797290517	0.0022114825377855
260	0.405785764645593	0.35	0.456979545987581	0.44369881964902	0.470260272326142	0.524941166252018	0.49392382305106	0.483917016026282	0.503930630075838	0.5	0.28	0.88	0.533618893463033	0.544653474010558	0.555688054558083	0.934369730855304	0.953691344431204	0.973012958007105	0.905545274575252	0.924320204184973	0.94288456758973	0.456979545987581	0.717799505497802	0.00433373037302776	-0.344548406552943	0.155101468073497	0.164937862167255	0.145813647745079	1.01776172497925	1.03494442053681	1.00153731158183	0.955065548162637	0.971707691121872	0.939356315197517	0.00128631487310373	0.00227963797290517	0.0022114825377855
260	0.405785764645593	0.35	0.457010960300056	0.443645137885906	0.470376782714207	0.517020261670151	0.496635699056697	0.486412995279572	0.506858402833823	0.51	0.29	0.9	0.528840772250717	0.539955159844079	0.551069547437442	0.917590941131094	0.93687550069424	0.956160060257386	0.889211567711208	0.908214855799452	0.926585873138452	0.457010960300056	0.725595736380931	0.00248233424625392	-0.335799866550156	0.155101468073497	0.164937862167255	0.145813647745079	1.01776172497925	1.03494442053681	1.00153731158183	0.955065548162637	0.971707691121872	0.939356315197517	0.00128631487310373	0.00227963797290517	0.0022114825377855
260	0.405785764645593	0.35	0.457062779962237	0.443923726947923	0.470201832976551	0.523944991828229	0.498478721853184	0.488359444136466	0.508597999569901	0.5	0.29	0.89	0.533782734898299	0.544843226918426	0.555903718938552	0.929328046945283	0.948584618533865	0.967841190122447	0.902407978820635	0.920959722323915	0.939853735009195	0.457062779962237	0.727026382477967	0.00284022876012196	-0.33969222104476	0.155101468073497	0.164937862167255	0.145813647745079	1.01776172497925	1.03494442053681	1.00153731158183	0.955065548162637	0.971707691121872	0.939356315197517	0.00128631487310373	0.00227963797290517	0.0022114825377855
260	0.405785764645593	0.35	0.457375523357473	0.444181329428201	0.470569717286746	0.521392195453686	0.489372092438075	0.479386726344115	0.499357458532036	0.5	0.28	0.89	0.524378444994422	0.535300964241008	0.546223483487593	0.913407390319488	0.932433171977702	0.951458953635916	0.884311831955815	0.902885156189503	0.921315263720938	0.457375523357473	0.724445783234551	0.00700978294339689	-0.340479382786426	0.155101468073497	0.164937862167255	0.145813647745079	1.01776172497925	1.03494442053681	1.00153731158183	0.955065548162637	0.971707691121872	0.939356315197517	0.00128631487310373	0.00227963797290517	0.0022114825377855
260	0.405785764645593	0.35	0.457424414195325	0.44404353632818	0.47080529206247	0.525553745803058	0.501307296178164	0.491163368678496	0.511451223677832	0.5	0.28	0.89	0.538107516835773	0.549220975179571	0.56033443352337	0.938275319815972	0.957653387126954	0.977031454437936	0.908766139644559	0.927605826589104	0.946215916933398	0.457424414195325	0.720135168679241	-0.00587820533291752	-0.351731059425834	0.155101468073497	0.164937862167255	0.145813647745079	1.01776172497925	1.03494442053681	1.00153731158183	0.955065548162637	0.971707691121872	0.939356315197517	0.00128631487310373	0.00227963797290517	0.0022114825377855
260	0.405785764645593	0.35	0.457499805799234	0.444283514517237	0.47071609708123	0.522930553879122	0.499108902793471	0.488956209252093	0.509261596334849	0.5	0.28	0.89	0.537886956478713	0.54905564873724	0.560224340995768	0.940379754413481	0.959905812736127	0.979431871058773	0.911462836309256	0.930383203848601	0.949266233072008	0.457499805799234	0.723003692614073	0.0077336561707358	-0.338060091345937	0.155101468073497	0.164937862167255	0.145813647745079	1.01776172497925	1.03494442053681	1.00153731158183	0.955065548162637	0.971707691121872	0.939356315197517	0.00128631487310373	0.00227963797290517	0.0022114825377855
260	0.405785764645593	0.35	0.457504000548203	0.444212421970255	0.47079557912615	0.519065801973381	0.496819143366766	0.486634469865947	0.507003816867585	0.5	0.28	0.9	0.533195789096561	0.544354934944688	0.555514080792815	0.929767299579718	0.94922620963302	0.968685119686322	0.899752588068077	0.918309767061419	0.937200033823161	0.457504000548203	0.726123288783085	0.00399805499250704	-0.336035490910935	0.155101468073497	0.164937862167255	0.145813647745079	1.01776172497925	1.03494442053681	1.00153731158183	0.955065548162637	0.971707691121872	0.939356315197517	0.00128631487310373	0.00227963797290517	0.0022114825377855
260	0.405785764645593	0.35	0.457524950281861	0.444202592730557	0.470847307833165	0.526789791747068	0.504180628873114	0.494003818069666	0.514357439676561	0.5	0.28	0.88	0.544978286782158	0.556205205914566	0.567432125046974	0.954529831411334	0.974193787731506	0.993857744051677	0.925775198012645	0.944640532628025	0.963726410169094	0.457524950281861	0.711206364957965	-0.00501747845430551	-0.353484933644028	0.155101468073497	0.164937862167255	0.145813647745079	1.01776172497925	1.03494442053681	1.00153731158183	0.955065548162637	0.971707691121872	0.939356315197517	0.00128631487310373	0.00227963797290517	0.0022114825377855
260	0.405785764645593	0.35	0.457638592111226	0.444342687604167	0.470934496618284	0.522248100803975	0.49780737919393	0.487667301692946	0.507947456694914	0.49	0.28	0.9	0.540452977239454	0.551690628514865	0.562928279790275	0.949432563368084	0.969174136651937	0.988915709935791	0.918070615978832	0.937160618384348	0.956220323264114	0.457638592111226	0.72143255937455	-0.00196419938216628	-0.349868266614767	0.155101468073497	0.164937862167255	0.145813647745079	1.01776172497925	1.03494442053681	1.00153731158183	0.955065548162637	0.971707691121872	0.939356315197517	0.00128631487310373	0.00227963797290517	0.0022114825377855
260	0.405785764645593	0.35	0.457720676330005	0.444363194204709	0.4710781584553	0.52979611479196	0.506068167131748	0.495914687311798	0.516221646951698	0.5	0.28	0.88	0.546087710045836	0.557268444728104	0.568449179410372	0.955337215822781	0.974897025988284	0.994456836153788	0.927175489478441	0.946066723029693	0.965057470383651	0.457720676330005	0.716086030559023	0.0077866049819782	-0.339424563534891	0.155101468073497	0.164937862167255	0.145813647745079	1.01776172497925	1.03494442053681	1.00153731158183	0.955065548162637	0.971707691121872	0.939356315197517	0.00128631487310373	0.00227963797290517	0.0022114825377855
260	0.405785764645593	0.35	0.458215188947842	0.445006517501005	0.47142386039468	0.527027972996288	0.503604435474599	0.49344411026571	0.513764760683487	0.5	0.29	0.89	0.54514405704934	0.556368916744862	0.567593776440384	0.955715055988983	0.97539383130287	0.995072606616756	0.927838584865447	0.946504591238341	0.965928459855056	0.458215188947842	0.720544122200503	-0.000257572746103877	-0.344795139110171	0.155101468073497	0.164937862167255	0.145813647745079	1.01776172497925	1.03494442053681	1.00153731158183	0.955065548162637	0.971707691121872	0.939356315197517	0.00128631487310373	0.00227963797290517	0.0022114825377855
260	0.405785764645593	0.35	0.458234975299032	0.44485683822559	0.471613112372474	0.520292549716325	0.49169350234985	0.481638641487643	0.501748363212056	0.5	0.28	0.89	0.530953510588906	0.542037886329153	0.553122262069401	0.929528375926634	0.948933543374467	0.968338710822301	0.897920863317086	0.916677480624322	0.935302639244882	0.458234975299032	0.716286666997596	0.003759329287258	-0.347404374616725	0.155101468073497	0.164937862167255	0.145813647745079	1.01776172497925	1.03494442053681	1.00153731158183	0.955065548162637	0.971707691121872	0.939356315197517	0.00128631487310373	0.00227963797290517	0.0022114825377855
260	0.405785764645593	0.35	0.458283031943867	0.445053601993375	0.47151246189436	0.524014169298436	0.501597643197502	0.491416462340476	0.511778824054527	0.5	0.28	0.89	0.540012246448886	0.551200236203888	0.562388225958891	0.943437042177325	0.962983198827995	0.982529355478664	0.912875516108651	0.931819159635478	0.950650092760866	0.458283031943867	0.721614435022696	0.000138650845757032	-0.346409902529813	0.155101468073497	0.164937862167255	0.145813647745079	1.01776172497925	1.03494442053681	1.00153731158183	0.955065548162637	0.971707691121872	0.939356315197517	0.00128631487310373	0.00227963797290517	0.0022114825377855
260	0.405785764645593	0.35	0.458283801830604	0.444936820361395	0.471630783299813	0.527880347980676	0.501240020726127	0.491144674936374	0.511335366515879	0.49	0.28	0.89	0.544470081172431	0.555661516246674	0.566852951320916	0.956677410635871	0.976341655740158	0.996005900844444	0.926778060500033	0.945956308490194	0.964956216348294	0.458283801830604	0.720777929316021	0.0053844161080228	-0.34213475016804	0.155101468073497	0.164937862167255	0.145813647745079	1.01776172497925	1.03494442053681	1.00153731158183	0.955065548162637	0.971707691121872	0.939356315197517	0.00128631487310373	0.00227963797290517	0.0022114825377855
260	0.405785764645593	0.35	0.458283886684431	0.444968586828104	0.471599186540759	0.514456320866058	0.493247961768319	0.48304274190216	0.503453181634478	0.49	0.28	0.89	0.534395191799149	0.545685332307736	0.556975472816323	0.937721008624383	0.957532193507203	0.977343378390024	0.909421642808321	0.928590872515056	0.947577938181883	0.458283886684431	0.721155268469283	-0.00666321972043191	-0.35056638440027	0.155101468073497	0.164937862167255	0.145813647745079	1.01776172497925	1.03494442053681	1.00153731158183	0.955065548162637	0.971707691121872	0.939356315197517	0.00128631487310373	0.00227963797290517	0.0022114825377855
260	0.405785764645593	0.35	0.458621091314388	0.445338365892919	0.471903816735857	0.531894116178982	0.507268000020037	0.497133225488812	0.517402774551263	0.51	0.29	0.9	0.538694050102891	0.549676101712371	0.560658153321852	0.93269482285367	0.95170914587899	0.97072346890431	0.904996984762307	0.92343459878087	0.941997385246502	0.458621091314388	0.729579865303914	0.00812109072306601	-0.330937041247171	0.155101468073497	0.164937862167255	0.145813647745079	1.01776172497925	1.03494442053681	1.00153731158183	0.955065548162637	0.971707691121872	0.939356315197517	0.00128631487310373	0.00227963797290517	0.0022114825377855
260	0.405785764645593	0.35	0.458660621716351	0.445451026932731	0.47187021649997	0.533160232368827	0.507062257168167	0.496957322708607	0.517167191627727	0.5	0.28	0.9	0.544878255007507	0.555957594829447	0.567036934651388	0.95055807141774	0.969886344838341	0.989214618258943	0.919211774119649	0.937813830161329	0.956512623558471	0.458660621716351	0.720699794043157	0.00675079087619658	-0.339405928282938	0.155101468073497	0.164937862167255	0.145813647745079	1.01776172497925	1.03494442053681	1.00153731158183	0.955065548162637	0.971707691121872	0.939356315197517	0.00128631487310373	0.00227963797290517	0.0022114825377855
260	0.405785764645593	0.35	0.458810744772445	0.445463643339296	0.472157846205594	0.518252145458168	0.498649529903579	0.488410662422124	0.508888397385034	0.5	0.28	0.86	0.539540079746956	0.550850806155071	0.562161532563186	0.94584115561616	0.96566943332581	0.985497711035461	0.918753806300704	0.938068419170486	0.957200646739283	0.458810744772445	0.713519353526248	0.00243961874950959	-0.349298285010815	0.155101468073497	0.164937862167255	0.145813647745079	1.01776172497925	1.03494442053681	1.00153731158183	0.955065548162637	0.971707691121872	0.939356315197517	0.00128631487310373	0.00227963797290517	0.0022114825377855
260	0.405785764645593	0.35	0.458932534894921	0.445617268623496	0.472247801166347	0.517278922705847	0.497876289653412	0.48763335618389	0.508119223122934	0.51	0.29	0.91	0.529329353956958	0.540448128518396	0.551566903079834	0.917509573502333	0.936782228663949	0.956054883825565	0.887808362460056	0.906674396282779	0.925166775215115	0.458932534894921	0.734754265784513	0.000711046791091614	-0.335360975081987	0.155101468073497	0.164937862167255	0.145813647745079	1.01776172497925	1.03494442053681	1.00153731158183	0.955065548162637	0.971707691121872	0.939356315197517	0.00128631487310373	0.00227963797290517	0.0022114825377855
260	0.405785764645593	0.35	0.45907720304599	0.445853731339266	0.472300674752714	0.524149313375125	0.498107203422275	0.487999608471614	0.508214798372935	0.5	0.28	0.88	0.538987091622161	0.550150754689051	0.561314417755941	0.944758718837656	0.964326846127806	0.983894973417955	0.915761780138462	0.934693759072542	0.95368342343073	0.45907720304599	0.720985890323966	0.00169639306353507	-0.345600124900896	0.155101468073497	0.164937862167255	0.145813647745079	1.01776172497925	1.03494442053681	1.00153731158183	0.955065548162637	0.971707691121872	0.939356315197517	0.00128631487310373	0.00227963797290517	0.0022114825377855
260	0.405785764645593	0.35	0.459109033722871	0.445928045751969	0.472290021693774	0.52764629539486	0.496712102752266	0.48670325400804	0.506720951496492	0.5	0.28	0.89	0.535053237883371	0.546056383812605	0.557059529741838	0.935022895680575	0.954251250244033	0.973479604807491	0.90438219550581	0.922948029680696	0.941548830836924	0.459109033722871	0.721771200814703	0.00143761284752171	-0.346925448771657	0.155101468073497	0.164937862167255	0.145813647745079	1.01776172497925	1.03494442053681	1.00153731158183	0.955065548162637	0.971707691121872	0.939356315197517	0.00128631487310373	0.00227963797290517	0.0022114825377855
260	0.405785764645593	0.35	0.459291138463778	0.445919288045145	0.472662988882411	0.514102352657266	0.491070560652004	0.480903189683288	0.50123793162072	0.5	0.28	0.88	0.528496073483012	0.539669664654553	0.550843255826095	0.923359141985391	0.942881023177535	0.96240290436968	0.894299034721372	0.913223178993349	0.932234739637707	0.459291138463778	0.716121755201803	0.000637077764135738	-0.348174410232221	0.155101468073497	0.164937862167255	0.145813647745079	1.01776172497925	1.03494442053681	1.00153731158183	0.955065548162637	0.971707691121872	0.939356315197517	0.00128631487310373	0.00227963797290517	0.0022114825377855
260	0.405785764645593	0.35	0.45939695228259	0.445995840123847	0.472798064441332	0.522933267286449	0.496177805389404	0.486084790064284	0.506270820714523	0.5	0.28	0.89	0.531754295894356	0.542795588210765	0.553836880527174	0.926310489906241	0.945544307054082	0.964778124201923	0.896335136715095	0.915045421235209	0.933378811240318	0.45939695228259	0.721699786002249	0.00263907409396754	-0.342120050935935	0.155101468073497	0.164937862167255	0.145813647745079	1.01776172497925	1.03494442053681	1.00153731158183	0.955065548162637	0.971707691121872	0.939356315197517	0.00128631487310373	0.00227963797290517	0.0022114825377855
260	0.405785764645593	0.35	0.459438910192683	0.445984896347612	0.472892924037755	0.510217553945497	0.48678481532677	0.476627519527992	0.496942111125548	0.5	0.28	0.89	0.524488658558222	0.535665911716739	0.546843164875256	0.917142010691546	0.936687006123841	0.956232001556136	0.889273135496615	0.908099649779502	0.926972212616602	0.459438910192683	0.720417067088893	0.00336086876900672	-0.342319471210608	0.155101468073497	0.164937862167255	0.145813647745079	1.01776172497925	1.03494442053681	1.00153731158183	0.955065548162637	0.971707691121872	0.939356315197517	0.00128631487310373	0.00227963797290517	0.0022114825377855
260	0.405785764645593	0.35	0.459700537917832	0.446368131007894	0.473032944827771	0.521930894437134	0.503905666252671	0.493634843205664	0.514176489299679	0.5	0.28	0.88	0.542328019878499	0.553611978460987	0.564895937043476	0.947344777159152	0.967055724845749	0.986766672532346	0.919789913842937	0.938928915241423	0.957955192286815	0.459700537917832	0.721153747861524	0.00524347001300054	-0.339364586056957	0.155101468073497	0.164937862167255	0.145813647745079	1.01776172497925	1.03494442053681	1.00153731158183	0.955065548162637	0.971707691121872	0.939356315197517	0.00128631487310373	0.00227963797290517	0.0022114825377855
260	0.405785764645593	0.35	0.459737341628577	0.446351746532191	0.473122936724962	0.526970213092244	0.502228696792535	0.492094953396924	0.512362440188146	0.5	0.28	0.89	0.541398897774091	0.552547960504438	0.563697023234785	0.946586683447008	0.966079804613031	0.985572925779054	0.91607642098148	0.935006905075024	0.954000963570559	0.459737341628577	0.725961943920829	-0.00216119514699157	-0.346485497169664	0.155101468073497	0.164937862167255	0.145813647745079	1.01776172497925	1.03494442053681	1.00153731158183	0.955065548162637	0.971707691121872	0.939356315197517	0.00128631487310373	0.00227963797290517	0.0022114825377855
260	0.405785764645593	0.35	0.459771822015785	0.446443817416532	0.473099826615039	0.535717639123825	0.502131773732544	0.492176390331319	0.512087157133769	0.5	0.28	0.89	0.539143351015829	0.550048747684635	0.56095414435344	0.939998128616188	0.959011722016124	0.978025315416061	0.91195942866757	0.930133211701187	0.948776448448458	0.459771822015785	0.717979095805249	0.00306802472640479	-0.34303643390336	0.155101468073497	0.164937862167255	0.145813647745079	1.01776172497925	1.03494442053681	1.00153731158183	0.955065548162637	0.971707691121872	0.939356315197517	0.00128631487310373	0.00227963797290517	0.0022114825377855
260	0.405785764645593	0.35	0.459814076327408	0.446502068147537	0.473126084507278	0.526799932827105	0.502080056796724	0.491945851865027	0.512214261728421	0.5	0.28	0.88	0.538588280114662	0.549683330482095	0.560778380849527	0.938690007492632	0.9580272513523	0.977364495211968	0.909023320659845	0.92765897357885	0.946442527549771	0.459814076327408	0.714737266461939	0.00217357137268722	-0.348950431541823	0.155101468073497	0.164937862167255	0.145813647745079	1.01776172497925	1.03494442053681	1.00153731158183	0.955065548162637	0.971707691121872	0.939356315197517	0.00128631487310373	0.00227963797290517	0.0022114825377855
260	0.405785764645593	0.35	0.459886960589767	0.44667043625776	0.473103484921774	0.542911888771502	0.505736040198968	0.495853323215371	0.515618757182566	0.51	0.28	0.91	0.538904538450516	0.549645297431715	0.560386056412914	0.934830508677164	0.953462359896756	0.972094211116348	0.903880635203621	0.921897086147763	0.939904508403537	0.459886960589767	0.733428305476235	-0.00234325694197253	-0.343665246311773	0.155101468073497	0.164937862167255	0.145813647745079	1.01776172497925	1.03494442053681	1.00153731158183	0.955065548162637	0.971707691121872	0.939356315197517	0.00128631487310373	0.00227963797290517	0.0022114825377855
260	0.405785764645593	0.35	0.459971914939613	0.446648016921005	0.473295812958221	0.522735581340465	0.492901320813781	0.482870980979684	0.502931660647878	0.5	0.28	0.89	0.527593351969846	0.53855267821416	0.549512004458473	0.91833874124896	0.937414747098091	0.956490752947222	0.888004620527045	0.906674162868362	0.924946022311088	0.459971914939613	0.720044055000616	0.000439617419900927	-0.348214194822404	0.155101468073497	0.164937862167255	0.145813647745079	1.01776172497925	1.03494442053681	1.00153731158183	0.955065548162637	0.971707691121872	0.939356315197517	0.00128631487310373	0.00227963797290517	0.0022114825377855
260	0.405785764645593	0.35	0.460062445235912	0.446755994369309	0.473368896102514	0.528075602612328	0.499245305349811	0.489194072806367	0.509296537893254	0.5	0.29	0.89	0.535369717605571	0.546369698650929	0.557369679696286	0.93284902400431	0.952015818921514	0.971182613838719	0.906446571452364	0.924953928965897	0.943819866698364	0.460062445235912	0.724577750821832	0.00540604989720441	-0.337489021082038	0.155101468073497	0.164937862167255	0.145813647745079	1.01776172497925	1.03494442053681	1.00153731158183	0.955065548162637	0.971707691121872	0.939356315197517	0.00128631487310373	0.00227963797290517	0.0022114825377855
260	0.405785764645593	0.35	0.46007671933657	0.446688626464069	0.473464812209071	0.514839952978858	0.490304902710282	0.480168361332308	0.500441444088256	0.5	0.29	0.88	0.526170932729406	0.537278606331015	0.548386279932624	0.917585127098788	0.936955706998811	0.956326286898834	0.891237689719999	0.909916362603061	0.928663895920082	0.46007671933657	0.71909008117441	0.007549665545039	-0.337510885959066	0.155101468073497	0.164937862167255	0.145813647745079	1.01776172497925	1.03494442053681	1.00153731158183	0.955065548162637	0.971707691121872	0.939356315197517	0.00128631487310373	0.00227963797290517	0.0022114825377855
260	0.405785764645593	0.35	0.460078073615594	0.446618601852145	0.473537545379042	0.517421221577816	0.497474498321148	0.487242746864519	0.507706249777776	0.49	0.28	0.88	0.538690615992337	0.550002736142551	0.561314856292766	0.944856333503673	0.964697645106243	0.984538956708814	0.914435085112769	0.933869073985766	0.953123979037639	0.460078073615594	0.714453959076634	0.00418101653605884	-0.345717214029408	0.155101468073497	0.164937862167255	0.145813647745079	1.01776172497925	1.03494442053681	1.00153731158183	0.955065548162637	0.971707691121872	0.939356315197517	0.00128631487310373	0.00227963797290517	0.0022114825377855
260	0.405785764645593	0.35	0.460088636405583	0.446607396358447	0.47356987645272	0.52327428819789	0.499239590384697	0.48909123245672	0.509387948312674	0.5	0.28	0.89	0.537542839821268	0.548696540354246	0.559850240887224	0.939219955902766	0.958708222412315	0.978196488921863	0.91086754570678	0.930030028092733	0.9487077599074	0.460088636405583	0.718813867019106	0.000862471356739234	-0.344064495139529	0.155101468073497	0.164937862167255	0.145813647745079	1.01776172497925	1.03494442053681	1.00153731158183	0.955065548162637	0.971707691121872	0.939356315197517	0.00128631487310373	0.00227963797290517	0.0022114825377855
260	0.405785764645593	0.35	0.46021321084767	0.446927725443805	0.473498696251536	0.521042466758983	0.502977889746525	0.492707710914798	0.513248068578251	0.51	0.29	0.91	0.534918870177035	0.546068913773843	0.55721895737065	0.92728816842636	0.946616900466297	0.965945632506234	0.898645511177529	0.917200355169481	0.936016492262397	0.46021321084767	0.728618676687197	0.00699057564685086	-0.330806934505004	0.155101468073497	0.164937862167255	0.145813647745079	1.01776172497925	1.03494442053681	1.00153731158183	0.955065548162637	0.971707691121872	0.939356315197517	0.00128631487310373	0.00227963797290517	0.0022114825377855
260	0.405785764645593	0.35	0.460292869549977	0.446897784675004	0.473687954424949	0.525513981003849	0.501552971856342	0.491403263841336	0.511702679871348	0.49	0.29	0.89	0.54477824780558	0.55603039152341	0.567282535241239	0.957243618656525	0.977015044577962	0.996786470499399	0.92854668526561	0.947638493304785	0.966823068877617	0.460292869549977	0.716353244060108	0.00324089543313865	-0.345222340939078	0.155101468073497	0.164937862167255	0.145813647745079	1.01776172497925	1.03494442053681	1.00153731158183	0.955065548162637	0.971707691121872	0.939356315197517	0.00128631487310373	0.00227963797290517	0.0022114825377855
260	0.405785764645593	0.35	0.460306065010074	0.446837484143641	0.473774645876506	0.51999882174893	0.501120366760128	0.490866700124076	0.51137403339618	0.5	0.29	0.89	0.542113527576989	0.553437684194792	0.564761840812594	0.950192914716868	0.970041401862122	0.989889889007375	0.923560986660914	0.942824527004877	0.962017889962827	0.460306065010074	0.718095729777787	0.004056950668414	-0.341099322331213	0.155101468073497	0.164937862167255	0.145813647745079	1.01776172497925	1.03494442053681	1.00153731158183	0.955065548162637	0.971707691121872	0.939356315197517	0.00128631487310373	0.00227963797290517	0.0022114825377855
260	0.405785764645593	0.35	0.460353149607642	0.446944329379575	0.473761969835709	0.521481579267266	0.503043574223571	0.492781087270825	0.513306061176318	0.5	0.28	0.9	0.538916227131205	0.550139508406442	0.561362789681679	0.938602927800983	0.958149944821695	0.977696961842407	0.908602883787899	0.927884899894989	0.946755594199741	0.460353149607642	0.728811195586802	0.00428156678273999	-0.337388241907013	0.155101468073497	0.164937862167255	0.145813647745079	1.01776172497925	1.03494442053681	1.00153731158183	0.955065548162637	0.971707691121872	0.939356315197517	0.00128631487310373	0.00227963797290517	0.0022114825377855
260	0.405785764645593	0.35	0.460438186742278	0.44717641945823	0.473699954026326	0.526692522933043	0.503183910557007	0.493025236644129	0.513342584469884	0.5	0.29	0.88	0.538516853584213	0.549612872013995	0.560708890443777	0.937160586942972	0.956470569676424	0.975780552409877	0.911114127666186	0.929761944356155	0.948503223721614	0.460438186742278	0.724600288479501	-0.00295452463236966	-0.346289013279602	0.155101468073497	0.164937862167255	0.145813647745079	1.01776172497925	1.03494442053681	1.00153731158183	0.955065548162637	0.971707691121872	0.939356315197517	0.00128631487310373	0.00227963797290517	0.0022114825377855
260	0.405785764645593	0.35	0.46055366996747	0.447248631020341	0.4738587089146	0.515076889964245	0.496490103742707	0.486230557040029	0.506749650445386	0.51	0.29	0.89	0.528809505868212	0.539967475567407	0.551125445266602	0.917722381297612	0.937086478215613	0.956450575133613	0.891023072771282	0.909851315371953	0.928516574186787	0.46055366996747	0.73110926403197	-0.00471062449674828	-0.344293541757002	0.155101468073497	0.164937862167255	0.145813647745079	1.01776172497925	1.03494442053681	1.00153731158183	0.955065548162637	0.971707691121872	0.939356315197517	0.00128631487310373	0.00227963797290517	0.0022114825377855
260	0.405785764645593	0.35	0.460581009221894	0.447145969883372	0.474016048560416	0.527820529425641	0.500557128012482	0.490474326229595	0.510639929795369	0.49	0.28	0.89	0.542877295580205	0.554037358138102	0.565197420696	0.952903548265302	0.972492621702085	0.992081695138869	0.920798817711393	0.939566219320023	0.958726912377205	0.460581009221894	0.713803427924761	0.00427370212816494	-0.34757090480298	0.155101468073497	0.164937862167255	0.145813647745079	1.01776172497925	1.03494442053681	1.00153731158183	0.955065548162637	0.971707691121872	0.939356315197517	0.00128631487310373	0.00227963797290517	0.0022114825377855
260	0.405785764645593	0.35	0.460614308374579	0.447314704662533	0.473913912086626	0.517052196293012	0.494748238942241	0.484565037641516	0.504931440242967	0.5	0.28	0.89	0.532346276433469	0.54353360707746	0.554720937721451	0.929889004329316	0.949430750396068	0.968972496462819	0.901467015248455	0.920437279009639	0.939002508141494	0.460614308374579	0.725762314021817	-0.00389809186801142	-0.34510175372853	0.155101468073497	0.164937862167255	0.145813647745079	1.01776172497925	1.03494442053681	1.00153731158183	0.955065548162637	0.971707691121872	0.939356315197517	0.00128631487310373	0.00227963797290517	0.0022114825377855
260	0.405785764645593	0.35	0.460731375108231	0.447276194007194	0.474186556209268	0.51873961552787	0.497580689828654	0.487373738716353	0.507787640940954	0.51	0.29	0.9	0.530521583160075	0.541632169211751	0.552742755263427	0.921215300515761	0.940508091220965	0.95980088192617	0.892641123914223	0.911363379359523	0.930023430848946	0.460731375108231	0.725350130164351	-0.000410860445587445	-0.34172484648995	0.155101468073497	0.164937862167255	0.145813647745079	1.01776172497925	1.03494442053681	1.00153731158183	0.955065548162637	0.971707691121872	0.939356315197517	0.00128631487310373	0.00227963797290517	0.0022114825377855
260	0.405785764645593	0.35	0.460764137350716	0.447461954716081	0.47406631998535	0.53058080128396	0.505299554567572	0.495177451817999	0.515421657317146	0.5	0.28	0.9	0.540744420099283	0.551797973853413	0.562851527607544	0.940899147074858	0.960132409431033	0.979365671787207	0.9108422428925	0.929628622640319	0.947939177513036	0.460764137350716	0.731191869834317	-0.00528066597586611	-0.345394401230145	0.155101468073497	0.164937862167255	0.145813647745079	1.01776172497925	1.03494442053681	1.00153731158183	0.955065548162637	0.971707691121872	0.939356315197517	0.00128631487310373	0.00227963797290517	0.0022114825377855
260	0.405785764645593	0.35	0.460774646425397	0.447403021305333	0.474146271545462	0.523077787650784	0.501364965544892	0.491169389066486	0.511560542023298	0.5	0.28	0.89	0.538741945209512	0.549925021408435	0.561108097607358	0.940089745089562	0.959603902742673	0.979118060395785	0.911541511656504	0.930517007574514	0.949038904596535	0.460774646425397	0.719732375800237	0.000545845844139929	-0.344973709183226	0.155101468073497	0.164937862167255	0.145813647745079	1.01776172497925	1.03494442053681	1.00153731158183	0.955065548162637	0.971707691121872	0.939356315197517	0.00128631487310373	0.00227963797290517	0.0022114825377855
260	0.405785764645593	0.35	0.460925362902511	0.447658879569978	0.474191846235044	0.518420505347394	0.496987217162058	0.486785922453962	0.507188511870155	0.5	0.28	0.9	0.535315739664848	0.54653404605028	0.557752352435713	0.935676180369828	0.955284611976027	0.974893043582226	0.904659351850479	0.923928044811203	0.942658105081649	0.460925362902511	0.723863170897757	0.00704379183084042	-0.335164748404072	0.155101468073497	0.164937862167255	0.145813647745079	1.01776172497925	1.03494442053681	1.00153731158183	0.955065548162637	0.971707691121872	0.939356315197517	0.00128631487310373	0.00227963797290517	0.0022114825377855
260	0.405785764645593	0.35	0.460953953226038	0.447452964936553	0.474454941515523	0.529345580056769	0.506953036606503	0.496772601923611	0.517133471289395	0.49	0.28	0.88	0.549337172997839	0.560594821239577	0.571852469481316	0.963656721815451	0.983405082081666	1.00315344234788	0.935208610315476	0.954116414841373	0.973440846068729	0.460953953226038	0.716294712828743	0.00301146295870336	-0.34373785021257	0.155101468073497	0.164937862167255	0.145813647745079	1.01776172497925	1.03494442053681	1.00153731158183	0.955065548162637	0.971707691121872	0.939356315197517	0.00128631487310373	0.00227963797290517	0.0022114825377855
260	0.405785764645593	0.35	0.461163756883577	0.447734026157862	0.474593487609292	0.51182692736433	0.491409492025428	0.481188664639531	0.501630319411326	0.49	0.28	0.88	0.532147648793056	0.543450885261021	0.554754121728986	0.933552247486868	0.953381634748989	0.973211022011109	0.905206440890834	0.924266372684776	0.943378954212894	0.461163756883577	0.714410318899659	-0.00466072265578651	-0.353970928542879	0.155101468073497	0.164937862167255	0.145813647745079	1.01776172497925	1.03494442053681	1.00153731158183	0.955065548162637	0.971707691121872	0.939356315197517	0.00128631487310373	0.00227963797290517	0.0022114825377855
260	0.405785764645593	0.35	0.461214546426696	0.447706759625207	0.474722333228185	0.531095256292911	0.503158061540309	0.493089261754622	0.513226861325996	0.5	0.28	0.88	0.54166099036431	0.552721616678272	0.563782242992234	0.946103069446242	0.965422334986482	0.984741600526721	0.915216876168199	0.933896193844055	0.952629846082658	0.461214546426696	0.711037922897308	-0.000272136676454617	-0.352575433944255	0.155101468073497	0.164937862167255	0.145813647745079	1.01776172497925	1.03494442053681	1.00153731158183	0.955065548162637	0.971707691121872	0.939356315197517	0.00128631487310373	0.00227963797290517	0.0022114825377855
260	0.405785764645593	0.35	0.461238688787763	0.44780609959069	0.474671277984836	0.533818476109417	0.507882016486621	0.497774121271098	0.517989911702145	0.49	0.28	0.88	0.553043015503811	0.564273211312535	0.575503407121258	0.973152732479455	0.992913755458079	1.0126747784367	0.940989990382167	0.960116946775199	0.97935530418288	0.461238688787763	0.715321685578614	-0.000918833344351776	-0.353824223889668	0.155101468073497	0.164937862167255	0.145813647745079	1.01776172497925	1.03494442053681	1.00153731158183	0.955065548162637	0.971707691121872	0.939356315197517	0.00128631487310373	0.00227963797290517	0.0022114825377855
260	0.405785764645593	0.35	0.461312355385717	0.447973080024535	0.474651630746898	0.529136199630865	0.501911800276406	0.491828365601603	0.511995234951208	0.52	0.28	0.91	0.524806920098784	0.53556647905433	0.546326038009876	0.899853191747229	0.918301926123899	0.936750660500568	0.869942882764175	0.887790893787479	0.905799742939545	0.461312355385717	0.735402550759625	0.00618156546224357	-0.328939962114347	0.155101468073497	0.164937862167255	0.145813647745079	1.01776172497925	1.03494442053681	1.00153731158183	0.955065548162637	0.971707691121872	0.939356315197517	0.00128631487310373	0.00227963797290517	0.0022114825377855
260	0.405785764645593	0.35	0.461359493107443	0.448072134368581	0.474646851846305	0.530876422476195	0.501617203668476	0.491574827108561	0.511659580228392	0.5	0.28	0.88	0.54255391181097	0.553637739513273	0.564721567215577	0.950574782577474	0.969994064014549	0.989413345451624	0.922379863941419	0.941391135303531	0.960125790056827	0.461359493107443	0.72369537888862	0.00431843346878894	-0.34146822644811	0.155101468073497	0.164937862167255	0.145813647745079	1.01776172497925	1.03494442053681	1.00153731158183	0.955065548162637	0.971707691121872	0.939356315197517	0.00128631487310373	0.00227963797290517	0.0022114825377855
260	0.405785764645593	0.35	0.46136817118985	0.447983227440232	0.474753114939468	0.517803823687077	0.496079802013971	0.485884549954038	0.506275054073903	0.5	0.28	0.88	0.535525520555565	0.546762382619006	0.557999244682447	0.937408814702491	0.957078341445003	0.976747868187516	0.908223038194638	0.927040417089302	0.946295648554639	0.46136817118985	0.717995396994558	0.00496044707788584	-0.342602978288039	0.155101468073497	0.164937862167255	0.145813647745079	1.01776172497925	1.03494442053681	1.00153731158183	0.955065548162637	0.971707691121872	0.939356315197517	0.00128631487310373	0.00227963797290517	0.0022114825377855
260	0.405785764645593	0.35	0.461370755124017	0.447962468834305	0.474779041413729	0.523196488738721	0.497200584813682	0.487092098886953	0.507309070740411	0.5	0.28	0.89	0.532945333565213	0.544005398830838	0.555065464096462	0.928485351193074	0.947753947680589	0.967022544168104	0.900291001677216	0.918806906692498	0.93767602144104	0.461370755124017	0.722427507976615	0.000851247495166395	-0.34399091446673	0.155101468073497	0.164937862167255	0.145813647745079	1.01776172497925	1.03494442053681	1.00153731158183	0.955065548162637	0.971707691121872	0.939356315197517	0.00128631487310373	0.00227963797290517	0.0022114825377855
260	0.405785764645593	0.35	0.461486382879263	0.448199053771699	0.474773711986826	0.522471212196704	0.493437975076497	0.483391393067134	0.503484557085861	0.5	0.28	0.89	0.531399579722109	0.542443941566339	0.553488303410568	0.928623516285096	0.947923595777587	0.967223675270079	0.90042980608414	0.91895682920158	0.937778870998469	0.461486382879263	0.724649097558855	0.00394847740974938	-0.340683381044553	0.155101468073497	0.164937862167255	0.145813647745079	1.01776172497925	1.03494442053681	1.00153731158183	0.955065548162637	0.971707691121872	0.939356315197517	0.00128631487310373	0.00227963797290517	0.0022114825377855
260	0.405785764645593	0.35	0.461525537506733	0.448206788009564	0.474844287003902	0.521948166271245	0.500853654610726	0.490645392301094	0.511061916920357	0.51	0.29	0.9	0.534881525641989	0.546010155410061	0.557138785178133	0.929676991267516	0.94901965042422	0.968362309580925	0.901181373493842	0.92009129450496	0.938719518922623	0.461525537506733	0.727634652067812	-0.00301891132650272	-0.344217944576709	0.155101468073497	0.164937862167255	0.145813647745079	1.01776172497925	1.03494442053681	1.00153731158183	0.955065548162637	0.971707691121872	0.939356315197517	0.00128631487310373	0.00227963797290517	0.0022114825377855
260	0.405785764645593	0.35	0.461757454581079	0.448496129233376	0.475018779928783	0.537400716503038	0.505472134981833	0.495484383109534	0.515459886854132	0.49	0.28	0.88	0.548028374426256	0.559075284499179	0.570122194572102	0.961493369830902	0.980874721760634	1.00025607369037	0.932660867867662	0.951025720692489	0.970075651182268	0.461757454581079	0.718695298771332	0.00763003597984089	-0.341673102870374	0.155101468073497	0.164937862167255	0.145813647745079	1.01776172497925	1.03494442053681	1.00153731158183	0.955065548162637	0.971707691121872	0.939356315197517	0.00128631487310373	0.00227963797290517	0.0022114825377855
260	0.405785764645593	0.35	0.461761285213313	0.448424185165222	0.475098385261405	0.533265344637666	0.498659671502673	0.488724285188279	0.508595057817067	0.5	0.28	0.9	0.538129348287881	0.549069101282339	0.560008854276798	0.941368682542751	0.960505978987373	0.979643275431995	0.909563421846234	0.928111956029807	0.946460126738302	0.461761285213313	0.721092590455549	-0.00129566182884651	-0.348235210472567	0.155101468073497	0.164937862167255	0.145813647745079	1.01776172497925	1.03494442053681	1.00153731158183	0.955065548162637	0.971707691121872	0.939356315197517	0.00128631487310373	0.00227963797290517	0.0022114825377855
260	0.405785764645593	0.35	0.461762396897852	0.448340905677028	0.475183888118676	0.522367121763624	0.498183645376596	0.488038323646282	0.508328967106909	0.5	0.28	0.89	0.535796900417426	0.546935025588061	0.558073150758697	0.935503597223978	0.954950809694492	0.974398022165007	0.906542026144447	0.925408244443731	0.944197363100904	0.461762396897852	0.715058000586602	0.0110177885389382	-0.335788499659186	0.155101468073497	0.164937862167255	0.145813647745079	1.01776172497925	1.03494442053681	1.00153731158183	0.955065548162637	0.971707691121872	0.939356315197517	0.00128631487310373	0.00227963797290517	0.0022114825377855
260	0.405785764645593	0.35	0.461780336824423	0.448242187947135	0.47531848570171	0.527423864186036	0.502378234278939	0.492250693785951	0.512505774771926	0.5	0.28	0.88	0.541379775903175	0.552518095608476	0.563656415313776	0.946337236006162	0.965807129697855	0.985277023389548	0.918671653250659	0.937724797429741	0.956700828404146	0.461780336824423	0.715405944853332	0.0014909487102265	-0.347129756538376	0.155101468073497	0.164937862167255	0.145813647745079	1.01776172497925	1.03494442053681	1.00153731158183	0.955065548162637	0.971707691121872	0.939356315197517	0.00128631487310373	0.00227963797290517	0.0022114825377855
260	0.405785764645593	0.35	0.461873028298324	0.448452129994288	0.47529392660236	0.525078060793766	0.504064124594772	0.493854679531073	0.514273569658472	0.49	0.28	0.87	0.548466425114917	0.55980485738777	0.571143289660622	0.964843412708724	0.984789595716396	1.00473577872407	0.93457295775063	0.954064882899934	0.973240023956653	0.461873028298324	0.708444714571574	-0.0003449303118287	-0.35397289500657	0.155101468073497	0.164937862167255	0.145813647745079	1.01776172497925	1.03494442053681	1.00153731158183	0.955065548162637	0.971707691121872	0.939356315197517	0.00128631487310373	0.00227963797290517	0.0022114825377855
260	0.405785764645593	0.35	0.461873883847919	0.448451972588142	0.475295795107696	0.522936000311716	0.493920515884258	0.483873472313146	0.503967559455369	0.5	0.28	0.89	0.533982607005203	0.545070105753895	0.556157604502586	0.935476209401253	0.954900234013848	0.974324258626444	0.9047351800029	0.923690905679416	0.942332671112246	0.461873883847919	0.72027383818534	0.00605065004810067	-0.342397390254655	0.155101468073497	0.164937862167255	0.145813647745079	1.01776172497925	1.03494442053681	1.00153731158183	0.955065548162637	0.971707691121872	0.939356315197517	0.00128631487310373	0.00227963797290517	0.0022114825377855
260	0.405785764645593	0.35	0.461966951206232	0.448546551400321	0.475387351012143	0.525810781420382	0.505415768801857	0.495193976556591	0.515637561047123	0.5	0.28	0.88	0.546831486945484	0.558119180490536	0.569406874035589	0.958392565603411	0.978175701422483	0.997958837241555	0.92850776757241	0.947774691950638	0.967060468210007	0.461966951206232	0.716388327886428	0.00215316802250573	-0.346233267509648	0.155101468073497	0.164937862167255	0.145813647745079	1.01776172497925	1.03494442053681	1.00153731158183	0.955065548162637	0.971707691121872	0.939356315197517	0.00128631487310373	0.00227963797290517	0.0022114825377855
260	0.405785764645593	0.35	0.462143317439007	0.448762915725629	0.475523719152386	0.516900500938096	0.494955346352917	0.484764787425692	0.505145905280141	0.5	0.29	0.9	0.533157434913169	0.544365287461254	0.555573140009338	0.93197663180841	0.951568324587242	0.971160017366074	0.903978885403695	0.92301581141237	0.941979248749879	0.462143317439007	0.727585094217477	0.00769707941059456	-0.333455051712012	0.155101468073497	0.164937862167255	0.145813647745079	1.01776172497925	1.03494442053681	1.00153731158183	0.955065548162637	0.971707691121872	0.939356315197517	0.00128631487310373	0.00227963797290517	0.0022114825377855
260	0.405785764645593	0.35	0.46238038338947	0.449003784404057	0.475756982374882	0.521051721006201	0.504926741525369	0.49461696073909	0.515236522311648	0.5	0.28	0.88	0.545366601127561	0.556734205864329	0.568101810601097	0.954881705478753	0.974785230512759	0.994688755546765	0.927311766134915	0.946649290014299	0.966036183301447	0.46238038338947	0.722343738843678	-0.000501116956158985	-0.344828161389751	0.155101468073497	0.164937862167255	0.145813647745079	1.01776172497925	1.03494442053681	1.00153731158183	0.955065548162637	0.971707691121872	0.939356315197517	0.00128631487310373	0.00227963797290517	0.0022114825377855
260	0.405785764645593	0.35	0.462441150194502	0.449024628135034	0.47585767225397	0.517707629038711	0.496785065616389	0.486573352319307	0.506996778913471	0.5	0.28	0.88	0.535532275954954	0.546771490016551	0.558010704078149	0.936565800022453	0.956221503295339	0.975877206568224	0.906749846913909	0.925999545077031	0.944933494140262	0.462441150194502	0.717597741355666	0.00533837334937476	-0.343434377804604	0.155101468073497	0.164937862167255	0.145813647745079	1.01776172497925	1.03494442053681	1.00153731158183	0.955065548162637	0.971707691121872	0.939356315197517	0.00128631487310373	0.00227963797290517	0.0022114825377855
260	0.405785764645593	0.35	0.462500129720245	0.449087185910817	0.475913073529673	0.523475915877825	0.506711110138609	0.496415035800194	0.517007184477025	0.5	0.29	0.89	0.543328140459187	0.554597232893712	0.565866325328238	0.946778889170889	0.966415896759172	0.986052904347455	0.918748509234047	0.937786994330396	0.956997581371787	0.462500129720245	0.725074758619749	0.00493357232399285	-0.334368839041678	0.155101468073497	0.164937862167255	0.145813647745079	1.01776172497925	1.03494442053681	1.00153731158183	0.955065548162637	0.971707691121872	0.939356315197517	0.00128631487310373	0.00227963797290517	0.0022114825377855
260	0.405785764645593	0.35	0.462521113148225	0.449093786955373	0.475948439341076	0.519039300571133	0.500183469279847	0.489929283626765	0.510437654932928	0.5	0.29	0.89	0.537609938976182	0.548862077412151	0.560114215848121	0.938372120277896	0.958012183149369	0.977652246020843	0.91123094647637	0.930000744084282	0.949388815480371	0.462521113148225	0.718585028655078	-0.00240644247114771	-0.343916330685558	0.155101468073497	0.164937862167255	0.145813647745079	1.01776172497925	1.03494442053681	1.00153731158183	0.955065548162637	0.971707691121872	0.939356315197517	0.00128631487310373	0.00227963797290517	0.0022114825377855
260	0.405785764645593	0.35	0.462568945381749	0.449089165599971	0.476048725163528	0.520775837627644	0.491977551491972	0.481926618097134	0.502028484886809	0.5	0.28	0.89	0.529386053914482	0.540426788682484	0.551467523450485	0.92464841466942	0.943932636126578	0.963216857583736	0.896102651282854	0.914894487704533	0.933326155260932	0.462568945381749	0.719355634414378	0.00194957656059234	-0.34522454756861	0.155101468073497	0.164937862167255	0.145813647745079	1.01776172497925	1.03494442053681	1.00153731158183	0.955065548162637	0.971707691121872	0.939356315197517	0.00128631487310373	0.00227963797290517	0.0022114825377855
260	0.405785764645593	0.35	0.462625839190723	0.449171444157167	0.476080234224279	0.515189239677874	0.499076640224579	0.488765964128319	0.509387316320839	0.49	0.28	0.87	0.540342031583212	0.551740721503828	0.563139411424444	0.947715536860223	0.967707902632636	0.987700268405048	0.920511966118258	0.940034482377763	0.95902259719372	0.462625839190723	0.713961169584704	-0.00289291044525956	-0.350358653612038	0.155101468073497	0.164937862167255	0.145813647745079	1.01776172497925	1.03494442053681	1.00153731158183	0.955065548162637	0.971707691121872	0.939356315197517	0.00128631487310373	0.00227963797290517	0.0022114825377855
260	0.405785764645593	0.35	0.462672373909226	0.449277943559342	0.476066804259111	0.527633094068119	0.503927783810895	0.493773268718107	0.514082298903682	0.49	0.28	0.87	0.549682096546537	0.560986384362903	0.572290672179268	0.968494304992127	0.988411523400594	1.00832874180906	0.942373403307267	0.961760524444862	0.981100263211577	0.462672373909226	0.714248265285855	-0.0022589920674317	-0.353072891939991	0.155101468073497	0.164937862167255	0.145813647745079	1.01776172497925	1.03494442053681	1.00153731158183	0.955065548162637	0.971707691121872	0.939356315197517	0.00128631487310373	0.00227963797290517	0.0022114825377855
260	0.405785764645593	0.35	0.462700940908207	0.449284209359967	0.476117672456446	0.520677581275378	0.497352391800687	0.487189651905217	0.507515131696157	0.5	0.29	0.88	0.532869670997604	0.543985292693089	0.555100914388574	0.928148702557704	0.947509815445725	0.966870928333745	0.902341607778499	0.921021958740403	0.939812660723637	0.462700940908207	0.723467271099352	0.00108416154498051	-0.339931298390366	0.155101468073497	0.164937862167255	0.145813647745079	1.01776172497925	1.03494442053681	1.00153731158183	0.955065548162637	0.971707691121872	0.939356315197517	0.00128631487310373	0.00227963797290517	0.0022114825377855
260	0.405785764645593	0.35	0.462705455432132	0.449168494393999	0.476242416470264	0.521812340467955	0.4997792020608	0.489590066120961	0.50996833800064	0.5	0.28	0.89	0.54045525983411	0.551702980106462	0.562950700378814	0.947002813751182	0.966711425245634	0.986420036740086	0.916348274236021	0.935436094670549	0.954452932737372	0.462705455432132	0.71417552765932	-0.00353379990313333	-0.352777939370672	0.155101468073497	0.164937862167255	0.145813647745079	1.01776172497925	1.03494442053681	1.00153731158183	0.955065548162637	0.971707691121872	0.939356315197517	0.00128631487310373	0.00227963797290517	0.0022114825377855
260	0.405785764645593	0.35	0.462764446025726	0.449450680763953	0.4760782112875	0.527366455884937	0.506252519631018	0.496045701293241	0.516459337968794	0.5	0.28	0.88	0.544428183786127	0.555630537834118	0.566832891882108	0.950393426144732	0.969949069958974	0.989504713773215	0.921439461454429	0.940490411830308	0.959345424033368	0.462764446025726	0.720022629001736	-0.00484196814117268	-0.352757886439995	0.155101468073497	0.164937862167255	0.145813647745079	1.01776172497925	1.03494442053681	1.00153731158183	0.955065548162637	0.971707691121872	0.939356315197517	0.00128631487310373	0.00227963797290517	0.0022114825377855
260	0.405785764645593	0.35	0.462782723400913	0.449347105964854	0.476218340836972	0.510234404588454	0.493073347338122	0.48278518133938	0.503361513336863	0.5	0.28	0.9	0.531131604550133	0.542450034207875	0.553768463865616	0.928607166072964	0.948395811295411	0.968184456517858	0.898600633397655	0.917749643457373	0.937051326932662	0.462782723400913	0.721492654552184	-0.000797262624509455	-0.343242294125241	0.155101468073497	0.164937862167255	0.145813647745079	1.01776172497925	1.03494442053681	1.00153731158183	0.955065548162637	0.971707691121872	0.939356315197517	0.00128631487310373	0.00227963797290517	0.0022114825377855
260	0.405785764645593	0.35	0.462820515162332	0.449336298405442	0.476304731919221	0.532045458326472	0.5160906337439	0.505782723971937	0.526398543515862	0.51	0.28	0.88	0.551333207368829	0.562569441203024	0.573805675037218	0.958215370940268	0.977743909812046	0.997272448683825	0.929029103799953	0.948251687962241	0.967015787345901	0.462820515162332	0.715925831664702	0.00476232232342238	-0.339926601626159	0.155101468073497	0.164937862167255	0.145813647745079	1.01776172497925	1.03494442053681	1.00153731158183	0.955065548162637	0.971707691121872	0.939356315197517	0.00128631487310373	0.00227963797290517	0.0022114825377855
260	0.405785764645593	0.35	0.462846797327924	0.449375612357744	0.476317982298104	0.527486055879806	0.508091280403838	0.49784984729963	0.518332713508046	0.5	0.29	0.89	0.543685089525013	0.5548694144863	0.566053739447586	0.946040964988325	0.965502285121938	0.984963605255551	0.917313588870457	0.936247171340443	0.954853941799198	0.462846797327924	0.722936746554844	-0.0051387205971179	-0.346721833639339	0.155101468073497	0.164937862167255	0.145813647745079	1.01776172497925	1.03494442053681	1.00153731158183	0.955065548162637	0.971707691121872	0.939356315197517	0.00128631487310373	0.00227963797290517	0.0022114825377855
260	0.405785764645593	0.35	0.462902587256735	0.449575545127772	0.476229629385697	0.52806185098916	0.50723559441956	0.49702321279994	0.517447976039179	0.5	0.29	0.87	0.548304434868405	0.559570496469555	0.570836558070706	0.960350100802691	0.980082502560323	0.999814904317954	0.934065133114564	0.953091248555469	0.972527717539639	0.462902587256735	0.71949316196068	-0.00327070272262584	-0.349599015189727	0.155101468073497	0.164937862167255	0.145813647745079	1.01776172497925	1.03494442053681	1.00153731158183	0.955065548162637	0.971707691121872	0.939356315197517	0.00128631487310373	0.00227963797290517	0.0022114825377855
260	0.405785764645593	0.35	0.462907284284833	0.449396110158873	0.476418458410793	0.509775450345755	0.492947835297244	0.482652838844504	0.503242831749985	0.5	0.29	0.89	0.529915864296378	0.541218982198353	0.552522100100328	0.925270851729489	0.945006900851637	0.964742949973785	0.897548852533783	0.916836629686623	0.935791661443181	0.462907284284833	0.720317721959518	-0.000340401048953212	-0.343577872313763	0.155101468073497	0.164937862167255	0.145813647745079	1.01776172497925	1.03494442053681	1.00153731158183	0.955065548162637	0.971707691121872	0.939356315197517	0.00128631487310373	0.00227963797290517	0.0022114825377855
260	0.405785764645593	0.35	0.462949039358086	0.449622498502918	0.476275580213254	0.526762681269043	0.496871260260068	0.486841442596419	0.506901077923717	0.5	0.28	0.9	0.533317191617263	0.544304494095628	0.555291796573993	0.929860341057208	0.949017152407785	0.968173963758362	0.899971774682172	0.918276406587302	0.93709823803237	0.462949039358086	0.718496631384785	0.00680782100571136	-0.341079063410696	0.155101468073497	0.164937862167255	0.145813647745079	1.01776172497925	1.03494442053681	1.00153731158183	0.955065548162637	0.971707691121872	0.939356315197517	0.00128631487310373	0.00227963797290517	0.0022114825377855
260	0.405785764645593	0.35	0.462962499094903	0.449621648954329	0.476303349235476	0.524079532887336	0.500528106234354	0.490369965420535	0.510686247048174	0.5	0.28	0.9	0.541321990221776	0.552535615423259	0.563749240624741	0.948528152667217	0.968177158968822	0.987826165270427	0.917321152768449	0.936226282308559	0.955463390449794	0.462962499094903	0.718807777214005	-0.00672925233234217	-0.352651098279913	0.155101468073497	0.164937862167255	0.145813647745079	1.01776172497925	1.03494442053681	1.00153731158183	0.955065548162637	0.971707691121872	0.939356315197517	0.00128631487310373	0.00227963797290517	0.0022114825377855
260	0.405785764645593	0.35	0.463011914318652	0.449594712830684	0.476429115806621	0.509503271690185	0.490231446565704	0.479987603818802	0.500475289312606	0.5	0.28	0.89	0.526815035073393	0.538058263717341	0.549301492361289	0.919659283368089	0.93928655083208	0.95891381829607	0.891991371447287	0.909259243030455	0.930247988178431	0.463011914318652	0.722184080646997	-0.000623243242336068	-0.344973997222149	0.155101468073497	0.164937862167255	0.145813647745079	1.01776172497925	1.03494442053681	1.00153731158183	0.955065548162637	0.971707691121872	0.939356315197517	0.00128631487310373	0.00227963797290517	0.0022114825377855
260	0.405785764645593	0.35	0.463139271876224	0.449596219689279	0.476682324063168	0.52200392483011	0.499889274203738	0.489701805971601	0.510076742435875	0.51	0.29	0.89	0.531881767287676	0.542946722616451	0.554011677945226	0.922274236567268	0.941460687121	0.960647137674732	0.894659041602154	0.91302960649291	0.931697347373796	0.463139271876224	0.725489661572021	0.00318850413366366	-0.337625361004325	0.155101468073497	0.164937862167255	0.145813647745079	1.01776172497925	1.03494442053681	1.00153731158183	0.955065548162637	0.971707691121872	0.939356315197517	0.00128631487310373	0.00227963797290517	0.0022114825377855
260	0.405785764645593	0.35	0.463148274443246	0.449779429256527	0.476517119629965	0.52407932167791	0.499859244657867	0.489714673991491	0.510003815324243	0.51	0.28	0.9	0.533825315712032	0.544883650138898	0.555941984565763	0.92779478765026	0.947014305232813	0.966233822815366	0.89892758838056	0.917487887947179	0.936286480221759	0.463148274443246	0.725884717992484	-0.0111933053712971	-0.35362187682315	0.155101468073497	0.164937862167255	0.145813647745079	1.01776172497925	1.03494442053681	1.00153731158183	0.955065548162637	0.971707691121872	0.939356315197517	0.00128631487310373	0.00227963797290517	0.0022114825377855
260	0.405785764645593	0.35	0.463208628453189	0.449656286906125	0.476760970000252	0.529972308340891	0.5059762583837	0.495828212067157	0.516124304700243	0.49	0.28	0.88	0.549289693943532	0.560531928894421	0.571774163845311	0.964717855227152	0.984462599957238	1.00420734468732	0.93439252817866	0.953226341739303	0.972718254344897	0.463208628453189	0.715115977894593	-0.000114392688110002	-0.349636629940814	0.155101468073497	0.164937862167255	0.145813647745079	1.01776172497925	1.03494442053681	1.00153731158183	0.955065548162637	0.971707691121872	0.939356315197517	0.00128631487310373	0.00227963797290517	0.0022114825377855
260	0.405785764645593	0.35	0.463218196274235	0.449892092051823	0.476544300496647	0.539715425404626	0.502884312584676	0.492993862602589	0.512774762566763	0.5	0.28	0.91	0.539335462545475	0.550155618374011	0.560975774202547	0.939542594396891	0.958391711476902	0.977240828556913	0.908231901463842	0.926258820689679	0.944517347800636	0.463218196274235	0.722369905104863	0.00427519629621393	-0.338896563340562	0.155101468073497	0.164937862167255	0.145813647745079	1.01776172497925	1.03494442053681	1.00153731158183	0.955065548162637	0.971707691121872	0.939356315197517	0.00128631487310373	0.00227963797290517	0.0022114825377855
260	0.405785764645593	0.35	0.463221429659762	0.449777668630613	0.476665190688911	0.524641309301843	0.49992416336691	0.48978969960974	0.510058627124081	0.51	0.28	0.89	0.534527226669106	0.545587375157764	0.556647523646422	0.929707942231803	0.948944956511215	0.968181970790628	0.901870899890041	0.920485344785245	0.939029809568968	0.463221429659762	0.718409503277619	0.00175480977632013	-0.341957240476092	0.155101468073497	0.164937862167255	0.145813647745079	1.01776172497925	1.03494442053681	1.00153731158183	0.955065548162637	0.971707691121872	0.939356315197517	0.00128631487310373	0.00227963797290517	0.0022114825377855
260	0.405785764645593	0.35	0.463252379223792	0.449849687710431	0.476655070737152	0.514532298602952	0.487582086864831	0.477495627124649	0.497668546605012	0.5	0.28	0.89	0.525507186992683	0.536607827048166	0.547708467103649	0.918994856884848	0.93840740036974	0.957819943854631	0.889541807893891	0.908427074846611	0.927210596545837	0.463252379223792	0.723166569239881	-0.00108423502864401	-0.34621394229372	0.155101468073497	0.164937862167255	0.145813647745079	1.01776172497925	1.03494442053681	1.00153731158183	0.955065548162637	0.971707691121872	0.939356315197517	0.00128631487310373	0.00227963797290517	0.0022114825377855
260	0.405785764645593	0.35	0.46325355736434	0.449930293509956	0.476576821218723	0.529710808431071	0.50271937309398	0.492631354565663	0.512807391622296	0.5	0.28	0.9	0.538382177566593	0.549407073428928	0.560431969291262	0.937257511843726	0.956450506884855	0.975643501925983	0.906400592084277	0.924947831580669	0.943530716787254	0.46325355736434	0.724275436561833	-0.00342769531743757	-0.347884592838463	0.155101468073497	0.164937862167255	0.145813647745079	1.01776172497925	1.03494442053681	1.00153731158183	0.955065548162637	0.971707691121872	0.939356315197517	0.00128631487310373	0.00227963797290517	0.0022114825377855
260	0.405785764645593	0.35	0.463336192977249	0.449823148758683	0.476849237195815	0.515286535457208	0.498619802136831	0.48832057029118	0.508919033982481	0.51	0.28	0.88	0.530664863131578	0.541857183894296	0.553049504657015	0.920478525107235	0.939892455864583	0.959306386621931	0.893427642681799	0.912190775813997	0.931193535767091	0.463336192977249	0.714386630182442	-0.00128583878440831	-0.346949192003644	0.155101468073497	0.164937862167255	0.145813647745079	1.01776172497925	1.03494442053681	1.00153731158183	0.955065548162637	0.971707691121872	0.939356315197517	0.00128631487310373	0.00227963797290517	0.0022114825377855
260	0.405785764645593	0.35	0.463372570379845	0.449919523791298	0.476825616968391	0.526890573974858	0.506043518799027	0.495831170444081	0.516255867153973	0.5	0.29	0.86	0.542856397088047	0.55403729688668	0.565218196685312	0.946145008864287	0.965632211365415	0.985119413866544	0.922369230430775	0.941279762548851	0.960209351408131	0.463372570379845	0.713004823042473	0.00570645190142242	-0.342955712588556	0.155101468073497	0.164937862167255	0.145813647745079	1.01776172497925	1.03494442053681	1.00153731158183	0.955065548162637	0.971707691121872	0.939356315197517	0.00128631487310373	0.00227963797290517	0.0022114825377855
260	0.405785764645593	0.35	0.463392521818867	0.45006157056955	0.476723473068184	0.525091028294077	0.502223710756547	0.492051806387863	0.512395615125231	0.5	0.28	0.89	0.543690479177034	0.554929880168062	0.566169281159089	0.953263466278814	0.972969734381619	0.992676002484423	0.924480288378434	0.943643960964375	0.962688698987663	0.463392521818867	0.721753523186059	0.0023930717104151	-0.342608256144812	0.155101468073497	0.164937862167255	0.145813647745079	1.01776172497925	1.03494442053681	1.00153731158183	0.955065548162637	0.971707691121872	0.939356315197517	0.00128631487310373	0.00227963797290517	0.0022114825377855
260	0.405785764645593	0.35	0.463405520453883	0.450006526838827	0.47680451406894	0.524739910418297	0.498590177679712	0.488484754364252	0.508695600995172	0.5	0.29	0.89	0.534659809538363	0.545720469378566	0.55678112921877	0.931686657672791	0.950960725059813	0.970234792446835	0.903219043856979	0.922013553393754	0.940763952277324	0.463405520453883	0.724030658266695	0.00146156506672465	-0.339813953805471	0.155101468073497	0.164937862167255	0.145813647745079	1.01776172497925	1.03494442053681	1.00153731158183	0.955065548162637	0.971707691121872	0.939356315197517	0.00128631487310373	0.00227963797290517	0.0022114825377855
260	0.405785764645593	0.35	0.463422106033076	0.45004629174951	0.476797920316642	0.533986119844167	0.500457805957621	0.490501022148233	0.510414589767009	0.49	0.28	0.87	0.54363248827677	0.554667798934891	0.565703109593012	0.955063037877504	0.974450064128409	0.993837090379315	0.926220484314519	0.944881946128419	0.963834425257803	0.463422106033076	0.719845766317558	-0.00137497268230868	-0.351180546768436	0.155101468073497	0.164937862167255	0.145813647745079	1.01776172497925	1.03494442053681	1.00153731158183	0.955065548162637	0.971707691121872	0.939356315197517	0.00128631487310373	0.00227963797290517	0.0022114825377855
260	0.405785764645593	0.35	0.463480657830134	0.450085014298674	0.476876301361594	0.524437253210625	0.497910358304605	0.487812588279711	0.508008128329498	0.5	0.28	0.87	0.538910677489499	0.550066183140633	0.561221688791767	0.944773540236845	0.964330448287455	0.983887356338064	0.918635392502575	0.937659558167116	0.956724116085833	0.463480657830134	0.715467440689569	0.000464483420072199	-0.348993544281858	0.155101468073497	0.164937862167255	0.145813647745079	1.01776172497925	1.03494442053681	1.00153731158183	0.955065548162637	0.971707691121872	0.939356315197517	0.00128631487310373	0.00227963797290517	0.0022114825377855
260	0.405785764645593	0.35	0.463502673393269	0.450086188688172	0.476919158098367	0.518412815873261	0.497982834910492	0.487760946467621	0.508204723353363	0.5	0.28	0.89	0.535731002523769	0.546958187854707	0.558185373185644	0.935658441329981	0.955266809480752	0.974875177631523	0.907109022140504	0.925694635810691	0.94457617767065	0.463502673393269	0.722475026219772	0.00379468244423418	-0.340339951118993	0.155101468073497	0.164937862167255	0.145813647745079	1.01776172497925	1.03494442053681	1.00153731158183	0.955065548162637	0.971707691121872	0.939356315197517	0.00128631487310373	0.00227963797290517	0.0022114825377855
260	0.405785764645593	0.35	0.463594228091154	0.450022831668161	0.477165624514148	0.529064802558669	0.503452499820329	0.493336663121988	0.513568336518671	0.5	0.29	0.89	0.540078300075356	0.551152571047447	0.562226842019539	0.941250192044293	0.960550466981792	0.979850741919291	0.913206693973975	0.93205927821814	0.950579815415138	0.463594228091154	0.722707546721011	0.00436543482681914	-0.339203529074144	0.155101468073497	0.164937862167255	0.145813647745079	1.01776172497925	1.03494442053681	1.00153731158183	0.955065548162637	0.971707691121872	0.939356315197517	0.00128631487310373	0.00227963797290517	0.0022114825377855
260	0.405785764645593	0.35	0.463624510382155	0.450197736665284	0.477051284099026	0.533707764397194	0.506246850981972	0.496169257530924	0.516324444433019	0.5	0.28	0.88	0.547374383750006	0.558491994164647	0.569609604579287	0.958734822329148	0.978207491423712	0.997680160518277	0.929455043742269	0.948391645212027	0.966986955063439	0.463624510382155	0.714332056944852	0.00376458018588693	-0.347535925870828	0.155101468073497	0.164937862167255	0.145813647745079	1.01776172497925	1.03494442053681	1.00153731158183	0.955065548162637	0.971707691121872	0.939356315197517	0.00128631487310373	0.00227963797290517	0.0022114825377855
260	0.405785764645593	0.35	0.463640498924894	0.450131151373849	0.477149846475939	0.509430759690544	0.490598726612626	0.480345721849889	0.500851731375363	0.49	0.28	0.88	0.53184854808271	0.543200883387262	0.554553218691814	0.933753846899098	0.953684872000374	0.97361589710165	0.904831176423341	0.924136425591912	0.943946590477765	0.463640498924894	0.713947809924908	-0.013695534400093	-0.362606848380881	0.155101468073497	0.164937862167255	0.145813647745079	1.01776172497925	1.03494442053681	1.00153731158183	0.955065548162637	0.971707691121872	0.939356315197517	0.00128631487310373	0.00227963797290517	0.0022114825377855
260	0.405785764645593	0.35	0.463667273346692	0.450062728668233	0.477271818025152	0.527415887951261	0.500908988357658	0.490810905104842	0.511007071610475	0.51	0.28	0.89	0.535020793117988	0.546028463189498	0.557036133261008	0.929873104397338	0.94900457830123	0.968136052205123	0.898493696779776	0.917111340027694	0.935651111494449	0.463667273346692	0.720221049648131	-0.000166060166345276	-0.347941622327154	0.155101468073497	0.164937862167255	0.145813647745079	1.01776172497925	1.03494442053681	1.00153731158183	0.955065548162637	0.971707691121872	0.939356315197517	0.00128631487310373	0.00227963797290517	0.0022114825377855
260	0.405785764645593	0.35	0.463701799864079	0.450320658194656	0.477082941533503	0.506050419516799	0.491830183429397	0.481481698740986	0.502178668117808	0.5	0.28	0.87	0.52968524759894	0.541069771016523	0.552454294434107	0.926064415494918	0.945968315163982	0.965872214833046	0.900415443676752	0.91993787815618	0.939066489886608	0.463701799864079	0.71917907271077	-0.00198365587067529	-0.346391545266989	0.155101468073497	0.164937862167255	0.145813647745079	1.01776172497925	1.03494442053681	1.00153731158183	0.955065548162637	0.971707691121872	0.939356315197517	0.00128631487310373	0.00227963797290517	0.0022114825377855
260	0.405785764645593	0.35	0.463768171867455	0.450175348296093	0.477360995438816	0.519407336802186	0.504235887629336	0.493906241391873	0.514565533866799	0.5	0.28	0.89	0.542842161384469	0.554195262479282	0.565548363574096	0.948487464233962	0.968324306017121	0.988161147800279	0.918761742412961	0.93786507048846	0.957000926145713	0.463768171867455	0.718376111103006	0.00213553780189146	-0.342919783989563	0.155101468073497	0.164937862167255	0.145813647745079	1.01776172497925	1.03494442053681	1.00153731158183	0.955065548162637	0.971707691121872	0.939356315197517	0.00128631487310373	0.00227963797290517	0.0022114825377855
260	0.405785764645593	0.35	0.464030210121143	0.450636976750001	0.477423443492284	0.53005294918599	0.505605983942259	0.495467005263926	0.515744962620592	0.51	0.28	0.89	0.538627046235847	0.549649229508071	0.560671412780294	0.934507250104151	0.953630519631466	0.972753789158781	0.906936678645889	0.925453218308472	0.943893556606443	0.464030210121143	0.724262113606307	0.00871312904007568	-0.333682921493085	0.155101468073497	0.164937862167255	0.145813647745079	1.01776172497925	1.03494442053681	1.00153731158183	0.955065548162637	0.971707691121872	0.939356315197517	0.00128631487310373	0.00227963797290517	0.0022114825377855
260	0.405785764645593	0.35	0.464047951749093	0.450466695237418	0.477629208260768	0.513937581812422	0.496606417724458	0.486321038027681	0.506891797421235	0.5	0.28	0.89	0.533715349965374	0.545003089123554	0.556290828281735	0.931647519046855	0.951351269712916	0.971055020378976	0.900359903584223	0.919408466228498	0.938490753132874	0.464047951749093	0.715751846886708	-0.0023593427150607	-0.350355116912621	0.155101468073497	0.164937862167255	0.145813647745079	1.01776172497925	1.03494442053681	1.00153731158183	0.955065548162637	0.971707691121872	0.939356315197517	0.00128631487310373	0.00227963797290517	0.0022114825377855
260	0.405785764645593	0.35	0.464180612802814	0.450693003357041	0.477668222248588	0.514563172153594	0.490439121335575	0.480294185977924	0.500584056693226	0.49	0.28	0.87	0.532216621689048	0.543458280199466	0.554699938709883	0.934888565240902	0.954635595993866	0.974382626746831	0.90557732121124	0.924714988633264	0.944031288851018	0.464180612802814	0.709252549165029	-0.00373064956316233	-0.356225273118429	0.155101468073497	0.164937862167255	0.145813647745079	1.01776172497925	1.03494442053681	1.00153731158183	0.955065548162637	0.971707691121872	0.939356315197517	0.00128631487310373	0.00227963797290517	0.0022114825377855
260	0.405785764645593	0.35	0.464226273711893	0.450814547485951	0.477637999937835	0.52579196932303	0.497836424553781	0.48776754108372	0.507905308023842	0.49	0.28	0.87	0.541314331150295	0.552488569823324	0.563662808496354	0.951809967042594	0.971457981386684	0.991105995730773	0.923701850139918	0.942853897398836	0.962112395664264	0.464226273711893	0.706404166751244	-0.0054297964740174	-0.360816858181558	0.155101468073497	0.164937862167255	0.145813647745079	1.01776172497925	1.03494442053681	1.00153731158183	0.955065548162637	0.971707691121872	0.939356315197517	0.00128631487310373	0.00227963797290517	0.0022114825377855
260	0.405785764645593	0.35	0.464242134419643	0.450698161659526	0.477786107179759	0.520040651373066	0.50330680069968	0.493009259283422	0.513604342115938	0.49	0.28	0.87	0.546645750368668	0.558063603377402	0.569481456386135	0.960625237448025	0.980689927881024	1.00075461831402	0.933028000344392	0.952403097039509	0.972063361337604	0.464242134419643	0.711374269212804	0.0108158784883865	-0.33966332659199	0.155101468073497	0.164937862167255	0.145813647745079	1.01776172497925	1.03494442053681	1.00153731158183	0.955065548162637	0.971707691121872	0.939356315197517	0.00128631487310373	0.00227963797290517	0.0022114825377855
260	0.405785764645593	0.35	0.464431953540503	0.451070087034007	0.477793820047	0.522510816609025	0.505775003719083	0.495478052480707	0.516071954957459	0.49	0.28	0.88	0.548177718225635	0.559569866084199	0.570962013942763	0.961934564014981	0.98192534514157	1.00191612626816	0.932632498663316	0.951961119619763	0.971492813440397	0.464431953540503	0.712173855744524	-0.0066382046140434	-0.356485416863657	0.155101468073497	0.164937862167255	0.145813647745079	1.01776172497925	1.03494442053681	1.00153731158183	0.955065548162637	0.971707691121872	0.939356315197517	0.00128631487310373	0.00227963797290517	0.0022114825377855
260	0.405785764645593	0.35	0.464444034336667	0.451052106982433	0.4778359616909	0.516211422807002	0.49834695579421	0.488072401834882	0.508621509753538	0.51	0.29	0.89	0.532741776791952	0.543956678743915	0.555171580695878	0.926701724448222	0.946209991738588	0.965718259028953	0.899156839206302	0.918516234890558	0.937061724978179	0.464444034336667	0.728156562888826	-0.00222290326777034	-0.342132315829661	0.155101468073497	0.164937862167255	0.145813647745079	1.01776172497925	1.03494442053681	1.00153731158183	0.955065548162637	0.971707691121872	0.939356315197517	0.00128631487310373	0.00227963797290517	0.0022114825377855
260	0.405785764645593	0.35	0.464474818963496	0.450911293209125	0.478038344717868	0.530845722156003	0.507874077742331	0.497705811855368	0.518042343629294	0.5	0.28	0.89	0.544956603909638	0.55609021640404	0.567223828898442	0.949859203104398	0.969265086464166	0.988670969823935	0.921018288524784	0.939673635272409	0.958672427802602	0.464474818963496	0.719331762675589	0.0021580168525964	-0.343538088767912	0.155101468073497	0.164937862167255	0.145813647745079	1.01776172497925	1.03494442053681	1.00153731158183	0.955065548162637	0.971707691121872	0.939356315197517	0.00128631487310373	0.00227963797290517	0.0022114825377855
260	0.405785764645593	0.35	0.464503672398041	0.451100960718396	0.477906384077686	0.52622789255878	0.493732287473173	0.48375513730447	0.503709437641875	0.49	0.28	0.87	0.534824914304173	0.545855347001403	0.556885779698633	0.938064683733087	0.957411686991206	0.976758690249325	0.910493829799817	0.929227048669131	0.948137157334805	0.464503672398041	0.709761637282464	0.00259170539676145	-0.352363934421733	0.155101468073497	0.164937862167255	0.145813647745079	1.01776172497925	1.03494442053681	1.00153731158183	0.955065548162637	0.971707691121872	0.939356315197517	0.00128631487310373	0.00227963797290517	0.0022114825377855
260	0.405785764645593	0.35	0.464623141554587	0.451198560961467	0.478047722147707	0.527881679297712	0.503157254884774	0.493023321644199	0.513291188125349	0.5	0.29	0.89	0.539544408635593	0.550634567614695	0.561724726593796	0.940105178895272	0.959428733590965	0.978752288286658	0.912562763058748	0.931518408644337	0.950116708631637	0.464623141554587	0.724977957430457	-0.00240814905093448	-0.346562304834834	0.155101468073497	0.164937862167255	0.145813647745079	1.01776172497925	1.03494442053681	1.00153731158183	0.955065548162637	0.971707691121872	0.939356315197517	0.00128631487310373	0.00227963797290517	0.0022114825377855
260	0.405785764645593	0.35	0.464726226757477	0.451091958504805	0.478360495010149	0.528039420976155	0.502607610662194	0.49248795074057	0.512727270583819	0.5	0.28	0.88	0.541879844503723	0.553014410814461	0.564148977125199	0.947482698796214	0.966951606977667	0.986420515159121	0.916905097204398	0.936020796782893	0.954829794136522	0.464726226757477	0.71456167867403	-0.00245315128332393	-0.352649476454422	0.155101468073497	0.164937862167255	0.145813647745079	1.01776172497925	1.03494442053681	1.00153731158183	0.955065548162637	0.971707691121872	0.939356315197517	0.00128631487310373	0.00227963797290517	0.0022114825377855
260	0.405785764645593	0.35	0.464788405370487	0.451442929752544	0.478133880988431	0.531144147566368	0.49679002743357	0.486849635516947	0.506730419350193	0.5	0.28	0.9	0.533903464765269	0.544804591721592	0.555705718677915	0.931533530817043	0.950553383568838	0.969573236320632	0.901194453515837	0.919424680323255	0.937752508556193	0.464788405370487	0.727705032886799	-0.00264290102412674	-0.347813087609029	0.155101468073497	0.164937862167255	0.145813647745079	1.01776172497925	1.03494442053681	1.00153731158183	0.955065548162637	0.971707691121872	0.939356315197517	0.00128631487310373	0.00227963797290517	0.0022114825377855
260	0.405785764645593	0.35	0.464791856862308	0.451427334204794	0.478156379519822	0.524523373431311	0.498337310268143	0.488232626298502	0.508441994237785	0.51	0.28	0.89	0.531074107036229	0.54206545773056	0.553056808424891	0.92174944024963	0.940826384909249	0.959903329568867	0.891700479608563	0.910090038330112	0.928275624915435	0.464791856862308	0.722809556449195	-0.00122459066859468	-0.344730537480561	0.155101468073497	0.164937862167255	0.145813647745079	1.01776172497925	1.03494442053681	1.00153731158183	0.955065548162637	0.971707691121872	0.939356315197517	0.00128631487310373	0.00227963797290517	0.0022114825377855
260	0.405785764645593	0.35	0.46484239749146	0.451359953559071	0.478324841423849	0.524721004189529	0.502872003515094	0.492679409829404	0.513064597200784	0.5	0.28	0.88	0.541557330488196	0.552761114768697	0.563964899049198	0.946314523776242	0.96589195942158	0.985469395066919	0.919060555294289	0.938201938927795	0.957065178493051	0.46484239749146	0.712995076179461	-0.000203176480302999	-0.349962023105755	0.155101468073497	0.164937862167255	0.145813647745079	1.01776172497925	1.03494442053681	1.00153731158183	0.955065548162637	0.971707691121872	0.939356315197517	0.00128631487310373	0.00227963797290517	0.0022114825377855
260	0.405785764645593	0.35	0.464953449439751	0.451475317230097	0.478431581649405	0.52469052990421	0.499192092820696	0.489073468168174	0.509310717473219	0.5	0.28	0.9	0.534640905969466	0.545702292455329	0.556763678941192	0.930909335569629	0.950169268412519	0.969429201255408	0.901010980903084	0.919735550354455	0.938355175580982	0.464953449439751	0.726760638558441	0.00357944596273159	-0.338639352827339	0.155101468073497	0.164937862167255	0.145813647745079	1.01776172497925	1.03494442053681	1.00153731158183	0.955065548162637	0.971707691121872	0.939356315197517	0.00128631487310373	0.00227963797290517	0.0022114825377855
260	0.405785764645593	0.35	0.464964256602668	0.451603981587053	0.478324531618282	0.525982633342978	0.495266469797263	0.48525339365563	0.505279545938896	0.51	0.29	0.89	0.528172836946197	0.539071544511008	0.549970252075818	0.917091572911582	0.936015516295542	0.954939459679501	0.889804083286886	0.908124028446299	0.926385203981223	0.464964256602668	0.725049432094061	0.00364973960244306	-0.339621156784723	0.155101468073497	0.164937862167255	0.145813647745079	1.01776172497925	1.03494442053681	1.00153731158183	0.955065548162637	0.971707691121872	0.939356315197517	0.00128631487310373	0.00227963797290517	0.0022114825377855
260	0.405785764645593	0.35	0.465161541644857	0.451685571836398	0.478637511453316	0.527778638468911	0.499773149198034	0.48970529314073	0.509841005255338	0.51	0.28	0.89	0.533203767577154	0.544165909208807	0.555128050840461	0.926033341257738	0.945071670053928	0.964109998850117	0.896327998377047	0.915013455571152	0.93339964258539	0.465161541644857	0.722052504990835	0.00327233022086551	-0.340515846192429	0.155101468073497	0.164937862167255	0.145813647745079	1.01776172497925	1.03494442053681	1.00153731158183	0.955065548162637	0.971707691121872	0.939356315197517	0.00128631487310373	0.00227963797290517	0.0022114825377855
260	0.405785764645593	0.35	0.465254314511755	0.451802637525739	0.478705991497771	0.536203714663909	0.501842581711896	0.491902650007887	0.511782513415906	0.51	0.28	0.9	0.534229046388568	0.545024272304336	0.555819498220105	0.926296557006427	0.945014334831278	0.963732112656129	0.897519851972948	0.915411604950532	0.933957531750637	0.465254314511755	0.722387133586485	-0.00559333814252611	-0.348514939786801	0.155101468073497	0.164937862167255	0.145813647745079	1.01776172497925	1.03494442053681	1.00153731158183	0.955065548162637	0.971707691121872	0.939356315197517	0.00128631487310373	0.00227963797290517	0.0022114825377855
260	0.405785764645593	0.35	0.465259304596351	0.451876419935408	0.478642189257295	0.516535272180871	0.497880338157269	0.487622058144748	0.50813861816979	0.5	0.29	0.9	0.533166122320936	0.544382529135606	0.555598935950276	0.928466972973049	0.947999465468103	0.967531957963157	0.899793865186235	0.918595897568708	0.937459070666309	0.465259304596351	0.729809240590871	0.00676063997996106	-0.332648784712312	0.155101468073497	0.164937862167255	0.145813647745079	1.01776172497925	1.03494442053681	1.00153731158183	0.955065548162637	0.971707691121872	0.939356315197517	0.00128631487310373	0.00227963797290517	0.0022114825377855
260	0.405785764645593	0.35	0.465354989044027	0.451940147192321	0.478769830895732	0.522637287848559	0.493853565272532	0.483801867739701	0.503905262805363	0.5	0.28	0.88	0.534105349624732	0.545202176204127	0.556299002783522	0.935921560879124	0.955366712028218	0.974811863177311	0.907650049269433	0.926860021995968	0.945644245548596	0.465354989044027	0.720427017826006	-0.00658250594408268	-0.354681731157899	0.155101468073497	0.164937862167255	0.145813647745079	1.01776172497925	1.03494442053681	1.00153731158183	0.955065548162637	0.971707691121872	0.939356315197517	0.00128631487310373	0.00227963797290517	0.0022114825377855
260	0.405785764645593	0.35	0.465423611034133	0.451855950982738	0.478991271085528	0.516474483518267	0.490696510573625	0.480585014879355	0.500808006267894	0.5	0.28	0.91	0.525882444318751	0.536946996701342	0.548011549083933	0.916244314146306	0.935522069695374	0.954799825244442	0.885749539910922	0.904368846424223	0.923092975331786	0.465423611034133	0.724023080589655	0.000168852484721495	-0.342978452420888	0.155101468073497	0.164937862167255	0.145813647745079	1.01776172497925	1.03494442053681	1.00153731158183	0.955065548162637	0.971707691121872	0.939356315197517	0.00128631487310373	0.00227963797290517	0.0022114825377855
260	0.405785764645593	0.35	0.465439171706222	0.451909746648831	0.478968596763614	0.511960838918025	0.4982867397091	0.487925649312183	0.508647830106018	0.51	0.29	0.9	0.530329553777175	0.541591090149752	0.552852626522328	0.920001105735966	0.939537308916167	0.959073512096368	0.892845533237008	0.911629216185543	0.930475281388275	0.465439171706222	0.72811869412419	0.00341480386690769	-0.336149722166829	0.155101468073497	0.164937862167255	0.145813647745079	1.01776172497925	1.03494442053681	1.00153731158183	0.955065548162637	0.971707691121872	0.939356315197517	0.00128631487310373	0.00227963797290517	0.0022114825377855
260	0.405785764645593	0.35	0.465543988653959	0.45195971815919	0.479128259148728	0.515506458079222	0.4959450035687	0.485705530024936	0.506184477112465	0.5	0.28	0.88	0.536474011323114	0.547783768174303	0.559093525025493	0.940377330753677	0.960202035650312	0.980026740546947	0.910485667096874	0.929440055870135	0.948639395756982	0.465543988653959	0.716188098871712	-0.00433094891852559	-0.354256540199651	0.155101468073497	0.164937862167255	0.145813647745079	1.01776172497925	1.03494442053681	1.00153731158183	0.955065548162637	0.971707691121872	0.939356315197517	0.00128631487310373	0.00227963797290517	0.0022114825377855
260	0.405785764645593	0.35	0.465561154620606	0.451950232511733	0.47917207672948	0.527578248551252	0.502343953592935	0.49222024002797	0.512467667157901	0.5	0.28	0.9	0.537735406356729	0.548795250680454	0.559855095004179	0.935910266513875	0.955159551062106	0.974408835610337	0.904025907637416	0.923056870471856	0.941589307510898	0.465561154620606	0.71734341819355	-0.00192595543975372	-0.347764148206634	0.155101468073497	0.164937862167255	0.145813647745079	1.01776172497925	1.03494442053681	1.00153731158183	0.955065548162637	0.971707691121872	0.939356315197517	0.00128631487310373	0.00227963797290517	0.0022114825377855
260	0.405785764645593	0.35	0.465623213016964	0.452209011598053	0.479037414435875	0.514286113378707	0.500239886400295	0.489886477985542	0.510593294815049	0.51	0.29	0.9	0.534257978203038	0.545549147271272	0.556840316339507	0.928820800065039	0.948450778681178	0.968080757297318	0.900990424579408	0.920253474780827	0.939114956398259	0.465623213016964	0.725914830053025	-0.00666957779581291	-0.34653977343729	0.155101468073497	0.164937862167255	0.145813647745079	1.01776172497925	1.03494442053681	1.00153731158183	0.955065548162637	0.971707691121872	0.939356315197517	0.00128631487310373	0.00227963797290517	0.0022114825377855
260	0.405785764645593	0.35	0.46563725211838	0.452050940780541	0.47922356345622	0.512780685670188	0.495167938214581	0.484888577569628	0.505447298859535	0.49	0.28	0.88	0.540357986398337	0.551813266799887	0.563268547201438	0.952723631203104	0.972920827534667	0.99311802386623	0.92164412193792	0.941083680361021	0.960771232435452	0.46563725211838	0.708904228942834	0.00366090731604099	-0.349684567457001	0.155101468073497	0.164937862167255	0.145813647745079	1.01776172497925	1.03494442053681	1.00153731158183	0.955065548162637	0.971707691121872	0.939356315197517	0.00128631487310373	0.00227963797290517	0.0022114825377855
260	0.405785764645593	0.35	0.465751161597675	0.452282321662214	0.479220001533136	0.514312265339815	0.499315649868082	0.488981911224057	0.509649388512107	0.5	0.29	0.9	0.538624043208394	0.550006877546725	0.561389711885056	0.942474001666949	0.962391466482028	0.982308931297107	0.913553615898707	0.932836096893062	0.951897557279377	0.465751161597675	0.722586115967952	-0.000535918525676326	-0.343926895859852	0.155101468073497	0.164937862167255	0.145813647745079	1.01776172497925	1.03494442053681	1.00153731158183	0.955065548162637	0.971707691121872	0.939356315197517	0.00128631487310373	0.00227963797290517	0.0022114825377855
260	0.405785764645593	0.35	0.465757670434509	0.45226226468561	0.479253076183409	0.522443158735957	0.499248514296373	0.489083056042522	0.509413972550223	0.5	0.28	0.89	0.536550840667435	0.547702903910041	0.558854967152647	0.93637616399634	0.955838487802908	0.975300811609477	0.90592346367123	0.92461433974578	0.943361517826198	0.465757670434509	0.721507892462163	-0.00769660436297259	-0.353549758882252	0.155101468073497	0.164937862167255	0.145813647745079	1.01776172497925	1.03494442053681	1.00153731158183	0.955065548162637	0.971707691121872	0.939356315197517	0.00128631487310373	0.00227963797290517	0.0022114825377855
260	0.405785764645593	0.35	0.465759383678735	0.45216249881986	0.479356268537609	0.532759731321946	0.510050088747546	0.499877431022664	0.520222746472428	0.5	0.28	0.88	0.550623593856199	0.561828951425722	0.573034308995245	0.963468199474878	0.983075070307224	1.00268194113957	0.933414642449953	0.95239902076561	0.971206446458191	0.465759383678735	0.707307348443325	0.00602113911122038	-0.347439611087328	0.155101468073497	0.164937862167255	0.145813647745079	1.01776172497925	1.03494442053681	1.00153731158183	0.955065548162637	0.971707691121872	0.939356315197517	0.00128631487310373	0.00227963797290517	0.0022114825377855
260	0.405785764645593	0.35	0.465806003965549	0.452176148338395	0.479435859592702	0.508535490846329	0.488114079047309	0.477894713152348	0.498333444942271	0.5	0.29	0.89	0.526284604330519	0.537538746275429	0.548792888220339	0.920738712806748	0.94042791534628	0.960117117885812	0.893601214281169	0.912746867701652	0.931958826869681	0.465806003965549	0.713230915940379	0.000768911299273647	-0.345650456460333	0.155101468073497	0.164937862167255	0.145813647745079	1.01776172497925	1.03494442053681	1.00153731158183	0.955065548162637	0.971707691121872	0.939356315197517	0.00128631487310373	0.00227963797290517	0.0022114825377855
260	0.405785764645593	0.35	0.46584118189375	0.45240481157318	0.479277552214319	0.508623640227833	0.500311255881825	0.489838371719874	0.510784140043777	0.49	0.28	0.87	0.54343089854411	0.555049606222104	0.566668313900098	0.955322392270188	0.975747457616612	0.996172522963035	0.928356767347442	0.948007885008142	0.967834488056724	0.46584118189375	0.713533701823003	-0.000513312960091463	-0.348856166954177	0.155101468073497	0.164937862167255	0.145813647745079	1.01776172497925	1.03494442053681	1.00153731158183	0.955065548162637	0.971707691121872	0.939356315197517	0.00128631487310373	0.00227963797290517	0.0022114825377855
260	0.405785764645593	0.35	0.465907233387845	0.452486628395633	0.479327838380058	0.535591847834369	0.505915229344312	0.49588229756564	0.515948161122985	0.51	0.28	0.88	0.539316478175594	0.55022819141725	0.561139904658905	0.935967857913651	0.954904814751145	0.973841771588638	0.905602262092817	0.923939610397175	0.942072783691618	0.465907233387845	0.719014224231517	-0.00157351479508954	-0.350021221795197	0.155101468073497	0.164937862167255	0.145813647745079	1.01776172497925	1.03494442053681	1.00153731158183	0.955065548162637	0.971707691121872	0.939356315197517	0.00128631487310373	0.00227963797290517	0.0022114825377855
260	0.405785764645593	0.35	0.466021494975023	0.452367335842604	0.479675654107442	0.518932890049471	0.496570781359493	0.486388488971116	0.506753073747869	0.51	0.28	0.9	0.525549202777301	0.536551304530318	0.547553406283335	0.908283975341086	0.927298432340599	0.946312889340113	0.879330215733704	0.897884974895101	0.916100856316446	0.466021494975023	0.724620596841364	0.000726462385224395	-0.339097314101576	0.155101468073497	0.164937862167255	0.145813647745079	1.01776172497925	1.03494442053681	1.00153731158183	0.955065548162637	0.971707691121872	0.939356315197517	0.00128631487310373	0.00227963797290517	0.0022114825377855
260	0.405785764645593	0.35	0.466034149924415	0.452422908179724	0.479645391669106	0.523884194370655	0.505963871731293	0.495691391205449	0.516236352257137	0.51	0.29	0.89	0.538725939551517	0.549890248274636	0.561054556997755	0.934517800858273	0.953884318172657	0.97325083548704	0.906860401445528	0.925672374435123	0.944446275500117	0.466034149924415	0.72253829348263	0.000231423102197722	-0.340474865413743	0.155101468073497	0.164937862167255	0.145813647745079	1.01776172497925	1.03494442053681	1.00153731158183	0.955065548162637	0.971707691121872	0.939356315197517	0.00128631487310373	0.00227963797290517	0.0022114825377855
260	0.405785764645593	0.35	0.466105639273684	0.452524142145736	0.479687136401631	0.518079029583836	0.495384036042411	0.485208692507592	0.50555937957723	0.5	0.28	0.88	0.529861022660621	0.540972773160017	0.552084523659413	0.921964983179674	0.941299571730517	0.960634160281361	0.893247588712985	0.911840857114294	0.930584817970118	0.466105639273684	0.719626947668012	0.00126519843955403	-0.346121858716814	0.155101468073497	0.164937862167255	0.145813647745079	1.01776172497925	1.03494442053681	1.00153731158183	0.955065548162637	0.971707691121872	0.939356315197517	0.00128631487310373	0.00227963797290517	0.0022114825377855
260	0.405785764645593	0.35	0.466193228805197	0.452749043116807	0.479637414493588	0.506932772165097	0.48917649382404	0.478901995339025	0.499450992309055	0.5	0.28	0.89	0.528067783361479	0.539397098530216	0.550726413698952	0.924625769351093	0.944462951402669	0.964300133454246	0.895555692001654	0.914709304914019	0.934200902037378	0.466193228805197	0.713803056252891	0.00164031546437045	-0.347361203651594	0.155101468073497	0.164937862167255	0.145813647745079	1.01776172497925	1.03494442053681	1.00153731158183	0.955065548162637	0.971707691121872	0.939356315197517	0.00128631487310373	0.00227963797290517	0.0022114825377855
260	0.405785764645593	0.35	0.466431641674381	0.452883183022638	0.479980100326123	0.510511973692803	0.492136584138575	0.481873665440884	0.502399502836267	0.5	0.28	0.87	0.531324643764084	0.542640766665387	0.55395688956669	0.930305741628527	0.950119341904013	0.969932942179499	0.903901759796168	0.923069119542163	0.942251686799466	0.466431641674381	0.715701088787293	-0.00347336105508422	-0.352580311206255	0.155101468073497	0.164937862167255	0.145813647745079	1.01776172497925	1.03494442053681	1.00153731158183	0.955065548162637	0.971707691121872	0.939356315197517	0.00128631487310373	0.00227963797290517	0.0022114825377855
260	0.405785764645593	0.35	0.466662467147715	0.45320220815061	0.480122726144821	0.516614982611684	0.493588038019568	0.483419819097517	0.50375625694162	0.5	0.28	0.89	0.527955643533857	0.539060625895993	0.550165608258129	0.918703482162368	0.938027427441479	0.957351372720591	0.88935222590153	0.908218919403828	0.926718624694559	0.466662467147715	0.7215427422469	0.00176445540749409	-0.344125210239368	0.155101468073497	0.164937862167255	0.145813647745079	1.01776172497925	1.03494442053681	1.00153731158183	0.955065548162637	0.971707691121872	0.939356315197517	0.00128631487310373	0.00227963797290517	0.0022114825377855
260	0.405785764645593	0.35	0.466880172300221	0.453287027647704	0.480473316952737	0.517786216763506	0.501463799282191	0.491157533887166	0.511770064677215	0.51	0.29	0.89	0.53564258291091	0.546882305882612	0.558122028854314	0.931226208168451	0.950766709498502	0.970307210828552	0.903652203249977	0.922569196582259	0.941605291271357	0.466880172300221	0.722687480601768	0.00748656229015734	-0.333601906499293	0.155101468073497	0.164937862167255	0.145813647745079	1.01776172497925	1.03494442053681	1.00153731158183	0.955065548162637	0.971707691121872	0.939356315197517	0.00128631487310373	0.00227963797290517	0.0022114825377855
260	0.405785764645593	0.35	0.467012870755136	0.453569073599819	0.480456667910453	0.523010491251871	0.49829505512445	0.488160540389186	0.508429569859713	0.5	0.29	0.89	0.538624137666875	0.549806307892272	0.560988478117668	0.943505548807528	0.96309330753864	0.982681066269751	0.916409693852712	0.93536630628887	0.954725817813582	0.467012870755136	0.726251078277818	-0.00979980282158176	-0.352892953385309	0.155101468073497	0.164937862167255	0.145813647745079	1.01776172497925	1.03494442053681	1.00153731158183	0.955065548162637	0.971707691121872	0.939356315197517	0.00128631487310373	0.00227963797290517	0.0022114825377855
260	0.405785764645593	0.35	0.4670514319849	0.453621192006776	0.480481671963024	0.528597212363197	0.505921415269194	0.49574642810629	0.516096402432098	0.5	0.28	0.89	0.543621306769359	0.554778905703532	0.565936504637706	0.948445042287316	0.96791147831764	0.987377914347965	0.918698976973883	0.937683247909967	0.956424800472657	0.4670514319849	0.719858357696497	0.00688608077311672	-0.339808495654249	0.155101468073497	0.164937862167255	0.145813647745079	1.01776172497925	1.03494442053681	1.00153731158183	0.955065548162637	0.971707691121872	0.939356315197517	0.00128631487310373	0.00227963797290517	0.0022114825377855
260	0.405785764645593	0.35	0.467051645900738	0.453409836639798	0.480693455161677	0.521178398739691	0.496824468093966	0.486682696910934	0.506966239276998	0.5	0.28	0.88	0.537734414644041	0.548940030592946	0.560145646541852	0.942793718006373	0.962440190382543	0.982086662758713	0.912166245704794	0.931177524929763	0.950058404490466	0.467051645900738	0.712071812233579	-0.0016903903686819	-0.352864059146992	0.155101468073497	0.164937862167255	0.145813647745079	1.01776172497925	1.03494442053681	1.00153731158183	0.955065548162637	0.971707691121872	0.939356315197517	0.00128631487310373	0.00227963797290517	0.0022114825377855
260	0.405785764645593	0.35	0.467109103373079	0.453633784282961	0.480584422463197	0.522073997947495	0.498503311780131	0.488345515147552	0.50866110841271	0.51	0.28	0.9	0.531746209621122	0.542806759354735	0.553867309088347	0.923527572577508	0.942737343069589	0.961947113561671	0.89220489655711	0.910817241449174	0.929118430435768	0.467109103373079	0.724141060900876	-0.00313974758259496	-0.345886120559016	0.155101468073497	0.164937862167255	0.145813647745079	1.01776172497925	1.03494442053681	1.00153731158183	0.955065548162637	0.971707691121872	0.939356315197517	0.00128631487310373	0.00227963797290517	0.0022114825377855
260	0.405785764645593	0.35	0.467145109099545	0.453677166273969	0.48061305192512	0.52443284294724	0.499707877859568	0.489573564000361	0.509842191718776	0.5	0.29	0.89	0.536544678816657	0.54765130828861	0.558757937760564	0.935751849410704	0.955122182356735	0.974492515302767	0.908600285271053	0.927254026621681	0.94605808432127	0.467145109099545	0.721143702764556	0.00042871918541807	-0.343496539295851	0.155101468073497	0.164937862167255	0.145813647745079	1.01776172497925	1.03494442053681	1.00153731158183	0.955065548162637	0.971707691121872	0.939356315197517	0.00128631487310373	0.00227963797290517	0.0022114825377855
260	0.405785764645593	0.35	0.467183942314992	0.453536509038745	0.480831375591239	0.51380247871316	0.492468648342665	0.482266208843096	0.502671087842234	0.5	0.28	0.88	0.528352742162419	0.539530151625285	0.550707561088152	0.921258170682181	0.940747574205633	0.960236977729085	0.893742440459445	0.912961114624705	0.931618257993495	0.467183942314992	0.712360297944636	-0.000359577684133468	-0.347663174670429	0.155101468073497	0.164937862167255	0.145813647745079	1.01776172497925	1.03494442053681	1.00153731158183	0.955065548162637	0.971707691121872	0.939356315197517	0.00128631487310373	0.00227963797290517	0.0022114825377855
260	0.405785764645593	0.35	0.467250285530151	0.453703485480289	0.480797085580012	0.51602214375384	0.498411522613953	0.488131742659501	0.508691302568405	0.49	0.28	0.88	0.54155625861405	0.552961128826295	0.564365999038541	0.952048426806862	0.972098031203075	0.992147635599288	0.922595938057703	0.942098916076362	0.961599132752815	0.467250285530151	0.712833706118677	-0.00170017363545605	-0.353844459318184	0.155101468073497	0.164937862167255	0.145813647745079	1.01776172497925	1.03494442053681	1.00153731158183	0.955065548162637	0.971707691121872	0.939356315197517	0.00128631487310373	0.00227963797290517	0.0022114825377855
260	0.405785764645593	0.35	0.46729538279406	0.453660972845416	0.480929792742704	0.515933191207699	0.501414983702545	0.491071415217735	0.511758552187355	0.5	0.29	0.88	0.540257489737988	0.551637077658125	0.563016665578262	0.944573653056287	0.964469460400321	0.984365267744356	0.917440289494699	0.937007108164199	0.95656135919744	0.46729538279406	0.714660355148902	-0.00565212711752338	-0.350528417290351	0.155101468073497	0.164937862167255	0.145813647745079	1.01776172497925	1.03494442053681	1.00153731158183	0.955065548162637	0.971707691121872	0.939356315197517	0.00128631487310373	0.00227963797290517	0.0022114825377855
260	0.405785764645593	0.35	0.467336096343017	0.453793281419899	0.480878911266136	0.517348034184357	0.498902784553293	0.488640153079826	0.50916541602676	0.51	0.29	0.91	0.529786122136049	0.540912919017089	0.552039715898129	0.917597839775441	0.93686962579448	0.956141411813519	0.890226700856273	0.908843893228346	0.927701941129054	0.467336096343017	0.725561521572131	-0.00832271622812545	-0.34364072860233	0.155101468073497	0.164937862167255	0.145813647745079	1.01776172497925	1.03494442053681	1.00153731158183	0.955065548162637	0.971707691121872	0.939356315197517	0.00128631487310373	0.00227963797290517	0.0022114825377855
260	0.405785764645593	0.35	0.467371338026168	0.453869457563182	0.480873218489153	0.518359270213782	0.492406701048651	0.482298187666061	0.502515214431241	0.49	0.27	0.87	0.537592340957024	0.548859767441125	0.560127193925225	0.947988065800871	0.967856998122713	0.987725930444554	0.918299733725838	0.937655605835473	0.956952886968957	0.467371338026168	0.706714679874996	-0.000196544158112753	-0.357236226807018	0.155101468073497	0.164937862167255	0.145813647745079	1.01776172497925	1.03494442053681	1.00153731158183	0.955065548162637	0.971707691121872	0.939356315197517	0.00128631487310373	0.00227963797290517	0.0022114825377855
260	0.405785764645593	0.35	0.467392279465178	0.453810882400692	0.480973676529664	0.528471010361592	0.50259454991507	0.492483912002332	0.512705187827809	0.51	0.28	0.91	0.537014158224088	0.54803899695586	0.559063835687632	0.933527036623922	0.952692239017399	0.971857441410876	0.9022441498837	0.920733718362418	0.939287630226518	0.467392279465178	0.720724358762402	-0.00415573938798549	-0.346843159132735	0.155101468073497	0.164937862167255	0.145813647745079	1.01776172497925	1.03494442053681	1.00153731158183	0.955065548162637	0.971707691121872	0.939356315197517	0.00128631487310373	0.00227963797290517	0.0022114825377855
260	0.405785764645593	0.35	0.467448582923106	0.453979881999965	0.480917283846247	0.523727787658062	0.501399467764685	0.491216465277883	0.511582470251488	0.5	0.28	0.88	0.541886426552086	0.553119826120691	0.564353225689296	0.949095177550446	0.968770085124525	0.988444992698604	0.919501010615267	0.938780242821067	0.957466178654056	0.467448582923106	0.717813387488215	-0.000341963082915336	-0.349043426933291	0.155101468073497	0.164937862167255	0.145813647745079	1.01776172497925	1.03494442053681	1.00153731158183	0.955065548162637	0.971707691121872	0.939356315197517	0.00128631487310373	0.00227963797290517	0.0022114825377855
260	0.405785764645593	0.35	0.467533297478985	0.45386203723631	0.481204557721659	0.513869038706857	0.495685616453696	0.485417899221445	0.505953333685947	0.5	0.29	0.88	0.532703716198788	0.54397163840617	0.555239560613553	0.929858489127965	0.949527158222547	0.96919582731713	0.902649651303159	0.92188881653924	0.940925638826597	0.467533297478985	0.722410235590497	-0.000971711532340293	-0.345028505819833	0.155101468073497	0.164937862167255	0.145813647745079	1.01776172497925	1.03494442053681	1.00153731158183	0.955065548162637	0.971707691121872	0.939356315197517	0.00128631487310373	0.00227963797290517	0.0022114825377855
260	0.405785764645593	0.35	0.46755858186463	0.454037730982828	0.481079432746433	0.524403082102351	0.501742771453275	0.491566581848505	0.511918961058045	0.49	0.28	0.87	0.544864854330014	0.556144400725921	0.567423947121828	0.957287170149425	0.977104497261088	0.996921824372752	0.928188237508874	0.947610610804381	0.966819848674431	0.46755858186463	0.712239209550738	0.00258643719268504	-0.350204276055086	0.155101468073497	0.164937862167255	0.145813647745079	1.01776172497925	1.03494442053681	1.00153731158183	0.955065548162637	0.971707691121872	0.939356315197517	0.00128631487310373	0.00227963797290517	0.0022114825377855
260	0.405785764645593	0.35	0.467667352139236	0.454044397640699	0.481290306637773	0.521510082632099	0.500603555434321	0.490391430050081	0.510815680818561	0.5	0.28	0.87	0.541495427802349	0.552771765162375	0.564048102522401	0.949003067716067	0.968765522203812	0.988527976691557	0.921342814246601	0.940519894653722	0.959801019708427	0.467667352139236	0.713292723192171	0.00182258386522024	-0.345062992546973	0.155101468073497	0.164937862167255	0.145813647745079	1.01776172497925	1.03494442053681	1.00153731158183	0.955065548162637	0.971707691121872	0.939356315197517	0.00128631487310373	0.00227963797290517	0.0022114825377855
260	0.405785764645593	0.35	0.467748262948852	0.454137329286212	0.481359196611492	0.513963830128043	0.500200215388864	0.489840947625191	0.510559483152537	0.5	0.28	0.89	0.537245834702173	0.548607631798924	0.559969428895675	0.937435063456811	0.957260153377296	0.977085243297781	0.909031704031833	0.928024841344017	0.947224040746238	0.467748262948852	0.723326662715346	0.00353090602028613	-0.33916040449818	0.155101468073497	0.164937862167255	0.145813647745079	1.01776172497925	1.03494442053681	1.00153731158183	0.955065548162637	0.971707691121872	0.939356315197517	0.00128631487310373	0.00227963797290517	0.0022114825377855
260	0.405785764645593	0.35	0.467767260205239	0.454104056625357	0.48143046378512	0.527984693893046	0.506203499377362	0.496010319562488	0.516396679192236	0.51	0.28	0.89	0.541230414151495	0.552352882203352	0.563475350255208	0.941271114215571	0.960614553945231	0.979957993674891	0.911186775920306	0.929850637920167	0.948657516409928	0.467767260205239	0.71803556896145	0.000557288301073116	-0.345146457493553	0.155101468073497	0.164937862167255	0.145813647745079	1.01776172497925	1.03494442053681	1.00153731158183	0.955065548162637	0.971707691121872	0.939356315197517	0.00128631487310373	0.00227963797290517	0.0022114825377855
260	0.405785764645593	0.35	0.467768576347649	0.454227459855587	0.481309692839711	0.527310603675972	0.498423481867226	0.488373382856893	0.508473580877559	0.5	0.28	0.89	0.538297195325445	0.549374662484606	0.560452129643767	0.942293005432775	0.961684189174087	0.981075372915399	0.910212205350189	0.928862604416979	0.947833342866853	0.467768576347649	0.719095663010721	-0.00075354439619352	-0.349077993966552	0.155101468073497	0.164937862167255	0.145813647745079	1.01776172497925	1.03494442053681	1.00153731158183	0.955065548162637	0.971707691121872	0.939356315197517	0.00128631487310373	0.00227963797290517	0.0022114825377855
260	0.405785764645593	0.35	0.467853225850401	0.454235929641357	0.481470522059445	0.521234963906395	0.49393733791004	0.483855644923184	0.504019030896896	0.5	0.28	0.9	0.531770788189106	0.542850848703337	0.553930909217568	0.929114594917321	0.948473774031685	0.967832953146049	0.898060307010849	0.916710640611564	0.935658098333699	0.467853225850401	0.716102674925654	-0.00562799802447724	-0.35563793000298	0.155101468073497	0.164937862167255	0.145813647745079	1.01776172497925	1.03494442053681	1.00153731158183	0.955065548162637	0.971707691121872	0.939356315197517	0.00128631487310373	0.00227963797290517	0.0022114825377855
260	0.405785764645593	0.35	0.467928579061083	0.454457281876875	0.481399876245291	0.528475428487855	0.498436591119448	0.488409687284059	0.508463494954838	0.5	0.28	0.88	0.537825682718861	0.548867082062949	0.559908481407038	0.940886037250667	0.960202144324699	0.979518251398731	0.910732327114449	0.9294496935675	0.948270669840309	0.467928579061083	0.713285550581389	0.00444177173380029	-0.348331101677508	0.155101468073497	0.164937862167255	0.145813647745079	1.01776172497925	1.03494442053681	1.00153731158183	0.955065548162637	0.971707691121872	0.939356315197517	0.00128631487310373	0.00227963797290517	0.0022114825377855
260	0.405785764645593	0.35	0.468040546587234	0.454439669784111	0.481641423390357	0.520381188012241	0.501560304401259	0.491305493992508	0.51181511481001	0.5	0.28	0.87	0.540797060280914	0.552084887082369	0.563372713883824	0.945837278984566	0.965579337830062	0.985321396675558	0.918625288702606	0.937684974093968	0.95718062701199	0.468040546587234	0.716761036951088	-0.00315883780641554	-0.350641780983564	0.155101468073497	0.164937862167255	0.145813647745079	1.01776172497925	1.03494442053681	1.00153731158183	0.955065548162637	0.971707691121872	0.939356315197517	0.00128631487310373	0.00227963797290517	0.0022114825377855
260	0.405785764645593	0.35	0.468097056499391	0.454513608149187	0.481680504849596	0.515713650375981	0.491247245093635	0.481108969415911	0.501385520771359	0.51	0.29	0.9	0.523679098237133	0.534714442415056	0.545749786592978	0.909308082152715	0.928469678794821	0.947631275436927	0.880790259164079	0.899286364877299	0.917856965250764	0.468097056499391	0.722618946983585	-0.00413770341557726	-0.345683166749182	0.155101468073497	0.164937862167255	0.145813647745079	1.01776172497925	1.03494442053681	1.00153731158183	0.955065548162637	0.971707691121872	0.939356315197517	0.00128631487310373	0.00227963797290517	0.0022114825377855
260	0.405785764645593	0.35	0.46814467518183	0.454436208756249	0.481853141607411	0.511672982737115	0.496030625333459	0.485710504262617	0.506350746404301	0.49	0.28	0.87	0.537735005949031	0.549160516241111	0.560586026533192	0.94402712036366	0.964085311592409	0.984143502821158	0.915914953611286	0.935228600840014	0.954781517239291	0.46814467518183	0.713837447607819	-0.000659412476006612	-0.350420767898569	0.155101468073497	0.164937862167255	0.145813647745079	1.01776172497925	1.03494442053681	1.00153731158183	0.955065548162637	0.971707691121872	0.939356315197517	0.00128631487310373	0.00227963797290517	0.0022114825377855
260	0.405785764645593	0.35	0.468154840708109	0.454671359148808	0.48163832226741	0.511838205119422	0.492005539836166	0.481772546192535	0.502238533479797	0.51	0.29	0.88	0.524757064496925	0.535903062225283	0.547049059953641	0.911576141391088	0.930938292543662	0.950300443696236	0.886335792529359	0.904976981878281	0.923906702573443	0.468154840708109	0.724504874284792	-0.00427331684567633	-0.344060773481887	0.155101468073497	0.164937862167255	0.145813647745079	1.01776172497925	1.03494442053681	1.00153731158183	0.955065548162637	0.971707691121872	0.939356315197517	0.00128631487310373	0.00227963797290517	0.0022114825377855
260	0.405785764645593	0.35	0.468253428680805	0.454702772880414	0.481804084481195	0.527399349067464	0.502079783503809	0.491957761769009	0.512201805238608	0.49	0.28	0.89	0.543842054287998	0.555031594369665	0.566221134451331	0.953821575467945	0.973446436519615	0.993071297571285	0.922609287134898	0.941657335364068	0.960731859179294	0.468253428680805	0.714413788396754	-0.000870666118442381	-0.349181061584398	0.155101468073497	0.164937862167255	0.145813647745079	1.01776172497925	1.03494442053681	1.00153731158183	0.955065548162637	0.971707691121872	0.939356315197517	0.00128631487310373	0.00227963797290517	0.0022114825377855
260	0.405785764645593	0.35	0.468303148743995	0.454810014868813	0.481796282619177	0.52471557980483	0.502177591592005	0.491998962081781	0.512356221102229	0.49	0.29	0.89	0.546588341324958	0.557896333108952	0.569204324892947	0.961750661749186	0.981647662396782	1.00154466304438	0.933437695990142	0.952798551566713	0.97196060775721	0.468303148743995	0.717838551790073	0.000591434298894453	-0.346291357735531	0.155101468073497	0.164937862167255	0.145813647745079	1.01776172497925	1.03494442053681	1.00153731158183	0.955065548162637	0.971707691121872	0.939356315197517	0.00128631487310373	0.00227963797290517	0.0022114825377855
260	0.405785764645593	0.35	0.468319119460156	0.454859274942955	0.481778963977358	0.532939244606126	0.507755942719566	0.497632691357301	0.517879194081831	0.51	0.29	0.9	0.541807180629304	0.552829065595162	0.56385095056102	0.94094384216402	0.960085291665701	0.979226741167382	0.911383309371854	0.929939121159155	0.94850155321572	0.468319119460156	0.728046864859008	0.00497737305352244	-0.334757689128546	0.155101468073497	0.164937862167255	0.145813647745079	1.01776172497925	1.03494442053681	1.00153731158183	0.955065548162637	0.971707691121872	0.939356315197517	0.00128631487310373	0.00227963797290517	0.0022114825377855
260	0.405785764645593	0.35	0.468365416100487	0.454665465579786	0.482065366621189	0.520054629080158	0.495292496690684	0.485159209832057	0.505425783549311	0.5	0.28	0.88	0.534932991761604	0.546105879642142	0.55727876752268	0.936607296445059	0.956169762160275	0.975732227875492	0.908007484311521	0.926891401504054	0.945690969634361	0.468365416100487	0.709172776418778	0.00200873468255446	-0.350161798363402	0.155101468073497	0.164937862167255	0.145813647745079	1.01776172497925	1.03494442053681	1.00153731158183	0.955065548162637	0.971707691121872	0.939356315197517	0.00128631487310373	0.00227963797290517	0.0022114825377855
260	0.405785764645593	0.35	0.468422543097061	0.454923008049974	0.481922078144149	0.519103181400247	0.495704164869927	0.485543108927038	0.505865220812817	0.49	0.28	0.89	0.537703383007773	0.548956007244366	0.560208631480958	0.944148056730101	0.963906428430618	0.983664800131134	0.913515684125446	0.932655326819554	0.951861906977691	0.468422543097061	0.715765897855146	-0.010082341762501	-0.359810400525491	0.155101468073497	0.164937862167255	0.145813647745079	1.01776172497925	1.03494442053681	1.00153731158183	0.955065548162637	0.971707691121872	0.939356315197517	0.00128631487310373	0.00227963797290517	0.0022114825377855
260	0.405785764645593	0.35	0.468652267492326	0.455163984111616	0.482140550873035	0.524155736865996	0.499325694840886	0.489193504726948	0.509457884954824	0.49	0.28	0.87	0.542575155798638	0.553812988223906	0.565050820649175	0.953656471068101	0.973408631664843	0.993160792261584	0.925836866578494	0.945059587347206	0.96441510998889	0.468652267492326	0.711407521204647	0.00249118836663476	-0.350998718783965	0.155101468073497	0.164937862167255	0.145813647745079	1.01776172497925	1.03494442053681	1.00153731158183	0.955065548162637	0.971707691121872	0.939356315197517	0.00128631487310373	0.00227963797290517	0.0022114825377855
260	0.405785764645593	0.35	0.468793760474135	0.45526476675615	0.482322754192119	0.506134009600085	0.489865306832127	0.479559887917497	0.500170725746758	0.51	0.29	0.9	0.520216349911583	0.531395448804444	0.542574547697304	0.901327150578021	0.920696063825066	0.940064977072111	0.873974714461961	0.893011292724078	0.911506566843491	0.468793760474135	0.730279171340323	0.00330275192639137	-0.333327346367582	0.155101468073497	0.164937862167255	0.145813647745079	1.01776172497925	1.03494442053681	1.00153731158183	0.955065548162637	0.971707691121872	0.939356315197517	0.00128631487310373	0.00227963797290517	0.0022114825377855
260	0.405785764645593	0.35	0.468814438880811	0.455236924648299	0.482391953113323	0.510715568673029	0.492513483834162	0.482246888536178	0.502780079132145	0.51	0.28	0.89	0.52573011590613	0.536922429354443	0.548114742802755	0.913775730680221	0.933229180444281	0.952682630208342	0.885646670104764	0.904476505037838	0.923448375331373	0.468814438880811	0.725514596050624	0.00260665465814616	-0.341829814256322	0.155101468073497	0.164937862167255	0.145813647745079	1.01776172497925	1.03494442053681	1.00153731158183	0.955065548162637	0.971707691121872	0.939356315197517	0.00128631487310373	0.00227963797290517	0.0022114825377855
260	0.405785764645593	0.35	0.468883045704472	0.455420638971112	0.482345452437832	0.520214237880618	0.493364650555277	0.483274032731343	0.503455268379211	0.51	0.28	0.9	0.525107661822358	0.536071753358421	0.547035844894485	0.910758064066194	0.929774421106149	0.948790778146103	0.88148533803306	0.899864890369068	0.918608681624008	0.468883045704472	0.729567894112889	0.00319243784005704	-0.335561156258524	0.155101468073497	0.164937862167255	0.145813647745079	1.01776172497925	1.03494442053681	1.00153731158183	0.955065548162637	0.971707691121872	0.939356315197517	0.00128631487310373	0.00227963797290517	0.0022114825377855
260	0.405785764645593	0.35	0.468893137752535	0.4553136379844	0.482472637520669	0.525620435342534	0.499066697816846	0.488969459097274	0.509163936536418	0.5	0.28	0.89	0.538332793006309	0.549449386528518	0.560565980050727	0.941649005199785	0.961094094496575	0.980539183793366	0.910501580119917	0.929272829292805	0.948056379645262	0.468893137752535	0.709996250799862	-0.00228787079847549	-0.353484475164811	0.155101468073497	0.164937862167255	0.145813647745079	1.01776172497925	1.03494442053681	1.00153731158183	0.955065548162637	0.971707691121872	0.939356315197517	0.00128631487310373	0.00227963797290517	0.0022114825377855
260	0.405785764645593	0.35	0.468902474062757	0.455328178460927	0.482476769664586	0.527769946416678	0.50679069129142	0.496581289859091	0.517000092723748	0.49	0.28	0.86	0.551205344912271	0.562537782828833	0.573870220745395	0.96932811357963	0.989256894694167	1.0091856758087	0.940327489498555	0.959584464802483	0.97898860202183	0.468902474062757	0.710192642320063	0.00191057347278407	-0.353485461204615	0.155101468073497	0.164937862167255	0.145813647745079	1.01776172497925	1.03494442053681	1.00153731158183	0.955065548162637	0.971707691121872	0.939356315197517	0.00128631487310373	0.00227963797290517	0.0022114825377855
260	0.405785764645593	0.35	0.469180587085667	0.455710060463327	0.482651113708006	0.531550903364243	0.501575229942443	0.491547283139692	0.511603176745194	0.49	0.28	0.87	0.548087430041261	0.559268839806369	0.570450249571476	0.966710785094195	0.986432436823506	1.00615408855282	0.936428813937995	0.95556253168179	0.974760136001647	0.469180587085667	0.70960872599826	0.0132496487042748	-0.343299960422857	0.155101468073497	0.164937862167255	0.145813647745079	1.01776172497925	1.03494442053681	1.00153731158183	0.955065548162637	0.971707691121872	0.939356315197517	0.00128631487310373	0.00227963797290517	0.0022114825377855
260	0.405785764645593	0.35	0.46918510882092	0.455607056176135	0.482763161465705	0.526386327901488	0.501367724061807	0.491239498716169	0.511495949407444	0.5	0.28	0.88	0.542342523878245	0.5535243757259	0.564706227573556	0.950385625933705	0.969980385332874	0.989575144732042	0.922310591939516	0.941083898537705	0.960188294692968	0.46918510882092	0.713531873043073	0.00433103009349124	-0.344922939299735	0.155101468073497	0.164937862167255	0.145813647745079	1.01776172497925	1.03494442053681	1.00153731158183	0.955065548162637	0.971707691121872	0.939356315197517	0.00128631487310373	0.00227963797290517	0.0022114825377855
260	0.405785764645593	0.35	0.469203082170428	0.455711253612484	0.482694910728372	0.528110423435288	0.501630254236533	0.491531711397767	0.5117287970753	0.49	0.27	0.89	0.54908996646236	0.560371046441694	0.571652126421027	0.969667674416017	0.989589543793703	1.00951141317139	0.935830162139033	0.95487848783859	0.974109045097342	0.469203082170428	0.715048906093424	0.00322451874946405	-0.350854733014131	0.155101468073497	0.164937862167255	0.145813647745079	1.01776172497925	1.03494442053681	1.00153731158183	0.955065548162637	0.971707691121872	0.939356315197517	0.00128631487310373	0.00227963797290517	0.0022114825377855
260	0.405785764645593	0.35	0.469347448127152	0.455852543458522	0.482842352795783	0.519165745014574	0.498045010908942	0.487837250997362	0.508252770820521	0.5	0.29	0.89	0.533364706618614	0.544525106648218	0.555685506677822	0.928771603810193	0.948205703041042	0.967639802271891	0.900753614690951	0.919499505228987	0.938445942646308	0.469347448127152	0.720380212268356	-0.00216764675546878	-0.34535458969123	0.155101468073497	0.164937862167255	0.145813647745079	1.01776172497925	1.03494442053681	1.00153731158183	0.955065548162637	0.971707691121872	0.939356315197517	0.00128631487310373	0.00227963797290517	0.0022114825377855
260	0.405785764645593	0.35	0.469362786833712	0.455777926524831	0.482947647142594	0.51119269944456	0.499789021739733	0.489380707382168	0.510197336097298	0.51	0.29	0.9	0.533267906810433	0.544609628964897	0.555951351119361	0.92661030994506	0.946317771329183	0.966025232713306	0.898513242946536	0.917765776831179	0.936846502181261	0.469362786833712	0.728326364945656	-0.00778070183346828	-0.344959638992702	0.155101468073497	0.164937862167255	0.145813647745079	1.01776172497925	1.03494442053681	1.00153731158183	0.955065548162637	0.971707691121872	0.939356315197517	0.00128631487310373	0.00227963797290517	0.0022114825377855
260	0.405785764645593	0.35	0.469469035376956	0.455868885704023	0.483069185049888	0.528961276212102	0.497962991520113	0.487955376249028	0.507970606791199	0.49	0.28	0.87	0.540754374122809	0.551844859023248	0.562935343923687	0.949941506562486	0.969424126470871	0.988906746379256	0.920161679467129	0.939210516064305	0.957965100574629	0.469469035376956	0.709141422640356	0.000121768484663019	-0.355190259001469	0.155101468073497	0.164937862167255	0.145813647745079	1.01776172497925	1.03494442053681	1.00153731158183	0.955065548162637	0.971707691121872	0.939356315197517	0.00128631487310373	0.00227963797290517	0.0022114825377855
260	0.405785764645593	0.35	0.469488753275765	0.455840318487313	0.483137188064217	0.51414090668043	0.499552638940439	0.489210448905871	0.509894828975008	0.5	0.28	0.89	0.53799521494952	0.549368742974403	0.560742270999285	0.940374632683294	0.96025469284278	0.980134753002266	0.911606708412302	0.930662615412867	0.949977160568342	0.469488753275765	0.714934808514426	-0.000892581608136585	-0.346166345496368	0.155101468073497	0.164937862167255	0.145813647745079	1.01776172497925	1.03494442053681	1.00153731158183	0.955065548162637	0.971707691121872	0.939356315197517	0.00128631487310373	0.00227963797290517	0.0022114825377855
260	0.405785764645593	0.35	0.469508333001118	0.456027290962573	0.482989375039663	0.51773550095166	0.49643287366951	0.486228969423933	0.506636777915087	0.51	0.28	0.89	0.53004284198068	0.54116621542351	0.552289588866339	0.921240003359109	0.94057296246397	0.959905921568832	0.892532606572423	0.911301896492751	0.929919179595335	0.469508333001118	0.721053003545938	0.00569173972466573	-0.338754847128611	0.155101468073497	0.164937862167255	0.145813647745079	1.01776172497925	1.03494442053681	1.00153731158183	0.955065548162637	0.971707691121872	0.939356315197517	0.00128631487310373	0.00227963797290517	0.0022114825377855
260	0.405785764645593	0.35	0.469562705616845	0.455982022408551	0.48314338882514	0.521451219042543	0.501343019485518	0.491114602992995	0.511571435978042	0.5	0.29	0.88	0.538495775636377	0.54971099717348	0.560926218710584	0.93945029403667	0.959016173004369	0.978582051972068	0.913593375686751	0.932605225205771	0.951496976277514	0.469562705616845	0.715172510175129	-0.00718595496054539	-0.35136221624842	0.155101468073497	0.164937862167255	0.145813647745079	1.01776172497925	1.03494442053681	1.00153731158183	0.955065548162637	0.971707691121872	0.939356315197517	0.00128631487310373	0.00227963797290517	0.0022114825377855
260	0.405785764645593	0.35	0.469566355924	0.456042406451857	0.483090305396142	0.52179645881589	0.498267693030964	0.488109049359355	0.508426336702572	0.5	0.28	0.89	0.535099207074016	0.546235821280943	0.557372435487871	0.933410764429925	0.952837135171325	0.972263505912726	0.903966592222867	0.922612744384432	0.941420270730209	0.469566355924	0.719875001646312	-0.000447252616659269	-0.346055122783114	0.155101468073497	0.164937862167255	0.145813647745079	1.01776172497925	1.03494442053681	1.00153731158183	0.955065548162637	0.971707691121872	0.939356315197517	0.00128631487310373	0.00227963797290517	0.0022114825377855
260	0.405785764645593	0.35	0.469642333379801	0.456085037194313	0.483199629565289	0.510623495762942	0.486296352588443	0.476157487598458	0.496435217578428	0.5	0.28	0.89	0.521163416811429	0.532260597173793	0.543357777536157	0.908163789551901	0.927501404292562	0.946839019033223	0.880977582118405	0.899633991032625	0.918377759138457	0.469642333379801	0.722227447710562	0.000785713875980756	-0.341926485408741	0.155101468073497	0.164937862167255	0.145813647745079	1.01776172497925	1.03494442053681	1.00153731158183	0.955065548162637	0.971707691121872	0.939356315197517	0.00128631487310373	0.00227963797290517	0.0022114825377855
260	0.405785764645593	0.35	0.469692574697765	0.45617324607824	0.483211903317289	0.534105627797127	0.504287136869018	0.494256576096674	0.514317697641361	0.49	0.28	0.87	0.552560119740583	0.563773906525582	0.57498769331058	0.976293434991081	0.996106566682024	1.01591969837297	0.946613857611556	0.965930882972001	0.985016359941655	0.469692574697765	0.71256727756223	0.00159892013637162	-0.352839855178902	0.155101468073497	0.164937862167255	0.145813647745079	1.01776172497925	1.03494442053681	1.00153731158183	0.955065548162637	0.971707691121872	0.939356315197517	0.00128631487310373	0.00227963797290517	0.0022114825377855
260	0.405785764645593	0.35	0.469733390004511	0.456052530635356	0.483414249373666	0.52380702870472	0.501650067377937	0.491463593581497	0.511836541174378	0.5	0.28	0.88	0.538531007588077	0.549693038853486	0.560855070118895	0.939120272163679	0.958585242039449	0.978050211915219	0.910247239385172	0.928942065911943	0.947768323037429	0.469733390004511	0.710225648316827	-0.000512200360379458	-0.350687217086057	0.155101468073497	0.164937862167255	0.145813647745079	1.01776172497925	1.03494442053681	1.00153731158183	0.955065548162637	0.971707691121872	0.939356315197517	0.00128631487310373	0.00227963797290517	0.0022114825377855
260	0.405785764645593	0.35	0.469762934022079	0.456251491535112	0.483274376509045	0.516392294709466	0.495182436557018	0.48497682276205	0.505388050351986	0.5	0.28	0.89	0.5342587196759	0.5455013974776	0.556744075279301	0.934888375578711	0.954561706869519	0.974235038160327	0.906217818714572	0.925240712222933	0.944358673121765	0.469762934022079	0.720641969243231	-0.00200744513135585	-0.344144525056671	0.155101468073497	0.164937862167255	0.145813647745079	1.01776172497925	1.03494442053681	1.00153731158183	0.955065548162637	0.971707691121872	0.939356315197517	0.00128631487310373	0.00227963797290517	0.0022114825377855
260	0.405785764645593	0.35	0.469893278201695	0.456325365435589	0.483461190967801	0.521172617563395	0.503105405880528	0.492835301775502	0.513375509985555	0.5	0.29	0.88	0.541884154544132	0.553176378660349	0.564468602776567	0.947061808793962	0.966797455439339	0.986533102084716	0.919935831689293	0.939243696536878	0.958410798285431	0.469893278201695	0.717966802989169	-0.00374349519965782	-0.348144820182868	0.155101468073497	0.164937862167255	0.145813647745079	1.01776172497925	1.03494442053681	1.00153731158183	0.955065548162637	0.971707691121872	0.939356315197517	0.00128631487310373	0.00227963797290517	0.0022114825377855
260	0.405785764645593	0.35	0.469931585261281	0.456284512693637	0.483578657828925	0.516776135836915	0.494378074354248	0.484196865857048	0.504559282851448	0.5	0.28	0.9	0.530609611800887	0.54176674120279	0.552923870604693	0.925352994248287	0.944810393567207	0.964267792886127	0.894766290497592	0.913603532898583	0.932552898241824	0.469931585261281	0.719715812122545	0.00101518450299587	-0.345440014038324	0.155101468073497	0.164937862167255	0.145813647745079	1.01776172497925	1.03494442053681	1.00153731158183	0.955065548162637	0.971707691121872	0.939356315197517	0.00128631487310373	0.00227963797290517	0.0022114825377855
260	0.405785764645593	0.35	0.469983408675546	0.456380458323159	0.483586359027932	0.519336880107571	0.4965637285493	0.486389816487947	0.506737640610652	0.49	0.28	0.87	0.538560500907572	0.549825677500938	0.561090854094304	0.945560599302639	0.965339077510607	0.985117555718576	0.917764473133957	0.936864390549363	0.956220760009677	0.469983408675546	0.709274147137928	0.00906369074762797	-0.344383130240101	0.155101468073497	0.164937862167255	0.145813647745079	1.01776172497925	1.03494442053681	1.00153731158183	0.955065548162637	0.971707691121872	0.939356315197517	0.00128631487310373	0.00227963797290517	0.0022114825377855
260	0.405785764645593	0.35	0.470081761017542	0.456545761594518	0.483617760440567	0.525087548074123	0.50308279765339	0.492893422467746	0.513272172839034	0.5	0.28	0.89	0.541703781504915	0.552902192393826	0.564100603282737	0.946469862800867	0.966035829994543	0.98560179718822	0.916331116586116	0.935338592132442	0.954244335602829	0.470081761017542	0.715251610285116	-0.00321327883810013	-0.35051445595076	0.155101468073497	0.164937862167255	0.145813647745079	1.01776172497925	1.03494442053681	1.00153731158183	0.955065548162637	0.971707691121872	0.939356315197517	0.00128631487310373	0.00227963797290517	0.0022114825377855
260	0.405785764645593	0.35	0.470156481312292	0.45643382210375	0.483879140520834	0.525940737072193	0.505572976180245	0.495350668866177	0.515795283494313	0.51	0.29	0.88	0.540134088013275	0.551280568649131	0.562427049284988	0.938943872875413	0.958320394241909	0.977696915608405	0.912236944032697	0.931050175279582	0.94983008270111	0.470156481312292	0.713391633488769	-0.00783482480527599	-0.353285359743091	0.155101468073497	0.164937862167255	0.145813647745079	1.01776172497925	1.03494442053681	1.00153731158183	0.955065548162637	0.971707691121872	0.939356315197517	0.00128631487310373	0.00227963797290517	0.0022114825377855
260	0.405785764645593	0.35	0.470433596018277	0.456702037254866	0.484165154781689	0.517796765261591	0.496934036838755	0.486721084498047	0.507146989179464	0.5	0.28	0.88	0.535381482936865	0.546615484798467	0.557849486660069	0.935946526491096	0.95558565364821	0.975224780805323	0.907576449752879	0.926562614467276	0.945474417858751	0.470433596018277	0.708630189042563	-0.000592632213992565	-0.350841782324542	0.155101468073497	0.164937862167255	0.145813647745079	1.01776172497925	1.03494442053681	1.00153731158183	0.955065548162637	0.971707691121872	0.939356315197517	0.00128631487310373	0.00227963797290517	0.0022114825377855
260	0.405785764645593	0.35	0.47043797225691	0.456885906973274	0.483990037540547	0.521772537947716	0.496581004882336	0.486456263985094	0.506705745779577	0.51	0.29	0.91	0.530184720616522	0.541219593268677	0.552254465920832	0.921368432745203	0.940545113863504	0.959721794981806	0.891760847776755	0.910230474192622	0.928919566632461	0.47043797225691	0.727266762520636	0.00295548710355089	-0.336623552401068	0.155101468073497	0.164937862167255	0.145813647745079	1.01776172497925	1.03494442053681	1.00153731158183	0.955065548162637	0.971707691121872	0.939356315197517	0.00128631487310373	0.00227963797290517	0.0022114825377855
260	0.405785764645593	0.35	0.470475735677487	0.456797345215156	0.484154126139818	0.515325234868968	0.498591446103025	0.488293597784734	0.508889294421317	0.5	0.28	0.89	0.534630915686054	0.545905993018588	0.557181070351122	0.931839139716133	0.951491124016927	0.971143108317722	0.901915957590377	0.921150885383557	0.939976453160702	0.470475735677487	0.720319070981366	-0.00399114285932043	-0.348368511262313	0.155101468073497	0.164937862167255	0.145813647745079	1.01776172497925	1.03494442053681	1.00153731158183	0.955065548162637	0.971707691121872	0.939356315197517	0.00128631487310373	0.00227963797290517	0.0022114825377855
260	0.405785764645593	0.35	0.470499175779985	0.45695528477763	0.484043066782341	0.530669395659232	0.500098217504387	0.490082088929506	0.510114346079268	0.51	0.28	0.89	0.534504423604778	0.545428440522765	0.556352457440751	0.929286245882017	0.94827867741926	0.967271108956503	0.899194183728219	0.917626530520101	0.936005946415197	0.470499175779985	0.719797580864978	-0.00140663293959134	-0.348412398208119	0.155101468073497	0.164937862167255	0.145813647745079	1.01776172497925	1.03494442053681	1.00153731158183	0.955065548162637	0.971707691121872	0.939356315197517	0.00128631487310373	0.00227963797290517	0.0022114825377855
260	0.405785764645593	0.35	0.470642838423678	0.457098685656665	0.48418699119069	0.516795483620323	0.495056341060799	0.484861559303281	0.505251122818316	0.5	0.28	0.89	0.530507115012119	0.541661648001145	0.55281618099017	0.924240122095366	0.94367335237628	0.963106582657194	0.895750086091767	0.914540527627424	0.933346723491031	0.470642838423678	0.720858968284162	0.00433402024830179	-0.341709453512889	0.155101468073497	0.164937862167255	0.145813647745079	1.01776172497925	1.03494442053681	1.00153731158183	0.955065548162637	0.971707691121872	0.939356315197517	0.00128631487310373	0.00227963797290517	0.0022114825377855
260	0.405785764645593	0.35	0.470682133094716	0.457164002206778	0.484200263982655	0.508848914763779	0.497097566757255	0.486696642520365	0.507498490994146	0.51	0.29	0.89	0.531025834896379	0.542374093737835	0.553722352579292	0.92347727831296	0.943212399468683	0.962947520624406	0.896730534150721	0.915875509057304	0.935159654652342	0.470682133094716	0.720859174929658	-0.00727186224769922	-0.351300651226617	0.155101468073497	0.164937862167255	0.145813647745079	1.01776172497925	1.03494442053681	1.00153731158183	0.955065548162637	0.971707691121872	0.939356315197517	0.00128631487310373	0.00227963797290517	0.0022114825377855
260	0.405785764645593	0.35	0.470693633689558	0.457130077040552	0.484257190338565	0.519446810364932	0.502711441738965	0.492413839133973	0.513009044343958	0.51	0.29	0.89	0.536423166553398	0.547641114056648	0.558859061559898	0.931925809723427	0.951414704801489	0.970903599879551	0.904379105296176	0.923363947989008	0.942239216613868	0.470693633689558	0.724665863905646	-0.00653318069208926	-0.346199603180605	0.155101468073497	0.164937862167255	0.145813647745079	1.01776172497925	1.03494442053681	1.00153731158183	0.955065548162637	0.971707691121872	0.939356315197517	0.00128631487310373	0.00227963797290517	0.0022114825377855
260	0.405785764645593	0.35	0.470732212736473	0.457041751865545	0.484422673607401	0.519597630806114	0.490309352197951	0.480268829225235	0.500349875170666	0.5	0.29	0.89	0.527845629824261	0.538880795651799	0.549915961479337	0.922275609765106	0.941556747501985	0.960837885238865	0.895475623413879	0.913969675028421	0.932962813362287	0.470732212736473	0.715045338872379	0.00752513656827673	-0.337294299747266	0.155101468073497	0.164937862167255	0.145813647745079	1.01776172497925	1.03494442053681	1.00153731158183	0.955065548162637	0.971707691121872	0.939356315197517	0.00128631487310373	0.00227963797290517	0.0022114825377855
260	0.405785764645593	0.35	0.47075534782942	0.45701906505928	0.48449163059956	0.522124532122734	0.499588838583209	0.489409953447088	0.509767723719329	0.49	0.28	0.88	0.543461221527369	0.554764280059179	0.566067338590988	0.955958850969342	0.975841150604522	0.995723450239702	0.9262013241231	0.945599837820603	0.964927211593998	0.47075534782942	0.708018444251616	-0.00126603696681786	-0.353676937491331	0.155101468073497	0.164937862167255	0.145813647745079	1.01776172497925	1.03494442053681	1.00153731158183	0.955065548162637	0.971707691121872	0.939356315197517	0.00128631487310373	0.00227963797290517	0.0022114825377855
260	0.405785764645593	0.35	0.470831139990699	0.45727678356822	0.484385496413178	0.520808419965146	0.505117402279256	0.494798699821006	0.515436104737506	0.5	0.28	0.9	0.54364910593767	0.554986551585554	0.566323997233438	0.949700487424414	0.969505868395974	0.989311249367533	0.919371218564266	0.938633380516133	0.957705228612887	0.470831139990699	0.721931381798118	-0.0018224949210516	-0.344633850976615	0.155101468073497	0.164937862167255	0.145813647745079	1.01776172497925	1.03494442053681	1.00153731158183	0.955065548162637	0.971707691121872	0.939356315197517	0.00128631487310373	0.00227963797290517	0.0022114825377855
260	0.405785764645593	0.35	0.470844284656754	0.457183310908111	0.484505258405396	0.526219493793798	0.503764500681763	0.493584451977813	0.513944549385713	0.5	0.28	0.89	0.542431710861725	0.553619221353623	0.56480673184552	0.947705999828967	0.967252185282389	0.986798370735812	0.917329683481649	0.936474671689274	0.955322007507821	0.470844284656754	0.716840744527487	0.00445152953019413	-0.345272808198727	0.155101468073497	0.164937862167255	0.145813647745079	1.01776172497925	1.03494442053681	1.00153731158183	0.955065548162637	0.971707691121872	0.939356315197517	0.00128631487310373	0.00227963797290517	0.0022114825377855
260	0.405785764645593	0.35	0.470909232375516	0.457277537071765	0.484540927679267	0.517334423228781	0.496042418851381	0.485838348148872	0.506246489553891	0.5	0.29	0.89	0.534303697424755	0.545525686643819	0.556747675862883	0.9339412516278	0.953556834876654	0.973172418125509	0.906445733804026	0.925292445863986	0.944460885732665	0.470909232375516	0.721838501768533	0.000665807806686402	-0.340659827213534	0.155101468073497	0.164937862167255	0.145813647745079	1.01776172497925	1.03494442053681	1.00153731158183	0.955065548162637	0.971707691121872	0.939356315197517	0.00128631487310373	0.00227963797290517	0.0022114825377855
260	0.405785764645593	0.35	0.470909426732645	0.457280044355339	0.484538809109951	0.526237347384892	0.493973440438302	0.483991606420008	0.503955274456596	0.49	0.27	0.88	0.535310829238738	0.546351069967663	0.557391310696589	0.939174073434419	0.958543582308033	0.977913091181648	0.907034903012616	0.926536439875326	0.945431322508071	0.470909426732645	0.709848011041165	-0.00223890514383807	-0.35707391803103	0.155101468073497	0.164937862167255	0.145813647745079	1.01776172497925	1.03494442053681	1.00153731158183	0.955065548162637	0.971707691121872	0.939356315197517	0.00128631487310373	0.00227963797290517	0.0022114825377855
260	0.405785764645593	0.35	0.470909606430654	0.457368800773368	0.484450412087941	0.518449471162059	0.495116348507974	0.484954045295675	0.505278651720274	0.5	0.28	0.89	0.53445233163773	0.545651880748227	0.556851429858723	0.935476055285628	0.955079131935627	0.974682208585626	0.902914545213299	0.921528848580485	0.940576504679171	0.470909606430654	0.718941432914425	0.00794034420716738	-0.339579808757866	0.155101468073497	0.164937862167255	0.145813647745079	1.01776172497925	1.03494442053681	1.00153731158183	0.955065548162637	0.971707691121872	0.939356315197517	0.00128631487310373	0.00227963797290517	0.0022114825377855
260	0.405785764645593	0.35	0.470922547747031	0.457361736879739	0.484483358614323	0.516789194427693	0.500043969671161	0.489746347133022	0.510341592209301	0.5	0.29	0.9	0.536264058225097	0.547539782658164	0.558815507091231	0.934733489118123	0.954387607420475	0.974041725722826	0.90744335624072	0.92670976114942	0.945831420424182	0.470922547747031	0.72461378042719	-0.000928738682364107	-0.338344657238546	0.155101468073497	0.164937862167255	0.145813647745079	1.01776172497925	1.03494442053681	1.00153731158183	0.955065548162637	0.971707691121872	0.939356315197517	0.00128631487310373	0.00227963797290517	0.0022114825377855
260	0.405785764645593	0.35	0.470949872601465	0.457377677479142	0.484522067723788	0.515115888135428	0.493032720839504	0.48284541334956	0.503220028329448	0.51	0.29	0.89	0.525480691296267	0.536567538627232	0.547654385958197	0.912337851436916	0.931586799382444	0.950835747327972	0.885977917439134	0.904787661196452	0.923233277457807	0.470949872601465	0.722019674807015	0.00365450582507942	-0.336618432806544	0.155101468073497	0.164937862167255	0.145813647745079	1.01776172497925	1.03494442053681	1.00153731158183	0.955065548162637	0.971707691121872	0.939356315197517	0.00128631487310373	0.00227963797290517	0.0022114825377855
260	0.405785764645593	0.35	0.470951092690141	0.457347568887383	0.484554616492899	0.51204940752761	0.493486137743349	0.483226686866967	0.503745588619731	0.5	0.28	0.88	0.532987301592305	0.544303226782354	0.555619151972402	0.93341156573012	0.953228952406637	0.973046339083154	0.902486621724893	0.921514522649841	0.940802321717397	0.470951092690141	0.713009430187541	-0.000541707196938005	-0.351141668274	0.155101468073497	0.164937862167255	0.145813647745079	1.01776172497925	1.03494442053681	1.00153731158183	0.955065548162637	0.971707691121872	0.939356315197517	0.00128631487310373	0.00227963797290517	0.0022114825377855
260	0.405785764645593	0.35	0.471152887114555	0.457457444766628	0.484848329462483	0.509662321839193	0.49259824224583	0.48230821808203	0.50288826640963	0.51	0.28	0.9	0.525518664619786	0.536730581719125	0.547942498818463	0.913097773278968	0.932578673248528	0.952059573218087	0.883125102656698	0.902118079399589	0.920982284922915	0.471152887114555	0.726742324269789	-0.00427326702557898	-0.345169945904429	0.155101468073497	0.164937862167255	0.145813647745079	1.01776172497925	1.03494442053681	1.00153731158183	0.955065548162637	0.971707691121872	0.939356315197517	0.00128631487310373	0.00227963797290517	0.0022114825377855
260	0.405785764645593	0.35	0.471169703481405	0.457518477565596	0.484820929397214	0.520875937440563	0.493178169800346	0.483104728589958	0.503251611010735	0.5	0.28	0.87	0.529020928764141	0.54005179000312	0.551082651242099	0.922141376671211	0.941369375065423	0.960597373459634	0.894468049194391	0.913296451043707	0.931795392341728	0.471169703481405	0.71134125169324	-0.00400682503445362	-0.356162516860633	0.155101468073497	0.164937862167255	0.145813647745079	1.01776172497925	1.03494442053681	1.00153731158183	0.955065548162637	0.971707691121872	0.939356315197517	0.00128631487310373	0.00227963797290517	0.0022114825377855
260	0.405785764645593	0.35	0.471347983855406	0.457563217705162	0.48513275000565	0.515325756821357	0.505254152995256	0.494818704826569	0.515689601163943	0.51	0.29	0.88	0.538142322929812	0.549491441836461	0.560840560743111	0.933910803339642	0.953606456893894	0.973302110448146	0.908237757641422	0.927475320855814	0.946571278355026	0.471347983855406	0.714048938307831	-0.00449192499211765	-0.347461143531351	0.155101468073497	0.164937862167255	0.145813647745079	1.01776172497925	1.03494442053681	1.00153731158183	0.955065548162637	0.971707691121872	0.939356315197517	0.00128631487310373	0.00227963797290517	0.0022114825377855
260	0.405785764645593	0.35	0.47154285789764	0.457915061326813	0.485170654468468	0.523241278712429	0.500519595676061	0.490344545092766	0.510694646259355	0.5	0.28	0.88	0.537306361769449	0.548455908479907	0.559605455190365	0.936986439745403	0.956429675151369	0.975872910557336	0.90852956378094	0.927439245212868	0.946279589400306	0.47154285789764	0.711147602813144	-0.0015043923062181	-0.350314372354691	0.155101468073497	0.164937862167255	0.145813647745079	1.01776172497925	1.03494442053681	1.00153731158183	0.955065548162637	0.971707691121872	0.939356315197517	0.00128631487310373	0.00227963797290517	0.0022114825377855
260	0.405785764645593	0.35	0.471648556074278	0.45795612866553	0.485340983483026	0.525028737948804	0.499828315877146	0.489703662760274	0.509952968994018	0.5	0.28	0.87	0.541185410631206	0.552374452027523	0.56356349342384	0.948973650714304	0.968593738863894	0.988213827013485	0.92004334153462	0.939230488932811	0.958425008174333	0.471648556074278	0.706514506629464	0.00709524276013086	-0.347295934802602	0.155101468073497	0.164937862167255	0.145813647745079	1.01776172497925	1.03494442053681	1.00153731158183	0.955065548162637	0.971707691121872	0.939356315197517	0.00128631487310373	0.00227963797290517	0.0022114825377855
260	0.405785764645593	0.35	0.471805235304821	0.45818077975699	0.485429690852652	0.510293412905725	0.496830013440186	0.486464687019903	0.50719533986047	0.5	0.28	0.89	0.533254902164508	0.544617209180074	0.555979516195639	0.930146673140444	0.949965735331585	0.969784797522725	0.901860471013024	0.920907036453992	0.940192764286358	0.471805235304821	0.715592978699016	-0.00555232946439504	-0.350859639457672	0.155101468073497	0.164937862167255	0.145813647745079	1.01776172497925	1.03494442053681	1.00153731158183	0.955065548162637	0.971707691121872	0.939356315197517	0.00128631487310373	0.00227963797290517	0.0022114825377855
260	0.405785764645593	0.35	0.471888164730635	0.458215495815095	0.485560833646175	0.513870572540289	0.500170176448165	0.489809597075133	0.510530755821197	0.49	0.28	0.88	0.544780943077854	0.556304290589576	0.567827638101298	0.959293198015197	0.979584416030106	0.999875634045014	0.928027640160559	0.947533326525254	0.967145025633123	0.471888164730635	0.7142699666988	0.00451795452365898	-0.346624380348028	0.155101468073497	0.164937862167255	0.145813647745079	1.01776172497925	1.03494442053681	1.00153731158183	0.955065548162637	0.971707691121872	0.939356315197517	0.00128631487310373	0.00227963797290517	0.0022114825377855
260	0.405785764645593	0.35	0.471951354390287	0.458337985129748	0.485564723650826	0.514434646555177	0.49709197788847	0.486806779743913	0.507377176033027	0.5	0.28	0.88	0.534350957509187	0.545640663621346	0.556930369733506	0.932872878498645	0.952582510324415	0.972292142150186	0.905058080398068	0.923884633042599	0.943121972299749	0.471951354390287	0.720676082574789	-0.000488778399622978	-0.345273329349299	0.155101468073497	0.164937862167255	0.145813647745079	1.01776172497925	1.03494442053681	1.00153731158183	0.955065548162637	0.971707691121872	0.939356315197517	0.00128631487310373	0.00227963797290517	0.0022114825377855
260	0.405785764645593	0.35	0.472005552824375	0.458399740781759	0.485611364866992	0.521134608187141	0.497156436637555	0.487006998464012	0.507305874811098	0.49	0.28	0.89	0.540187272049924	0.551445010310559	0.562702748571195	0.949502264174037	0.969290305323892	0.989078346473748	0.9194034926305	0.938567199276009	0.957889079668905	0.472005552824375	0.714625912198277	0.00110392248341081	-0.349033251617646	0.155101468073497	0.164937862167255	0.145813647745079	1.01776172497925	1.03494442053681	1.00153731158183	0.955065548162637	0.971707691121872	0.939356315197517	0.00128631487310373	0.00227963797290517	0.0022114825377855
260	0.405785764645593	0.35	0.472066991755889	0.458433491248074	0.485700492263704	0.511171260185887	0.495493177560278	0.485173883257445	0.505812471863111	0.51	0.28	0.92	0.529002419454532	0.5402539147259	0.551505409997268	0.919554215256585	0.939112462108072	0.958670708959559	0.887701648959774	0.906893532927814	0.925830024994497	0.472066991755889	0.733483799133167	-0.000224630511095199	-0.336722575051094	0.155101468073497	0.164937862167255	0.145813647745079	1.01776172497925	1.03494442053681	1.00153731158183	0.955065548162637	0.971707691121872	0.939356315197517	0.00128631487310373	0.00227963797290517	0.0022114825377855
260	0.405785764645593	0.35	0.472124940401694	0.458524096135615	0.485725784667774	0.523904591808312	0.4946857069809	0.484642615369507	0.504728798592293	0.5	0.28	0.88	0.53172954914914	0.542748408005615	0.553767266862089	0.928018738658554	0.947249769760372	0.966480800862189	0.89818060164289	0.91661641506928	0.935522773676339	0.472124940401694	0.716024686436224	0.00879713667688056	-0.339810460067555	0.155101468073497	0.164937862167255	0.145813647745079	1.01776172497925	1.03494442053681	1.00153731158183	0.955065548162637	0.971707691121872	0.939356315197517	0.00128631487310373	0.00227963797290517	0.0022114825377855
260	0.405785764645593	0.35	0.472251486049028	0.458595699581763	0.485907272516293	0.515092896480263	0.496211484936845	0.485958024204047	0.506464945669644	0.5	0.28	0.9	0.533252117953626	0.544503459385995	0.555754800818363	0.930765672609762	0.950404342618704	0.970043012627647	0.901164936547313	0.920176826619173	0.939426594001817	0.472251486049028	0.717797459240383	-0.0041904420088213	-0.348910189294714	0.155101468073497	0.164937862167255	0.145813647745079	1.01776172497925	1.03494442053681	1.00153731158183	0.955065548162637	0.971707691121872	0.939356315197517	0.00128631487310373	0.00227963797290517	0.0022114825377855
260	0.405785764645593	0.35	0.472266404552237	0.458613376192696	0.485919432911778	0.531898143456025	0.505779585313711	0.49567462974077	0.515884540886652	0.5	0.28	0.88	0.543789577992568	0.55487541776919	0.565961257545813	0.949017418990199	0.968364341913928	0.987711264837658	0.918625178785078	0.93731051911438	0.955910771486368	0.472266404552237	0.71220018251464	-0.00685409821862083	-0.357724117615063	0.155101468073497	0.164937862167255	0.145813647745079	1.01776172497925	1.03494442053681	1.00153731158183	0.955065548162637	0.971707691121872	0.939356315197517	0.00128631487310373	0.00227963797290517	0.0022114825377855
260	0.405785764645593	0.35	0.472806281001624	0.459146763328714	0.486465798674534	0.528750784268437	0.507901257645797	0.497689599582997	0.518112915708597	0.51	0.28	0.89	0.542227627091532	0.553353122027937	0.564478616964343	0.942073629385205	0.961403215097511	0.980732800809818	0.913705013079107	0.932375258228738	0.950626560524143	0.472806281001624	0.718169948994466	-0.00609788420461295	-0.351725952646677	0.155101468073497	0.164937862167255	0.145813647745079	1.01776172497925	1.03494442053681	1.00153731158183	0.955065548162637	0.971707691121872	0.939356315197517	0.00128631487310373	0.00227963797290517	0.0022114825377855
260	0.405785764645593	0.35	0.472929604540928	0.459306545374767	0.486552663707089	0.532927020514318	0.506153347775717	0.496061799939171	0.516244895612262	0.5	0.28	0.89	0.542953187139456	0.553998661839775	0.565044136540094	0.946138626343159	0.965386234622845	0.984633842902532	0.916815275143381	0.935591221900655	0.954277705229734	0.472929604540928	0.718441055582207	-0.0017443688321498	-0.34814179836723	0.155101468073497	0.164937862167255	0.145813647745079	1.01776172497925	1.03494442053681	1.00153731158183	0.955065548162637	0.971707691121872	0.939356315197517	0.00128631487310373	0.00227963797290517	0.0022114825377855
260	0.405785764645593	0.35	0.473008917191611	0.459180375190577	0.486837459192645	0.528844737151678	0.504418811068796	0.494279081509166	0.514558540628427	0.5	0.28	0.89	0.542075115596482	0.553195341555411	0.56431556751434	0.945818350624819	0.965221037581729	0.984623724538639	0.91409083456565	0.932841859084626	0.951305668145688	0.473008917191611	0.710377701132572	-0.00195149687498352	-0.352899943845624	0.155101468073497	0.164937862167255	0.145813647745079	1.01776172497925	1.03494442053681	1.00153731158183	0.955065548162637	0.971707691121872	0.939356315197517	0.00128631487310373	0.00227963797290517	0.0022114825377855
260	0.405785764645593	0.35	0.473034974631077	0.459373206564343	0.486696742697811	0.519148700470669	0.499081077500898	0.488851733507709	0.509310421494087	0.51	0.28	0.89	0.53380363400135	0.544973607681986	0.556143581362622	0.92878522333016	0.948220284912253	0.967655346494347	0.897588552228831	0.916399713317219	0.935041610175192	0.473034974631077	0.716702810675229	0.00332958500278233	-0.343033236386654	0.155101468073497	0.164937862167255	0.145813647745079	1.01776172497925	1.03494442053681	1.00153731158183	0.955065548162637	0.971707691121872	0.939356315197517	0.00128631487310373	0.00227963797290517	0.0022114825377855
260	0.405785764645593	0.35	0.473043016342826	0.459360013846535	0.486726018839117	0.524946889950077	0.499410079208299	0.48929223774193	0.509527920674668	0.5	0.28	0.9	0.536027925666787	0.547112192195258	0.558196458723728	0.934615867434121	0.953942344433413	0.973268821432706	0.903884185411568	0.922590852787065	0.941306251217166	0.473043016342826	0.712209140625252	-0.00117212905775458	-0.350212344915771	0.155101468073497	0.164937862167255	0.145813647745079	1.01776172497925	1.03494442053681	1.00153731158183	0.955065548162637	0.971707691121872	0.939356315197517	0.00128631487310373	0.00227963797290517	0.0022114825377855
260	0.405785764645593	0.35	0.473067693315648	0.459324643040236	0.486810743591059	0.513679948734582	0.496915878881136	0.486618781404943	0.507212976357329	0.49	0.28	0.88	0.538055811392274	0.549441342221031	0.560826873049788	0.943805914949374	0.963777321471708	0.983748727994042	0.916623656754019	0.935985313138645	0.955097083523089	0.473067693315648	0.71638107049198	-0.00391743912808338	-0.351806436726614	0.155101468073497	0.164937862167255	0.145813647745079	1.01776172497925	1.03494442053681	1.00153731158183	0.955065548162637	0.971707691121872	0.939356315197517	0.00128631487310373	0.00227963797290517	0.0022114825377855
260	0.405785764645593	0.35	0.473139248749159	0.459431071140979	0.48684742635734	0.525460436433821	0.508276027639792	0.497989163664862	0.518562891614722	0.51	0.28	0.9	0.543114694863793	0.55433370804017	0.565552721216548	0.944240908254015	0.963745906538094	0.983250904822173	0.91263916371579	0.931703948678709	0.950658040441982	0.473139248749159	0.718095678615724	-0.00153984857568213	-0.347043130668288	0.155101468073497	0.164937862167255	0.145813647745079	1.01776172497925	1.03494442053681	1.00153731158183	0.955065548162637	0.971707691121872	0.939356315197517	0.00128631487310373	0.00227963797290517	0.0022114825377855
260	0.405785764645593	0.35	0.473189329070409	0.459326352905137	0.487052305235681	0.521872992028393	0.499920742195477	0.489729959250693	0.510111525140262	0.49	0.28	0.87	0.543829620203354	0.555146162133761	0.566462704064168	0.956621929843629	0.976528260389903	0.996434590936176	0.928417638006537	0.94775396517146	0.966924385547891	0.473189329070409	0.704979184521179	-0.00576705748639627	-0.360232345068985	0.155101468073497	0.164937862167255	0.145813647745079	1.01776172497925	1.03494442053681	1.00153731158183	0.955065548162637	0.971707691121872	0.939356315197517	0.00128631487310373	0.00227963797290517	0.0022114825377855
260	0.405785764645593	0.35	0.473227518548092	0.459609086968972	0.486845950127213	0.535381669059247	0.509318755657151	0.499214059506559	0.519423451807743	0.5	0.28	0.89	0.54857782482772	0.559681703272802	0.570785581717884	0.958398143759372	0.977797280962263	0.997196418165154	0.92773274342931	0.94638567144528	0.965392908128752	0.473227518548092	0.715185950738656	-0.000494903437148668	-0.348407631456874	0.155101468073497	0.164937862167255	0.145813647745079	1.01776172497925	1.03494442053681	1.00153731158183	0.955065548162637	0.971707691121872	0.939356315197517	0.00128631487310373	0.00227963797290517	0.0022114825377855
260	0.405785764645593	0.35	0.473645823576623	0.460024650716509	0.487266996436738	0.522489951369441	0.501058371052932	0.49085701803844	0.511259724067424	0.5	0.28	0.89	0.538916277188351	0.550116433215098	0.561316589241845	0.940978133496172	0.960534235916939	0.980090338337707	0.910746006564955	0.929416316580242	0.948431242215231	0.473645823576623	0.719075441248501	-0.00092055510099908	-0.346854974530193	0.155101468073497	0.164937862167255	0.145813647745079	1.01776172497925	1.03494442053681	1.00153731158183	0.955065548162637	0.971707691121872	0.939356315197517	0.00128631487310373	0.00227963797290517	0.0022114825377855
260	0.405785764645593	0.35	0.473662730712788	0.459967383132967	0.48735807829261	0.518217680273722	0.501559569797482	0.49126023904501	0.511858900549955	0.5	0.28	0.86	0.539214478846241	0.550519176077499	0.561823873308757	0.941335520277753	0.961070734125383	0.980805947973013	0.914725705393179	0.933829158464319	0.953073491034527	0.473662730712788	0.714008489177206	0.000558739317408109	-0.348753462537377	0.155101468073497	0.164937862167255	0.145813647745079	1.01776172497925	1.03494442053681	1.00153731158183	0.955065548162637	0.971707691121872	0.939356315197517	0.00128631487310373	0.00227963797290517	0.0022114825377855
260	0.405785764645593	0.35	0.473738071304187	0.459854506965913	0.487621635642461	0.508806646555446	0.495463420839207	0.485095811659789	0.505831030018624	0.5	0.28	0.89	0.53294418445412	0.5443344230133	0.555724661572479	0.930950161403448	0.950846699792272	0.970743238181096	0.900608688080684	0.920099261126143	0.93937113585395	0.473738071304187	0.717790181546696	-0.0012395943746884	-0.348288577937909	0.155101468073497	0.164937862167255	0.145813647745079	1.01776172497925	1.03494442053681	1.00153731158183	0.955065548162637	0.971707691121872	0.939356315197517	0.00128631487310373	0.00227963797290517	0.0022114825377855
260	0.405785764645593	0.35	0.473921113331193	0.460163148751444	0.487679077910942	0.515637138930031	0.498597715623496	0.488306165934954	0.508889265312038	0.5	0.28	0.89	0.534182613113714	0.545441055642468	0.556699498171223	0.930538610643207	0.950150659428634	0.969762708214062	0.901779120191048	0.920549686996401	0.939647947553345	0.473921113331193	0.718258889682102	0.00293880958453028	-0.341721146903005	0.155101468073497	0.164937862167255	0.145813647745079	1.01776172497925	1.03494442053681	1.00153731158183	0.955065548162637	0.971707691121872	0.939356315197517	0.00128631487310373	0.00227963797290517	0.0022114825377855
[truncated: 1,363 more rows]
