# Supplementary material for: Re-expressing coefficients from regression models for inclusion in a meta-analysis
Source: BMC Med Res Methodol. 2024 Jan 8;24:6. doi: 10.1186/s12874-023-02132-y (PMC10773134; doi:10.1186/s12874-023-02132-y)
Supplement: Supplementary file 2 — Additional file 2. [file 12874_2023_2132_MOESM2_ESM.zip › Supp_Files_R1/simdata/simdata_scenario_261.csv]

ex_no	errsd	rsquare	beta	b_low_ci	b_hi_ci	lrsquare	lbeta	lb_low_ci	lb_hi_ci	x_median	x_25	x_75	rbl	rb	rbu	altl	alt	altu	dzl	dz	dzu	observed_beta	xlog	error	ylog	RelBias_rb	RelBias_rbl	RelBias_rbu	RelBias_alt	RelBias_altl	RelBias_altu	RelBias_dz	RelBias_dzl	RelBias_dzu	MC_SE_RelBias_rb	MC_SE_RelBias_alt	MC_SE_RelBias_dz
261	0.423750140311331	0.13	0.0365429854595645	0.0217832481282251	0.0513027227909039	0.389293730952973	0.433296972170454	0.348564749305623	0.518029195035285	1.01	0.65	1.96	0.239913703997082	0.298234063344676	0.356554422692269	0.331212943794376	0.411727135275899	0.492241326757421	0.322730051021551	0.401207491022869	0.479583314108874	0.0365429854595645	1.88361524661492	0.0128088463150765	0.04770371776715	0.392270880493921	0.496661405406805	0.326653195695512	0.93062695864662	1.07538582008625	0.839638563068963	0.872586330404152	1.013040653231	0.784320630121032	0.00824858381140347	0.0116329340888788	0.0113088076027097
261	0.423750140311331	0.18	0.136056537559394	0.0910289473196995	0.181084127799088	0.404369309359132	0.442190711588478	0.358400262555789	0.525981160621168	0.93	0.56	1.53	0.261634959923022	0.322802634908158	0.383970309893293	0.369716357426371	0.456152397909638	0.542588438392906	0.364514704307818	0.449692936052438	0.534904242462414	0.136056537559394	1.32262330397845	0.0430984045864328	0.00452170933465741	0.392270880493921	0.496661405406805	0.326653195695512	0.93062695864662	1.07538582008625	0.839638563068963	0.872586330404152	1.013040653231	0.784320630121032	0.00824858381140347	0.0116329340888788	0.0113088076027097
261	0.423750140311331	0.18	0.150123371848188	0.100517372624814	0.199729371071561	0.368059742039292	0.366969817006317	0.291894934754439	0.442044699258194	1	0.59	1.64	0.202674236767689	0.254801706789133	0.306929176810577	0.280746648812664	0.352954210824493	0.425161772836322	0.275860482527463	0.346910016207161	0.417820168139195	0.150123371848188	1.36394137383517	0.0490166483161157	0.0311296596845304	0.392270880493921	0.496661405406805	0.326653195695512	0.93062695864662	1.07538582008625	0.839638563068963	0.872586330404152	1.013040653231	0.784320630121032	0.00824858381140347	0.0116329340888788	0.0113088076027097
261	0.423750140311331	0.18	0.153587566187614	0.101956905063528	0.205218227311699	0.368417529181111	0.421658540022815	0.335461718155923	0.507855361889708	1.05	0.63	1.82	0.223867262616888	0.28138991129255	0.338912559968211	0.305480639532403	0.383973829200382	0.462467018868362	0.29926726607316	0.376170387746166	0.453060441268959	0.153587566187614	1.53867141106738	-0.0415564906431888	-0.0064227984744357	0.392270880493921	0.496661405406805	0.326653195695512	0.93062695864662	1.07538582008625	0.839638563068963	0.872586330404152	1.013040653231	0.784320630121032	0.00824858381140347	0.0116329340888788	0.0113088076027097
261	0.423750140311331	0.18	0.193069413200915	0.129167802788994	0.256971023612835	0.31077662771082	0.372989603280029	0.286265860772396	0.459713345787662	1.01	0.61	1.53	0.196569850477118	0.256120343335556	0.315670836193995	0.271129674828203	0.353267936242037	0.435406197655871	0.26969719396333	0.351438844228935	0.433056729620962	0.193069413200915	1.28123557718725	-0.0662227752960118	-0.0805267763405189	0.392270880493921	0.496661405406805	0.326653195695512	0.93062695864662	1.07538582008625	0.839638563068963	0.872586330404152	1.013040653231	0.784320630121032	0.00824858381140347	0.0116329340888788	0.0113088076027097
261	0.423750140311331	0.19	0.100996554390927	0.0687208508584482	0.133272257923406	0.50575194975132	0.508789931045728	0.430261364655028	0.587318497436429	0.87	0.51	1.68	0.329009014342132	0.389057646053743	0.449106277765355	0.474064029216018	0.560587179212489	0.647110329208959	0.456863539320572	0.540209724802401	0.623607569575866	0.100996554390927	1.58460635029956	-0.0278209317584075	-0.056961573032025	0.392270880493921	0.496661405406805	0.326653195695512	0.93062695864662	1.07538582008625	0.839638563068963	0.872586330404152	1.013040653231	0.784320630121032	0.00824858381140347	0.0116329340888788	0.0113088076027097
261	0.423750140311331	0.19	0.106330885907893	0.0722856705615279	0.140376101254258	0.46615241183077	0.4796371504851	0.399498329186153	0.559775971784047	1.11	0.62	1.77	0.256770194739153	0.308277946456203	0.359785698173254	0.345632555335002	0.414965975686264	0.484299396037525	0.338633836662585	0.406563829616627	0.474466292011624	0.106330885907893	1.59019950947437	-0.035994241283121	0.00395888947138046	0.392270880493921	0.496661405406805	0.326653195695512	0.93062695864662	1.07538582008625	0.839638563068963	0.872586330404152	1.013040653231	0.784320630121032	0.00824858381140347	0.0116329340888788	0.0113088076027097
261	0.423750140311331	0.19	0.10937776730185	0.074060402942216	0.144695131661484	0.530971740919781	0.522564964809101	0.445883649842477	0.599246279775725	0.92	0.56	1.74	0.326925039029347	0.383148320365502	0.439371601701657	0.462806837881409	0.542398536112168	0.621990234342926	0.448559145769242	0.525676965559838	0.602868987743732	0.10937776730185	1.5799536972809	0.028249519214631	0.0330125239677763	0.392270880493921	0.496661405406805	0.326653195695512	0.93062695864662	1.07538582008625	0.839638563068963	0.872586330404152	1.013040653231	0.784320630121032	0.00824858381140347	0.0116329340888788	0.0113088076027097
261	0.423750140311331	0.19	0.178946241478823	0.12197362356263	0.235918859395016	0.353739064591619	0.40140961806506	0.316699423989326	0.486119812140793	1.07	0.52	1.69	0.208700003261255	0.264522705927311	0.320345408593366	0.28346661859839	0.359287761475716	0.435108904353042	0.273534710020169	0.346694697862095	0.419909496913945	0.178946241478823	1.39870196858664	0.041739047607205	0.0320615429824655	0.392270880493921	0.496661405406805	0.326653195695512	0.93062695864662	1.07538582008625	0.839638563068963	0.872586330404152	1.013040653231	0.784320630121032	0.00824858381140347	0.0116329340888788	0.0113088076027097
261	0.423750140311331	0.2	0.120612485459666	0.0826526624192295	0.158572308500103	0.458812567136869	0.44439753716036	0.369042323764577	0.519752750556143	0.98	0.53	1.71	0.260291524690178	0.313440776483462	0.366590028276746	0.362773324372726	0.436848462946381	0.510923601520035	0.350019155995575	0.42157050117592	0.492949792323017	0.120612485459666	1.52717418967328	-0.0298590779087529	-0.0444460657565546	0.392270880493921	0.496661405406805	0.326653195695512	0.93062695864662	1.07538582008625	0.839638563068963	0.872586330404152	1.013040653231	0.784320630121032	0.00824858381140347	0.0116329340888788	0.0113088076027097
261	0.423750140311331	0.2	0.131535964912183	0.0905933391936773	0.172478590630689	0.494549364463684	0.509357054514813	0.428959593010153	0.589754516019472	0.98	0.51	1.58	0.301911224774582	0.358496731818049	0.415082238861517	0.420428689975571	0.499227252750609	0.578025815525647	0.407659258171362	0.484107651485283	0.560487894749895	0.131535964912183	1.36701378281609	-0.0423048102091046	-0.0840711970661606	0.392270880493921	0.496661405406805	0.326653195695512	0.93062695864662	1.07538582008625	0.839638563068963	0.872586330404152	1.013040653231	0.784320630121032	0.00824858381140347	0.0116329340888788	0.0113088076027097
261	0.423750140311331	0.2	0.175922147431623	0.12177806011592	0.230066234747327	0.409676325387262	0.474554749159652	0.385614886967959	0.563494611351345	0.93	0.57	1.5	0.280921891353071	0.345714914516743	0.410507937680416	0.396636379111634	0.488118285258406	0.579600191405177	0.392020914538511	0.482435868923085	0.572899329097582	0.175922147431623	1.25443495166251	0.0117425722671651	-0.0404232681462493	0.392270880493921	0.496661405406805	0.326653195695512	0.93062695864662	1.07538582008625	0.839638563068963	0.872586330404152	1.013040653231	0.784320630121032	0.00824858381140347	0.0116329340888788	0.0113088076027097
261	0.423750140311331	0.21	0.125418980723475	0.0869401903749025	0.163897771072048	0.476410102860301	0.440033919277835	0.368009997760938	0.512057840794732	0.95	0.58	2.06	0.264775720508899	0.316595469509035	0.368415218509172	0.371955651114558	0.444751783792029	0.517547916469501	0.354486001301894	0.423872858011165	0.49320825090922	0.125418980723475	1.57068667140098	-0.0501749529741635	-0.0328443659715993	0.392270880493921	0.496661405406805	0.326653195695512	0.93062695864662	1.07538582008625	0.839638563068963	0.872586330404152	1.013040653231	0.784320630121032	0.00824858381140347	0.0116329340888788	0.0113088076027097
261	0.423750140311331	0.21	0.139749126527227	0.0973424939527698	0.182155759101683	0.566233371430986	0.552116324357397	0.476668557918018	0.627564090796776	1.01	0.54	1.8	0.328843611557398	0.380893438607522	0.432943265657645	0.454387065034017	0.526308085597025	0.598229106160034	0.437478151391872	0.506684293283297	0.575960231594036	0.139749126527227	1.51171817203325	-0.000300012022097695	0.00595419509191629	0.392270880493921	0.496661405406805	0.326653195695512	0.93062695864662	1.07538582008625	0.839638563068963	0.872586330404152	1.013040653231	0.784320630121032	0.00824858381140347	0.0116329340888788	0.0113088076027097
261	0.423750140311331	0.21	0.150424815805534	0.105091919083524	0.195757712527544	0.449340314901958	0.518144283915649	0.428589225530142	0.607699342301156	1.1	0.67	1.84	0.277868180021682	0.335929604814934	0.393991029608186	0.375193185979167	0.45359097499182	0.531988764004474	0.369693346750231	0.446911137649698	0.524187717126933	0.150424815805534	1.48936523431697	0.00648677122005722	0.0509889314464165	0.392270880493921	0.496661405406805	0.326653195695512	0.93062695864662	1.07538582008625	0.839638563068963	0.872586330404152	1.013040653231	0.784320630121032	0.00824858381140347	0.0116329340888788	0.0113088076027097
261	0.423750140311331	0.21	0.151324821371298	0.105470483965993	0.197179158776603	0.442901640739047	0.442422691077431	0.364952406779194	0.519892975375669	0.85	0.53	1.59	0.282862760636129	0.342907462566602	0.402952164497074	0.409967146649439	0.496992936352163	0.584018726054887	0.399360888459992	0.484140678936685	0.569125508725961	0.151324821371298	1.39115301971015	-0.00812426072609103	-0.0294325221246375	0.392270880493921	0.496661405406805	0.326653195695512	0.93062695864662	1.07538582008625	0.839638563068963	0.872586330404152	1.013040653231	0.784320630121032	0.00824858381140347	0.0116329340888788	0.0113088076027097
261	0.423750140311331	0.21	0.234048460782186	0.16224391506291	0.305853006501461	0.396195558476288	0.455779415260758	0.367931083473656	0.543627747047861	0.94	0.53	1.49	0.265638633472009	0.329063312323293	0.392487991174577	0.373690166753727	0.462913554581218	0.552136942408709	0.366965841818019	0.454531745085667	0.542177640146501	0.234048460782186	1.19521252904572	0.0254703877058243	-0.0216272346998836	0.392270880493921	0.496661405406805	0.326653195695512	0.93062695864662	1.07538582008625	0.839638563068963	0.872586330404152	1.013040653231	0.784320630121032	0.00824858381140347	0.0116329340888788	0.0113088076027097
261	0.423750140311331	0.22	0.107465893950559	0.0760375963492289	0.13889419155189	0.488698321123816	0.491020789544278	0.41260499853899	0.569436580549567	0.93	0.5	1.69	0.301442022817341	0.358731233430775	0.41602044404421	0.42610494508703	0.507086407838522	0.588067870590013	0.408912141324854	0.486542006737085	0.564251855914549	0.107465893950559	1.41950375541204	0.0583557863070874	0.0295711414063963	0.392270880493921	0.496661405406805	0.326653195695512	0.93062695864662	1.07538582008625	0.839638563068963	0.872586330404152	1.013040653231	0.784320630121032	0.00824858381140347	0.0116329340888788	0.0113088076027097
261	0.423750140311331	0.22	0.114281170961572	0.0807547667673875	0.147807575155756	0.461409767627163	0.422469701179106	0.351206246247495	0.493733156110717	1.05	0.52	1.72	0.235584826163127	0.28338747438259	0.331190122602054	0.322085940288695	0.387440577727843	0.452795215166991	0.309985782956866	0.372896341444748	0.435773992414607	0.114281170961572	1.53452101070212	-0.0022765632273389	-0.021298301654849	0.392270880493921	0.496661405406805	0.326653195695512	0.93062695864662	1.07538582008625	0.839638563068963	0.872586330404152	1.013040653231	0.784320630121032	0.00824858381140347	0.0116329340888788	0.0113088076027097
261	0.423750140311331	0.22	0.124185616344383	0.0871520458634903	0.161219186825276	0.464107367414773	0.464733838022588	0.386765294999097	0.542702381046079	0.93	0.59	1.62	0.282577804416351	0.339543049193992	0.396508293971633	0.39944732783984	0.479972459150734	0.560497590461629	0.393122839298533	0.472350026460494	0.551603787788739	0.124185616344383	1.46641167027852	0.0449112954537301	0.0320167724482698	0.392270880493921	0.496661405406805	0.326653195695512	0.93062695864662	1.07538582008625	0.839638563068963	0.872586330404152	1.013040653231	0.784320630121032	0.00824858381140347	0.0116329340888788	0.0113088076027097
261	0.423750140311331	0.22	0.13368694683403	0.0945272397430574	0.172846653925002	0.428777092432891	0.485111490127699	0.397690837759637	0.572532142495761	0.85	0.54	1.65	0.308201422499309	0.375950454806508	0.443699487113706	0.446669039379551	0.544856111113842	0.643043182848133	0.43451895938365	0.529989813258395	0.625512363321862	0.13368694683403	1.41354332312873	-0.0188002976802347	-0.0556273232277325	0.392270880493921	0.496661405406805	0.326653195695512	0.93062695864662	1.07538582008625	0.839638563068963	0.872586330404152	1.013040653231	0.784320630121032	0.00824858381140347	0.0116329340888788	0.0113088076027097
261	0.423750140311331	0.22	0.138456090343242	0.0976595814455086	0.179252599240975	0.448530625283951	0.43276300904347	0.35784258233758	0.507683435749361	0.99	0.59	1.87	0.250388774829717	0.302811920588571	0.355235066347425	0.347883061410929	0.420718293133214	0.493553524855498	0.33668967698674	0.407091358014082	0.477591347495161	0.138456090343242	1.52466541217133	-0.0118433373209087	0.00298392465497598	0.392270880493921	0.496661405406805	0.326653195695512	0.93062695864662	1.07538582008625	0.839638563068963	0.872586330404152	1.013040653231	0.784320630121032	0.00824858381140347	0.0116329340888788	0.0113088076027097
261	0.423750140311331	0.22	0.146571514975844	0.103678349291384	0.189464680660304	0.517700192748665	0.520986718817685	0.442475540643467	0.599497896991903	0.96	0.61	1.63	0.31679810017046	0.373009550980975	0.429221001791491	0.444163071877059	0.52297367917941	0.60178428648176	0.438576855160459	0.516327500440748	0.594187512259111	0.146571514975844	1.44933136883851	0.0117876265330014	-0.00786371803343752	0.392270880493921	0.496661405406805	0.326653195695512	0.93062695864662	1.07538582008625	0.839638563068963	0.872586330404152	1.013040653231	0.784320630121032	0.00824858381140347	0.0116329340888788	0.0113088076027097
261	0.423750140311331	0.22	0.151020084504429	0.107192093709675	0.194848075299182	0.475381523511567	0.460480690745313	0.384954509381489	0.536006872109136	0.84	0.52	1.66	0.301891335844834	0.361120931102252	0.420350526359671	0.439813447076349	0.526102682195344	0.612391917314338	0.425119637221569	0.508530024720967	0.591944791602009	0.151020084504429	1.37493859724598	-0.0262392396139744	-0.0811000250201304	0.392270880493921	0.496661405406805	0.326653195695512	0.93062695864662	1.07538582008625	0.839638563068963	0.872586330404152	1.013040653231	0.784320630121032	0.00824858381140347	0.0116329340888788	0.0113088076027097
261	0.423750140311331	0.22	0.253336003803074	0.179303714965758	0.327368292640391	0.386804394547939	0.449422999155881	0.361075436575433	0.537770561736328	0.83	0.46	1.36	0.284522798264378	0.354139540858761	0.423756283453144	0.415391460030904	0.517029010783535	0.618666561536165	0.406089676096372	0.505571637091874	0.604958604022026	0.253336003803074	1.16660790167829	-0.0195946040755237	-0.114234503122489	0.392270880493921	0.496661405406805	0.326653195695512	0.93062695864662	1.07538582008625	0.839638563068963	0.872586330404152	1.013040653231	0.784320630121032	0.00824858381140347	0.0116329340888788	0.0113088076027097
261	0.423750140311331	0.23	0.116119611997999	0.0828190682104656	0.149420155785533	0.476823596754234	0.437217718825226	0.36571403453791	0.508721403112541	1.06	0.57	1.96	0.243227254693016	0.290782566185545	0.338337877678074	0.331481361262318	0.396291941017013	0.461102520771708	0.31759070724085	0.379631838364003	0.441778431536068	0.116119611997999	1.70521310476839	0.00567402541299326	0.040228978869673	0.392270880493921	0.496661405406805	0.326653195695512	0.93062695864662	1.07538582008625	0.839638563068963	0.872586330404152	1.013040653231	0.784320630121032	0.00824858381140347	0.0116329340888788	0.0113088076027097
261	0.423750140311331	0.23	0.122736348645885	0.087900317172424	0.157572380119346	0.598470253268918	0.534792469378283	0.466399994006021	0.603184944750545	1.12	0.54	1.95	0.298308972513593	0.342052731772083	0.385796491030574	0.400851875518199	0.459632433787137	0.518412992056075	0.381444166090048	0.437420242825897	0.493303918754645	0.122736348645885	1.64584685586216	0.00455021787776388	0.036976725831154	0.392270880493921	0.496661405406805	0.326653195695512	0.93062695864662	1.07538582008625	0.839638563068963	0.872586330404152	1.013040653231	0.784320630121032	0.00824858381140347	0.0116329340888788	0.0113088076027097
261	0.423750140311331	0.23	0.127878963639652	0.0909946821353598	0.164763245143945	0.437801842356767	0.456355083920019	0.375614056546189	0.537096111293849	1.09	0.57	1.89	0.243737360401711	0.296130513813422	0.348523667225134	0.329212006790415	0.399978569406502	0.47074513202259	0.31705255182832	0.385157786534546	0.453326593315353	0.127878963639652	1.62045080013512	0.0221167801902784	0.054615665012543	0.392270880493921	0.496661405406805	0.326653195695512	0.93062695864662	1.07538582008625	0.839638563068963	0.872586330404152	1.013040653231	0.784320630121032	0.00824858381140347	0.0116329340888788	0.0113088076027097
261	0.423750140311331	0.23	0.131919040531219	0.0947456670541035	0.169092414008335	0.443788616741627	0.405411353039517	0.33454938248646	0.476273323592574	1.03	0.6	1.75	0.226785636859899	0.274821825124789	0.322858013389679	0.311281136686739	0.377214585966115	0.443148035245491	0.304229870157107	0.368694479617314	0.433125875975047	0.131919040531219	1.4978264785575	-0.0085732796720833	0.0157931733010174	0.392270880493921	0.496661405406805	0.326653195695512	0.93062695864662	1.07538582008625	0.839638563068963	0.872586330404152	1.013040653231	0.784320630121032	0.00824858381140347	0.0116329340888788	0.0113088076027097
261	0.423750140311331	0.23	0.14195269623303	0.101423022753406	0.182482369712654	0.491656947219739	0.513086328097595	0.431630294241486	0.594542361953704	1	0.55	1.68	0.298598816819538	0.354949530976405	0.411300245133272	0.413035841537654	0.490982783494546	0.568929725451439	0.401212431534607	0.476898259574538	0.552668555184664	0.14195269623303	1.45929867770958	-0.022851142947289	-0.0344616467361836	0.392270880493921	0.496661405406805	0.326653195695512	0.93062695864662	1.07538582008625	0.839638563068963	0.872586330404152	1.013040653231	0.784320630121032	0.00824858381140347	0.0116329340888788	0.0113088076027097
261	0.423750140311331	0.23	0.142255242359211	0.101424198903834	0.183086285814588	0.503598031819593	0.475358227464557	0.401672867083906	0.549043587845209	0.98	0.54	1.71	0.283146777990814	0.335088977941589	0.387031177892365	0.394539605211757	0.466916395821305	0.539293186430852	0.381994383375178	0.452075686075175	0.522130154481812	0.142255242359211	1.44731761018253	-0.0375426191870893	-0.0551098303732849	0.392270880493921	0.496661405406805	0.326653195695512	0.93062695864662	1.07538582008625	0.839638563068963	0.872586330404152	1.013040653231	0.784320630121032	0.00824858381140347	0.0116329340888788	0.0113088076027097
261	0.423750140311331	0.23	0.146962667598407	0.105328176364239	0.188597158832574	0.436120579397692	0.465386499857403	0.382765760956015	0.548007238758791	1.08	0.64	1.98	0.251589636906688	0.305895752608482	0.360201868310276	0.341401288412164	0.415093424929412	0.48878556144666	0.3316047039762	0.403223128581078	0.474787119377089	0.146962667598407	1.49535781084701	0.0503348104793267	0.0664694268978564	0.392270880493921	0.496661405406805	0.326653195695512	0.93062695864662	1.07538582008625	0.839638563068963	0.872586330404152	1.013040653231	0.784320630121032	0.00824858381140347	0.0116329340888788	0.0113088076027097
261	0.423750140311331	0.23	0.147528251496948	0.105143897349271	0.189912605644624	0.474215913480146	0.447893735899014	0.374260123510951	0.521527348287078	1.11	0.54	1.9	0.240112488827149	0.287353294943418	0.334594101059687	0.323001635145447	0.386550423030979	0.450099210916512	0.308410440968925	0.369105425716566	0.429774827195832	0.147528251496948	1.60372187504166	-0.0567428570760144	-0.0237561203336351	0.392270880493921	0.496661405406805	0.326653195695512	0.93062695864662	1.07538582008625	0.839638563068963	0.872586330404152	1.013040653231	0.784320630121032	0.00824858381140347	0.0116329340888788	0.0113088076027097
261	0.423750140311331	0.23	0.148440271788621	0.106048616538921	0.190831927038321	0.4611381944404	0.47541245305357	0.395174624195158	0.555650281911981	0.97	0.61	1.83	0.279964068289453	0.336809087231813	0.393654106174173	0.390876196793402	0.47024125584043	0.549606314887458	0.381014818249092	0.458439752182469	0.535817970442963	0.148440271788621	1.4384909681187	-0.0484744351528783	-0.0527714910174206	0.392270880493921	0.496661405406805	0.326653195695512	0.93062695864662	1.07538582008625	0.839638563068963	0.872586330404152	1.013040653231	0.784320630121032	0.00824858381140347	0.0116329340888788	0.0113088076027097
261	0.423750140311331	0.23	0.151785100193138	0.10871650453591	0.194853695850366	0.463435481173643	0.487388909210104	0.405508983693872	0.569268834726337	1.01	0.48	1.58	0.278631903635675	0.334892949465817	0.391153995295959	0.384414029238802	0.462034484881357	0.539654940523912	0.370137439965754	0.444861774989997	0.519607778183894	0.151785100193138	1.43495215984611	0.0250103334643218	-0.0136253824602315	0.392270880493921	0.496661405406805	0.326653195695512	0.93062695864662	1.07538582008625	0.839638563068963	0.872586330404152	1.013040653231	0.784320630121032	0.00824858381140347	0.0116329340888788	0.0113088076027097
261	0.423750140311331	0.23	0.156276396605406	0.111238008154331	0.201314785056481	0.472405779984011	0.48283664110524	0.403169708715393	0.562503573495088	0.99	0.56	1.63	0.280647584690303	0.336103963658197	0.391560342626091	0.389138518058122	0.466032866364202	0.542927214670281	0.380650977007251	0.455860953870021	0.531098197943828	0.156276396605406	1.44470182655025	0.0382155345619224	0.0205544978851865	0.392270880493921	0.496661405406805	0.326653195695512	0.93062695864662	1.07538582008625	0.839638563068963	0.872586330404152	1.013040653231	0.784320630121032	0.00824858381140347	0.0116329340888788	0.0113088076027097
261	0.423750140311331	0.23	0.158034833319738	0.11281818034585	0.203251486293626	0.480299367075338	0.467566779332133	0.39163042830113	0.543503130363137	1.08	0.56	1.78	0.257387183712031	0.307294040076648	0.357200896441266	0.349254014823186	0.416973664656442	0.484693314489699	0.337820411277903	0.403309451033965	0.468833159092048	0.158034833319738	1.49906874767701	-0.0172542010200783	-0.0133424376741316	0.392270880493921	0.496661405406805	0.326653195695512	0.93062695864662	1.07538582008625	0.839638563068963	0.872586330404152	1.013040653231	0.784320630121032	0.00824858381140347	0.0116329340888788	0.0113088076027097
261	0.423750140311331	0.23	0.166553451623846	0.11914675713344	0.213960146114251	0.500312006193927	0.49992137794641	0.421917505208864	0.577925250683956	0.93	0.6	1.71	0.307601139952999	0.364470266923542	0.421339393894086	0.434439253270713	0.514758139796996	0.595077026323279	0.426194044915616	0.505001000510359	0.583799003480295	0.166553451623846	1.40222443074756	-0.011122609003464	-0.0239518834230179	0.392270880493921	0.496661405406805	0.326653195695512	0.93062695864662	1.07538582008625	0.839638563068963	0.872586330404152	1.013040653231	0.784320630121032	0.00824858381140347	0.0116329340888788	0.0113088076027097
261	0.423750140311331	0.23	0.177106480741384	0.127007914708763	0.227205046774005	0.478459086032248	0.47946583293322	0.401309366742716	0.557622299123725	1.06	0.62	1.91	0.266303651599021	0.318167261241481	0.37003087088394	0.362631356811118	0.433255139176993	0.503878921542869	0.352451278366914	0.421094583817558	0.48970721674925	0.177106480741384	1.47192208920096	0.0194289403172377	0.0399491730872982	0.392270880493921	0.496661405406805	0.326653195695512	0.93062695864662	1.07538582008625	0.839638563068963	0.872586330404152	1.013040653231	0.784320630121032	0.00824858381140347	0.0116329340888788	0.0113088076027097
261	0.423750140311331	0.23	0.177217108178916	0.126501668294393	0.227932548063439	0.48504990088465	0.544823206562518	0.457177545218837	0.6324688679062	0.87	0.55	1.65	0.349566980716836	0.416582584456025	0.483598188195215	0.503670738367223	0.60022962544582	0.696788512524416	0.491306265504243	0.58555520482874	0.67968924986992	0.177217108178916	1.34371296384885	-0.0289187404721538	-0.0508434640337004	0.392270880493921	0.496661405406805	0.326653195695512	0.93062695864662	1.07538582008625	0.839638563068963	0.872586330404152	1.013040653231	0.784320630121032	0.00824858381140347	0.0116329340888788	0.0113088076027097
261	0.423750140311331	0.23	0.180159967137162	0.128599061474243	0.231720872800081	0.384721855534265	0.39538749070292	0.317319913492207	0.473455067913632	0.95	0.54	1.88	0.227937059590137	0.284014517203502	0.340091974816867	0.319997117098435	0.398723344429582	0.47744957176073	0.306187311368156	0.381547462997436	0.456848199792921	0.180159967137162	1.4193183049352	-0.0193719945025164	-0.020860216543833	0.392270880493921	0.496661405406805	0.326653195695512	0.93062695864662	1.07538582008625	0.839638563068963	0.872586330404152	1.013040653231	0.784320630121032	0.00824858381140347	0.0116329340888788	0.0113088076027097
261	0.423750140311331	0.23	0.183496489960629	0.131049702410049	0.235943277511209	0.418901283189179	0.410905279271139	0.335344523097486	0.486466035444792	1.01	0.56	1.64	0.230889695966345	0.282914401361192	0.334939106756038	0.318794733805754	0.39062644564659	0.462458157487426	0.311660258544706	0.381897744675097	0.452137516510925	0.183496489960629	1.39359316647349	0.0341022548212533	0.0214929214527108	0.392270880493921	0.496661405406805	0.326653195695512	0.93062695864662	1.07538582008625	0.839638563068963	0.872586330404152	1.013040653231	0.784320630121032	0.00824858381140347	0.0116329340888788	0.0113088076027097
261	0.423750140311331	0.23	0.184504628634009	0.131734009558072	0.237275247709947	0.44422023802977	0.456018336617364	0.376380406877708	0.535656266357019	0.97	0.55	1.56	0.266267358479502	0.322606585493102	0.378945812506701	0.371542751952262	0.450157087434571	0.528771422916881	0.364455884413255	0.441596721831909	0.518656015525685	0.184504628634009	1.36089258729865	-0.0238000163578414	-0.0609034733799824	0.392270880493921	0.496661405406805	0.326653195695512	0.93062695864662	1.07538582008625	0.839638563068963	0.872586330404152	1.013040653231	0.784320630121032	0.00824858381140347	0.0116329340888788	0.0113088076027097
261	0.423750140311331	0.23	0.190486265876152	0.135741105077453	0.245231426674851	0.445099379857525	0.482205144570115	0.398143784670046	0.566266504470184	0.99	0.54	1.62	0.27780734130377	0.336461686290144	0.395116031276519	0.385555627420254	0.466959209759057	0.548362792097861	0.375581613979958	0.454971336069515	0.534341128866845	0.190486265876152	1.40885443477139	-0.0109270781878506	-0.0301917194835528	0.392270880493921	0.496661405406805	0.326653195695512	0.93062695864662	1.07538582008625	0.839638563068963	0.872586330404152	1.013040653231	0.784320630121032	0.00824858381140347	0.0116329340888788	0.0113088076027097
261	0.423750140311331	0.23	0.199156881441852	0.142502698415153	0.25581106446855	0.381358453502789	0.442416229365949	0.354439185697284	0.530393273034614	0.99	0.55	1.84	0.247045534885238	0.308365887396458	0.369686239907678	0.342718967465091	0.42778687977123	0.512854792077369	0.329648896180416	0.411479332210564	0.493266611210044	0.199156881441852	1.44052340718693	0.0377557612485536	0.049302814638658	0.392270880493921	0.496661405406805	0.326653195695512	0.93062695864662	1.07538582008625	0.839638563068963	0.872586330404152	1.013040653231	0.784320630121032	0.00824858381140347	0.0116329340888788	0.0113088076027097
261	0.423750140311331	0.23	0.211744406126327	0.150840061497997	0.272648750754658	0.430708543881509	0.470865074894641	0.386345455991323	0.555384693797959	0.92	0.59	1.55	0.283710118038453	0.345776516604207	0.407842915169961	0.401886109765134	0.48980551016996	0.577724910574785	0.397421587645621	0.4843951503423	0.571357389168031	0.211744406126327	1.21995306347332	-0.00971090026529232	-0.0643837810687242	0.392270880493921	0.496661405406805	0.326653195695512	0.93062695864662	1.07538582008625	0.839638563068963	0.872586330404152	1.013040653231	0.784320630121032	0.00824858381140347	0.0116329340888788	0.0113088076027097
261	0.423750140311331	0.23	0.212324124265632	0.151832123670879	0.272816124860386	0.434192953542428	0.462281889666244	0.379889873231896	0.544673906100592	0.87	0.5	1.52	0.289838912615455	0.35270032097142	0.415561729327385	0.417220806666731	0.507709303417612	0.598197800168494	0.405609769969973	0.493564822907814	0.581504721602964	0.212324124265632	1.28531230519017	0.0142828745023207	-0.0482563844652432	0.392270880493921	0.496661405406805	0.326653195695512	0.93062695864662	1.07538582008625	0.839638563068963	0.872586330404152	1.013040653231	0.784320630121032	0.00824858381140347	0.0116329340888788	0.0113088076027097
261	0.423750140311331	0.24	0.12997785596914	0.0939498135302687	0.166005898408011	0.464423224238854	0.449858715928945	0.374433683701146	0.525283748156743	0.9	0.59	1.8	0.279219097178621	0.335464329165078	0.391709561151534	0.398055265866669	0.478238573521227	0.558421881175785	0.387446695258677	0.465485138103674	0.543557164068464	0.12997785596914	1.56061954460022	0.00179840531481064	0.00267106234559155	0.392270880493921	0.496661405406805	0.326653195695512	0.93062695864662	1.07538582008625	0.839638563068963	0.872586330404152	1.013040653231	0.784320630121032	0.00824858381140347	0.0116329340888788	0.0113088076027097
261	0.423750140311331	0.24	0.151927585099098	0.110053783625855	0.193801386572342	0.530349123762423	0.508984041850725	0.434202180912045	0.583765902789405	1.05	0.53	1.63	0.291106863168698	0.341243674812642	0.391380486456586	0.397917663677393	0.466450307450997	0.534982951224601	0.386825949603102	0.453423840673179	0.520075959042356	0.151927585099098	1.43390958937291	-0.0441229450298922	-0.0540808442918333	0.392270880493921	0.496661405406805	0.326653195695512	0.93062695864662	1.07538582008625	0.839638563068963	0.872586330404152	1.013040653231	0.784320630121032	0.00824858381140347	0.0116329340888788	0.0113088076027097
261	0.423750140311331	0.24	0.152971736473511	0.109959669053172	0.19598380389385	0.44368283013533	0.429464477986013	0.354382167181156	0.504546788790871	0.96	0.59	1.89	0.252010227496903	0.305403180018842	0.358796132540781	0.352373023063083	0.427029660126158	0.501686297189233	0.340359979010475	0.41253239761126	0.484609200713427	0.152971736473511	1.49189915608663	-0.0249296380375917	-0.0149814905157616	0.392270880493921	0.496661405406805	0.326653195695512	0.93062695864662	1.07538582008625	0.839638563068963	0.872586330404152	1.013040653231	0.784320630121032	0.00824858381140347	0.0116329340888788	0.0113088076027097
261	0.423750140311331	0.24	0.162460924423322	0.117250991010815	0.207670857835829	0.403642543131238	0.439258270680082	0.35589777869078	0.522618762669385	1.17	0.61	2.32	0.219977500832781	0.271501937887305	0.323026374941828	0.29210524813328	0.360523874646271	0.428942501159262	0.275857700577602	0.340488817350658	0.405073056219433	0.162460924423322	1.73443410107455	0.0694610791360598	0.141747915881368	0.392270880493921	0.496661405406805	0.326653195695512	0.93062695864662	1.07538582008625	0.839638563068963	0.872586330404152	1.013040653231	0.784320630121032	0.00824858381140347	0.0116329340888788	0.0113088076027097
261	0.423750140311331	0.24	0.162971240897322	0.117385760324121	0.208556721470523	0.42627382705362	0.434444537429521	0.355753041802997	0.513136033056046	0.89	0.54	1.65	0.268221601976647	0.327551408158804	0.386881214340961	0.384152654170814	0.469126058059067	0.554099461947319	0.373372496797996	0.455944243757216	0.538564482670161	0.162971240897322	1.42661733657971	-0.00655883128234265	-0.0407511218897835	0.392270880493921	0.496661405406805	0.326653195695512	0.93062695864662	1.07538582008625	0.839638563068963	0.872586330404152	1.013040653231	0.784320630121032	0.00824858381140347	0.0116329340888788	0.0113088076027097
261	0.423750140311331	0.24	0.176368035754682	0.127438453870702	0.225297617638663	0.475628439951486	0.528640001096018	0.441977515554246	0.61530248663779	0.96	0.74	1.7	0.315880592126192	0.377818125789491	0.439755659452791	0.442562538346517	0.529339734540964	0.616116930735411	0.443561477221809	0.530577511175566	0.617479812904577	0.176368035754682	1.44927448310056	-0.0433785828584159	-0.0129723162339032	0.392270880493921	0.496661405406805	0.326653195695512	0.93062695864662	1.07538582008625	0.839638563068963	0.872586330404152	1.013040653231	0.784320630121032	0.00824858381140347	0.0116329340888788	0.0113088076027097
261	0.423750140311331	0.24	0.17690291782321	0.128134742722536	0.225671092923884	0.500391428957756	0.461149110720967	0.389206391956348	0.533091829485587	1.16	0.59	1.9	0.241500038846837	0.286140028670928	0.330780018495019	0.32110961647682	0.380465010705283	0.439820404933746	0.310076396591057	0.367327796972489	0.424560919649537	0.17690291782321	1.53988198415133	-0.0347339689947494	-0.0209702845236554	0.392270880493921	0.496661405406805	0.326653195695512	0.93062695864662	1.07538582008625	0.839638563068963	0.872586330404152	1.013040653231	0.784320630121032	0.00824858381140347	0.0116329340888788	0.0113088076027097
261	0.423750140311331	0.24	0.178372535406172	0.128690260685172	0.228054810127172	0.408999590894518	0.431410386085211	0.350443299604713	0.512377472565709	1.07	0.58	1.97	0.231951847672189	0.285542443728581	0.339133039784973	0.315555002725288	0.388461430737555	0.461367858749822	0.302537495235023	0.372415973310644	0.442321477324471	0.178372535406172	1.58782328020396	0.0570630387354294	0.0970308715453227	0.392270880493921	0.496661405406805	0.326653195695512	0.93062695864662	1.07538582008625	0.839638563068963	0.872586330404152	1.013040653231	0.784320630121032	0.00824858381140347	0.0116329340888788	0.0113088076027097
261	0.423750140311331	0.24	0.182583817417753	0.131225074335596	0.23394256049991	0.456391662820789	0.480640943031011	0.398741598142293	0.562540287919729	0.93	0.55	1.67	0.290545930157482	0.350222476198433	0.409899022239385	0.410259914941107	0.494525059145569	0.57879020335003	0.399461540002254	0.481580172874467	0.563635272042132	0.182583817417753	1.31785595440016	0.0141710331587456	-0.0183857934092195	0.392270880493921	0.496661405406805	0.326653195695512	0.93062695864662	1.07538582008625	0.839638563068963	0.872586330404152	1.013040653231	0.784320630121032	0.00824858381140347	0.0116329340888788	0.0113088076027097
261	0.423750140311331	0.24	0.186192829102252	0.134105209326627	0.238280448877877	0.408847050274921	0.465693436394441	0.378264524262203	0.55312234852668	0.93	0.58	1.31	0.276814042616541	0.340794535252206	0.404775027887872	0.3915590181705	0.482060708914527	0.572562399658554	0.393238538775875	0.484070519804447	0.574977022110195	0.186192829102252	1.23629281432866	-0.0167792883725562	-0.0730145879414105	0.392270880493921	0.496661405406805	0.326653195695512	0.93062695864662	1.07538582008625	0.839638563068963	0.872586330404152	1.013040653231	0.784320630121032	0.00824858381140347	0.0116329340888788	0.0113088076027097
261	0.423750140311331	0.24	0.188235631333582	0.136571955324694	0.23989930734247	0.40320867119886	0.42951575187488	0.347930646712768	0.511100857036992	1.01	0.66	1.82	0.239652165038558	0.295847407601193	0.352042650163828	0.330944518805707	0.4085466030851	0.486148687364494	0.325912508847975	0.40230534311365	0.478711769785662	0.188235631333582	1.46883430583636	0.00432913410512865	0.0390815073558772	0.392270880493921	0.496661405406805	0.326653195695512	0.93062695864662	1.07538582008625	0.839638563068963	0.872586330404152	1.013040653231	0.784320630121032	0.00824858381140347	0.0116329340888788	0.0113088076027097
261	0.423750140311331	0.24	0.189098239097124	0.1371535432559	0.241042934938349	0.497190365847103	0.502840069462544	0.423889406327624	0.581790732597464	1.09	0.6	1.71	0.275173968961568	0.326425939411125	0.377677909860683	0.371726590319227	0.440961773771542	0.510196957223856	0.364517153689691	0.432440878478469	0.500270468559084	0.189098239097124	1.49595578865801	-0.0251196706798687	-0.00605564261948383	0.392270880493921	0.496661405406805	0.326653195695512	0.93062695864662	1.07538582008625	0.839638563068963	0.872586330404152	1.013040653231	0.784320630121032	0.00824858381140347	0.0116329340888788	0.0113088076027097
261	0.423750140311331	0.24	0.190314047183086	0.137143758271638	0.243484336094534	0.425945068122734	0.453972497999601	0.371688585346178	0.536256410653025	0.84	0.56	1.54	0.291642753684425	0.356206229175131	0.420769704665837	0.424982700618549	0.519064791905651	0.613146883192753	0.41848991312582	0.511127724551053	0.60370637065625	0.190314047183086	1.31100435306294	-0.0242929663149655	-0.0621732961523171	0.392270880493921	0.496661405406805	0.326653195695512	0.93062695864662	1.07538582008625	0.839638563068963	0.872586330404152	1.013040653231	0.784320630121032	0.00824858381140347	0.0116329340888788	0.0113088076027097
261	0.423750140311331	0.24	0.193067189896933	0.14013224780019	0.246002131993677	0.476141755670563	0.49678006194672	0.415424288942418	0.578135834951022	1.01	0.63	1.75	0.285073276332986	0.340901395622741	0.396729514912496	0.393105028249957	0.470089846654704	0.54707466505945	0.386301871730926	0.461995050221799	0.537646832427856	0.193067189896933	1.48781068792391	0.0157992495531591	0.0383183612961416	0.392270880493921	0.496661405406805	0.326653195695512	0.93062695864662	1.07538582008625	0.839638563068963	0.872586330404152	1.013040653231	0.784320630121032	0.00824858381140347	0.0116329340888788	0.0113088076027097
261	0.423750140311331	0.24	0.203574344073828	0.1467685692727	0.260380118874956	0.357396700002375	0.429765667030705	0.339792421652257	0.519738912409152	1.13	0.68	1.83	0.215720386434591	0.272840739994672	0.329961093554753	0.289115256397618	0.365669753346161	0.442224250294703	0.285071754453066	0.36054483558087	0.436083496474279	0.203574344073828	1.48463461787555	0.0132272756215667	0.0730598098112763	0.392270880493921	0.496661405406805	0.326653195695512	0.93062695864662	1.07538582008625	0.839638563068963	0.872586330404152	1.013040653231	0.784320630121032	0.00824858381140347	0.0116329340888788	0.0113088076027097
261	0.423750140311331	0.24	0.223337843999718	0.162070978250601	0.284604709748836	0.373436146687725	0.422127402535686	0.336757752956947	0.507497052114425	1.05	0.58	1.76	0.224940955761907	0.2819645295347	0.338988103307493	0.307051444856618	0.384890407790327	0.462729370724036	0.29861474858844	0.374332593701172	0.450059801832339	0.223337843999718	1.41812359777795	0.0538361444155206	0.0702090836908249	0.392270880493921	0.496661405406805	0.326653195695512	0.93062695864662	1.07538582008625	0.839638563068963	0.872586330404152	1.013040653231	0.784320630121032	0.00824858381140347	0.0116329340888788	0.0113088076027097
261	0.423750140311331	0.24	0.234040269690373	0.168505020650748	0.299575518729997	0.355259523931913	0.443735392781472	0.350403701797924	0.53706708376502	1.11	0.62	1.85	0.224702577942283	0.284553177294142	0.344403776646001	0.30222224520463	0.382720576281222	0.463218907357814	0.294751118635023	0.37329149557047	0.451754825858092	0.234040269690373	1.42455684722094	0.00667539797027845	0.0378954734152021	0.392270880493921	0.496661405406805	0.326653195695512	0.93062695864662	1.07538582008625	0.839638563068963	0.872586330404152	1.013040653231	0.784320630121032	0.00824858381140347	0.0116329340888788	0.0113088076027097
261	0.423750140311331	0.24	0.237367279237847	0.171459573219181	0.303274985256513	0.43125724136441	0.448089592507259	0.367748069857683	0.528431115156835	1.1	0.56	1.8	0.237613822414217	0.289525056925201	0.341436291436186	0.320448987552896	0.390457130903528	0.460465274254159	0.30959684134957	0.377208638122598	0.444857608936623	0.237367279237847	1.42479041493661	-0.0293235235560592	-0.0306117597132642	0.392270880493921	0.496661405406805	0.326653195695512	0.93062695864662	1.07538582008625	0.839638563068963	0.872586330404152	1.013040653231	0.784320630121032	0.00824858381140347	0.0116329340888788	0.0113088076027097
261	0.423750140311331	0.24	0.258933791695413	0.187404934057704	0.330462649333123	0.402138425417248	0.447983555874284	0.362701027300664	0.533266084447903	0.99	0.6	1.56	0.253218836778832	0.312758625909531	0.37229841504023	0.351507096791404	0.434157576854956	0.516808056918507	0.348358775392085	0.430289416169402	0.512215432322108	0.258933791695413	1.27453258740707	-0.0412923852603776	-0.0690823791009113	0.392270880493921	0.496661405406805	0.326653195695512	0.93062695864662	1.07538582008625	0.839638563068963	0.872586330404152	1.013040653231	0.784320630121032	0.00824858381140347	0.0116329340888788	0.0113088076027097
261	0.423750140311331	0.24	0.338574659497925	0.24400148360331	0.433147835392539	0.320459886988804	0.45280832778908	0.349859696141105	0.555756959437055	0.96	0.49	1.42	0.249990076937316	0.323551383455712	0.397112689974108	0.350216785560063	0.453270493235551	0.55632420091104	0.342356055378806	0.443060234742707	0.543886822658619	0.338574659497925	1.11446331051929	-0.00101739349835592	-0.0748821336465677	0.392270880493921	0.496661405406805	0.326653195695512	0.93062695864662	1.07538582008625	0.839638563068963	0.872586330404152	1.013040653231	0.784320630121032	0.00824858381140347	0.0116329340888788	0.0113088076027097
261	0.423750140311331	0.25	0.110825039568728	0.0810992138396788	0.140550865297778	0.526694909486482	0.497252177348922	0.423656351633029	0.570848003064816	1.2	0.61	1.84	0.256253299085493	0.300768560253946	0.3452838214224	0.337805403211506	0.39648755794567	0.455169712679835	0.329301149449471	0.38648238118517	0.443688829798967	0.110825039568728	1.73140268686719	-0.0053468080597392	0.0508638612784712	0.392270880493921	0.496661405406805	0.326653195695512	0.93062695864662	1.07538582008625	0.839638563068963	0.872586330404152	1.013040653231	0.784320630121032	0.00824858381140347	0.0116329340888788	0.0113088076027097
261	0.423750140311331	0.25	0.126273591760861	0.092506051777369	0.160041131744354	0.53114826933837	0.490331744238927	0.418405837026583	0.562257651451271	1	0.61	1.72	0.289746132382591	0.339554838640104	0.389363544897617	0.400948367744269	0.469873254883172	0.538798142022074	0.393356485968419	0.460977582200562	0.528603037711343	0.126273591760861	1.61373726628866	-0.00531453597469757	0.013407716345777	0.392270880493921	0.496661405406805	0.326653195695512	0.93062695864662	1.07538582008625	0.839638563068963	0.872586330404152	1.013040653231	0.784320630121032	0.00824858381140347	0.0116329340888788	0.0113088076027097
261	0.423750140311331	0.25	0.133374859841253	0.0969994146793665	0.16975030500314	0.461754064432801	0.44805210553766	0.3725256680031	0.52357854307222	1	0.65	1.79	0.25796455429239	0.310264692160293	0.362564830028196	0.356964175489496	0.429335651653009	0.501707127816522	0.35130165950192	0.422573770133274	0.493821145618963	0.133374859841253	1.58701235184391	0.0540275755867961	0.0876311019677953	0.392270880493921	0.496661405406805	0.326653195695512	0.93062695864662	1.07538582008625	0.839638563068963	0.872586330404152	1.013040653231	0.784320630121032	0.00824858381140347	0.0116329340888788	0.0113088076027097
261	0.423750140311331	0.25	0.136206995029613	0.0991934862113218	0.173220503847905	0.505507280236147	0.518168263042856	0.438153059399227	0.598183466686484	0.97	0.61	1.74	0.310900328362961	0.367676727735689	0.424453127108417	0.434338422604327	0.513656999958529	0.59297557731273	0.425351800000899	0.503014586385153	0.580754653255232	0.136206995029613	1.45966487128164	-0.0348204166152568	-0.0363554450288358	0.392270880493921	0.496661405406805	0.326653195695512	0.93062695864662	1.07538582008625	0.839638563068963	0.872586330404152	1.013040653231	0.784320630121032	0.00824858381140347	0.0116329340888788	0.0113088076027097
261	0.423750140311331	0.25	0.141039059873353	0.103159842200679	0.178918277546026	0.468515963337404	0.460163740895602	0.38364271699623	0.536684764794975	1.09	0.68	1.98	0.249122189209581	0.298811872213671	0.348501555217761	0.336570206576208	0.40370219079028	0.470834175004353	0.329105937379587	0.394781607523885	0.460435669130061	0.141039059873353	1.73351591806192	0.0183120427055268	0.0896124716058756	0.392270880493921	0.496661405406805	0.326653195695512	0.93062695864662	1.07538582008625	0.839638563068963	0.872586330404152	1.013040653231	0.784320630121032	0.00824858381140347	0.0116329340888788	0.0113088076027097
261	0.423750140311331	0.25	0.143736548018475	0.10459049188858	0.18288260414837	0.50218628906338	0.493858726451142	0.417089141079667	0.570628311822617	1.11	0.61	1.71	0.26825716245195	0.317632677434323	0.367008192416697	0.361181505188093	0.427660709910037	0.494139914631981	0.355018148834204	0.420393627638382	0.485699371974752	0.143736548018475	1.52114647107223	-0.0823405915523853	-0.069888851319971	0.392270880493921	0.496661405406805	0.326653195695512	0.93062695864662	1.07538582008625	0.839638563068963	0.872586330404152	1.013040653231	0.784320630121032	0.00824858381140347	0.0116329340888788	0.0113088076027097
261	0.423750140311331	0.25	0.14701114980248	0.10720791965808	0.186814379946879	0.44859743625367	0.475987614508241	0.393595222642915	0.558380006373566	1.04	0.62	1.98	0.264446433322757	0.319803746898393	0.37516106047403	0.36176310791153	0.437491993921172	0.513220879930814	0.350025814201423	0.423227233800049	0.496551153361944	0.14701114980248	1.59013394604596	-0.0142986337576316	0.016501517005357	0.392270880493921	0.496661405406805	0.326653195695512	0.93062695864662	1.07538582008625	0.839638563068963	0.872586330404152	1.013040653231	0.784320630121032	0.00824858381140347	0.0116329340888788	0.0113088076027097
261	0.423750140311331	0.25	0.156010701964258	0.113953721266383	0.198067682662133	0.542325661430743	0.524044176268686	0.448881616096625	0.599206736440747	0.94	0.52	1.83	0.325118111215237	0.379557207673983	0.433996304132729	0.457954183559403	0.534635891260307	0.611317598961211	0.437314245293049	0.510590191198936	0.58382681678641	0.156010701964258	1.5067195857635	-0.000374598612135698	-0.0144128376182947	0.392270880493921	0.496661405406805	0.326653195695512	0.93062695864662	1.07538582008625	0.839638563068963	0.872586330404152	1.013040653231	0.784320630121032	0.00824858381140347	0.0116329340888788	0.0113088076027097
261	0.423750140311331	0.25	0.166861632795866	0.12198424032177	0.211739025269961	0.36804977771663	0.420898300093398	0.334788855336279	0.507007744850517	0.95	0.56	1.83	0.240376657227589	0.302202790793621	0.364028924359654	0.337399595138912	0.424180535829144	0.510961476519376	0.325439255152611	0.409170459909655	0.492872395588948	0.166861632795866	1.510314901767	0.00978228585362723	0.0267438622630866	0.392270880493921	0.496661405406805	0.326653195695512	0.93062695864662	1.07538582008625	0.839638563068963	0.872586330404152	1.013040653231	0.784320630121032	0.00824858381140347	0.0116329340888788	0.0113088076027097
261	0.423750140311331	0.25	0.17013723432615	0.123952143652461	0.216322324999839	0.546893180216063	0.461078172670403	0.395552864760923	0.526603480579882	1.01	0.48	1.78	0.271955909659825	0.317006764566496	0.362057619473168	0.375290676410996	0.437459451606823	0.499628226802651	0.356030474951179	0.415061615581169	0.473966171591405	0.17013723432615	1.41957728336412	0.0050885224096634	-0.0228557692224682	0.392270880493921	0.496661405406805	0.326653195695512	0.93062695864662	1.07538582008625	0.839638563068963	0.872586330404152	1.013040653231	0.784320630121032	0.00824858381140347	0.0116329340888788	0.0113088076027097
261	0.423750140311331	0.25	0.175806575606031	0.128136149478483	0.223477001733579	0.443319830906325	0.525195257155792	0.433309001854775	0.61708151245681	0.98	0.62	1.6	0.30540274959209	0.370165574501176	0.434928399410262	0.42552666655194	0.515762622308259	0.605998578064579	0.421707814892341	0.511240743047961	0.600698227518914	0.175806575606031	1.47083885318839	-0.0759571335984154	-0.0556169938449062	0.392270880493921	0.496661405406805	0.326653195695512	0.93062695864662	1.07538582008625	0.839638563068963	0.872586330404152	1.013040653231	0.784320630121032	0.00824858381140347	0.0116329340888788	0.0113088076027097
261	0.423750140311331	0.25	0.180441471821036	0.131754794731816	0.229128148910257	0.395425528575981	0.447560270205895	0.361157127452413	0.533963412959376	1	0.58	1.64	0.251069394706964	0.311135175230026	0.371200955753087	0.347947216145659	0.431190022952154	0.51443282975865	0.341709251001133	0.423433336436882	0.505161658743214	0.180441471821036	1.42842230388887	-0.00279217299107851	0.00201308588353743	0.392270880493921	0.496661405406805	0.326653195695512	0.93062695864662	1.07538582008625	0.839638563068963	0.872586330404152	1.013040653231	0.784320630121032	0.00824858381140347	0.0116329340888788	0.0113088076027097
261	0.423750140311331	0.25	0.189990156276739	0.139106183227755	0.240874129325722	0.422676426442111	0.469012084190813	0.383431523756821	0.554592644624806	1.11	0.67	1.83	0.246555081247536	0.301585303656674	0.356615526065813	0.331935630459146	0.406022489579057	0.480109348698968	0.326994929839391	0.400021848829829	0.473026826252179	0.189990156276739	1.55387416826893	-0.0351307901642161	0.0234120193494492	0.392270880493921	0.496661405406805	0.326653195695512	0.93062695864662	1.07538582008625	0.839638563068963	0.872586330404152	1.013040653231	0.784320630121032	0.00824858381140347	0.0116329340888788	0.0113088076027097
261	0.423750140311331	0.25	0.194617252361794	0.14237639366056	0.246858111063028	0.481151520703295	0.506177561035786	0.424110724438918	0.588244397632655	0.89	0.58	1.47	0.319802740246436	0.381685634770634	0.443568529294833	0.458054093563779	0.546689085048036	0.635324076532293	0.454685728473499	0.54271021795065	0.630596216778564	0.194617252361794	1.26263858752296	0.00374435089965711	-0.0492021714754544	0.392270880493921	0.496661405406805	0.326653195695512	0.93062695864662	1.07538582008625	0.839638563068963	0.872586330404152	1.013040653231	0.784320630121032	0.00824858381140347	0.0116329340888788	0.0113088076027097
261	0.423750140311331	0.25	0.196545412252683	0.144043080778001	0.249047743727365	0.419036643659228	0.463494139252379	0.378286589356573	0.548701689148185	1.08	0.61	1.82	0.247915496400005	0.303757476062506	0.359599455725008	0.336055899022734	0.411751153862363	0.487446408701991	0.327578279876248	0.401357972321137	0.47512423358985	0.196545412252683	1.51620255882594	-0.0500381690012098	-0.018535394269794	0.392270880493921	0.496661405406805	0.326653195695512	0.93062695864662	1.07538582008625	0.839638563068963	0.872586330404152	1.013040653231	0.784320630121032	0.00824858381140347	0.0116329340888788	0.0113088076027097
261	0.423750140311331	0.25	0.214456474725622	0.157151024258955	0.271761925192289	0.52515168553932	0.46732165109117	0.397941309703004	0.536701992479336	1.14	0.6	1.59	0.250288644165405	0.293926012677705	0.337563381190004	0.33435329252708	0.39264717912332	0.45094106571956	0.330842937758848	0.388484940644953	0.446165571729109	0.214456474725622	1.38928911990738	0.0404789060105845	0.0498225397684614	0.392270880493921	0.496661405406805	0.326653195695512	0.93062695864662	1.07538582008625	0.839638563068963	0.872586330404152	1.013040653231	0.784320630121032	0.00824858381140347	0.0116329340888788	0.0113088076027097
261	0.423750140311331	0.25	0.233393136339063	0.171100690442623	0.295685582235502	0.429042990345031	0.459156839537295	0.376458304072316	0.541855375002275	0.92	0.52	1.52	0.27595326777513	0.336573344035674	0.397193420296217	0.390609454346801	0.476416645910439	0.562223837474076	0.38213852937365	0.466098200048434	0.550007947177442	0.233393136339063	1.29240390573958	0.0237790837548364	-0.0245711902682871	0.392270880493921	0.496661405406805	0.326653195695512	0.93062695864662	1.07538582008625	0.839638563068963	0.872586330404152	1.013040653231	0.784320630121032	0.00824858381140347	0.0116329340888788	0.0113088076027097
261	0.423750140311331	0.25	0.247603311818433	0.18108628222554	0.314120341411326	0.376530586545934	0.4175542485123	0.333665094596932	0.501443402427669	0.82	0.49	1.38	0.265609067486238	0.332387763563474	0.399166459640709	0.389546448008007	0.487485137020727	0.585423826033447	0.381956806850993	0.47797247588981	0.574019517096249	0.247603311818433	1.15444290474856	-0.0222130815141786	-0.101924275680496	0.392270880493921	0.496661405406805	0.326653195695512	0.93062695864662	1.07538582008625	0.839638563068963	0.872586330404152	1.013040653231	0.784320630121032	0.00824858381140347	0.0116329340888788	0.0113088076027097
261	0.423750140311331	0.25	0.276595758894187	0.201280565447278	0.351910952341097	0.385562982548595	0.446684419595428	0.358644976510087	0.534723862680768	0.9	0.57	1.48	0.267803150492004	0.333542925952521	0.399282701413039	0.381994673235035	0.475765952622336	0.569537232009637	0.378182190774431	0.471014811823667	0.563854808605262	0.276595758894187	1.17807398438957	0.0355878198497259	-0.00386412375778522	0.392270880493921	0.496661405406805	0.326653195695512	0.93062695864662	1.07538582008625	0.839638563068963	0.872586330404152	1.013040653231	0.784320630121032	0.00824858381140347	0.0116329340888788	0.0113088076027097
261	0.423750140311331	0.26	0.125905690701057	0.0924067785749943	0.15940460282712	0.53219950841732	0.499186781535362	0.426116355307689	0.572257207763036	1.03	0.59	1.77	0.28819653905136	0.337616477252552	0.387036415453745	0.395231473790926	0.463005760998563	0.530780048206199	0.385186850928633	0.45124844201107	0.517327083921734	0.125905690701057	1.63759819803189	0.00111164891515308	0.028675772232735	0.392270880493921	0.496661405406805	0.326653195695512	0.93062695864662	1.07538582008625	0.839638563068963	0.872586330404152	1.013040653231	0.784320630121032	0.00824858381140347	0.0116329340888788	0.0113088076027097
261	0.423750140311331	0.26	0.13649611638782	0.100626138222928	0.172366094552713	0.534991069754502	0.500858220964563	0.427953164871583	0.573763277057543	1.01	0.56	1.81	0.295058834511685	0.345324337016518	0.395589839521351	0.407610243867531	0.477049729616288	0.546489215365045	0.393671011327592	0.460773659702626	0.527810155238814	0.13649611638782	1.52059917105652	-0.0364846318687881	-0.0238526668811327	0.392270880493921	0.496661405406805	0.326653195695512	0.93062695864662	1.07538582008625	0.839638563068963	0.872586330404152	1.013040653231	0.784320630121032	0.00824858381140347	0.0116329340888788	0.0113088076027097
261	0.423750140311331	0.26	0.144420159194428	0.106374376131213	0.182465942257643	0.39342109500428	0.399376050871732	0.321950855525116	0.476801246218348	1.1	0.7	1.79	0.208480956896826	0.258618046259295	0.308755135621764	0.281381611920144	0.349050406383601	0.416719200847057	0.279111870792304	0.346232892825396	0.413327065146424	0.144420159194428	1.62955389057676	0.0100865691293633	0.0693442263016638	0.392270880493921	0.496661405406805	0.326653195695512	0.93062695864662	1.07538582008625	0.839638563068963	0.872586330404152	1.013040653231	0.784320630121032	0.00824858381140347	0.0116329340888788	0.0113088076027097
261	0.423750140311331	0.26	0.148546240054684	0.109013216332129	0.188079263777239	0.474049504701864	0.481173541546576	0.402042335335892	0.560304747757261	0.94	0.55	1.63	0.290242693397835	0.347369150996437	0.404495608595039	0.408288818200778	0.488649476337862	0.569010134474946	0.39851964252253	0.476909412214527	0.555369236043526	0.148546240054684	1.49183843156178	-0.0300419315866711	-0.0496571781460422	0.392270880493921	0.496661405406805	0.326653195695512	0.93062695864662	1.07538582008625	0.839638563068963	0.872586330404152	1.013040653231	0.784320630121032	0.00824858381140347	0.0116329340888788	0.0113088076027097
261	0.423750140311331	0.26	0.148760779525591	0.109240996855106	0.188280562196076	0.538964914133538	0.544301671939823	0.465703603817016	0.62289974006263	1.18	0.67	1.95	0.285483161942283	0.333664934267735	0.381846706593187	0.378030395317042	0.441831616780845	0.505632838244648	0.369470808791266	0.431833689280547	0.494209392777259	0.148760779525591	1.67123089241345	0.0862850404257973	0.1562848222768	0.392270880493921	0.496661405406805	0.326653195695512	0.93062695864662	1.07538582008625	0.839638563068963	0.872586330404152	1.013040653231	0.784320630121032	0.00824858381140347	0.0116329340888788	0.0113088076027097
261	0.423750140311331	0.26	0.149281418932961	0.10991151700019	0.188651320865732	0.547491638128704	0.490684474403669	0.421035882999277	0.560333065808061	1.12	0.58	1.8	0.269082813886242	0.313595027013547	0.358107240140852	0.361478975598285	0.421275545176575	0.481072114754865	0.350755636413737	0.408824502899944	0.466877025970007	0.149281418932961	1.65833348858762	0.0456666183143983	0.0641723205573586	0.392270880493921	0.496661405406805	0.326653195695512	0.93062695864662	1.07538582008625	0.839638563068963	0.872586330404152	1.013040653231	0.784320630121032	0.00824858381140347	0.0116329340888788	0.0113088076027097
261	0.423750140311331	0.26	0.150126722734882	0.110680666848185	0.189572778621579	0.493730832900969	0.466935426521195	0.393113070496242	0.540757782546147	1.08	0.59	2.01	0.256928085807272	0.305176383935165	0.353424682063057	0.34792716849044	0.413264103918794	0.478601039347148	0.333883041804259	0.39651549464179	0.459268934084425	0.150126722734882	1.68827483366084	-0.0177236362017282	0.0202553263321708	0.392270880493921	0.496661405406805	0.326653195695512	0.93062695864662	1.07538582008625	0.839638563068963	0.872586330404152	1.013040653231	0.784320630121032	0.00824858381140347	0.0116329340888788	0.0113088076027097
261	0.423750140311331	0.26	0.171197684137725	0.125691455514329	0.216703912761121	0.544941083187087	0.448382976905993	0.384410433655341	0.512355520156644	1.07	0.57	1.86	0.253524362371028	0.295715200123928	0.337906037876827	0.344450550122058	0.401773077780479	0.4590956054389	0.332503762088397	0.387856318892165	0.443186634155154	0.171197684137725	1.52556055169142	-0.0410745861152126	-0.0554030049493718	0.392270880493921	0.496661405406805	0.326653195695512	0.93062695864662	1.07538582008625	0.839638563068963	0.872586330404152	1.013040653231	0.784320630121032	0.00824858381140347	0.0116329340888788	0.0113088076027097
261	0.423750140311331	0.26	0.178029134324729	0.130978475719716	0.225079792929742	0.609265709781787	0.582562134567726	0.509722944290241	0.655401324845211	0.88	0.49	1.54	0.387704306922438	0.443107086215896	0.498509865509354	0.557363485960997	0.637010489225026	0.716657492489056	0.53979188360078	0.616883701781388	0.694006723522637	0.178029134324729	1.33606282665509	-0.0386165351710994	-0.107322423532667	0.392270880493921	0.496661405406805	0.326653195695512	0.93062695864662	1.07538582008625	0.839638563068963	0.872586330404152	1.013040653231	0.784320630121032	0.00824858381140347	0.0116329340888788	0.0113088076027097
261	0.423750140311331	0.26	0.178430925290273	0.130821844560842	0.226040006019704	0.454825348364763	0.437636911137564	0.362829452246357	0.512444370028771	0.92	0.58	1.49	0.266879177768107	0.321903798829606	0.376928419891104	0.378300345477166	0.456297562537697	0.534294779598228	0.374798060341615	0.452094885702472	0.529347862076839	0.178430925290273	1.33828260370484	0.000955472868091488	-0.0266334198319966	0.392270880493921	0.496661405406805	0.326653195695512	0.93062695864662	1.07538582008625	0.839638563068963	0.872586330404152	1.013040653231	0.784320630121032	0.00824858381140347	0.0116329340888788	0.0113088076027097
261	0.423750140311331	0.26	0.179208803320205	0.132262685378216	0.226154921262195	0.336912966885518	0.407838789878726	0.318508160136796	0.497169419620657	0.99	0.64	1.74	0.222044528849495	0.284320413977074	0.346596299104653	0.3080590351695	0.394459043249556	0.480859051329612	0.303248975576401	0.388427540616793	0.473506651955884	0.179208803320205	1.51161684560331	0.0535391717470897	0.0902346253695418	0.392270880493921	0.496661405406805	0.326653195695512	0.93062695864662	1.07538582008625	0.839638563068963	0.872586330404152	1.013040653231	0.784320630121032	0.00824858381140347	0.0116329340888788	0.0113088076027097
261	0.423750140311331	0.26	0.180797912499714	0.133632487329953	0.227963337669476	0.421189784437628	0.420063028103055	0.343180244415736	0.496945811790373	1.05	0.59	1.71	0.230099082267033	0.281648255788676	0.33319742931032	0.314534029054213	0.384999191637351	0.455464354220488	0.308108254302085	0.377112230868822	0.446097278983747	0.180797912499714	1.54579956891043	0.000939627195439099	0.0307406629453556	0.392270880493921	0.496661405406805	0.326653195695512	0.93062695864662	1.07538582008625	0.839638563068963	0.872586330404152	1.013040653231	0.784320630121032	0.00824858381140347	0.0116329340888788	0.0113088076027097
261	0.423750140311331	0.26	0.184501084903117	0.135595107267962	0.233407062538273	0.368565054936819	0.443014769402272	0.352480938997525	0.53354859980702	1.11	0.7	1.79	0.225947824044528	0.283981946515226	0.342016068985924	0.303855690603081	0.381900249945252	0.459944809287424	0.301679651662827	0.37917599530482	0.456647946019425	0.184501084903117	1.56520950896109	-0.00422178793726859	0.0586900251273314	0.392270880493921	0.496661405406805	0.326653195695512	0.93062695864662	1.07538582008625	0.839638563068963	0.872586330404152	1.013040653231	0.784320630121032	0.00824858381140347	0.0116329340888788	0.0113088076027097
261	0.423750140311331	0.26	0.194726133039253	0.143441720864801	0.246010545213705	0.447541418320254	0.468033118732771	0.386844473945082	0.54922176352046	0.81	0.46	1.48	0.310819340586315	0.376052277168443	0.441285213750571	0.457775695703091	0.553850968465426	0.64992624122776	0.442651440062281	0.535587069834177	0.628418225059862	0.194726133039253	1.27172088179483	-0.0313785046202633	-0.0973058818367332	0.392270880493921	0.496661405406805	0.326653195695512	0.93062695864662	1.07538582008625	0.839638563068963	0.872586330404152	1.013040653231	0.784320630121032	0.00824858381140347	0.0116329340888788	0.0113088076027097
261	0.423750140311331	0.26	0.195163313118807	0.144080372330994	0.246246253906621	0.419957807026862	0.426515724210933	0.348254349619748	0.504777098802117	1	0.6	1.78	0.242181120426842	0.29660521421155	0.351029307996259	0.335673088292857	0.411107141971586	0.486541195650315	0.327694912610562	0.40129000862272	0.474981135256473	0.195163313118807	1.48573580343649	0.0587947515821155	0.0608207585327293	0.392270880493921	0.496661405406805	0.326653195695512	0.93062695864662	1.07538582008625	0.839638563068963	0.872586330404152	1.013040653231	0.784320630121032	0.00824858381140347	0.0116329340888788	0.0113088076027097
261	0.423750140311331	0.26	0.195532200728104	0.144530645409481	0.246533756046728	0.441229020469403	0.478176088948063	0.394160823525606	0.562191354370519	1.08	0.58	1.92	0.257494205122018	0.312379020397592	0.367263835673165	0.348635637718464	0.422947222965954	0.497258808213445	0.335669429110442	0.407220165911468	0.478726215855852	0.195532200728104	1.49881765573371	0.0100175485795608	0.042638906453765	0.392270880493921	0.496661405406805	0.326653195695512	0.93062695864662	1.07538582008625	0.839638563068963	0.872586330404152	1.013040653231	0.784320630121032	0.00824858381140347	0.0116329340888788	0.0113088076027097
261	0.423750140311331	0.26	0.199190423610881	0.147386661202411	0.250994186019351	0.434244197196481	0.50431471181326	0.414440603247207	0.594188820379313	1.06	0.6	1.79	0.275492303745586	0.335234580496337	0.394976857247087	0.37538238780112	0.456786471307143	0.538190554813166	0.366366494517219	0.445797572552785	0.525227637690485	0.199190423610881	1.42350301829131	-0.0429223309604024	-0.0370821046822397	0.392270880493921	0.496661405406805	0.326653195695512	0.93062695864662	1.07538582008625	0.839638563068963	0.872586330404152	1.013040653231	0.784320630121032	0.00824858381140347	0.0116329340888788	0.0113088076027097
261	0.423750140311331	0.26	0.201116378272075	0.148363860891182	0.253868895652967	0.506503713841411	0.4988976941272	0.422011637790423	0.575783750463976	0.92	0.55	1.58	0.310041944321298	0.366528306931254	0.423014669541209	0.439268189688024	0.51929820723953	0.599328224791036	0.430379269561373	0.508780639097432	0.587257788528223	0.201116378272075	1.32514912976336	0.0314111355160958	-0.00785371794216815	0.392270880493921	0.496661405406805	0.326653195695512	0.93062695864662	1.07538582008625	0.839638563068963	0.872586330404152	1.013040653231	0.784320630121032	0.00824858381140347	0.0116329340888788	0.0113088076027097
261	0.423750140311331	0.26	0.208218667999137	0.154072349540446	0.262364986457828	0.433133852807594	0.507565430056392	0.41690731330309	0.598223546809694	1.12	0.7	1.81	0.26588768573763	0.323705997116935	0.381524308496239	0.356923198635867	0.434537536358862	0.512151874081857	0.353611115355867	0.430572896645799	0.507433554267249	0.208218667999137	1.46324597599505	-0.00986546071577199	0.031619938534336	0.392270880493921	0.496661405406805	0.326653195695512	0.93062695864662	1.07538582008625	0.839638563068963	0.872586330404152	1.013040653231	0.784320630121032	0.00824858381140347	0.0116329340888788	0.0113088076027097
261	0.423750140311331	0.26	0.209953091014258	0.154107609008069	0.265798573020448	0.312192906997968	0.365654747257652	0.28091669311808	0.450392801397225	1.01	0.61	1.76	0.192651958404321	0.250765101842536	0.308878245280751	0.265596827392913	0.345713669468436	0.425830511543959	0.260210428956259	0.338678615144714	0.417154564985241	0.209953091014258	1.453038974623	0.0362661185602994	0.0626023716772905	0.392270880493921	0.496661405406805	0.326653195695512	0.93062695864662	1.07538582008625	0.839638563068963	0.872586330404152	1.013040653231	0.784320630121032	0.00824858381140347	0.0116329340888788	0.0113088076027097
261	0.423750140311331	0.26	0.214209073946476	0.158134226721657	0.270283921171296	0.452312113108346	0.451133031719032	0.373626634943097	0.528639428494967	1	0.62	1.65	0.258827791335887	0.312519920364572	0.366212049393258	0.358212573662938	0.432521424445691	0.506830275228443	0.354191647306649	0.427667747290909	0.501141880491792	0.214209073946476	1.35835457560983	-0.0149655742800917	-0.0178761872097726	0.392270880493921	0.496661405406805	0.326653195695512	0.93062695864662	1.07538582008625	0.839638563068963	0.872586330404152	1.013040653231	0.784320630121032	0.00824858381140347	0.0116329340888788	0.0113088076027097
261	0.423750140311331	0.26	0.221732125747076	0.164035425687226	0.279428825806925	0.455775675417477	0.495577165470763	0.411027839111443	0.580126491830082	0.98	0.54	1.61	0.289749895529276	0.349352083382642	0.408954271236008	0.403745184146397	0.486796452435652	0.569847720724907	0.393625320504962	0.474529698509836	0.555567725197784	0.221732125747076	1.29443425092891	0.00157007093623709	-0.0341637103545381	0.392270880493921	0.496661405406805	0.326653195695512	0.93062695864662	1.07538582008625	0.839638563068963	0.872586330404152	1.013040653231	0.784320630121032	0.00824858381140347	0.0116329340888788	0.0113088076027097
261	0.423750140311331	0.26	0.221989449714179	0.164256290182943	0.279722609245414	0.538167910609533	0.564785244068944	0.483098430277473	0.646472057860415	0.93	0.54	1.56	0.353757304702065	0.413573907831934	0.473390510961803	0.500527903413134	0.585161856001348	0.669795808589561	0.490248892599637	0.573120975365214	0.655974910090555	0.221989449714179	1.30641851826483	-0.0826789608606214	-0.127633352976213	0.392270880493921	0.496661405406805	0.326653195695512	0.93062695864662	1.07538582008625	0.839638563068963	0.872586330404152	1.013040653231	0.784320630121032	0.00824858381140347	0.0116329340888788	0.0113088076027097
261	0.423750140311331	0.26	0.228228754336762	0.168540708639111	0.287916800034412	0.404870630687083	0.475684651473043	0.385641195669519	0.565728107276567	0.99	0.59	1.64	0.268712357362499	0.331454070503452	0.394195783644405	0.372732996718236	0.459762514034833	0.54679203135143	0.366163805248652	0.451710361616679	0.537224531631179	0.228228754336762	1.3494393551982	-0.016520435360509	-0.0158447905880959	0.392270880493921	0.496661405406805	0.326653195695512	0.93062695864662	1.07538582008625	0.839638563068963	0.872586330404152	1.013040653231	0.784320630121032	0.00824858381140347	0.0116329340888788	0.0113088076027097
261	0.423750140311331	0.26	0.234715102238203	0.173588272094582	0.295841932381824	0.446220303540478	0.476708318846746	0.393793521608627	0.559623116084864	1.08	0.54	1.64	0.258481120179658	0.312905351391054	0.367329582602451	0.350576644731828	0.424391956105205	0.498207267478582	0.34103233305823	0.412858624842821	0.484673070459104	0.234715102238203	1.35085241112932	0.0051205104192574	-0.0101597270090676	0.392270880493921	0.496661405406805	0.326653195695512	0.93062695864662	1.07538582008625	0.839638563068963	0.872586330404152	1.013040653231	0.784320630121032	0.00824858381140347	0.0116329340888788	0.0113088076027097
261	0.423750140311331	0.26	0.242926882493164	0.178591758332063	0.307262006654265	0.382000439693338	0.458595117190749	0.367524760085591	0.549665474295907	1.22	0.75	1.9	0.219440248403007	0.273816181552796	0.328192114702586	0.288041178570141	0.359415996928676	0.430790815287212	0.286062799665997	0.356930018785215	0.427793365790177	0.242926882493164	1.51012241447793	-0.025481630065982	0.0443616402232847	0.392270880493921	0.496661405406805	0.326653195695512	0.93062695864662	1.07538582008625	0.839638563068963	0.872586330404152	1.013040653231	0.784320630121032	0.00824858381140347	0.0116329340888788	0.0113088076027097
261	0.423750140311331	0.26	0.243883027551576	0.179721787037344	0.308044268065809	0.360484162097019	0.411087586984698	0.325600133068133	0.496575040901264	0.8	0.5	1.37	0.263780570899932	0.333037082518663	0.402293594137394	0.389966056160304	0.492353008342701	0.594739960525098	0.38411946010464	0.484983924555738	0.585775489462997	0.243883027551576	1.17142282201582	-0.0482290131631644	-0.149757714245286	0.392270880493921	0.496661405406805	0.326653195695512	0.93062695864662	1.07538582008625	0.839638563068963	0.872586330404152	1.013040653231	0.784320630121032	0.00824858381140347	0.0116329340888788	0.0113088076027097
261	0.423750140311331	0.26	0.245207043956035	0.180235469751442	0.310178618160627	0.426494566594745	0.454991080559698	0.372615144701749	0.537367016417648	1.13	0.59	1.79	0.235733961972264	0.287848874656532	0.3399637873408	0.31555221988525	0.385312963093654	0.455073706302058	0.30715884117844	0.375029976187427	0.442997143406943	0.245207043956035	1.39481476073557	-0.0531193775858541	-0.0397333107273956	0.392270880493921	0.496661405406805	0.326653195695512	0.93062695864662	1.07538582008625	0.839638563068963	0.872586330404152	1.013040653231	0.784320630121032	0.00824858381140347	0.0116329340888788	0.0113088076027097
261	0.423750140311331	0.26	0.251523632861103	0.184969922839815	0.318077342882392	0.481690751945503	0.509236715699765	0.426763012624589	0.591710418774941	1	0.57	1.64	0.296038139446519	0.353248724453607	0.410459309460695	0.409925258881661	0.489144996965573	0.568364735049484	0.401299637681635	0.478836535309188	0.556402588587147	0.251523632861103	1.31427608878563	-0.0433021150591586	-0.0651243353873732	0.392270880493921	0.496661405406805	0.326653195695512	0.93062695864662	1.07538582008625	0.839638563068963	0.872586330404152	1.013040653231	0.784320630121032	0.00824858381140347	0.0116329340888788	0.0113088076027097
261	0.423750140311331	0.26	0.260297236531357	0.191636373472175	0.328958099590539	0.378055668949593	0.433739659989848	0.346881129863224	0.520598190116471	0.93	0.58	1.79	0.253933254445278	0.317517771827597	0.381102289209917	0.359243356858241	0.449197370634558	0.539151384410875	0.349205160603687	0.436656369114644	0.52403924459011	0.260297236531357	1.31016907810132	0.0145583460981755	0.00428104657250792	0.392270880493921	0.496661405406805	0.326653195695512	0.93062695864662	1.07538582008625	0.839638563068963	0.872586330404152	1.013040653231	0.784320630121032	0.00824858381140347	0.0116329340888788	0.0113088076027097
261	0.423750140311331	0.26	0.261622723917341	0.193125923296378	0.330119524538303	0.405803191612753	0.458326772338149	0.371736697254056	0.544916847422243	0.9	0.51	1.49	0.27828292560437	0.343104450088501	0.407925974572632	0.397365581182774	0.489925491906185	0.582485402629595	0.388799646019697	0.479372451786701	0.569940737941352	0.261622723917341	1.18646356205052	-0.0361931598013467	-0.101590507474583	0.392270880493921	0.496661405406805	0.326653195695512	0.93062695864662	1.07538582008625	0.839638563068963	0.872586330404152	1.013040653231	0.784320630121032	0.00824858381140347	0.0116329340888788	0.0113088076027097
261	0.423750140311331	0.26	0.264483293356739	0.195226319302661	0.333740267410817	0.461019386984353	0.549615535007193	0.456831888085175	0.642399181929211	0.9	0.54	1.44	0.340062233952944	0.409129685393024	0.478197136833103	0.484434725042589	0.58282457403828	0.68121442303397	0.478913708317706	0.57617549758443	0.67343290954299	0.264483293356739	1.21426485259004	-0.0741712650495827	-0.120184034370344	0.392270880493921	0.496661405406805	0.326653195695512	0.93062695864662	1.07538582008625	0.839638563068963	0.872586330404152	1.013040653231	0.784320630121032	0.00824858381140347	0.0116329340888788	0.0113088076027097
261	0.423750140311331	0.26	0.271220507999095	0.200136925743289	0.3423040902549	0.371865827658014	0.421588504769034	0.336041009743683	0.507135999794386	0.93	0.53	1.56	0.245298243424078	0.307744937876802	0.370191632329527	0.346622685164747	0.434864005643528	0.523105326122308	0.338528689601008	0.424733654187154	0.5108855752193	0.271220507999095	1.22090501657941	-0.00498242366065892	-0.0547360336474292	0.392270880493921	0.496661405406805	0.326653195695512	0.93062695864662	1.07538582008625	0.839638563068963	0.872586330404152	1.013040653231	0.784320630121032	0.00824858381140347	0.0116329340888788	0.0113088076027097
261	0.423750140311331	0.26	0.276744274623017	0.204557124609656	0.348931424636378	0.351626273319498	0.428560073558287	0.337700809546863	0.519419337569712	1.02	0.6	1.66	0.231508583872295	0.293796558755118	0.35608453363794	0.319120822079904	0.404981093080756	0.490841364081609	0.314046914802904	0.398574210658295	0.483085328685613	0.276744274623017	1.27836242393346	-0.0584230876541025	-0.0641049187235008	0.392270880493921	0.496661405406805	0.326653195695512	0.93062695864662	1.07538582008625	0.839638563068963	0.872586330404152	1.013040653231	0.784320630121032	0.00824858381140347	0.0116329340888788	0.0113088076027097
261	0.423750140311331	0.26	0.288036008712	0.212745850249139	0.363326167174861	0.421082190210311	0.537580108620658	0.43916683671992	0.635993380521397	0.89	0.47	1.52	0.330710456012161	0.404819644836678	0.478928833661194	0.473407216666261	0.579493444582557	0.685579672498854	0.457795770822832	0.560428277839231	0.662902995702899	0.288036008712	1.17893775713414	-0.0400147447954672	-0.110702679540847	0.392270880493921	0.496661405406805	0.326653195695512	0.93062695864662	1.07538582008625	0.839638563068963	0.872586330404152	1.013040653231	0.784320630121032	0.00824858381140347	0.0116329340888788	0.0113088076027097
261	0.423750140311331	0.27	0.0803699689793066	0.0597113146735797	0.101028623285033	0.502070642095569	0.452811753153482	0.382406574438314	0.523216931868651	1.11	0.65	1.97	0.246440906767793	0.291813338215133	0.337185769662473	0.332043586466578	0.393176395390542	0.454309204314505	0.323185036094217	0.382762395968893	0.442195881421895	0.0803699689793066	1.86356911293566	0.00890947848186737	0.0628195907252934	0.392270880493921	0.496661405406805	0.326653195695512	0.93062695864662	1.07538582008625	0.839638563068963	0.872586330404152	1.013040653231	0.784320630121032	0.00824858381140347	0.0116329340888788	0.0113088076027097
261	0.423750140311331	0.27	0.127132143353019	0.0945570192031293	0.159707267502908	0.52768183481367	0.469027667976422	0.399746503864992	0.538308832087852	0.96	0.49	1.84	0.285937416651919	0.335494015389178	0.385050614126438	0.400744915058148	0.470199116554658	0.539653318051168	0.379288145970487	0.445060666337841	0.510704004490617	0.127132143353019	1.58715946427973	-0.0616874359440756	-0.068303980994621	0.392270880493921	0.496661405406805	0.326653195695512	0.93062695864662	1.07538582008625	0.839638563068963	0.872586330404152	1.013040653231	0.784320630121032	0.00824858381140347	0.0116329340888788	0.0113088076027097
261	0.423750140311331	0.27	0.13308617489343	0.099069375994149	0.167102973792712	0.537917663875082	0.553318552859599	0.473249908649637	0.633387197069561	1.11	0.65	1.78	0.303500028684515	0.354848872858184	0.406197717031854	0.408213472602849	0.477278671987279	0.546343871371709	0.402285969326549	0.470299242081639	0.538367345948347	0.13308617489343	1.69200676189895	-0.00720146385460373	0.0479278565798093	0.392270880493921	0.496661405406805	0.326653195695512	0.93062695864662	1.07538582008625	0.839638563068963	0.872586330404152	1.013040653231	0.784320630121032	0.00824858381140347	0.0116329340888788	0.0113088076027097
261	0.423750140311331	0.27	0.144279416691176	0.106869833690774	0.181688999691579	0.544002348244058	0.553429633360843	0.474320106489203	0.632539160232483	1.06	0.62	1.9	0.314105483927479	0.366493598791962	0.418881713656446	0.427400465654562	0.498684495490267	0.569968525325972	0.41523358629187	0.484535875843517	0.553773415895193	0.144279416691176	1.75959867998715	-0.0131993677280906	0.0561230504226086	0.392270880493921	0.496661405406805	0.326653195695512	0.93062695864662	1.07538582008625	0.839638563068963	0.872586330404152	1.013040653231	0.784320630121032	0.00824858381140347	0.0116329340888788	0.0113088076027097
261	0.423750140311331	0.27	0.147019826084346	0.108876802741206	0.185162849427486	0.448481627981403	0.49804641674202	0.411815511558825	0.584277321925215	1.01	0.71	1.56	0.28321856608028	0.342522289792252	0.401826013504225	0.390875885675256	0.472722199109339	0.554568512543421	0.393258488731956	0.475538878587983	0.557918340731749	0.147019826084346	1.59799977268229	0.025561333472177	0.0579790938268985	0.392270880493921	0.496661405406805	0.326653195695512	0.93062695864662	1.07538582008625	0.839638563068963	0.872586330404152	1.013040653231	0.784320630121032	0.00824858381140347	0.0116329340888788	0.0113088076027097
261	0.423750140311331	0.27	0.147692715360746	0.109988878334085	0.185396552387408	0.474374388003156	0.46873848823929	0.391702489128253	0.545774487350328	0.9	0.55	1.67	0.293266368696774	0.350942968527685	0.408619568358596	0.418782957367898	0.501144863219735	0.583506769071571	0.407137063446202	0.487221347860358	0.567302910846965	0.147692715360746	1.56488374445006	0.036074483476319	0.0215178507412393	0.392270880493921	0.496661405406805	0.326653195695512	0.93062695864662	1.07538582008625	0.839638563068963	0.872586330404152	1.013040653231	0.784320630121032	0.00824858381140347	0.0116329340888788	0.0113088076027097
261	0.423750140311331	0.27	0.148050073210247	0.110326025668747	0.185774120751747	0.637022325644706	0.581187759675334	0.512691863709001	0.649683655641667	1.06	0.58	1.77	0.340031078716011	0.385459405244461	0.430887731772911	0.462935094590036	0.524783460680358	0.58663182677068	0.450493230273332	0.510689182082229	0.570901494881331	0.148050073210247	1.5288983000084	0.0251781918518451	0.0424105179858017	0.392270880493921	0.496661405406805	0.326653195695512	0.93062695864662	1.07538582008625	0.839638563068963	0.872586330404152	1.013040653231	0.784320630121032	0.00824858381140347	0.0116329340888788	0.0113088076027097
261	0.423750140311331	0.27	0.149733975844636	0.11127360302773	0.188194348661542	0.507280170290682	0.486865456199274	0.411950160016542	0.561780752382005	0.97	0.55	1.72	0.292186029267855	0.345321590429377	0.398457151590898	0.40812665367206	0.482346625181919	0.556566596691777	0.395801198602589	0.467681172339734	0.539609810692644	0.149733975844636	1.47858823811569	-0.0416307396580281	-0.0560575910703645	0.392270880493921	0.496661405406805	0.326653195695512	0.93062695864662	1.07538582008625	0.839638563068963	0.872586330404152	1.013040653231	0.784320630121032	0.00824858381140347	0.0116329340888788	0.0113088076027097
261	0.423750140311331	0.27	0.152818610407522	0.113376047042755	0.192261173772288	0.504789383774353	0.505022923725079	0.426925551679754	0.583120295770405	1.07	0.6	1.71	0.281992053551396	0.333576781224356	0.385161508897317	0.383341392042533	0.453465925926548	0.523590459810562	0.376169269407885	0.444964228788404	0.513826008254437	0.152818610407522	1.60181555640635	0.0262359548102453	0.073309983657742	0.392270880493921	0.496661405406805	0.326653195695512	0.93062695864662	1.07538582008625	0.839638563068963	0.872586330404152	1.013040653231	0.784320630121032	0.00824858381140347	0.0116329340888788	0.0113088076027097
261	0.423750140311331	0.27	0.162419175757746	0.121182213687194	0.203656137828299	0.492947267455608	0.485395546328527	0.408534271978858	0.562256820678196	0.93	0.55	1.92	0.29873157363682	0.354934666040769	0.411137758444719	0.42242625783839	0.501901158044316	0.581376058250242	0.403637575091876	0.479549719213334	0.555537011475735	0.162419175757746	1.52614192837668	-0.0116707445775111	-0.015830286070456	0.392270880493921	0.496661405406805	0.326653195695512	0.93062695864662	1.07538582008625	0.839638563068963	0.872586330404152	1.013040653231	0.784320630121032	0.00824858381140347	0.0116329340888788	0.0113088076027097
261	0.423750140311331	0.27	0.185730923583317	0.137813527371297	0.233648319795336	0.3795554494704	0.408853437324445	0.327239000814497	0.490467873834392	1.02	0.61	1.88	0.222982976191022	0.278595632102588	0.334208288014153	0.306662040044767	0.383144517790237	0.459626995535707	0.297887888504552	0.372195515676206	0.446429714267686	0.185730923583317	1.56095801303441	-0.0137385677798282	0.0185826738314185	0.392270880493921	0.496661405406805	0.326653195695512	0.93062695864662	1.07538582008625	0.839638563068963	0.872586330404152	1.013040653231	0.784320630121032	0.00824858381140347	0.0116329340888788	0.0113088076027097
261	0.423750140311331	0.27	0.186360668976378	0.138627628998738	0.234093708954019	0.476623870263741	0.504126149290793	0.421647080714469	0.586605217867118	0.96	0.53	1.69	0.300093466089306	0.358795235177678	0.417497004266049	0.419744089790337	0.501850911228923	0.58395773266751	0.406280941090474	0.485696380229849	0.565129852583891	0.186360668976378	1.38539942988386	0.00282861009304333	-0.0101350781927224	0.392270880493921	0.496661405406805	0.326653195695512	0.93062695864662	1.07538582008625	0.839638563068963	0.872586330404152	1.013040653231	0.784320630121032	0.00824858381140347	0.0116329340888788	0.0113088076027097
261	0.423750140311331	0.27	0.186531717695549	0.139214091294761	0.233849344096338	0.411933204127497	0.43812435059664	0.356394109062312	0.519854592130967	1.02	0.61	1.61	0.243581433421548	0.299440856685304	0.35530027994906	0.335373548003776	0.412283239790462	0.489192931577149	0.33167266783282	0.407752850360543	0.483807206420232	0.186531717695549	1.44738478607577	0.0263588258452649	0.0442110410770639	0.392270880493921	0.496661405406805	0.326653195695512	0.93062695864662	1.07538582008625	0.839638563068963	0.872586330404152	1.013040653231	0.784320630121032	0.00824858381140347	0.0116329340888788	0.0113088076027097
261	0.423750140311331	0.27	0.187198026266283	0.139605071470007	0.234790981062559	0.459519901935259	0.508771866035678	0.422623659637464	0.594920072433893	1	0.64	1.75	0.291992675379362	0.351512876607392	0.411033077835422	0.403698069609868	0.485988456885263	0.568278844160659	0.397753757973481	0.478872377211496	0.559921520271018	0.187198026266283	1.54432924222571	-0.0311853534833872	0.00208114295628368	0.392270880493921	0.496661405406805	0.326653195695512	0.93062695864662	1.07538582008625	0.839638563068963	0.872586330404152	1.013040653231	0.784320630121032	0.00824858381140347	0.0116329340888788	0.0113088076027097
261	0.423750140311331	0.27	0.188336393423676	0.140251312372452	0.2364214744749	0.504035851472614	0.499922798191292	0.42249750976471	0.577348086617874	0.93	0.54	1.75	0.307994969923061	0.364436957932671	0.42087894594228	0.434978736193884	0.514691286755418	0.594403837316952	0.419850883936027	0.496830407867897	0.573707038599096	0.188336393423676	1.37828767649621	0.0364565694628896	0.0168072130692863	0.392270880493921	0.496661405406805	0.326653195695512	0.93062695864662	1.07538582008625	0.839638563068963	0.872586330404152	1.013040653231	0.784320630121032	0.00824858381140347	0.0116329340888788	0.0113088076027097
261	0.423750140311331	0.27	0.195979166072	0.145814920972307	0.246143411171694	0.447629907837597	0.438428863189846	0.362389209712907	0.514468516666784	0.9	0.56	1.54	0.269733394245113	0.326331199256486	0.382929004267859	0.384232241894089	0.464855190219288	0.545478138544488	0.378631386209909	0.458044488789973	0.537460325559807	0.195979166072	1.35218759336148	-0.0335892917603304	-0.0547650800190146	0.392270880493921	0.496661405406805	0.326653195695512	0.93062695864662	1.07538582008625	0.839638563068963	0.872586330404152	1.013040653231	0.784320630121032	0.00824858381140347	0.0116329340888788	0.0113088076027097
261	0.423750140311331	0.27	0.19719442924215	0.146925941295497	0.247462917188803	0.490783302725107	0.480620411981448	0.404185089648347	0.557055734314549	0.96	0.51	1.97	0.289378492075818	0.344102772818895	0.398827053561972	0.405716986211666	0.482442005049158	0.55916702388665	0.382462580967701	0.454793446846361	0.527060656836167	0.19719442924215	1.48235184385135	-0.0298156145970637	-0.0365759231311783	0.392270880493921	0.496661405406805	0.326653195695512	0.93062695864662	1.07538582008625	0.839638563068963	0.872586330404152	1.013040653231	0.784320630121032	0.00824858381140347	0.0116329340888788	0.0113088076027097
261	0.423750140311331	0.27	0.19735192080852	0.146938615448851	0.247765226168189	0.451627813258789	0.475173411694109	0.39342393843466	0.556922884953558	1.21	0.63	2.02	0.237228723793387	0.286522427906264	0.33581613201914	0.312403733529776	0.377318036309514	0.442232339089252	0.301804766165691	0.364498101120722	0.427184739853117	0.19735192080852	1.57608068785572	-0.0422128122809119	0.0169736294685398	0.392270880493921	0.496661405406805	0.326653195695512	0.93062695864662	1.07538582008625	0.839638563068963	0.872586330404152	1.013040653231	0.784320630121032	0.00824858381140347	0.0116329340888788	0.0113088076027097
261	0.423750140311331	0.27	0.202393422626184	0.150925324599322	0.253861520653046	0.462009812309784	0.562240051115614	0.467514134040141	0.656965968191087	1	0.62	1.68	0.325038130217859	0.390896106966729	0.456754083715599	0.45047445830067	0.541747861765183	0.633021265229695	0.444417881763479	0.534495427083408	0.624549957001267	0.202393422626184	1.49768053209965	0.00265357424331448	0.0395904061395906	0.392270880493921	0.496661405406805	0.326653195695512	0.93062695864662	1.07538582008625	0.839638563068963	0.872586330404152	1.013040653231	0.784320630121032	0.00824858381140347	0.0116329340888788	0.0113088076027097
261	0.423750140311331	0.27	0.20576520452651	0.152401396525948	0.259129012527071	0.49306876359328	0.520886052590178	0.438424981521675	0.603347123658681	0.93	0.53	1.59	0.319203563984462	0.379240899639206	0.439278235293951	0.450576863981858	0.535323519324522	0.620070174667185	0.439073041926506	0.52164467185392	0.604241919306593	0.20576520452651	1.31234993946272	-0.0330305351515084	-0.0798606672246116	0.392270880493921	0.496661405406805	0.326653195695512	0.93062695864662	1.07538582008625	0.839638563068963	0.872586330404152	1.013040653231	0.784320630121032	0.00824858381140347	0.0116329340888788	0.0113088076027097
261	0.423750140311331	0.27	0.206854885624388	0.153322774405411	0.260386996843365	0.449837619438239	0.503876981178329	0.416875321101641	0.590878641255017	1.08	0.66	1.65	0.273755524686643	0.330888158587741	0.388020792488839	0.371354369980808	0.448855831520157	0.526357293059507	0.369293584546321	0.446376574042223	0.523474286592739	0.206854885624388	1.47016482451503	0.0172900195587821	0.0432786990397531	0.392270880493921	0.496661405406805	0.326653195695512	0.93062695864662	1.07538582008625	0.839638563068963	0.872586330404152	1.013040653231	0.784320630121032	0.00824858381140347	0.0116329340888788	0.0113088076027097
261	0.423750140311331	0.27	0.207472101330051	0.154830113754922	0.26011408890518	0.463151028828691	0.453873127818348	0.377580130371764	0.530166125264932	1.06	0.6	1.65	0.251234062135028	0.301997855351823	0.352761648568617	0.342451276200291	0.411646215867811	0.48084115553533	0.337365236818417	0.40555403429762	0.473650629830826	0.207472101330051	1.4006356289568	-0.0247804441865717	-0.0211881194944138	0.392270880493921	0.496661405406805	0.326653195695512	0.93062695864662	1.07538582008625	0.839638563068963	0.872586330404152	1.013040653231	0.784320630121032	0.00824858381140347	0.0116329340888788	0.0113088076027097
261	0.423750140311331	0.27	0.208093614583143	0.155268537157243	0.260918692009043	0.517738184484631	0.534301064623804	0.453789578858516	0.614812550389092	0.95	0.6	1.67	0.327491014587228	0.385594570480961	0.443698126374694	0.460624626950214	0.542348789036813	0.624072951123412	0.453186880122198	0.533567143775662	0.613914173370995	0.208093614583143	1.40902354422494	-0.0234103709367245	-0.037463980733739	0.392270880493921	0.496661405406805	0.326653195695512	0.93062695864662	1.07538582008625	0.839638563068963	0.872586330404152	1.013040653231	0.784320630121032	0.00824858381140347	0.0116329340888788	0.0113088076027097
261	0.423750140311331	0.27	0.212895639255431	0.158107506024194	0.267683772486667	0.501760226205612	0.555399863149624	0.468990200310324	0.641809525988924	1.07	0.68	1.8	0.309639086357604	0.366688911783222	0.42373873720884	0.420856499651018	0.498397710990849	0.57593892233068	0.415960039897937	0.492583589200422	0.569161281772267	0.212895639255431	1.49506760574199	-0.031153484802331	-0.00395655039492532	0.392270880493921	0.496661405406805	0.326653195695512	0.93062695864662	1.07538582008625	0.839638563068963	0.872586330404152	1.013040653231	0.784320630121032	0.00824858381140347	0.0116329340888788	0.0113088076027097
261	0.423750140311331	0.27	0.217753332564688	0.161498747676773	0.274007917452603	0.453798619410207	0.506444700394311	0.419696134465002	0.593193266323619	1.03	0.64	1.7	0.285325711113248	0.344300750979617	0.403275790845986	0.392058010224566	0.473093948740972	0.554129887257378	0.387528428980399	0.467603786390707	0.547742268672795	0.217753332564688	1.41336797234332	-0.0325036545067872	-0.0107495135395794	0.392270880493921	0.496661405406805	0.326653195695512	0.93062695864662	1.07538582008625	0.839638563068963	0.872586330404152	1.013040653231	0.784320630121032	0.00824858381140347	0.0116329340888788	0.0113088076027097
261	0.423750140311331	0.27	0.219152064912129	0.163077988093889	0.275226141730368	0.484507175312333	0.489323587525064	0.410520575334399	0.568126599715729	1.1	0.59	1.68	0.265030759047699	0.315905729490105	0.366780699932511	0.357317937623165	0.425908238539325	0.494498539455485	0.35077521217231	0.418060774151039	0.485454924327442	0.219152064912129	1.37987716794815	-0.045199663928746	-0.0512740700254455	0.392270880493921	0.496661405406805	0.326653195695512	0.93062695864662	1.07538582008625	0.839638563068963	0.872586330404152	1.013040653231	0.784320630121032	0.00824858381140347	0.0116329340888788	0.0113088076027097
261	0.423750140311331	0.27	0.221732330690142	0.165392486277945	0.27807217510234	0.452388408756294	0.502652005436893	0.416307747211293	0.588996263662492	0.93	0.57	1.66	0.304868424254532	0.368099623109221	0.43133082196391	0.431366964686953	0.520834578101362	0.610302191515771	0.421891066865876	0.509389209922515	0.596900602762942	0.221732330690142	1.4051749722615	-0.00651756449110871	-0.0144298606039382	0.392270880493921	0.496661405406805	0.326653195695512	0.93062695864662	1.07538582008625	0.839638563068963	0.872586330404152	1.013040653231	0.784320630121032	0.00824858381140347	0.0116329340888788	0.0113088076027097
261	0.423750140311331	0.27	0.22258071531028	0.165308042023154	0.279853388597405	0.35375229335894	0.403644208339536	0.318464909192577	0.488823507486496	0.91	0.57	1.78	0.235770113047295	0.298831167529201	0.361892222011106	0.335101251929479	0.424730247020306	0.514359242111132	0.324977176023885	0.411894939546033	0.498856623979369	0.22258071531028	1.41086870903335	0.0573747776683734	0.0529574379161237	0.392270880493921	0.496661405406805	0.326653195695512	0.93062695864662	1.07538582008625	0.839638563068963	0.872586330404152	1.013040653231	0.784320630121032	0.00824858381140347	0.0116329340888788	0.0113088076027097
261	0.423750140311331	0.27	0.228790541127408	0.170219580010478	0.287361502244339	0.459554099072726	0.48694479102818	0.404498147949342	0.569391434107019	0.9	0.54	1.6	0.302188523193438	0.363781955550441	0.425375387907444	0.431129655153667	0.519004452552267	0.606879249950867	0.420675183566563	0.506454850420953	0.592193429172055	0.228790541127408	1.31041901104462	-0.00596920647496609	-0.0474931641613707	0.392270880493921	0.496661405406805	0.326653195695512	0.93062695864662	1.07538582008625	0.839638563068963	0.872586330404152	1.013040653231	0.784320630121032	0.00824858381140347	0.0116329340888788	0.0113088076027097
261	0.423750140311331	0.27	0.230485222999017	0.171791216493995	0.289179229504039	0.446300716863719	0.451414337503982	0.372911745117219	0.529916929890744	1.05	0.59	1.78	0.249263288736417	0.301736332583582	0.354209376430747	0.340339793118195	0.41198558170486	0.483631370291525	0.331677179663986	0.401477871481245	0.471287044590224	0.230485222999017	1.32962157889755	-0.0217955473749259	-0.0326186582897818	0.392270880493921	0.496661405406805	0.326653195695512	0.93062695864662	1.07538582008625	0.839638563068963	0.872586330404152	1.013040653231	0.784320630121032	0.00824858381140347	0.0116329340888788	0.0113088076027097
261	0.423750140311331	0.27	0.230905635919896	0.171802267323988	0.290009004515804	0.463442590466358	0.511869998298587	0.425878549958417	0.597861446638757	0.99	0.56	1.77	0.297231882769174	0.357247584651066	0.417263286532958	0.412553156410349	0.495854002251255	0.57915484809216	0.399802595881762	0.480549701126724	0.561203733628645	0.230905635919896	1.42624485511199	-0.00598716906269482	-0.00484817285094499	0.392270880493921	0.496661405406805	0.326653195695512	0.93062695864662	1.07538582008625	0.839638563068963	0.872586330404152	1.013040653231	0.784320630121032	0.00824858381140347	0.0116329340888788	0.0113088076027097
261	0.423750140311331	0.27	0.235371546121984	0.175590988926336	0.295152103317632	0.432088002471628	0.456377442066389	0.374688353721286	0.538066530411493	0.98	0.56	1.88	0.262935810275372	0.320260748244096	0.377585686212821	0.365729069168639	0.445464865450989	0.525200661733339	0.351750877176611	0.428472248049476	0.505185095797697	0.235371546121984	1.37549281043093	0.0254468164643896	0.0128810558335275	0.392270880493921	0.496661405406805	0.326653195695512	0.93062695864662	1.07538582008625	0.839638563068963	0.872586330404152	1.013040653231	0.784320630121032	0.00824858381140347	0.0116329340888788	0.0113088076027097
261	0.423750140311331	0.27	0.238517995221116	0.17690707023704	0.300128920205192	0.386171829517978	0.439378114089767	0.352889886935603	0.525866341243931	0.9	0.6	1.53	0.262981949560657	0.327435036580398	0.39188812360014	0.374805128859373	0.46666446607311	0.558523803286848	0.371928162101905	0.463053535418891	0.554185670838065	0.238517995221116	1.26581039423779	0.0118137149757137	-0.0187157487578607	0.392270880493921	0.496661405406805	0.326653195695512	0.93062695864662	1.07538582008625	0.839638563068963	0.872586330404152	1.013040653231	0.784320630121032	0.00824858381140347	0.0116329340888788	0.0113088076027097
261	0.423750140311331	0.27	0.239877581979568	0.178629480339537	0.301125683619599	0.3927639525427	0.431206680705649	0.34749541590699	0.514917945504308	1.02	0.6	1.71	0.237239493191435	0.294390227060578	0.351540960929722	0.326505696215139	0.405160560547081	0.483815424879022	0.320433031784454	0.3975798878498	0.474802499647876	0.239877581979568	1.36422624585405	0.0493504736750118	0.06149648279909	0.392270880493921	0.496661405406805	0.326653195695512	0.93062695864662	1.07538582008625	0.839638563068963	0.872586330404152	1.013040653231	0.784320630121032	0.00824858381140347	0.0116329340888788	0.0113088076027097
261	0.423750140311331	0.27	0.255868272577866	0.190247126437671	0.321489418718061	0.439132694945799	0.483513976664162	0.398198726293588	0.568829227034736	0.99	0.61	1.73	0.277399811462389	0.336833538405591	0.396267265348792	0.384749728397803	0.467183491342759	0.549617254287714	0.377485290748628	0.458323411728925	0.539202057113658	0.255868272577866	1.34705814567718	-0.0121547273948336	-0.0175312268334	0.392270880493921	0.496661405406805	0.326653195695512	0.93062695864662	1.07538582008625	0.839638563068963	0.872586330404152	1.013040653231	0.784320630121032	0.00824858381140347	0.0116329340888788	0.0113088076027097
261	0.423750140311331	0.27	0.25878500974752	0.1919385143121	0.325631505182939	0.435405987506238	0.500680196838332	0.411664455836158	0.589695937840506	1.08	0.62	1.69	0.268937873470535	0.327091313125419	0.385244752780303	0.364134281522403	0.442872395621114	0.521610509719824	0.358985863027854	0.436606157238439	0.514169421567749	0.25878500974752	1.39009013853746	-0.029471323584544	-0.0174075178948553	0.392270880493921	0.496661405406805	0.326653195695512	0.93062695864662	1.07538582008625	0.839638563068963	0.872586330404152	1.013040653231	0.784320630121032	0.00824858381140347	0.0116329340888788	0.0113088076027097
261	0.423750140311331	0.27	0.280175520985093	0.207712387831229	0.352638654138957	0.471654972660832	0.502172757658282	0.419190506188979	0.585155009127585	0.89	0.52	1.49	0.316300404494526	0.378914703525845	0.441529002557165	0.453163969691393	0.542871551171795	0.632579132652197	0.444478524728447	0.532310574013509	0.620271505869126	0.280175520985093	1.20824087353824	-0.0179830992268728	-0.096046905584526	0.392270880493921	0.496661405406805	0.326653195695512	0.93062695864662	1.07538582008625	0.839638563068963	0.872586330404152	1.013040653231	0.784320630121032	0.00824858381140347	0.0116329340888788	0.0113088076027097
261	0.423750140311331	0.28	0.0977805625590432	0.07357350769614	0.121987617421946	0.57944284036907	0.509547556339025	0.44177132763029	0.57732378504776	1.09	0.61	1.76	0.288057275337162	0.332250808401412	0.376444341465661	0.389752868488095	0.449548463861459	0.509344059234823	0.381583486986347	0.440170020133775	0.49869687028571	0.0977805625590432	1.67074420563879	0.0298548461334137	0.0537579521400472	0.392270880493921	0.496661405406805	0.326653195695512	0.93062695864662	1.07538582008625	0.839638563068963	0.872586330404152	1.013040653231	0.784320630121032	0.00824858381140347	0.0116329340888788	0.0113088076027097
261	0.423750140311331	0.28	0.121255347480194	0.0909714027341338	0.151539292226253	0.459104643186214	0.42713249118792	0.354747445248526	0.499517537127314	0.84	0.46	1.46	0.278685240945484	0.335550045015709	0.392414849085933	0.406317764545725	0.489225564014244	0.572133363482763	0.393151626846858	0.473428006971701	0.553627287125419	0.121255347480194	1.41292747155242	0.0107692037169766	-0.0583689264570357	0.392270880493921	0.496661405406805	0.326653195695512	0.93062695864662	1.07538582008625	0.839638563068963	0.872586330404152	1.013040653231	0.784320630121032	0.00824858381140347	0.0116329340888788	0.0113088076027097
261	0.423750140311331	0.28	0.141331261675344	0.105655912011972	0.177006611338715	0.453762918335735	0.41143297456411	0.340953826539151	0.481912122589068	1.1	0.6	2.12	0.220606399341418	0.266208325069187	0.311810250796955	0.297660005571567	0.3591898138941	0.420719622216634	0.28388449524756	0.342594017801294	0.401201896243856	0.141331261675344	1.68481645568216	-0.00336103969472419	0.0573496071862415	0.392270880493921	0.496661405406805	0.326653195695512	0.93062695864662	1.07538582008625	0.839638563068963	0.872586330404152	1.013040653231	0.784320630121032	0.00824858381140347	0.0116329340888788	0.0113088076027097
261	0.423750140311331	0.28	0.14433896570827	0.108115446221273	0.180562485195266	0.44853056489387	0.412448856033326	0.34104522999594	0.483852482070712	0.84	0.51	1.6	0.267526432798808	0.323537646803794	0.379548860808779	0.389793699605134	0.471403647818353	0.553013596031573	0.377702427168686	0.456717449034971	0.53581651933686	0.14433896570827	1.4679174843454	0.0447169381539679	0.00170660492908701	0.392270880493921	0.496661405406805	0.326653195695512	0.93062695864662	1.07538582008625	0.839638563068963	0.872586330404152	1.013040653231	0.784320630121032	0.00824858381140347	0.0116329340888788	0.0113088076027097
261	0.423750140311331	0.28	0.157420269517582	0.118283370156751	0.196557168878413	0.531178123619091	0.458541432602619	0.391282822380024	0.525800042825214	1.05	0.57	1.91	0.262261749890453	0.307342596284077	0.352423442677701	0.358453177726112	0.420068615932892	0.481684054139673	0.344264957022901	0.40346583511448	0.46260846866316	0.157420269517582	1.64333160880437	0.00481207714944185	0.022624665311697	0.392270880493921	0.496661405406805	0.326653195695512	0.93062695864662	1.07538582008625	0.839638563068963	0.872586330404152	1.013040653231	0.784320630121032	0.00824858381140347	0.0116329340888788	0.0113088076027097
261	0.423750140311331	0.28	0.159586352470967	0.11970130361233	0.199471401329605	0.437456054266692	0.447789647185908	0.368508391162152	0.527070903209664	1.2	0.62	2.03	0.223588011166083	0.271690954768527	0.319793898370972	0.295048936077407	0.358526053021527	0.422003169965648	0.28478590085132	0.346098741506194	0.407318336502215	0.159586352470967	1.68645385111714	-0.0211340693169553	0.0463807636916844	0.392270880493921	0.496661405406805	0.326653195695512	0.93062695864662	1.07538582008625	0.839638563068963	0.872586330404152	1.013040653231	0.784320630121032	0.00824858381140347	0.0116329340888788	0.0113088076027097
261	0.423750140311331	0.28	0.167929139033858	0.126350444467511	0.209507833600205	0.499107139088687	0.461598765855012	0.389400688815442	0.533796842894582	1.03	0.62	1.74	0.264053003678796	0.313010593250927	0.361968182823058	0.362477293352963	0.429683552361393	0.496889811369824	0.356380901842617	0.422437385519783	0.488527728740131	0.167929139033858	1.50476436986958	0.0255030292202883	0.0411139608179854	0.392270880493921	0.496661405406805	0.326653195695512	0.93062695864662	1.07538582008625	0.839638563068963	0.872586330404152	1.013040653231	0.784320630121032	0.00824858381140347	0.0116329340888788	0.0113088076027097
261	0.423750140311331	0.28	0.169358914130481	0.127182578233231	0.211535250027731	0.502866205904559	0.489915423606847	0.413862311236958	0.565968535976737	1.17	0.56	1.9	0.25606709826943	0.303123085901428	0.350179073533426	0.340146914142121	0.402653769154368	0.465160624166615	0.326110120463287	0.386022289512641	0.445997823151897	0.169358914130481	1.57413014606677	0.0339706976258668	0.0693367489531742	0.392270880493921	0.496661405406805	0.326653195695512	0.93062695864662	1.07538582008625	0.839638563068963	0.872586330404152	1.013040653231	0.784320630121032	0.00824858381140347	0.0116329340888788	0.0113088076027097
261	0.423750140311331	0.28	0.170117116158859	0.127863799994774	0.212370432322944	0.484875675581248	0.491910379937236	0.412749196441069	0.571071563433403	0.99	0.56	1.66	0.287290050313722	0.34238941958107	0.397488788848419	0.398334879504044	0.474731540627152	0.551128201750259	0.388599843342252	0.463053819527032	0.537625264174767	0.170117116158859	1.47612073667328	0.0127889721917254	0.0159688661429747	0.392270880493921	0.496661405406805	0.326653195695512	0.93062695864662	1.07538582008625	0.839638563068963	0.872586330404152	1.013040653231	0.784320630121032	0.00824858381140347	0.0116329340888788	0.0113088076027097
261	0.423750140311331	0.28	0.175771474119712	0.132140117334341	0.219402830905082	0.545789407401629	0.524139388432613	0.449486204169642	0.598792572695584	0.93	0.58	1.61	0.328449104814789	0.382999770252993	0.437550435691197	0.464317016397298	0.541433384953201	0.618549753509105	0.456316366783818	0.532087155465954	0.607783133782869	0.175771474119712	1.42992667482748	0.00883150267725949	-0.00846546179702185	0.392270880493921	0.496661405406805	0.326653195695512	0.93062695864662	1.07538582008625	0.839638563068963	0.872586330404152	1.013040653231	0.784320630121032	0.00824858381140347	0.0116329340888788	0.0113088076027097
261	0.423750140311331	0.28	0.17734181746047	0.132650587011312	0.222033047909628	0.51076040625055	0.498743258807708	0.422532780598376	0.574953737017039	1.13	0.58	1.99	0.26789658157242	0.316215972468828	0.364535363365237	0.358878073729375	0.42360741751905	0.488336761308725	0.344049325818322	0.406100319968915	0.468117401377432	0.17734181746047	1.59831819711176	0.0361233814885404	0.0692721290340968	0.392270880493921	0.496661405406805	0.326653195695512	0.93062695864662	1.07538582008625	0.839638563068963	0.872586330404152	1.013040653231	0.784320630121032	0.00824858381140347	0.0116329340888788	0.0113088076027097
261	0.423750140311331	0.28	0.181272244374137	0.135533763542152	0.227010725206122	0.473309686065982	0.50025157370145	0.417860740512233	0.582642406890666	0.99	0.61	1.97	0.291022400167698	0.348404144136154	0.40578588810461	0.403603844814977	0.483183603879957	0.562763362944936	0.390002436764177	0.466917887416882	0.543822858568035	0.181272244374137	1.60470834127857	-0.00299175277216148	0.02806136297522	0.392270880493921	0.496661405406805	0.326653195695512	0.93062695864662	1.07538582008625	0.839638563068963	0.872586330404152	1.013040653231	0.784320630121032	0.00824858381140347	0.0116329340888788	0.0113088076027097
261	0.423750140311331	0.28	0.184976948018571	0.138506924419793	0.23144697161735	0.527224501662035	0.517228279379782	0.440757166336122	0.593699392423441	1.07	0.59	2.06	0.29103413007535	0.341528383057236	0.392022636039121	0.395586462193642	0.464220484234436	0.53285450627523	0.37860811538666	0.444320026391537	0.510011288259193	0.184976948018571	1.6079289236111	-0.0293775794656474	0.00759896260816242	0.392270880493921	0.496661405406805	0.326653195695512	0.93062695864662	1.07538582008625	0.839638563068963	0.872586330404152	1.013040653231	0.784320630121032	0.00824858381140347	0.0116329340888788	0.0113088076027097
261	0.423750140311331	0.28	0.185112527697198	0.139121939809705	0.231103115584691	0.485763254038966	0.492374930458023	0.413279641334401	0.571470219581645	0.91	0.55	1.45	0.306789188235569	0.365503862554257	0.424218536872945	0.436529558889194	0.520074520261753	0.603619481634313	0.432014440283811	0.514693573885356	0.597452838543736	0.185112527697198	1.40291626584123	-0.0124566319039629	-0.0500949999673462	0.392270880493921	0.496661405406805	0.326653195695512	0.93062695864662	1.07538582008625	0.839638563068963	0.872586330404152	1.013040653231	0.784320630121032	0.00824858381140347	0.0116329340888788	0.0113088076027097
261	0.423750140311331	0.28	0.18540399823396	0.139021003734991	0.231786992732929	0.38025550271796	0.414065049799209	0.331533001853767	0.496597097744652	1.17	0.71	2.24	0.204857855236398	0.255855307181855	0.306852759127313	0.272000945388539	0.339713043250562	0.407425141112585	0.263499255719148	0.329108101118805	0.394689798533889	0.18540399823396	1.69289462472705	-0.00880584354965587	0.0855249981999478	0.392270880493921	0.496661405406805	0.326653195695512	0.93062695864662	1.07538582008625	0.839638563068963	0.872586330404152	1.013040653231	0.784320630121032	0.00824858381140347	0.0116329340888788	0.0113088076027097
261	0.423750140311331	0.28	0.19165954683575	0.143556418770202	0.239762674901298	0.529234153687439	0.508405201043777	0.433541035446296	0.583269366641257	0.82	0.51	1.51	0.344693255352109	0.40421512488506	0.463736994418011	0.505255277439949	0.592503107902704	0.679750938365458	0.492727495919202	0.577790293785584	0.662918952720401	0.19165954683575	1.34313116902353	0.000903694057040188	-0.05370927727054	0.392270880493921	0.496661405406805	0.326653195695512	0.93062695864662	1.07538582008625	0.839638563068963	0.872586330404152	1.013040653231	0.784320630121032	0.00824858381140347	0.0116329340888788	0.0113088076027097
261	0.423750140311331	0.28	0.192082335162265	0.144115742645775	0.240048927678755	0.420738622565213	0.456103146425993	0.372546764623703	0.539659528228283	1.21	0.67	1.98	0.2247015211112	0.275098539344568	0.325495557577935	0.29593363706035	0.362306898928108	0.428680160795865	0.288794070887297	0.353583859817565	0.418308169846676	0.192082335162265	1.65928380044004	0.0198247854519178	0.0799960237002373	0.392270880493921	0.496661405406805	0.326653195695512	0.93062695864662	1.07538582008625	0.839638563068963	0.872586330404152	1.013040653231	0.784320630121032	0.00824858381140347	0.0116329340888788	0.0113088076027097
261	0.423750140311331	0.28	0.192565064316407	0.144231233525246	0.240898895107567	0.471967643644015	0.475119988922337	0.396657348569219	0.553582629275456	1.02	0.6	1.87	0.271286111518866	0.324949114807928	0.378612118096991	0.373616220071475	0.447521103496177	0.52142598692088	0.362556151314711	0.434282200753309	0.505982852337905	0.192565064316407	1.5552138836577	0.0547791156082819	0.0740187278268034	0.392270880493921	0.496661405406805	0.326653195695512	0.93062695864662	1.07538582008625	0.839638563068963	0.872586330404152	1.013040653231	0.784320630121032	0.00824858381140347	0.0116329340888788	0.0113088076027097
261	0.423750140311331	0.28	0.20068553685735	0.150575199579438	0.250795874135261	0.50277151887002	0.503012617739167	0.424911543868275	0.581113691610059	1.01	0.59	1.65	0.292166982523744	0.345868877456955	0.399570772390166	0.403195060906291	0.47730452601883	0.551413991131369	0.396193962852774	0.469018427427361	0.541808128126093	0.20068553685735	1.36167472363482	-0.0103405534879973	-0.0313280856439248	0.392270880493921	0.496661405406805	0.326653195695512	0.93062695864662	1.07538582008625	0.839638563068963	0.872586330404152	1.013040653231	0.784320630121032	0.00824858381140347	0.0116329340888788	0.0113088076027097
261	0.423750140311331	0.28	0.202564763410246	0.152405667357685	0.252723859462807	0.518218876420097	0.479845999098178	0.407609678721832	0.552082319474525	1.05	0.54	2.13	0.272544392628277	0.320844531438544	0.369144670248812	0.372172107248482	0.438128204411445	0.504084301574408	0.349537028895969	0.411520522170304	0.473470913569368	0.202564763410246	1.51673155574285	-0.0416919648589591	-0.0278072840701704	0.392270880493921	0.496661405406805	0.326653195695512	0.93062695864662	1.07538582008625	0.839638563068963	0.872586330404152	1.013040653231	0.784320630121032	0.00824858381140347	0.0116329340888788	0.0113088076027097
261	0.423750140311331	0.28	0.205718565148326	0.15396586766667	0.257471262629983	0.440450088177536	0.408317951314797	0.336463281111002	0.480172621518591	0.97	0.57	1.73	0.237756610310875	0.288531609491317	0.339306608671759	0.331610006315215	0.402428217328847	0.473246428342479	0.322610327400459	0.391476386003604	0.460395259603334	0.205718565148326	1.44288279874043	-0.0357314302777941	-0.0319477925052195	0.392270880493921	0.496661405406805	0.326653195695512	0.93062695864662	1.07538582008625	0.839638563068963	0.872586330404152	1.013040653231	0.784320630121032	0.00824858381140347	0.0116329340888788	0.0113088076027097
261	0.423750140311331	0.28	0.211732223988069	0.158872115966731	0.264592332009408	0.416607646566118	0.454213498305746	0.370294122332248	0.538132874279245	0.92	0.55	1.65	0.272889194947395	0.334733792441028	0.396578389934661	0.38712391506411	0.474857409649392	0.562590904234673	0.377693973282536	0.463294755100771	0.548826739143021	0.211732223988069	1.31415137461467	0.00696060131819271	-0.0358936418623415	0.392270880493921	0.496661405406805	0.326653195695512	0.93062695864662	1.07538582008625	0.839638563068963	0.872586330404152	1.013040653231	0.784320630121032	0.00824858381140347	0.0116329340888788	0.0113088076027097
261	0.423750140311331	0.28	0.214305330580846	0.161200466113056	0.267410195048637	0.401436754606042	0.463637680476506	0.37524615231256	0.552029208640453	1.02	0.68	1.7	0.257039864520039	0.317587178020686	0.378134491521333	0.35420503064276	0.43764019379879	0.52107535695482	0.351976878672208	0.434947500579729	0.517879170907576	0.214305330580846	1.45262688889872	-0.0449598595975137	-0.024682959455061	0.392270880493921	0.496661405406805	0.326653195695512	0.93062695864662	1.07538582008625	0.839638563068963	0.872586330404152	1.013040653231	0.784320630121032	0.00824858381140347	0.0116329340888788	0.0113088076027097
261	0.423750140311331	0.28	0.215318035334273	0.161140730855466	0.26949533981308	0.434258198792185	0.433396985490022	0.356163351650422	0.510630619329621	1.02	0.59	1.77	0.243696317169699	0.296541597407338	0.349386877644977	0.335674680498186	0.40846536837409	0.481256056249993	0.327023179972742	0.397959976636516	0.468867215872828	0.215318035334273	1.45190285667768	-0.00221826153557885	-0.0017148965975268	0.392270880493921	0.496661405406805	0.326653195695512	0.93062695864662	1.07538582008625	0.839638563068963	0.872586330404152	1.013040653231	0.784320630121032	0.00824858381140347	0.0116329340888788	0.0113088076027097
261	0.423750140311331	0.28	0.219829885345684	0.164668585892664	0.274991184798704	0.500004000553524	0.498411194618463	0.420595038354775	0.57622735088215	0.89	0.47	1.48	0.317596341899386	0.376356251827689	0.435116161755993	0.455164340734926	0.539376317183423	0.62358829363192	0.441086237237324	0.52267822540932	0.604309680653356	0.219829885345684	1.23424426147719	-0.0394360997001961	-0.11897399833221	0.392270880493921	0.496661405406805	0.326653195695512	0.93062695864662	1.07538582008625	0.839638563068963	0.872586330404152	1.013040653231	0.784320630121032	0.00824858381140347	0.0116329340888788	0.0113088076027097
261	0.423750140311331	0.28	0.220348247297735	0.165617483456778	0.275079011138693	0.454630509149909	0.509411466419492	0.42230100605418	0.596521926784803	0.95	0.54	1.73	0.30348108532444	0.36608187640895	0.42868266749346	0.426127806836517	0.514027643436071	0.601927480035624	0.411491410294293	0.496288747105365	0.581202269944609	0.220348247297735	1.42560161680379	0.00263582483995471	-0.0076206787107955	0.392270880493921	0.496661405406805	0.326653195695512	0.93062695864662	1.07538582008625	0.839638563068963	0.872586330404152	1.013040653231	0.784320630121032	0.00824858381140347	0.0116329340888788	0.0113088076027097
261	0.423750140311331	0.28	0.222845037010328	0.16650671813833	0.279183355882325	0.414893144673372	0.44315187060254	0.360986747142751	0.525316994062329	0.83	0.51	1.67	0.284460188417554	0.349206904704843	0.413953620992132	0.415304781905075	0.509833373186509	0.604361964467942	0.400953048819614	0.492208612462026	0.583464260945574	0.222845037010328	1.32810782742055	-0.110540843475437	-0.146477061417679	0.392270880493921	0.496661405406805	0.326653195695512	0.93062695864662	1.07538582008625	0.839638563068963	0.872586330404152	1.013040653231	0.784320630121032	0.00824858381140347	0.0116329340888788	0.0113088076027097
261	0.423750140311331	0.28	0.226332332723902	0.170108046865509	0.282556618582295	0.381373201180684	0.487694386163223	0.39071654841209	0.584672223914356	0.9	0.55	1.51	0.291738044607024	0.364148913485536	0.436559782364048	0.416127526059718	0.519412497914652	0.622697469769586	0.40999670302185	0.511786463344856	0.613578587642685	0.226332332723902	1.3084386085685	0.0222690979073093	-0.00921265245402757	0.392270880493921	0.496661405406805	0.326653195695512	0.93062695864662	1.07538582008625	0.839638563068963	0.872586330404152	1.013040653231	0.784320630121032	0.00824858381140347	0.0116329340888788	0.0113088076027097
261	0.423750140311331	0.28	0.22945282017326	0.17163480109238	0.28727083925414	0.355173993073078	0.422204505869854	0.333384863743498	0.51102414799621	0.96	0.62	1.9	0.237151024578251	0.300332264711411	0.363513504844571	0.331636464657445	0.419990302249745	0.508344139842045	0.322591455706076	0.408579802420344	0.494530586162644	0.22945282017326	1.42391325571906	0.0148016687906306	0.0354889542241845	0.392270880493921	0.496661405406805	0.326653195695512	0.93062695864662	1.07538582008625	0.839638563068963	0.872586330404152	1.013040653231	0.784320630121032	0.00824858381140347	0.0116329340888788	0.0113088076027097
261	0.423750140311331	0.28	0.232370023681342	0.173997553857475	0.290742493505209	0.429540469061924	0.497548305689903	0.408026034878214	0.587070576501592	0.96	0.57	1.72	0.290773960105919	0.354570735253757	0.418367510401595	0.406917642310521	0.496196728101822	0.585475813893124	0.396295786963057	0.483202130066238	0.570190684789002	0.232370023681342	1.39614530888649	-0.0556619930568018	-0.0615178822086574	0.392270880493921	0.496661405406805	0.326653195695512	0.93062695864662	1.07538582008625	0.839638563068963	0.872586330404152	1.013040653231	0.784320630121032	0.00824858381140347	0.0116329340888788	0.0113088076027097
261	0.423750140311331	0.28	0.234379169529548	0.175301563973635	0.293456775085462	0.46947710468881	0.456378705684402	0.380633405575319	0.532124005793485	0.99	0.58	1.82	0.265760726372005	0.318646588940555	0.371532451509105	0.368929320572152	0.442345530753546	0.515761740934941	0.357327885283832	0.428448913969967	0.499558504735739	0.234379169529548	1.37084984023665	0.00100310004990582	-0.00625928113328899	0.392270880493921	0.496661405406805	0.326653195695512	0.93062695864662	1.07538582008625	0.839638563068963	0.872586330404152	1.013040653231	0.784320630121032	0.00824858381140347	0.0116329340888788	0.0113088076027097
261	0.423750140311331	0.28	0.236769446412741	0.177903134069669	0.295635758755813	0.415125866527789	0.433618846270097	0.353259772766896	0.513977919773297	1.04	0.54	1.81	0.23791974366083	0.292041417405208	0.346163091149587	0.325768364250137	0.399873727911424	0.473979091572711	0.312947315432748	0.384111552645436	0.45534800225978	0.236769446412741	1.41847935063014	0.01307518580907	0.0224392966805299	0.392270880493921	0.496661405406805	0.326653195695512	0.93062695864662	1.07538582008625	0.839638563068963	0.872586330404152	1.013040653231	0.784320630121032	0.00824858381140347	0.0116329340888788	0.0113088076027097
261	0.423750140311331	0.28	0.240611902054679	0.180081868390107	0.301141935719251	0.462768431860799	0.486927396270784	0.405015199911924	0.568839592629644	0.98	0.57	1.52	0.285832785873901	0.34364096514074	0.401449144407579	0.398463495973173	0.479050644631027	0.55963779328888	0.393928962338913	0.473579283296581	0.553287354196609	0.240611902054679	1.2943205875434	0.00708285814846709	-0.0107384699472676	0.392270880493921	0.496661405406805	0.326653195695512	0.93062695864662	1.07538582008625	0.839638563068963	0.872586330404152	1.013040653231	0.784320630121032	0.00824858381140347	0.0116329340888788	0.0113088076027097
261	0.423750140311331	0.28	0.243161055215958	0.181798933670132	0.304523176761784	0.44804374011436	0.44779565790636	0.370196418548212	0.525394897264509	1.02	0.58	1.73	0.252907862574341	0.305921497445333	0.358935132316326	0.348158624314208	0.421138380651974	0.49411813698974	0.339658311830184	0.410892764460857	0.482043186206556	0.243161055215958	1.37213290782857	-0.0436586048675383	-0.0492137129288784	0.392270880493921	0.496661405406805	0.326653195695512	0.93062695864662	1.07538582008625	0.839638563068963	0.872586330404152	1.013040653231	0.784320630121032	0.00824858381140347	0.0116329340888788	0.0113088076027097
261	0.423750140311331	0.28	0.244356109914342	0.183475675190047	0.305236544638637	0.436551201856929	0.503739162891822	0.414387875972157	0.593090449811486	0.97	0.58	1.81	0.292942731966973	0.356107731747928	0.419272731528882	0.40864773547609	0.496761319822482	0.584874904168875	0.396215713756707	0.481686079214985	0.567131048330885	0.244356109914342	1.37203299857112	-0.0178582781581272	-0.0205584825121861	0.392270880493921	0.496661405406805	0.326653195695512	0.93062695864662	1.07538582008625	0.839638563068963	0.872586330404152	1.013040653231	0.784320630121032	0.00824858381140347	0.0116329340888788	0.0113088076027097
261	0.423750140311331	0.28	0.251494018098984	0.189184597923388	0.313803438274581	0.456612115342398	0.479476290444154	0.397811686803689	0.561140894084618	1.01	0.56	1.62	0.272889708858182	0.328909757164261	0.384929805470339	0.376253062432332	0.453492012999438	0.530730963566545	0.368308627964025	0.443922820300463	0.519603025211813	0.251494018098984	1.35457997890795	0.00922567020449262	-0.00051030937425961	0.392270880493921	0.496661405406805	0.326653195695512	0.93062695864662	1.07538582008625	0.839638563068963	0.872586330404152	1.013040653231	0.784320630121032	0.00824858381140347	0.0116329340888788	0.0113088076027097
261	0.423750140311331	0.28	0.251704189951479	0.189020871874536	0.314387508028422	0.445177862959991	0.461742956847802	0.381261495880368	0.542224417815235	0.97	0.61	1.66	0.26979069524345	0.326741500775162	0.383692306306874	0.376497867143695	0.455973761579033	0.535449656014371	0.370854220056241	0.449178011548043	0.527442174181501	0.251704189951479	1.33487496286286	-0.0748525243180777	-0.0928512729296714	0.392270880493921	0.496661405406805	0.326653195695512	0.93062695864662	1.07538582008625	0.839638563068963	0.872586330404152	1.013040653231	0.784320630121032	0.00824858381140347	0.0116329340888788	0.0113088076027097
261	0.423750140311331	0.28	0.286294396927207	0.214269762700197	0.358319031154216	0.360642386079241	0.446199591366921	0.353442276846585	0.538956905887258	0.99	0.63	1.72	0.246699808121873	0.31144365228854	0.376187496455208	0.342427923210824	0.432294633150561	0.522161343090297	0.337708979315007	0.426350002828383	0.514972261339986	0.286294396927207	1.31952801395509	-0.0285548758044521	-0.0269950241986079	0.392270880493921	0.496661405406805	0.326653195695512	0.93062695864662	1.07538582008625	0.839638563068963	0.872586330404152	1.013040653231	0.784320630121032	0.00824858381140347	0.0116329340888788	0.0113088076027097
261	0.423750140311331	0.28	0.287580106650634	0.215118014081602	0.360042199219667	0.37924948150524	0.451497422455568	0.361311908523797	0.54168293638734	0.95	0.56	1.64	0.259584636865298	0.324378443358248	0.389172249851197	0.364453305304986	0.455422929797444	0.546392554289902	0.356476656096133	0.445425498252044	0.53441423513168	0.287580106650634	1.28166458082041	0.0303588856810989	0.00805903585607641	0.392270880493921	0.496661405406805	0.326653195695512	0.93062695864662	1.07538582008625	0.839638563068963	0.872586330404152	1.013040653231	0.784320630121032	0.00824858381140347	0.0116329340888788	0.0113088076027097
261	0.423750140311331	0.28	0.313272972451175	0.235750162729898	0.390795782172452	0.359817825863828	0.455383507005099	0.360547510956419	0.550219503053779	0.98	0.58	1.68	0.254223483306894	0.321092721134716	0.387961958962539	0.354274202850544	0.447460110063047	0.540646017275549	0.346828962206349	0.438055129699661	0.52928276558453	0.313272972451175	1.26573172649045	0.0176297767916123	-0.00800767142018235	0.392270880493921	0.496661405406805	0.326653195695512	0.93062695864662	1.07538582008625	0.839638563068963	0.872586330404152	1.013040653231	0.784320630121032	0.00824858381140347	0.0116329340888788	0.0113088076027097
261	0.423750140311331	0.29	0.125413393166977	0.0944055605088602	0.156421225825094	0.468765049642738	0.475501716048449	0.396469664058019	0.554533768038878	1.02	0.57	1.77	0.270776762917972	0.324753258838733	0.378729754759495	0.372715369008659	0.447012252456503	0.521309135904347	0.362058713122333	0.434208783289904	0.506400594565366	0.125413393166977	1.62229065342931	-0.0196833337180552	-0.00164801477002037	0.392270880493921	0.496661405406805	0.326653195695512	0.93062695864662	1.07538582008625	0.839638563068963	0.872586330404152	1.013040653231	0.784320630121032	0.00824858381140347	0.0116329340888788	0.0113088076027097
261	0.423750140311331	0.29	0.147520906689016	0.11128465971914	0.183757153658892	0.474562460000847	0.434019406131416	0.362716296820898	0.505322515441934	0.9	0.55	1.91	0.270383573917904	0.323535830091154	0.376688086264404	0.385400999627192	0.461163489059448	0.536925978491705	0.368526751458789	0.440945506498484	0.513413295795267	0.147520906689016	1.48904228852671	-0.0194785127276364	-0.030599251679766	0.392270880493921	0.496661405406805	0.326653195695512	0.93062695864662	1.07538582008625	0.839638563068963	0.872586330404152	1.013040653231	0.784320630121032	0.00824858381140347	0.0116329340888788	0.0113088076027097
261	0.423750140311331	0.29	0.147965890840735	0.111925429290324	0.184006352391145	0.512404349763601	0.480167801771506	0.407036719006745	0.553298884536266	0.94	0.59	1.62	0.29520898050873	0.34824830442812	0.40128762834751	0.416052827724606	0.490803808061436	0.565554788398265	0.409443073090476	0.48296770288474	0.556499755839014	0.147965890840735	1.50459206623503	-0.0389838916589067	-0.0519633540702687	0.392270880493921	0.496661405406805	0.326653195695512	0.93062695864662	1.07538582008625	0.839638563068963	0.872586330404152	1.013040653231	0.784320630121032	0.00824858381140347	0.0116329340888788	0.0113088076027097
261	0.423750140311331	0.29	0.15779817694809	0.11888647621563	0.19670987768055	0.583809099531166	0.542494364617523	0.470980285097251	0.614008444137794	1.06	0.55	2.1	0.313692331680487	0.361323663739462	0.408954995798437	0.427743799467981	0.492692811257593	0.557641823047205	0.403588580704104	0.464909442884437	0.52614901893574	0.15779817694809	1.65034432732457	0.0150662188997909	0.0361863981331151	0.392270880493921	0.496661405406805	0.326653195695512	0.93062695864662	1.07538582008625	0.839638563068963	0.872586330404152	1.013040653231	0.784320630121032	0.00824858381140347	0.0116329340888788	0.0113088076027097
261	0.423750140311331	0.29	0.167691704712145	0.127003356409531	0.208380053014759	0.532679224990677	0.524670497084772	0.447943752861789	0.601397241307756	1.07	0.51	1.74	0.295591799326231	0.346222701613449	0.396853603900667	0.401688101161681	0.470491873953122	0.539295646744564	0.384862550770905	0.450781597457171	0.516697768324161	0.167691704712145	1.51120301041364	-0.00258522602048407	0.00293370445407325	0.392270880493921	0.496661405406805	0.326653195695512	0.93062695864662	1.07538582008625	0.839638563068963	0.872586330404152	1.013040653231	0.784320630121032	0.00824858381140347	0.0116329340888788	0.0113088076027097
261	0.423750140311331	0.29	0.16879490937407	0.127602811415502	0.209987007332637	0.466294877949472	0.476371860694638	0.396801390524344	0.555942330864931	1.03	0.66	1.7	0.268698022567746	0.322579960736589	0.376461898905432	0.368660763008978	0.442588201134132	0.516515639259285	0.365569653784695	0.438863471750001	0.512185654085215	0.16879490937407	1.48639678097065	0.0146101039696043	0.048691702196402	0.392270880493921	0.496661405406805	0.326653195695512	0.93062695864662	1.07538582008625	0.839638563068963	0.872586330404152	1.013040653231	0.784320630121032	0.00824858381140347	0.0116329340888788	0.0113088076027097
261	0.423750140311331	0.29	0.172874763894124	0.130213551369766	0.215535976418482	0.435337064041081	0.444786635809604	0.365697102963857	0.523876168655351	1.08	0.61	1.8	0.239968642758829	0.291866805745642	0.343764968732456	0.325433565326299	0.395815278622307	0.466196991918315	0.318040841219843	0.386765083636419	0.455603582574997	0.172874763894124	1.59195336417856	0.0311014869585036	0.071146217046904	0.392270880493921	0.496661405406805	0.326653195695512	0.93062695864662	1.07538582008625	0.839638563068963	0.872586330404152	1.013040653231	0.784320630121032	0.00824858381140347	0.0116329340888788	0.0113088076027097
261	0.423750140311331	0.29	0.175680292119741	0.133223918475663	0.21813666576382	0.510999901007435	0.463419018859146	0.392640188672735	0.534197849045558	0.96	0.5	1.82	0.279515672143373	0.329902241994903	0.380288811846432	0.390998931291921	0.46148190211192	0.531964872931919	0.371333073436919	0.438296207381384	0.50526341130394	0.175680292119741	1.53535473439579	-0.044257933648825	-0.0587686569165498	0.392270880493921	0.496661405406805	0.326653195695512	0.93062695864662	1.07538582008625	0.839638563068963	0.872586330404152	1.013040653231	0.784320630121032	0.00824858381140347	0.0116329340888788	0.0113088076027097
261	0.423750140311331	0.29	0.175841864772401	0.132721124577402	0.2189626049674	0.410563760314491	0.433113022211047	0.352088810618933	0.51413723380316	1.14	0.59	1.85	0.221720350935881	0.272743604406864	0.323766857877846	0.296315651898206	0.364505101131911	0.432694550365616	0.287337634230948	0.353462915734003	0.419592411016865	0.175841864772401	1.56592167993724	-0.0156631164684392	0.0205947468365276	0.392270880493921	0.496661405406805	0.326653195695512	0.93062695864662	1.07538582008625	0.839638563068963	0.872586330404152	1.013040653231	0.784320630121032	0.00824858381140347	0.0116329340888788	0.0113088076027097
261	0.423750140311331	0.29	0.180970996634819	0.137019783308825	0.224922209960812	0.498452292688475	0.454889282709873	0.383647382914563	0.526131182505182	0.94	0.56	1.7	0.2772103390437	0.32868727353063	0.380164208017559	0.390096738990312	0.462536260351034	0.534975781711757	0.380032194009047	0.450616261441384	0.521262586775481	0.180970996634819	1.45688155405866	0.0369898768006185	0.0137833663333388	0.392270880493921	0.496661405406805	0.326653195695512	0.93062695864662	1.07538582008625	0.839638563068963	0.872586330404152	1.013040653231	0.784320630121032	0.00824858381140347	0.0116329340888788	0.0113088076027097
261	0.423750140311331	0.29	0.18531100477443	0.140186903633229	0.230435105915631	0.511813342465396	0.515401978396176	0.436811724105873	0.593992232686479	1.26	0.62	2.14	0.254656765772268	0.300474079901726	0.346291394031183	0.33169248878175	0.391369909512387	0.451047330243025	0.317386156161777	0.374495100191271	0.431580412020107	0.18531100477443	1.71956184794272	0.0406064359954752	0.103179442707253	0.392270880493921	0.496661405406805	0.326653195695512	0.93062695864662	1.07538582008625	0.839638563068963	0.872586330404152	1.013040653231	0.784320630121032	0.00824858381140347	0.0116329340888788	0.0113088076027097
261	0.423750140311331	0.29	0.188199921029687	0.142220594371981	0.234179247687392	0.49010028002427	0.519335396021715	0.436630104558691	0.602040687484739	1	0.61	1.73	0.302494821256937	0.359792570763688	0.417090320270439	0.418658492036976	0.497959649345826	0.577260806654676	0.410484232511115	0.488229222421842	0.566013662367692	0.188199921029687	1.50295294511466	-0.0131106642040926	0.0101203921062806	0.392270880493921	0.496661405406805	0.326653195695512	0.93062695864662	1.07538582008625	0.839638563068963	0.872586330404152	1.013040653231	0.784320630121032	0.00824858381140347	0.0116329340888788	0.0113088076027097
261	0.423750140311331	0.29	0.189507503927724	0.142898904653043	0.236116103202405	0.453676549061967	0.461446625666236	0.382386283026208	0.540506968306264	0.9	0.51	1.75	0.286052208368584	0.345194982600909	0.404337756833234	0.408337677286816	0.492763604973443	0.57718953266007	0.391565131365748	0.472502172058572	0.55346641015752	0.189507503927724	1.49784551599765	0.00752942225313732	-0.0190307613168824	0.392270880493921	0.496661405406805	0.326653195695512	0.93062695864662	1.07538582008625	0.839638563068963	0.872586330404152	1.013040653231	0.784320630121032	0.00824858381140347	0.0116329340888788	0.0113088076027097
261	0.423750140311331	0.29	0.193306615237237	0.145869967573398	0.240743262901076	0.500196605850574	0.494921267941652	0.417679748428252	0.572162787455052	0.93	0.59	1.67	0.305611384303101	0.362128100263104	0.418644816223108	0.432266333303402	0.512205350084763	0.592144366866124	0.424139181418857	0.502563437617764	0.581073183831603	0.193306615237237	1.46085138634206	-0.089175935692443	-0.106612798824227	0.392270880493921	0.496661405406805	0.326653195695512	0.93062695864662	1.07538582008625	0.839638563068963	0.872586330404152	1.013040653231	0.784320630121032	0.00824858381140347	0.0116329340888788	0.0113088076027097
261	0.423750140311331	0.29	0.194031254432058	0.146405214565602	0.241657294298514	0.434994420776638	0.461218485827652	0.379149948733839	0.543287022921465	0.96	0.55	1.64	0.270135291044222	0.328607165371108	0.387079039697995	0.378001549327293	0.459821510733283	0.541641472139272	0.36849918470508	0.448266148328516	0.528078550140554	0.194031254432058	1.46483324371725	0.0387459747517943	0.0463795910968215	0.392270880493921	0.496661405406805	0.326653195695512	0.93062695864662	1.07538582008625	0.839638563068963	0.872586330404152	1.013040653231	0.784320630121032	0.00824858381140347	0.0116329340888788	0.0113088076027097
261	0.423750140311331	0.29	0.197653350701326	0.149663873921367	0.245642827481285	0.492714312979955	0.446752555969797	0.375977336836267	0.517527775103327	0.98	0.49	1.83	0.26379405261092	0.313451518767691	0.363108984924461	0.366897626549987	0.435963650946972	0.505029675343957	0.347426515469181	0.412812129081226	0.478250522716689	0.197653350701326	1.478188609848	-0.0166735864194764	-0.0261844367560931	0.392270880493921	0.496661405406805	0.326653195695512	0.93062695864662	1.07538582008625	0.839638563068963	0.872586330404152	1.013040653231	0.784320630121032	0.00824858381140347	0.0116329340888788	0.0113088076027097
261	0.423750140311331	0.29	0.198807155125851	0.150062337584685	0.247551972667017	0.475219685515902	0.470950558074125	0.393682084333659	0.548219031814592	0.97	0.53	1.8	0.278207554636567	0.332811698399472	0.387415842162377	0.388038779164506	0.464199634360405	0.540360489556304	0.37189364980196	0.444893149320173	0.517892453510763	0.198807155125851	1.48566488160682	0.00403383601023125	0.00620422393601124	0.392270880493921	0.496661405406805	0.326653195695512	0.93062695864662	1.07538582008625	0.839638563068963	0.872586330404152	1.013040653231	0.784320630121032	0.00824858381140347	0.0116329340888788	0.0113088076027097
261	0.423750140311331	0.29	0.201272354070174	0.151763335170557	0.250781372969791	0.440252003015855	0.463676532933699	0.382047212353628	0.54530585351377	0.97	0.59	1.73	0.270452704222896	0.328238417037686	0.386024129852477	0.377480209379687	0.458133730797258	0.53878725221483	0.369087520338646	0.44793590787058	0.52688421494064	0.201272354070174	1.40145782452414	0.019980633888883	0.00809823253695454	0.392270880493921	0.496661405406805	0.326653195695512	0.93062695864662	1.07538582008625	0.839638563068963	0.872586330404152	1.013040653231	0.784320630121032	0.00824858381140347	0.0116329340888788	0.0113088076027097
261	0.423750140311331	0.29	0.203883965685556	0.153793273014237	0.253974658356875	0.498684937365066	0.474378408780404	0.400118805104896	0.548638012455913	0.93	0.53	1.59	0.292999473612737	0.347378384351287	0.401757295089838	0.414565384507645	0.491506184985772	0.5684469854639	0.404027275253646	0.478984769135569	0.55402015688569	0.203883965685556	1.44635528421489	0.0193126725983715	-0.0130099653993858	0.392270880493921	0.496661405406805	0.326653195695512	0.93062695864662	1.07538582008625	0.839638563068963	0.872586330404152	1.013040653231	0.784320630121032	0.00824858381140347	0.0116329340888788	0.0113088076027097
261	0.423750140311331	0.29	0.207293461752392	0.156569160822547	0.258017762682238	0.417198711039327	0.427046048301714	0.34824192500976	0.505850171593669	0.82	0.57	1.79	0.277450321387913	0.340234919576178	0.403019517764443	0.407070088203014	0.499186513927224	0.591302939651433	0.394219353140971	0.483469662838242	0.572631599676214	0.207293461752392	1.3937468749944	-0.0302489182723048	-0.0568306114607787	0.392270880493921	0.496661405406805	0.326653195695512	0.93062695864662	1.07538582008625	0.839638563068963	0.872586330404152	1.013040653231	0.784320630121032	0.00824858381140347	0.0116329340888788	0.0113088076027097
261	0.423750140311331	0.29	0.208290712816852	0.157750781773458	0.258830643860246	0.411735515385266	0.440339464897265	0.358162476433523	0.522516453361007	1.05	0.63	1.73	0.23941180324063	0.29434257429431	0.349273345347991	0.326892436797841	0.401894810790547	0.476897184783253	0.322151285312399	0.396052786044754	0.470035204407024	0.208290712816852	1.43667687553453	0.0852424274621602	0.106410962759811	0.392270880493921	0.496661405406805	0.326653195695512	0.93062695864662	1.07538582008625	0.839638563068963	0.872586330404152	1.013040653231	0.784320630121032	0.00824858381140347	0.0116329340888788	0.0113088076027097
261	0.423750140311331	0.29	0.208412964116337	0.15789871037788	0.258927217854793	0.44184081989128	0.429714415738365	0.354307443571231	0.505121387905499	0.95	0.56	1.65	0.254453543173354	0.308608688926153	0.362763834678953	0.357193638292016	0.433214876992153	0.509236115692289	0.349103743186664	0.423403033011044	0.497671266757094	0.208412964116337	1.47187051764648	0.0246095231137265	0.01380807917948	0.392270880493921	0.496661405406805	0.326653195695512	0.93062695864662	1.07538582008625	0.839638563068963	0.872586330404152	1.013040653231	0.784320630121032	0.00824858381140347	0.0116329340888788	0.0113088076027097
261	0.423750140311331	0.29	0.209163316220541	0.157732087995691	0.260594544445391	0.565387377650954	0.55863052834777	0.482161030121836	0.635100026573705	1.08	0.57	1.99	0.316549116306986	0.366752991310615	0.416956866314245	0.429365899206447	0.497462225571412	0.565558551936376	0.409916907063632	0.474965419433124	0.540048660489265	0.209163316220541	1.58512619270103	0.0400481088305738	0.058908240558934	0.392270880493921	0.496661405406805	0.326653195695512	0.93062695864662	1.07538582008625	0.839638563068963	0.872586330404152	1.013040653231	0.784320630121032	0.00824858381140347	0.0116329340888788	0.0113088076027097
261	0.423750140311331	0.29	0.209482408944128	0.158145700890637	0.26081911699762	0.443869032304944	0.45277627913514	0.373648269077159	0.531904289193121	0.85	0.52	1.73	0.290877872235976	0.352477481025224	0.414077089814471	0.422396260066073	0.511847699510744	0.601299138955416	0.406667956389794	0.492728026960435	0.578802729167587	0.209482408944128	1.38072082281006	-0.0130609729864395	-0.0442830030125872	0.392270880493921	0.496661405406805	0.326653195695512	0.93062695864662	1.07538582008625	0.839638563068963	0.872586330404152	1.013040653231	0.784320630121032	0.00824858381140347	0.0116329340888788	0.0113088076027097
261	0.423750140311331	0.29	0.210483152299445	0.159346877901936	0.261619426696955	0.468741527121365	0.492176089963528	0.410368764818327	0.573983415108729	1.06	0.61	1.76	0.273261228779364	0.327736062414003	0.382210896048642	0.372581949851021	0.446856444714657	0.521130939578292	0.364571728595013	0.437261455689077	0.509953180238949	0.210483152299445	1.46666596796806	-0.0314330978537021	-0.0176297077852921	0.392270880493921	0.496661405406805	0.326653195695512	0.93062695864662	1.07538582008625	0.839638563068963	0.872586330404152	1.013040653231	0.784320630121032	0.00824858381140347	0.0116329340888788	0.0113088076027097
261	0.423750140311331	0.29	0.210906642965773	0.159053365402492	0.262759920529054	0.408959189602648	0.432336681899069	0.351188966852047	0.51348439694609	1.06	0.62	1.74	0.233665803030419	0.287657949112087	0.341650095193756	0.318500304969823	0.392094792352933	0.465689279736044	0.31316417488285	0.38549730252641	0.457848651284121	0.210906642965773	1.45614158038871	-0.0295755477323816	-0.00579309564884496	0.392270880493921	0.496661405406805	0.326653195695512	0.93062695864662	1.07538582008625	0.839638563068963	0.872586330404152	1.013040653231	0.784320630121032	0.00824858381140347	0.0116329340888788	0.0113088076027097
261	0.423750140311331	0.29	0.21215314228054	0.160313434081506	0.263992850479575	0.444298490967773	0.438619190724147	0.362031943531835	0.51520643791646	0.98	0.54	1.66	0.254747599181036	0.30863902422986	0.362530449278684	0.354718659448915	0.429758793725218	0.50479892800152	0.344575645102174	0.417476814231862	0.490353730073412	0.21215314228054	1.35311331276555	0.0560036720938742	0.0339998363258485	0.392270880493921	0.496661405406805	0.326653195695512	0.93062695864662	1.07538582008625	0.839638563068963	0.872586330404152	1.013040653231	0.784320630121032	0.00824858381140347	0.0116329340888788	0.0113088076027097
261	0.423750140311331	0.29	0.213255621123467	0.16106577627771	0.265445465969225	0.47095874870911	0.502438750909837	0.419296472279314	0.58558102954036	0.9	0.61	1.76	0.313452974422605	0.375607550623403	0.437762126824201	0.447325811323241	0.536026026332173	0.624726241341105	0.437732987108122	0.524484775077377	0.611263606725457	0.213255621123467	1.44306277953571	0.0684862410267885	0.0681616055646192	0.392270880493921	0.496661405406805	0.326653195695512	0.93062695864662	1.07538582008625	0.839638563068963	0.872586330404152	1.013040653231	0.784320630121032	0.00824858381140347	0.0116329340888788	0.0113088076027097
261	0.423750140311331	0.29	0.213442115094744	0.161724265822676	0.265159964366812	0.434013196867301	0.438658175754652	0.360447979677027	0.516868371832276	1.12	0.66	2.14	0.229513121648055	0.279313001959677	0.3291128822713	0.307921272358848	0.374734195292237	0.441547118225626	0.297266372584245	0.361734956422796	0.426259503956429	0.213442115094744	1.61111009281398	0.00168990103143988	0.0558202896109388	0.392270880493921	0.496661405406805	0.326653195695512	0.93062695864662	1.07538582008625	0.839638563068963	0.872586330404152	1.013040653231	0.784320630121032	0.00824858381140347	0.0116329340888788	0.0113088076027097
261	0.423750140311331	0.29	0.215362158012825	0.162427340130539	0.268296975895111	0.447012892817306	0.442800838672875	0.36590702966792	0.519694647677831	0.99	0.54	1.77	0.255456865111504	0.30914004089721	0.362823216682917	0.354613701227423	0.429134265200924	0.503654829174425	0.341790687262545	0.413645866401259	0.48546389780833	0.215362158012825	1.38460992241676	-0.0154430194748657	-0.0423071116869891	0.392270880493921	0.496661405406805	0.326653195695512	0.93062695864662	1.07538582008625	0.839638563068963	0.872586330404152	1.013040653231	0.784320630121032	0.00824858381140347	0.0116329340888788	0.0113088076027097
261	0.423750140311331	0.29	0.216056422892465	0.163780428628467	0.268332417156464	0.48785518812118	0.493271621476216	0.414363352357513	0.572179890594919	1.15	0.67	1.83	0.259200782214108	0.308561047696955	0.357921313179802	0.345605992733177	0.411420622643056	0.477235252552934	0.340520710415435	0.405380608557079	0.470281503074241	0.216056422892465	1.48775861858382	-0.0231692210911787	0.0178766875889532	0.392270880493921	0.496661405406805	0.326653195695512	0.93062695864662	1.07538582008625	0.839638563068963	0.872586330404152	1.013040653231	0.784320630121032	0.00824858381140347	0.0116329340888788	0.0113088076027097
261	0.423750140311331	0.29	0.216425318937456	0.163599485142433	0.269251152732479	0.429812923053155	0.444523763305765	0.364586478193742	0.524461048417788	1.1	0.6	2.02	0.235076941121468	0.28661865643353	0.338160371745591	0.316790044199089	0.386247738322172	0.455705432445256	0.304190176882838	0.370877416603337	0.437547848864379	0.216425318937456	1.51579241444007	0.0153308440286054	0.0551877334181176	0.392270880493921	0.496661405406805	0.326653195695512	0.93062695864662	1.07538582008625	0.839638563068963	0.872586330404152	1.013040653231	0.784320630121032	0.00824858381140347	0.0116329340888788	0.0113088076027097
261	0.423750140311331	0.29	0.217796220449244	0.164782079588753	0.270810361309734	0.414344970175878	0.429821311296702	0.350037769938373	0.509604852655031	0.96	0.49	1.55	0.250549042045251	0.307656278963788	0.364763515882324	0.351241973792846	0.431299987383254	0.511358000973663	0.339735248836961	0.417162786821903	0.494628547104503	0.217796220449244	1.37688751061404	0.0166352375362613	-0.00929832135334749	0.392270880493921	0.496661405406805	0.326653195695512	0.93062695864662	1.07538582008625	0.839638563068963	0.872586330404152	1.013040653231	0.784320630121032	0.00824858381140347	0.0116329340888788	0.0113088076027097
261	0.423750140311331	0.29	0.217897687120828	0.165285228384993	0.270510145856663	0.490943118272654	0.520412445907913	0.437675267893286	0.603149623922541	0.9	0.56	1.48	0.328047564124499	0.390060960131264	0.45207435613803	0.468667793125696	0.557263730511442	0.645859667897188	0.463636007093041	0.551274964839436	0.638952012544137	0.217897687120828	1.30591828213786	0.0322981613752892	-0.0166560726984301	0.392270880493921	0.496661405406805	0.326653195695512	0.93062695864662	1.07538582008625	0.839638563068963	0.872586330404152	1.013040653231	0.784320630121032	0.00824858381140347	0.0116329340888788	0.0113088076027097
261	0.423750140311331	0.29	0.218289466651688	0.165196301244361	0.271382632059015	0.495262730938979	0.495119992102702	0.417081155372357	0.573158828833048	0.98	0.62	1.86	0.292371815803805	0.347076652270698	0.401781488737592	0.406502691066967	0.482562222239742	0.558621753412517	0.396552155299453	0.470720371797421	0.544929258509131	0.218289466651688	1.47929801873224	0.0419694769652037	0.0561934732625384	0.392270880493921	0.496661405406805	0.326653195695512	0.93062695864662	1.07538582008625	0.839638563068963	0.872586330404152	1.013040653231	0.784320630121032	0.00824858381140347	0.0116329340888788	0.0113088076027097
261	0.423750140311331	0.29	0.219152673533021	0.165968617106749	0.272336729959294	0.452596804201903	0.473539944974688	0.392230685895863	0.554849204053513	1.23	0.68	2.09	0.233014105304814	0.281317833030696	0.329621560756578	0.305354490124362	0.368654349725342	0.431954209326322	0.296464470720748	0.357863825578062	0.419301938512055	0.219152673533021	1.60091450792418	-0.0295510930869554	0.0384252596388022	0.392270880493921	0.496661405406805	0.326653195695512	0.93062695864662	1.07538582008625	0.839638563068963	0.872586330404152	1.013040653231	0.784320630121032	0.00824858381140347	0.0116329340888788	0.0113088076027097
261	0.423750140311331	0.29	0.219728435866385	0.166426357821318	0.273030513911452	0.49457220552831	0.558894990149892	0.470682438281679	0.647107542018105	0.84	0.53	1.48	0.369137404341561	0.4383189793879	0.507500554434238	0.537791883974246	0.638581695959948	0.739371507945649	0.528390991861547	0.627304752839035	0.726386273815121	0.219728435866385	1.24664714025956	-0.0440723650437383	-0.104245937803361	0.392270880493921	0.496661405406805	0.326653195695512	0.93062695864662	1.07538582008625	0.839638563068963	0.872586330404152	1.013040653231	0.784320630121032	0.00824858381140347	0.0116329340888788	0.0113088076027097
261	0.423750140311331	0.29	0.219835666583225	0.166644263241248	0.273027069925202	0.436077135887228	0.495654439554258	0.407652416656656	0.58365646245186	1	0.63	1.59	0.283187816160635	0.344321025884938	0.405454235609241	0.392349303416552	0.477047764586727	0.561746225756902	0.389861279408411	0.47396737192269	0.558177293879567	0.219835666583225	1.44467653962395	0.0320643670467558	0.0460841158682526	0.392270880493921	0.496661405406805	0.326653195695512	0.93062695864662	1.07538582008625	0.839638563068963	0.872586330404152	1.013040653231	0.784320630121032	0.00824858381140347	0.0116329340888788	0.0113088076027097
261	0.423750140311331	0.29	0.220997893714454	0.166953004732637	0.275042782696272	0.495355909481987	0.503446279419035	0.424109874099495	0.582782684738575	1.1	0.64	1.8	0.273600696382698	0.324781998845923	0.375963301309147	0.368774211919553	0.437759213531141	0.506744215142728	0.362101468569969	0.429908976408524	0.497500374170559	0.220997893714454	1.43309524004233	-0.0775463686143867	-0.0478657125144169	0.392270880493921	0.496661405406805	0.326653195695512	0.93062695864662	1.07538582008625	0.839638563068963	0.872586330404152	1.013040653231	0.784320630121032	0.00824858381140347	0.0116329340888788	0.0113088076027097
261	0.423750140311331	0.29	0.22242515686691	0.168351909822293	0.276498403911528	0.457018106950147	0.50801359130159	0.421559258580211	0.594467924022969	0.98	0.61	1.62	0.295626928096935	0.356254771710596	0.416882615324256	0.411091577995607	0.495399174945767	0.579706771895927	0.405896841430621	0.489292349760763	0.572548770820002	0.22242515686691	1.36382497704191	0.0358833504418006	0.0308193955523513	0.392270880493921	0.496661405406805	0.326653195695512	0.93062695864662	1.07538582008625	0.839638563068963	0.872586330404152	1.013040653231	0.784320630121032	0.00824858381140347	0.0116329340888788	0.0113088076027097
261	0.423750140311331	0.29	0.22393751490106	0.168891040141331	0.278983989660789	0.440314931954871	0.489045801971964	0.402961264527767	0.575130339416161	1.13	0.68	1.75	0.256028126481458	0.310723365902769	0.36541860532408	0.343233155858529	0.416557988934531	0.489882822010533	0.340368778203984	0.413098299474861	0.485767137529134	0.22393751490106	1.45209711304758	-0.0387468430411663	-0.00930838948395115	0.392270880493921	0.496661405406805	0.326653195695512	0.93062695864662	1.07538582008625	0.839638563068963	0.872586330404152	1.013040653231	0.784320630121032	0.00824858381140347	0.0116329340888788	0.0113088076027097
261	0.423750140311331	0.29	0.227903396811171	0.172361039632546	0.283445753989796	0.494880622830467	0.506356064751655	0.426485221897545	0.586226907605764	1.02	0.55	1.54	0.292009100279793	0.346695667979951	0.40138223568011	0.402325443981465	0.477671717808915	0.553017991636365	0.395284475132936	0.469253054355418	0.54326740821889	0.227903396811171	1.42880978038189	-0.035143205167021	-0.0366195005812042	0.392270880493921	0.496661405406805	0.326653195695512	0.93062695864662	1.07538582008625	0.839638563068963	0.872586330404152	1.013040653231	0.784320630121032	0.00824858381140347	0.0116329340888788	0.0113088076027097
261	0.423750140311331	0.29	0.228282257406347	0.173134796945094	0.283429717867599	0.448719973603298	0.476084745965934	0.393695949960428	0.55847354197144	0.9	0.49	1.67	0.294116013204847	0.355665704575364	0.417215395945881	0.419611175245994	0.507423253380015	0.595235331514036	0.402692202208779	0.486993547254414	0.571369628170473	0.228282257406347	1.33178287539146	-0.0400693168424244	-0.082831446472949	0.392270880493921	0.496661405406805	0.326653195695512	0.93062695864662	1.07538582008625	0.839638563068963	0.872586330404152	1.013040653231	0.784320630121032	0.00824858381140347	0.0116329340888788	0.0113088076027097
261	0.423750140311331	0.29	0.228335993822048	0.173115509208907	0.283556478435189	0.414235832618155	0.470620866013806	0.383244453631137	0.557997278396474	0.89	0.54	1.53	0.28958428523169	0.355606991330127	0.421629697428564	0.415135589770865	0.509782904670961	0.604430219571057	0.407116740653083	0.499907449895324	0.592742237739354	0.228335993822048	1.29331768280697	0.0172295858762532	-0.0222930137454142	0.392270880493921	0.496661405406805	0.326653195695512	0.93062695864662	1.07538582008625	0.839638563068963	0.872586330404152	1.013040653231	0.784320630121032	0.00824858381140347	0.0116329340888788	0.0113088076027097
261	0.423750140311331	0.29	0.228496457709113	0.173209044006984	0.283783871411242	0.483868599311602	0.493166956038213	0.413643388976755	0.572690523099672	0.95	0.51	1.64	0.297250253531777	0.354397064288851	0.411543875045926	0.417373726545196	0.497614456645376	0.577855186745557	0.403541235257662	0.481144889731483	0.55870326144031	0.228496457709113	1.35653999156927	-0.0508013680905922	-0.0753997563395431	0.392270880493921	0.496661405406805	0.326653195695512	0.93062695864662	1.07538582008625	0.839638563068963	0.872586330404152	1.013040653231	0.784320630121032	0.00824858381140347	0.0116329340888788	0.0113088076027097
261	0.423750140311331	0.29	0.229308932654646	0.173864424402461	0.284753440906832	0.411670377638346	0.493357358287255	0.401273688155068	0.585441028419443	1.13	0.65	1.9	0.255023779859124	0.313546245481979	0.372068711104834	0.341918683595913	0.420381658372647	0.49884463314938	0.334105336975022	0.41080294160497	0.487446995768474	0.229308932654646	1.5110330730192	-0.0202740247644679	0.018355453500034	0.392270880493921	0.496661405406805	0.326653195695512	0.93062695864662	1.07538582008625	0.839638563068963	0.872586330404152	1.013040653231	0.784320630121032	0.00824858381140347	0.0116329340888788	0.0113088076027097
261	0.423750140311331	0.29	0.230554314850656	0.173772493795398	0.287336135905915	0.407042162392061	0.446526176236956	0.362381897285115	0.530670455188797	0.98	0.59	1.85	0.25571736874377	0.315094378935527	0.374471389127284	0.356466081762619	0.439236721370768	0.522007360978917	0.345301610120448	0.425451779637601	0.505635663632077	0.230554314850656	1.41026354418756	0.000769775042168123	0.00845707902626069	0.392270880493921	0.496661405406805	0.326653195695512	0.93062695864662	1.07538582008625	0.839638563068963	0.872586330404152	1.013040653231	0.784320630121032	0.00824858381140347	0.0116329340888788	0.0113088076027097
261	0.423750140311331	0.29	0.233937867964523	0.17716896048	0.290706775449045	0.497460149865566	0.492723699529706	0.415403134642494	0.570044264416918	0.94	0.51	1.61	0.301145116319907	0.357198401827537	0.413251687335168	0.424343576157492	0.503328259417031	0.58231294267657	0.411310971754287	0.487773885702853	0.56445777422748	0.233937867964523	1.34931843877353	-0.022847938196818	-0.042107128758129	0.392270880493921	0.496661405406805	0.326653195695512	0.93062695864662	1.07538582008625	0.839638563068963	0.872586330404152	1.013040653231	0.784320630121032	0.00824858381140347	0.0116329340888788	0.0113088076027097
261	0.423750140311331	0.29	0.235933557704985	0.177609334686267	0.294257780723702	0.365175651551718	0.43184841977034	0.342950279096599	0.520746560444081	1.07	0.61	1.72	0.226506290083999	0.285220305691208	0.343934321298418	0.307904520395539	0.387718245697956	0.467531971000373	0.302383131900226	0.380814349745354	0.459177161800982	0.235933557704985	1.40031255254822	-0.0440927851286911	-0.020359425580888	0.392270880493921	0.496661405406805	0.326653195695512	0.93062695864662	1.07538582008625	0.839638563068963	0.872586330404152	1.013040653231	0.784320630121032	0.00824858381140347	0.0116329340888788	0.0113088076027097
261	0.423750140311331	0.29	0.236553512173307	0.178566740168087	0.294540284178526	0.450291805112842	0.482351367870227	0.39914279756082	0.565559938179634	1.14	0.61	2.03	0.250748697626095	0.303021820838933	0.35529494405177	0.334830931027937	0.404632523932684	0.474434116837432	0.322173788956424	0.389358201319561	0.456477596793194	0.236553512173307	1.52756889651549	0.00755138978182642	0.0587161878650931	0.392270880493921	0.496661405406805	0.326653195695512	0.93062695864662	1.07538582008625	0.839638563068963	0.872586330404152	1.013040653231	0.784320630121032	0.00824858381140347	0.0116329340888788	0.0113088076027097
261	0.423750140311331	0.29	0.237104037746061	0.179396328716283	0.294811746775839	0.451979887249735	0.45123313643037	0.373657536954633	0.528808735906107	1.07	0.6	1.82	0.246215318214982	0.297332448264886	0.348449578314789	0.334412238955599	0.403840063482938	0.473267888010277	0.325829323134482	0.393439995861917	0.461124288733606	0.237104037746061	1.41852464656601	0.0541242154492551	0.0658225431302016	0.392270880493921	0.496661405406805	0.326653195695512	0.93062695864662	1.07538582008625	0.839638563068963	0.872586330404152	1.013040653231	0.784320630121032	0.00824858381140347	0.0116329340888788	0.0113088076027097
261	0.423750140311331	0.29	0.238262798243098	0.179783806438146	0.29674179004805	0.478138702184459	0.512523816806233	0.428925004190545	0.596122629421922	1.07	0.62	1.8	0.282847409229218	0.337975245871919	0.39310308251462	0.384272895450937	0.459168873690107	0.534064851929276	0.375759488235168	0.448961309167119	0.522274955072805	0.238262798243098	1.4285495243789	0.030162203163608	0.0468245284052869	0.392270880493921	0.496661405406805	0.326653195695512	0.93062695864662	1.07538582008625	0.839638563068963	0.872586330404152	1.013040653231	0.784320630121032	0.00824858381140347	0.0116329340888788	0.0113088076027097
261	0.423750140311331	0.29	0.239449112507707	0.181406860191321	0.297491364824092	0.395893173042082	0.388965509364162	0.313947692731829	0.463983325996495	0.98	0.54	1.72	0.2211359498503	0.273976395952438	0.326816842054575	0.308039026024601	0.381644966456388	0.455250906888175	0.297823270063738	0.368984182333113	0.440169524731854	0.239449112507707	1.3018515354071	-0.0278918856013265	-0.0474853285463856	0.392270880493921	0.496661405406805	0.326653195695512	0.93062695864662	1.07538582008625	0.839638563068963	0.872586330404152	1.013040653231	0.784320630121032	0.00824858381140347	0.0116329340888788	0.0113088076027097
261	0.423750140311331	0.29	0.24747192222409	0.187638211253288	0.307305633194891	0.375614711391251	0.430047298531328	0.343479430977505	0.516615166085151	1.04	0.62	1.73	0.230930291241154	0.289132154477731	0.347334017714307	0.315992375629312	0.395632620879653	0.475272866129994	0.310546829601073	0.388806839155337	0.467048424731612	0.24747192222409	1.3855386746737	0.032080870943187	0.0392655022153636	0.392270880493921	0.496661405406805	0.326653195695512	0.93062695864662	1.07538582008625	0.839638563068963	0.872586330404152	1.013040653231	0.784320630121032	0.00824858381140347	0.0116329340888788	0.0113088076027097
261	0.423750140311331	0.29	0.249070004180775	0.188877610510963	0.309262397850587	0.390627415940233	0.452684473297882	0.364408776238295	0.540960170357469	1	0.59	1.78	0.251748587233187	0.312733073532287	0.373717559831386	0.348045790810548	0.432357659228243	0.516669527645938	0.339286834435794	0.421443060838936	0.503603965320082	0.249070004180775	1.33624763463649	0.00895636549526161	-0.000679593087545085	0.392270880493921	0.496661405406805	0.326653195695512	0.93062695864662	1.07538582008625	0.839638563068963	0.872586330404152	1.013040653231	0.784320630121032	0.00824858381140347	0.0116329340888788	0.0113088076027097
261	0.423750140311331	0.29	0.251384767356537	0.190386928652103	0.312382606060971	0.445093294786183	0.483985526716758	0.399612758844061	0.568358294589454	1.02	0.61	1.76	0.273869124655844	0.331692844171023	0.389516563686203	0.377468772824157	0.457166140948261	0.536863509072366	0.369941978707157	0.448101231963313	0.526170970307303	0.251384767356537	1.35329769587734	0.00727105675860163	0.00731893507727305	0.392270880493921	0.496661405406805	0.326653195695512	0.93062695864662	1.07538582008625	0.839638563068963	0.872586330404152	1.013040653231	0.784320630121032	0.00824858381140347	0.0116329340888788	0.0113088076027097
261	0.423750140311331	0.29	0.251513879978463	0.190045645620006	0.31298211433692	0.424712871542273	0.451792861407785	0.369697344236588	0.533888378578982	1.01	0.6	1.67	0.25464939593096	0.311197202352059	0.367745008773158	0.351657123798496	0.429746604005035	0.507836084211574	0.345373621525888	0.422052977055643	0.498784777801319	0.251513879978463	1.3671724201407	0.011432628701132	0.00231708133853842	0.392270880493921	0.496661405406805	0.326653195695512	0.93062695864662	1.07538582008625	0.839638563068963	0.872586330404152	1.013040653231	0.784320630121032	0.00824858381140347	0.0116329340888788	0.0113088076027097
261	0.423750140311331	0.29	0.254598215998739	0.192924626811266	0.316271805186212	0.386461695606003	0.440002127098765	0.353443999981977	0.526560254215554	0.95	0.58	1.71	0.253911390708127	0.316094068683805	0.378276746659483	0.356476553804959	0.443777350706245	0.53107814760753	0.348432341652975	0.43376568949198	0.519097153682483	0.254598215998739	1.3074302533345	-0.0139926605643159	-0.0290493713051169	0.392270880493921	0.496661405406805	0.326653195695512	0.93062695864662	1.07538582008625	0.839638563068963	0.872586330404152	1.013040653231	0.784320630121032	0.00824858381140347	0.0116329340888788	0.0113088076027097
261	0.423750140311331	0.29	0.25688091356417	0.194420663570436	0.319341163557905	0.435836609212803	0.472940319651429	0.388930046074752	0.556950593228105	0.98	0.5	1.74	0.274204000467205	0.333433040053006	0.392662079638807	0.382100518511091	0.464635589837869	0.547170661164647	0.365179582334291	0.444120429827893	0.522897497694891	0.25688091356417	1.3056463627909	0.0342008495522669	0.00918968885260209	0.392270880493921	0.496661405406805	0.326653195695512	0.93062695864662	1.07538582008625	0.839638563068963	0.872586330404152	1.013040653231	0.784320630121032	0.00824858381140347	0.0116329340888788	0.0113088076027097
261	0.423750140311331	0.29	0.281938493523238	0.212698500982882	0.351178486063594	0.402239521717004	0.48987569093784	0.396637770266303	0.583113611609378	0.91	0.56	1.51	0.294062134153864	0.363187527628956	0.432312921104047	0.418199286092622	0.516505687511272	0.614812088929922	0.412879503796856	0.509892086461591	0.606992481121833	0.281938493523238	1.23201166856691	0.0156889467340716	-0.0340712926754446	0.392270880493921	0.496661405406805	0.326653195695512	0.93062695864662	1.07538582008625	0.839638563068963	0.872586330404152	1.013040653231	0.784320630121032	0.00824858381140347	0.0116329340888788	0.0113088076027097
261	0.423750140311331	0.29	0.282338609130207	0.213803143866562	0.350874074393851	0.380498938112157	0.438024368452167	0.350761790958989	0.525286945945345	0.98	0.58	1.65	0.246699901780129	0.308073944938566	0.369447988097004	0.343448658636157	0.428891873837067	0.514335089037978	0.337159012104056	0.42098000570231	0.504894209370426	0.282338609130207	1.29181410957924	-0.00469118922102428	-0.0241105295273808	0.392270880493921	0.496661405406805	0.326653195695512	0.93062695864662	1.07538582008625	0.839638563068963	0.872586330404152	1.013040653231	0.784320630121032	0.00824858381140347	0.0116329340888788	0.0113088076027097
261	0.423750140311331	0.29	0.28578234810082	0.215644028087255	0.355920668114386	0.372167278656733	0.458120150150112	0.365219717675105	0.551020582625119	1.13	0.64	1.86	0.231989013672493	0.290999736962075	0.350010460251657	0.310978199994166	0.390081292931382	0.469184385868597	0.304005823684791	0.381371170382671	0.458674765929709	0.28578234810082	1.42638479911609	-0.046387301681457	-0.0117574954497805	0.392270880493921	0.496661405406805	0.326653195695512	0.93062695864662	1.07538582008625	0.839638563068963	0.872586330404152	1.013040653231	0.784320630121032	0.00824858381140347	0.0116329340888788	0.0113088076027097
261	0.423750140311331	0.29	0.287465756255985	0.217807839218334	0.357123673293637	0.424729126103159	0.526205596704261	0.430591682948409	0.621819510460113	0.96	0.56	1.65	0.307730008478889	0.376062193367638	0.444394378256387	0.431135853958777	0.526870602189874	0.622605350420971	0.420882362468879	0.514400956515359	0.607773257038571	0.287465756255985	1.31316702696378	0.0300920461634696	0.0049659015038755	0.392270880493921	0.496661405406805	0.326653195695512	0.93062695864662	1.07538582008625	0.839638563068963	0.872586330404152	1.013040653231	0.784320630121032	0.00824858381140347	0.0116329340888788	0.0113088076027097
261	0.423750140311331	0.29	0.304360616536194	0.230648858473226	0.378072374599163	0.447219052060803	0.467616959103657	0.386447603212646	0.548786314994668	1.01	0.59	1.69	0.266594234593996	0.322589619547502	0.378585004501008	0.368368424836999	0.4457404347189	0.5231124446008	0.360980400044242	0.436839459470959	0.512604816957605	0.304360616536194	1.27170080135885	0.0188998351189983	-0.0135898255397505	0.392270880493921	0.496661405406805	0.326653195695512	0.93062695864662	1.07538582008625	0.839638563068963	0.872586330404152	1.013040653231	0.784320630121032	0.00824858381140347	0.0116329340888788	0.0113088076027097
261	0.423750140311331	0.29	0.313120547728267	0.236418005099404	0.389823090357131	0.447421056834585	0.588921962823643	0.486738134740207	0.691105790907079	1.17	0.63	1.72	0.300049744453877	0.363040969746136	0.426032195038394	0.398071795205439	0.481641371909857	0.565210948614275	0.392403484731573	0.474784392894347	0.557193352247514	0.313120547728267	1.38517145994496	-0.031804767688656	-0.00697197450048137	0.392270880493921	0.496661405406805	0.326653195695512	0.93062695864662	1.07538582008625	0.839638563068963	0.872586330404152	1.013040653231	0.784320630121032	0.00824858381140347	0.0116329340888788	0.0113088076027097
261	0.423750140311331	0.3	0.158070029340358	0.120485394134653	0.195654664546063	0.564509895085284	0.557145161776757	0.480742728314922	0.633547595238593	0.88	0.53	1.69	0.365457034913575	0.423537594740271	0.481618154566968	0.525255122172104	0.60873172443483	0.692208326697555	0.508392978417224	0.589161524223436	0.669997848028813	0.158070029340358	1.54066176710165	0.075273037763033	0.0462594600705228	0.392270880493921	0.496661405406805	0.326653195695512	0.93062695864662	1.07538582008625	0.839638563068963	0.872586330404152	1.013040653231	0.784320630121032	0.00824858381140347	0.0116329340888788	0.0113088076027097
261	0.423750140311331	0.3	0.158080861607917	0.119968728608592	0.196192994607242	0.533101753554806	0.484413780480051	0.413634194690854	0.555193366269249	1.01	0.61	1.77	0.284228442393737	0.33286458437705	0.381500726360363	0.392142448962535	0.459244445035839	0.526346441109143	0.38357429639679	0.449174865237561	0.514820126699925	0.158080861607917	1.63443094306588	0.0141687133837198	0.0406774358596178	0.392270880493921	0.496661405406805	0.326653195695512	0.93062695864662	1.07538582008625	0.839638563068963	0.872586330404152	1.013040653231	0.784320630121032	0.00824858381140347	0.0116329340888788	0.0113088076027097
261	0.423750140311331	0.3	0.159318498001516	0.121038494852302	0.19759850115073	0.510141518474955	0.531645750094152	0.450306944879637	0.612984555308668	1.13	0.66	2.13	0.28495124340271	0.336421899021761	0.387892554640813	0.381464986142558	0.45036888948409	0.519272792825623	0.368725937378785	0.435342017324829	0.501927358086087	0.159318498001516	1.72030059006212	-0.0116524887981548	0.0664402766927831	0.392270880493921	0.496661405406805	0.326653195695512	0.93062695864662	1.07538582008625	0.839638563068963	0.872586330404152	1.013040653231	0.784320630121032	0.00824858381140347	0.0116329340888788	0.0113088076027097
261	0.423750140311331	0.3	0.167142740953876	0.126979529193608	0.207305952714144	0.462986096651655	0.451610093447934	0.375672314343911	0.527547872551956	1.01	0.58	2.16	0.258699037938116	0.310992032783042	0.363285027627969	0.357214535440564	0.429421289703001	0.501628043965438	0.338389637692095	0.406727608160264	0.475197573471223	0.167142740953876	1.64092582427439	-0.0260939183267278	0.00843412199619147	0.392270880493921	0.496661405406805	0.326653195695512	0.93062695864662	1.07538582008625	0.839638563068963	0.872586330404152	1.013040653231	0.784320630121032	0.00824858381140347	0.0116329340888788	0.0113088076027097
261	0.423750140311331	0.3	0.167583106433847	0.127508087178378	0.207658125689315	0.475699810330127	0.472476053874477	0.395031874494119	0.549920233254835	1.03	0.56	1.81	0.268190730559835	0.32076828793346	0.373345845307085	0.368322814369051	0.440530805540406	0.512738796711761	0.35595767767063	0.425719110331284	0.495508234958152	0.167583106433847	1.56101884889017	-0.0505844822312852	-0.044333874965861	0.392270880493921	0.496661405406805	0.326653195695512	0.93062695864662	1.07538582008625	0.839638563068963	0.872586330404152	1.013040653231	0.784320630121032	0.00824858381140347	0.0116329340888788	0.0113088076027097
261	0.423750140311331	0.3	0.167773223312196	0.128071254812794	0.207475191811597	0.560214857610269	0.538099852338627	0.463662434469327	0.612537270207927	1.12	0.5	1.8	0.295437245179026	0.342867409968451	0.390297574757876	0.396462830644154	0.460111871843882	0.52376091304361	0.377723507925568	0.438282762467679	0.498961224583607	0.167773223312196	1.56975915434999	0.0438065392208084	0.0350754573012352	0.392270880493921	0.496661405406805	0.326653195695512	0.93062695864662	1.07538582008625	0.839638563068963	0.872586330404152	1.013040653231	0.784320630121032	0.00824858381140347	0.0116329340888788	0.0113088076027097
261	0.423750140311331	0.3	0.168481326314617	0.127888330808454	0.209074321820781	0.428515185144374	0.47939979978202	0.392962229782385	0.565837369781656	1.14	0.69	1.96	0.24736117850875	0.301771749199941	0.356182319891131	0.330537377156046	0.403243722728351	0.475950068300656	0.324409837927035	0.395787116542942	0.467161888675079	0.168481326314617	1.65388503620402	0.0446592829598031	0.112052801957154	0.392270880493921	0.496661405406805	0.326653195695512	0.93062695864662	1.07538582008625	0.839638563068963	0.872586330404152	1.013040653231	0.784320630121032	0.00824858381140347	0.0116329340888788	0.0113088076027097
261	0.423750140311331	0.3	0.168713396623985	0.128308914564791	0.209117878683179	0.397685650433579	0.420881911375779	0.340011925508449	0.50175189724311	0.95	0.58	1.85	0.243777205895555	0.301758287488709	0.359739369081864	0.341975998131067	0.423313127981645	0.504650257832223	0.330656141963614	0.409304545525038	0.487922793247267	0.168713396623985	1.61483387669571	-0.0345098917117925	0.00171764565285366	0.392270880493921	0.496661405406805	0.326653195695512	0.93062695864662	1.07538582008625	0.839638563068963	0.872586330404152	1.013040653231	0.784320630121032	0.00824858381140347	0.0116329340888788	0.0113088076027097
261	0.423750140311331	0.3	0.173518560469476	0.132059088297256	0.214978032641696	0.407529056612448	0.451918003489489	0.366843515687364	0.536992491291614	1.1	0.59	1.9	0.236591169308659	0.29145890360601	0.34632663790336	0.318858969714976	0.392805386564643	0.46675180341431	0.307966734145634	0.379331967979562	0.450765111445025	0.173518560469476	1.56735062467721	0.0164350468004455	0.0652148166270467	0.392270880493921	0.496661405406805	0.326653195695512	0.93062695864662	1.07538582008625	0.839638563068963	0.872586330404152	1.013040653231	0.784320630121032	0.00824858381140347	0.0116329340888788	0.0113088076027097
261	0.423750140311331	0.3	0.175929224974327	0.133814964485931	0.218043485462723	0.487083967190569	0.493760793489284	0.414652269080641	0.572869317897926	1.19	0.66	1.89	0.253581953066149	0.301961030234115	0.350340107402081	0.335517388639335	0.399528338314223	0.46353928798911	0.328895594118052	0.391635423423773	0.454363229624789	0.175929224974327	1.64848200040049	-0.00599246905382286	0.0583807327609231	0.392270880493921	0.496661405406805	0.326653195695512	0.93062695864662	1.07538582008625	0.839638563068963	0.872586330404152	1.013040653231	0.784320630121032	0.00824858381140347	0.0116329340888788	0.0113088076027097
261	0.423750140311331	0.3	0.177958904068253	0.136016171969172	0.219901636167335	0.480240754032181	0.458470181617454	0.38400244360441	0.532937919630497	0.98	0.59	1.58	0.269926524396859	0.32227207072433	0.374617617051801	0.3757008846746	0.448558741485633	0.521416598296665	0.370848590915195	0.442738891909118	0.514682466094274	0.177958904068253	1.45875563926249	0.00606699828725066	-0.00606405224454113	0.392270880493921	0.496661405406805	0.326653195695512	0.93062695864662	1.07538582008625	0.839638563068963	0.872586330404152	1.013040653231	0.784320630121032	0.00824858381140347	0.0116329340888788	0.0113088076027097
261	0.423750140311331	0.3	0.180522045513879	0.137482582072159	0.223561508955599	0.510294813186743	0.455909206768929	0.386179056828498	0.525639356709359	1.1	0.56	1.81	0.249987681065191	0.295126530973558	0.340265380881925	0.337361308239834	0.398276715721681	0.459192123203528	0.325896563495616	0.384746512171296	0.443594291475605	0.180522045513879	1.58166786851438	0.0138148185043494	0.0308662209059339	0.392270880493921	0.496661405406805	0.326653195695512	0.93062695864662	1.07538582008625	0.839638563068963	0.872586330404152	1.013040653231	0.784320630121032	0.00824858381140347	0.0116329340888788	0.0113088076027097
261	0.423750140311331	0.3	0.181864044705787	0.137981297748276	0.225746791663299	0.463791624448515	0.46912531204334	0.390370033155668	0.547880590931012	0.9	0.56	1.57	0.29185920616883	0.350740398948796	0.409621591728762	0.416527968215006	0.500560484840602	0.584593001466198	0.408907333591289	0.491395205092846	0.573888366520364	0.181864044705787	1.34595899574334	-0.0357392200830574	-0.0733481911031695	0.392270880493921	0.496661405406805	0.326653195695512	0.93062695864662	1.07538582008625	0.839638563068963	0.872586330404152	1.013040653231	0.784320630121032	0.00824858381140347	0.0116329340888788	0.0113088076027097
261	0.423750140311331	0.3	0.187463962667325	0.142476530732461	0.232451394602189	0.557396560839962	0.513762776541849	0.442284619464992	0.585240933618706	0.88	0.5	1.69	0.336401119651946	0.390767315113138	0.445133510574329	0.483604883544896	0.56176085892331	0.639916834301724	0.464656166578963	0.539807876653033	0.614921283318967	0.187463962667325	1.41935694054804	0.0387302237168944	-0.00513633723461998	0.392270880493921	0.496661405406805	0.326653195695512	0.93062695864662	1.07538582008625	0.839638563068963	0.872586330404152	1.013040653231	0.784320630121032	0.00824858381140347	0.0116329340888788	0.0113088076027097
261	0.423750140311331	0.3	0.190525095391273	0.145380050398697	0.23567014038385	0.488975180123689	0.484881084519771	0.407488688356728	0.562273480682814	0.98	0.54	1.72	0.287326774010814	0.341897387031186	0.396468000051558	0.400408109635557	0.476455725025268	0.552503340414979	0.386875755695722	0.460339129378929	0.533785357664601	0.190525095391273	1.40544632110604	-0.0203011972888189	-0.0379906247701561	0.392270880493921	0.496661405406805	0.326653195695512	0.93062695864662	1.07538582008625	0.839638563068963	0.872586330404152	1.013040653231	0.784320630121032	0.00824858381140347	0.0116329340888788	0.0113088076027097
261	0.423750140311331	0.3	0.190680227987231	0.145359779278281	0.23600067669618	0.440473749302253	0.494603099771069	0.407568384442912	0.581637815099225	0.98	0.62	1.6	0.286145129148265	0.347250359113536	0.408355589078806	0.398086008134788	0.483095797207342	0.568105586279896	0.394929691754702	0.479260195598601	0.56364824531182	0.190680227987231	1.38775510230786	-0.0338364926768618	-0.0330572093167061	0.392270880493921	0.496661405406805	0.326653195695512	0.93062695864662	1.07538582008625	0.839638563068963	0.872586330404152	1.013040653231	0.784320630121032	0.00824858381140347	0.0116329340888788	0.0113088076027097
261	0.423750140311331	0.3	0.191143907066819	0.145158153992449	0.237129660141189	0.504876648769323	0.513667105126761	0.434246849856915	0.593087360396607	1.1	0.59	1.86	0.281636565210137	0.333145627186481	0.384654689162824	0.38033013675213	0.449889458961659	0.519448781171187	0.368287429210601	0.435582801520368	0.503014538234779	0.191143907066819	1.58381386924073	-0.0163584124905205	0.0153804397116134	0.392270880493921	0.496661405406805	0.326653195695512	0.93062695864662	1.07538582008625	0.839638563068963	0.872586330404152	1.013040653231	0.784320630121032	0.00824858381140347	0.0116329340888788	0.0113088076027097
261	0.423750140311331	0.3	0.191438439906337	0.145794469627312	0.237082410185363	0.383776378660592	0.388155332674181	0.311362432540504	0.464948232807858	0.86	0.55	1.57	0.240935470748188	0.30035861114718	0.359781751546172	0.348952358357687	0.435016253054704	0.521080147751721	0.342117966316916	0.426529068583062	0.510902431522414	0.191438439906337	1.37946861275821	-0.0815717407124536	-0.110280126111912	0.392270880493921	0.496661405406805	0.326653195695512	0.93062695864662	1.07538582008625	0.839638563068963	0.872586330404152	1.013040653231	0.784320630121032	0.00824858381140347	0.0116329340888788	0.0113088076027097
261	0.423750140311331	0.3	0.192394108518974	0.146395689805836	0.238392527232112	0.531196983656486	0.520881287051319	0.444481593686436	0.597280980416203	1.09	0.64	1.87	0.289821502632643	0.339637455072969	0.389453407513294	0.392138469852655	0.459541168364514	0.526943866876373	0.383514720485618	0.449494400168307	0.515445871436753	0.192394108518974	1.5236215696281	0.0260309666387626	0.0503024373653544	0.392270880493921	0.496661405406805	0.326653195695512	0.93062695864662	1.07538582008625	0.839638563068963	0.872586330404152	1.013040653231	0.784320630121032	0.00824858381140347	0.0116329340888788	0.0113088076027097
261	0.423750140311331	0.3	0.192703730571569	0.14705370678096	0.238353754362178	0.4700147413101	0.48369625845174	0.403503649106659	0.563888867796821	1.22	0.65	1.94	0.241862624137412	0.289930578356831	0.337998532576251	0.317879997704508	0.381055700157188	0.444231402609868	0.310196710134935	0.371879207837991	0.433489630849463	0.192703730571569	1.60887809984366	0.0161390993835557	0.0727064529496451	0.392270880493921	0.496661405406805	0.326653195695512	0.93062695864662	1.07538582008625	0.839638563068963	0.872586330404152	1.013040653231	0.784320630121032	0.00824858381140347	0.0116329340888788	0.0113088076027097
261	0.423750140311331	0.3	0.202319550559641	0.15403703116671	0.250602069952572	0.500109810282311	0.482870738979692	0.407496841895069	0.558244636064315	1.13	0.65	1.74	0.258377483464813	0.306169063289315	0.353960643113817	0.346132757854405	0.410156259844766	0.474179761835126	0.34179773562646	0.4051732400035	0.468416428343812	0.202319550559641	1.49003147958265	0.0377684720849651	0.0770902412678441	0.392270880493921	0.496661405406805	0.326653195695512	0.93062695864662	1.07538582008625	0.839638563068963	0.872586330404152	1.013040653231	0.784320630121032	0.00824858381140347	0.0116329340888788	0.0113088076027097
261	0.423750140311331	0.3	0.204104116915218	0.155428078377141	0.252780155453296	0.523261527707028	0.52136628244591	0.443668414712568	0.599064150179252	1.06	0.59	1.71	0.295669610407192	0.347449041893361	0.39922847337953	0.403253234370752	0.473873353874817	0.544493473378883	0.394810745643008	0.463971663413128	0.533039567691549	0.204104116915218	1.4652608455519	-0.0391354216291672	-0.016648309138603	0.392270880493921	0.496661405406805	0.326653195695512	0.93062695864662	1.07538582008625	0.839638563068963	0.872586330404152	1.013040653231	0.784320630121032	0.00824858381140347	0.0116329340888788	0.0113088076027097
261	0.423750140311331	0.3	0.209766861795727	0.160222955459108	0.259310768132345	0.413328882496265	0.438743753309316	0.357133282229115	0.520354224389517	0.99	0.56	1.81	0.248463090998027	0.305240744919913	0.362018398841798	0.344437920018658	0.423147304747953	0.501856689477248	0.332550313695617	0.408495407575828	0.48440280639079	0.209766861795727	1.42327578798161	0.0378225504732806	0.0373219603454155	0.392270880493921	0.496661405406805	0.326653195695512	0.93062695864662	1.07538582008625	0.839638563068963	0.872586330404152	1.013040653231	0.784320630121032	0.00824858381140347	0.0116329340888788	0.0113088076027097
261	0.423750140311331	0.3	0.212521180757067	0.161886288046011	0.263156073468123	0.493992406273831	0.500774983097205	0.421644017136662	0.579905949057749	0.98	0.57	1.69	0.297129617267218	0.352892660674095	0.408655704080972	0.413971253494629	0.491662253099895	0.569353252705161	0.404282636586311	0.480152271418244	0.556035537125899	0.212521180757067	1.42119786855126	0.0297848535376984	0.0291952915482345	0.392270880493921	0.496661405406805	0.326653195695512	0.93062695864662	1.07538582008625	0.839638563068963	0.872586330404152	1.013040653231	0.784320630121032	0.00824858381140347	0.0116329340888788	0.0113088076027097
261	0.423750140311331	0.3	0.212561774339649	0.161902826467666	0.263220722211633	0.459644590043092	0.444660984993898	0.369387302520018	0.519934667467778	0.87	0.53	1.75	0.282154524349172	0.339651925936974	0.397149327524776	0.406362663862688	0.489171179261461	0.571979694660234	0.391210772390071	0.470901836258667	0.550613351372652	0.212561774339649	1.33509286681215	0.0316172530017987	-0.00116973285783124	0.392270880493921	0.496661405406805	0.326653195695512	0.93062695864662	1.07538582008625	0.839638563068963	0.872586330404152	1.013040653231	0.784320630121032	0.00824858381140347	0.0116329340888788	0.0113088076027097
261	0.423750140311331	0.3	0.213110409772433	0.161971896041291	0.264248923503574	0.426434185495871	0.418173829577282	0.34245429524565	0.493893363908913	0.94	0.51	1.8	0.249047654533342	0.304114192431845	0.359180730330348	0.351384697403481	0.429078819007554	0.506772940611628	0.335297936499856	0.409484958452319	0.483570454926378	0.213110409772433	1.33751532717862	-0.00206032127787491	-0.0432317320388915	0.392270880493921	0.496661405406805	0.326653195695512	0.93062695864662	1.07538582008625	0.839638563068963	0.872586330404152	1.013040653231	0.784320630121032	0.00824858381140347	0.0116329340888788	0.0113088076027097
261	0.423750140311331	0.3	0.215622039053334	0.163933499741006	0.267310578365662	0.456634436461054	0.513590684310687	0.426119637348769	0.601061731272606	0.93	0.57	1.57	0.312004821313943	0.376051126589379	0.440097431864814	0.44143600455699	0.53205109501733	0.622666185477671	0.434463981030574	0.523737554671523	0.61291782394431	0.215622039053334	1.37887044587539	-0.0469768513469013	-0.0642133849142369	0.392270880493921	0.496661405406805	0.326653195695512	0.93062695864662	1.07538582008625	0.839638563068963	0.872586330404152	1.013040653231	0.784320630121032	0.00824858381140347	0.0116329340888788	0.0113088076027097
261	0.423750140311331	0.3	0.216486617600857	0.165196968941864	0.26777626625985	0.400788099116484	0.381448730859506	0.308628099107915	0.454269362611096	0.86	0.51	1.63	0.238142497254526	0.294332089670453	0.350521682086379	0.344480889378401	0.425760967450986	0.507041045523571	0.333289347421936	0.4119118879707	0.490521835420964	0.216486617600857	1.3558914387242	0.0381007371665897	-0.00140873669134035	0.392270880493921	0.496661405406805	0.326653195695512	0.93062695864662	1.07538582008625	0.839638563068963	0.872586330404152	1.013040653231	0.784320630121032	0.00824858381140347	0.0116329340888788	0.0113088076027097
261	0.423750140311331	0.3	0.218716972980531	0.166106505306803	0.27132744065426	0.439133456651961	0.462877343458119	0.381203519559065	0.544551167357173	1	0.6	1.77	0.2635634899561	0.320032638220507	0.376501786484913	0.364493184874244	0.442586777053715	0.520680369233185	0.355677895619869	0.431924966398728	0.508084776027096	0.218716972980531	1.46703972387048	-0.0147604032347834	0.0058020379013069	0.392270880493921	0.496661405406805	0.326653195695512	0.93062695864662	1.07538582008625	0.839638563068963	0.872586330404152	1.013040653231	0.784320630121032	0.00824858381140347	0.0116329340888788	0.0113088076027097
261	0.423750140311331	0.3	0.219054958093391	0.166793479630805	0.271316436555978	0.529629938151819	0.544411405090914	0.46430887215616	0.624513938025668	1.01	0.65	1.75	0.318482061055777	0.37342656312049	0.428371065185203	0.439102371387296	0.514856280638356	0.590610189889415	0.433346521916483	0.508148183485537	0.582890300294843	0.219054958093391	1.42945335537726	0.0239218397332383	0.052006550303045	0.392270880493921	0.496661405406805	0.326653195695512	0.93062695864662	1.07538582008625	0.839638563068963	0.872586330404152	1.013040653231	0.784320630121032	0.00824858381140347	0.0116329340888788	0.0113088076027097
261	0.423750140311331	0.3	0.219332567026245	0.167513680429112	0.271151453623377	0.540752846747207	0.503589987888246	0.431131981963939	0.576047993812553	0.98	0.51	1.86	0.302241815728393	0.353037952852948	0.403834089977503	0.420236681108406	0.490863573111772	0.561490465115138	0.398887912881401	0.465869419330903	0.532929666929453	0.219332567026245	1.50896918753146	0.0392921341573798	0.0194312333591646	0.392270880493921	0.496661405406805	0.326653195695512	0.93062695864662	1.07538582008625	0.839638563068963	0.872586330404152	1.013040653231	0.784320630121032	0.00824858381140347	0.0116329340888788	0.0113088076027097
261	0.423750140311331	0.3	0.220908957289093	0.168277246811709	0.273540667766478	0.429203451262301	0.421496224041786	0.345605583851224	0.497386864232349	0.99	0.55	1.86	0.240586114564661	0.293415799929734	0.346245485294806	0.333595230508828	0.40684854813674	0.480101865764651	0.32056036656235	0.390883080738759	0.461264052480862	0.220908957289093	1.39017992645857	0.0308220538256495	0.0190132068111643	0.392270880493921	0.496661405406805	0.326653195695512	0.93062695864662	1.07538582008625	0.839638563068963	0.872586330404152	1.013040653231	0.784320630121032	0.00824858381140347	0.0116329340888788	0.0113088076027097
261	0.423750140311331	0.3	0.221981894686647	0.168581695767999	0.275382093605295	0.398475407616029	0.44652783975029	0.360871416702671	0.53218426279791	1.11	0.59	1.91	0.231872420626416	0.286909647835286	0.341946875044156	0.312084238174428	0.386160538746572	0.460236839318717	0.30157121443699	0.373050879611645	0.444679728544407	0.221981894686647	1.51821795464236	-0.0237487236433552	0.0106388654956565	0.392270880493921	0.496661405406805	0.326653195695512	0.93062695864662	1.07538582008625	0.839638563068963	0.872586330404152	1.013040653231	0.784320630121032	0.00824858381140347	0.0116329340888788	0.0113088076027097
261	0.423750140311331	0.3	0.228364848447822	0.174015759057185	0.282713937838459	0.470772138461277	0.491764321264953	0.410357939601727	0.57317070292818	1.02	0.57	1.68	0.280696835666918	0.336381182259892	0.392065528852865	0.386597922947791	0.463290817195781	0.539983711443772	0.377531500184793	0.452450299671017	0.527292516319722	0.228364848447822	1.47000363574829	0.0833169634414667	0.100176804612671	0.392270880493921	0.496661405406805	0.326653195695512	0.93062695864662	1.07538582008625	0.839638563068963	0.872586330404152	1.013040653231	0.784320630121032	0.00824858381140347	0.0116329340888788	0.0113088076027097
261	0.423750140311331	0.3	0.231291457266648	0.17634019085432	0.286242723678977	0.466436362473464	0.475933372950468	0.396458739600315	0.555408006300621	1	0.56	1.64	0.274169675218837	0.329130084051581	0.384090492884325	0.379192237902131	0.455205605918378	0.531218973934624	0.37105999809815	0.44543884600304	0.519813984861855	0.231291457266648	1.40103779551886	-0.0146513852822237	-0.0162155442957451	0.392270880493921	0.496661405406805	0.326653195695512	0.93062695864662	1.07538582008625	0.839638563068963	0.872586330404152	1.013040653231	0.784320630121032	0.00824858381140347	0.0116329340888788	0.0113088076027097
261	0.423750140311331	0.3	0.231676761921722	0.176615285182152	0.286738238661292	0.502466431686595	0.489796585822621	0.413701102060446	0.565892069584795	0.93	0.6	1.73	0.300941382853106	0.356296033827467	0.411650684801829	0.424648221632311	0.502757300126224	0.580866378620137	0.416019488051015	0.492466979113672	0.569047178711228	0.231676761921722	1.39273365747022	0.0129591787146936	-0.0144512264898095	0.392270880493921	0.496661405406805	0.326653195695512	0.93062695864662	1.07538582008625	0.839638563068963	0.872586330404152	1.013040653231	0.784320630121032	0.00824858381140347	0.0116329340888788	0.0113088076027097
261	0.423750140311331	0.3	0.233278042636866	0.17766008079117	0.288896004482562	0.422992234919166	0.428095418472719	0.350031441449605	0.506159395495832	0.99	0.55	1.44	0.24480009822183	0.299395391615198	0.353990685008567	0.340051604664378	0.415889879486941	0.491728154309503	0.3363778455477	0.41130214619919	0.486389080566904	0.233278042636866	1.31878160425439	-0.0799205522730728	-0.120386053967351	0.392270880493921	0.496661405406805	0.326653195695512	0.93062695864662	1.07538582008625	0.839638563068963	0.872586330404152	1.013040653231	0.784320630121032	0.00824858381140347	0.0116329340888788	0.0113088076027097
261	0.423750140311331	0.3	0.233987225321597	0.178140380489226	0.289834070153969	0.430319178410315	0.485357337527443	0.398167170501579	0.572547504553308	1.01	0.57	1.6	0.273461324432496	0.333343555612801	0.393225786793106	0.377214031210995	0.459815905052966	0.542417778894938	0.370948772893101	0.452109782356365	0.533374182446062	0.233987225321597	1.33684042456672	-0.0468120889600728	-0.0525178584107711	0.392270880493921	0.496661405406805	0.326653195695512	0.93062695864662	1.07538582008625	0.839638563068963	0.872586330404152	1.013040653231	0.784320630121032	0.00824858381140347	0.0116329340888788	0.0113088076027097
261	0.423750140311331	0.3	0.234865490152187	0.179341664559492	0.290389315744882	0.512163762712293	0.531654843630385	0.450643125806353	0.612666561454417	1.06	0.57	1.96	0.299445385643322	0.353276418885067	0.407107452126811	0.407964321662891	0.481303708455243	0.554643095247595	0.390640393670418	0.460900131350252	0.531079308610288	0.234865490152187	1.51772814019756	0.0141069309974501	0.0415969801998913	0.392270880493921	0.496661405406805	0.326653195695512	0.93062695864662	1.07538582008625	0.839638563068963	0.872586330404152	1.013040653231	0.784320630121032	0.00824858381140347	0.0116329340888788	0.0113088076027097
261	0.423750140311331	0.3	0.235922704310903	0.179244836503661	0.292600572118145	0.54519616833215	0.545110837892127	0.467377746743416	0.622843929040837	0.94	0.53	1.76	0.339381981179603	0.395827138573344	0.452272295967085	0.478542968856202	0.558133031660573	0.637723094464944	0.460272344188348	0.536822824620967	0.61340749411872	0.235922704310903	1.45931749352779	0.0180758137983099	-0.0122323205353897	0.392270880493921	0.496661405406805	0.326653195695512	0.93062695864662	1.07538582008625	0.839638563068963	0.872586330404152	1.013040653231	0.784320630121032	0.00824858381140347	0.0116329340888788	0.0113088076027097
261	0.423750140311331	0.3	0.236472646852525	0.179464704580319	0.293480589124731	0.543594325465237	0.54827296662105	0.469836078572046	0.626709854670053	1.04	0.54	1.61	0.317017954521114	0.369942587052253	0.422867219583391	0.434372626643535	0.506889060867022	0.579405495090508	0.424192109429612	0.495011479297682	0.56576105687393	0.236472646852525	1.35426739671452	0.0418663853527534	0.0151421668216318	0.392270880493921	0.496661405406805	0.326653195695512	0.93062695864662	1.07538582008625	0.839638563068963	0.872586330404152	1.013040653231	0.784320630121032	0.00824858381140347	0.0116329340888788	0.0113088076027097
261	0.423750140311331	0.3	0.237022962007912	0.180805987397913	0.29323993661791	0.430184934245372	0.462691250007696	0.379550083480772	0.545832416534619	1.16	0.63	1.9	0.235785895101023	0.287435243164694	0.339084591228365	0.313638259862904	0.382341316264147	0.451044372665391	0.305613250201873	0.372532315095499	0.439415640044037	0.237022962007912	1.48804525129204	-0.0325933873758908	0.00595472837265646	0.392270880493921	0.496661405406805	0.326653195695512	0.93062695864662	1.07538582008625	0.839638563068963	0.872586330404152	1.013040653231	0.784320630121032	0.00824858381140347	0.0116329340888788	0.0113088076027097
261	0.423750140311331	0.3	0.238100801880252	0.18115105860634	0.295050545154164	0.414936518830633	0.439329486770038	0.357880350993714	0.520778622546363	1.02	0.53	1.72	0.244310081093909	0.299912029933207	0.355513978772506	0.336226627429238	0.412747643889235	0.489268660349233	0.324870905138864	0.398804895128725	0.472787897797321	0.238100801880252	1.38012378785165	-0.00284996962475787	-0.0252472995422461	0.392270880493921	0.496661405406805	0.326653195695512	0.93062695864662	1.07538582008625	0.839638563068963	0.872586330404152	1.013040653231	0.784320630121032	0.00824858381140347	0.0116329340888788	0.0113088076027097
261	0.423750140311331	0.3	0.239238028130517	0.182199142855915	0.29627691340512	0.43555027236672	0.459038933795797	0.377450523206743	0.540627344384851	1	0.58	1.65	0.261419362741882	0.317926875626242	0.374434388510602	0.361768594865689	0.439967253607407	0.518165912349126	0.354624394881299	0.431251149295802	0.507935657851073	0.239238028130517	1.36265140662258	-0.0317872325938508	-0.0405511081309877	0.392270880493921	0.496661405406805	0.326653195695512	0.93062695864662	1.07538582008625	0.839638563068963	0.872586330404152	1.013040653231	0.784320630121032	0.00824858381140347	0.0116329340888788	0.0113088076027097
261	0.423750140311331	0.3	0.239710983949112	0.182051620823396	0.297370347074828	0.445395620895358	0.466112470791319	0.384905210292019	0.54731973129062	0.92	0.55	1.71	0.282117773837977	0.341638951881168	0.40116012992436	0.399319391355324	0.48356775424865	0.567816117141976	0.387132640865359	0.468794784185008	0.550456261741131	0.239710983949112	1.35154206637617	-0.0572765885561053	-0.0830109469583877	0.392270880493921	0.496661405406805	0.326653195695512	0.93062695864662	1.07538582008625	0.839638563068963	0.872586330404152	1.013040653231	0.784320630121032	0.00824858381140347	0.0116329340888788	0.0113088076027097
261	0.423750140311331	0.3	0.240008035102041	0.182844688908485	0.297171381295597	0.443405553680808	0.448985594930424	0.370446346837261	0.527524843023588	0.97	0.5	1.59	0.263431351140677	0.319282084774295	0.375132818407913	0.368341193426064	0.446434122727188	0.524527052028311	0.356558277365722	0.432120709763683	0.5077187925237	0.240008035102041	1.3805383656014	-0.0298192589473538	-0.0622787623942772	0.392270880493921	0.496661405406805	0.326653195695512	0.93062695864662	1.07538582008625	0.839638563068963	0.872586330404152	1.013040653231	0.784320630121032	0.00824858381140347	0.0116329340888788	0.0113088076027097
261	0.423750140311331	0.3	0.24163982603892	0.183745600348517	0.299534051729323	0.389535412617264	0.424314960577492	0.341381350363321	0.507248570791662	0.9	0.55	1.71	0.254192126438704	0.315944388860605	0.377696651282506	0.362150633104863	0.450129837044297	0.538109040983731	0.35144984329397	0.436849572358016	0.522203707117603	0.24163982603892	1.34501473020265	-0.0517639362920187	-0.0569564944919999	0.392270880493921	0.496661405406805	0.326653195695512	0.93062695864662	1.07538582008625	0.839638563068963	0.872586330404152	1.013040653231	0.784320630121032	0.00824858381140347	0.0116329340888788	0.0113088076027097
261	0.423750140311331	0.3	0.245511543044457	0.186809497819591	0.304213588269323	0.475146875980968	0.490025139069119	0.409615377136131	0.570434901002107	0.95	0.6	1.52	0.293856960556103	0.351542705671124	0.409228450786144	0.412328269640765	0.493270587362973	0.574212905085181	0.40946205942479	0.489871722289904	0.570254400423983	0.245511543044457	1.36488874371997	0.00730469964182663	-0.0108864153682533	0.392270880493921	0.496661405406805	0.326653195695512	0.93062695864662	1.07538582008625	0.839638563068963	0.872586330404152	1.013040653231	0.784320630121032	0.00824858381140347	0.0116329340888788	0.0113088076027097
261	0.423750140311331	0.3	0.247399673229353	0.187999281805874	0.306800064652833	0.365503977359893	0.384093147377059	0.305081626976305	0.463104667777812	0.92	0.57	1.58	0.223699161383048	0.281633855872601	0.339568550362154	0.316683067888821	0.398699185762133	0.480715303635446	0.31190233072977	0.392674771459416	0.473445621712202	0.247399673229353	1.26723572101644	0.0585334348607321	0.0281859605922174	0.392270880493921	0.496661405406805	0.326653195695512	0.93062695864662	1.07538582008625	0.839638563068963	0.872586330404152	1.013040653231	0.784320630121032	0.00824858381140347	0.0116329340888788	0.0113088076027097
261	0.423750140311331	0.3	0.248783145030095	0.18874585236117	0.308820437699019	0.481720442997814	0.515369815184609	0.431907785663537	0.598831844705681	0.85	0.5	1.49	0.334627176559746	0.39929066310856	0.463954149657375	0.484909256167061	0.57861331058942	0.672317365011778	0.472853627821203	0.564180728342632	0.655551361146487	0.248783145030095	1.23629759703677	-0.0343991929576414	-0.0957781204171635	0.392270880493921	0.496661405406805	0.326653195695512	0.93062695864662	1.07538582008625	0.839638563068963	0.872586330404152	1.013040653231	0.784320630121032	0.00824858381140347	0.0116329340888788	0.0113088076027097
261	0.423750140311331	0.3	0.25119283483762	0.19072818034717	0.311657489328069	0.456885308284675	0.468934463033017	0.389109304135098	0.548759621930935	0.94	0.5	1.86	0.282423082597229	0.340361731725332	0.398300380853435	0.398156878102894	0.479838132503913	0.561519386904933	0.377323910509945	0.45473027298789	0.532146022008055	0.25119283483762	1.33519923249963	-0.0115268378327899	-0.0632002313707706	0.392270880493921	0.496661405406805	0.326653195695512	0.93062695864662	1.07538582008625	0.839638563068963	0.872586330404152	1.013040653231	0.784320630121032	0.00824858381140347	0.0116329340888788	0.0113088076027097
261	0.423750140311331	0.3	0.253826835766776	0.193999845740563	0.313653825792989	0.427289968959693	0.426988363159218	0.349807870404844	0.504168855913592	1.07	0.56	1.87	0.23122918172052	0.282246850830498	0.333264519940476	0.314421205013028	0.383794096787145	0.453166988561262	0.302012790985896	0.368632870849519	0.435289310760345	0.253826835766776	1.38580040353522	-0.0396525139884682	-0.0445779409876269	0.392270880493921	0.496661405406805	0.326653195695512	0.93062695864662	1.07538582008625	0.839638563068963	0.872586330404152	1.013040653231	0.784320630121032	0.00824858381140347	0.0116329340888788	0.0113088076027097
261	0.423750140311331	0.3	0.253992171500207	0.193640554128495	0.314343788871918	0.465812938705282	0.50652846306265	0.421838835204445	0.591218090920855	1.11	0.55	2.27	0.271299743799427	0.325766692839964	0.380233641880501	0.365272166218319	0.438605300207742	0.511938434197165	0.340539546716822	0.408939023185722	0.47730385929579	0.253992171500207	1.55209165034971	0.0262974710862031	0.0585244232507663	0.392270880493921	0.496661405406805	0.326653195695512	0.93062695864662	1.07538582008625	0.839638563068963	0.872586330404152	1.013040653231	0.784320630121032	0.00824858381140347	0.0116329340888788	0.0113088076027097
261	0.423750140311331	0.3	0.255474928244659	0.194990478034112	0.315959378455207	0.484181064181388	0.517075610512427	0.433748896611181	0.600402324413673	1.04	0.58	1.74	0.292135500963652	0.348257122250487	0.404378743537322	0.400005879010134	0.476850282994803	0.553694686979471	0.389436172515078	0.464249255270381	0.539032842061579	0.255474928244659	1.42402070318491	-0.037139732043076	-0.0359187819574674	0.392270880493921	0.496661405406805	0.326653195695512	0.93062695864662	1.07538582008625	0.839638563068963	0.872586330404152	1.013040653231	0.784320630121032	0.00824858381140347	0.0116329340888788	0.0113088076027097
261	0.423750140311331	0.3	0.25581831798057	0.194122228055791	0.317514407905349	0.424547961999643	0.438422766176227	0.358729845169964	0.51811568718249	0.9	0.47	1.66	0.267598649924408	0.327046500046007	0.386494350167606	0.381542928601175	0.466303845148572	0.551064761695968	0.363999991061937	0.444870985460979	0.525693327337411	0.25581831798057	1.31228425631878	-0.0023712103836817	-0.0671337096820736	0.392270880493921	0.496661405406805	0.326653195695512	0.93062695864662	1.07538582008625	0.839638563068963	0.872586330404152	1.013040653231	0.784320630121032	0.00824858381140347	0.0116329340888788	0.0113088076027097
261	0.423750140311331	0.3	0.257163730536816	0.19515244489471	0.319175016178922	0.421605344124173	0.447096991099229	0.365335972970453	0.528858009228004	1.07	0.6	1.75	0.240499696581788	0.294322756742849	0.348145816903911	0.326534089284989	0.399611370387697	0.472688651490405	0.319251067456643	0.390684584329256	0.462130915596003	0.257163730536816	1.34286016004968	-0.0449406500773909	-0.0430458257740781	0.392270880493921	0.496661405406805	0.326653195695512	0.93062695864662	1.07538582008625	0.839638563068963	0.872586330404152	1.013040653231	0.784320630121032	0.00824858381140347	0.0116329340888788	0.0113088076027097
261	0.423750140311331	0.3	0.261258348653625	0.19895194556262	0.323564751744629	0.512735965736687	0.476606202180555	0.404065719928912	0.549146684432199	1	0.57	1.71	0.280922044437074	0.331354980401471	0.381787916365868	0.389331417808619	0.459226703180815	0.529121988553011	0.379498542851793	0.447572374516949	0.515717861218025	0.261258348653625	1.34123302048543	0.0483228660770918	0.0343235038153849	0.392270880493921	0.496661405406805	0.326653195695512	0.93062695864662	1.07538582008625	0.839638563068963	0.872586330404152	1.013040653231	0.784320630121032	0.00824858381140347	0.0116329340888788	0.0113088076027097
261	0.423750140311331	0.3	0.261323548460242	0.199279541836943	0.323367555083541	0.486188561730817	0.477920358735823	0.401212385466941	0.554628332004705	0.92	0.5	1.79	0.29444840575871	0.350744126569315	0.407039847379921	0.416992905507862	0.496717963376611	0.576443021245359	0.397878000608293	0.473961952557581	0.549956420210328	0.261323548460242	1.32655132523736	0.00986461959980357	-0.029532569204557	0.392270880493921	0.496661405406805	0.326653195695512	0.93062695864662	1.07538582008625	0.839638563068963	0.872586330404152	1.013040653231	0.784320630121032	0.00824858381140347	0.0116329340888788	0.0113088076027097
261	0.423750140311331	0.3	0.262635940819064	0.200359673835047	0.32491220780308	0.503985626367841	0.488090500204687	0.412490138715343	0.563690861694031	1.01	0.55	1.63	0.283076486912144	0.334958175057082	0.38683986320202	0.390360325700523	0.461904779650301	0.53344923360008	0.380754250951988	0.450597275032305	0.520320246658844	0.262635940819064	1.31705262182177	0.0230922334060605	-0.0135632057304876	0.392270880493921	0.496661405406805	0.326653195695512	0.93062695864662	1.07538582008625	0.839638563068963	0.872586330404152	1.013040653231	0.784320630121032	0.00824858381140347	0.0116329340888788	0.0113088076027097
261	0.423750140311331	0.3	0.263086842420206	0.201072721612092	0.325100963228319	0.375313056618725	0.396010105716097	0.31624258236865	0.475777629063545	1.01	0.6	1.69	0.217095135343582	0.271854178693885	0.326613222044187	0.299409297074585	0.374930872682638	0.45045244829069	0.29406643342171	0.368308709924338	0.44244444596732	0.263086842420206	1.34922143587672	0.0137807019883003	-0.00126167978100292	0.392270880493921	0.496661405406805	0.326653195695512	0.93062695864662	1.07538582008625	0.839638563068963	0.872586330404152	1.013040653231	0.784320630121032	0.00824858381140347	0.0116329340888788	0.0113088076027097
261	0.423750140311331	0.3	0.268792473629697	0.205349637469477	0.332235309789917	0.422944373672261	0.515191254764597	0.421235981978785	0.609146527550409	0.99	0.56	1.56	0.293748483545818	0.359268097450396	0.424787711354975	0.40758698599116	0.498497896006143	0.589408806021127	0.400577575231797	0.489926791764951	0.579183896659959	0.268792473629697	1.37163032025623	-0.013546302599216	-0.00899710592157489	0.392270880493921	0.496661405406805	0.326653195695512	0.93062695864662	1.07538582008625	0.839638563068963	0.872586330404152	1.013040653231	0.784320630121032	0.00824858381140347	0.0116329340888788	0.0113088076027097
261	0.423750140311331	0.3	0.270062129865026	0.205347152214638	0.334777107515414	0.469973590100587	0.47247993144499	0.394140420453886	0.550819442436095	1.07	0.5	1.8	0.26068108938498	0.312494169209502	0.364307249034024	0.354542865254636	0.425011949997196	0.495481034739756	0.337540380864773	0.404627744505757	0.471684253188892	0.270062129865026	1.388348761334	0.0449495450937929	0.0380392681741177	0.392270880493921	0.496661405406805	0.326653195695512	0.93062695864662	1.07538582008625	0.839638563068963	0.872586330404152	1.013040653231	0.784320630121032	0.00824858381140347	0.0116329340888788	0.0113088076027097
261	0.423750140311331	0.3	0.270207902294082	0.2058447618066	0.334571042781564	0.468165100037713	0.471507544786228	0.393044888486932	0.549970201085523	0.99	0.52	1.64	0.2744096658048	0.329189442679986	0.383969219555172	0.380926685555331	0.456970212591179	0.533013739627027	0.369270469564378	0.442995735606326	0.516754304554186	0.270207902294082	1.25606272407248	-0.017546512818315	-0.0539475540600542	0.392270880493921	0.496661405406805	0.326653195695512	0.93062695864662	1.07538582008625	0.839638563068963	0.872586330404152	1.013040653231	0.784320630121032	0.00824858381140347	0.0116329340888788	0.0113088076027097
261	0.423750140311331	0.3	0.270222839639603	0.206030367831977	0.334415311447228	0.438412575418702	0.494354722325115	0.406999005000043	0.581710439650188	0.99	0.56	1.57	0.28508012193687	0.346267933801206	0.407455745665541	0.39624282105081	0.481289898420938	0.566336975791066	0.389007558488992	0.472489126795231	0.555981559477453	0.270222839639603	1.33126081350019	-0.0283725351198272	-0.039855659298135	0.392270880493921	0.496661405406805	0.326653195695512	0.93062695864662	1.07538582008625	0.839638563068963	0.872586330404152	1.013040653231	0.784320630121032	0.00824858381140347	0.0116329340888788	0.0113088076027097
261	0.423750140311331	0.3	0.274324672039096	0.209097913788978	0.339551430289214	0.422426252341937	0.490048288551204	0.400583402986955	0.579513174115453	0.95	0.54	1.68	0.288191842787068	0.352555593364958	0.416919343942849	0.404839322123348	0.495254709669628	0.585670097215908	0.392533606816798	0.480196689984879	0.567865132682897	0.274324672039096	1.31374698566968	-0.0216558493785541	-0.0344714735008071	0.392270880493921	0.496661405406805	0.326653195695512	0.93062695864662	1.07538582008625	0.839638563068963	0.872586330404152	1.013040653231	0.784320630121032	0.00824858381140347	0.0116329340888788	0.0113088076027097
261	0.423750140311331	0.3	0.274834832517859	0.209015468253246	0.340654196782472	0.430711157892659	0.468771279572822	0.384627942503854	0.552914616641789	0.94	0.68	1.68	0.278245279235812	0.339115756212022	0.399986233188232	0.391739172626917	0.477438201748116	0.563137230869316	0.390204871887721	0.475514220843277	0.560872113878301	0.274834832517859	1.3192508750573	-0.00980447801307216	-0.0160337172083402	0.392270880493921	0.496661405406805	0.326653195695512	0.93062695864662	1.07538582008625	0.839638563068963	0.872586330404152	1.013040653231	0.784320630121032	0.00824858381140347	0.0116329340888788	0.0113088076027097
261	0.423750140311331	0.3	0.275443678562495	0.210254122957394	0.340633234167596	0.426861136510417	0.501466686956763	0.410744362288473	0.592189011625052	1.05	0.62	1.73	0.275759130306703	0.336666866716143	0.397574603125583	0.377132083551608	0.460430364594765	0.543728645637922	0.370446389054204	0.452238351021978	0.534056668833	0.275443678562495	1.43925828474907	0.00382264615507313	0.0254830718254768	0.392270880493921	0.496661405406805	0.326653195695512	0.93062695864662	1.07538582008625	0.839638563068963	0.872586330404152	1.013040653231	0.784320630121032	0.00824858381140347	0.0116329340888788	0.0113088076027097
261	0.423750140311331	0.3	0.276389026395368	0.209828583230158	0.342949469560578	0.376978303685615	0.462942023015612	0.370022820409747	0.555861225621477	1.01	0.58	1.83	0.255393392109078	0.319527140182518	0.383660888255959	0.352960620398548	0.441595206131359	0.530229791864171	0.342140605121331	0.428050059149416	0.513934177585748	0.276389026395368	1.38813470019497	-0.0495460477133663	-0.0435327354293866	0.392270880493921	0.496661405406805	0.326653195695512	0.93062695864662	1.07538582008625	0.839638563068963	0.872586330404152	1.013040653231	0.784320630121032	0.00824858381140347	0.0116329340888788	0.0113088076027097
261	0.423750140311331	0.3	0.281987292432796	0.214973402293582	0.349001182572011	0.464399580351651	0.503517281665754	0.419091636623009	0.587942926708499	1	0.57	1.68	0.290145816138672	0.348595437995469	0.407045059852266	0.401461285521995	0.482335311696784	0.563209337871572	0.392209032462486	0.471180545256007	0.550191347414915	0.281987292432796	1.36664542888287	-0.10936684531102	-0.126243135923551	0.392270880493921	0.496661405406805	0.326653195695512	0.93062695864662	1.07538582008625	0.839638563068963	0.872586330404152	1.013040653231	0.784320630121032	0.00824858381140347	0.0116329340888788	0.0113088076027097
261	0.423750140311331	0.3	0.289588836402771	0.219765985395125	0.359411687410417	0.335828973665811	0.457632988194923	0.357152053513338	0.558113922876508	1.14	0.73	1.78	0.224406450102288	0.287540819996124	0.350675189889961	0.299672657828511	0.383982375386944	0.468292092945376	0.298580575385813	0.382649360647527	0.466687682395243	0.289588836402771	1.40049854841356	-0.0147352486375406	0.0323065075166782	0.392270880493921	0.496661405406805	0.326653195695512	0.93062695864662	1.07538582008625	0.839638563068963	0.872586330404152	1.013040653231	0.784320630121032	0.00824858381140347	0.0116329340888788	0.0113088076027097
261	0.423750140311331	0.3	0.299334840951797	0.228428057798791	0.370241624104803	0.416334233168239	0.471028960938436	0.383953832930243	0.55810408894663	0.96	0.61	1.77	0.273650114177827	0.33570996793587	0.397769821693914	0.382971234869448	0.46982352397206	0.556675813074671	0.374600968435527	0.45954185395852	0.544498500676483	0.299334840951797	1.33452730835486	-0.000757761225567743	0.0021087321317695	0.392270880493921	0.496661405406805	0.326653195695512	0.93062695864662	1.07538582008625	0.839638563068963	0.872586330404152	1.013040653231	0.784320630121032	0.00824858381140347	0.0116329340888788	0.0113088076027097
261	0.423750140311331	0.3	0.33426528349096	0.254645656296931	0.413884910684988	0.395441724656637	0.413680610076577	0.333820764488241	0.493540455664912	0.98	0.6	1.65	0.235566982828984	0.291921604457367	0.348276226085751	0.328378939952198	0.406936939420105	0.485494938888013	0.323036124354906	0.400302234453575	0.477543519187918	0.33426528349096	1.20975040841129	-0.0493723065439917	-0.0860424556346605	0.392270880493921	0.496661405406805	0.326653195695512	0.93062695864662	1.07538582008625	0.839638563068963	0.872586330404152	1.013040653231	0.784320630121032	0.00824858381140347	0.0116329340888788	0.0113088076027097
261	0.423750140311331	0.31	0.131079191497523	0.100589338066312	0.161569044928734	0.517838324298432	0.441685570139469	0.375143252633237	0.508227887645701	0.92	0.56	1.63	0.277029372050027	0.32616840441729	0.375307436784553	0.393330306460735	0.463098614843245	0.532866923225756	0.38437427825801	0.452529865910191	0.520707715868496	0.131079191497523	1.485321044426	-0.0458991561937082	-0.0668098440498423	0.392270880493921	0.496661405406805	0.326653195695512	0.93062695864662	1.07538582008625	0.839638563068963	0.872586330404152	1.013040653231	0.784320630121032	0.00824858381140347	0.0116329340888788	0.0113088076027097
261	0.423750140311331	0.31	0.146429006139208	0.112381828988497	0.18047618328992	0.561176282031808	0.463531762761781	0.399534654149303	0.527528871374259	0.96	0.51	1.91	0.285329427318408	0.331033243397422	0.376737059476437	0.399637478218203	0.463651057099372	0.527664635980542	0.378012861271655	0.43851162376878	0.499142048558656	0.146429006139208	1.59167362986867	-0.00408320183370951	-0.00155057037679262	0.392270880493921	0.496661405406805	0.326653195695512	0.93062695864662	1.07538582008625	0.839638563068963	0.872586330404152	1.013040653231	0.784320630121032	0.00824858381140347	0.0116329340888788	0.0113088076027097
261	0.423750140311331	0.31	0.157815370719667	0.120817106902228	0.194813634537106	0.613013151035519	0.578582818468854	0.506809305765537	0.650356331172172	1.05	0.61	1.81	0.339971685482676	0.38811792472724	0.436264163971805	0.464806376007235	0.530631501855205	0.596456627703174	0.454140532547358	0.518464913619596	0.582792040263303	0.157815370719667	1.58146210670234	0.00587084676724601	0.0322559005604265	0.392270880493921	0.496661405406805	0.326653195695512	0.93062695864662	1.07538582008625	0.839638563068963	0.872586330404152	1.013040653231	0.784320630121032	0.00824858381140347	0.0116329340888788	0.0113088076027097
261	0.423750140311331	0.31	0.157959241535734	0.121023772566784	0.194894710504685	0.500227485179471	0.44979674082254	0.379602064680173	0.519991416964908	0.92	0.57	1.6	0.27874043681971	0.330284136158719	0.381827835497727	0.394836035803567	0.467847724203942	0.540859412604317	0.387580053363046	0.459247689353409	0.530923433399563	0.157959241535734	1.55917402418988	0.0167647251915439	0.0113878587061343	0.392270880493921	0.496661405406805	0.326653195695512	0.93062695864662	1.07538582008625	0.839638563068963	0.872586330404152	1.013040653231	0.784320630121032	0.00824858381140347	0.0116329340888788	0.0113088076027097
261	0.423750140311331	0.31	0.162888629200075	0.124518410984807	0.201258847415343	0.538313136039525	0.543208672764794	0.464665502491593	0.621751843037994	0.99	0.47	1.63	0.324470516166477	0.379316298483528	0.434162080800579	0.450450874337743	0.526591322753023	0.602731771168303	0.430853445037428	0.503643476957041	0.576391035184133	0.162888629200075	1.59731127433589	-0.0155476040755695	-0.0215301116458139	0.392270880493921	0.496661405406805	0.326653195695512	0.93062695864662	1.07538582008625	0.839638563068963	0.872586330404152	1.013040653231	0.784320630121032	0.00824858381140347	0.0116329340888788	0.0113088076027097
261	0.423750140311331	0.31	0.163611751929658	0.125586575589042	0.201636928270273	0.500238058393568	0.478551312390297	0.403870815615135	0.55323180916546	1.16	0.66	1.97	0.251598106273821	0.298121575754034	0.344645045234246	0.334993082028278	0.396937270156877	0.458881458285476	0.326387187543887	0.386747157631166	0.447103079089753	0.163611751929658	1.72935593316184	-0.00988545719449141	0.0660813448384954	0.392270880493921	0.496661405406805	0.326653195695512	0.93062695864662	1.07538582008625	0.839638563068963	0.872586330404152	1.013040653231	0.784320630121032	0.00824858381140347	0.0116329340888788	0.0113088076027097
261	0.423750140311331	0.31	0.178104208818935	0.136861981862489	0.219346435775381	0.499378626734012	0.475670581070358	0.40131193523916	0.550029226901556	1.22	0.72	2.02	0.240002243258775	0.284471994188403	0.32894174511803	0.315198839286177	0.373601684551464	0.432004529816751	0.309648446961177	0.3670737844988	0.424467941291371	0.178104208818935	1.72639713586949	0.019937828770135	0.0983690260650163	0.392270880493921	0.496661405406805	0.326653195695512	0.93062695864662	1.07538582008625	0.839638563068963	0.872586330404152	1.013040653231	0.784320630121032	0.00824858381140347	0.0116329340888788	0.0113088076027097
261	0.423750140311331	0.31	0.178360816248184	0.137029647972343	0.219691984524025	0.55156434751953	0.537530546512801	0.461857610496705	0.613203482528897	1.14	0.59	2.08	0.291474842098925	0.339231459236256	0.386988076373587	0.389831746843662	0.453703624594508	0.517575502345354	0.372021756863349	0.432952910470374	0.493874385993897	0.178360816248184	1.74972049654417	0.0785048370899316	0.149473894726763	0.392270880493921	0.496661405406805	0.326653195695512	0.93062695864662	1.07538582008625	0.839638563068963	0.872586330404152	1.013040653231	0.784320630121032	0.00824858381140347	0.0116329340888788	0.0113088076027097
261	0.423750140311331	0.31	0.1812490815578	0.138565545298271	0.223932617817329	0.516040807394567	0.505327811601641	0.428922946844528	0.581732676358754	1.03	0.53	1.85	0.290754337947966	0.342546964180459	0.394339590412953	0.399080307313211	0.470169245622089	0.541258183930967	0.381636177451216	0.449649154717775	0.517567674286843	0.1812490815578	1.61483576104193	0.00733718731077215	0.0145253447551132	0.392270880493921	0.496661405406805	0.326653195695512	0.93062695864662	1.07538582008625	0.839638563068963	0.872586330404152	1.013040653231	0.784320630121032	0.00824858381140347	0.0116329340888788	0.0113088076027097
261	0.423750140311331	0.31	0.183450500777806	0.140768122521892	0.22613287903372	0.50028841581055	0.492542932176104	0.415686709108315	0.569399155243893	1	0.62	1.8	0.28818135003601	0.341463135662148	0.394744921288286	0.398953195135153	0.472715562531231	0.54647792992731	0.390430592375878	0.462494222413719	0.534719162111071	0.183450500777806	1.5718863360352	-0.0157780529195662	0.00655166364568437	0.392270880493921	0.496661405406805	0.326653195695512	0.93062695864662	1.07538582008625	0.839638563068963	0.872586330404152	1.013040653231	0.784320630121032	0.00824858381140347	0.0116329340888788	0.0113088076027097
261	0.423750140311331	0.31	0.184769320568983	0.141812245564054	0.227726395573911	0.452211439896393	0.433390422336532	0.358917143022059	0.507863701651006	1.05	0.48	1.87	0.240138633119717	0.289966042721664	0.339793452323611	0.327997681400179	0.396055347121412	0.464113012842645	0.309075357210803	0.373132574704505	0.437295027008683	0.184769320568983	1.55014129755868	0.0243200669536305	0.0301714547499405	0.392270880493921	0.496661405406805	0.326653195695512	0.93062695864662	1.07538582008625	0.839638563068963	0.872586330404152	1.013040653231	0.784320630121032	0.00824858381140347	0.0116329340888788	0.0113088076027097
261	0.423750140311331	0.31	0.185147942201373	0.142489806104976	0.22780607829777	0.511926973254459	0.529546707598188	0.448817975652789	0.610275439543588	0.96	0.56	1.86	0.319313791892987	0.376748651703816	0.434183511514645	0.446562347672331	0.526885360603607	0.607208373534883	0.429431916721956	0.506812306818406	0.584082570835972	0.185147942201373	1.54186017388022	-0.0392816212321754	-0.0122586689189658	0.392270880493921	0.496661405406805	0.326653195695512	0.93062695864662	1.07538582008625	0.839638563068963	0.872586330404152	1.013040653231	0.784320630121032	0.00824858381140347	0.0116329340888788	0.0113088076027097
261	0.423750140311331	0.31	0.188015485260814	0.144003889852714	0.232027080668913	0.50411883286729	0.466061482225514	0.393892427009393	0.538230537441636	0.91	0.58	1.63	0.292029005279648	0.34553462245221	0.399040239624772	0.41530920151091	0.491402242758665	0.56749528400642	0.407657758744609	0.482387939329436	0.557054512263817	0.188015485260814	1.43109477251632	0.0178582919896112	-0.00224870328401741	0.392270880493921	0.496661405406805	0.326653195695512	0.93062695864662	1.07538582008625	0.839638563068963	0.872586330404152	1.013040653231	0.784320630121032	0.00824858381140347	0.0116329340888788	0.0113088076027097
261	0.423750140311331	0.31	0.193882386599269	0.148803977740088	0.238960795458449	0.453689720736593	0.417955786689446	0.346348697459397	0.489562875919494	0.88	0.53	1.83	0.262724433299173	0.317042327595205	0.371360221891237	0.377254298684977	0.45525107599788	0.533247853310783	0.361451762218224	0.436202811826069	0.510905858631219	0.193882386599269	1.50069439040518	0.0229443983007145	0.0161630874089293	0.392270880493921	0.496661405406805	0.326653195695512	0.93062695864662	1.07538582008625	0.839638563068963	0.872586330404152	1.013040653231	0.784320630121032	0.00824858381140347	0.0116329340888788	0.0113088076027097
261	0.423750140311331	0.31	0.195176836021332	0.149545816295273	0.240807855747391	0.562740942189811	0.532351183595735	0.459085798587804	0.605616568603666	0.93	0.52	1.96	0.335476309676756	0.389014888010293	0.442553466343829	0.474258411067978	0.549945189415358	0.625631967762737	0.448141923386957	0.519698185102538	0.591247302350842	0.195176836021332	1.54391570034821	0.0149528126498685	-0.00355209396704442	0.392270880493921	0.496661405406805	0.326653195695512	0.93062695864662	1.07538582008625	0.839638563068963	0.872586330404152	1.013040653231	0.784320630121032	0.00824858381140347	0.0116329340888788	0.0113088076027097
261	0.423750140311331	0.31	0.195237720651954	0.149669873513457	0.240805567790451	0.543375491174507	0.48845540381062	0.418545296900228	0.558365510721011	1.18	0.6	1.97	0.256979536598913	0.299903126973638	0.342826717348363	0.340467998744728	0.397336763889365	0.454205529034001	0.328309825936465	0.3831333570017	0.437998934221032	0.195237720651954	1.55609259857618	-0.0363593273654095	-0.00845857530068223	0.392270880493921	0.496661405406805	0.326653195695512	0.93062695864662	1.07538582008625	0.839638563068963	0.872586330404152	1.013040653231	0.784320630121032	0.00824858381140347	0.0116329340888788	0.0113088076027097
261	0.423750140311331	0.31	0.195935032067971	0.150497433439289	0.241372630696652	0.523152069179732	0.518442135238354	0.441163093231584	0.595721177245124	0.96	0.5	1.57	0.314619058402154	0.369731237556332	0.42484341671051	0.440415735844922	0.517563862406216	0.59471198896751	0.426474276617807	0.501195668643495	0.575865205962907	0.195935032067971	1.47152050034833	0.0126420503941846	-0.0191250994654001	0.392270880493921	0.496661405406805	0.326653195695512	0.93062695864662	1.07538582008625	0.839638563068963	0.872586330404152	1.013040653231	0.784320630121032	0.00824858381140347	0.0116329340888788	0.0113088076027097
261	0.423750140311331	0.31	0.196440596877213	0.150794654852908	0.242086538901517	0.440815467260414	0.463084084771063	0.38165220131698	0.544515968225146	0.87	0.55	1.57	0.293151933418844	0.355700803814787	0.418249674210731	0.423217412809385	0.513517929658779	0.603818446508174	0.415028631852392	0.503577815735003	0.592175531798404	0.196440596877213	1.31642667859978	-0.0110385115964129	-0.0429857965881102	0.392270880493921	0.496661405406805	0.326653195695512	0.93062695864662	1.07538582008625	0.839638563068963	0.872586330404152	1.013040653231	0.784320630121032	0.00824858381140347	0.0116329340888788	0.0113088076027097
261	0.423750140311331	0.31	0.196693422304001	0.150720913638888	0.242665930969114	0.524168610040074	0.512156601970211	0.435969882024129	0.588343321916293	1.07	0.58	1.6	0.288124918480407	0.338475397673691	0.388825876866975	0.391757639257575	0.460218170086636	0.528678700915697	0.385562292403361	0.452963832223545	0.520289412529746	0.196693422304001	1.55866732405559	0.0709360830091917	0.0800886118973194	0.392270880493921	0.496661405406805	0.326653195695512	0.93062695864662	1.07538582008625	0.839638563068963	0.872586330404152	1.013040653231	0.784320630121032	0.00824858381140347	0.0116329340888788	0.0113088076027097
261	0.423750140311331	0.31	0.199892345399687	0.15364146028748	0.246143230511895	0.478885232296375	0.454261883347504	0.380277045431894	0.528246721263113	0.92	0.56	1.73	0.280362291598011	0.334908204770261	0.38945411794251	0.397793484712673	0.475186235192595	0.552578985672517	0.38641756867148	0.461564577954425	0.536708028562117	0.199892345399687	1.40787760437428	-0.0191837605114549	-0.0437469839512257	0.392270880493921	0.496661405406805	0.326653195695512	0.93062695864662	1.07538582008625	0.839638563068963	0.872586330404152	1.013040653231	0.784320630121032	0.00824858381140347	0.0116329340888788	0.0113088076027097
261	0.423750140311331	0.31	0.2002241694106	0.153247959495036	0.247200379326165	0.478062437420478	0.473510876367093	0.396263740395662	0.550758012338525	1	0.61	1.63	0.273809860322133	0.327185996855603	0.380562133389074	0.378574830571673	0.452373713566449	0.526172596561225	0.373750356019195	0.446535896879104	0.519404680828518	0.2002241694106	1.44035566128739	-0.100341954745333	-0.0916908975367697	0.392270880493921	0.496661405406805	0.326653195695512	0.93062695864662	1.07538582008625	0.839638563068963	0.872586330404152	1.013040653231	0.784320630121032	0.00824858381140347	0.0116329340888788	0.0113088076027097
261	0.423750140311331	0.31	0.203422271718698	0.156311565276169	0.250532978161226	0.450748051952078	0.452164966566862	0.374235582134464	0.530094350999259	1.01	0.57	1.74	0.256739274013138	0.310201677212083	0.363664080411027	0.3539969811688	0.427711956842865	0.50142693251693	0.34397057396583	0.415592273722621	0.48724551256837	0.203422271718698	1.47416657534795	-0.0418961108261987	-0.0358094518488431	0.392270880493921	0.496661405406805	0.326653195695512	0.93062695864662	1.07538582008625	0.839638563068963	0.872586330404152	1.013040653231	0.784320630121032	0.00824858381140347	0.0116329340888788	0.0113088076027097
261	0.423750140311331	0.31	0.203747412283107	0.156276483370322	0.251218341195891	0.489703006775142	0.463735861630551	0.389826191664219	0.537645531596883	0.98	0.56	1.6	0.274548547999894	0.326601983624062	0.37865541924823	0.382423297838136	0.454929405265107	0.527435512692078	0.374804677603316	0.445861188094778	0.516913204061294	0.203747412283107	1.45342806579329	-0.00111314853383279	-0.0178792394138079	0.392270880493921	0.496661405406805	0.326653195695512	0.93062695864662	1.07538582008625	0.839638563068963	0.872586330404152	1.013040653231	0.784320630121032	0.00824858381140347	0.0116329340888788	0.0113088076027097
261	0.423750140311331	0.31	0.205720951727208	0.157489736774803	0.253952166679613	0.50952846771502	0.495959227518074	0.419987130806686	0.571931324229463	1.06	0.61	1.74	0.278325299169351	0.328671976471358	0.379018653773365	0.37881493423713	0.4473393310783	0.515863727919469	0.371343293743402	0.438526348124106	0.505746024135231	0.205720951727208	1.49012490926467	-0.0183517431963117	-0.0105244890697645	0.392270880493921	0.496661405406805	0.326653195695512	0.93062695864662	1.07538582008625	0.839638563068963	0.872586330404152	1.013040653231	0.784320630121032	0.00824858381140347	0.0116329340888788	0.0113088076027097
261	0.423750140311331	0.31	0.206558806798679	0.158239725798332	0.254877887799026	0.461065852675871	0.452750734032184	0.376326517347008	0.529174950717361	0.95	0.56	1.61	0.269784605578195	0.324572339645899	0.379360073713602	0.378443465489976	0.455297591033901	0.532151716577827	0.370751142449148	0.446021530383958	0.521314035555775	0.206558806798679	1.40040082541416	-0.0267477849437691	-0.0521493859673115	0.392270880493921	0.496661405406805	0.326653195695512	0.93062695864662	1.07538582008625	0.839638563068963	0.872586330404152	1.013040653231	0.784320630121032	0.00824858381140347	0.0116329340888788	0.0113088076027097
261	0.423750140311331	0.31	0.207881453273151	0.159703884812862	0.256059021733441	0.44710102089839	0.443830737993315	0.36677182095508	0.52088965503155	1	0.58	1.64	0.255067130452136	0.308656844060748	0.36224655766936	0.353538304143549	0.427816853618517	0.502095403093485	0.3472362302178	0.420248641752916	0.493171866039484	0.207881453273151	1.47565820728182	0.000622128159534206	0.00209351034700366	0.392270880493921	0.496661405406805	0.326653195695512	0.93062695864662	1.07538582008625	0.839638563068963	0.872586330404152	1.013040653231	0.784320630121032	0.00824858381140347	0.0116329340888788	0.0113088076027097
261	0.423750140311331	0.31	0.208203808581137	0.15949431338154	0.256913303780735	0.524203593724344	0.482901891228276	0.41107204287555	0.554731739581002	1.13	0.56	1.98	0.26081912559362	0.306394100986807	0.351969076379994	0.349485754324992	0.410554146519696	0.4716225387144	0.333515707006095	0.391798059286956	0.450085177306929	0.208203808581137	1.54184534412331	-0.0824349152949485	-0.0723006125699217	0.392270880493921	0.496661405406805	0.326653195695512	0.93062695864662	1.07538582008625	0.839638563068963	0.872586330404152	1.013040653231	0.784320630121032	0.00824858381140347	0.0116329340888788	0.0113088076027097
261	0.423750140311331	0.31	0.208782067766553	0.160597821004536	0.25696631452857	0.421400509091447	0.406837195459887	0.332407265725433	0.481267125194341	0.99	0.53	1.57	0.232513177606932	0.284575636090958	0.336638094574983	0.323004900020889	0.395329528545396	0.467654157069904	0.315205984589229	0.385773586961705	0.456348861917468	0.208782067766553	1.40481724091088	-0.0361863982591449	-0.0559372627273579	0.392270880493921	0.496661405406805	0.326653195695512	0.93062695864662	1.07538582008625	0.839638563068963	0.872586330404152	1.013040653231	0.784320630121032	0.00824858381140347	0.0116329340888788	0.0113088076027097
261	0.423750140311331	0.31	0.209645623147341	0.160388834228331	0.25890241206635	0.490267713881826	0.48339095474834	0.406435677836102	0.560346231660577	1.01	0.5	1.62	0.27974522721927	0.33271270177798	0.38568017633669	0.38620211757065	0.459326335060549	0.532450552550449	0.372795710977201	0.443386267403547	0.513964173878122	0.209645623147341	1.43418796271604	0.0203183896893603	-0.00702502288314538	0.392270880493921	0.496661405406805	0.326653195695512	0.93062695864662	1.07538582008625	0.839638563068963	0.872586330404152	1.013040653231	0.784320630121032	0.00824858381140347	0.0116329340888788	0.0113088076027097
261	0.423750140311331	0.31	0.21415624031141	0.164566716747282	0.263745763875538	0.505453802574492	0.546240498271763	0.461881375199886	0.630599621343641	1.02	0.64	1.59	0.315619977945314	0.373265568335075	0.430911158724836	0.434529057796283	0.513892487960749	0.593255918125216	0.432253221325631	0.511143205588451	0.590156772109915	0.21415624031141	1.41918294757196	0.0324463708695457	0.0497085947565114	0.392270880493921	0.496661405406805	0.326653195695512	0.93062695864662	1.07538582008625	0.839638563068963	0.872586330404152	1.013040653231	0.784320630121032	0.00824858381140347	0.0116329340888788	0.0113088076027097
261	0.423750140311331	0.31	0.215078714320992	0.16545326736664	0.264704161275343	0.457808140701095	0.457786552814547	0.38000381351764	0.535569292111453	1.1	0.59	1.93	0.245694694562219	0.295985785582754	0.346276876603289	0.331425167791399	0.399264374940711	0.467103582090023	0.319684820536306	0.385082013189901	0.450529676435622	0.215078714320992	1.51358505311462	-0.0245307636150555	-0.00202419152519806	0.392270880493921	0.496661405406805	0.326653195695512	0.93062695864662	1.07538582008625	0.839638563068963	0.872586330404152	1.013040653231	0.784320630121032	0.00824858381140347	0.0116329340888788	0.0113088076027097
261	0.423750140311331	0.31	0.218586742186426	0.167567560037907	0.269605924334944	0.481689788810294	0.44868679313432	0.376019344800362	0.521354241468278	0.92	0.54	1.65	0.276507772008727	0.329944156370946	0.383380540733166	0.391906045174322	0.467643670600457	0.543381296026593	0.381401584907468	0.455216229561845	0.528922888455334	0.218586742186426	1.39705754072873	-0.0219545413660575	-0.048657626568015	0.392270880493921	0.496661405406805	0.326653195695512	0.93062695864662	1.07538582008625	0.839638563068963	0.872586330404152	1.013040653231	0.784320630121032	0.00824858381140347	0.0116329340888788	0.0113088076027097
261	0.423750140311331	0.31	0.21866053187785	0.167227651072251	0.270093412683449	0.542218684780123	0.536180859687671	0.459260986442298	0.613100732933045	1.1	0.59	2.07	0.296267478326455	0.34588818975708	0.395508901187704	0.399321036515145	0.466201795864851	0.533082555214558	0.381527657809693	0.445405340312072	0.509337404286872	0.21866053187785	1.61499829807232	-0.0676356818878746	-0.022819005862659	0.392270880493921	0.496661405406805	0.326653195695512	0.93062695864662	1.07538582008625	0.839638563068963	0.872586330404152	1.013040653231	0.784320630121032	0.00824858381140347	0.0116329340888788	0.0113088076027097
261	0.423750140311331	0.31	0.219404752342185	0.167793995784431	0.271015508899939	0.493409926214488	0.46553285248884	0.391884982176373	0.539180722801306	1.01	0.61	1.89	0.270518744983629	0.321357971679688	0.372197198375747	0.373883335481122	0.444148113811191	0.514412892141261	0.362918002641093	0.431161623275611	0.499290235690614	0.219404752342185	1.54422895731823	-0.0142767280903285	0.00319608527709318	0.392270880493921	0.496661405406805	0.326653195695512	0.93062695864662	1.07538582008625	0.839638563068963	0.872586330404152	1.013040653231	0.784320630121032	0.00824858381140347	0.0116329340888788	0.0113088076027097
261	0.423750140311331	0.31	0.221365892977458	0.16959134787146	0.273140438083457	0.473957429034684	0.457562630714711	0.382300451676377	0.532824809753044	1.03	0.56	1.62	0.259723369102121	0.310854218202843	0.361985067303566	0.35678546764241	0.427024599263184	0.497263730883959	0.348821886874991	0.417479190500546	0.48617521251019	0.221365892977458	1.42613199722791	0.000619313924334737	-0.0132002763031181	0.392270880493921	0.496661405406805	0.326653195695512	0.93062695864662	1.07538582008625	0.839638563068963	0.872586330404152	1.013040653231	0.784320630121032	0.00824858381140347	0.0116329340888788	0.0113088076027097
261	0.423750140311331	0.31	0.225098508968655	0.172771440100457	0.277425577836852	0.555218940186789	0.511093990972306	0.439672774544107	0.582515207400506	1.07	0.63	2	0.290290420324959	0.337445705203718	0.384600990082478	0.394561801579319	0.458655112460614	0.522748423341908	0.381697671031759	0.44371914435153	0.505684364841574	0.225098508968655	1.4922618457728	-0.0498455915973276	-0.0196703053719589	0.392270880493921	0.496661405406805	0.326653195695512	0.93062695864662	1.07538582008625	0.839638563068963	0.872586330404152	1.013040653231	0.784320630121032	0.00824858381140347	0.0116329340888788	0.0113088076027097
261	0.423750140311331	0.31	0.22629631538414	0.173861935299502	0.278730695468778	0.454040714123543	0.489194078827168	0.405441269651245	0.572946888003091	1.04	0.51	1.92	0.274096871847467	0.330717607628274	0.387338343409081	0.375835249678877	0.453472284446	0.531109319213123	0.355776537751773	0.42927231261815	0.502756621809641	0.22629631538414	1.42010756620854	0.0420217971450933	0.0282177548167502	0.392270880493921	0.496661405406805	0.326653195695512	0.93062695864662	1.07538582008625	0.839638563068963	0.872586330404152	1.013040653231	0.784320630121032	0.00824858381140347	0.0116329340888788	0.0113088076027097
261	0.423750140311331	0.31	0.226383344529207	0.173071887879444	0.279694801178969	0.455462118340334	0.430609901270836	0.357098044719224	0.504121757822448	1.06	0.56	1.7	0.237845430217873	0.286808059406673	0.335770688595473	0.324322374858595	0.391087063855503	0.457851752852412	0.316020261208212	0.38106587968042	0.446122864828519	0.226383344529207	1.4507884996622	-0.0328762303201153	-0.0435629421847527	0.392270880493921	0.496661405406805	0.326653195695512	0.93062695864662	1.07538582008625	0.839638563068963	0.872586330404152	1.013040653231	0.784320630121032	0.00824858381140347	0.0116329340888788	0.0113088076027097
261	0.423750140311331	0.31	0.22700313623409	0.17365472325131	0.280351549216869	0.540087418083127	0.513758369541221	0.439738215104819	0.587778523977623	1.1	0.51	1.98	0.284142390977939	0.331971446856337	0.379800502734736	0.383204475911087	0.447708431931598	0.512212387952109	0.361193902303381	0.422001759941725	0.482803181152815	0.22700313623409	1.54793774318571	0.00833477172239125	0.0111111739233677	0.392270880493921	0.496661405406805	0.326653195695512	0.93062695864662	1.07538582008625	0.839638563068963	0.872586330404152	1.013040653231	0.784320630121032	0.00824858381140347	0.0116329340888788	0.0113088076027097
261	0.423750140311331	0.31	0.228419883398458	0.175681636737756	0.28115813005916	0.504032559550605	0.502648891420501	0.424800888124466	0.580496894716535	0.93	0.54	1.57	0.309483653907723	0.3661988943486	0.422914134789476	0.436971433132368	0.517049781642775	0.597128130153182	0.427207827048825	0.505504415314579	0.583778120953821	0.228419883398458	1.33713678952296	-0.00375279516423701	-0.0451816334875964	0.392270880493921	0.496661405406805	0.326653195695512	0.93062695864662	1.07538582008625	0.839638563068963	0.872586330404152	1.013040653231	0.784320630121032	0.00824858381140347	0.0116329340888788	0.0113088076027097
261	0.423750140311331	0.31	0.228989763619825	0.175081683875737	0.282897843363913	0.380607997792207	0.446594750270208	0.357645372001266	0.53554412853915	0.99	0.64	1.87	0.249655239355306	0.311746573567118	0.37383790777893	0.346541893738841	0.432729744625117	0.518917595511392	0.33919294650603	0.423546704534395	0.507891517133453	0.228989763619825	1.42242498813241	-0.0167668805702954	0.00339421710472324	0.392270880493921	0.496661405406805	0.326653195695512	0.93062695864662	1.07538582008625	0.839638563068963	0.872586330404152	1.013040653231	0.784320630121032	0.00824858381140347	0.0116329340888788	0.0113088076027097
261	0.423750140311331	0.31	0.229642434611991	0.176614561056981	0.282670308167002	0.520978932418027	0.533986996100048	0.45404345729056	0.613930534909535	0.96	0.61	1.63	0.323368936948337	0.380304582084544	0.437240227220752	0.452421355985367	0.532079291034768	0.61173722608417	0.446940441351826	0.525600023967183	0.604302153883062	0.229642434611991	1.38874324057217	0.00460359537723044	-0.000331049328974464	0.392270880493921	0.496661405406805	0.326653195695512	0.93062695864662	1.07538582008625	0.839638563068963	0.872586330404152	1.013040653231	0.784320630121032	0.00824858381140347	0.0116329340888788	0.0113088076027097
261	0.423750140311331	0.31	0.229987558422229	0.176075670703559	0.283899446140899	0.381306617875446	0.393895336711551	0.315558349532182	0.47223232389092	0.98	0.56	1.93	0.221187282025229	0.276096763273111	0.331006244520992	0.30752086981361	0.383862562155743	0.460204254497877	0.294853642126878	0.368055270923543	0.441240364108575	0.229987558422229	1.46622806436987	-0.0198956403178828	-0.00349111345353543	0.392270880493921	0.496661405406805	0.326653195695512	0.93062695864662	1.07538582008625	0.839638563068963	0.872586330404152	1.013040653231	0.784320630121032	0.00824858381140347	0.0116329340888788	0.0113088076027097
261	0.423750140311331	0.31	0.231367929905321	0.177146558721714	0.285589301088929	0.446168999876319	0.451046421679979	0.372586903288961	0.529505940070996	1.06	0.61	1.73	0.247704187259853	0.299865846900299	0.352027506540744	0.337535445758095	0.40861381238962	0.479692179021146	0.331175842228909	0.400907591314626	0.470654808899855	0.231367929905321	1.44939508483007	-0.0915847340822592	-0.0757145974310288	0.392270880493921	0.496661405406805	0.326653195695512	0.93062695864662	1.07538582008625	0.839638563068963	0.872586330404152	1.013040653231	0.784320630121032	0.00824858381140347	0.0116329340888788	0.0113088076027097
261	0.423750140311331	0.31	0.231395495146913	0.176882567162204	0.285908423131622	0.493112097300659	0.499629442901594	0.420540345446853	0.578718540356334	1.01	0.56	1.8	0.28857077303784	0.342840957191345	0.397111141344851	0.397920958964115	0.472756131958888	0.54759130495366	0.384969626088951	0.457391131183067	0.529779915499307	0.231395495146913	1.42363675506762	-0.024493556115681	-0.0362662521268397	0.392270880493921	0.496661405406805	0.326653195695512	0.93062695864662	1.07538582008625	0.839638563068963	0.872586330404152	1.013040653231	0.784320630121032	0.00824858381140347	0.0116329340888788	0.0113088076027097
261	0.423750140311331	0.31	0.231412174873484	0.17777583219305	0.285048517553918	0.511489450251503	0.468122796021645	0.396695553369869	0.53955003867342	1.09	0.62	1.91	0.257977878734605	0.304428231874779	0.350878585014953	0.34871925144998	0.411508093873529	0.474296936297079	0.33895210481175	0.400104635842877	0.461107880339688	0.231412174873484	1.52734357820483	-0.00978232050982135	0.0148284270219058	0.392270880493921	0.496661405406805	0.326653195695512	0.93062695864662	1.07538582008625	0.839638563068963	0.872586330404152	1.013040653231	0.784320630121032	0.00824858381140347	0.0116329340888788	0.0113088076027097
261	0.423750140311331	0.31	0.233746424374086	0.178829282431384	0.288663566316788	0.452936901990613	0.473370402344178	0.39214601968473	0.554594785003626	1	0.52	1.92	0.271879021205221	0.328192752690251	0.38450648417528	0.376393965381828	0.454355658068291	0.532317350754755	0.356808224274607	0.4305922375921	0.504480895772895	0.233746424374086	1.42825872172763	0.0305504306963585	0.0289291722422232	0.392270880493921	0.496661405406805	0.326653195695512	0.93062695864662	1.07538582008625	0.839638563068963	0.872586330404152	1.013040653231	0.784320630121032	0.00824858381140347	0.0116329340888788	0.0113088076027097
261	0.423750140311331	0.31	0.235540448692967	0.180136158918195	0.290944738467738	0.474210075838514	0.463577631989898	0.387364699033826	0.539790564945971	0.87	0.48	1.54	0.295948758433152	0.354175857962758	0.412402957492365	0.426267897896626	0.510134927609843	0.59400195732306	0.411582407284305	0.492615953459599	0.573540015710929	0.235540448692967	1.27461492858884	0.0441314237973635	-0.0297594991758018	0.392270880493921	0.496661405406805	0.326653195695512	0.93062695864662	1.07538582008625	0.839638563068963	0.872586330404152	1.013040653231	0.784320630121032	0.00824858381140347	0.0116329340888788	0.0113088076027097
261	0.423750140311331	0.31	0.23589166644981	0.181023125788045	0.290760207111576	0.433130474225987	0.453553403049057	0.37254201449426	0.534564791603853	0.94	0.5	1.56	0.270262309658757	0.329032392300857	0.387802474942957	0.380934931320821	0.463771407569599	0.546607883818377	0.369292306889731	0.449648620504797	0.529911429710276	0.23589166644981	1.26982676396726	-0.00784461303571143	-0.0591344966768548	0.392270880493921	0.496661405406805	0.326653195695512	0.93062695864662	1.07538582008625	0.839638563068963	0.872586330404152	1.013040653231	0.784320630121032	0.00824858381140347	0.0116329340888788	0.0113088076027097
261	0.423750140311331	0.31	0.235940869181275	0.181360091711193	0.290521646651356	0.425176290789265	0.42758265073641	0.349960020660041	0.505205280812779	0.98	0.54	1.8	0.246510738015872	0.301187874537837	0.355865011059802	0.343390494466203	0.419555975521494	0.495721456576784	0.329996417588231	0.403231085142573	0.476422686888152	0.235940869181275	1.41607181722133	-0.014369965162881	-0.0126400277654756	0.392270880493921	0.496661405406805	0.326653195695512	0.93062695864662	1.07538582008625	0.839638563068963	0.872586330404152	1.013040653231	0.784320630121032	0.00824858381140347	0.0116329340888788	0.0113088076027097
261	0.423750140311331	0.31	0.236602820224298	0.181859136103244	0.291346504345352	0.522742927812737	0.506582744386828	0.431009519092025	0.582155969681631	1.18	0.55	1.98	0.26452930472381	0.310911882967289	0.357294461210768	0.350424410760696	0.41186784012858	0.473311269496465	0.333213766912756	0.391671418731092	0.450143578218117	0.236602820224298	1.47483140352718	0.00995086130417736	0.025453018387933	0.392270880493921	0.496661405406805	0.326653195695512	0.93062695864662	1.07538582008625	0.839638563068963	0.872586330404152	1.013040653231	0.784320630121032	0.00824858381140347	0.0116329340888788	0.0113088076027097
261	0.423750140311331	0.31	0.238747968080079	0.183245973052949	0.294249963107208	0.498533461321451	0.490025213032902	0.41329300233417	0.566757423731633	0.99	0.52	1.64	0.289439570798925	0.343177083908658	0.396914597018391	0.402275483367948	0.476962175313836	0.551648867259724	0.389574035459095	0.461769071487652	0.534157760671689	0.238747968080079	1.3193048999945	0.00151366031831642	-0.0264082554580553	0.392270880493921	0.496661405406805	0.326653195695512	0.93062695864662	1.07538582008625	0.839638563068963	0.872586330404152	1.013040653231	0.784320630121032	0.00824858381140347	0.0116329340888788	0.0113088076027097
261	0.423750140311331	0.31	0.239616480208902	0.183459129339933	0.295773831077871	0.462836978998037	0.466741497255631	0.38823584878685	0.545247145724412	1.01	0.61	1.74	0.268012636134881	0.322207800912536	0.376402965690191	0.37042650101798	0.445330899370961	0.520235297723942	0.363036795589844	0.436385962448415	0.509910853642805	0.239616480208902	1.39558867171255	-0.0680409398344169	-0.061094212775364	0.392270880493921	0.496661405406805	0.326653195695512	0.93062695864662	1.07538582008625	0.839638563068963	0.872586330404152	1.013040653231	0.784320630121032	0.00824858381140347	0.0116329340888788	0.0113088076027097
261	0.423750140311331	0.31	0.240844136192169	0.185391259179345	0.296297013204993	0.506334126023883	0.479809699842404	0.405840241471925	0.553779158212884	1	0.5	1.95	0.282156233157655	0.333582734548524	0.385009235939393	0.39104214088002	0.462314460391808	0.533586779903595	0.368458570383753	0.435632820844513	0.502806889585645	0.240844136192169	1.47717947846505	-0.0200323895015092	-0.0360535274920275	0.392270880493921	0.496661405406805	0.326653195695512	0.93062695864662	1.07538582008625	0.839638563068963	0.872586330404152	1.013040653231	0.784320630121032	0.00824858381140347	0.0116329340888788	0.0113088076027097
261	0.423750140311331	0.31	0.243560430663527	0.186900597589798	0.300220263737257	0.438790282315682	0.464012697445389	0.38208147829554	0.545943916595239	0.99	0.63	1.6	0.266267837420244	0.323364686598994	0.380461535777745	0.369361518371652	0.448565146985707	0.527768775599762	0.366556857892412	0.445147245048719	0.523712673060399	0.243560430663527	1.38123058464942	-0.00886851680596526	-0.0142910745341141	0.392270880493921	0.496661405406805	0.326653195695512	0.93062695864662	1.07538582008625	0.839638563068963	0.872586330404152	1.013040653231	0.784320630121032	0.00824858381140347	0.0116329340888788	0.0113088076027097
261	0.423750140311331	0.31	0.243632828842462	0.186387953762277	0.300877703922647	0.494481256468151	0.513188205316761	0.432174995006635	0.594201415626887	1.09	0.61	1.79	0.28096407492903	0.333632095880742	0.386300116832454	0.379748445555047	0.4509340556439	0.522119665732753	0.370984494272861	0.440483863247334	0.510032755575197	0.243632828842462	1.47891938777406	-0.00779825204143053	0.0266185708492782	0.392270880493921	0.496661405406805	0.326653195695512	0.93062695864662	1.07538582008625	0.839638563068963	0.872586330404152	1.013040653231	0.784320630121032	0.00824858381140347	0.0116329340888788	0.0113088076027097
261	0.423750140311331	0.31	0.24551730460391	0.188604130429519	0.302430478778301	0.427876198097674	0.465377136426794	0.381358341465843	0.549395931387745	1	0.62	1.65	0.264345223438312	0.322584324860876	0.380823426283441	0.365934855044466	0.446555631390589	0.527176407736713	0.361378532867487	0.441050702155107	0.52061183374079	0.24551730460391	1.34340142590588	-0.0190795490882876	-0.0257729453717178	0.392270880493921	0.496661405406805	0.326653195695512	0.93062695864662	1.07538582008625	0.839638563068963	0.872586330404152	1.013040653231	0.784320630121032	0.00824858381140347	0.0116329340888788	0.0113088076027097
261	0.423750140311331	0.31	0.245714194366509	0.188984186176532	0.302444202556487	0.483767978945767	0.481102123154431	0.403508390251117	0.558695856057745	1.06	0.58	1.8	0.267861500820104	0.319370649704918	0.370879798589731	0.364802178396759	0.434952796021958	0.505103413647156	0.353831411774868	0.421924285884347	0.489918092944936	0.245714194366509	1.45614586736424	-0.0107061907281437	0.00370660569092674	0.392270880493921	0.496661405406805	0.326653195695512	0.93062695864662	1.07538582008625	0.839638563068963	0.872586330404152	1.013040653231	0.784320630121032	0.00824858381140347	0.0116329340888788	0.0113088076027097
261	0.423750140311331	0.31	0.246742674438301	0.189469964533488	0.304015384343115	0.43472278985822	0.47374533293137	0.389401187885621	0.55808947797712	0.97	0.62	1.73	0.275572091915849	0.335260899280089	0.394949706644328	0.384577790579206	0.467877189654265	0.551176588729324	0.378140808168343	0.459997840803618	0.541873901367954	0.246742674438301	1.43679657153601	-0.0150881591128282	0.00981588852484614	0.392270880493921	0.496661405406805	0.326653195695512	0.93062695864662	1.07538582008625	0.839638563068963	0.872586330404152	1.013040653231	0.784320630121032	0.00824858381140347	0.0116329340888788	0.0113088076027097
261	0.423750140311331	0.31	0.24843686521288	0.190281735617081	0.306591994808678	0.455057468480658	0.461404866097385	0.382571538064629	0.540238194130141	1.12	0.59	1.81	0.244099237371894	0.294398732597368	0.344698227822843	0.327726649667816	0.395258548692606	0.462790447717395	0.31870497415436	0.384398545192016	0.450032232891608	0.24843686521288	1.48501928685852	0.0628204349253927	0.088351651351733	0.392270880493921	0.496661405406805	0.326653195695512	0.93062695864662	1.07538582008625	0.839638563068963	0.872586330404152	1.013040653231	0.784320630121032	0.00824858381140347	0.0116329340888788	0.0113088076027097
261	0.423750140311331	0.31	0.249202958456818	0.191673509792056	0.306732407121581	0.452677651995483	0.499177752171383	0.413480332421608	0.584875171921159	0.98	0.53	1.56	0.29046499221994	0.350666405465168	0.410867818710396	0.404188109794594	0.487959635032744	0.571731160270895	0.395083224839452	0.476981218241178	0.558862164134007	0.249202958456818	1.38273826241739	0.0556881987201021	0.0445072878414081	0.392270880493921	0.496661405406805	0.326653195695512	0.93062695864662	1.07538582008625	0.839638563068963	0.872586330404152	1.013040653231	0.784320630121032	0.00824858381140347	0.0116329340888788	0.0113088076027097
261	0.423750140311331	0.31	0.25098829970728	0.192746367687825	0.309230231726736	0.314851736326082	0.404046924231559	0.310988327139664	0.497105521323454	0.97	0.6	1.56	0.220079488599056	0.285934977922719	0.351790467246381	0.307133758680493	0.399038933917284	0.490944109154076	0.304474420951592	0.39561534535622	0.48665993000268	0.25098829970728	1.30588397752033	0.0471771752302209	0.0293484682228376	0.392270880493921	0.496661405406805	0.326653195695512	0.93062695864662	1.07538582008625	0.839638563068963	0.872586330404152	1.013040653231	0.784320630121032	0.00824858381140347	0.0116329340888788	0.0113088076027097
261	0.423750140311331	0.31	0.251102701569355	0.192646001159242	0.309559401979469	0.426938145972759	0.476412745804446	0.390236592592565	0.562588899016327	0.96	0.57	1.55	0.278714539596626	0.340263218840386	0.401811898084146	0.390386732587341	0.476596041293706	0.562805350000071	0.38465211039747	0.469534258515118	0.554513331309217	0.251102701569355	1.31065080927741	0.0471547292616016	0.0130944741377608	0.392270880493921	0.496661405406805	0.326653195695512	0.93062695864662	1.07538582008625	0.839638563068963	0.872586330404152	1.013040653231	0.784320630121032	0.00824858381140347	0.0116329340888788	0.0113088076027097
261	0.423750140311331	0.31	0.252125152772088	0.193259626070951	0.310990679473225	0.451525716915729	0.459341924881551	0.380299830969177	0.538384018793924	0.99	0.55	1.88	0.264596581282139	0.319590736218513	0.374584891154887	0.366812051905282	0.443050825351483	0.519289598797684	0.351907879027156	0.425070302812227	0.498175662653045	0.252125152772088	1.36398698111505	0.039287570944958	0.0279036980514503	0.392270880493921	0.496661405406805	0.326653195695512	0.93062695864662	1.07538582008625	0.839638563068963	0.872586330404152	1.013040653231	0.784320630121032	0.00824858381140347	0.0116329340888788	0.0113088076027097
261	0.423750140311331	0.31	0.254218716823442	0.195001153249391	0.313436280397493	0.417132636932521	0.447044960591062	0.364539166463795	0.529550754718329	1.01	0.58	1.85	0.251720648950771	0.308692338005141	0.365664027059511	0.347944405233907	0.426694323231579	0.50544424122925	0.336353892989242	0.412495468915611	0.488572878172181	0.254218716823442	1.42460492724035	-0.0268524633901929	-0.0206323584056392	0.392270880493921	0.496661405406805	0.326653195695512	0.93062695864662	1.07538582008625	0.839638563068963	0.872586330404152	1.013040653231	0.784320630121032	0.00824858381140347	0.0116329340888788	0.0113088076027097
261	0.423750140311331	0.31	0.254584372153465	0.195155334239196	0.314013410067734	0.493058463354205	0.507960097872031	0.427543667852165	0.588376527891897	0.81	0.48	1.61	0.34457127464766	0.409381477389665	0.474191680131671	0.508192804467839	0.60377848183827	0.6993641592087	0.488968719207305	0.580992016099367	0.672931669399997	0.254584372153465	1.22481836504369	-0.058388162933056	-0.115381965493903	0.392270880493921	0.496661405406805	0.326653195695512	0.93062695864662	1.07538582008625	0.839638563068963	0.872586330404152	1.013040653231	0.784320630121032	0.00824858381140347	0.0116329340888788	0.0113088076027097
261	0.423750140311331	0.31	0.25828938509596	0.198560699999791	0.318018070192128	0.465707369290773	0.484356602100691	0.403356843914133	0.565356360287249	0.92	0.54	1.75	0.297772307992387	0.357569198279369	0.417366088566351	0.422727479316366	0.507617135014704	0.592506790713042	0.407737813766785	0.489556022118449	0.571439276977686	0.25828938509596	1.33919078996539	0.0212856729162958	-0.00139966943653338	0.392270880493921	0.496661405406805	0.326653195695512	0.93062695864662	1.07538582008625	0.839638563068963	0.872586330404152	1.013040653231	0.784320630121032	0.00824858381140347	0.0116329340888788	0.0113088076027097
261	0.423750140311331	0.31	0.25885299748254	0.199164602607901	0.318541392357179	0.415201263645417	0.455535868032571	0.371128196659373	0.539943539405768	1	0.54	1.87	0.257826090136168	0.316464857234816	0.375103624333464	0.357217146706765	0.438460953562459	0.519704760418153	0.342253377187623	0.420095763806468	0.497912847337854	0.25885299748254	1.44024846761129	-0.0449840736180572	-0.0412712752469682	0.392270880493921	0.496661405406805	0.326653195695512	0.93062695864662	1.07538582008625	0.839638563068963	0.872586330404152	1.013040653231	0.784320630121032	0.00824858381140347	0.0116329340888788	0.0113088076027097
261	0.423750140311331	0.31	0.25923059793956	0.198892849571592	0.319568346307528	0.487540718169168	0.496603148617252	0.417111928002406	0.576094369232099	1	0.58	1.69	0.289646317705274	0.344845744514413	0.400045171323553	0.401236884848324	0.477702714739691	0.554168544631058	0.392556557914639	0.467403342461711	0.542169142318198	0.25923059793956	1.40093423689665	0.0361655053991877	0.0354584677841452	0.392270880493921	0.496661405406805	0.326653195695512	0.93062695864662	1.07538582008625	0.839638563068963	0.872586330404152	1.013040653231	0.784320630121032	0.00824858381140347	0.0116329340888788	0.0113088076027097
261	0.423750140311331	0.31	0.260089334803411	0.199877075138441	0.320301594468381	0.49890595380603	0.514333132150482	0.433854563995472	0.594811700305492	0.93	0.6	1.67	0.317130000142313	0.375956552744207	0.4347831053461	0.448375393836206	0.531547527280105	0.614719660724005	0.441131401971751	0.522998197800509	0.604776879381319	0.260089334803411	1.29520284790034	-0.029788079816093	-0.0535342800465258	0.392270880493921	0.496661405406805	0.326653195695512	0.93062695864662	1.07538582008625	0.839638563068963	0.872586330404152	1.013040653231	0.784320630121032	0.00824858381140347	0.0116329340888788	0.0113088076027097
261	0.423750140311331	0.31	0.260218981069661	0.199020560325807	0.321417401813516	0.397385965613633	0.438556924029921	0.35423805125577	0.522875796804071	1	0.59	1.65	0.244989021774984	0.303303474682793	0.361617927590601	0.338842752850881	0.419497100589055	0.50015144832723	0.333066576517724	0.4122908600583	0.491622876931319	0.260218981069661	1.3479260704696	0.00253520462566067	-9.77058839921558e-05	0.392270880493921	0.496661405406805	0.326653195695512	0.93062695864662	1.07538582008625	0.839638563068963	0.872586330404152	1.013040653231	0.784320630121032	0.00824858381140347	0.0116329340888788	0.0113088076027097
261	0.423750140311331	0.31	0.262390225373358	0.20186907198652	0.322911378760195	0.43888171619549	0.444364847629545	0.365917435156923	0.522812260102167	0.93	0.47	1.63	0.267646553085348	0.325026107950663	0.382405662815977	0.378514953929809	0.459663092457981	0.540811230986153	0.362742782390575	0.440567023043717	0.518340523575934	0.262390225373358	1.32009440691612	-0.00574139617442491	-0.0477642956999164	0.392270880493921	0.496661405406805	0.326653195695512	0.93062695864662	1.07538582008625	0.839638563068963	0.872586330404152	1.013040653231	0.784320630121032	0.00824858381140347	0.0116329340888788	0.0113088076027097
261	0.423750140311331	0.31	0.262869992184604	0.202227283173821	0.323512701195386	0.438854445018769	0.46731815204215	0.384814034217713	0.549822269866588	1.05	0.56	1.99	0.25774964455293	0.313011160902333	0.368272677251736	0.352196492482134	0.427707410300323	0.503218328118513	0.335729286889075	0.407752181445267	0.479684815302016	0.262869992184604	1.4211587515469	-0.0417084817391981	-0.0195730035005679	0.392270880493921	0.496661405406805	0.326653195695512	0.93062695864662	1.07538582008625	0.839638563068963	0.872586330404152	1.013040653231	0.784320630121032	0.00824858381140347	0.0116329340888788	0.0113088076027097
261	0.423750140311331	0.31	0.262971507367031	0.201147879600325	0.324795135133737	0.386935111686804	0.408988734885821	0.328611889128879	0.489365580642764	1.01	0.6	1.7	0.22581620205482	0.281049730245459	0.336283258436097	0.311558318128186	0.387763944610131	0.463969571092075	0.305564380459559	0.380286610433007	0.455042080989844	0.262971507367031	1.37572861964504	0.0391516050951584	0.0355046874007611	0.392270880493921	0.496661405406805	0.326653195695512	0.93062695864662	1.07538582008625	0.839638563068963	0.872586330404152	1.013040653231	0.784320630121032	0.00824858381140347	0.0116329340888788	0.0113088076027097
261	0.423750140311331	0.31	0.264880987604539	0.203655111583835	0.326106863625243	0.438645637323018	0.463648031481163	0.381757153811302	0.545538909151023	0.87	0.51	1.75	0.29197282819253	0.354604034753379	0.417235241314229	0.420732451065399	0.510983935125257	0.601235419185114	0.403375132886606	0.48994016972097	0.57642847093365	0.264880987604539	1.34530884077925	-0.034999795096692	-0.0685653621222082	0.392270880493921	0.496661405406805	0.326653195695512	0.93062695864662	1.07538582008625	0.839638563068963	0.872586330404152	1.013040653231	0.784320630121032	0.00824858381140347	0.0116329340888788	0.0113088076027097
261	0.423750140311331	0.31	0.268170594101058	0.205681171315756	0.330660016886359	0.477120049129212	0.54751177299822	0.45802350857039	0.637000037426051	1.01	0.61	1.63	0.315924916213036	0.377650072045442	0.439375227877848	0.43650670742135	0.52179103656019	0.60707536569903	0.430930471085508	0.515113304944924	0.5993314909183	0.268170594101058	1.35761415670695	-0.00250250197297348	0.00458802943015821	0.392270880493921	0.496661405406805	0.326653195695512	0.93062695864662	1.07538582008625	0.839638563068963	0.872586330404152	1.013040653231	0.784320630121032	0.00824858381140347	0.0116329340888788	0.0113088076027097
261	0.423750140311331	0.31	0.272511862918049	0.209384027217326	0.335639698618772	0.467372088437427	0.515496680126269	0.429577146987217	0.601416213265321	0.94	0.54	1.65	0.311290161611035	0.373551167681724	0.435812173752412	0.438564441686664	0.526281519621046	0.613998597555429	0.426011515572167	0.511214290797333	0.596421807229188	0.272511862918049	1.25527351883446	0.0489989397071285	0.00271070696273927	0.392270880493921	0.496661405406805	0.326653195695512	0.93062695864662	1.07538582008625	0.839638563068963	0.872586330404152	1.013040653231	0.784320630121032	0.00824858381140347	0.0116329340888788	0.0113088076027097
261	0.423750140311331	0.31	0.273661288478341	0.20956041006004	0.337762166896643	0.386458327287588	0.46277376588176	0.371735308321774	0.553812223441746	0.92	0.56	1.67	0.272662035693886	0.339437320712684	0.406212605731482	0.386050186157399	0.480594375804548	0.575138565451697	0.376757686570109	0.469086792454426	0.561328151587645	0.273661288478341	1.33148326110362	0.0253276355886413	0.0259002956467883	0.392270880493921	0.496661405406805	0.326653195695512	0.93062695864662	1.07538582008625	0.839638563068963	0.872586330404152	1.013040653231	0.784320630121032	0.00824858381140347	0.0116329340888788	0.0113088076027097
261	0.423750140311331	0.31	0.275450829012829	0.211643415319061	0.339258242706596	0.489425019335808	0.492348279490235	0.41383473796321	0.570861821017261	1.04	0.55	1.86	0.279627727057633	0.332679250157172	0.385730773256712	0.383345121104208	0.45607411247195	0.528803103839692	0.367967701099241	0.437821770048248	0.507639710978492	0.275450829012829	1.39933178369653	0.00702861540385482	0.00275120071244808	0.392270880493921	0.496661405406805	0.326653195695512	0.93062695864662	1.07538582008625	0.839638563068963	0.872586330404152	1.013040653231	0.784320630121032	0.00824858381140347	0.0116329340888788	0.0113088076027097
261	0.423750140311331	0.31	0.277529584051941	0.213287399340546	0.341771768763336	0.366218341753931	0.473603044911721	0.376328381937432	0.570877707886011	0.91	0.58	1.75	0.27827663344867	0.350206541028268	0.422136448607866	0.395320411260991	0.497504199723333	0.599687988185676	0.384944946471424	0.484413622682038	0.583887399761124	0.277529584051941	1.39397284171509	0.00818319701781037	0.0143880876191185	0.392270880493921	0.496661405406805	0.326653195695512	0.93062695864662	1.07538582008625	0.839638563068963	0.872586330404152	1.013040653231	0.784320630121032	0.00824858381140347	0.0116329340888788	0.0113088076027097
261	0.423750140311331	0.31	0.278120443147338	0.214040379485774	0.342200506808902	0.452616778054778	0.450041106490265	0.372769834441177	0.527312378539354	1.08	0.52	1.84	0.24391188200618	0.294472253713185	0.34503262542019	0.330438171015448	0.398934533781001	0.467430896546553	0.315006136945092	0.380304382580325	0.445639758204841	0.278120443147338	1.35867258422198	-0.00606048841132637	-0.0136115075942272	0.392270880493921	0.496661405406805	0.326653195695512	0.93062695864662	1.07538582008625	0.839638563068963	0.872586330404152	1.013040653231	0.784320630121032	0.00824858381140347	0.0116329340888788	0.0113088076027097
261	0.423750140311331	0.31	0.279706834140244	0.215002649108253	0.344411019172235	0.347658179998817	0.413955349898505	0.325423335579552	0.502487364217458	0.96	0.64	1.57	0.232091795477131	0.295232793414171	0.35837379135121	0.324898458680215	0.413287679277614	0.501676899875013	0.323784659949913	0.411897952959274	0.49996801192686	0.279706834140244	1.32318347044132	-0.00635889942669816	-0.0265532168079139	0.392270880493921	0.496661405406805	0.326653195695512	0.93062695864662	1.07538582008625	0.839638563068963	0.872586330404152	1.013040653231	0.784320630121032	0.00824858381140347	0.0116329340888788	0.0113088076027097
261	0.423750140311331	0.31	0.280331882743732	0.214942349463439	0.345721416024025	0.444402870370273	0.448353874505132	0.370083401624306	0.526624347385959	1	0.6	2	0.255964213943952	0.310099146713243	0.364234079482534	0.354031339254583	0.428906894917085	0.503782450579586	0.340620578438926	0.412663076149821	0.484691163132123	0.280331882743732	1.41829790405572	-0.0180951771877375	-0.00606700799354177	0.392270880493921	0.496661405406805	0.326653195695512	0.93062695864662	1.07538582008625	0.839638563068963	0.872586330404152	1.013040653231	0.784320630121032	0.00824858381140347	0.0116329340888788	0.0113088076027097
261	0.423750140311331	0.31	0.285563864334475	0.219132778835069	0.351994949833881	0.432516748768838	0.479963278884524	0.394127464420588	0.565799093348461	0.9	0.49	1.54	0.29453991131619	0.35868685732293	0.42283380332967	0.420276752395005	0.511807540271251	0.603338328147496	0.407630621646575	0.496356505394889	0.585217281155318	0.285563864334475	1.24809196875281	0.0330301564573213	-0.0215006326071695	0.392270880493921	0.496661405406805	0.326653195695512	0.93062695864662	1.07538582008625	0.839638563068963	0.872586330404152	1.013040653231	0.784320630121032	0.00824858381140347	0.0116329340888788	0.0113088076027097
261	0.423750140311331	0.31	0.286681716036732	0.220248540209779	0.353114891863686	0.405769275834986	0.49335934993236	0.400144136952801	0.586574562911918	1.09	0.62	1.89	0.260926291944842	0.32171013863775	0.382493985330658	0.35304946746374	0.435293784605476	0.517538101747212	0.34340552850092	0.423387208938536	0.503308976718836	0.286681716036732	1.44158083038699	-0.0397976021554913	-0.000435965008857277	0.392270880493921	0.496661405406805	0.326653195695512	0.93062695864662	1.07538582008625	0.839638563068963	0.872586330404152	1.013040653231	0.784320630121032	0.00824858381140347	0.0116329340888788	0.0113088076027097
261	0.423750140311331	0.31	0.287964301513933	0.220407880254541	0.355520722773325	0.471996130770894	0.447511103507941	0.373612095233104	0.521410111782779	1.12	0.57	1.67	0.238128171916855	0.2852289911127	0.332329810308546	0.319589554387342	0.382803115793823	0.446016677200304	0.312346992884643	0.374149254417038	0.435932459273706	0.287964301513933	1.32305081606187	0.0389889592270754	0.020093792538848	0.392270880493921	0.496661405406805	0.326653195695512	0.93062695864662	1.07538582008625	0.839638563068963	0.872586330404152	1.013040653231	0.784320630121032	0.00824858381140347	0.0116329340888788	0.0113088076027097
261	0.423750140311331	0.31	0.289307948114018	0.222180407711018	0.356435488517017	0.519364497850289	0.547409287570705	0.46519081262724	0.62962776251417	0.98	0.54	1.71	0.326748649355249	0.384498662705905	0.442248676056561	0.454654485107735	0.535010754786943	0.615367024466151	0.440682375221808	0.518575112449287	0.596542199040414	0.289307948114018	1.31012059211608	-0.0082399672520117	-0.0323243238806231	0.392270880493921	0.496661405406805	0.326653195695512	0.93062695864662	1.07538582008625	0.839638563068963	0.872586330404152	1.013040653231	0.784320630121032	0.00824858381140347	0.0116329340888788	0.0113088076027097
261	0.423750140311331	0.31	0.29258564150446	0.224692279040383	0.360479003968537	0.392358732998341	0.430698140928408	0.347014526981598	0.514381754875218	0.86	0.55	1.5	0.267490147389832	0.331996214105399	0.396502280820966	0.386762347668052	0.480031270075821	0.57330019248359	0.381110961193289	0.47288562810237	0.564951253503894	0.29258564150446	1.19895531309955	-0.00608201476445882	-0.0599963985696509	0.392270880493921	0.496661405406805	0.326653195695512	0.93062695864662	1.07538582008625	0.839638563068963	0.872586330404152	1.013040653231	0.784320630121032	0.00824858381140347	0.0116329340888788	0.0113088076027097
261	0.423750140311331	0.31	0.296932936180532	0.227672639407139	0.366193232953924	0.447732871735281	0.478649249224936	0.395651187494716	0.561647310955155	0.93	0.58	1.71	0.289328332670332	0.350022427808349	0.410716522946366	0.40913943460204	0.494967004751366	0.580794574900693	0.39920509378623	0.482941052675785	0.566689344532719	0.296932936180532	1.24146992666339	-0.00699490686874571	-0.0382457981667865	0.392270880493921	0.496661405406805	0.326653195695512	0.93062695864662	1.07538582008625	0.839638563068963	0.872586330404152	1.013040653231	0.784320630121032	0.00824858381140347	0.0116329340888788	0.0113088076027097
261	0.423750140311331	0.31	0.29967416726438	0.229364016642704	0.369984317886056	0.418387283468373	0.47531021881537	0.387813791189541	0.562806646441199	0.95	0.63	1.67	0.278708972851704	0.341589767773899	0.404470562696093	0.39135105516522	0.479645540953168	0.567940026741117	0.386618847604194	0.473859911752935	0.56107179540551	0.29967416726438	1.33190837717137	0.0341719571191309	0.0399960908683635	0.392270880493921	0.496661405406805	0.326653195695512	0.93062695864662	1.07538582008625	0.839638563068963	0.872586330404152	1.013040653231	0.784320630121032	0.00824858381140347	0.0116329340888788	0.0113088076027097
261	0.423750140311331	0.31	0.306258116748238	0.235617090251679	0.376899143244797	0.384416572170726	0.43514066746916	0.349168565715625	0.521112769222696	0.95	0.56	1.81	0.251435828006759	0.313344226162757	0.375252624318754	0.353338178835976	0.440336920552708	0.52733566226944	0.341564771823053	0.425641260101432	0.509704135066588	0.306258116748238	1.25367036305425	0.0214194648314892	-0.0143592832537003	0.392270880493921	0.496661405406805	0.326653195695512	0.93062695864662	1.07538582008625	0.839638563068963	0.872586330404152	1.013040653231	0.784320630121032	0.00824858381140347	0.0116329340888788	0.0113088076027097
261	0.423750140311331	0.31	0.336621866876309	0.257453122021375	0.415790611731242	0.415391062924128	0.512214806694408	0.417342001721525	0.607087611667291	1.06	0.57	1.81	0.277409957691449	0.340472531563795	0.403535105436142	0.377989829403142	0.463916851410926	0.549843873418709	0.365745609192992	0.448855904673548	0.532088344048679	0.336621866876309	1.33624970236709	-0.0100042390070435	-0.0124891275103122	0.392270880493921	0.496661405406805	0.326653195695512	0.93062695864662	1.07538582008625	0.839638563068963	0.872586330404152	1.013040653231	0.784320630121032	0.00824858381140347	0.0116329340888788	0.0113088076027097
261	0.423750140311331	0.32	0.148380356894238	0.114529524614015	0.182231189174461	0.463250220343119	0.436312475181023	0.362985931882005	0.509639018480041	0.93	0.58	1.77	0.264109963982794	0.317462639689195	0.370815315395597	0.372711534302502	0.448002739987466	0.523293945672429	0.362195100250395	0.435328814633801	0.50856509400183	0.148380356894238	1.56299784480901	0.0196053083016416	0.0380522390440288	0.392270880493921	0.496661405406805	0.326653195695512	0.93062695864662	1.07538582008625	0.839638563068963	0.872586330404152	1.013040653231	0.784320630121032	0.00824858381140347	0.0116329340888788	0.0113088076027097
261	0.423750140311331	0.32	0.148548888887343	0.114531464699284	0.182566313075402	0.578956343568999	0.521931581023169	0.452438799788678	0.59142436225766	0.98	0.52	1.85	0.317313379143777	0.366051438854649	0.41478949856552	0.441265395563438	0.509041986816363	0.576818578069288	0.420986067439527	0.485697944621643	0.550272987080621	0.148548888887343	1.65406692028414	-0.00951467680240279	0.00913198388078822	0.392270880493921	0.496661405406805	0.326653195695512	0.93062695864662	1.07538582008625	0.839638563068963	0.872586330404152	1.013040653231	0.784320630121032	0.00824858381140347	0.0116329340888788	0.0113088076027097
261	0.423750140311331	0.32	0.152114451667008	0.117147801759216	0.1870811015748	0.532473938806094	0.517339332165897	0.441653482001734	0.593025182330059	0.92	0.53	1.54	0.32584596104102	0.381685956849887	0.437525952658753	0.462465289670273	0.541717644845801	0.620970000021329	0.452985821951675	0.530625147757699	0.608214969694962	0.152114451667008	1.52567471545398	-0.00462130652149038	-0.0293023776708244	0.392270880493921	0.496661405406805	0.326653195695512	0.93062695864662	1.07538582008625	0.839638563068963	0.872586330404152	1.013040653231	0.784320630121032	0.00824858381140347	0.0116329340888788	0.0113088076027097
261	0.423750140311331	0.32	0.152884112826442	0.117975569715912	0.187792655936972	0.516629063273732	0.494574242114441	0.419883322629579	0.569265161599303	0.99	0.54	1.77	0.294213641469255	0.346549817311406	0.398885993153557	0.408996926734053	0.481751320342581	0.554505713951109	0.394630156185881	0.464803752668081	0.534937677723064	0.152884112826442	1.51834908381413	0.00747746015966491	-0.00594307462162368	0.392270880493921	0.496661405406805	0.326653195695512	0.93062695864662	1.07538582008625	0.839638563068963	0.872586330404152	1.013040653231	0.784320630121032	0.00824858381140347	0.0116329340888788	0.0113088076027097
261	0.423750140311331	0.32	0.159074376045813	0.122936956937167	0.195211795154459	0.542066664204695	0.529406610329959	0.453435302793365	0.605377917866554	1.08	0.58	1.84	0.297489751563512	0.347332993291244	0.397176235018975	0.403415062749651	0.471005675144061	0.538596287538471	0.390386561119996	0.455816395933312	0.521312475715422	0.159074376045813	1.64064647354736	0.0402294818907865	0.0613335426815073	0.392270880493921	0.496661405406805	0.326653195695512	0.93062695864662	1.07538582008625	0.839638563068963	0.872586330404152	1.013040653231	0.784320630121032	0.00824858381140347	0.0116329340888788	0.0113088076027097
261	0.423750140311331	0.32	0.159512691522777	0.123080897281446	0.195944485764108	0.572900202089698	0.497527210461969	0.430457335808831	0.564597085115107	1.1	0.6	2.02	0.278128224626061	0.321463588229793	0.364798951833526	0.375085258796764	0.433527569332531	0.491969879868298	0.360455751274992	0.416559795308354	0.472782858244898	0.159512691522777	1.75535705892059	-0.0420156674911363	0.0116253853926627	0.392270880493921	0.496661405406805	0.326653195695512	0.93062695864662	1.07538582008625	0.839638563068963	0.872586330404152	1.013040653231	0.784320630121032	0.00824858381140347	0.0116329340888788	0.0113088076027097
261	0.423750140311331	0.32	0.162167562537345	0.125516062128148	0.198819062946541	0.559343256744869	0.534892371849852	0.460767684802375	0.609017058897329	1.04	0.6	1.75	0.310802977768951	0.360802520315926	0.410802062862901	0.425807580614763	0.494308160617568	0.562808740620374	0.416630974815413	0.483694116075208	0.550700587032361	0.162167562537345	1.54849829224096	-0.0378205270221156	-0.0183110488529311	0.392270880493921	0.496661405406805	0.326653195695512	0.93062695864662	1.07538582008625	0.839638563068963	0.872586330404152	1.013040653231	0.784320630121032	0.00824858381140347	0.0116329340888788	0.0113088076027097
261	0.423750140311331	0.32	0.181402294059496	0.140453365549725	0.222351222569267	0.421933930665747	0.445435059125955	0.364032816219179	0.526837302032731	1.09	0.67	1.9	0.236433846685754	0.289303380864533	0.342172915043313	0.319450072109268	0.390883061685595	0.462316051261923	0.313219243642653	0.383295372588304	0.453293244121869	0.181402294059496	1.62629189493996	-0.018304116226855	0.02518935101498	0.392270880493921	0.496661405406805	0.326653195695512	0.93062695864662	1.07538582008625	0.839638563068963	0.872586330404152	1.013040653231	0.784320630121032	0.00824858381140347	0.0116329340888788	0.0113088076027097
261	0.423750140311331	0.32	0.187688778140288	0.145179784138291	0.230197772142285	0.523692316407093	0.477946451630846	0.406780805640978	0.549112097620714	1	0.51	1.81	0.28156787461389	0.330827720233491	0.380087565853093	0.389563088947498	0.457716523166382	0.525869957385266	0.371661373397376	0.436704050289043	0.501727404384923	0.187688778140288	1.54162918136154	0.0296636889486022	0.0231015866226299	0.392270880493921	0.496661405406805	0.326653195695512	0.93062695864662	1.07538582008625	0.839638563068963	0.872586330404152	1.013040653231	0.784320630121032	0.00824858381140347	0.0116329340888788	0.0113088076027097
261	0.423750140311331	0.32	0.187940017610914	0.145474142225088	0.23040589299674	0.591141849296559	0.542447464293087	0.472013258490173	0.612881670096	0.97	0.62	1.65	0.333948598783913	0.383780682758796	0.43361276673368	0.46599807458441	0.535534689708375	0.60507130483234	0.460128159873375	0.528827170655827	0.597538628649369	0.187940017610914	1.47136362398784	-0.00796804839438739	-0.0111580528949921	0.392270880493921	0.496661405406805	0.326653195695512	0.93062695864662	1.07538582008625	0.839638563068963	0.872586330404152	1.013040653231	0.784320630121032	0.00824858381140347	0.0116329340888788	0.0113088076027097
261	0.423750140311331	0.32	0.191598279604282	0.147720976183011	0.235475583025554	0.556895983196304	0.527196606943954	0.453775002819119	0.60061821106879	0.84	0.56	1.42	0.356299342286076	0.413949210826092	0.471599079366108	0.519360801625519	0.603394304877143	0.687427808128767	0.515480036145567	0.598914449832694	0.682331949060212	0.191598279604282	1.27754594891632	-0.00990848982015498	-0.0635619970141288	0.392270880493921	0.496661405406805	0.326653195695512	0.93062695864662	1.07538582008625	0.839638563068963	0.872586330404152	1.013040653231	0.784320630121032	0.00824858381140347	0.0116329340888788	0.0113088076027097
261	0.423750140311331	0.32	0.194320499098333	0.1501886391712	0.238452359025466	0.581487467934513	0.571845686018366	0.496101663633545	0.647589708403188	1	0.51	1.68	0.34326638121103	0.395675752854683	0.448085124498336	0.47485768890866	0.547358214617178	0.619858740325695	0.457574364747154	0.527420073303382	0.597222247525565	0.194320499098333	1.50017423979889	0.0699326246695032	0.0509322826696876	0.392270880493921	0.496661405406805	0.326653195695512	0.93062695864662	1.07538582008625	0.839638563068963	0.872586330404152	1.013040653231	0.784320630121032	0.00824858381140347	0.0116329340888788	0.0113088076027097
261	0.423750140311331	0.32	0.201410214423625	0.155055642186371	0.247764786660878	0.508754643987493	0.479756024487943	0.406152106252396	0.553359942723491	1.19	0.62	2.02	0.247548414710738	0.292409768364252	0.337271122017767	0.327163711361214	0.386453151671797	0.44574259198238	0.31576263542898	0.372968811409355	0.430212848845991	0.201410214423625	1.64554520331233	-0.0334391489039889	0.0244160065407742	0.392270880493921	0.496661405406805	0.326653195695512	0.93062695864662	1.07538582008625	0.839638563068963	0.872586330404152	1.013040653231	0.784320630121032	0.00824858381140347	0.0116329340888788	0.0113088076027097
261	0.423750140311331	0.32	0.202857601722793	0.157168592314616	0.248546611130969	0.46533436683725	0.469831640615017	0.391201999553322	0.548461281676713	1.13	0.61	1.97	0.247711198189035	0.297499907405261	0.347288616621487	0.331687116842295	0.398354564789589	0.465022012736883	0.320248174345167	0.384620565675987	0.448986948966626	0.202857601722793	1.65551174609931	0.00356851448125795	0.068512090902107	0.392270880493921	0.496661405406805	0.326653195695512	0.93062695864662	1.07538582008625	0.839638563068963	0.872586330404152	1.013040653231	0.784320630121032	0.00824858381140347	0.0116329340888788	0.0113088076027097
261	0.423750140311331	0.32	0.203298707585045	0.157047339725989	0.249550075444101	0.488352129134079	0.499994947432663	0.420090653158924	0.579899241706403	1.01	0.57	1.8	0.289509620361902	0.344576453500235	0.399643286638568	0.399876237471802	0.475935603020064	0.551994968568325	0.387080785740744	0.460711541162789	0.534419592364611	0.203298707585045	1.54019772837515	0.0139647019373822	0.0422403859664497	0.392270880493921	0.496661405406805	0.326653195695512	0.93062695864662	1.07538582008625	0.839638563068963	0.872586330404152	1.013040653231	0.784320630121032	0.00824858381140347	0.0116329340888788	0.0113088076027097
261	0.423750140311331	0.32	0.210389337368745	0.162849772276333	0.257928902461157	0.530967398386403	0.476905506581517	0.406923661916364	0.546887351246671	1	0.59	1.73	0.282441893615257	0.331015635021274	0.37958937642729	0.391187398187547	0.458462954506887	0.525738510826227	0.38201337230378	0.447772826764307	0.513457014646519	0.210389337368745	1.44817160654737	0.0148859255937347	0.0204273279408754	0.392270880493921	0.496661405406805	0.326653195695512	0.93062695864662	1.07538582008625	0.839638563068963	0.872586330404152	1.013040653231	0.784320630121032	0.00824858381140347	0.0116329340888788	0.0113088076027097
261	0.423750140311331	0.32	0.210531153758399	0.162391901593441	0.258670405923356	0.469781867937387	0.469446591954739	0.391580063190189	0.547313120719289	1.02	0.56	1.88	0.26809245220562	0.321403206770488	0.374713961335355	0.369364270841118	0.442813142026569	0.51626201321202	0.355203178585748	0.425818005054191	0.496462127151653	0.210531153758399	1.53136460919416	-0.0356035013396311	-0.0337047764408668	0.392270880493921	0.496661405406805	0.326653195695512	0.93062695864662	1.07538582008625	0.839638563068963	0.872586330404152	1.013040653231	0.784320630121032	0.00824858381140347	0.0116329340888788	0.0113088076027097
261	0.423750140311331	0.32	0.211942812581763	0.163259607151126	0.260626018012399	0.421913407971119	0.478872760545104	0.391356171979648	0.566389349110559	1.17	0.67	1.77	0.24120132858154	0.295139707343098	0.349078086104656	0.319975807655535	0.391530041661445	0.463084275667355	0.316561207660954	0.387341604080371	0.45814081381376	0.211942812581763	1.58628775099612	0.0117793494201996	0.0669370184016333	0.392270880493921	0.496661405406805	0.326653195695512	0.93062695864662	1.07538582008625	0.839638563068963	0.872586330404152	1.013040653231	0.784320630121032	0.00824858381140347	0.0116329340888788	0.0113088076027097
261	0.423750140311331	0.32	0.21218917530133	0.164171182869868	0.260207167732791	0.473243848041146	0.470056965282008	0.392628923873372	0.547485006690644	1.01	0.52	1.68	0.26936199928493	0.322481295308249	0.375600591331567	0.371403657240335	0.444645988621398	0.51788832000246	0.358965698396673	0.429792900398519	0.500498264406178	0.21218917530133	1.37782981458816	-0.0359566742616639	-0.0518081211011951	0.392270880493921	0.496661405406805	0.326653195695512	0.93062695864662	1.07538582008625	0.839638563068963	0.872586330404152	1.013040653231	0.784320630121032	0.00824858381140347	0.0116329340888788	0.0113088076027097
261	0.423750140311331	0.32	0.212332680393286	0.163779898514751	0.260885462271821	0.46431892420186	0.455379881705689	0.379013139984583	0.531746623426795	1.01	0.57	1.86	0.261599566352871	0.31430883790698	0.367018109461089	0.361538236103376	0.434383987836241	0.507229739569107	0.348479797244629	0.418698053005755	0.488889347217855	0.212332680393286	1.50277343198823	0.0157767036052603	0.0227255681231305	0.392270880493921	0.496661405406805	0.326653195695512	0.93062695864662	1.07538582008625	0.839638563068963	0.872586330404152	1.013040653231	0.784320630121032	0.00824858381140347	0.0116329340888788	0.0113088076027097
261	0.423750140311331	0.32	0.212418187609131	0.163661640655845	0.261174734562418	0.550594363309705	0.530322522985795	0.455517818634822	0.605127227336768	1.03	0.57	1.88	0.31007541949609	0.360995710938089	0.411916002380088	0.426272355829047	0.496274398002391	0.566276440175735	0.411016949403347	0.478549487489659	0.546034463291107	0.212418187609131	1.50075216145596	-0.0124512545270375	0.00212294307344144	0.392270880493921	0.496661405406805	0.326653195695512	0.93062695864662	1.07538582008625	0.839638563068963	0.872586330404152	1.013040653231	0.784320630121032	0.00824858381140347	0.0116329340888788	0.0113088076027097
261	0.423750140311331	0.32	0.212709779237726	0.164353214413788	0.261066344061663	0.484449534421437	0.462907211041988	0.388349815631591	0.537464606452385	0.99	0.54	1.79	0.271250626672413	0.323326717387797	0.37540280810318	0.376605706271459	0.448908407151147	0.521211108030835	0.362203187519704	0.431830826219334	0.501366259715155	0.212709779237726	1.45387132720282	-0.00831785285132667	-0.00941909984255043	0.392270880493921	0.496661405406805	0.326653195695512	0.93062695864662	1.07538582008625	0.839638563068963	0.872586330404152	1.013040653231	0.784320630121032	0.00824858381140347	0.0116329340888788	0.0113088076027097
261	0.423750140311331	0.32	0.21320433438126	0.164612222200398	0.261796446562121	0.431570089968781	0.463232814098716	0.380229091679494	0.546236536517939	1.04	0.62	1.89	0.255528182661997	0.311309791192474	0.367091399722952	0.349594651565217	0.425910898934905	0.502227146304593	0.339925479796707	0.414166262583251	0.488325124528404	0.21320433438126	1.51765904759745	0.0302116913495225	0.0712360815950976	0.392270880493921	0.496661405406805	0.326653195695512	0.93062695864662	1.07538582008625	0.839638563068963	0.872586330404152	1.013040653231	0.784320630121032	0.00824858381140347	0.0116329340888788	0.0113088076027097
261	0.423750140311331	0.32	0.214167668982646	0.165829771422518	0.262505566542774	0.45700537275359	0.491980218971164	0.408252315582817	0.575708122359512	1.09	0.59	1.83	0.26641911822011	0.321058647108751	0.375698175997392	0.360582206072214	0.434533512558918	0.508484819045622	0.349937449568226	0.421680567998574	0.49346934816947	0.214167668982646	1.565220321812	0.00483634673673036	0.0473999566798207	0.392270880493921	0.496661405406805	0.326653195695512	0.93062695864662	1.07538582008625	0.839638563068963	0.872586330404152	1.013040653231	0.784320630121032	0.00824858381140347	0.0116329340888788	0.0113088076027097
261	0.423750140311331	0.32	0.214526499721792	0.165791157612186	0.263261841831399	0.451292086280991	0.461066299573955	0.381690046516116	0.540442552631794	0.99	0.6	1.93	0.267120293438639	0.322670623352664	0.378220953266689	0.371153782520206	0.448338914366326	0.525524046212446	0.358356792295741	0.432884356202408	0.507417488922268	0.214526499721792	1.5548534247569	-0.00985198941426698	0.0216568132817635	0.392270880493921	0.496661405406805	0.326653195695512	0.93062695864662	1.07538582008625	0.839638563068963	0.872586330404152	1.013040653231	0.784320630121032	0.00824858381140347	0.0116329340888788	0.0113088076027097
261	0.423750140311331	0.32	0.21742750700497	0.167936785313313	0.266918228696626	0.489298742189318	0.495431034789797	0.416405929384347	0.574456140195247	0.92	0.53	1.75	0.306714624933702	0.364922623077761	0.423130621221819	0.435017207865859	0.517574343292846	0.600131478719834	0.418693953776119	0.498082746833826	0.577489909398678	0.21742750700497	1.41950164330043	-0.0661041054117953	-0.0847001099391262	0.392270880493921	0.496661405406805	0.326653195695512	0.93062695864662	1.07538582008625	0.839638563068963	0.872586330404152	1.013040653231	0.784320630121032	0.00824858381140347	0.0116329340888788	0.0113088076027097
261	0.423750140311331	0.32	0.217838506922379	0.167882991415986	0.267794022428771	0.430764190485364	0.461133194269535	0.378369826004491	0.543896562534578	1.1	0.67	1.7	0.245432415621835	0.299117493030857	0.352802570439879	0.331456293768669	0.403957950665107	0.476459607561546	0.32931142031095	0.40135755851493	0.473328310941301	0.217838506922379	1.48037635063484	0.0061735702043009	0.0405113976223739	0.392270880493921	0.496661405406805	0.326653195695512	0.93062695864662	1.07538582008625	0.839638563068963	0.872586330404152	1.013040653231	0.784320630121032	0.00824858381140347	0.0116329340888788	0.0113088076027097
261	0.423750140311331	0.32	0.221598894146103	0.170849351097247	0.272348437194958	0.477351371483284	0.436468179911186	0.365162542028443	0.507773817793928	0.94	0.59	1.73	0.264792469739762	0.316498747871296	0.368205026002829	0.373158598664296	0.446025634153153	0.51889266964201	0.364228682606978	0.435348277279782	0.506514070766117	0.221598894146103	1.38627844487019	0.00811756752052654	-0.0258055332394986	0.392270880493921	0.496661405406805	0.326653195695512	0.93062695864662	1.07538582008625	0.839638563068963	0.872586330404152	1.013040653231	0.784320630121032	0.00824858381140347	0.0116329340888788	0.0113088076027097
261	0.423750140311331	0.32	0.223535367318795	0.172214573284372	0.274856161353219	0.481898374767475	0.481609402866496	0.403642521059823	0.559576284673169	1.07	0.67	1.73	0.265694800478408	0.317015942391694	0.36833708430498	0.360731384527504	0.430409626422255	0.500087868317006	0.35770793224825	0.426817504693188	0.495916017334093	0.223535367318795	1.46434885256059	0.00265902726148846	0.0210400303343068	0.392270880493921	0.496661405406805	0.326653195695512	0.93062695864662	1.07538582008625	0.839638563068963	0.872586330404152	1.013040653231	0.784320630121032	0.00824858381140347	0.0116329340888788	0.0113088076027097
261	0.423750140311331	0.32	0.223554594521689	0.172364170306141	0.274745018737237	0.425664625274573	0.417771918627169	0.342006032052853	0.493537805201486	0.84	0.5	1.48	0.267966776762016	0.327330467782233	0.38669415880245	0.390233357689526	0.476683225660422	0.563133093631319	0.38045907263345	0.464665848539743	0.548954227363167	0.223554594521689	1.29883332564098	-0.0125257953640228	-0.0750722520181088	0.392270880493921	0.496661405406805	0.326653195695512	0.93062695864662	1.07538582008625	0.839638563068963	0.872586330404152	1.013040653231	0.784320630121032	0.00824858381140347	0.0116329340888788	0.0113088076027097
261	0.423750140311331	0.32	0.223894341086015	0.172470398318503	0.275318283853526	0.461084228852633	0.441286868428093	0.366800503834549	0.515773233021637	1.12	0.6	2.03	0.233968954781842	0.281481149250669	0.328993343719496	0.314093773481916	0.377876955575606	0.441660137669295	0.301480367854236	0.362700163055585	0.423943957033128	0.223894341086015	1.58452191122462	0.0576731207015793	0.102320244690874	0.392270880493921	0.496661405406805	0.326653195695512	0.93062695864662	1.07538582008625	0.839638563068963	0.872586330404152	1.013040653231	0.784320630121032	0.00824858381140347	0.0116329340888788	0.0113088076027097
261	0.423750140311331	0.32	0.224833294232212	0.17419787762509	0.275468710839334	0.490095823758124	0.491683976472615	0.413381535575795	0.569986417369434	1.16	0.65	2.07	0.256740774280844	0.305372431899338	0.354004089517833	0.341483803572674	0.406167426437508	0.470851049302341	0.330515001584396	0.393116159392756	0.455648728418083	0.224833294232212	1.63228989021991	-0.0614540140195611	0.00998242477243798	0.392270880493921	0.496661405406805	0.326653195695512	0.93062695864662	1.07538582008625	0.839638563068963	0.872586330404152	1.013040653231	0.784320630121032	0.00824858381140347	0.0116329340888788	0.0113088076027097
261	0.423750140311331	0.32	0.226282276045995	0.175220488333266	0.277344063758724	0.489028700322675	0.456621917974951	0.38374780272318	0.529496033226722	0.98	0.55	1.83	0.270177008361841	0.321483909159764	0.372790809957688	0.376284500501944	0.447741326736371	0.519198152970799	0.361985169573531	0.430730294730231	0.499479316503619	0.226282276045995	1.44161926029659	-0.00702430924884289	-0.0144149279500712	0.392270880493921	0.496661405406805	0.326653195695512	0.93062695864662	1.07538582008625	0.839638563068963	0.872586330404152	1.013040653231	0.784320630121032	0.00824858381140347	0.0116329340888788	0.0113088076027097
261	0.423750140311331	0.32	0.226755163135688	0.17475201322375	0.278758313047627	0.548162228461197	0.508822366299955	0.436696944164478	0.580947788435431	0.98	0.5	2	0.306267587195969	0.356851131019906	0.407434674843842	0.425901850789356	0.49624434158749	0.566586832385624	0.399767160376336	0.46577314854062	0.531769200324516	0.226755163135688	1.43808357149004	0.0109749531154025	-0.00848749933197995	0.392270880493921	0.496661405406805	0.326653195695512	0.93062695864662	1.07538582008625	0.839638563068963	0.872586330404152	1.013040653231	0.784320630121032	0.00824858381140347	0.0116329340888788	0.0113088076027097
261	0.423750140311331	0.32	0.227526654333757	0.175949015192302	0.279104293475211	0.443903975009755	0.488857712293218	0.403430091543055	0.57428533304338	0.91	0.59	1.8	0.29840211794405	0.361589727141142	0.424777336338234	0.4239608831911	0.513735965172777	0.603511047154454	0.412159368826464	0.499426760620453	0.586683764500456	0.227526654333757	1.43990165173925	-0.020530496582916	-0.009115339542702	0.392270880493921	0.496661405406805	0.326653195695512	0.93062695864662	1.07538582008625	0.839638563068963	0.872586330404152	1.013040653231	0.784320630121032	0.00824858381140347	0.0116329340888788	0.0113088076027097
261	0.423750140311331	0.32	0.227863625920856	0.17568242231124	0.280044829530472	0.515277961900414	0.612196005609817	0.519491348529095	0.704900662690539	1.08	0.63	1.75	0.339801465177416	0.400439969348838	0.46107847352026	0.460288194984073	0.542427886809784	0.624567578635496	0.452888272143279	0.533731845108969	0.614605568621055	0.227863625920856	1.44180502585702	-0.0676673644413559	-0.0306695661066982	0.392270880493921	0.496661405406805	0.326653195695512	0.93062695864662	1.07538582008625	0.839638563068963	0.872586330404152	1.013040653231	0.784320630121032	0.00824858381140347	0.0116329340888788	0.0113088076027097
261	0.423750140311331	0.32	0.22930457120422	0.177418492364015	0.281190650044426	0.443592103855646	0.432001256912498	0.35646156473254	0.507540949092457	0.97	0.54	1.75	0.253300118355138	0.306978312199265	0.360656506043392	0.354071799934537	0.429105064170829	0.504138328407121	0.341993255993388	0.414398712876764	0.486929427273582	0.22930457120422	1.43089111896769	-0.0176689169935842	-0.031458528720547	0.392270880493921	0.496661405406805	0.326653195695512	0.93062695864662	1.07538582008625	0.839638563068963	0.872586330404152	1.013040653231	0.784320630121032	0.00824858381140347	0.0116329340888788	0.0113088076027097
261	0.423750140311331	0.32	0.229354401095185	0.1776029760972	0.28110582609317	0.53583315841358	0.517273672505566	0.442106519709544	0.592440825301589	1.14	0.6	1.9	0.278535077270283	0.325891738569877	0.373248399869472	0.372304566155018	0.435603958865211	0.498903351575404	0.360658577219711	0.421981021357494	0.48330650687958	0.229354401095185	1.56898194720759	0.0455292139689054	0.0701302166707536	0.392270880493921	0.496661405406805	0.326653195695512	0.93062695864662	1.07538582008625	0.839638563068963	0.872586330404152	1.013040653231	0.784320630121032	0.00824858381140347	0.0116329340888788	0.0113088076027097
261	0.423750140311331	0.32	0.231121902935577	0.179067586887642	0.283176218983511	0.463547409059503	0.488582162986678	0.406520244868273	0.570644081105082	1.07	0.51	1.72	0.267785166091893	0.321841426882242	0.375897687672592	0.363666725362434	0.43707804845349	0.510489371544547	0.349395059234814	0.4199682458898	0.49050412614055	0.231121902935577	1.40557093979783	0.0724847654832761	0.0607942017999406	0.392270880493921	0.496661405406805	0.326653195695512	0.93062695864662	1.07538582008625	0.839638563068963	0.872586330404152	1.013040653231	0.784320630121032	0.00824858381140347	0.0116329340888788	0.0113088076027097
261	0.423750140311331	0.32	0.231307421731328	0.178071476937274	0.284543366525382	0.498765467510285	0.513750601153365	0.433340592643484	0.594160609663246	0.99	0.57	1.57	0.30248277713724	0.358611012286696	0.414739247436152	0.419864515802219	0.497773924387048	0.575683332971878	0.413137067260936	0.489849888735956	0.566541802155834	0.231307421731328	1.4006320805903	0.00983180631888718	-0.0021823364447951	0.392270880493921	0.496661405406805	0.326653195695512	0.93062695864662	1.07538582008625	0.839638563068963	0.872586330404152	1.013040653231	0.784320630121032	0.00824858381140347	0.0116329340888788	0.0113088076027097
261	0.423750140311331	0.32	0.232156895373495	0.179883943484138	0.284429847262851	0.475259160473356	0.493882163295234	0.412857732651224	0.574906593939244	0.99	0.59	1.68	0.287879514766693	0.344376636979371	0.400873759192048	0.399429326736543	0.477818396921862	0.556207467107182	0.391455861063865	0.468267527278069	0.545108274639051	0.232156895373495	1.46320684442342	-0.0263948590508545	-0.0199583470902401	0.392270880493921	0.496661405406805	0.326653195695512	0.93062695864662	1.07538582008625	0.839638563068963	0.872586330404152	1.013040653231	0.784320630121032	0.00824858381140347	0.0116329340888788	0.0113088076027097
261	0.423750140311331	0.32	0.232905831673508	0.179755561518769	0.286056101828246	0.511235044693364	0.513129892078805	0.434795496322941	0.591464287834669	0.97	0.54	1.59	0.308446593323513	0.364017494391462	0.419588395459412	0.430870992979736	0.508498335418278	0.58612567785682	0.421429520798052	0.497311302397569	0.573231093761135	0.232905831673508	1.41463762384295	-0.041518294098103	-0.053193549112182	0.392270880493921	0.496661405406805	0.326653195695512	0.93062695864662	1.07538582008625	0.839638563068963	0.872586330404152	1.013040653231	0.784320630121032	0.00824858381140347	0.0116329340888788	0.0113088076027097
261	0.423750140311331	0.32	0.234395016490253	0.181210980889033	0.287579052091473	0.507226967284723	0.522024589092079	0.441690713290176	0.602358464893982	0.86	0.48	1.72	0.339900143291333	0.4017205417616	0.463540940231867	0.491102529860591	0.580423333881894	0.669744137903197	0.467208406702076	0.55211323674111	0.63705606141156	0.234395016490253	1.41508539823392	0.0109772994090317	-0.03199570416353	0.392270880493921	0.496661405406805	0.326653195695512	0.93062695864662	1.07538582008625	0.839638563068963	0.872586330404152	1.013040653231	0.784320630121032	0.00824858381140347	0.0116329340888788	0.0113088076027097
261	0.423750140311331	0.32	0.236064148649809	0.182177948185357	0.289950349114261	0.465892161453591	0.508182609824459	0.423229939454674	0.593135280194244	1.13	0.59	1.92	0.268595384523106	0.32250909203075	0.376422799538394	0.359934838794328	0.432182623896901	0.504430408999474	0.347060234367792	0.416724862956741	0.486345893992041	0.236064148649809	1.5389850805454	-0.0140399283830131	0.0206684514797448	0.392270880493921	0.496661405406805	0.326653195695512	0.93062695864662	1.07538582008625	0.839638563068963	0.872586330404152	1.013040653231	0.784320630121032	0.00824858381140347	0.0116329340888788	0.0113088076027097
261	0.423750140311331	0.32	0.236605902508531	0.18304355319682	0.290168251820242	0.535957697476866	0.53376979561187	0.456224940924937	0.611314650298802	1.11	0.66	1.96	0.292264461181426	0.341940844779659	0.391617228377892	0.392950249617625	0.459740263210516	0.526530276803408	0.383387057433055	0.44851607876124	0.513704673254713	0.236605902508531	1.63377782959168	0.0108097610081662	0.0634274841981615	0.392270880493921	0.496661405406805	0.326653195695512	0.93062695864662	1.07538582008625	0.839638563068963	0.872586330404152	1.013040653231	0.784320630121032	0.00824858381140347	0.0116329340888788	0.0113088076027097
261	0.423750140311331	0.32	0.237338974102507	0.183187415707668	0.291490532497346	0.557437523143338	0.530052483113832	0.456314113699269	0.603790852528394	0.97	0.49	1.75	0.323519657908872	0.375799022784006	0.428078387659139	0.451820235408453	0.524832413702549	0.597844591996645	0.429917352653137	0.4993591837991	0.568874363433054	0.237338974102507	1.37364492343633	-0.00275809476960257	-0.04293697497441	0.392270880493921	0.496661405406805	0.326653195695512	0.93062695864662	1.07538582008625	0.839638563068963	0.872586330404152	1.013040653231	0.784320630121032	0.00824858381140347	0.0116329340888788	0.0113088076027097
261	0.423750140311331	0.32	0.237561119901174	0.183988691736581	0.291133548065767	0.484830709218778	0.486236685844732	0.407981503552836	0.564491868136628	0.9	0.54	1.85	0.30427440079659	0.362637460135654	0.421000519474718	0.433797049121354	0.517003927033852	0.60021080494635	0.41572889948584	0.49555183091953	0.575277494013393	0.237561119901174	1.37411603471369	0.0278607356507052	0.00772232177141896	0.392270880493921	0.496661405406805	0.326653195695512	0.93062695864662	1.07538582008625	0.839638563068963	0.872586330404152	1.013040653231	0.784320630121032	0.00824858381140347	0.0116329340888788	0.0113088076027097
261	0.423750140311331	0.32	0.238173654279045	0.183427163435938	0.292920145122151	0.552323071473312	0.532766315321936	0.457879047859698	0.607653582784174	1.1	0.61	1.61	0.296898284761696	0.345456744389754	0.394015204017812	0.400908366685407	0.466477936256581	0.532047505827754	0.396736274015787	0.461623018459757	0.526490383005799	0.238173654279045	1.3890106874929	-0.0310916259659439	-0.0210044646550176	0.392270880493921	0.496661405406805	0.326653195695512	0.93062695864662	1.07538582008625	0.839638563068963	0.872586330404152	1.013040653231	0.784320630121032	0.00824858381140347	0.0116329340888788	0.0113088076027097
261	0.423750140311331	0.32	0.238456394714718	0.184242016161379	0.292670773268058	0.461548095406961	0.458065044400444	0.380818761537189	0.5353113272637	1.01	0.55	1.9	0.261144978676174	0.31411631551292	0.367087652349665	0.360013438610118	0.433039514849628	0.506065591089138	0.344630903824714	0.414535759368096	0.484309681169543	0.238456394714718	1.40166657458072	0.0149397419346234	0.0247246656565164	0.392270880493921	0.496661405406805	0.326653195695512	0.93062695864662	1.07538582008625	0.839638563068963	0.872586330404152	1.013040653231	0.784320630121032	0.00824858381140347	0.0116329340888788	0.0113088076027097
261	0.423750140311331	0.32	0.244359755601001	0.18897019399383	0.299749317208172	0.549611215146992	0.496465029211211	0.426296864955896	0.566633193466525	1.06	0.57	1.79	0.284178841571	0.330954479096042	0.377730116621083	0.38762478467393	0.451427551704002	0.515230318734074	0.376004702668667	0.437850308579982	0.499804333136365	0.244359755601001	1.40295838448573	0.0509083079274963	0.0454668403006944	0.392270880493921	0.496661405406805	0.326653195695512	0.93062695864662	1.07538582008625	0.839638563068963	0.872586330404152	1.013040653231	0.784320630121032	0.00824858381140347	0.0116329340888788	0.0113088076027097
261	0.423750140311331	0.32	0.245925822318194	0.190416830661264	0.301434813975125	0.503363088999098	0.470873200068298	0.397848757814544	0.543897642322051	0.97	0.61	1.58	0.281347116860227	0.332987887089794	0.384628657319362	0.392525233888806	0.464572552655643	0.536619871422479	0.388716056257625	0.460109675744039	0.531476408686227	0.245925822318194	1.33780930024261	-0.0143689995437862	-0.0360375060017995	0.392270880493921	0.496661405406805	0.326653195695512	0.93062695864662	1.07538582008625	0.839638563068963	0.872586330404152	1.013040653231	0.784320630121032	0.00824858381140347	0.0116329340888788	0.0113088076027097
261	0.423750140311331	0.32	0.245969702237173	0.189519858370708	0.302419546103638	0.472715823161374	0.499767893515782	0.41735861469649	0.582177172335075	1.04	0.61	1.77	0.281353057164128	0.336907445448075	0.392461833732022	0.385373703791496	0.461467422447506	0.537561141103516	0.377239116770177	0.451705483490957	0.526235481709773	0.245969702237173	1.47346646160404	-0.0196857920593351	0.0153977141246987	0.392270880493921	0.496661405406805	0.326653195695512	0.93062695864662	1.07538582008625	0.839638563068963	0.872586330404152	1.013040653231	0.784320630121032	0.00824858381140347	0.0116329340888788	0.0113088076027097
261	0.423750140311331	0.32	0.247219573049707	0.19060806843179	0.303831077667624	0.440500661540471	0.478282437587699	0.394124244636866	0.562440630538532	1.14	0.56	1.77	0.248620045326346	0.301708415379037	0.354796785431728	0.332465108297542	0.403457093982928	0.474449079668314	0.322006537308769	0.390770683015988	0.459543296433734	0.247219573049707	1.44900951984845	0.0361687394754811	0.0562126021006493	0.392270880493921	0.496661405406805	0.326653195695512	0.93062695864662	1.07538582008625	0.839638563068963	0.872586330404152	1.013040653231	0.784320630121032	0.00824858381140347	0.0116329340888788	0.0113088076027097
261	0.423750140311331	0.32	0.249614312954405	0.192915012616108	0.306313613292703	0.392164463472969	0.448158240787234	0.361046684370411	0.535269797204057	1.02	0.57	1.79	0.2473556572506	0.307036405542695	0.36671715383479	0.340882261839358	0.423128646224511	0.505375030609663	0.330353526215997	0.410044033042595	0.489770572605715	0.249614312954405	1.43196529777146	-0.0409549625840242	-0.0323445595054427	0.392270880493921	0.496661405406805	0.326653195695512	0.93062695864662	1.07538582008625	0.839638563068963	0.872586330404152	1.013040653231	0.784320630121032	0.00824858381140347	0.0116329340888788	0.0113088076027097
261	0.423750140311331	0.32	0.249796980580064	0.193286610109227	0.306307351050902	0.466868123577905	0.487020075987968	0.40576461857219	0.568275533403747	0.93	0.5	1.59	0.295965504543352	0.355233393733851	0.41450128292435	0.418086926750937	0.501809959558097	0.585532992365257	0.405062173709588	0.486214421258799	0.567302840639124	0.249796980580064	1.34742705279836	-0.00934179030041233	-0.0338723120298639	0.392270880493921	0.496661405406805	0.326653195695512	0.93062695864662	1.07538582008625	0.839638563068963	0.872586330404152	1.013040653231	0.784320630121032	0.00824858381140347	0.0116329340888788	0.0113088076027097
261	0.423750140311331	0.32	0.250369516911325	0.19386941994565	0.306869613877	0.489890159532365	0.504947884215121	0.424500021380157	0.585395747050085	1.09	0.69	1.73	0.276558935000104	0.328970181520979	0.381381428041854	0.37407966092522	0.444972258653765	0.515864856382309	0.372071563127587	0.442560033306159	0.51314979668249	0.250369516911325	1.51529722874566	0.00018214904243668	0.0552096845545146	0.392270880493921	0.496661405406805	0.326653195695512	0.93062695864662	1.07538582008625	0.839638563068963	0.872586330404152	1.013040653231	0.784320630121032	0.00824858381140347	0.0116329340888788	0.0113088076027097
261	0.423750140311331	0.32	0.250531285455521	0.193901347131318	0.307161223779724	0.460641756514241	0.434317035248295	0.360941829132636	0.507692241363954	1.03	0.54	1.69	0.245003466726706	0.294809774611063	0.34461608249542	0.336455912095929	0.404853420797529	0.473250929499129	0.325985631604369	0.39227365873301	0.45850427054782	0.250531285455521	1.3934693413109	0.00529920426095027	-0.0105943554393157	0.392270880493921	0.496661405406805	0.326653195695512	0.93062695864662	1.07538582008625	0.839638563068963	0.872586330404152	1.013040653231	0.784320630121032	0.00824858381140347	0.0116329340888788	0.0113088076027097
261	0.423750140311331	0.32	0.250956549739475	0.194131979185005	0.307781120293944	0.440783277077987	0.426308147669961	0.351338302324982	0.50127799301494	1.1	0.57	1.98	0.226875229258208	0.275286691195432	0.323698153132655	0.305901379791145	0.371175729277085	0.436450078763026	0.292403030194077	0.354799785834722	0.417193280355895	0.250956549739475	1.48083771960004	0.0104970620211009	0.033140346390675	0.392270880493921	0.496661405406805	0.326653195695512	0.93062695864662	1.07538582008625	0.839638563068963	0.872586330404152	1.013040653231	0.784320630121032	0.00824858381140347	0.0116329340888788	0.0113088076027097
261	0.423750140311331	0.32	0.252856457871085	0.195687126334957	0.310025789407213	0.490460753236779	0.497280131157235	0.418144283460281	0.576415978854188	1.04	0.63	2.01	0.281564990895835	0.334852540475461	0.388140090055086	0.385501183568469	0.458459165194846	0.531417146821223	0.372586785800902	0.443142423779682	0.513626328203588	0.252856457871085	1.51308311320458	0.00368172995366658	0.0454462323493315	0.392270880493921	0.496661405406805	0.326653195695512	0.93062695864662	1.07538582008625	0.839638563068963	0.872586330404152	1.013040653231	0.784320630121032	0.00824858381140347	0.0116329340888788	0.0113088076027097
261	0.423750140311331	0.32	0.254994861759602	0.197317468802936	0.312672254716267	0.486625477700884	0.483475106488611	0.405943405243287	0.561006807733935	0.92	0.58	1.56	0.299435945720143	0.356625637647204	0.413815329574264	0.424944845105422	0.506105658043642	0.587266470981861	0.419666173291713	0.49974538512966	0.579978522222518	0.254994861759602	1.36900199049121	0.0109694670635223	-0.0117045495952097	0.392270880493921	0.496661405406805	0.326653195695512	0.93062695864662	1.07538582008625	0.839638563068963	0.872586330404152	1.013040653231	0.784320630121032	0.00824858381140347	0.0116329340888788	0.0113088076027097
261	0.423750140311331	0.32	0.263234887684852	0.203426675506234	0.32304309986347	0.448449475665576	0.451734703651453	0.373517045704475	0.529952361598432	1.09	0.62	1.82	0.243627124485949	0.294644724107693	0.345662323729438	0.329673835885303	0.398710351422928	0.467746866960554	0.322312394409958	0.38981502524623	0.457336888961274	0.263234887684852	1.41413268471992	-0.052258333773274	-0.033705675885692	0.392270880493921	0.496661405406805	0.326653195695512	0.93062695864662	1.07538582008625	0.839638563068963	0.872586330404152	1.013040653231	0.784320630121032	0.00824858381140347	0.0116329340888788	0.0113088076027097
261	0.423750140311331	0.32	0.263913700070715	0.203154443854828	0.324672956286602	0.457453560677494	0.497871518825173	0.413217477287194	0.582525560363151	1.03	0.59	1.68	0.279785114796856	0.337103456908653	0.39442179902045	0.383857450752795	0.462496633185305	0.541135815617816	0.376043902803987	0.453066314092493	0.530170379887433	0.263913700070715	1.41188742073228	-0.0139084880811324	-0.0187711055288164	0.392270880493921	0.496661405406805	0.326653195695512	0.93062695864662	1.07538582008625	0.839638563068963	0.872586330404152	1.013040653231	0.784320630121032	0.00824858381140347	0.0116329340888788	0.0113088076027097
261	0.423750140311331	0.32	0.264281531989155	0.204210781366835	0.324352282611476	0.48244393525261	0.500607399413081	0.419653457379643	0.581561341446518	0.82	0.53	1.57	0.333941138976064	0.398360604923158	0.462780070870252	0.489685671413517	0.584149293149754	0.678612914885991	0.477878206949329	0.570047074991943	0.662233060383052	0.264281531989155	1.26181994411098	0.0202582081971853	-0.0336369099189988	0.392270880493921	0.496661405406805	0.326653195695512	0.93062695864662	1.07538582008625	0.839638563068963	0.872586330404152	1.013040653231	0.784320630121032	0.00824858381140347	0.0116329340888788	0.0113088076027097
261	0.423750140311331	0.32	0.264348428145286	0.204397229284305	0.324299627006267	0.46002275114157	0.486654206606997	0.40433446117243	0.568973952041564	1.01	0.66	2	0.278157970218284	0.334789040527179	0.391420110836074	0.383936256015581	0.462103065657921	0.540269875300261	0.373477520867865	0.449529465766989	0.525489292788893	0.264348428145286	1.47731339853187	-0.00445547168912079	0.0277907776533195	0.392270880493921	0.496661405406805	0.326653195695512	0.93062695864662	1.07538582008625	0.839638563068963	0.872586330404152	1.013040653231	0.784320630121032	0.00824858381140347	0.0116329340888788	0.0113088076027097
261	0.423750140311331	0.32	0.267338449167778	0.206805579704243	0.327871318631313	0.434179081424763	0.472164754523524	0.3880089494777	0.556320559569348	0.96	0.65	1.59	0.276924004406631	0.33698643997345	0.397048875540268	0.387767314234415	0.471870710673547	0.555974107112679	0.386155751165633	0.469966165096671	0.55371513138374	0.267338449167778	1.35510346772568	-0.00759808528480174	-0.00330053845472687	0.392270880493921	0.496661405406805	0.326653195695512	0.93062695864662	1.07538582008625	0.839638563068963	0.872586330404152	1.013040653231	0.784320630121032	0.00824858381140347	0.0116329340888788	0.0113088076027097
261	0.423750140311331	0.32	0.267495139289556	0.206268487904913	0.3287217906742	0.433409636832926	0.476972282541131	0.391826348521291	0.562118216560971	0.88	0.56	1.62	0.296293393273051	0.360679511790476	0.425065630307901	0.424890382764109	0.517221305972893	0.609552229181676	0.415641028808179	0.505947299941914	0.596268110977101	0.267495139289556	1.33544834072219	0.0323648973059565	0.00682807870897706	0.392270880493921	0.496661405406805	0.326653195695512	0.93062695864662	1.07538582008625	0.839638563068963	0.872586330404152	1.013040653231	0.784320630121032	0.00824858381140347	0.0116329340888788	0.0113088076027097
261	0.423750140311331	0.32	0.270133396376758	0.20800028314125	0.332266509612266	0.442351099608353	0.451142371897811	0.372057038544429	0.530227705251193	0.92	0.62	1.94	0.274167794736928	0.332445556464966	0.390723318193004	0.388925682758367	0.471596655443014	0.554267628127661	0.376872235265661	0.456938910569589	0.537125013437702	0.270133396376758	1.41888213315936	-0.0305439654186631	-0.0439248746082604	0.392270880493921	0.496661405406805	0.326653195695512	0.93062695864662	1.07538582008625	0.839638563068963	0.872586330404152	1.013040653231	0.784320630121032	0.00824858381140347	0.0116329340888788	0.0113088076027097
261	0.423750140311331	0.32	0.271451955884339	0.209152010350182	0.333751901418495	0.458536939173844	0.475245707787821	0.394614917238256	0.555876498337387	1.05	0.62	1.76	0.26314264994633	0.316910003803533	0.370677357660736	0.358973322479502	0.432321545046188	0.505669767612875	0.351948062605019	0.423862644017527	0.495789207764497	0.271451955884339	1.36834912475471	0.0486977214918007	0.0573394975229743	0.392270880493921	0.496661405406805	0.326653195695512	0.93062695864662	1.07538582008625	0.839638563068963	0.872586330404152	1.013040653231	0.784320630121032	0.00824858381140347	0.0116329340888788	0.0113088076027097
261	0.423750140311331	0.32	0.275199838631934	0.21322072031786	0.337178956946009	0.376726576647556	0.452661315618433	0.361756891960982	0.543565739275883	0.94	0.53	1.67	0.261593466285977	0.327328228535776	0.393062990785575	0.368234498776221	0.460766654005077	0.553298809233934	0.357064353598187	0.446772994414307	0.536507014275944	0.275199838631934	1.33695622581346	0.0683343568796274	0.0525229112860558	0.392270880493921	0.496661405406805	0.326653195695512	0.93062695864662	1.07538582008625	0.839638563068963	0.872586330404152	1.013040653231	0.784320630121032	0.00824858381140347	0.0116329340888788	0.0113088076027097
261	0.423750140311331	0.32	0.277038898617821	0.213418464209187	0.340659333026454	0.384083603925972	0.4271354908382	0.342685594883749	0.51158538679265	1.13	0.6	1.8	0.217700730465719	0.271349918851577	0.324999107237434	0.291836936470285	0.363755917858872	0.435674899247458	0.284367657095801	0.354502826630693	0.424595781808448	0.277038898617821	1.41593008564126	-0.0206268733604935	-0.00660916996518848	0.392270880493921	0.496661405406805	0.326653195695512	0.93062695864662	1.07538582008625	0.839638563068963	0.872586330404152	1.013040653231	0.784320630121032	0.00824858381140347	0.0116329340888788	0.0113088076027097
261	0.423750140311331	0.32	0.277160619439761	0.213970569303848	0.340350669575673	0.447448166695227	0.483032580393672	0.399226210023745	0.566838950763599	1.02	0.6	1.92	0.272953958877721	0.330253003873498	0.387552048869275	0.375866508674229	0.454769163471694	0.533671818269159	0.363526292450979	0.439855779242276	0.516124570074953	0.277160619439761	1.46143660299883	0.0462504702510885	0.0701820359113542	0.392270880493921	0.496661405406805	0.326653195695512	0.93062695864662	1.07538582008625	0.839638563068963	0.872586330404152	1.013040653231	0.784320630121032	0.00824858381140347	0.0116329340888788	0.0113088076027097
261	0.423750140311331	0.32	0.277487718201884	0.214010764902669	0.3409646715011	0.446638821527469	0.481768699010902	0.398044663950908	0.565492734070896	0.93	0.56	1.5	0.290019485478573	0.351021688922969	0.412023892367365	0.409505828261191	0.495640585055319	0.581775341849447	0.404516658891875	0.489662284768897	0.57473910617775	0.277487718201884	1.28876796874649	0.0327566860790928	-0.0118618473171127	0.392270880493921	0.496661405406805	0.326653195695512	0.93062695864662	1.07538582008625	0.839638563068963	0.872586330404152	1.013040653231	0.784320630121032	0.00824858381140347	0.0116329340888788	0.0113088076027097
261	0.423750140311331	0.32	0.280250839329162	0.216471216937872	0.344030461720453	0.468454317602871	0.509840034372405	0.425047801736437	0.594632267008372	0.96	0.54	1.92	0.303639249883796	0.36421184856182	0.424784447239844	0.425332602729565	0.510181649944895	0.595030697160224	0.405263031784876	0.486088527092261	0.566876261586617	0.280250839329162	1.43216897307067	0.00623089015995082	0.0125436599303596	0.392270880493921	0.496661405406805	0.326653195695512	0.93062695864662	1.07538582008625	0.839638563068963	0.872586330404152	1.013040653231	0.784320630121032	0.00824858381140347	0.0116329340888788	0.0113088076027097
261	0.423750140311331	0.32	0.281740915114336	0.218324523820372	0.3451573064083	0.431445640065034	0.494205163626426	0.405629238886134	0.582781088366718	1.01	0.6	1.61	0.278386739188491	0.339177137155776	0.399967535123061	0.383903015765097	0.467734656515052	0.551566297265008	0.378668509658922	0.461330926246592	0.544146618026582	0.281740915114336	1.35684387633181	-0.0169276100962017	-0.0174610970186188	0.392270880493921	0.496661405406805	0.326653195695512	0.93062695864662	1.07538582008625	0.839638563068963	0.872586330404152	1.013040653231	0.784320630121032	0.00824858381140347	0.0116329340888788	0.0113088076027097
261	0.423750140311331	0.32	0.283686937427089	0.218895860306277	0.348478014547902	0.501370621280877	0.509540608080716	0.430203977320673	0.588877238840758	1.01	0.58	1.63	0.295999298834778	0.350586397780592	0.405173496726407	0.408585921617346	0.483935830279266	0.559285738941185	0.401265713313302	0.47526559037583	0.549276227214736	0.283686937427089	1.32618627912961	-0.0224198537858778	-0.0500968368399967	0.392270880493921	0.496661405406805	0.326653195695512	0.93062695864662	1.07538582008625	0.839638563068963	0.872586330404152	1.013040653231	0.784320630121032	0.00824858381140347	0.0116329340888788	0.0113088076027097
261	0.423750140311331	0.32	0.284740957044555	0.220591183249884	0.348890730839225	0.485661489574904	0.478448699717971	0.401574868159821	0.555322531276122	0.94	0.49	1.86	0.291744793712251	0.347593757151062	0.403442720589872	0.411455682118894	0.490221006616899	0.568986331114904	0.389037331217331	0.463538067353379	0.537939894238298	0.284740957044555	1.31033379427601	0.0298145712860186	-0.0162624009703243	0.392270880493921	0.496661405406805	0.326653195695512	0.93062695864662	1.07538582008625	0.839638563068963	0.872586330404152	1.013040653231	0.784320630121032	0.00824858381140347	0.0116329340888788	0.0113088076027097
261	0.423750140311331	0.32	0.288474588943083	0.223250078269548	0.353699099616618	0.520507455582589	0.547094855791456	0.465111527616798	0.629078183966114	0.93	0.58	1.4	0.340371581816033	0.400367504162515	0.460363426508997	0.481464107976437	0.566329839365214	0.651195570753991	0.480327639528725	0.564929923424585	0.649665108030919	0.288474588943083	1.24833368767007	0.0601552424017707	0.0126872675346231	0.392270880493921	0.496661405406805	0.326653195695512	0.93062695864662	1.07538582008625	0.839638563068963	0.872586330404152	1.013040653231	0.784320630121032	0.00824858381140347	0.0116329340888788	0.0113088076027097
261	0.423750140311331	0.32	0.29523170631716	0.22875552382169	0.36170788881263	0.473091301761129	0.495403088453273	0.41377504750298	0.577031129403565	0.87	0.55	1.6	0.316817352239526	0.379317930653899	0.441818509068273	0.456755143138239	0.54686214150207	0.6369691398659	0.446461556782076	0.534574545656066	0.622600079492755	0.29523170631716	1.30100488867728	-0.0295637643501056	-0.0686419115135253	0.392270880493921	0.496661405406805	0.326653195695512	0.93062695864662	1.07538582008625	0.839638563068963	0.872586330404152	1.013040653231	0.784320630121032	0.00824858381140347	0.0116329340888788	0.0113088076027097
261	0.423750140311331	0.32	0.296933389117578	0.230047249959082	0.363819528276075	0.459200890724071	0.533192899992584	0.442851577850198	0.62353422213497	0.97	0.67	1.57	0.313079918052539	0.37694793873432	0.440815959416102	0.436747070398306	0.525843078530726	0.614939086663147	0.436855677227815	0.525988996730082	0.615089738357155	0.296933389117578	1.30183982190815	0.0266227632179435	0.028971004375126	0.392270880493921	0.496661405406805	0.326653195695512	0.93062695864662	1.07538582008625	0.839638563068963	0.872586330404152	1.013040653231	0.784320630121032	0.00824858381140347	0.0116329340888788	0.0113088076027097
261	0.423750140311331	0.32	0.310163840917171	0.240240370501578	0.380087311332764	0.415991384786114	0.484432202491567	0.3948161261575	0.574048278825633	0.99	0.67	1.62	0.274785139885027	0.337156366488826	0.399527593092625	0.38098425514219	0.467460748448544	0.553937241754899	0.380159271733158	0.466454302718047	0.552796554514164	0.310163840917171	1.33054173875305	0.0350048798935222	0.0440838940143449	0.392270880493921	0.496661405406805	0.326653195695512	0.93062695864662	1.07538582008625	0.839638563068963	0.872586330404152	1.013040653231	0.784320630121032	0.00824858381140347	0.0116329340888788	0.0113088076027097
261	0.423750140311331	0.32	0.311414454089978	0.239772191293922	0.383056716886035	0.431190532148437	0.474559860336444	0.389460702297193	0.559659018375695	0.81	0.47	1.46	0.312814239933172	0.381165753408047	0.449517266882923	0.460642008793212	0.561294646850384	0.661947284907556	0.446697510284605	0.544293219994491	0.64193562306641	0.311414454089978	1.14328572072577	-0.00394617363967803	-0.0975612494768972	0.392270880493921	0.496661405406805	0.326653195695512	0.93062695864662	1.07538582008625	0.839638563068963	0.872586330404152	1.013040653231	0.784320630121032	0.00824858381140347	0.0116329340888788	0.0113088076027097
261	0.423750140311331	0.32	0.318880157141681	0.246372152629598	0.391388161653765	0.442704500702201	0.499851638978888	0.412290302594283	0.587412975363493	1.03	0.55	1.67	0.280526879903039	0.340104581201256	0.399682282499473	0.385586792537087	0.467476894327875	0.549366996118663	0.3753075143349	0.454938817248456	0.534646113649933	0.318880157141681	1.32047315747801	0.0337339439971129	0.0262038521345557	0.392270880493921	0.496661405406805	0.326653195695512	0.93062695864662	1.07538582008625	0.839638563068963	0.872586330404152	1.013040653231	0.784320630121032	0.00824858381140347	0.0116329340888788	0.0113088076027097
261	0.423750140311331	0.32	0.322653924710415	0.249576788404249	0.395731061016582	0.483338444727049	0.588975317568528	0.493901712987986	0.68404892214907	0.94	0.59	1.49	0.356837285080419	0.42552667418192	0.494216063283421	0.502127396733341	0.598784404212162	0.695441411690983	0.498938696634258	0.594884894042647	0.69097934707448	0.322653924710415	1.231090865054	0.00208872853015412	-0.0304931134834119	0.392270880493921	0.496661405406805	0.326653195695512	0.93062695864662	1.07538582008625	0.839638563068963	0.872586330404152	1.013040653231	0.784320630121032	0.00824858381140347	0.0116329340888788	0.0113088076027097
261	0.423750140311331	0.33	0.12117398006718	0.0939260548256963	0.148421905308664	0.491021092894059	0.476052125523363	0.400379328228924	0.551724922817801	1.07	0.66	2.03	0.263378249255044	0.31315746477	0.362936680284956	0.357502756833043	0.425071763878684	0.492640770924326	0.347451658312569	0.413098864749043	0.478727565726882	0.12117398006718	1.80491775169871	-0.0237244664608484	0.0488276500040479	0.392270880493921	0.496661405406805	0.326653195695512	0.93062695864662	1.07538582008625	0.839638563068963	0.872586330404152	1.013040653231	0.784320630121032	0.00824858381140347	0.0116329340888788	0.0113088076027097
261	0.423750140311331	0.33	0.143368936771522	0.111793564049024	0.17494430949402	0.55127598854074	0.487968510792716	0.41923280835083	0.556704213234602	0.96	0.54	1.7	0.300138883550908	0.349348431515796	0.398557979480684	0.420796010718064	0.489788009448384	0.558780008178705	0.407772981210904	0.474594609059787	0.541449158858886	0.143368936771522	1.59730257667034	-0.00579912232563088	-0.0316084794410814	0.392270880493921	0.496661405406805	0.326653195695512	0.93062695864662	1.07538582008625	0.839638563068963	0.872586330404152	1.013040653231	0.784320630121032	0.00824858381140347	0.0116329340888788	0.0113088076027097
261	0.423750140311331	0.33	0.174290172462798	0.135103795657527	0.213476549268068	0.517223247129239	0.477945924433031	0.405852047539395	0.550039801326668	1.08	0.51	1.97	0.266244442526781	0.313539002649155	0.360833562771529	0.361031170766209	0.425163252734966	0.489295334703723	0.340378791628173	0.400829533473103	0.461259070141631	0.174290172462798	1.69538006368795	-0.03797164798499	-0.00896847399939876	0.392270880493921	0.496661405406805	0.326653195695512	0.93062695864662	1.07538582008625	0.839638563068963	0.872586330404152	1.013040653231	0.784320630121032	0.00824858381140347	0.0116329340888788	0.0113088076027097
261	0.423750140311331	0.33	0.175091514454031	0.136307421064225	0.213875607843837	0.482389888399001	0.430284034591641	0.360694653871915	0.499873415311368	1.02	0.56	1.79	0.246243507766204	0.293751650811175	0.341259793856146	0.338893853502698	0.404277171890747	0.469660490278795	0.327737907421713	0.391005644810343	0.454254594483936	0.175091514454031	1.52068232439762	0.00560058596014529	0.0191588655265198	0.392270880493921	0.496661405406805	0.326653195695512	0.93062695864662	1.07538582008625	0.839638563068963	0.872586330404152	1.013040653231	0.784320630121032	0.00824858381140347	0.0116329340888788	0.0113088076027097
261	0.423750140311331	0.33	0.177636865203106	0.137737627402012	0.217536103004199	0.552155493702553	0.521189614739339	0.447904775137192	0.594474454341486	1.03	0.56	1.8	0.303928629163776	0.353656522401676	0.403384415639576	0.417321992927956	0.485602969179675	0.553883945431393	0.402874186140608	0.46884548648668	0.534758460074045	0.177636865203106	1.55297019704142	0.000400047818019068	-0.00356949243527722	0.392270880493921	0.496661405406805	0.326653195695512	0.93062695864662	1.07538582008625	0.839638563068963	0.872586330404152	1.013040653231	0.784320630121032	0.00824858381140347	0.0116329340888788	0.0113088076027097
261	0.423750140311331	0.33	0.177939963261294	0.13823062309884	0.217649303423748	0.548673997029689	0.502615329082532	0.431443327433273	0.573787330731791	0.95	0.51	1.75	0.309732317729173	0.360826557984073	0.411920798238974	0.434725667824864	0.5064391327925	0.578152597760137	0.416893691439493	0.485702075324106	0.554505423406385	0.177939963261294	1.50036069691774	-0.0258151769270854	-0.0476635788415186	0.392270880493921	0.496661405406805	0.326653195695512	0.93062695864662	1.07538582008625	0.839638563068963	0.872586330404152	1.013040653231	0.784320630121032	0.00824858381140347	0.0116329340888788	0.0113088076027097
261	0.423750140311331	0.33	0.188005676859379	0.146249653900943	0.229761699817815	0.535165132828152	0.481782541608209	0.41167867647713	0.551886406739287	1.04	0.53	1.91	0.278315503872758	0.325709244822243	0.373102985771728	0.381620697827206	0.446606055243921	0.511591412660636	0.363488727390018	0.425343410905157	0.487277977570432	0.188005676859379	1.59431870324642	-0.0117839515107377	0.0205535221009374	0.392270880493921	0.496661405406805	0.326653195695512	0.93062695864662	1.07538582008625	0.839638563068963	0.872586330404152	1.013040653231	0.784320630121032	0.00824858381140347	0.0116329340888788	0.0113088076027097
261	0.423750140311331	0.33	0.188374282805997	0.14625913699865	0.230489428613344	0.498185678463926	0.484874664325617	0.408896138994612	0.560853189656622	1	0.59	1.89	0.283556850617591	0.336245612635254	0.388934374652918	0.392595621695298	0.465545286764673	0.538494951834048	0.379668685761879	0.45017733519029	0.520709368876032	0.188374282805997	1.62157532982911	-0.00728431190267062	0.0307408522868085	0.392270880493921	0.496661405406805	0.326653195695512	0.93062695864662	1.07538582008625	0.839638563068963	0.872586330404152	1.013040653231	0.784320630121032	0.00824858381140347	0.0116329340888788	0.0113088076027097
261	0.423750140311331	0.33	0.192375238120788	0.150011020756428	0.234739455485148	0.481864625837089	0.475959673585384	0.398902208434673	0.553017138736096	1.17	0.71	2	0.246203903709915	0.293764053362991	0.341324203016068	0.326770952986721	0.38989454766635	0.453018142345979	0.320984896936136	0.382931100772633	0.444931520140772	0.192375238120788	1.67269996194634	0.0207037311191092	0.0940639794714645	0.392270880493921	0.496661405406805	0.326653195695512	0.93062695864662	1.07538582008625	0.839638563068963	0.872586330404152	1.013040653231	0.784320630121032	0.00824858381140347	0.0116329340888788	0.0113088076027097
261	0.423750140311331	0.33	0.198993143002175	0.154674913575725	0.243311372428626	0.471661372038912	0.468381375975305	0.390984023215555	0.545778728735055	1.04	0.58	1.6	0.262895018926419	0.314936476659876	0.366977934393333	0.359744521045417	0.430957849328626	0.502171177611835	0.353840131191125	0.423886333738532	0.493985913843079	0.198993143002175	1.4102382375457	0.0111107293000439	0.00422960145358597	0.392270880493921	0.496661405406805	0.326653195695512	0.93062695864662	1.07538582008625	0.839638563068963	0.872586330404152	1.013040653231	0.784320630121032	0.00824858381140347	0.0116329340888788	0.0113088076027097
261	0.423750140311331	0.33	0.199161969961664	0.155074075161021	0.243249864762306	0.499864694553558	0.499340944742755	0.421357904068806	0.577323985416705	1.04	0.62	1.96	0.284386732311015	0.337019759717853	0.389652787124691	0.389702497655782	0.461826896965656	0.533951296275531	0.377126539062218	0.446971786343153	0.51672901408669	0.199161969961664	1.57018959021765	-0.00709439905828918	0.0280857134865554	0.392270880493921	0.496661405406805	0.326653195695512	0.93062695864662	1.07538582008625	0.839638563068963	0.872586330404152	1.013040653231	0.784320630121032	0.00824858381140347	0.0116329340888788	0.0113088076027097
261	0.423750140311331	0.33	0.201116983510861	0.156869126421006	0.245364840600716	0.532193305396429	0.554007546404102	0.472911505089026	0.635103587719177	1.08	0.6	2.05	0.310394625011515	0.363621867451245	0.416849109890975	0.420977519403146	0.493167791660973	0.5653580639188	0.403594182792421	0.472808187007149	0.542012299769112	0.201116983510861	1.65538672265995	-0.0222938918181281	0.0314429710826182	0.392270880493921	0.496661405406805	0.326653195695512	0.93062695864662	1.07538582008625	0.839638563068963	0.872586330404152	1.013040653231	0.784320630121032	0.00824858381140347	0.0116329340888788	0.0113088076027097
261	0.423750140311331	0.33	0.20186349670217	0.156636085326595	0.247090908077745	0.582740095068161	0.522770447437674	0.453704755474013	0.591836139401335	0.95	0.55	1.51	0.325799312282938	0.375394461270515	0.424989610258093	0.457324777928227	0.526941531684183	0.596558285440139	0.45055351600403	0.519141254306478	0.587755063841465	0.20186349670217	1.3851828325594	-0.00901720790787408	-0.0489355445676925	0.392270880493921	0.496661405406805	0.326653195695512	0.93062695864662	1.07538582008625	0.839638563068963	0.872586330404152	1.013040653231	0.784320630121032	0.00824858381140347	0.0116329340888788	0.0113088076027097
261	0.423750140311331	0.33	0.202154755345508	0.156971198205504	0.247338312485513	0.452660083248329	0.495083485071443	0.410085943925282	0.580081026217604	0.89	0.64	1.75	0.309574299454873	0.373739030398452	0.437903761342032	0.443614900570764	0.535561909052439	0.627508917534114	0.436634090827923	0.527139468852316	0.61759910526421	0.202154755345508	1.52430454177009	-0.00356431217287263	0.0212242706695796	0.392270880493921	0.496661405406805	0.326653195695512	0.93062695864662	1.07538582008625	0.839638563068963	0.872586330404152	1.013040653231	0.784320630121032	0.00824858381140347	0.0116329340888788	0.0113088076027097
261	0.423750140311331	0.33	0.203767479763755	0.158162203305534	0.249372756221975	0.459108677502328	0.490583232673085	0.407446027908461	0.573720437437708	1.03	0.57	1.97	0.277320822055773	0.333906667516327	0.390492512976881	0.381226897670832	0.45901422772811	0.536801557785387	0.364629244416978	0.439034207460577	0.513441250424188	0.203767479763755	1.60662117430158	-0.0188095866641349	0.0300715287211172	0.392270880493921	0.496661405406805	0.326653195695512	0.93062695864662	1.07538582008625	0.839638563068963	0.872586330404152	1.013040653231	0.784320630121032	0.00824858381140347	0.0116329340888788	0.0113088076027097
261	0.423750140311331	0.33	0.204252760267665	0.159104397057178	0.249401123478153	0.508641444899596	0.464197933214966	0.39296479909439	0.535431067335542	0.93	0.49	1.74	0.286240441673129	0.338127541534044	0.390014641394959	0.404125017425387	0.477381175824521	0.550637334223656	0.385021227594299	0.454841431476837	0.524560306679674	0.204252760267665	1.39614029203489	-0.00890096162033865	-0.0431745586086337	0.392270880493921	0.496661405406805	0.326653195695512	0.93062695864662	1.07538582008625	0.839638563068963	0.872586330404152	1.013040653231	0.784320630121032	0.00824858381140347	0.0116329340888788	0.0113088076027097
261	0.423750140311331	0.33	0.204322387755695	0.159014740933959	0.24963003457743	0.46321659137319	0.418038103329437	0.347777994385196	0.488298212273677	1.07	0.54	1.9	0.229004161823097	0.275268898575114	0.32153363532713	0.310957386467469	0.373778784609245	0.436600182751021	0.297018496141615	0.357081512020332	0.417013966264699	0.204322387755695	1.55418967658911	0.050852890774288	0.0627762758613295	0.392270880493921	0.496661405406805	0.326653195695512	0.93062695864662	1.07538582008625	0.839638563068963	0.872586330404152	1.013040653231	0.784320630121032	0.00824858381140347	0.0116329340888788	0.0113088076027097
261	0.423750140311331	0.33	0.20876444663669	0.162673728259147	0.254855165014233	0.451575654607041	0.408033822714476	0.337827742114024	0.478239903314927	0.91	0.54	1.6	0.251037915169753	0.303207662970478	0.355377410771204	0.357354855859617	0.43161898720788	0.505883118556143	0.348994504125127	0.421525458841591	0.494041588249644	0.20876444663669	1.3868432603089	-0.0133429994914629	-0.0281120138975644	0.392270880493921	0.496661405406805	0.326653195695512	0.93062695864662	1.07538582008625	0.839638563068963	0.872586330404152	1.013040653231	0.784320630121032	0.00824858381140347	0.0116329340888788	0.0113088076027097
261	0.423750140311331	0.33	0.211259791857877	0.163926991661857	0.258592592053898	0.470671458110692	0.504263895245654	0.42077147309328	0.587756317398028	0.94	0.54	1.63	0.304803816092785	0.365285123677132	0.425766431261479	0.429365881903225	0.514563666834199	0.599761451765173	0.41851562279401	0.501592826158112	0.584651719506941	0.211259791857877	1.37142777214263	0.0159016798118885	-0.00571984324246773	0.392270880493921	0.496661405406805	0.326653195695512	0.93062695864662	1.07538582008625	0.839638563068963	0.872586330404152	1.013040653231	0.784320630121032	0.00824858381140347	0.0116329340888788	0.0113088076027097
261	0.423750140311331	0.33	0.212523311956493	0.165082805669434	0.259963818243553	0.471053117943944	0.488132439426738	0.407372827928208	0.568892050925268	1.12	0.7	1.78	0.26074396400584	0.312435141693835	0.364126319381831	0.350463756109295	0.419941430728992	0.48941910534869	0.348026880871991	0.416958538802518	0.48600697083935	0.212523311956493	1.5625243309928	-0.115482141739168	-0.0536521233584683	0.392270880493921	0.496661405406805	0.326653195695512	0.93062695864662	1.07538582008625	0.839638563068963	0.872586330404152	1.013040653231	0.784320630121032	0.00824858381140347	0.0116329340888788	0.0113088076027097
261	0.423750140311331	0.33	0.213510515694954	0.166081158934542	0.260939872455365	0.501127175507364	0.463531603936478	0.391323530527826	0.535739677345131	0.95	0.54	1.76	0.28186548433946	0.333876063813423	0.385886643287386	0.396142285637362	0.46923952873693	0.542336771836499	0.382169969848035	0.452630740082736	0.523249943674813	0.213510515694954	1.43976283421996	-0.0216874178603776	-0.0395857707720734	0.392270880493921	0.496661405406805	0.326653195695512	0.93062695864662	1.07538582008625	0.839638563068963	0.872586330404152	1.013040653231	0.784320630121032	0.00824858381140347	0.0116329340888788	0.0113088076027097
261	0.423750140311331	0.33	0.214814811411587	0.16650715708986	0.263122465733314	0.459378828949709	0.442680798787463	0.367702223689805	0.517659373885121	0.98	0.61	1.69	0.257767187051275	0.310328784852055	0.362890382652836	0.358395032773547	0.431475768075568	0.504556503377589	0.352642349546285	0.424566594637599	0.496526839086487	0.214814811411587	1.46998751047762	-0.00921883329949849	-0.00262340226008214	0.392270880493921	0.496661405406805	0.326653195695512	0.93062695864662	1.07538582008625	0.839638563068963	0.872586330404152	1.013040653231	0.784320630121032	0.00824858381140347	0.0116329340888788	0.0113088076027097
261	0.423750140311331	0.33	0.215251566961806	0.167315256410141	0.263187877513471	0.531073183535695	0.509072806847712	0.4343865473945	0.583759066300924	1.02	0.55	1.91	0.296584205005207	0.347577416046401	0.398570627087595	0.408192116514479	0.478374635986172	0.548557155457865	0.390883206579362	0.458035371613823	0.525263277155994	0.215251566961806	1.48484172629428	0.020033188444051	0.0304323880200397	0.392270880493921	0.496661405406805	0.326653195695512	0.93062695864662	1.07538582008625	0.839638563068963	0.872586330404152	1.013040653231	0.784320630121032	0.00824858381140347	0.0116329340888788	0.0113088076027097
261	0.423750140311331	0.33	0.216993704809604	0.168544916608868	0.26544249301034	0.481263719996828	0.507406054439726	0.425158525969783	0.589653582909669	0.85	0.51	1.67	0.329419303386605	0.393145941520081	0.456872579653558	0.477375946968041	0.56972501064861	0.662074074329178	0.460607954181782	0.549764650968018	0.638856670543324	0.216993704809604	1.38268439483774	-0.00736591606336203	-0.0567942321832217	0.392270880493921	0.496661405406805	0.326653195695512	0.93062695864662	1.07538582008625	0.839638563068963	0.872586330404152	1.013040653231	0.784320630121032	0.00824858381140347	0.0116329340888788	0.0113088076027097
261	0.423750140311331	0.33	0.217440707659946	0.169485464999919	0.265395950319972	0.483186079413337	0.451291075389263	0.378420516353072	0.524161634425454	0.89	0.48	1.69	0.285075213976576	0.339970731825437	0.394866249674297	0.408147239293231	0.486742125698983	0.565337012104735	0.390037503409558	0.46513890653381	0.540219057920433	0.217440707659946	1.44898599187177	0.0466910868744763	0.0104254538673792	0.392270880493921	0.496661405406805	0.326653195695512	0.93062695864662	1.07538582008625	0.839638563068963	0.872586330404152	1.013040653231	0.784320630121032	0.00824858381140347	0.0116329340888788	0.0113088076027097
261	0.423750140311331	0.33	0.2183435897462	0.169872451521821	0.266814727970579	0.4845004450253	0.486390481709984	0.408058775519776	0.564722187900192	0.96	0.59	1.72	0.290382099687291	0.346124376732128	0.401866653776966	0.406138258000439	0.484101298147707	0.562064338294974	0.397000431629318	0.47314958177219	0.549361095382651	0.2183435897462	1.4474658405758	0.0434564292969869	0.0538979931381759	0.392270880493921	0.496661405406805	0.326653195695512	0.93062695864662	1.07538582008625	0.839638563068963	0.872586330404152	1.013040653231	0.784320630121032	0.00824858381140347	0.0116329340888788	0.0113088076027097
261	0.423750140311331	0.33	0.218723087115237	0.169647211236003	0.267798962994472	0.449995898395484	0.449326339288928	0.371768442129818	0.526884236448038	0.95	0.56	1.61	0.267547631781718	0.323363105499749	0.379178579217779	0.375887960501488	0.45430526676048	0.532722573019471	0.368030217787707	0.444781507838319	0.521572133703204	0.218723087115237	1.41020255429561	0.0327818495936107	0.0261266512462874	0.392270880493921	0.496661405406805	0.326653195695512	0.93062695864662	1.07538582008625	0.839638563068963	0.872586330404152	1.013040653231	0.784320630121032	0.00824858381140347	0.0116329340888788	0.0113088076027097
261	0.423750140311331	0.33	0.219075420411161	0.169905540546097	0.268245300276226	0.409037262470535	0.42413344072379	0.344538293652518	0.503728587795063	0.97	0.53	1.66	0.243697981030177	0.299997025282808	0.356296069535439	0.340026353425674	0.418579153238169	0.497131953050665	0.329811153589212	0.406056755312782	0.482250280619918	0.219075420411161	1.44317868360004	-0.00138631101208004	-0.0111446181390821	0.392270880493921	0.496661405406805	0.326653195695512	0.93062695864662	1.07538582008625	0.839638563068963	0.872586330404152	1.013040653231	0.784320630121032	0.00824858381140347	0.0116329340888788	0.0113088076027097
261	0.423750140311331	0.33	0.221326982648976	0.172606824801969	0.270047140495982	0.586260174535906	0.531902461887443	0.462137730094071	0.601667193680815	1.05	0.5	1.96	0.308558998945327	0.355139345889668	0.401719692834009	0.421126475464071	0.484700110981471	0.548273746498871	0.395667209791418	0.455443786811691	0.515198690755943	0.221326982648976	1.51714285849579	-0.0298847062623137	-0.0433898478383426	0.392270880493921	0.496661405406805	0.326653195695512	0.93062695864662	1.07538582008625	0.839638563068963	0.872586330404152	1.013040653231	0.784320630121032	0.00824858381140347	0.0116329340888788	0.0113088076027097
261	0.423750140311331	0.33	0.221915407242083	0.172402001088404	0.271428813395763	0.47904041149016	0.464207779057596	0.388626573028161	0.539788985087031	1.02	0.59	1.74	0.265264382099273	0.31685375685431	0.368443131609348	0.365046318274141	0.436041569002313	0.507036819730485	0.356686725900901	0.426041943503376	0.49547204274071	0.221915407242083	1.48040477080245	0.0471651648307786	0.0594010884743788	0.392270880493921	0.496661405406805	0.326653195695512	0.93062695864662	1.07538582008625	0.839638563068963	0.872586330404152	1.013040653231	0.784320630121032	0.00824858381140347	0.0116329340888788	0.0113088076027097
261	0.423750140311331	0.33	0.222309947564678	0.172553710473271	0.272066184656084	0.507755469652677	0.494246846471442	0.4182680319866	0.570225660956283	0.96	0.6	1.84	0.299423245061981	0.353813782825437	0.408204320588892	0.419778691151994	0.496031918414528	0.572285145677062	0.40786867074733	0.481971204489427	0.55608082558617	0.222309947564678	1.52980809992147	-0.0329254864152523	-0.0122893337208829	0.392270880493921	0.496661405406805	0.326653195695512	0.93062695864662	1.07538582008625	0.839638563068963	0.872586330404152	1.013040653231	0.784320630121032	0.00824858381140347	0.0116329340888788	0.0113088076027097
261	0.423750140311331	0.33	0.223705220798171	0.173488140676151	0.273922300920191	0.453212945296323	0.472956578033437	0.391848391637447	0.554064764429427	0.99	0.59	1.9	0.27281009865211	0.329278704379236	0.385747310106363	0.378294581470609	0.456597282416489	0.534899983362369	0.365151109026597	0.440860970009817	0.516337552292896	0.223705220798171	1.49489783694023	0.090183213569354	0.11046095099593	0.392270880493921	0.496661405406805	0.326653195695512	0.93062695864662	1.07538582008625	0.839638563068963	0.872586330404152	1.013040653231	0.784320630121032	0.00824858381140347	0.0116329340888788	0.0113088076027097
261	0.423750140311331	0.33	0.223888723787229	0.174550395509635	0.273227052064824	0.538357576404688	0.520802082234148	0.445505439096288	0.596098725372008	0.99	0.55	1.63	0.312144874966144	0.364901719653191	0.417658564340239	0.433911676031501	0.507248811240827	0.580585946450153	0.422946134041779	0.494408193208871	0.565925072351885	0.223888723787229	1.36408156456626	0.0522975697114239	0.0113594642541099	0.392270880493921	0.496661405406805	0.326653195695512	0.93062695864662	1.07538582008625	0.839638563068963	0.872586330404152	1.013040653231	0.784320630121032	0.00824858381140347	0.0116329340888788	0.0113088076027097
261	0.423750140311331	0.33	0.230465469846419	0.179353363711356	0.281577575981482	0.473667357763028	0.498487327398475	0.41644593780093	0.58052871699602	0.96	0.49	1.71	0.297788171097072	0.356453541904924	0.415118912712776	0.417301064312503	0.499510916994744	0.581720769676985	0.399194268026242	0.477811280703736	0.556490221229342	0.230465469846419	1.40563631092589	-0.0366478045412672	-0.0625959641856946	0.392270880493921	0.496661405406805	0.326653195695512	0.93062695864662	1.07538582008625	0.839638563068963	0.872586330404152	1.013040653231	0.784320630121032	0.00824858381140347	0.0116329340888788	0.0113088076027097
261	0.423750140311331	0.33	0.230639777831305	0.179876240423419	0.28140331523919	0.490592073889934	0.47920137675371	0.402962567603835	0.555440185903586	0.99	0.67	1.65	0.281818465909571	0.335137324693778	0.388456183477986	0.391473861074005	0.465539055662819	0.539604250251632	0.389914745379133	0.463683504149796	0.537424622785018	0.230639777831305	1.45033383875403	-0.0432569054396203	-0.0361218800191925	0.392270880493921	0.496661405406805	0.326653195695512	0.93062695864662	1.07538582008625	0.839638563068963	0.872586330404152	1.013040653231	0.784320630121032	0.00824858381140347	0.0116329340888788	0.0113088076027097
261	0.423750140311331	0.33	0.230734887638051	0.178838454158205	0.282631321117896	0.444796339133452	0.458938371918413	0.378883938042773	0.538992805794053	0.98	0.64	1.6	0.267236616038298	0.323701073513855	0.380165530989412	0.372454830822501	0.451150857842724	0.529846884862947	0.3705617396541	0.448812239270292	0.527076559424285	0.230734887638051	1.41630947209064	-0.00989885282403733	-0.0147712425192534	0.392270880493921	0.496661405406805	0.326653195695512	0.93062695864662	1.07538582008625	0.839638563068963	0.872586330404152	1.013040653231	0.784320630121032	0.00824858381140347	0.0116329340888788	0.0113088076027097
261	0.423750140311331	0.33	0.23269209532435	0.18036880376596	0.285015386882739	0.495825988149287	0.453641684842063	0.382221001498377	0.525062368185749	0.99	0.59	1.7	0.267643006192439	0.31765398497039	0.36766496374834	0.371962111632204	0.441465849225349	0.510969586818494	0.364082958480054	0.432067657625242	0.500089053003209	0.23269209532435	1.43582692087899	0.0168846946148847	0.00893434770566974	0.392270880493921	0.496661405406805	0.326653195695512	0.93062695864662	1.07538582008625	0.839638563068963	0.872586330404152	1.013040653231	0.784320630121032	0.00824858381140347	0.0116329340888788	0.0113088076027097
261	0.423750140311331	0.33	0.233060695469593	0.181174400205663	0.284946990733522	0.426208714887769	0.452874515641193	0.370833853823315	0.534915177459071	1.14	0.7	1.75	0.232877299661362	0.284397428122129	0.335917556582896	0.310926446368292	0.379713616616479	0.448500786864666	0.309341695175276	0.377744293259495	0.446194891256253	0.233060695469593	1.43138993717658	-0.0128914396369811	-0.00355895674516548	0.392270880493921	0.496661405406805	0.326653195695512	0.93062695864662	1.07538582008625	0.839638563068963	0.872586330404152	1.013040653231	0.784320630121032	0.00824858381140347	0.0116329340888788	0.0113088076027097
261	0.423750140311331	0.33	0.233608263957098	0.181605490910908	0.285611037003287	0.628535188095151	0.550853768400996	0.484736359081087	0.616971177720905	0.94	0.5	1.66	0.351139558238722	0.399034537572422	0.446929516906122	0.494637354340758	0.562105246544805	0.629573138748851	0.475722214863222	0.540545145612897	0.605556647252524	0.233608263957098	1.36063159399597	-0.0148387855434508	-0.0465464189416962	0.392270880493921	0.496661405406805	0.326653195695512	0.93062695864662	1.07538582008625	0.839638563068963	0.872586330404152	1.013040653231	0.784320630121032	0.00824858381140347	0.0116329340888788	0.0113088076027097
261	0.423750140311331	0.33	0.235697891719428	0.183727139467965	0.287668643970891	0.454009761027118	0.489393226586376	0.40560109086168	0.573185362311073	0.96	0.59	1.72	0.2904802656398	0.350489872103448	0.410499478567096	0.40731110445903	0.491456507703633	0.575601910948236	0.398568985015645	0.48088610326193	0.563236043167795	0.235697891719428	1.43892058924493	-0.0115474003898826	-0.00821100904380751	0.392270880493921	0.496661405406805	0.326653195695512	0.93062695864662	1.07538582008625	0.839638563068963	0.872586330404152	1.013040653231	0.784320630121032	0.00824858381140347	0.0116329340888788	0.0113088076027097
261	0.423750140311331	0.33	0.236999100013632	0.184197277527112	0.289800922500152	0.490789574186191	0.450413499361664	0.378783023037277	0.522043975686052	1.01	0.59	1.67	0.261346546144165	0.31076897652642	0.360191406908676	0.361138525998624	0.429432306509011	0.497726087019398	0.354485585175159	0.421590188822007	0.488592197505528	0.236999100013632	1.37932112823772	0.013895357953999	-0.00136540628506347	0.392270880493921	0.496661405406805	0.326653195695512	0.93062695864662	1.07538582008625	0.839638563068963	0.872586330404152	1.013040653231	0.784320630121032	0.00824858381140347	0.0116329340888788	0.0113088076027097
261	0.423750140311331	0.33	0.237458372362941	0.184633928856758	0.290282815869124	0.477829980327231	0.529586927989458	0.443151460084824	0.616022395894092	1.03	0.64	1.95	0.300214253190804	0.35877021381253	0.417326174434256	0.411968957873196	0.49232236487571	0.572675771878224	0.400808486352903	0.478992841526517	0.557129610353513	0.237458372362941	1.47618928576098	-0.0961969916370862	-0.0630138429021845	0.392270880493921	0.496661405406805	0.326653195695512	0.93062695864662	1.07538582008625	0.839638563068963	0.872586330404152	1.013040653231	0.784320630121032	0.00824858381140347	0.0116329340888788	0.0113088076027097
261	0.423750140311331	0.33	0.237871512337433	0.185092247140052	0.290650777534814	0.490387962003493	0.496191751262651	0.417217604837778	0.575165897687525	0.89	0.52	1.66	0.313967168926849	0.373397281376378	0.432827393825906	0.449309494622165	0.53435823994578	0.619406985269395	0.434287150857686	0.51651166101611	0.598696246726352	0.237871512337433	1.36603890326069	-0.0551800018441519	-0.0982290375594882	0.392270880493921	0.496661405406805	0.326653195695512	0.93062695864662	1.07538582008625	0.839638563068963	0.872586330404152	1.013040653231	0.784320630121032	0.00824858381140347	0.0116329340888788	0.0113088076027097
261	0.423750140311331	0.33	0.239962878883071	0.186386666644443	0.293539091121699	0.513215851723849	0.522670029646925	0.443194900519437	0.602145158774413	1	0.57	1.9	0.306512790403406	0.361477645748056	0.416442501092707	0.423936800085739	0.499958504959193	0.575980209832647	0.40798795689218	0.481144233137633	0.554266866018992	0.239962878883071	1.49417739494143	-0.0106069691297069	0.000312515758139098	0.392270880493921	0.496661405406805	0.326653195695512	0.93062695864662	1.07538582008625	0.839638563068963	0.872586330404152	1.013040653231	0.784320630121032	0.00824858381140347	0.0116329340888788	0.0113088076027097
261	0.423750140311331	0.33	0.243772861799819	0.190005815553965	0.297539908045674	0.479614363126854	0.492473831428789	0.41238256144837	0.572565101409208	0.99	0.56	1.74	0.287799747961606	0.343695048755443	0.39959034954928	0.39945451838193	0.477034956226489	0.554615394071049	0.38788824268408	0.46314996001625	0.538574909439774	0.243772861799819	1.40805211044316	0.0228673094320854	0.0250153005114176	0.392270880493921	0.496661405406805	0.326653195695512	0.93062695864662	1.07538582008625	0.839638563068963	0.872586330404152	1.013040653231	0.784320630121032	0.00824858381140347	0.0116329340888788	0.0113088076027097
261	0.423750140311331	0.33	0.243776320881208	0.189735564690338	0.297817077072077	0.461210918990423	0.483639478037223	0.402025075069565	0.565253881004881	0.98	0.56	1.67	0.28250061100408	0.339850562872398	0.397200514740715	0.393150692753118	0.472963522984701	0.552776353216284	0.383209137747114	0.461065443585019	0.538836043825154	0.243776320881208	1.39341481477804	0.03339969442806	0.020491951125366	0.392270880493921	0.496661405406805	0.326653195695512	0.93062695864662	1.07538582008625	0.839638563068963	0.872586330404152	1.013040653231	0.784320630121032	0.00824858381140347	0.0116329340888788	0.0113088076027097
261	0.423750140311331	0.33	0.243785667271107	0.190124359119629	0.297446975422586	0.515477462440669	0.483073126273579	0.409950717368114	0.556195535179043	0.96	0.58	1.59	0.292878902316896	0.345119354516835	0.397359806716774	0.410273390031957	0.483453353666487	0.556633317301016	0.404275538634955	0.476318637051583	0.548444236634253	0.243785667271107	1.36995022044999	-0.0168337614617049	-0.0232487753951457	0.392270880493921	0.496661405406805	0.326653195695512	0.93062695864662	1.07538582008625	0.839638563068963	0.872586330404152	1.013040653231	0.784320630121032	0.00824858381140347	0.0116329340888788	0.0113088076027097
261	0.423750140311331	0.33	0.243804841039049	0.189325926008992	0.298283756069106	0.450702817237711	0.472976815495086	0.391453118927331	0.55450051206284	1.06	0.55	1.98	0.260647487586834	0.314929713635776	0.369211939684717	0.3553745094395	0.429384505208211	0.503394500976921	0.338775143664522	0.409350624219684	0.479917411334043	0.243804841039049	1.56650837184703	-0.0362672014783744	0.0074550655516152	0.392270880493921	0.496661405406805	0.326653195695512	0.93062695864662	1.07538582008625	0.839638563068963	0.872586330404152	1.013040653231	0.784320630121032	0.00824858381140347	0.0116329340888788	0.0113088076027097
261	0.423750140311331	0.33	0.245055399717652	0.190255692689973	0.299855106745331	0.461011944073646	0.419370540849703	0.348573213484549	0.490167868214858	0.97	0.5	1.52	0.247496309515689	0.297764306506303	0.348032303496917	0.345849046371246	0.416093078923555	0.486337111475864	0.336204883551236	0.404509550027714	0.472751082155973	0.245055399717652	1.29884305788772	-0.0134494017651531	-0.0686825859841339	0.392270880493921	0.496661405406805	0.326653195695512	0.93062695864662	1.07538582008625	0.839638563068963	0.872586330404152	1.013040653231	0.784320630121032	0.00824858381140347	0.0116329340888788	0.0113088076027097
261	0.423750140311331	0.33	0.246879970922941	0.192395099533719	0.301364842312163	0.497671352580463	0.489677884082547	0.412867735802936	0.566488032362158	1.12	0.64	1.93	0.263943675312132	0.313047906716319	0.362152138120507	0.354613700294068	0.420586234690822	0.486558769087575	0.34557557122226	0.409842581461275	0.474131629370851	0.246879970922941	1.5284077365842	0.0943794598663897	0.125472047799447	0.392270880493921	0.496661405406805	0.326653195695512	0.93062695864662	1.07538582008625	0.839638563068963	0.872586330404152	1.013040653231	0.784320630121032	0.00824858381140347	0.0116329340888788	0.0113088076027097
261	0.423750140311331	0.33	0.247191512490111	0.191741560925057	0.302641464055166	0.483730743332726	0.497253346795095	0.417048712386395	0.577457981203795	0.99	0.6	2.03	0.291038122168817	0.347009056724581	0.402979991280345	0.403939469926025	0.481623003159535	0.559306536393045	0.387519569516499	0.462067148080837	0.536718034962542	0.247191512490111	1.55647316518989	0.0254185222885105	0.0607424016785891	0.392270880493921	0.496661405406805	0.326653195695512	0.93062695864662	1.07538582008625	0.839638563068963	0.872586330404152	1.013040653231	0.784320630121032	0.00824858381140347	0.0116329340888788	0.0113088076027097
261	0.423750140311331	0.33	0.248119633003997	0.193470953806476	0.302768312201518	0.419672236332277	0.430532824980598	0.351488028619504	0.509577621341692	1.1	0.56	1.79	0.226829364182346	0.277840151010364	0.328850937838382	0.305770901338605	0.374534548067588	0.443298194796571	0.295725753418272	0.362246221019359	0.428739444600558	0.248119633003997	1.42357128257305	-0.0298460885062153	-0.0112701889734648	0.392270880493921	0.496661405406805	0.326653195695512	0.93062695864662	1.07538582008625	0.839638563068963	0.872586330404152	1.013040653231	0.784320630121032	0.00824858381140347	0.0116329340888788	0.0113088076027097
261	0.423750140311331	0.33	0.248345843921321	0.193201061949289	0.303490625893354	0.448995748904105	0.48808104053133	0.403663293069869	0.572498787992791	0.95	0.56	1.44	0.289245483872791	0.3497351360932	0.410224788313609	0.405665675187582	0.490502179050322	0.575338682913062	0.401814902741729	0.485789140624981	0.569807349973442	0.248345843921321	1.37280970818353	-0.00306814283413765	-0.0395119090637164	0.392270880493921	0.496661405406805	0.326653195695512	0.93062695864662	1.07538582008625	0.839638563068963	0.872586330404152	1.013040653231	0.784320630121032	0.00824858381140347	0.0116329340888788	0.0113088076027097
261	0.423750140311331	0.33	0.248872052264301	0.192903123046771	0.304840981481831	0.431196578158797	0.467467317134127	0.383641043342457	0.551293590925796	1.05	0.65	1.68	0.257560355418442	0.313837766935941	0.37011517845344	0.352241869837064	0.429207366449724	0.506172863062384	0.349314238482152	0.425605836102022	0.501959145778091	0.248872052264301	1.40751427654727	0.0219287938205573	0.0425930087236821	0.392270880493921	0.496661405406805	0.326653195695512	0.93062695864662	1.07538582008625	0.839638563068963	0.872586330404152	1.013040653231	0.784320630121032	0.00824858381140347	0.0116329340888788	0.0113088076027097
261	0.423750140311331	0.33	0.249893072758324	0.194455416282312	0.305330729234335	0.443042350535436	0.498726111666139	0.411421731392289	0.586030491939989	1.08	0.65	2.1	0.270435097420263	0.32782187790139	0.385208658382517	0.366979116412748	0.444852699374537	0.522726282336325	0.354098242070392	0.429240942306881	0.504350973130846	0.249893072758324	1.4874109131504	0.0349162729691069	0.0792031126353073	0.392270880493921	0.496661405406805	0.326653195695512	0.93062695864662	1.07538582008625	0.839638563068963	0.872586330404152	1.013040653231	0.784320630121032	0.00824858381140347	0.0116329340888788	0.0113088076027097
261	0.423750140311331	0.33	0.250581167762557	0.194933556019613	0.3062287795055	0.453747955171235	0.468965423069988	0.3886284467034	0.549302399436576	0.97	0.57	1.62	0.275420025123775	0.332354642846549	0.389289260569324	0.384583715505155	0.464084568120538	0.543585420735921	0.377310790185629	0.455284332564914	0.533287656481895	0.250581167762557	1.38648389666173	0.00613284128326239	0.00504014804669355	0.392270880493921	0.496661405406805	0.326653195695512	0.93062695864662	1.07538582008625	0.839638563068963	0.872586330404152	1.013040653231	0.784320630121032	0.00824858381140347	0.0116329340888788	0.0113088076027097
261	0.423750140311331	0.33	0.252924697687969	0.197285874154843	0.308563521221094	0.489004428939952	0.507206993915888	0.426255873007726	0.58815811482405	1.13	0.62	1.67	0.269954325844257	0.321221901624271	0.372489477404286	0.361492765987042	0.430144593351571	0.4987964207161	0.356764800762765	0.424547802311596	0.49231353014727	0.252924697687969	1.4664142071096	0.0103128208243214	0.0373702827697185	0.392270880493921	0.496661405406805	0.326653195695512	0.93062695864662	1.07538582008625	0.839638563068963	0.872586330404152	1.013040653231	0.784320630121032	0.00824858381140347	0.0116329340888788	0.0113088076027097
261	0.423750140311331	0.33	0.253578812261822	0.196780749281378	0.310376875242266	0.511027966177428	0.487080128647835	0.412691671693196	0.561468585602474	1.01	0.53	1.62	0.284767927427367	0.336097886727444	0.38742784602752	0.393516695881744	0.464448827059552	0.53538095823736	0.382883123681177	0.451908683873853	0.52097639494246	0.253578812261822	1.33471897836208	-0.0252199376206697	-0.0587737067483499	0.392270880493921	0.496661405406805	0.326653195695512	0.93062695864662	1.07538582008625	0.839638563068963	0.872586330404152	1.013040653231	0.784320630121032	0.00824858381140347	0.0116329340888788	0.0113088076027097
261	0.423750140311331	0.33	0.253661391082345	0.197759829486725	0.309562952677965	0.43430380204268	0.474095413147115	0.389616945159088	0.558573881135141	1.09	0.58	1.73	0.254343244934398	0.309491071388373	0.364638897842347	0.344279985635018	0.418928293689254	0.49357660174349	0.3354661171041	0.408238183286767	0.481019847533776	0.253661391082345	1.41776968367611	0.0494383728440565	0.0592285748424291	0.392270880493921	0.496661405406805	0.326653195695512	0.93062695864662	1.07538582008625	0.839638563068963	0.872586330404152	1.013040653231	0.784320630121032	0.00824858381140347	0.0116329340888788	0.0113088076027097
261	0.423750140311331	0.33	0.255136828347856	0.198953576669554	0.311320080026159	0.424873023922137	0.433001095536572	0.354346020974942	0.511656170098201	0.94	0.55	1.57	0.257504769918475	0.314663749218387	0.371822728518299	0.363207256588133	0.443829281832448	0.524451307076764	0.356330682532393	0.435477266338117	0.514561624809825	0.255136828347856	1.31906909894357	0.0237624056627709	-0.0131509437178958	0.392270880493921	0.496661405406805	0.326653195695512	0.93062695864662	1.07538582008625	0.839638563068963	0.872586330404152	1.013040653231	0.784320630121032	0.00824858381140347	0.0116329340888788	0.0113088076027097
261	0.423750140311331	0.33	0.255729369346526	0.198566099317243	0.312892639375808	0.491472693967838	0.501242842886758	0.421637706973016	0.580847978800499	0.99	0.58	1.73	0.29439673762929	0.349978797592067	0.405560857554844	0.408685397315494	0.485845139106196	0.563004880896897	0.39837232694899	0.473560657510433	0.548784346763455	0.255729369346526	1.42225176820892	-0.00328663707556838	-0.00824456417532129	0.392270880493921	0.496661405406805	0.326653195695512	0.93062695864662	1.07538582008625	0.839638563068963	0.872586330404152	1.013040653231	0.784320630121032	0.00824858381140347	0.0116329340888788	0.0113088076027097
261	0.423750140311331	0.33	0.256250267578136	0.19925862552774	0.313241909628531	0.485964513969673	0.479183913476707	0.402238637174099	0.556129189779315	0.96	0.6	1.69	0.287014488811997	0.341918237739855	0.396821986667714	0.401860200230613	0.478733084344881	0.555605968459149	0.394575190478272	0.469972340391552	0.545476866563483	0.256250267578136	1.3947745394102	-0.0203329910915548	-0.0167609845419791	0.392270880493921	0.496661405406805	0.326653195695512	0.93062695864662	1.07538582008625	0.839638563068963	0.872586330404152	1.013040653231	0.784320630121032	0.00824858381140347	0.0116329340888788	0.0113088076027097
261	0.423750140311331	0.33	0.25672165186023	0.200095437222669	0.313347866497791	0.511622013027733	0.510302644946009	0.432460156656377	0.58814513323564	0.96	0.54	1.58	0.307980195194265	0.363416388260479	0.418852581326693	0.430881612134349	0.508439963650733	0.585998315167116	0.420779749880685	0.49652172971039	0.572315504760947	0.25672165186023	1.33653688308014	0.0274889600480068	-0.00696762021735843	0.392270880493921	0.496661405406805	0.326653195695512	0.93062695864662	1.07538582008625	0.839638563068963	0.872586330404152	1.013040653231	0.784320630121032	0.00824858381140347	0.0116329340888788	0.0113088076027097
261	0.423750140311331	0.33	0.256729173715667	0.199972066222503	0.313486281208831	0.494421167372295	0.508096864300937	0.42787774498472	0.588315983617155	1	0.58	1.62	0.295531089266278	0.35093767207967	0.406344254893061	0.408541387896937	0.485135299885718	0.561729211874498	0.401712687415797	0.47700824445042	0.552296340640169	0.256729173715667	1.35808083882473	-0.0561902969208161	-0.0668465583594131	0.392270880493921	0.496661405406805	0.326653195695512	0.93062695864662	1.07538582008625	0.839638563068963	0.872586330404152	1.013040653231	0.784320630121032	0.00824858381140347	0.0116329340888788	0.0113088076027097
261	0.423750140311331	0.33	0.259482252352898	0.202299749922806	0.316664754782991	0.524559044837557	0.529452970567028	0.45075492340018	0.608151017733876	0.96	0.55	1.6	0.322360745993224	0.378642241493147	0.434923736993069	0.451757463696408	0.530630546030757	0.609503628365106	0.441455231614152	0.518460158390644	0.595611972286923	0.259482252352898	1.33797080166752	0.0354793653738818	0.0102153308667502	0.392270880493921	0.496661405406805	0.326653195695512	0.93062695864662	1.07538582008625	0.839638563068963	0.872586330404152	1.013040653231	0.784320630121032	0.00824858381140347	0.0116329340888788	0.0113088076027097
261	0.423750140311331	0.33	0.259946610152882	0.202635863213451	0.317257357092312	0.45102822348736	0.422124524753228	0.34941367915798	0.494835370348475	1.03	0.57	2.05	0.237312077904788	0.286695267183479	0.33607845646217	0.325962968229608	0.393793864575242	0.461624760920877	0.310208667149158	0.374721208930032	0.439275569102686	0.259946610152882	1.44692650225968	-0.00133127245869946	-0.00490287301094427	0.392270880493921	0.496661405406805	0.326653195695512	0.93062695864662	1.07538582008625	0.839638563068963	0.872586330404152	1.013040653231	0.784320630121032	0.00824858381140347	0.0116329340888788	0.0113088076027097
261	0.423750140311331	0.33	0.262849071362766	0.203756156566983	0.32194198615855	0.410631150216068	0.447737590468212	0.363989162719406	0.531486018217018	1.06	0.55	1.81	0.241668249839643	0.297272476651412	0.35287670346318	0.329149931259483	0.404882376233014	0.480614821206546	0.317152842258318	0.39007392530981	0.463100971597129	0.262849071362766	1.42475604531027	0.0364290552338705	0.0509050788520659	0.392270880493921	0.496661405406805	0.326653195695512	0.93062695864662	1.07538582008625	0.839638563068963	0.872586330404152	1.013040653231	0.784320630121032	0.00824858381140347	0.0116329340888788	0.0113088076027097
261	0.423750140311331	0.33	0.264000948885195	0.204931640825248	0.323070256945142	0.492421386625344	0.5098436527204	0.429026102346492	0.590661203094307	1.12	0.69	1.93	0.273753045159076	0.325321120845264	0.376889196531452	0.367546143512269	0.43678244127032	0.506018739028372	0.360865965419707	0.428769633678195	0.496792880324844	0.264000948885195	1.490943712746	0.0281173517116781	0.0747581701425567	0.392270880493921	0.496661405406805	0.326653195695512	0.93062695864662	1.07538582008625	0.839638563068963	0.872586330404152	1.013040653231	0.784320630121032	0.00824858381140347	0.0116329340888788	0.0113088076027097
261	0.423750140311331	0.33	0.264715025042705	0.205547162450884	0.323882887634526	0.505354498294405	0.492656206285619	0.416557305462988	0.56875510710825	1.1	0.55	1.84	0.270094759991432	0.31943710517118	0.368779450350927	0.364710292957668	0.431337506185703	0.497964719413737	0.350423803269145	0.41444372044399	0.478473519211283	0.264715025042705	1.48534279839682	0.000630670669969462	0.000937594678278189	0.392270880493921	0.496661405406805	0.326653195695512	0.93062695864662	1.07538582008625	0.839638563068963	0.872586330404152	1.013040653231	0.784320630121032	0.00824858381140347	0.0116329340888788	0.0113088076027097
261	0.423750140311331	0.33	0.266081715157095	0.206636306919326	0.325527123394865	0.458308552772526	0.459312707120732	0.381349278420316	0.537276135821148	1.04	0.51	1.77	0.257015608513297	0.309560137120311	0.362104665727325	0.352006227590694	0.42397073356944	0.495935239548186	0.336511895236259	0.405260866382517	0.474052547121505	0.266081715157095	1.40501125356714	-0.0429871565667412	-0.0586054009211265	0.392270880493921	0.496661405406805	0.326653195695512	0.93062695864662	1.07538582008625	0.839638563068963	0.872586330404152	1.013040653231	0.784320630121032	0.00824858381140347	0.0116329340888788	0.0113088076027097
261	0.423750140311331	0.33	0.266123148000961	0.206517883739209	0.325728412262713	0.434156711705895	0.470442694842521	0.386590001736285	0.554295387948756	1.13	0.58	1.85	0.245296966072448	0.298502716670196	0.351708467267944	0.328692091202477	0.399986529564205	0.471280967925934	0.317951477787699	0.386892883052432	0.455895685859377	0.266123148000961	1.48479293529426	0.0524283131505405	0.0966552541696605	0.392270880493921	0.496661405406805	0.326653195695512	0.93062695864662	1.07538582008625	0.839638563068963	0.872586330404152	1.013040653231	0.784320630121032	0.00824858381140347	0.0116329340888788	0.0113088076027097
261	0.423750140311331	0.33	0.266711361341151	0.208036007184786	0.325386715497515	0.546655978219232	0.53765210274392	0.46120804959169	0.614096155896149	0.94	0.57	1.84	0.334590802474705	0.390048371160394	0.445505939846082	0.471609032251677	0.549777021644827	0.627945011037977	0.45512829272007	0.530641794474979	0.606062545532898	0.266711361341151	1.35493540221825	-0.0338419462895993	-0.0670153393708442	0.392270880493921	0.496661405406805	0.326653195695512	0.93062695864662	1.07538582008625	0.839638563068963	0.872586330404152	1.013040653231	0.784320630121032	0.00824858381140347	0.0116329340888788	0.0113088076027097
261	0.423750140311331	0.33	0.266802996164184	0.207077171273335	0.326528821055033	0.486961181311202	0.463633100776295	0.389333267640698	0.537932933911891	0.78	0.52	1.52	0.320446168621955	0.381599681143072	0.442753193664188	0.477226004698451	0.568299168653669	0.659372332608888	0.466687429802087	0.555764798599127	0.644780394851241	0.266802996164184	1.22998587009769	0.00321488474617184	-0.0780535174945788	0.392270880493921	0.496661405406805	0.326653195695512	0.93062695864662	1.07538582008625	0.839638563068963	0.872586330404152	1.013040653231	0.784320630121032	0.00824858381140347	0.0116329340888788	0.0113088076027097
261	0.423750140311331	0.33	0.267411536408443	0.207906811084437	0.32691626173245	0.47153256032557	0.459601954768811	0.38363571982115	0.535568189716472	1.14	0.58	1.82	0.242229796545333	0.290195313531774	0.338160830518215	0.32402523793461	0.388187608856139	0.452349979777667	0.314209768000681	0.376446286292093	0.438630192183845	0.267411536408443	1.38781811837706	-0.000927534811139933	0.00105049340245834	0.392270880493921	0.496661405406805	0.326653195695512	0.93062695864662	1.07538582008625	0.839638563068963	0.872586330404152	1.013040653231	0.784320630121032	0.00824858381140347	0.0116329340888788	0.0113088076027097
261	0.423750140311331	0.33	0.267724012165352	0.20791241841703	0.327535605913673	0.416175474601966	0.482439739812897	0.393226058215946	0.571653421409849	1.06	0.67	1.93	0.261991458220404	0.321431116519856	0.380870774819308	0.3572893564475	0.438349851341209	0.519410346234918	0.350178354235651	0.429602375847162	0.509093238954483	0.267724012165352	1.48089041982762	0.0505593550722524	0.0884500555451235	0.392270880493921	0.496661405406805	0.326653195695512	0.93062695864662	1.07538582008625	0.839638563068963	0.872586330404152	1.013040653231	0.784320630121032	0.00824858381140347	0.0116329340888788	0.0113088076027097
261	0.423750140311331	0.33	0.268764652570099	0.209155836446434	0.328373468693763	0.424962348757118	0.436804821825058	0.357473297475982	0.516136346174134	1.11	0.53	2.12	0.229093204070443	0.279934240940178	0.330775277809913	0.308059479888274	0.37642494467201	0.444790409455746	0.288588943788838	0.352676018392165	0.416726361018331	0.268764652570099	1.50428248141465	0.0141228596056405	0.0377950663767194	0.392270880493921	0.496661405406805	0.326653195695512	0.93062695864662	1.07538582008625	0.839638563068963	0.872586330404152	1.013040653231	0.784320630121032	0.00824858381140347	0.0116329340888788	0.0113088076027097
261	0.423750140311331	0.33	0.26909759459611	0.20982924825598	0.328365940936239	0.543298196271194	0.52560151124049	0.450363155029253	0.600839867451727	1.1	0.58	1.74	0.291688991966046	0.340419000261268	0.38914900855649	0.393711570438268	0.459485626442463	0.525259682446657	0.38348874887688	0.447528321191078	0.511666843912674	0.26909759459611	1.42828248946886	0.00189487525931038	0.00711133318352096	0.392270880493921	0.496661405406805	0.326653195695512	0.93062695864662	1.07538582008625	0.839638563068963	0.872586330404152	1.013040653231	0.784320630121032	0.00824858381140347	0.0116329340888788	0.0113088076027097
261	0.423750140311331	0.33	0.269122783009561	0.209603872232093	0.32864169378703	0.370575330670642	0.404431577430741	0.322138340230543	0.48672481463094	1.01	0.53	1.57	0.221475033396066	0.278052891977385	0.334630750558703	0.30562551380211	0.383700395803892	0.461775277805673	0.2983111628098	0.374511003539441	0.45069373506598	0.269122783009561	1.27270133385986	-0.0160389202132157	-0.0637590414804339	0.392270880493921	0.496661405406805	0.326653195695512	0.93062695864662	1.07538582008625	0.839638563068963	0.872586330404152	1.013040653231	0.784320630121032	0.00824858381140347	0.0116329340888788	0.0113088076027097
261	0.423750140311331	0.33	0.269588158818879	0.209448651004047	0.329727666633711	0.490481223247522	0.539819089885658	0.453917222735655	0.625720957035661	1	0.55	1.71	0.313942113516617	0.373354297891478	0.432766482266339	0.434219618759882	0.516393799725821	0.598567980691761	0.421012649897761	0.500750992144103	0.580442228138293	0.269588158818879	1.37126020725619	0.0036729172900248	-0.0146304277312887	0.392270880493921	0.496661405406805	0.326653195695512	0.93062695864662	1.07538582008625	0.839638563068963	0.872586330404152	1.013040653231	0.784320630121032	0.00824858381140347	0.0116329340888788	0.0113088076027097
261	0.423750140311331	0.33	0.270737602599346	0.210634458363994	0.330840746834698	0.510686792365841	0.512119810550097	0.433853800577719	0.590385820522475	0.96	0.56	1.76	0.3104161344459	0.366414335318587	0.422412536191275	0.435098055138497	0.513588525147257	0.592078995156017	0.421401374387444	0.497484792350181	0.573501708773074	0.270737602599346	1.38428074858582	0.0104038494199964	-2.26258419107658e-05	0.392270880493921	0.496661405406805	0.326653195695512	0.93062695864662	1.07538582008625	0.839638563068963	0.872586330404152	1.013040653231	0.784320630121032	0.00824858381140347	0.0116329340888788	0.0113088076027097
261	0.423750140311331	0.33	0.271386801227153	0.211032284226085	0.331741318228221	0.482877603276751	0.47944523805767	0.401980757404916	0.556909718710424	1.12	0.57	1.76	0.256688942355203	0.306154682300613	0.355620422246023	0.344727034511007	0.411158325570196	0.477589616629385	0.334802674192784	0.399298242434462	0.463849422556242	0.271386801227153	1.39713390150932	0.0348095715863605	0.0381121026833312	0.392270880493921	0.496661405406805	0.326653195695512	0.93062695864662	1.07538582008625	0.839638563068963	0.872586330404152	1.013040653231	0.784320630121032	0.00824858381140347	0.0116329340888788	0.0113088076027097
261	0.423750140311331	0.33	0.273989943344344	0.213208620473076	0.334771266215612	0.348454183494084	0.449367713873308	0.353430529932734	0.545304897813882	0.99	0.6	1.48	0.24729842493327	0.314426509441285	0.381554593949301	0.343587703832779	0.43685309533305	0.530118486833321	0.342186325966131	0.435109970280301	0.527987099722438	0.273989943344344	1.31514750456035	0.00438757100437468	0.00273605933386971	0.392270880493921	0.496661405406805	0.326653195695512	0.93062695864662	1.07538582008625	0.839638563068963	0.872586330404152	1.013040653231	0.784320630121032	0.00824858381140347	0.0116329340888788	0.0113088076027097
261	0.423750140311331	0.33	0.274869473157657	0.21316849350841	0.336570452806904	0.455296851984861	0.455873168210357	0.378022541756904	0.53372379466381	1.01	0.53	1.89	0.259677663397327	0.313156137663687	0.366634611930048	0.358228039580594	0.432002151475953	0.505776263371311	0.341076636007574	0.41141553704029	0.481576092544629	0.274869473157657	1.37173831633021	0.00936408784772303	-0.00377919386414492	0.392270880493921	0.496661405406805	0.326653195695512	0.93062695864662	1.07538582008625	0.839638563068963	0.872586330404152	1.013040653231	0.784320630121032	0.00824858381140347	0.0116329340888788	0.0113088076027097
261	0.423750140311331	0.33	0.275446354356171	0.213574708302242	0.3373180004101	0.497495842010474	0.547131432486736	0.461279074215256	0.632983790758216	1	0.6	1.84	0.319164398679143	0.378566651750169	0.437968904821195	0.441512321279813	0.523685730191268	0.605859139102722	0.42940300012514	0.509317134065647	0.589208868077728	0.275446354356171	1.44247153142453	0.0237648246836499	0.0505247248241483	0.392270880493921	0.496661405406805	0.326653195695512	0.93062695864662	1.07538582008625	0.839638563068963	0.872586330404152	1.013040653231	0.784320630121032	0.00824858381140347	0.0116329340888788	0.0113088076027097
261	0.423750140311331	0.33	0.276114893422437	0.214316447868166	0.337913338976709	0.440030059114429	0.488498947518652	0.402460952976169	0.574536942061135	0.95	0.55	1.64	0.288960602446012	0.350734522505568	0.412508442565125	0.405591012768814	0.492298150653939	0.579005288539064	0.395713411772016	0.480308793428381	0.564839665219645	0.276114893422437	1.31932362826444	0.0427807477483756	0.0193166144516165	0.392270880493921	0.496661405406805	0.326653195695512	0.93062695864662	1.07538582008625	0.839638563068963	0.872586330404152	1.013040653231	0.784320630121032	0.00824858381140347	0.0116329340888788	0.0113088076027097
261	0.423750140311331	0.33	0.277084063745341	0.214908199821353	0.339259927669329	0.459299601334257	0.499873224631677	0.415194239015466	0.584552210247889	1.05	0.58	1.86	0.277343343938441	0.333907599472922	0.390471855007403	0.378587354813012	0.455800355765794	0.533013356718576	0.365737761278411	0.44029382786996	0.514911345662279	0.277084063745341	1.39067696594097	-0.0763467959106681	-0.0549898023961219	0.392270880493921	0.496661405406805	0.326653195695512	0.93062695864662	1.07538582008625	0.839638563068963	0.872586330404152	1.013040653231	0.784320630121032	0.00824858381140347	0.0116329340888788	0.0113088076027097
261	0.423750140311331	0.33	0.278111904093995	0.216066889734527	0.340156918453463	0.450187248379919	0.506716521328077	0.419286348791815	0.59414669386434	1.07	0.57	1.86	0.276464671994022	0.334113469867525	0.391762267741029	0.375588132304372	0.453906291969162	0.532224451633951	0.362581493757976	0.438181480333606	0.513771430516139	0.278111904093995	1.41077534269352	-0.023133385066482	-0.00747068006037877	0.392270880493921	0.496661405406805	0.326653195695512	0.93062695864662	1.07538582008625	0.839638563068963	0.872586330404152	1.013040653231	0.784320630121032	0.00824858381140347	0.0116329340888788	0.0113088076027097
261	0.423750140311331	0.33	0.278287511492452	0.216870149041637	0.339704873943267	0.510775041230461	0.5206470849953	0.44109192167747	0.600202248313129	0.9	0.5	1.52	0.328671606778842	0.387950686875764	0.447229766972687	0.468402630843656	0.552883542789524	0.637364454735392	0.455508258163806	0.537655202316086	0.61980397850329	0.278287511492452	1.26610998042982	0.0771293907992008	0.015267363615549	0.392270880493921	0.496661405406805	0.326653195695512	0.93062695864662	1.07538582008625	0.839638563068963	0.872586330404152	1.013040653231	0.784320630121032	0.00824858381140347	0.0116329340888788	0.0113088076027097
261	0.423750140311331	0.33	0.279801029708653	0.218208705288004	0.341393354129302	0.449984778935089	0.49340810915244	0.408239376134873	0.578576842170006	1.05	0.63	1.58	0.273731635702111	0.330838759518292	0.387945883334473	0.374183178234205	0.452246954218824	0.530310730203443	0.372050902794183	0.449680615922755	0.527304904329958	0.279801029708653	1.33703061556663	-0.0553138959335292	-0.0578596268113916	0.392270880493921	0.496661405406805	0.326653195695512	0.93062695864662	1.07538582008625	0.839638563068963	0.872586330404152	1.013040653231	0.784320630121032	0.00824858381140347	0.0116329340888788	0.0113088076027097
261	0.423750140311331	0.33	0.286290329029987	0.221875805104541	0.350704852955433	0.498730927869916	0.461640198782001	0.389381292241009	0.533899105322992	0.98	0.52	1.73	0.273435249967895	0.32417762656932	0.374920003170745	0.380436092206686	0.451035005352641	0.521633918498597	0.365677603761698	0.433509901553361	0.501278389475192	0.286290329029987	1.31578064850219	-0.0103904444401344	-0.0356951571135512	0.392270880493921	0.496661405406805	0.326653195695512	0.93062695864662	1.07538582008625	0.839638563068963	0.872586330404152	1.013040653231	0.784320630121032	0.00824858381140347	0.0116329340888788	0.0113088076027097
261	0.423750140311331	0.33	0.286621374022783	0.223227367836577	0.350015380208988	0.422605497381859	0.486461199581945	0.397683800119628	0.575238599044262	1.02	0.58	1.73	0.271604270821264	0.332236161884258	0.392868052947252	0.3738535119342	0.45731112966816	0.540768747402121	0.364405756927936	0.445750365906985	0.527157917513045	0.286621374022783	1.35472153141248	0.0300842151681302	0.0334857039157932	0.392270880493921	0.496661405406805	0.326653195695512	0.93062695864662	1.07538582008625	0.839638563068963	0.872586330404152	1.013040653231	0.784320630121032	0.00824858381140347	0.0116329340888788	0.0113088076027097
261	0.423750140311331	0.33	0.288940373223763	0.225377292743502	0.352503453704025	0.48686613211576	0.485591594014581	0.407757983057468	0.563425204971694	1.08	0.66	1.86	0.266542699839877	0.317420871855633	0.368299043871389	0.360968235015219	0.429870530836342	0.498772826657466	0.354510494623848	0.422161647884176	0.489821288469781	0.288940373223763	1.43527573525656	-0.012921293590765	0.0155142111479707	0.392270880493921	0.496661405406805	0.326653195695512	0.93062695864662	1.07538582008625	0.839638563068963	0.872586330404152	1.013040653231	0.784320630121032	0.00824858381140347	0.0116329340888788	0.0113088076027097
261	0.423750140311331	0.33	0.291349208555781	0.22634375965646	0.356354657455102	0.424962060452925	0.495743598271967	0.405707690764536	0.585779505779397	1.15	0.59	1.81	0.25377568313426	0.310094368864011	0.366413054593763	0.338367528029803	0.413459098021485	0.488550668013168	0.329129983226066	0.402183988206408	0.475202298047877	0.291349208555781	1.39611742135666	-0.0237577368879949	0.000245656003948247	0.392270880493921	0.496661405406805	0.326653195695512	0.93062695864662	1.07538582008625	0.839638563068963	0.872586330404152	1.013040653231	0.784320630121032	0.00824858381140347	0.0116329340888788	0.0113088076027097
261	0.423750140311331	0.33	0.294813231060415	0.229345002561415	0.360281459559415	0.443652501839508	0.488196638896782	0.402841072437459	0.573552205356106	0.87	0.56	1.62	0.308838016122841	0.37427584164256	0.439713667162279	0.445495778233223	0.539889193175383	0.634282608117544	0.435930630601992	0.528257403238284	0.6206570922118	0.294813231060415	1.2871871225172	0.00937651061434456	-0.0252604377868445	0.392270880493921	0.496661405406805	0.326653195695512	0.93062695864662	1.07538582008625	0.839638563068963	0.872586330404152	1.013040653231	0.784320630121032	0.00824858381140347	0.0116329340888788	0.0113088076027097
261	0.423750140311331	0.33	0.297280348227363	0.23186811784151	0.362692578613215	0.453752855442185	0.465916077479006	0.386102263788545	0.545729891169468	0.9	0.45	1.67	0.287980583132732	0.347510999720019	0.407041416307305	0.410581548400702	0.495455640790748	0.580329733180794	0.389912855173226	0.470483865490525	0.551075774335668	0.297280348227363	1.21112228719742	0.0419321932130484	-0.034364813218843	0.392270880493921	0.496661405406805	0.326653195695512	0.93062695864662	1.07538582008625	0.839638563068963	0.872586330404152	1.013040653231	0.784320630121032	0.00824858381140347	0.0116329340888788	0.0113088076027097
261	0.423750140311331	0.33	0.304659672240849	0.236890245786992	0.372429098694706	0.455820203235265	0.458238871689225	0.380066766036061	0.536410977342388	0.95	0.57	1.84	0.27244041643079	0.328475942082088	0.384511467733386	0.382154576105743	0.4607561023869	0.539357628668058	0.369403361580052	0.445396791306142	0.521375184787659	0.304659672240849	1.35545102550794	0.0112180371580828	-0.00614212273153787	0.392270880493921	0.496661405406805	0.326653195695512	0.93062695864662	1.07538582008625	0.839638563068963	0.872586330404152	1.013040653231	0.784320630121032	0.00824858381140347	0.0116329340888788	0.0113088076027097
261	0.423750140311331	0.33	0.306742886724111	0.238976770788489	0.374509002659732	0.443828188752548	0.495985857402069	0.409299291148332	0.582672423655807	0.97	0.54	1.64	0.290768913859637	0.352351621821586	0.413934329783536	0.406404015342378	0.492477383568648	0.578550751794919	0.395405071997477	0.479136915763929	0.562927534363919	0.306742886724111	1.30438180858293	-0.00790735923873718	-0.0449549514615478	0.392270880493921	0.496661405406805	0.326653195695512	0.93062695864662	1.07538582008625	0.839638563068963	0.872586330404152	1.013040653231	0.784320630121032	0.00824858381140347	0.0116329340888788	0.0113088076027097
261	0.423750140311331	0.33	0.307198784876299	0.23936703315581	0.375030536596789	0.454573648082741	0.477644274064268	0.395956705796575	0.55933184233196	1.01	0.58	1.7	0.272804443945049	0.329085171893978	0.385365899842907	0.376764022334694	0.454492057609055	0.532220092883415	0.368185552384232	0.444129123398369	0.520146484427528	0.307198784876299	1.31671583332604	-0.00350218739400712	-0.0267599841509471	0.392270880493921	0.496661405406805	0.326653195695512	0.93062695864662	1.07538582008625	0.839638563068963	0.872586330404152	1.013040653231	0.784320630121032	0.00824858381140347	0.0116329340888788	0.0113088076027097
261	0.423750140311331	0.33	0.310470396826903	0.241708012357155	0.379232781296651	0.473694810887774	0.493103665020496	0.411952790498901	0.574254539542092	0.96	0.59	1.89	0.293965015070393	0.351873393413518	0.409781771756643	0.411602549400894	0.492684429678362	0.57376630995583	0.398213804810155	0.476692479233317	0.555180094583079	0.310470396826903	1.30186253517376	-0.0215154483830234	-0.0412721628384225	0.392270880493921	0.496661405406805	0.326653195695512	0.93062695864662	1.07538582008625	0.839638563068963	0.872586330404152	1.013040653231	0.784320630121032	0.00824858381140347	0.0116329340888788	0.0113088076027097
261	0.423750140311331	0.33	0.311628270873347	0.241812749203139	0.381443792543555	0.494651477268939	0.524288108489037	0.441550814249149	0.607025402728924	0.88	0.53	1.64	0.334127476068429	0.396735906194675	0.45934433632092	0.479287508406732	0.56909586189371	0.658904215380687	0.465003869783674	0.552068852202046	0.639226740057971	0.311628270873347	1.20486827081639	-0.00581413308617173	-0.0496310136502265	0.392270880493921	0.496661405406805	0.326653195695512	0.93062695864662	1.07538582008625	0.839638563068963	0.872586330404152	1.013040653231	0.784320630121032	0.00824858381140347	0.0116329340888788	0.0113088076027097
261	0.423750140311331	0.33	0.318493010492287	0.248112801484916	0.388873219499657	0.440763057232244	0.490850537471225	0.404526833757826	0.577174241184623	1.18	0.61	1.78	0.248807714499879	0.301901852232541	0.354995989965202	0.32983674026259	0.400222006860915	0.47060727345924	0.322705056895464	0.391557336334686	0.460420136505151	0.318493010492287	1.36634804155949	-0.0691363021097362	-0.0463500284910284	0.392270880493921	0.496661405406805	0.326653195695512	0.93062695864662	1.07538582008625	0.839638563068963	0.872586330404152	1.013040653231	0.784320630121032	0.00824858381140347	0.0116329340888788	0.0113088076027097
261	0.423750140311331	0.33	0.327813985701677	0.255227732455577	0.400400238947777	0.502556883603445	0.552058013244791	0.466305021731873	0.637811004757709	0.91	0.51	1.77	0.344602814184785	0.407974900743843	0.471346987302901	0.489421510237084	0.579425599100902	0.66942968796472	0.468258533226514	0.554428381439057	0.640487411176585	0.327813985701677	1.27646526418413	-0.0159109728104228	-0.0539100471735689	0.392270880493921	0.496661405406805	0.326653195695512	0.93062695864662	1.07538582008625	0.839638563068963	0.872586330404152	1.013040653231	0.784320630121032	0.00824858381140347	0.0116329340888788	0.0113088076027097
261	0.423750140311331	0.34	0.160826123844187	0.125855795803546	0.195796451884828	0.537838014282016	0.487484536650295	0.416931181962567	0.558037891338023	0.88	0.47	1.93	0.315429854344566	0.368807091057623	0.42218432777068	0.452425528362937	0.528985258489427	0.605544988615918	0.422884246228247	0.494433283671706	0.566016316902215	0.160826123844187	1.47509930390117	0.0753615497612314	0.0409649343742946	0.392270880493921	0.496661405406805	0.326653195695512	0.93062695864662	1.07538582008625	0.839638563068963	0.872586330404152	1.013040653231	0.784320630121032	0.00824858381140347	0.0116329340888788	0.0113088076027097
261	0.423750140311331	0.34	0.172378714254551	0.134816092340708	0.209941336168394	0.464937169978875	0.431644185269963	0.359347795008594	0.503940575531332	1.09	0.61	1.91	0.233533991387308	0.280518180006659	0.327502368626011	0.315601563007072	0.379096745343481	0.44259192767989	0.306009578007772	0.367542430539275	0.429128973406177	0.172378714254551	1.65452122204734	0.00208637070185784	0.0458268675033414	0.392270880493921	0.496661405406805	0.326653195695512	0.93062695864662	1.07538582008625	0.839638563068963	0.872586330404152	1.013040653231	0.784320630121032	0.00824858381140347	0.0116329340888788	0.0113088076027097
261	0.423750140311331	0.34	0.175369696785339	0.136910849487195	0.213828544083482	0.51379961168935	0.496236508251663	0.420868864383003	0.571604152120323	0.96	0.58	1.61	0.30071105772641	0.354561284778291	0.408411511830172	0.421262788223606	0.496700974520662	0.572139160817718	0.413800954539766	0.487962428546965	0.562008350556478	0.175369696785339	1.49737846877879	0.0389143707579853	0.037438395163871	0.392270880493921	0.496661405406805	0.326653195695512	0.93062695864662	1.07538582008625	0.839638563068963	0.872586330404152	1.013040653231	0.784320630121032	0.00824858381140347	0.0116329340888788	0.0113088076027097
261	0.423750140311331	0.34	0.178465567365482	0.139876656718635	0.217054478012328	0.592060917680551	0.502691319473035	0.437543286471913	0.567839352474158	1	0.47	1.9	0.302442516509054	0.347474712535536	0.392506908562018	0.418221132814096	0.480492192626343	0.54276325243859	0.391322051951147	0.449684818522853	0.507893130920599	0.178465567365482	1.59634798040449	0.0196948939965692	-0.00233559632853955	0.392270880493921	0.496661405406805	0.326653195695512	0.93062695864662	1.07538582008625	0.839638563068963	0.872586330404152	1.013040653231	0.784320630121032	0.00824858381140347	0.0116329340888788	0.0113088076027097
261	0.423750140311331	0.34	0.178768149778522	0.140252583739142	0.217283715817902	0.464814157077505	0.503221639408182	0.418915848978237	0.587527429838126	1.02	0.6	1.63	0.285773782631963	0.343285057719085	0.400796332806207	0.3931843009218	0.472311680214579	0.551439059507357	0.387264897293573	0.465237283657803	0.543146243333484	0.178768149778522	1.56459775502093	0.0172988981111713	0.0416404932218974	0.392270880493921	0.496661405406805	0.326653195695512	0.93062695864662	1.07538582008625	0.839638563068963	0.872586330404152	1.013040653231	0.784320630121032	0.00824858381140347	0.0116329340888788	0.0113088076027097
261	0.423750140311331	0.34	0.184092748534341	0.144126760437373	0.224058736631309	0.586960172120255	0.571194182724662	0.49638397061221	0.646004394837114	0.97	0.56	1.74	0.350414803444123	0.403225948293677	0.456037093143231	0.488548632368157	0.562177977750994	0.63580732313383	0.474345624369997	0.545792621096729	0.61725151490539	0.184092748534341	1.47235897222346	-0.0665033984497071	-0.084781333816181	0.392270880493921	0.496661405406805	0.326653195695512	0.93062695864662	1.07538582008625	0.839638563068963	0.872586330404152	1.013040653231	0.784320630121032	0.00824858381140347	0.0116329340888788	0.0113088076027097
261	0.423750140311331	0.34	0.186918148481784	0.146587417461444	0.227248879502124	0.555612583751881	0.512652908193132	0.441070924981319	0.584234891404945	0.97	0.54	1.72	0.311678868289825	0.362261643652641	0.412844419015456	0.434714337805251	0.505264702085163	0.575815066365076	0.420424050123199	0.488710863342925	0.556914211117782	0.186918148481784	1.47911309773132	0.00128554732857078	-0.00418483643700415	0.392270880493921	0.496661405406805	0.326653195695512	0.93062695864662	1.07538582008625	0.839638563068963	0.872586330404152	1.013040653231	0.784320630121032	0.00824858381140347	0.0116329340888788	0.0113088076027097
261	0.423750140311331	0.34	0.186935095949363	0.146297653760755	0.227572538137971	0.493882718644236	0.498799461410538	0.419963366147502	0.577635556673574	1.02	0.6	1.73	0.286245193942561	0.339979531737911	0.39371386953326	0.393706033632184	0.467613066661721	0.541520099691258	0.385540029472744	0.45796679789417	0.530299865842517	0.186935095949363	1.57804341508392	0.0375373858108831	0.0663783953109156	0.392270880493921	0.496661405406805	0.326653195695512	0.93062695864662	1.07538582008625	0.839638563068963	0.872586330404152	1.013040653231	0.784320630121032	0.00824858381140347	0.0116329340888788	0.0113088076027097
261	0.423750140311331	0.34	0.190406942691462	0.149015663603047	0.231798221779877	0.577754153286524	0.499394543289495	0.43273836508569	0.566050721493301	1.07	0.57	1.83	0.285849166721109	0.329879496670242	0.373909826619376	0.38859355891726	0.448449960849432	0.508306362781604	0.375653970604115	0.433508207630803	0.491401850582042	0.190406942691462	1.52912570297327	0.0526401480418474	0.0526376527564711	0.392270880493921	0.496661405406805	0.326653195695512	0.93062695864662	1.07538582008625	0.839638563068963	0.872586330404152	1.013040653231	0.784320630121032	0.00824858381140347	0.0116329340888788	0.0113088076027097
261	0.423750140311331	0.34	0.190518099093504	0.148869588558128	0.23216660962888	0.579156055764753	0.528129348226901	0.457840163870248	0.598418532583554	0.91	0.53	1.51	0.340578353020067	0.392865104014016	0.445151855007966	0.485030502114279	0.559494039986357	0.633957577858436	0.476019260899674	0.549086676883629	0.62221289050529	0.190518099093504	1.43608038826288	0.0058330583467445	-0.035593002722676	0.392270880493921	0.496661405406805	0.326653195695512	0.93062695864662	1.07538582008625	0.839638563068963	0.872586330404152	1.013040653231	0.784320630121032	0.00824858381140347	0.0116329340888788	0.0113088076027097
261	0.423750140311331	0.34	0.196137293929522	0.153921545710774	0.238353042148269	0.468460316277802	0.486885489237287	0.405911835519876	0.567859142954697	0.97	0.57	1.94	0.287469549073177	0.344815646634336	0.402161744195494	0.401299112520804	0.481352593426938	0.561406074333071	0.384842928025612	0.461574586060989	0.538334912585555	0.196137293929522	1.53190777097899	-0.0333092281175128	-0.0266996166672323	0.392270880493921	0.496661405406805	0.326653195695512	0.93062695864662	1.07538582008625	0.839638563068963	0.872586330404152	1.013040653231	0.784320630121032	0.00824858381140347	0.0116329340888788	0.0113088076027097
261	0.423750140311331	0.34	0.197004848473229	0.154417057822084	0.239592639124375	0.526632331817556	0.485783524444426	0.413876092399937	0.557690956488914	0.88	0.56	1.58	0.314533454372301	0.369180952527713	0.423828450683124	0.452008343436324	0.530540928033602	0.609073512630881	0.443413999450487	0.520443246998639	0.59756742611167	0.197004848473229	1.41746260409808	-0.0200198456616452	-0.0405101716964014	0.392270880493921	0.496661405406805	0.326653195695512	0.93062695864662	1.07538582008625	0.839638563068963	0.872586330404152	1.013040653231	0.784320630121032	0.00824858381140347	0.0116329340888788	0.0113088076027097
261	0.423750140311331	0.34	0.198970609501833	0.155434652699178	0.242506566304488	0.50946909711335	0.478653680876419	0.405323774956806	0.551983586796032	1.04	0.65	1.87	0.272695617759213	0.322030853515134	0.371366089271055	0.373236784248125	0.440761612461251	0.508286440674377	0.365468280640136	0.431518401113209	0.497677950897912	0.198970609501833	1.52626364666367	-0.00173945144114358	0.0204283142010719	0.392270880493921	0.496661405406805	0.326653195695512	0.93062695864662	1.07538582008625	0.839638563068963	0.872586330404152	1.013040653231	0.784320630121032	0.00824858381140347	0.0116329340888788	0.0113088076027097
261	0.423750140311331	0.34	0.199116975503037	0.1553722947005	0.242861656305574	0.506702568811246	0.475291163332644	0.402072284338607	0.548510042326681	1.14	0.63	2.01	0.252989016166732	0.299059269907307	0.345129523647883	0.338008051163062	0.399560591741254	0.461113132319446	0.327244070957178	0.386836804555522	0.446387211274612	0.199116975503037	1.6348737883415	-0.00350399412736515	0.0533283562645146	0.392270880493921	0.496661405406805	0.326653195695512	0.93062695864662	1.07538582008625	0.839638563068963	0.872586330404152	1.013040653231	0.784320630121032	0.00824858381140347	0.0116329340888788	0.0113088076027097
261	0.423750140311331	0.34	0.200959280542779	0.156981944337576	0.244936616747981	0.494326834740122	0.484350920070351	0.407866416746026	0.560835423394677	1.13	0.62	2.18	0.258455887035963	0.306922417594919	0.355388948153876	0.346164668390579	0.411078649152985	0.475992629915392	0.330550111400075	0.392538556817979	0.454496824971378	0.200959280542779	1.63258686082285	0.000457762842226728	0.0595973413539389	0.392270880493921	0.496661405406805	0.326653195695512	0.93062695864662	1.07538582008625	0.839638563068963	0.872586330404152	1.013040653231	0.784320630121032	0.00824858381140347	0.0116329340888788	0.0113088076027097
261	0.423750140311331	0.34	0.2011509529943	0.157156484862299	0.2451454211263	0.623855112443594	0.531575164880716	0.467130665167493	0.596019664593938	1.11	0.53	1.69	0.300309545040863	0.341739705448603	0.383169865856344	0.404273360401608	0.460046180302274	0.51581900020294	0.39063611744038	0.444477203962206	0.498432203985652	0.2011509529943	1.47744670006649	-0.0301745497888608	-0.0504312434768111	0.392270880493921	0.496661405406805	0.326653195695512	0.93062695864662	1.07538582008625	0.839638563068963	0.872586330404152	1.013040653231	0.784320630121032	0.00824858381140347	0.0116329340888788	0.0113088076027097
261	0.423750140311331	0.34	0.2018113931895	0.158255953875322	0.245366832503677	0.604061713114003	0.531570376966598	0.464378104824214	0.598762649108982	0.98	0.54	1.8	0.325684237892638	0.37280847505548	0.419932712218321	0.452904716724395	0.518436869650155	0.583969022575914	0.435447619921413	0.498479271941602	0.561478979383742	0.2018113931895	1.55612931405551	0.0122043290149756	0.0105102189342368	0.392270880493921	0.496661405406805	0.326653195695512	0.93062695864662	1.07538582008625	0.839638563068963	0.872586330404152	1.013040653231	0.784320630121032	0.00824858381140347	0.0116329340888788	0.0113088076027097
261	0.423750140311331	0.34	0.202334496202404	0.158442581856759	0.246226410548049	0.52518044462703	0.518084415207318	0.441172076914504	0.594996753500131	1.06	0.58	2.03	0.293758448924603	0.344971230472515	0.396184012020427	0.400521894623184	0.470347427708558	0.540172960793932	0.383101499435043	0.44984966172222	0.516674787917805	0.202334496202404	1.62072081427926	0.00754173256737174	0.0584448634009391	0.392270880493921	0.496661405406805	0.326653195695512	0.93062695864662	1.07538582008625	0.839638563068963	0.872586330404152	1.013040653231	0.784320630121032	0.00824858381140347	0.0116329340888788	0.0113088076027097
261	0.423750140311331	0.34	0.202982806819353	0.158937383389093	0.247028230249613	0.463739393741984	0.438067541885955	0.364518420368322	0.511616663403589	1.04	0.58	1.79	0.245136414655717	0.294597750331682	0.344059086007648	0.335462475478174	0.403148959877563	0.470835444276952	0.325817465629623	0.391602134256666	0.457294186861509	0.202982806819353	1.56458444833497	-0.0156201543447939	0.0117543709407542	0.392270880493921	0.496661405406805	0.326653195695512	0.93062695864662	1.07538582008625	0.839638563068963	0.872586330404152	1.013040653231	0.784320630121032	0.00824858381140347	0.0116329340888788	0.0113088076027097
261	0.423750140311331	0.34	0.205676892623873	0.160577161553945	0.250776623693802	0.566280705122738	0.47160812709124	0.407168171635436	0.536048082547044	1.02	0.58	1.73	0.278464231014808	0.322535020169456	0.366605809324104	0.383496419750692	0.444189995348544	0.504883570946397	0.374130718648303	0.433433614015849	0.492693101866959	0.205676892623873	1.46561897578706	-0.0423686384483094	-0.0469293960134478	0.392270880493921	0.496661405406805	0.326653195695512	0.93062695864662	1.07538582008625	0.839638563068963	0.872586330404152	1.013040653231	0.784320630121032	0.00824858381140347	0.0116329340888788	0.0113088076027097
261	0.423750140311331	0.34	0.208771888589032	0.163186096984015	0.254357680194049	0.499232733474037	0.472471708182411	0.398591568278658	0.546351848086163	1	0.57	1.69	0.276599703845991	0.327868286635459	0.379136869424927	0.383064269217923	0.45406637777774	0.525068486337557	0.374119923029198	0.443387628905384	0.51285246383369	0.208771888589032	1.44425513306128	0.0286737859070698	0.0331297621065341	0.392270880493921	0.496661405406805	0.326653195695512	0.93062695864662	1.07538582008625	0.839638563068963	0.872586330404152	1.013040653231	0.784320630121032	0.00824858381140347	0.0116329340888788	0.0113088076027097
261	0.423750140311331	0.34	0.210211804863292	0.164793952908636	0.255629656817947	0.52914628047362	0.516595750356644	0.440512086232941	0.592679414480347	1.01	0.54	1.76	0.302183234260526	0.354375236291395	0.406567238322265	0.416643263466846	0.488604390318317	0.560565517169788	0.402098693584571	0.471480488664775	0.540938076479978	0.210211804863292	1.46436740226673	-0.0154306468915304	-0.00708174546192973	0.392270880493921	0.496661405406805	0.326653195695512	0.93062695864662	1.07538582008625	0.839638563068963	0.872586330404152	1.013040653231	0.784320630121032	0.00824858381140347	0.0116329340888788	0.0113088076027097
261	0.423750140311331	0.34	0.21049770187524	0.164360139304803	0.256635264445676	0.524547197878482	0.483740087008512	0.411835108654151	0.555645065362874	0.96	0.54	1.83	0.294490750231284	0.345907811516175	0.397324872801066	0.412680074232779	0.484732580639909	0.556785087047039	0.395812315956721	0.464903913589705	0.533921444907264	0.21049770187524	1.47905620718269	-0.00336875997816379	-0.0120774446174447	0.392270880493921	0.496661405406805	0.326653195695512	0.93062695864662	1.07538582008625	0.839638563068963	0.872586330404152	1.013040653231	0.784320630121032	0.00824858381140347	0.0116329340888788	0.0113088076027097
261	0.423750140311331	0.34	0.210992286189058	0.165488726796376	0.25649584558174	0.51326535598798	0.495739073633741	0.420366426873405	0.571111720394077	1.11	0.63	1.74	0.2695147515913	0.317839353342877	0.366163955094454	0.362468960455401	0.4274604611354	0.492451961815398	0.356335808154346	0.420316639113218	0.484253243082642	0.210992286189058	1.51289437345458	-0.0149657965125228	0.0165257955968998	0.392270880493921	0.496661405406805	0.326653195695512	0.93062695864662	1.07538582008625	0.839638563068963	0.872586330404152	1.013040653231	0.784320630121032	0.00824858381140347	0.0116329340888788	0.0113088076027097
261	0.423750140311331	0.34	0.213804321857922	0.167197834078674	0.260410809637169	0.506113987503069	0.51406673553671	0.434781164761957	0.593352306311464	1.19	0.64	2.16	0.265833980758434	0.314310779212427	0.362787577666419	0.351702421402914	0.415837967014831	0.479973512626748	0.337601522305855	0.399187015648026	0.46069270105077	0.213804321857922	1.71151014508465	0.0133003017179733	0.106564545748669	0.392270880493921	0.496661405406805	0.326653195695512	0.93062695864662	1.07538582008625	0.839638563068963	0.872586330404152	1.013040653231	0.784320630121032	0.00824858381140347	0.0116329340888788	0.0113088076027097
261	0.423750140311331	0.34	0.214653820049688	0.1678384842648	0.261469155834577	0.521380387581582	0.475646955799335	0.404494796704834	0.546799114893836	1.01	0.55	1.62	0.277508542080739	0.326323340434301	0.375138138787864	0.382639488500162	0.449947216518897	0.517254944537631	0.37390221746446	0.439707189462831	0.505453318684699	0.214653820049688	1.37098788012319	-0.063978830522911	-0.0783460276500279	0.392270880493921	0.496661405406805	0.326653195695512	0.93062695864662	1.07538582008625	0.839638563068963	0.872586330404152	1.013040653231	0.784320630121032	0.00824858381140347	0.0116329340888788	0.0113088076027097
261	0.423750140311331	0.34	0.217024399180785	0.169832553668503	0.264216244693066	0.446443390102541	0.468658096969212	0.38718027557332	0.550135918365105	1	0.59	1.77	0.267963997027038	0.324354066634713	0.380744136242388	0.370721885725099	0.448736220385951	0.526750555046803	0.361379969747537	0.437384662597769	0.513434659531572	0.217024399180785	1.57006952555227	0.00595540489960742	0.0423538618311399	0.392270880493921	0.496661405406805	0.326653195695512	0.93062695864662	1.07538582008625	0.839638563068963	0.872586330404152	1.013040653231	0.784320630121032	0.00824858381140347	0.0116329340888788	0.0113088076027097
261	0.423750140311331	0.34	0.218550287520395	0.171475878046979	0.265624696993811	0.511192625505065	0.50182819870591	0.425212616224727	0.578443781187093	1.19	0.7	1.88	0.259377534044397	0.30611264983137	0.352847765618343	0.342891263205004	0.40467403458984	0.466456805974675	0.338352744379659	0.399228120453895	0.460168298890479	0.218550287520395	1.56407873657742	0.0412689819520889	0.100123806346707	0.392270880493921	0.496661405406805	0.326653195695512	0.93062695864662	1.07538582008625	0.839638563068963	0.872586330404152	1.013040653231	0.784320630121032	0.00824858381140347	0.0116329340888788	0.0113088076027097
261	0.423750140311331	0.34	0.220459362993346	0.172150508117035	0.268768217869657	0.442319901743589	0.467272678042072	0.385354519239236	0.549190836844909	1.13	0.65	1.92	0.243891826468179	0.295738031388201	0.347584236308224	0.326518314943384	0.395929150525051	0.465339986106717	0.318854703830216	0.386654584797843	0.454412372971907	0.220459362993346	1.58663614960987	-0.0045808729367891	0.057173140785844	0.392270880493921	0.496661405406805	0.326653195695512	0.93062695864662	1.07538582008625	0.839638563068963	0.872586330404152	1.013040653231	0.784320630121032	0.00824858381140347	0.0116329340888788	0.0113088076027097
[truncated: 1,359 more rows]
