# Supplementary material for: Re-expressing coefficients from regression models for inclusion in a meta-analysis
Source: BMC Med Res Methodol. 2024 Jan 8;24:6. doi: 10.1186/s12874-023-02132-y (PMC10773134; doi:10.1186/s12874-023-02132-y)
Supplement: Supplementary file 2 — Additional file 2. [file 12874_2023_2132_MOESM2_ESM.zip › Supp_Files_R1/simdata/simdata_scenario_262.csv]

ex_no	errsd	rsquare	beta	b_low_ci	b_hi_ci	lrsquare	lbeta	lb_low_ci	lb_hi_ci	x_median	x_25	x_75	rbl	rb	rbu	altl	alt	altu	dzl	dz	dzu	observed_beta	xlog	error	ylog	RelBias_rb	RelBias_rbl	RelBias_rbu	RelBias_alt	RelBias_altl	RelBias_altu	RelBias_dz	RelBias_dzl	RelBias_dzu	MC_SE_RelBias_rb	MC_SE_RelBias_alt	MC_SE_RelBias_dz
262	0.423750140311331	0.23	0.150933289385306	0.145069990030984	0.156796588739629	0.490963120884405	0.485876899158746	0.475340466219295	0.496413332098197	1	0.57	1.77	0.329734331123748	0.337043247394548	0.344352163665348	0.45658390188565	0.466704575393029	0.476825248900408	0.443141494850548	0.452929940519499	0.462734094282177	0.150933289385306	1.45088056401887	-0.00467521645237018	-0.0036485229583808	0.457428960409814	0.469902964770313	0.445672813408412	1.01739040067108	1.03465712683212	1.00111734626686	0.954906130207381	0.971641350436618	0.939134237091728	0.001586139628267	0.00221536059570878	0.00215127124494277
262	0.423750140311331	0.24	0.15673050177418	0.150755607798529	0.16270539574983	0.488195411642493	0.492595445740521	0.481853998466135	0.503336893014908	1.01	0.57	1.77	0.330616611364167	0.337986688006281	0.345356764648395	0.455885302527199	0.466047857898435	0.476210413269671	0.442466951471849	0.45232622731179	0.462204529291159	0.15673050177418	1.45600437103425	0.000140632286099907	0.00544041583788259	0.457428960409814	0.469902964770313	0.445672813408412	1.01739040067108	1.03465712683212	1.00111734626686	0.954906130207381	0.971641350436618	0.939134237091728	0.001586139628267	0.00221536059570878	0.00215127124494277
262	0.423750140311331	0.27	0.186453889092478	0.17998603049819	0.192921747686765	0.495138361919828	0.496616840516186	0.485937080132974	0.507296600899398	0.99	0.57	1.79	0.339453250617999	0.346913639063578	0.354374027509158	0.471320671169575	0.481679197072493	0.492037722975411	0.456658900496627	0.466677905797805	0.476691132789694	0.186453889092478	1.44756701198669	-0.0053721021630322	-0.0022038093338983	0.457428960409814	0.469902964770313	0.445672813408412	1.01739040067108	1.03465712683212	1.00111734626686	0.954906130207381	0.971641350436618	0.939134237091728	0.001586139628267	0.00221536059570878	0.00215127124494277
262	0.423750140311331	0.28	0.200388438683512	0.193517246105796	0.207259631261227	0.495440533979475	0.496257900814614	0.485592307649993	0.506923493979236	1	0.57	1.74	0.336707835683221	0.344103316901029	0.351498798118837	0.466166290597823	0.476405208974926	0.486644127352028	0.453020726639966	0.46294607048244	0.472947940162038	0.200388438683512	1.40078092864867	0.0040286515853441	-0.000911910642148279	0.457428960409814	0.469902964770313	0.445672813408412	1.01739040067108	1.03465712683212	1.00111734626686	0.954906130207381	0.971641350436618	0.939134237091728	0.001586139628267	0.00221536059570878	0.00215127124494277
262	0.423750140311331	0.29	0.196507710926021	0.189942430483813	0.203072991368229	0.504322298820254	0.499891308486443	0.489336791598816	0.51044582537407	0.99	0.56	1.77	0.340478880438818	0.347822677502861	0.355166474566904	0.472018410384961	0.482199386696596	0.492380363008231	0.456807613991378	0.46665581797522	0.476486688236027	0.196507710926021	1.43494418679835	0.00884118038740168	0.00518260817280915	0.457428960409814	0.469902964770313	0.445672813408412	1.01739040067108	1.03465712683212	1.00111734626686	0.954906130207381	0.971641350436618	0.939134237091728	0.001586139628267	0.00221536059570878	0.00215127124494277
262	0.423750140311331	0.29	0.196514924503266	0.189907162025958	0.203122686980574	0.494457456745927	0.49537181305004	0.484704308216508	0.506039317883572	0.99	0.56	1.75	0.338099634735827	0.345540623863881	0.352981612991935	0.46917529418162	0.479501032231839	0.489826770282057	0.455546111214397	0.465598274082259	0.475631788636491	0.196514924503266	1.42260281957115	-0.000668802517480186	-0.0058808721355653	0.457428960409814	0.469902964770313	0.445672813408412	1.01739040067108	1.03465712683212	1.00111734626686	0.954906130207381	0.971641350436618	0.939134237091728	0.001586139628267	0.00221536059570878	0.00215127124494277
262	0.423750140311331	0.29	0.199812039553754	0.193212533647536	0.206411545459972	0.497541774944658	0.503002730761953	0.492237515583962	0.513767945939944	0.98	0.56	1.72	0.346831605842047	0.354416799471566	0.362001993101085	0.48319325329339	0.493760670809476	0.504328088325563	0.469574285051829	0.479949563194512	0.49015537046287	0.199812039553754	1.42790785240044	-0.00458502724117558	-0.00969042593203088	0.457428960409814	0.469902964770313	0.445672813408412	1.01739040067108	1.03465712683212	1.00111734626686	0.954906130207381	0.971641350436618	0.939134237091728	0.001586139628267	0.00221536059570878	0.00215127124494277
262	0.423750140311331	0.3	0.195099883831588	0.188709314356182	0.201490453306994	0.513753012082765	0.506936820494857	0.496433605001168	0.517440035988546	1.01	0.57	1.77	0.342591996195437	0.349840332178746	0.357088668162055	0.473444176646921	0.483460996945665	0.49347781724441	0.4597794116317	0.469547308927869	0.479250061995332	0.195099883831588	1.45004479578798	-0.0136607804134869	-0.010907576373623	0.457428960409814	0.469902964770313	0.445672813408412	1.01739040067108	1.03465712683212	1.00111734626686	0.954906130207381	0.971641350436618	0.939134237091728	0.001586139628267	0.00221536059570878	0.00215127124494277
262	0.423750140311331	0.3	0.197343628120317	0.190882037741205	0.203805218499429	0.500385290855223	0.496386915968183	0.485823537647959	0.506950294288408	1.01	0.57	1.78	0.334405319426685	0.341676374918358	0.348947430410032	0.46167276081807	0.471711022974479	0.481749285130887	0.447256634547875	0.457002153328389	0.466754658917671	0.197343628120317	1.45331028381389	-0.000535427134923843	0.00226527319339795	0.457428960409814	0.469902964770313	0.445672813408412	1.01739040067108	1.03465712683212	1.00111734626686	0.954906130207381	0.971641350436618	0.939134237091728	0.001586139628267	0.00221536059570878	0.00215127124494277
262	0.423750140311331	0.3	0.197855739737757	0.191444680508995	0.20426679896652	0.501339990246221	0.500745940297864	0.490110127090933	0.511381753504795	1.01	0.57	1.79	0.337788628505631	0.34511893358938	0.352449238673128	0.466573064699208	0.47669810331651	0.486823141933811	0.452490094788664	0.462405297219084	0.472148611156507	0.197855739737757	1.46864169240891	-0.00177907083025347	0.00415049906421895	0.457428960409814	0.469902964770313	0.445672813408412	1.01739040067108	1.03465712683212	1.00111734626686	0.954906130207381	0.971641350436618	0.939134237091728	0.001586139628267	0.00221536059570878	0.00215127124494277
262	0.423750140311331	0.3	0.199983670977327	0.193493643738123	0.206473698216532	0.506666265248381	0.496942987195522	0.486499797986609	0.507386176404435	1	0.56	1.8	0.338057469491169	0.345314200392175	0.352570931293181	0.468421286464419	0.478476402919298	0.488531519374177	0.452722579352394	0.462492969028835	0.472182565405237	0.199983670977327	1.44934592464305	-0.00893450975165907	-0.0077700519721286	0.457428960409814	0.469902964770313	0.445672813408412	1.01739040067108	1.03465712683212	1.00111734626686	0.954906130207381	0.971641350436618	0.939134237091728	0.001586139628267	0.00221536059570878	0.00215127124494277
262	0.423750140311331	0.3	0.200192108644438	0.193700751497908	0.206683465790967	0.497820466367947	0.49407945615471	0.483511108410532	0.504647803898888	1	0.56	1.81	0.33459994037032	0.341913461121972	0.349226981873624	0.462893134625448	0.473010824850179	0.48312851507491	0.447332416268193	0.457111976590635	0.466897214208642	0.200192108644438	1.47415794512074	-0.00375369025762793	0.000776123803223112	0.457428960409814	0.469902964770313	0.445672813408412	1.01739040067108	1.03465712683212	1.00111734626686	0.954906130207381	0.971641350436618	0.939134237091728	0.001586139628267	0.00221536059570878	0.00215127124494277
262	0.423750140311331	0.3	0.20239672209345	0.19585024286842	0.20894320131848	0.498142035195591	0.495101424527691	0.48451802578724	0.505684823268142	1.02	0.57	1.81	0.33078011680261	0.338005395709101	0.345230674615591	0.455239524125699	0.465183388233556	0.475127252341413	0.440647624351693	0.450291896795739	0.459904534302527	0.20239672209345	1.4704167034795	-0.0012654652838219	0.00807122131211517	0.457428960409814	0.469902964770313	0.445672813408412	1.01739040067108	1.03465712683212	1.00111734626686	0.954906130207381	0.971641350436618	0.939134237091728	0.001586139628267	0.00221536059570878	0.00215127124494277
262	0.423750140311331	0.3	0.204077464773429	0.197413231216081	0.210741698330776	0.49543141505292	0.492267340782531	0.481687319910575	0.502847361654488	0.99	0.56	1.77	0.337150377179914	0.344555716453146	0.351961055726378	0.46848427262345	0.478774295170566	0.489064317717682	0.453934568165875	0.463859177701315	0.473909350657959	0.204077464773429	1.44040972901318	-0.00470319848493079	-0.00650765781790818	0.457428960409814	0.469902964770313	0.445672813408412	1.01739040067108	1.03465712683212	1.00111734626686	0.954906130207381	0.971641350436618	0.939134237091728	0.001586139628267	0.00221536059570878	0.00215127124494277
262	0.423750140311331	0.3	0.205034087946311	0.198358291945926	0.211709883946697	0.491471974519285	0.492851916857413	0.48217510265767	0.503528731057157	1	0.57	1.78	0.333570626656935	0.340956888584765	0.348343150512595	0.461413291039439	0.471630375975112	0.481847460910785	0.447277470050614	0.457195464135657	0.467191163627467	0.205034087946311	1.44541330048083	-0.00684818802803976	-0.00387155858712476	0.457428960409814	0.469902964770313	0.445672813408412	1.01739040067108	1.03465712683212	1.00111734626686	0.954906130207381	0.971641350436618	0.939134237091728	0.001586139628267	0.00221536059570878	0.00215127124494277
262	0.423750140311331	0.3	0.205083793161547	0.19835863267526	0.211808953647833	0.484011574223726	0.48800149920228	0.477270740466929	0.498732257937631	1.02	0.58	1.78	0.326348450560907	0.333685934696638	0.341023418832369	0.449410734200743	0.459515100031062	0.469619465861381	0.436280830396617	0.446077211937239	0.455873381369428	0.205083793161547	1.44993605185846	0.000952709986927623	0.00596334068694244	0.457428960409814	0.469902964770313	0.445672813408412	1.01739040067108	1.03465712683212	1.00111734626686	0.954906130207381	0.971641350436618	0.939134237091728	0.001586139628267	0.00221536059570878	0.00215127124494277
262	0.423750140311331	0.3	0.205130098892578	0.198473350451574	0.211786847333581	0.486283411843836	0.48876269625245	0.47806396478738	0.49946142771752	0.99	0.56	1.76	0.332777036078101	0.34022434942732	0.347671662776539	0.461417332121061	0.471743523788504	0.482069715455947	0.447045901010176	0.457077718772962	0.467059552227043	0.205130098892578	1.4384963027703	-0.00169843125860937	-0.00363061498834341	0.457428960409814	0.469902964770313	0.445672813408412	1.01739040067108	1.03465712683212	1.00111734626686	0.954906130207381	0.971641350436618	0.939134237091728	0.001586139628267	0.00221536059570878	0.00215127124494277
262	0.423750140311331	0.3	0.205903741201285	0.199213361430922	0.212594120971648	0.496366998435043	0.500274705820383	0.489542688776291	0.511006722864474	1	0.57	1.77	0.340145176081627	0.347602020828505	0.355058865575382	0.471299723118377	0.481631808097576	0.491963893076775	0.457544416253613	0.467497371758873	0.477570790269029	0.205903741201285	1.43589885276035	0.00409153671376377	0.00328127508660081	0.457428960409814	0.469902964770313	0.445672813408412	1.01739040067108	1.03465712683212	1.00111734626686	0.954906130207381	0.971641350436618	0.939134237091728	0.001586139628267	0.00221536059570878	0.00215127124494277
262	0.423750140311331	0.3	0.206328538766871	0.199691018892315	0.212966058641426	0.503565799236698	0.500530962309075	0.489946937500918	0.511114987117232	1.01	0.56	1.79	0.336652587253957	0.34392508772799	0.351197588202022	0.464463208339388	0.474496723692326	0.484530239045264	0.449537990319873	0.45923828727482	0.469014710555666	0.206328538766871	1.44796811523488	-0.000501363484839936	-0.00030926035931149	0.457428960409814	0.469902964770313	0.445672813408412	1.01739040067108	1.03465712683212	1.00111734626686	0.954906130207381	0.971641350436618	0.939134237091728	0.001586139628267	0.00221536059570878	0.00215127124494277
262	0.423750140311331	0.3	0.21107107692654	0.20424764755577	0.21789450629731	0.49190461891394	0.491505703644281	0.480867264759886	0.502144142528675	0.99	0.57	1.74	0.334552027046577	0.341953469303543	0.349354911560508	0.463783628167586	0.474044118214267	0.484304608260948	0.450698503285329	0.460679017392374	0.470578695764925	0.21107107692654	1.42362745994276	0.00232858022056316	-0.000227546680629433	0.457428960409814	0.469902964770313	0.445672813408412	1.01739040067108	1.03465712683212	1.00111734626686	0.954906130207381	0.971641350436618	0.939134237091728	0.001586139628267	0.00221536059570878	0.00215127124494277
262	0.423750140311331	0.3	0.211072541156966	0.204259553342193	0.21788552897174	0.489916915743096	0.493383402407037	0.482661769175799	0.504105035638274	1	0.57	1.78	0.333505265211229	0.340913602400204	0.348321939589178	0.461108831529133	0.471351697417977	0.481594563306821	0.447428140824923	0.457442081889698	0.467343905903999	0.211072541156966	1.43661934583841	0.0039810390788557	0.00722896602944717	0.457428960409814	0.469902964770313	0.445672813408412	1.01739040067108	1.03465712683212	1.00111734626686	0.954906130207381	0.971641350436618	0.939134237091728	0.001586139628267	0.00221536059570878	0.00215127124494277
262	0.423750140311331	0.31	0.202042052196047	0.195598909642979	0.208485194749115	0.50173970579029	0.496956483392718	0.486409592982813	0.507503373802624	1	0.58	1.81	0.336083860308655	0.343371215850878	0.3506585713931	0.464668154505325	0.474743622122005	0.484819089738685	0.450279473383828	0.46009528905485	0.469846160691051	0.202042052196047	1.46474980953828	0.00290513977771708	0.00958394655745028	0.457428960409814	0.469902964770313	0.445672813408412	1.01739040067108	1.03465712683212	1.00111734626686	0.954906130207381	0.971641350436618	0.939134237091728	0.001586139628267	0.00221536059570878	0.00215127124494277
262	0.423750140311331	0.31	0.20654299213621	0.199990323863387	0.213095660409033	0.496251338333328	0.496483623894508	0.485830469940972	0.507136777848044	0.99	0.56	1.76	0.340275503996906	0.347736969580027	0.355198435163148	0.472949043810232	0.483319737473188	0.493690431136144	0.458455733546319	0.468552435161905	0.478556827995719	0.20654299213621	1.44220150214907	0.00155430109935531	-0.00156112364073673	0.457428960409814	0.469902964770313	0.445672813408412	1.01739040067108	1.03465712683212	1.00111734626686	0.954906130207381	0.971641350436618	0.939134237091728	0.001586139628267	0.00221536059570878	0.00215127124494277
262	0.423750140311331	0.31	0.207759255323955	0.201178295791779	0.214340214856132	0.507312585406573	0.501260353021528	0.490740045387738	0.511780660655319	0.99	0.56	1.76	0.342109437756415	0.349443456170945	0.356777474585474	0.474631561167898	0.484806540942062	0.494981520716226	0.460305112913761	0.470240250390992	0.480030021909306	0.207759255323955	1.44349181158186	-0.000973870566425362	-0.00272361537557734	0.457428960409814	0.469902964770313	0.445672813408412	1.01739040067108	1.03465712683212	1.00111734626686	0.954906130207381	0.971641350436618	0.939134237091728	0.001586139628267	0.00221536059570878	0.00215127124494277
262	0.423750140311331	0.31	0.209262789394714	0.202554913373985	0.215970665415443	0.490746935785115	0.496451583954235	0.485681177434043	0.507221990474427	1.03	0.59	1.78	0.328846905407464	0.336139374250621	0.343431843093778	0.451167528487353	0.461172564540411	0.471177600593468	0.439253783539243	0.448951575543441	0.458766965004509	0.209262789394714	1.46257990988371	0.00206665996167765	0.0128081838016801	0.457428960409814	0.469902964770313	0.445672813408412	1.01739040067108	1.03465712683212	1.00111734626686	0.954906130207381	0.971641350436618	0.939134237091728	0.001586139628267	0.00221536059570878	0.00215127124494277
262	0.423750140311331	0.31	0.209281221060557	0.202614652239801	0.215947789881313	0.496652932061308	0.492499978544286	0.481940787354777	0.503059169733795	1.01	0.57	1.8	0.331295033125972	0.338553616932734	0.345812200739497	0.457147510752974	0.467163488015125	0.477179465277276	0.44225940446153	0.451901234964612	0.46163367345173	0.209281221060557	1.45042071801301	-0.00547296659305089	-0.00125502694317893	0.457428960409814	0.469902964770313	0.445672813408412	1.01739040067108	1.03465712683212	1.00111734626686	0.954906130207381	0.971641350436618	0.939134237091728	0.001586139628267	0.00221536059570878	0.00215127124494277
262	0.423750140311331	0.31	0.209848534935319	0.203124346284932	0.216572723585706	0.495570254469395	0.496011940876036	0.485354399476726	0.506669482275346	1	0.57	1.77	0.335896827575341	0.343272539734622	0.350648251893903	0.464698636225473	0.474902612864225	0.485106589502977	0.450882799095255	0.460743549462728	0.470668006879546	0.209848534935319	1.44328173894386	0.00113581436762522	0.000828774984001263	0.457428960409814	0.469902964770313	0.445672813408412	1.01739040067108	1.03465712683212	1.00111734626686	0.954906130207381	0.971641350436618	0.939134237091728	0.001586139628267	0.00221536059570878	0.00215127124494277
262	0.423750140311331	0.31	0.211443903497714	0.204746201590549	0.21814160540488	0.492947367187718	0.489578113566155	0.479003478034682	0.500152749097629	1.02	0.57	1.79	0.328401213900783	0.335651105194563	0.342900996488344	0.452693921364234	0.462687738622892	0.47268155588155	0.438313344664493	0.447978500627983	0.457588549101774	0.211443903497714	1.4531174193277	0.00176963771668976	0.0063719764867953	0.457428960409814	0.469902964770313	0.445672813408412	1.01739040067108	1.03465712683212	1.00111734626686	0.954906130207381	0.971641350436618	0.939134237091728	0.001586139628267	0.00221536059570878	0.00215127124494277
262	0.423750140311331	0.31	0.212885387569706	0.206135241543004	0.219635533596409	0.502580750254145	0.503755348431532	0.493082134684582	0.514428562178482	0.99	0.56	1.79	0.343993447791113	0.35143950056318	0.358885553335247	0.47738101531465	0.487714363973588	0.498047712632527	0.461334014981182	0.471288286074954	0.481310735044761	0.212885387569706	1.44973811782894	-0.00266030132149178	-0.00289969333523672	0.457428960409814	0.469902964770313	0.445672813408412	1.01739040067108	1.03465712683212	1.00111734626686	0.954906130207381	0.971641350436618	0.939134237091728	0.001586139628267	0.00221536059570878	0.00215127124494277
262	0.423750140311331	0.31	0.213200060152745	0.206388239262074	0.220011881043417	0.498692187452709	0.504527069135801	0.493754045958759	0.515300092312843	0.98	0.56	1.76	0.346579606075606	0.354141488675864	0.361703371276122	0.482121966331168	0.492641193788558	0.503160421245948	0.467025819458007	0.477250492525363	0.487405868719475	0.213200060152745	1.42851003816158	-0.00164049844916103	-0.0065327472201889	0.457428960409814	0.469902964770313	0.445672813408412	1.01739040067108	1.03465712683212	1.00111734626686	0.954906130207381	0.971641350436618	0.939134237091728	0.001586139628267	0.00221536059570878	0.00215127124494277
262	0.423750140311331	0.31	0.213242196521724	0.206501472613514	0.219982920429934	0.48376700264387	0.490830324210093	0.480032075813453	0.501628572606732	0.98	0.56	1.75	0.337275664418379	0.344862629094353	0.352449593770327	0.469358259632817	0.479916402160982	0.490474544689148	0.455429752956906	0.465747485326864	0.475975950027998	0.213242196521724	1.43487192528544	-0.00208056545186067	-0.00379623304369978	0.457428960409814	0.469902964770313	0.445672813408412	1.01739040067108	1.03465712683212	1.00111734626686	0.954906130207381	0.971641350436618	0.939134237091728	0.001586139628267	0.00221536059570878	0.00215127124494277
262	0.423750140311331	0.31	0.213714726742026	0.206963898275855	0.220465555208197	0.496324419455614	0.5004561448485	0.48971932119349	0.51119296850351	1	0.57	1.77	0.339149946194046	0.34658562007356	0.354021293953074	0.469323227211311	0.479612877853413	0.489902528495514	0.455364469309916	0.46536501998782	0.47532068635789	0.213714726742026	1.44322402970173	-0.00707077436138691	-0.00599801420563191	0.457428960409814	0.469902964770313	0.445672813408412	1.01739040067108	1.03465712683212	1.00111734626686	0.954906130207381	0.971641350436618	0.939134237091728	0.001586139628267	0.00221536059570878	0.00215127124494277
262	0.423750140311331	0.31	0.214641220431794	0.207843088966918	0.221439351896671	0.495362984141601	0.50109948900945	0.490328169612335	0.511870808406565	1	0.57	1.8	0.33933921381816	0.346793672449185	0.354248131080209	0.469461141698411	0.47977406315623	0.490086984614048	0.454336461283972	0.464295376789977	0.474314527507815	0.214641220431794	1.4437070499835	-0.000812151560820657	0.00307788555154184	0.457428960409814	0.469902964770313	0.445672813408412	1.01739040067108	1.03465712683212	1.00111734626686	0.954906130207381	0.971641350436618	0.939134237091728	0.001586139628267	0.00221536059570878	0.00215127124494277
262	0.423750140311331	0.31	0.215868594367251	0.209015270678043	0.222721918056458	0.501249518329279	0.504595386582062	0.493875871903399	0.515314901260725	1	0.56	1.77	0.341441823674872	0.34885277620164	0.356263728728408	0.472182122244176	0.482430776771256	0.492679431298337	0.457003124256269	0.466912612187525	0.476848500420003	0.215868594367251	1.42935571561556	0.00194959835125903	0.00244618171342967	0.457428960409814	0.469902964770313	0.445672813408412	1.01739040067108	1.03465712683212	1.00111734626686	0.954906130207381	0.971641350436618	0.939134237091728	0.001586139628267	0.00221536059570878	0.00215127124494277
262	0.423750140311331	0.31	0.216012965819893	0.209177087467395	0.222848844172391	0.494281104304128	0.494087714403715	0.483444107920421	0.504731320887009	0.98	0.55	1.76	0.338968054968339	0.346430846485253	0.353893638002167	0.471329751520566	0.481706645802374	0.492083540084183	0.455948073702706	0.466011126106503	0.476084859619209	0.216012965819893	1.42965459376484	0.000610227644325841	-0.00390362035685808	0.457428960409814	0.469902964770313	0.445672813408412	1.01739040067108	1.03465712683212	1.00111734626686	0.954906130207381	0.971641350436618	0.939134237091728	0.001586139628267	0.00221536059570878	0.00215127124494277
262	0.423750140311331	0.31	0.216514198667967	0.209626544741966	0.223401852593967	0.492774719813636	0.496673768939871	0.485942165218564	0.507405372661177	0.98	0.56	1.76	0.342102091724775	0.349657114407297	0.35721213708982	0.476443442896325	0.48696527572077	0.497487108545214	0.461846489015224	0.47209632405521	0.482320279649753	0.216514198667967	1.41746268101205	-0.00215317554865999	-0.00830040329300634	0.457428960409814	0.469902964770313	0.445672813408412	1.01739040067108	1.03465712683212	1.00111734626686	0.954906130207381	0.971641350436618	0.939134237091728	0.001586139628267	0.00221536059570878	0.00215127124494277
262	0.423750140311331	0.31	0.21780537793996	0.210910505408562	0.224700250471359	0.486725622181516	0.490466006498437	0.479739488435379	0.501192524561495	1	0.57	1.8	0.331861229243578	0.339281330268657	0.346701431293735	0.459035733303296	0.469299335119618	0.47956293693594	0.44508057595632	0.45501132914028	0.464978580923442	0.21780537793996	1.44462090238558	-0.00142045173765562	0.00396280315995186	0.457428960409814	0.469902964770313	0.445672813408412	1.01739040067108	1.03465712683212	1.00111734626686	0.954906130207381	0.971641350436618	0.939134237091728	0.001586139628267	0.00221536059570878	0.00215127124494277
262	0.423750140311331	0.31	0.218965867110982	0.212079646458704	0.225852087763261	0.490950380606444	0.490135186625069	0.479506140116672	0.500764233133466	1	0.56	1.76	0.331957803763412	0.339316197410192	0.346674591056973	0.459306997969874	0.469488297091229	0.479669596212584	0.445149935268525	0.455035010768137	0.464866461077372	0.218965867110982	1.43411106099572	-0.00271748032833552	-0.00353792054370591	0.457428960409814	0.469902964770313	0.445672813408412	1.01739040067108	1.03465712683212	1.00111734626686	0.954906130207381	0.971641350436618	0.939134237091728	0.001586139628267	0.00221536059570878	0.00215127124494277
262	0.423750140311331	0.31	0.219435783996088	0.212413433342487	0.226458134649688	0.486628043894985	0.492730427209369	0.481952281427987	0.503508572990752	1	0.55	1.77	0.335043226900829	0.342535970231978	0.350028713563128	0.464322928587357	0.474706820119367	0.485090711651377	0.449101063151093	0.459202344288474	0.469121924939827	0.219435783996088	1.41667056328579	-0.00780719248121833	-0.0109991256796112	0.457428960409814	0.469902964770313	0.445672813408412	1.01739040067108	1.03465712683212	1.00111734626686	0.954906130207381	0.971641350436618	0.939134237091728	0.001586139628267	0.00221536059570878	0.00215127124494277
262	0.423750140311331	0.31	0.222136295953971	0.215057706941064	0.229214884966878	0.496481512020625	0.498980649707119	0.488278844485931	0.509682454928308	0.97	0.55	1.73	0.345042081032815	0.352604508088638	0.360166935144461	0.481249990240596	0.491797741216118	0.502345492191641	0.466719807774237	0.476991471630946	0.487223262744251	0.222136295953971	1.39992384189993	-0.00342562611717124	-0.0159029467123924	0.457428960409814	0.469902964770313	0.445672813408412	1.01739040067108	1.03465712683212	1.00111734626686	0.954906130207381	0.971641350436618	0.939134237091728	0.001586139628267	0.00221536059570878	0.00215127124494277
262	0.423750140311331	0.31	0.22226740783601	0.215267296187407	0.229267519484612	0.49327983834544	0.49831332518029	0.487557169528856	0.509069480831723	0.98	0.57	1.73	0.342489942314662	0.350045723172416	0.357601504030171	0.476574746288656	0.487088615165975	0.497602484043294	0.463405302820638	0.473638789814282	0.483807204913279	0.22226740783601	1.41684880687819	0.00188458348242626	-0.00467018416365534	0.457428960409814	0.469902964770313	0.445672813408412	1.01739040067108	1.03465712683212	1.00111734626686	0.954906130207381	0.971641350436618	0.939134237091728	0.001586139628267	0.00221536059570878	0.00215127124494277
262	0.423750140311331	0.31	0.222399242705314	0.215317808142141	0.229480677268487	0.490282230838148	0.489306005535752	0.478680746561661	0.499931264509843	0.97	0.55	1.73	0.337965139439252	0.345466939243298	0.352968739047344	0.471217495482368	0.481677092945993	0.492136690409619	0.45695260380336	0.467117172431247	0.47729458919795	0.222399242705314	1.39987957931783	-0.00141733628844624	-0.0138547783146112	0.457428960409814	0.469902964770313	0.445672813408412	1.01739040067108	1.03465712683212	1.00111734626686	0.954906130207381	0.971641350436618	0.939134237091728	0.001586139628267	0.00221536059570878	0.00215127124494277
262	0.423750140311331	0.31	0.224365903852243	0.217299423569381	0.231432384135106	0.495316653013694	0.500668909254885	0.489905847959346	0.511431970550424	0.99	0.57	1.75	0.34266154408348	0.350189699172784	0.357717854262087	0.476011470374628	0.486469277021278	0.496927083667928	0.462334895077947	0.472538332280998	0.482740752591076	0.224365903852243	1.40598383642636	-0.000913362471825009	-0.00532486774109248	0.457428960409814	0.469902964770313	0.445672813408412	1.01739040067108	1.03465712683212	1.00111734626686	0.954906130207381	0.971641350436618	0.939134237091728	0.001586139628267	0.00221536059570878	0.00215127124494277
262	0.423750140311331	0.31	0.226748680080159	0.219537033251291	0.233960326909028	0.48880644853434	0.501061769176948	0.490149058141596	0.511974480212299	0.99	0.57	1.73	0.341734558595808	0.349342959401246	0.356951360206684	0.474131486012881	0.4846875807634	0.495243675513918	0.461670946071357	0.471968685663245	0.482261461281945	0.226748680080159	1.40685763925868	0.00545887135019573	0.000972509350818924	0.457428960409814	0.469902964770313	0.445672813408412	1.01739040067108	1.03465712683212	1.00111734626686	0.954906130207381	0.971641350436618	0.939134237091728	0.001586139628267	0.00221536059570878	0.00215127124494277
262	0.423750140311331	0.32	0.210332775107063	0.203733294519606	0.216932255694521	0.498405927099131	0.491753777565096	0.481247485455192	0.502260069675	1	0.56	1.77	0.333305347608273	0.340581860108808	0.347858372609342	0.461247349243019	0.471317010971188	0.481386672699358	0.447070904466793	0.456727210779718	0.466562587280903	0.210332775107063	1.45213625687576	0.0102575712475816	0.0134232320279619	0.457428960409814	0.469902964770313	0.445672813408412	1.01739040067108	1.03465712683212	1.00111734626686	0.954906130207381	0.971641350436618	0.939134237091728	0.001586139628267	0.00221536059570878	0.00215127124494277
262	0.423750140311331	0.32	0.211428497783354	0.204875851561762	0.217981144004947	0.5179374144672	0.51098941883451	0.500490558805963	0.521488278863057	0.98	0.56	1.74	0.350941050243603	0.35830278944118	0.365664528638756	0.487989346830398	0.498225967197458	0.508462587564518	0.473445764942062	0.483385416417696	0.493324071738846	0.211428497783354	1.44337094811915	0.0071033970467133	0.00397550998517003	0.457428960409814	0.469902964770313	0.445672813408412	1.01739040067108	1.03465712683212	1.00111734626686	0.954906130207381	0.971641350436618	0.939134237091728	0.001586139628267	0.00221536059570878	0.00215127124494277
262	0.423750140311331	0.32	0.211566729498434	0.204964640333426	0.218168818663441	0.507566259986003	0.506074514883112	0.495458557566332	0.516690472199893	1	0.57	1.78	0.342307718753744	0.349642185130395	0.356976651507046	0.473258064448332	0.483398342248122	0.493538620047911	0.458906236572267	0.468754396994007	0.478557979766147	0.211566729498434	1.46476707169251	0.00178313029256975	0.00742683835745777	0.457428960409814	0.469902964770313	0.445672813408412	1.01739040067108	1.03465712683212	1.00111734626686	0.954906130207381	0.971641350436618	0.939134237091728	0.001586139628267	0.00221536059570878	0.00215127124494277
262	0.423750140311331	0.32	0.211759553572334	0.205129597069608	0.21838951007506	0.498521824015432	0.503414250007851	0.492661325326736	0.514167174688967	0.99	0.56	1.75	0.343628539359522	0.351128644628723	0.358628749897924	0.47683610440172	0.487243624643882	0.497651144886044	0.462448535925175	0.47255968477176	0.482633018796691	0.211759553572334	1.43161191659959	-0.000189728739834696	-0.00281504246157374	0.457428960409814	0.469902964770313	0.445672813408412	1.01739040067108	1.03465712683212	1.00111734626686	0.954906130207381	0.971641350436618	0.939134237091728	0.001586139628267	0.00221536059570878	0.00215127124494277
262	0.423750140311331	0.32	0.211850629971086	0.205211911485611	0.218489348456561	0.496546814417579	0.495587161583886	0.484959525818063	0.50621479734971	1.01	0.56	1.8	0.333491948277097	0.340800250864092	0.348108553451087	0.460243342406115	0.470329335868118	0.480415329330122	0.445111779327937	0.45492636207473	0.46459223520807	0.211850629971086	1.46423198072893	0.00192454951873783	0.0074036718490441	0.457428960409814	0.469902964770313	0.445672813408412	1.01739040067108	1.03465712683212	1.00111734626686	0.954906130207381	0.971641350436618	0.939134237091728	0.001586139628267	0.00221536059570878	0.00215127124494277
262	0.423750140311331	0.32	0.21199768405178	0.205363248999987	0.218632119103573	0.477556161732568	0.487463022179426	0.476604607484849	0.498321436874004	1.01	0.57	1.8	0.327602031046478	0.335065741325446	0.342529451604415	0.45203850484553	0.462337233532675	0.472635962219819	0.438275831957191	0.448289409317812	0.458242855231452	0.21199768405178	1.4667748207103	-0.000227587338075576	0.00909270444131458	0.457428960409814	0.469902964770313	0.445672813408412	1.01739040067108	1.03465712683212	1.00111734626686	0.954906130207381	0.971641350436618	0.939134237091728	0.001586139628267	0.00221536059570878	0.00215127124494277
262	0.423750140311331	0.32	0.212039516372276	0.205477362148125	0.218601670596428	0.503498208952466	0.500341883964925	0.489760426948708	0.510923340981143	1.01	0.57	1.76	0.337243098714756	0.344529361868557	0.351815625022357	0.46565826475975	0.475718985556446	0.485779706353142	0.452154139086184	0.46193559321228	0.471682127483487	0.212039516372276	1.45948413782852	-0.00378558838075701	0.000569711795025288	0.457428960409814	0.469902964770313	0.445672813408412	1.01739040067108	1.03465712683212	1.00111734626686	0.954906130207381	0.971641350436618	0.939134237091728	0.001586139628267	0.00221536059570878	0.00215127124494277
262	0.423750140311331	0.32	0.212340056887396	0.205772846082799	0.218907267691993	0.493243918552899	0.489650390078494	0.479080465518604	0.500220314638385	0.99	0.56	1.74	0.333780963296835	0.341145153355714	0.348509343414594	0.462968993845321	0.473183451938945	0.483397910032569	0.448987893714184	0.458936135423107	0.46885132439979	0.212340056887396	1.44364635234326	0.00324163660153886	0.000734488730670322	0.457428960409814	0.469902964770313	0.445672813408412	1.01739040067108	1.03465712683212	1.00111734626686	0.954906130207381	0.971641350436618	0.939134237091728	0.001586139628267	0.00221536059570878	0.00215127124494277
262	0.423750140311331	0.32	0.213232055495643	0.20660978234913	0.219854328642156	0.501453734022338	0.494347077631417	0.483849564220872	0.504844591041963	1.02	0.56	1.76	0.330812151435053	0.337989392571258	0.345166633707463	0.455539426356178	0.465422728090481	0.475306029824785	0.441514894366469	0.451030317126703	0.460661619676586	0.213232055495643	1.44258068503976	0.000741694927371483	0.00296000430254545	0.457428960409814	0.469902964770313	0.445672813408412	1.01739040067108	1.03465712683212	1.00111734626686	0.954906130207381	0.971641350436618	0.939134237091728	0.001586139628267	0.00221536059570878	0.00215127124494277
262	0.423750140311331	0.32	0.213601178605763	0.207000433609783	0.220201923601743	0.501763263472214	0.493226850013668	0.482759606670751	0.503694093356584	1.01	0.57	1.81	0.332363208441989	0.339569541641626	0.346775874841262	0.458888867235323	0.468838542755676	0.47878821827603	0.444204044396274	0.453827564174287	0.463481171872262	0.213601178605763	1.4706138752139	0.0054528267636868	0.0119238335670505	0.457428960409814	0.469902964770313	0.445672813408412	1.01739040067108	1.03465712683212	1.00111734626686	0.954906130207381	0.971641350436618	0.939134237091728	0.001586139628267	0.00221536059570878	0.00215127124494277
262	0.423750140311331	0.32	0.213729452536861	0.207168592703692	0.220290312370031	0.495071781835892	0.491421244252197	0.480851807856847	0.501990680647547	0.98	0.56	1.78	0.33824338024717	0.345678190380472	0.353113000513774	0.470919029635549	0.481270137086463	0.491621244537378	0.455676423575475	0.465646574207409	0.475698022348115	0.213729452536861	1.45109432843204	-0.00768610635012326	-0.00779194769128982	0.457428960409814	0.469902964770313	0.445672813408412	1.01739040067108	1.03465712683212	1.00111734626686	0.954906130207381	0.971641350436618	0.939134237091728	0.001586139628267	0.00221536059570878	0.00215127124494277
262	0.423750140311331	0.32	0.214119094375194	0.207395023797603	0.220843164952784	0.505898941466924	0.49933725718758	0.488827633976551	0.50984688039861	1.01	0.56	1.77	0.336397097555802	0.343629517531398	0.350861937506994	0.464382345198589	0.474366403248231	0.484350461297873	0.450102275277895	0.459729599774653	0.469430802861723	0.214119094375194	1.44501827927007	0.00643738323312995	0.00679853310827295	0.457428960409814	0.469902964770313	0.445672813408412	1.01739040067108	1.03465712683212	1.00111734626686	0.954906130207381	0.971641350436618	0.939134237091728	0.001586139628267	0.00221536059570878	0.00215127124494277
262	0.423750140311331	0.32	0.214153786597884	0.207508397535541	0.220799175660226	0.499899145460296	0.498751736565732	0.48812770897617	0.509375764155294	1	0.57	1.77	0.338916368104335	0.34629283286772	0.353669297631105	0.469465393533291	0.479683238579833	0.489901083626376	0.455316021272364	0.465193286411628	0.4751193475911	0.214153786597884	1.44599604363493	-0.00197310860298738	-0.00116353335226863	0.457428960409814	0.469902964770313	0.445672813408412	1.01739040067108	1.03465712683212	1.00111734626686	0.954906130207381	0.971641350436618	0.939134237091728	0.001586139628267	0.00221536059570878	0.00215127124494277
262	0.423750140311331	0.32	0.2157125495554	0.209087330511691	0.22233776859911	0.493276727007084	0.49221774575574	0.481593097825553	0.502842393685927	1	0.57	1.77	0.334297141898033	0.341672225662254	0.349047309426476	0.463022851790512	0.473237812939493	0.483452774088474	0.449618092033291	0.459532224199467	0.46947260060638	0.2157125495554	1.45042555282781	-0.00202500002207979	0.00141257313669079	0.457428960409814	0.469902964770313	0.445672813408412	1.01739040067108	1.03465712683212	1.00111734626686	0.954906130207381	0.971641350436618	0.939134237091728	0.001586139628267	0.00221536059570878	0.00215127124494277
262	0.423750140311331	0.32	0.216054669912961	0.209319923020264	0.222789416805658	0.501153029217792	0.494338107445498	0.483834469385034	0.504841745505962	1.02	0.56	1.77	0.33080757589671	0.337989129226911	0.345170682557113	0.455536135944217	0.46542544106442	0.475314746184623	0.441443378263649	0.451062816987137	0.460623062206699	0.216054669912961	1.44808941828257	-0.00582029085853614	-0.0038272465089181	0.457428960409814	0.469902964770313	0.445672813408412	1.01739040067108	1.03465712683212	1.00111734626686	0.954906130207381	0.971641350436618	0.939134237091728	0.001586139628267	0.00221536059570878	0.00215127124494277
262	0.423750140311331	0.32	0.216136651132017	0.209441790441735	0.222831511822299	0.502546763870517	0.501479361478631	0.490853647487625	0.512105075469636	1	0.56	1.79	0.341125354201854	0.348509837270039	0.355894320338224	0.472695039959267	0.482927666986248	0.493160294013229	0.456824512984491	0.466735810727647	0.476585290088374	0.216136651132017	1.45433208906669	0.00774298800504415	0.00813185029348053	0.457428960409814	0.469902964770313	0.445672813408412	1.01739040067108	1.03465712683212	1.00111734626686	0.954906130207381	0.971641350436618	0.939134237091728	0.001586139628267	0.00221536059570878	0.00215127124494277
262	0.423750140311331	0.32	0.216257615923236	0.209530798389153	0.222984433457319	0.510337783201645	0.504553052614707	0.494027535500994	0.515078569728419	1.01	0.56	1.78	0.340031865689133	0.347276423865206	0.354520982041278	0.469429808829073	0.479431258407195	0.489432707985318	0.454568358241953	0.464259943730144	0.473882571289096	0.216257615923236	1.4458647532199	0.00160890973598307	0.00314623965248371	0.457428960409814	0.469902964770313	0.445672813408412	1.01739040067108	1.03465712683212	1.00111734626686	0.954906130207381	0.971641350436618	0.939134237091728	0.001586139628267	0.00221536059570878	0.00215127124494277
262	0.423750140311331	0.32	0.216479319786994	0.209786684285889	0.223171955288099	0.504776262306131	0.502244467490847	0.491649891157329	0.512839043824365	1	0.57	1.76	0.341811300024055	0.349177000647398	0.35654270127074	0.473716760660077	0.483924895496569	0.494133030333059	0.459950797973212	0.469853592118898	0.479756855652269	0.216479319786994	1.44622034831024	-0.00184944920620043	-0.00370275353540468	0.457428960409814	0.469902964770313	0.445672813408412	1.01739040067108	1.03465712683212	1.00111734626686	0.954906130207381	0.971641350436618	0.939134237091728	0.001586139628267	0.00221536059570878	0.00215127124494277
262	0.423750140311331	0.32	0.216731842424474	0.210069560113445	0.223394124735502	0.497438051745762	0.499537960309693	0.488844679701196	0.51023124091819	0.99	0.56	1.74	0.342134957542482	0.349619022029415	0.357103086516349	0.475396926304757	0.485796042720427	0.496195159136098	0.461525332628486	0.471665099426778	0.481737315168924	0.216731842424474	1.44042775027319	-0.00428089817121234	-0.00452274989350208	0.457428960409814	0.469902964770313	0.445672813408412	1.01739040067108	1.03465712683212	1.00111734626686	0.954906130207381	0.971641350436618	0.939134237091728	0.001586139628267	0.00221536059570878	0.00215127124494277
262	0.423750140311331	0.32	0.216906082956047	0.210140073492164	0.223672092419931	0.493196133857052	0.492182980656025	0.481557370261341	0.50280859105071	1	0.56	1.76	0.334242859213716	0.34161796053816	0.348993061862605	0.46293186909094	0.473146505983682	0.483361142876424	0.448493220527331	0.458396824163378	0.468306885006609	0.216906082956047	1.45099405458635	0.00438731893406902	0.00504205888072783	0.457428960409814	0.469902964770313	0.445672813408412	1.01739040067108	1.03465712683212	1.00111734626686	0.954906130207381	0.971641350436618	0.939134237091728	0.001586139628267	0.00221536059570878	0.00215127124494277
262	0.423750140311331	0.32	0.216996219840272	0.210226671760552	0.223765767919991	0.491188805351845	0.485380882858521	0.474859957633645	0.495901808083397	1.01	0.56	1.78	0.325820852723461	0.333039690136687	0.340258527549913	0.449274088564952	0.459228137153974	0.469182185742995	0.435008036901093	0.444646351200066	0.45430776582034	0.216996219840272	1.43771732445971	-0.00407534668418279	-0.00397527123951597	0.457428960409814	0.469902964770313	0.445672813408412	1.01739040067108	1.03465712683212	1.00111734626686	0.954906130207381	0.971641350436618	0.939134237091728	0.001586139628267	0.00221536059570878	0.00215127124494277
262	0.423750140311331	0.32	0.217218991330863	0.210517810144768	0.223920172516959	0.502433162672031	0.496440604786593	0.48591926542156	0.506961944151625	1.03	0.56	1.81	0.329795329801109	0.336936204495242	0.344077079189374	0.45287652963535	0.462682413035791	0.472488296436233	0.43760472409196	0.447067761523539	0.456570570470217	0.217218991330863	1.4653864199749	-0.000232009320634248	0.00677359067701065	0.457428960409814	0.469902964770313	0.445672813408412	1.01739040067108	1.03465712683212	1.00111734626686	0.954906130207381	0.971641350436618	0.939134237091728	0.001586139628267	0.00221536059570878	0.00215127124494277
262	0.423750140311331	0.32	0.217383449633867	0.210587373328287	0.224179525939448	0.505053419039556	0.50449046176675	0.493854405308414	0.515126518225087	0.99	0.56	1.74	0.345676716302028	0.353121495636586	0.360566274971145	0.480337480920711	0.490682425728761	0.501027370536811	0.466367739749845	0.4764002984233	0.486512169122392	0.217383449633867	1.4331044489262	0.000143463995014553	-0.00406355219621157	0.457428960409814	0.469902964770313	0.445672813408412	1.01739040067108	1.03465712683212	1.00111734626686	0.954906130207381	0.971641350436618	0.939134237091728	0.001586139628267	0.00221536059570878	0.00215127124494277
262	0.423750140311331	0.32	0.217478751488188	0.210697004039199	0.224260498937177	0.497097560607354	0.4999364841571	0.489227382166666	0.510645586147535	1	0.57	1.77	0.33965619411222	0.347091208907019	0.35452622370182	0.470477493947005	0.480776164157508	0.491074834368011	0.456709850698198	0.466722372660854	0.476739592276266	0.217478751488188	1.4468180408837	-0.000423203060403274	0.00352168121146516	0.457428960409814	0.469902964770313	0.445672813408412	1.01739040067108	1.03465712683212	1.00111734626686	0.954906130207381	0.971641350436618	0.939134237091728	0.001586139628267	0.00221536059570878	0.00215127124494277
262	0.423750140311331	0.32	0.21785660321741	0.211120756234035	0.224592450200784	0.495518405620545	0.49296096992623	0.48236788458749	0.503554055264971	1.03	0.57	1.82	0.327383148460958	0.334572676912004	0.34176220536305	0.449563154309589	0.459435828280883	0.469308502252177	0.43486577000578	0.444415633186418	0.453960185262684	0.21785660321741	1.46349660588057	-0.00871909928361025	7.30013797424352e-06	0.457428960409814	0.469902964770313	0.445672813408412	1.01739040067108	1.03465712683212	1.00111734626686	0.954906130207381	0.971641350436618	0.939134237091728	0.001586139628267	0.00221536059570878	0.00215127124494277
262	0.423750140311331	0.32	0.217859010458717	0.211066894364567	0.224651126552866	0.49259648466212	0.49414791190482	0.483467076705448	0.504828747104192	0.98	0.57	1.74	0.339119078447132	0.346610953622043	0.354102828796955	0.471613176153008	0.482032133006634	0.49245108986026	0.458479509415637	0.468608201699878	0.478738595744292	0.217859010458717	1.42879225339521	0.00171418749607032	-0.000872763063579902	0.457428960409814	0.469902964770313	0.445672813408412	1.01739040067108	1.03465712683212	1.00111734626686	0.954906130207381	0.971641350436618	0.939134237091728	0.001586139628267	0.00221536059570878	0.00215127124494277
262	0.423750140311331	0.32	0.218007380770805	0.211315154889587	0.224699606652023	0.50903159437548	0.501128547810304	0.490647113539061	0.511609982081547	1.02	0.57	1.83	0.335866760382473	0.343041703994088	0.350216647605702	0.462713405021509	0.472598106280982	0.482482807540454	0.446888768940698	0.456518720350891	0.465999141064458	0.218007380770805	1.47322744362656	-0.00684766614021425	0.00271450082938648	0.457428960409814	0.469902964770313	0.445672813408412	1.01739040067108	1.03465712683212	1.00111734626686	0.954906130207381	0.971641350436618	0.939134237091728	0.001586139628267	0.00221536059570878	0.00215127124494277
262	0.423750140311331	0.32	0.218312529105314	0.211532355808141	0.225092702402488	0.506248949761964	0.500676530950824	0.490146095001487	0.51120696690016	0.99	0.56	1.75	0.342185051425971	0.349536650885007	0.356888250344043	0.475001029967446	0.485206085098867	0.495411140230288	0.460948003318208	0.47087354838352	0.480644266913714	0.218312529105314	1.43516097538245	-0.00279386138602376	-0.00607457572812121	0.457428960409814	0.469902964770313	0.445672813408412	1.01739040067108	1.03465712683212	1.00111734626686	0.954906130207381	0.971641350436618	0.939134237091728	0.001586139628267	0.00221536059570878	0.00215127124494277
262	0.423750140311331	0.32	0.218319502779994	0.211506406202672	0.225132599357315	0.500574792424525	0.498452942518869	0.487849617510585	0.509056267527152	1	0.57	1.77	0.339256367913786	0.346630044967129	0.354003722020471	0.470222700254176	0.480442907338708	0.49066311442324	0.456236433908538	0.466119084427106	0.476058619046206	0.218319502779994	1.45064742058895	-0.00588237142505097	-0.00245824125951893	0.457428960409814	0.469902964770313	0.445672813408412	1.01739040067108	1.03465712683212	1.00111734626686	0.954906130207381	0.971641350436618	0.939134237091728	0.001586139628267	0.00221536059570878	0.00215127124494277
262	0.423750140311331	0.32	0.218425147003272	0.211698229945647	0.225152064060896	0.508022601862336	0.49848247441108	0.488035317434023	0.508929631388136	1.01	0.57	1.77	0.335203547653582	0.342379102283554	0.349554656913525	0.462392536833374	0.472290770106155	0.482189003378936	0.448467045577914	0.458040181170287	0.467655170116132	0.218425147003272	1.4434345241782	-0.0050710320122119	-0.00136797836605765	0.457428960409814	0.469902964770313	0.445672813408412	1.01739040067108	1.03465712683212	1.00111734626686	0.954906130207381	0.971641350436618	0.939134237091728	0.001586139628267	0.00221536059570878	0.00215127124494277
262	0.423750140311331	0.32	0.218451706798675	0.211692923255299	0.22521049034205	0.502223828055504	0.499430555797487	0.488841416237491	0.510019695357482	1	0.56	1.79	0.338638525751969	0.345974014297883	0.353309502843798	0.468667099879796	0.478819229308605	0.488971358737415	0.453261998175211	0.463057215452636	0.472906319404451	0.218451706798675	1.45286266656853	0.0032244142391291	0.00589624520063458	0.457428960409814	0.469902964770313	0.445672813408412	1.01739040067108	1.03465712683212	1.00111734626686	0.954906130207381	0.971641350436618	0.939134237091728	0.001586139628267	0.00221536059570878	0.00215127124494277
262	0.423750140311331	0.32	0.218714973087171	0.211940014734736	0.225489931439606	0.494670041896677	0.497489730144782	0.486781171832927	0.508198288456637	1.01	0.57	1.77	0.335998807975434	0.343390348643226	0.350781889311018	0.464368880296413	0.474584397084255	0.484799913872097	0.450526796821004	0.46041574109117	0.470351646489212	0.218714973087171	1.44480722368203	-0.00780524902607864	-0.00547416765002241	0.457428960409814	0.469902964770313	0.445672813408412	1.01739040067108	1.03465712683212	1.00111734626686	0.954906130207381	0.971641350436618	0.939134237091728	0.001586139628267	0.00221536059570878	0.00215127124494277
262	0.423750140311331	0.32	0.218794171914366	0.21193979725639	0.225648546572342	0.498029916165538	0.493247531090261	0.482701396976215	0.503793665204307	0.99	0.56	1.78	0.336850917384629	0.344210487863255	0.351570058341881	0.467522613498729	0.477737119224615	0.487951624950501	0.452192752652641	0.462099760808269	0.471911629592529	0.218794171914366	1.43975309943182	-0.00422505187927849	-0.00535997999942273	0.457428960409814	0.469902964770313	0.445672813408412	1.01739040067108	1.03465712683212	1.00111734626686	0.954906130207381	0.971641350436618	0.939134237091728	0.001586139628267	0.00221536059570878	0.00215127124494277
262	0.423750140311331	0.32	0.218955590187782	0.212225975093308	0.225685205282256	0.50694889662916	0.509173332759692	0.498479172345174	0.51986749317421	0.99	0.57	1.73	0.34892148856113	0.356407101958356	0.363892715355582	0.484850419762493	0.49525219470846	0.505653969654428	0.471809983901403	0.481928203802318	0.492113750193234	0.218955590187782	1.42274968491127	-0.00407934799037532	-0.00769705882884755	0.457428960409814	0.469902964770313	0.445672813408412	1.01739040067108	1.03465712683212	1.00111734626686	0.954906130207381	0.971641350436618	0.939134237091728	0.001586139628267	0.00221536059570878	0.00215127124494277
262	0.423750140311331	0.32	0.219106575277928	0.212237052425854	0.225976098130002	0.492439819493643	0.502083363191523	0.491227604306029	0.512939122077017	1.01	0.57	1.78	0.33762026344063	0.345081416158108	0.352542568875587	0.465844573739125	0.47613938682841	0.486434199917694	0.45165483667671	0.46160220792101	0.471623193453536	0.219106575277928	1.44702112146282	0.00214205196853186	0.00431186440075182	0.457428960409814	0.469902964770313	0.445672813408412	1.01739040067108	1.03465712683212	1.00111734626686	0.954906130207381	0.971641350436618	0.939134237091728	0.001586139628267	0.00221536059570878	0.00215127124494277
262	0.423750140311331	0.32	0.219219243878934	0.212458510943212	0.225979976814655	0.503533355518571	0.497493794998008	0.486973310238968	0.508014279757048	1.02	0.57	1.78	0.33199520878046	0.339167574207089	0.346339939633718	0.456671129771561	0.466536971614716	0.47640281345787	0.443229694780484	0.452832039114277	0.462374128567333	0.219219243878934	1.45116840840631	-0.00337166576336213	0.00341547215415026	0.457428960409814	0.469902964770313	0.445672813408412	1.01739040067108	1.03465712683212	1.00111734626686	0.954906130207381	0.971641350436618	0.939134237091728	0.001586139628267	0.00221536059570878	0.00215127124494277
262	0.423750140311331	0.32	0.219594038920058	0.212829287958645	0.226358789881472	0.498509546494147	0.492077205674727	0.481566182079526	0.502588229269929	0.99	0.56	1.8	0.33727057196285	0.344632091670401	0.351993611377952	0.468762589678681	0.478994152491883	0.489225715305084	0.452761763871555	0.462619073514924	0.472530766204566	0.219594038920058	1.45447036101886	0.00224992394610968	0.00274748720220159	0.457428960409814	0.469902964770313	0.445672813408412	1.01739040067108	1.03465712683212	1.00111734626686	0.954906130207381	0.971641350436618	0.939134237091728	0.001586139628267	0.00221536059570878	0.00215127124494277
262	0.423750140311331	0.32	0.219646790183088	0.212833387790909	0.226460192575266	0.502349236470204	0.499026275717766	0.488448361383572	0.50960419005196	1	0.56	1.75	0.339682273783619	0.347038486388672	0.354394698993725	0.470818144919692	0.481014256520594	0.491210368121496	0.456214680774038	0.466079633233851	0.475981952287128	0.219646790183088	1.43096129042596	0.00715134983228331	0.000853890846502875	0.457428960409814	0.469902964770313	0.445672813408412	1.01739040067108	1.03465712683212	1.00111734626686	0.954906130207381	0.971641350436618	0.939134237091728	0.001586139628267	0.00221536059570878	0.00215127124494277
262	0.423750140311331	0.32	0.219657895934402	0.212790207247999	0.226525584620804	0.49801844804429	0.504130678448102	0.49335160433702	0.514909752559185	1.01	0.57	1.8	0.339025123920761	0.346432370404072	0.353839616887382	0.46775396658445	0.47797376647411	0.488193566363769	0.453077338484246	0.462946114055417	0.472808568019148	0.219657895934402	1.45338344174023	-0.00662365770901603	-0.000373341223292125	0.457428960409814	0.469902964770313	0.445672813408412	1.01739040067108	1.03465712683212	1.00111734626686	0.954906130207381	0.971641350436618	0.939134237091728	0.001586139628267	0.00221536059570878	0.00215127124494277
262	0.423750140311331	0.32	0.219797494233468	0.212957494203341	0.226637494263595	0.498143520931454	0.49667091575986	0.48605399877229	0.50728783274743	1.02	0.57	1.79	0.331724452470157	0.338970336638416	0.346216220806674	0.456484680564328	0.466455712531744	0.47642674449916	0.442582932931967	0.452206081780207	0.461911790044587	0.219797494233468	1.45845995582496	0.00850945375902779	0.0151751765881999	0.457428960409814	0.469902964770313	0.445672813408412	1.01739040067108	1.03465712683212	1.00111734626686	0.954906130207381	0.971641350436618	0.939134237091728	0.001586139628267	0.00221536059570878	0.00215127124494277
262	0.423750140311331	0.32	0.219868486411337	0.213071079381975	0.226665893440698	0.501041701969223	0.499023386360696	0.488417834921762	0.50962893779963	1.02	0.57	1.79	0.334883014279423	0.342154695983132	0.349426377686841	0.461643352407816	0.471667520180451	0.481691687953086	0.447505483682124	0.457179362011357	0.466894308576866	0.219868486411337	1.4513923781147	-0.00412516772344531	-0.000357270575966948	0.457428960409814	0.469902964770313	0.445672813408412	1.01739040067108	1.03465712683212	1.00111734626686	0.954906130207381	0.971641350436618	0.939134237091728	0.001586139628267	0.00221536059570878	0.00215127124494277
262	0.423750140311331	0.32	0.219891119505796	0.213082969875507	0.226699269136084	0.497884073821089	0.495339151067841	0.484745206297906	0.505933095837776	0.99	0.56	1.76	0.339047215288838	0.346456979070933	0.353866742853027	0.470988017126245	0.481281303116309	0.491574589106372	0.456437671946225	0.466425734333541	0.476411868786573	0.219891119505796	1.43564520337439	-0.00263664846444359	-0.00651106997632056	0.457428960409814	0.469902964770313	0.445672813408412	1.01739040067108	1.03465712683212	1.00111734626686	0.954906130207381	0.971641350436618	0.939134237091728	0.001586139628267	0.00221536059570878	0.00215127124494277
262	0.423750140311331	0.32	0.219909268134745	0.213129643749707	0.226688892519784	0.499711557587501	0.496900195720677	0.48631163641027	0.507488755031084	0.99	0.56	1.79	0.338534612175444	0.345905593149917	0.353276574124391	0.469409432807439	0.479629977100467	0.489850521393495	0.454204314177687	0.464036412025052	0.473939498720244	0.219909268134745	1.44968857432185	0.00329064797334383	0.00723034876709408	0.457428960409814	0.469902964770313	0.445672813408412	1.01739040067108	1.03465712683212	1.00111734626686	0.954906130207381	0.971641350436618	0.939134237091728	0.001586139628267	0.00221536059570878	0.00215127124494277
262	0.423750140311331	0.32	0.219973941398664	0.213119771437833	0.226828111359495	0.488012832197972	0.494271803280916	0.483489863025268	0.505053743536565	1	0.57	1.75	0.335717226237717	0.343203801144248	0.350690376050779	0.465045217271997	0.475415837490232	0.485786457708468	0.451886480986781	0.4619545562967	0.472007591839975	0.219973941398664	1.43359406186722	-0.00627248359188198	-0.00637640201312837	0.457428960409814	0.469902964770313	0.445672813408412	1.01739040067108	1.03465712683212	1.00111734626686	0.954906130207381	0.971641350436618	0.939134237091728	0.001586139628267	0.00221536059570878	0.00215127124494277
262	0.423750140311331	0.32	0.220081403610021	0.213173562722463	0.226989244497579	0.493389560721544	0.498441430813329	0.487684871134964	0.509197990491694	1	0.58	1.75	0.338339766337336	0.34580231460073	0.353264862864124	0.468522551747214	0.478856460151631	0.489190368556049	0.45586514483266	0.465916394383419	0.475984198968379	0.220081403610021	1.42988074765055	-0.00369350936385066	-0.0030483084670002	0.457428960409814	0.469902964770313	0.445672813408412	1.01739040067108	1.03465712683212	1.00111734626686	0.954906130207381	0.971641350436618	0.939134237091728	0.001586139628267	0.00221536059570878	0.00215127124494277
262	0.423750140311331	0.32	0.220130732507529	0.213281949818778	0.226979515196279	0.500912978553014	0.498082676643356	0.487494392165123	0.508670961121589	1	0.56	1.76	0.33910565738391	0.346470967070064	0.353836276756217	0.470065583575902	0.480275317682222	0.490485051788543	0.455287410793801	0.465132602343954	0.475039644917084	0.220130732507529	1.44056919849534	-0.00887034261665548	-0.011571055622642	0.457428960409814	0.469902964770313	0.445672813408412	1.01739040067108	1.03465712683212	1.00111734626686	0.954906130207381	0.971641350436618	0.939134237091728	0.001586139628267	0.00221536059570878	0.00215127124494277
262	0.423750140311331	0.32	0.220200269028417	0.213422951604367	0.226977586452466	0.507818724521302	0.502085855336539	0.491558886359011	0.512612824314068	1.01	0.57	1.79	0.337970770693667	0.345208576615062	0.352446382536457	0.466393083402811	0.476381114657178	0.486369145911544	0.451804141963453	0.461489434852615	0.471202100812781	0.220200269028417	1.45541542268721	-0.000280611333164698	0.00302354993933891	0.457428960409814	0.469902964770313	0.445672813408412	1.01739040067108	1.03465712683212	1.00111734626686	0.954906130207381	0.971641350436618	0.939134237091728	0.001586139628267	0.00221536059570878	0.00215127124494277
262	0.423750140311331	0.32	0.220368327014028	0.213580509836681	0.227156144191374	0.508956602830723	0.499754051063586	0.489299796947631	0.510208305179541	0.99	0.57	1.8	0.340671517573587	0.347950217947059	0.355228918320531	0.472403005347537	0.482496246942674	0.492589488537811	0.457663402844781	0.467426794067041	0.477199796550838	0.220368327014028	1.43881236511487	0.00695075250637686	0.00809885652818218	0.457428960409814	0.469902964770313	0.445672813408412	1.01739040067108	1.03465712683212	1.00111734626686	0.954906130207381	0.971641350436618	0.939134237091728	0.001586139628267	0.00221536059570878	0.00215127124494277
262	0.423750140311331	0.32	0.220428238409409	0.213605346191223	0.227251130627595	0.502703592843669	0.502640174640867	0.491993204608436	0.513287144673297	1	0.57	1.79	0.341780746988823	0.349177047053065	0.356573347117306	0.473529941269136	0.483777357385713	0.494024773502291	0.458440174508927	0.468377931288546	0.478318219245603	0.220428238409409	1.44139232718375	0.00455865272391509	0.00562621739829243	0.457428960409814	0.469902964770313	0.445672813408412	1.01739040067108	1.03465712683212	1.00111734626686	0.954906130207381	0.971641350436618	0.939134237091728	0.001586139628267	0.00221536059570878	0.00215127124494277
262	0.423750140311331	0.32	0.220544333454867	0.213751660995456	0.227337005914278	0.491037802099965	0.488652064287282	0.478057033923807	0.499247094650757	1	0.57	1.76	0.330532020159835	0.337857499216069	0.345182978272303	0.457109040788108	0.467239807250882	0.477370573713657	0.44351802025169	0.453394567020277	0.463263226942672	0.220544333454867	1.44304484553573	-0.00445285540942664	-0.00178655170277275	0.457428960409814	0.469902964770313	0.445672813408412	1.01739040067108	1.03465712683212	1.00111734626686	0.954906130207381	0.971641350436618	0.939134237091728	0.001586139628267	0.00221536059570878	0.00215127124494277
262	0.423750140311331	0.32	0.220600626920477	0.213776890787436	0.227424363053517	0.498513214248651	0.503002510053146	0.492258195122313	0.513746824983979	1	0.57	1.76	0.34008740315439	0.347510349485618	0.354933295816846	0.470183460080654	0.480445958948998	0.490708457817341	0.457093474058706	0.46704585993329	0.476978488330201	0.220600626920477	1.42833148383594	0.00663241508562593	0.00655955084297175	0.457428960409814	0.469902964770313	0.445672813408412	1.01739040067108	1.03465712683212	1.00111734626686	0.954906130207381	0.971641350436618	0.939134237091728	0.001586139628267	0.00221536059570878	0.00215127124494277
262	0.423750140311331	0.32	0.220604141419668	0.213824408213964	0.227383874625373	0.498217725286263	0.499751761256944	0.489070572942941	0.510432949570947	1.02	0.57	1.77	0.333956807195937	0.341250346704844	0.34854388621375	0.459647388457246	0.469685981220267	0.479724573983287	0.446237841245306	0.456022155917899	0.465780465904349	0.220604141419668	1.44405747158477	0.00509497529780391	0.00921636960090371	0.457428960409814	0.469902964770313	0.445672813408412	1.01739040067108	1.03465712683212	1.00111734626686	0.954906130207381	0.971641350436618	0.939134237091728	0.001586139628267	0.00221536059570878	0.00215127124494277
262	0.423750140311331	0.32	0.220606413109011	0.213810915156332	0.227401911061689	0.503986636047011	0.499673444731669	0.489116442441119	0.510230447022218	1.02	0.56	1.79	0.333722029019643	0.340925025932165	0.348128022844688	0.459185217809554	0.469096189871764	0.479007161933975	0.444567496018833	0.454162976427597	0.463774941600457	0.220606413109011	1.45362152867427	0.00581929779994564	0.0114313334952944	0.457428960409814	0.469902964770313	0.445672813408412	1.01739040067108	1.03465712683212	1.00111734626686	0.954906130207381	0.971641350436618	0.939134237091728	0.001586139628267	0.00221536059570878	0.00215127124494277
262	0.423750140311331	0.32	0.220698117809751	0.213833352465369	0.227562883154133	0.491432381556633	0.487379683905556	0.476820580155738	0.497938787655373	0.99	0.56	1.79	0.33206829963948	0.339421890851448	0.346775482063416	0.460519037287456	0.470717146378922	0.480915255470388	0.445368099807735	0.455243575591732	0.46510033146842	0.220698117809751	1.45260322214635	0.00108158438305011	0.000417989630842226	0.457428960409814	0.469902964770313	0.445672813408412	1.01739040067108	1.03465712683212	1.00111734626686	0.954906130207381	0.971641350436618	0.939134237091728	0.001586139628267	0.00221536059570878	0.00215127124494277
262	0.423750140311331	0.32	0.220886691158598	0.213978824255885	0.227794558061312	0.489281191400329	0.494559931557452	0.483799052236631	0.505320810878274	1	0.56	1.78	0.335315057083515	0.342773287617554	0.350231518151592	0.464158153986705	0.474482171484745	0.484806188982786	0.449638723476426	0.45960775000029	0.469608107543141	0.220886691158598	1.4405929939891	0.00514882187450292	0.00426440681516776	0.457428960409814	0.469902964770313	0.445672813408412	1.01739040067108	1.03465712683212	1.00111734626686	0.954906130207381	0.971641350436618	0.939134237091728	0.001586139628267	0.00221536059570878	0.00215127124494277
262	0.423750140311331	0.32	0.220940831949979	0.214107016318666	0.227774647581292	0.494195872894328	0.493939259032597	0.483297036376032	0.504581481689162	0.99	0.57	1.74	0.336410246299263	0.343818015177616	0.351225784055968	0.466449908660255	0.47672115680057	0.486992404940884	0.453574669579538	0.463495911267978	0.47353700197182	0.220940831949979	1.43454425496721	-0.00280169739155936	-0.00336478284267224	0.457428960409814	0.469902964770313	0.445672813408412	1.01739040067108	1.03465712683212	1.00111734626686	0.954906130207381	0.971641350436618	0.939134237091728	0.001586139628267	0.00221536059570878	0.00215127124494277
262	0.423750140311331	0.32	0.221271175189719	0.214420865704255	0.228121484675183	0.490208917121178	0.498200217533047	0.487380234131939	0.509020200934155	1.02	0.58	1.8	0.33364284256253	0.341049811014697	0.348456779466864	0.459656083287456	0.469860582450715	0.480065081613975	0.44599217463637	0.455855778191693	0.465756245688232	0.221271175189719	1.4596419837745	0.00647208037807977	0.0153718449352804	0.457428960409814	0.469902964770313	0.445672813408412	1.01739040067108	1.03465712683212	1.00111734626686	0.954906130207381	0.971641350436618	0.939134237091728	0.001586139628267	0.00221536059570878	0.00215127124494277
262	0.423750140311331	0.32	0.221606842729303	0.214764666249202	0.228449019209404	0.498536774457239	0.503651564753956	0.4928938927031	0.514409236804813	1.01	0.58	1.79	0.339788414588436	0.347204477933787	0.354620541279138	0.469378345707689	0.479622778405374	0.489867211103059	0.455657537899151	0.46558154407969	0.475523082875088	0.221606842729303	1.45357116709655	-0.00545688043147755	0.00122003913756846	0.457428960409814	0.469902964770313	0.445672813408412	1.01739040067108	1.03465712683212	1.00111734626686	0.954906130207381	0.971641350436618	0.939134237091728	0.001586139628267	0.00221536059570878	0.00215127124494277
262	0.423750140311331	0.32	0.221759915187228	0.214880040107696	0.228639790266759	0.483500572057987	0.486903459402736	0.476185886302467	0.497621032503004	1	0.57	1.75	0.331038305206718	0.338489024216035	0.345939743225351	0.458774686335629	0.469100383461041	0.479426080586452	0.445701495656633	0.455736429796588	0.465762540121483	0.221759915187228	1.42841184156362	-0.00468848377289319	-0.00511142320554997	0.457428960409814	0.469902964770313	0.445672813408412	1.01739040067108	1.03465712683212	1.00111734626686	0.954906130207381	0.971641350436618	0.939134237091728	0.001586139628267	0.00221536059570878	0.00215127124494277
262	0.423750140311331	0.32	0.221824007177144	0.215010233761559	0.228637780592729	0.503680324371866	0.496614959388589	0.486116145948391	0.507113772828787	1	0.56	1.77	0.337484224093501	0.344772984068455	0.35206174404341	0.467462577623071	0.477558523692017	0.487654469760963	0.453125384159033	0.462887269580915	0.47270402364957	0.221824007177144	1.43717402996281	0.0019427236861051	0.00197394467223727	0.457428960409814	0.469902964770313	0.445672813408412	1.01739040067108	1.03465712683212	1.00111734626686	0.954906130207381	0.971641350436618	0.939134237091728	0.001586139628267	0.00221536059570878	0.00215127124494277
262	0.423750140311331	0.32	0.221857843069642	0.214979732109853	0.228735954029431	0.498019433799125	0.497631466482095	0.486991376300749	0.508271556663441	1.01	0.57	1.78	0.335107471403172	0.342429107657303	0.349750743911434	0.462588333107774	0.472695250438618	0.482802167769461	0.448811163442633	0.458587041490915	0.468412244704376	0.221857843069642	1.44264568041605	0.00676636838688308	0.0087093543314329	0.457428960409814	0.469902964770313	0.445672813408412	1.01739040067108	1.03465712683212	1.00111734626686	0.954906130207381	0.971641350436618	0.939134237091728	0.001586139628267	0.00221536059570878	0.00215127124494277
262	0.423750140311331	0.32	0.222259840164518	0.215392336877516	0.22912734345152	0.497862682641211	0.499448352149647	0.488766065836135	0.510130638463159	1.01	0.56	1.79	0.337473018189218	0.344848700863127	0.352224383537036	0.46646168603904	0.476656496261858	0.486851306484676	0.45169549882978	0.461433742828376	0.471428268979014	0.222259840164518	1.4538063835777	-0.00601756104747123	-0.00376609862337637	0.457428960409814	0.469902964770313	0.445672813408412	1.01739040067108	1.03465712683212	1.00111734626686	0.954906130207381	0.971641350436618	0.939134237091728	0.001586139628267	0.00221536059570878	0.00215127124494277
262	0.423750140311331	0.32	0.222271887532817	0.215449077501349	0.229094697564285	0.49872414165045	0.497014042489125	0.486402121052778	0.507625963925471	1.01	0.57	1.77	0.335858627451027	0.343186114758269	0.35051360206551	0.464239717255323	0.474368117593056	0.48449651793079	0.449980035150806	0.459767850483831	0.469570637301814	0.222271887532817	1.45017009543013	0.00060791569106603	0.00279861323666646	0.457428960409814	0.469902964770313	0.445672813408412	1.01739040067108	1.03465712683212	1.00111734626686	0.954906130207381	0.971641350436618	0.939134237091728	0.001586139628267	0.00221536059570878	0.00215127124494277
262	0.423750140311331	0.32	0.222338086919352	0.215397209225979	0.229278964612725	0.490167812328618	0.495543279160564	0.484780114386317	0.506306443934811	1	0.57	1.76	0.336239920119116	0.343705172006569	0.351170423894021	0.465569452232804	0.475906098847489	0.486242745462173	0.452256573303089	0.46234423427752	0.472341210843618	0.222338086919352	1.42234455874075	0.00451478853224684	0.00233960218531526	0.457428960409814	0.469902964770313	0.445672813408412	1.01739040067108	1.03465712683212	1.00111734626686	0.954906130207381	0.971641350436618	0.939134237091728	0.001586139628267	0.00221536059570878	0.00215127124494277
262	0.423750140311331	0.32	0.222382872217783	0.215437454411463	0.229328290024104	0.499004515527053	0.49898343911811	0.48833544094884	0.509631437287379	1	0.56	1.76	0.338906379762698	0.346296125025207	0.353685870287715	0.469368928457138	0.479603367885111	0.489837807313085	0.454849893641153	0.464753613499056	0.474749099494602	0.222382872217783	1.42218600288511	-0.00282793293204661	-0.00705188676134941	0.457428960409814	0.469902964770313	0.445672813408412	1.01739040067108	1.03465712683212	1.00111734626686	0.954906130207381	0.971641350436618	0.939134237091728	0.001586139628267	0.00221536059570878	0.00215127124494277
262	0.423750140311331	0.32	0.222702877462595	0.215736521083995	0.229669233841194	0.4813470157317	0.496902045946008	0.485917117014474	0.507886974877542	0.99	0.57	1.73	0.338693647907241	0.346350356266647	0.354007064626052	0.469863711685094	0.48048572786777	0.491107744050447	0.456777986254304	0.467123075809335	0.477407475182059	0.222702877462595	1.42307707101557	0.000423925699891336	-0.00225454293990341	0.457428960409814	0.469902964770313	0.445672813408412	1.01739040067108	1.03465712683212	1.00111734626686	0.954906130207381	0.971641350436618	0.939134237091728	0.001586139628267	0.00221536059570878	0.00215127124494277
262	0.423750140311331	0.32	0.222900237709589	0.215901261646412	0.229899213772766	0.48059469898983	0.489337610811493	0.478503594981176	0.50017162664181	1	0.56	1.75	0.332622165751742	0.340153214310344	0.347684262868946	0.460955000252336	0.471391690430168	0.481828380608001	0.447238987726507	0.457305277723049	0.467447390005945	0.222900237709589	1.42429405423345	-0.000507122520390645	-0.00379660945692889	0.457428960409814	0.469902964770313	0.445672813408412	1.01739040067108	1.03465712683212	1.00111734626686	0.954906130207381	0.971641350436618	0.939134237091728	0.001586139628267	0.00221536059570878	0.00215127124494277
262	0.423750140311331	0.32	0.222974124705402	0.216076987162191	0.229871262248613	0.507683519037532	0.496297789878007	0.485889361363167	0.506706218392847	0.99	0.56	1.77	0.33988696982278	0.347167823263574	0.354448676704367	0.472175971694033	0.482290640255646	0.49240530881726	0.457399188650206	0.467139607775175	0.477001470066892	0.222974124705402	1.41324546029634	-0.00538997104229164	-0.0106968397991302	0.457428960409814	0.469902964770313	0.445672813408412	1.01739040067108	1.03465712683212	1.00111734626686	0.954906130207381	0.971641350436618	0.939134237091728	0.001586139628267	0.00221536059570878	0.00215127124494277
262	0.423750140311331	0.32	0.223327677105799	0.216432391373783	0.230222962837814	0.504886542130833	0.502338187401684	0.491743971229723	0.512932403573646	1.02	0.58	1.79	0.336954141340363	0.344213538958336	0.351472936576308	0.464388330748063	0.474393192325478	0.484398053902892	0.450740986524244	0.460449824534686	0.470224086918722	0.223327677105799	1.45466585221126	0.00195562576160141	0.00622533744671538	0.457428960409814	0.469902964770313	0.445672813408412	1.01739040067108	1.03465712683212	1.00111734626686	0.954906130207381	0.971641350436618	0.939134237091728	0.001586139628267	0.00221536059570878	0.00215127124494277
262	0.423750140311331	0.32	0.223992411283043	0.217047157202529	0.230937665363558	0.502994240405188	0.496771441116318	0.486254898323711	0.507287983908925	1.01	0.57	1.76	0.334771617417501	0.342011935309327	0.349252253201154	0.462215191686041	0.472211812510873	0.482208433335705	0.448710848965072	0.45839909689364	0.468120925138516	0.223992411283043	1.43603698605439	0.00315855788394245	0.00495591594190815	0.457428960409814	0.469902964770313	0.445672813408412	1.01739040067108	1.03465712683212	1.00111734626686	0.954906130207381	0.971641350436618	0.939134237091728	0.001586139628267	0.00221536059570878	0.00215127124494277
262	0.423750140311331	0.32	0.224221857019071	0.217251212747681	0.231192501290461	0.492151079796193	0.491849301789635	0.481208673489314	0.502489930089957	0.98	0.55	1.77	0.337471213477288	0.344933476612804	0.352395739748321	0.469286798386544	0.479663806663786	0.490040814941027	0.453514065038291	0.463538549828382	0.473561413023049	0.224221857019071	1.42476274395779	0.00694580032541607	-0.000675949224319501	0.457428960409814	0.469902964770313	0.445672813408412	1.01739040067108	1.03465712683212	1.00111734626686	0.954906130207381	0.971641350436618	0.939134237091728	0.001586139628267	0.00221536059570878	0.00215127124494277
262	0.423750140311331	0.32	0.224253668571183	0.217354919727811	0.231152417414554	0.50100075681449	0.498810169340862	0.488208281160984	0.509412057520741	1	0.56	1.75	0.339201147098822	0.346567209434914	0.353933271771007	0.469982647829204	0.480188749755454	0.490394851681704	0.455378939679952	0.46527305880478	0.47516129660246	0.224253668571183	1.42181070695671	0.00535493531322186	-0.000786373068497199	0.457428960409814	0.469902964770313	0.445672813408412	1.01739040067108	1.03465712683212	1.00111734626686	0.954906130207381	0.971641350436618	0.939134237091728	0.001586139628267	0.00221536059570878	0.00215127124494277
262	0.423750140311331	0.32	0.224605075268976	0.217669982032361	0.231540168505591	0.500351089272223	0.497412493237937	0.486826565999853	0.50799842047602	0.99	0.56	1.75	0.340767478286293	0.348177385596579	0.355587292906865	0.473521211643169	0.483817817133151	0.494114422623134	0.459179489750777	0.46922366828835	0.479188913212477	0.224605075268976	1.42578306658121	0.00151637003236207	-0.00469445432439844	0.457428960409814	0.469902964770313	0.445672813408412	1.01739040067108	1.03465712683212	1.00111734626686	0.954906130207381	0.971641350436618	0.939134237091728	0.001586139628267	0.00221536059570878	0.00215127124494277
262	0.423750140311331	0.32	0.225023936829275	0.218077226556829	0.231970647101721	0.502741318637129	0.500699988561741	0.490094915951303	0.51130506117218	1	0.56	1.77	0.340314477305842	0.34767847889971	0.355042480493578	0.471419333486523	0.481620288646168	0.491821243805812	0.457102979793568	0.466945664291831	0.47690951472332	0.225023936829275	1.42875505713451	-0.00382858486948303	-0.00526269986777624	0.457428960409814	0.469902964770313	0.445672813408412	1.01739040067108	1.03465712683212	1.00111734626686	0.954906130207381	0.971641350436618	0.939134237091728	0.001586139628267	0.00221536059570878	0.00215127124494277
262	0.423750140311331	0.32	0.226078683785681	0.219061822396978	0.233095545174383	0.507356857090936	0.503937634887024	0.493362073872882	0.514513195901166	0.99	0.56	1.74	0.34381314039662	0.351183015456504	0.358552890516388	0.476928273797386	0.487151564816333	0.49737485583528	0.462963926849818	0.472857222695961	0.482820669998874	0.226078683785681	1.42085562935678	0.00323742002991758	-0.00254757388404755	0.457428960409814	0.469902964770313	0.445672813408412	1.01739040067108	1.03465712683212	1.00111734626686	0.954906130207381	0.971641350436618	0.939134237091728	0.001586139628267	0.00221536059570878	0.00215127124494277
262	0.423750140311331	0.32	0.226193673789847	0.219204439603983	0.233182907975711	0.491066153881076	0.496444041360681	0.48568067466762	0.507207408053742	1	0.57	1.77	0.336222528529646	0.343673692542934	0.351124856556222	0.465202544495916	0.475512087028943	0.485821629561969	0.452096644662535	0.462103983302131	0.472104830729242	0.226193673789847	1.44234527741339	-0.0115842936679165	-0.00805894629950079	0.457428960409814	0.469902964770313	0.445672813408412	1.01739040067108	1.03465712683212	1.00111734626686	0.954906130207381	0.971641350436618	0.939134237091728	0.001586139628267	0.00221536059570878	0.00215127124494277
262	0.423750140311331	0.32	0.226244832458056	0.219299303045343	0.23319036187077	0.486870597565083	0.489198873708407	0.478503171748774	0.49989457566804	1	0.57	1.78	0.331858444190488	0.339276282193268	0.346694120196048	0.459487811624587	0.469758474344041	0.480029137063495	0.445569396476253	0.455511884420207	0.465477948657491	0.226244832458056	1.44189712162702	0.00142341905426391	0.00406205909096338	0.457428960409814	0.469902964770313	0.445672813408412	1.01739040067108	1.03465712683212	1.00111734626686	0.954906130207381	0.971641350436618	0.939134237091728	0.001586139628267	0.00221536059570878	0.00215127124494277
262	0.423750140311331	0.32	0.226666730462689	0.219689159782648	0.233644301142729	0.498755645155762	0.49531512867593	0.48474014766845	0.50589010968341	1.01	0.56	1.77	0.334078553496524	0.341366735371339	0.348654917246154	0.461443706237117	0.47151045736749	0.481577208497864	0.447252852949765	0.456923204874738	0.466747526822439	0.226666730462689	1.42730508532455	8.38718131252389e-05	-0.00262307327764672	0.457428960409814	0.469902964770313	0.445672813408412	1.01739040067108	1.03465712683212	1.00111734626686	0.954906130207381	0.971641350436618	0.939134237091728	0.001586139628267	0.00221536059570878	0.00215127124494277
262	0.423750140311331	0.32	0.227021755947936	0.219981002068228	0.234062509827644	0.481920476062717	0.490083861387175	0.479262096517039	0.500905626257311	0.96	0.56	1.73	0.34101259088248	0.348712674204539	0.356412757526598	0.476930039622298	0.48769914651768	0.498468253413062	0.4633803895267	0.473884447072706	0.484324890332357	0.227021755947936	1.40673800609	-0.00236776754144624	-0.0113422417821217	0.457428960409814	0.469902964770313	0.445672813408412	1.01739040067108	1.03465712683212	1.00111734626686	0.954906130207381	0.971641350436618	0.939134237091728	0.001586139628267	0.00221536059570878	0.00215127124494277
262	0.423750140311331	0.32	0.227857841102286	0.220833451520939	0.234882230683633	0.490759864607773	0.492132076022837	0.481455656430057	0.502808495615618	1.02	0.58	1.79	0.329220675909973	0.336521240412001	0.343821804914028	0.453371630296147	0.463425278418999	0.473478926541851	0.440077369199969	0.449834551712988	0.459624116794846	0.227857841102286	1.43515343407253	-0.00218453015211614	0.0021553676547633	0.457428960409814	0.469902964770313	0.445672813408412	1.01739040067108	1.03465712683212	1.00111734626686	0.954906130207381	0.971641350436618	0.939134237091728	0.001586139628267	0.00221536059570878	0.00215127124494277
262	0.423750140311331	0.32	0.227908156077787	0.22088261084049	0.234933701315084	0.496188149512377	0.500339997940928	0.489602740014022	0.511077255867834	1	0.57	1.79	0.340031423823869	0.347488500352373	0.354945576880877	0.471058717615216	0.481389294910611	0.491719872206006	0.456480382664816	0.466460848542078	0.47653209052537	0.227908156077787	1.44177151335326	0.00527741886707419	0.00875611309459392	0.457428960409814	0.469902964770313	0.445672813408412	1.01739040067108	1.03465712683212	1.00111734626686	0.954906130207381	0.971641350436618	0.939134237091728	0.001586139628267	0.00221536059570878	0.00215127124494277
262	0.423750140311331	0.32	0.227967606599921	0.22089848488159	0.235036728318252	0.49391993741753	0.494857999219804	0.484190095232016	0.505525903207591	0.99	0.57	1.75	0.336922147394332	0.344345374666338	0.351768601938345	0.467100661039831	0.47739204257298	0.48768342410613	0.453629874614211	0.463652358205206	0.473622888199744	0.227967606599921	1.42315396694855	-0.00390266412270008	-0.00688405025202418	0.457428960409814	0.469902964770313	0.445672813408412	1.01739040067108	1.03465712683212	1.00111734626686	0.954906130207381	0.971641350436618	0.939134237091728	0.001586139628267	0.00221536059570878	0.00215127124494277
262	0.423750140311331	0.32	0.228019257342756	0.220996102486181	0.235042412199331	0.490776213597938	0.491879799755045	0.481209202129816	0.502550397380274	0.99	0.56	1.77	0.335405845230559	0.342843318994079	0.3502807927576	0.465299207099291	0.475617007740508	0.485934808381726	0.451095941154614	0.461142405218828	0.471080057519126	0.228019257342756	1.42728835528269	-0.00442652838309766	-0.00728133505055361	0.457428960409814	0.469902964770313	0.445672813408412	1.01739040067108	1.03465712683212	1.00111734626686	0.954906130207381	0.971641350436618	0.939134237091728	0.001586139628267	0.00221536059570878	0.00215127124494277
262	0.423750140311331	0.32	0.228115067235131	0.221093109877961	0.235137024592301	0.493610458961892	0.494116441822041	0.483457927816673	0.50477495582741	0.98	0.56	1.73	0.339336931553031	0.346818094296251	0.354299257039472	0.472038315267307	0.482445067757784	0.492851820248261	0.458479844556203	0.46853960937965	0.478636741468182	0.228115067235131	1.40923817133618	-0.000433586401400665	-0.0075421721323251	0.457428960409814	0.469902964770313	0.445672813408412	1.01739040067108	1.03465712683212	1.00111734626686	0.954906130207381	0.971641350436618	0.939134237091728	0.001586139628267	0.00221536059570878	0.00215127124494277
262	0.423750140311331	0.32	0.228867891236271	0.221787982926326	0.235947799546216	0.505852043248526	0.508903910835905	0.498191932049829	0.519615889621981	0.99	0.55	1.74	0.348585375896764	0.356080557796596	0.363575739696429	0.4843101229066	0.494723619048763	0.505137115190925	0.469259342895873	0.479332530980123	0.489428581908516	0.228867891236271	1.40456495204816	-0.000450383586971369	-0.00917040117289731	0.457428960409814	0.469902964770313	0.445672813408412	1.01739040067108	1.03465712683212	1.00111734626686	0.954906130207381	0.971641350436618	0.939134237091728	0.001586139628267	0.00221536059570878	0.00215127124494277
262	0.423750140311331	0.32	0.229161691484323	0.222040686444031	0.236282696524616	0.486135801357862	0.491350580642736	0.480592023791774	0.502109137493699	1	0.56	1.76	0.33369749343375	0.341167662051625	0.348637830669501	0.462243360083999	0.472591162840289	0.48293896559658	0.448179200432787	0.458214269920381	0.468257053402079	0.229161691484323	1.4197186299736	0.00939004232500936	0.00568345973009123	0.457428960409814	0.469902964770313	0.445672813408412	1.01739040067108	1.03465712683212	1.00111734626686	0.954906130207381	0.971641350436618	0.939134237091728	0.001586139628267	0.00221536059570878	0.00215127124494277
262	0.423750140311331	0.32	0.229795344530755	0.222716559193683	0.236874129867827	0.494325633926425	0.501549403533183	0.490746020120666	0.512352786945701	0.99	0.57	1.75	0.343363023430368	0.350921887363462	0.358480751296555	0.477047655883638	0.487549480699836	0.498051305516034	0.463764845603976	0.473981378155941	0.484166625952669	0.229795344530755	1.41746812230059	0.00651150396506506	0.00325941394361073	0.457428960409814	0.469902964770313	0.445672813408412	1.01739040067108	1.03465712683212	1.00111734626686	0.954906130207381	0.971641350436618	0.939134237091728	0.001586139628267	0.00221536059570878	0.00215127124494277
262	0.423750140311331	0.32	0.230411302428295	0.223319176560825	0.237503428295765	0.486705839732221	0.495097504165824	0.484269266286255	0.505925742045392	1	0.58	1.75	0.335299444173055	0.342796723879108	0.35029400358516	0.463954174698183	0.474328168091109	0.484702161484035	0.451494408792288	0.461626662733943	0.471722156422103	0.230411302428295	1.41621805998986	0.000404243100923065	0.00192044806202974	0.457428960409814	0.469902964770313	0.445672813408412	1.01739040067108	1.03465712683212	1.00111734626686	0.954906130207381	0.971641350436618	0.939134237091728	0.001586139628267	0.00221536059570878	0.00215127124494277
262	0.423750140311331	0.32	0.231372085627599	0.224253053797541	0.238491117457657	0.499483635061455	0.50635228576194	0.495557390032902	0.517147181490977	0.99	0.57	1.75	0.345815605724714	0.3533486250689	0.360881644413087	0.479961220331269	0.490416379373724	0.500871538416179	0.466885873214604	0.477068469977183	0.487241954854952	0.231372085627599	1.42289407810676	-0.00180686096112894	-0.00301638239516101	0.457428960409814	0.469902964770313	0.445672813408412	1.01739040067108	1.03465712683212	1.00111734626686	0.954906130207381	0.971641350436618	0.939134237091728	0.001586139628267	0.00221536059570878	0.00215127124494277
262	0.423750140311331	0.32	0.23150489720629	0.224311825556502	0.238697968856079	0.494631338595712	0.506909797308162	0.495997625572901	0.517821969043423	1	0.57	1.76	0.342800990485418	0.350342767071291	0.357884543657164	0.474004369334849	0.4844326795016	0.49486098966835	0.460644442562773	0.470820067678824	0.48087154846209	0.23150489720629	1.42234833538466	0.00588604892833134	0.00620023073374812	0.457428960409814	0.469902964770313	0.445672813408412	1.01739040067108	1.03465712683212	1.00111734626686	0.954906130207381	0.971641350436618	0.939134237091728	0.001586139628267	0.00221536059570878	0.00215127124494277
262	0.423750140311331	0.32	0.232370370963593	0.225231552150402	0.239509189776784	0.487959517738653	0.49319374736263	0.482434175707073	0.503953319018186	1.02	0.58	1.83	0.329661780566305	0.337014119452543	0.344366458338782	0.453859685133649	0.463981969270353	0.474104253407058	0.439200909694482	0.448985741085052	0.458787434246915	0.232370370963593	1.45417046075142	-0.00459827331647172	0.00468912993908399	0.457428960409814	0.469902964770313	0.445672813408412	1.01739040067108	1.03465712683212	1.00111734626686	0.954906130207381	0.971641350436618	0.939134237091728	0.001586139628267	0.00221536059570878	0.00215127124494277
262	0.423750140311331	0.32	0.234915568494042	0.227696743863503	0.242134393124582	0.49463088326343	0.504233376957132	0.493378810238283	0.51508794367598	0.99	0.55	1.74	0.343429056003213	0.35098465734689	0.358540258690567	0.476182466306488	0.486658705341507	0.497134944376526	0.461419603689865	0.471744387205695	0.481899057902382	0.234915568494042	1.41623552636017	0.00672760904812833	-0.000264316868618887	0.457428960409814	0.469902964770313	0.445672813408412	1.01739040067108	1.03465712683212	1.00111734626686	0.954906130207381	0.971641350436618	0.939134237091728	0.001586139628267	0.00221536059570878	0.00215127124494277
262	0.423750140311331	0.32	0.237364389441858	0.230052754288342	0.244676024595375	0.487678262035451	0.488103405086406	0.477448889766384	0.498757920406428	1.02	0.57	1.78	0.326709979197804	0.334000678900279	0.341291378602755	0.450034328750954	0.460077074169336	0.470119819587717	0.436721405384189	0.446445261043785	0.456185588950507	0.237364389441858	1.43085298493422	0.0027044317525591	0.00553054497219133	0.457428960409814	0.469902964770313	0.445672813408412	1.01739040067108	1.03465712683212	1.00111734626686	0.954906130207381	0.971641350436618	0.939134237091728	0.001586139628267	0.00221536059570878	0.00215127124494277
262	0.423750140311331	0.33	0.211927276858166	0.205458167941266	0.218396385775067	0.50890536217961	0.499482852570097	0.489033200419852	0.509932504720342	1	0.56	1.78	0.33976094870259	0.347020954209642	0.354280959716693	0.470751125603617	0.480810126725976	0.490869127848335	0.455508290035141	0.465252712698034	0.475009997037031	0.211927276858166	1.44580658341782	-0.00237207472230784	-0.00278703773244868	0.457428960409814	0.469902964770313	0.445672813408412	1.01739040067108	1.03465712683212	1.00111734626686	0.954906130207381	0.971641350436618	0.939134237091728	0.001586139628267	0.00221536059570878	0.00215127124494277
262	0.423750140311331	0.33	0.2121465557587	0.205679065919763	0.218614045597638	0.504179922646412	0.495977832184222	0.485502960426606	0.506452703941838	1.02	0.57	1.79	0.332403918929852	0.339575633020863	0.346747347111875	0.457973483100084	0.467854398140534	0.477735313180984	0.444028547034549	0.453545028043277	0.463119327571132	0.2121465557587	1.4718551426828	-0.0052620452605285	0.0026718982361769	0.457428960409814	0.469902964770313	0.445672813408412	1.01739040067108	1.03465712683212	1.00111734626686	0.954906130207381	0.971641350436618	0.939134237091728	0.001586139628267	0.00221536059570878	0.00215127124494277
262	0.423750140311331	0.33	0.21280097323588	0.20628878768653	0.21931315878523	0.504482887575887	0.497508274227433	0.487007445261378	0.508009103193487	1	0.57	1.79	0.33653570257671	0.343792067727006	0.351048432877301	0.465313500251149	0.47534656551386	0.485379630776571	0.450899186140698	0.460600478797225	0.47034911973663	0.21280097323588	1.46552391947936	0.00598907199227898	0.0119423011795795	0.457428960409814	0.469902964770313	0.445672813408412	1.01739040067108	1.03465712683212	1.00111734626686	0.954906130207381	0.971641350436618	0.939134237091728	0.001586139628267	0.00221536059570878	0.00215127124494277
262	0.423750140311331	0.33	0.213540960093588	0.207001132213714	0.220080787973462	0.513859242434923	0.507925705082754	0.497404238247609	0.518447171917898	1.01	0.57	1.8	0.34178161853469	0.349011239208901	0.356240859883111	0.471542105355035	0.481516516993235	0.491490928631436	0.456809205233219	0.466454474761872	0.476090814232089	0.213540960093588	1.48351998787247	-0.000139375010088712	0.00778716544747852	0.457428960409814	0.469902964770313	0.445672813408412	1.01739040067108	1.03465712683212	1.00111734626686	0.954906130207381	0.971641350436618	0.939134237091728	0.001586139628267	0.00221536059570878	0.00215127124494277
262	0.423750140311331	0.33	0.213646235788662	0.207147141629991	0.220145329947333	0.506664828804715	0.496755055596854	0.486315785748763	0.507194325444945	1.02	0.57	1.77	0.332979593936142	0.34012734430097	0.347275094665797	0.458776690596101	0.468624805367397	0.478472920138693	0.445195808664327	0.454766271458179	0.464302181285981	0.213646235788662	1.47054159432755	-0.00661779208345778	0.0001706382038927	0.457428960409814	0.469902964770313	0.445672813408412	1.01739040067108	1.03465712683212	1.00111734626686	0.954906130207381	0.971641350436618	0.939134237091728	0.001586139628267	0.00221536059570878	0.00215127124494277
262	0.423750140311331	0.33	0.213819447024097	0.207257999803915	0.220380894244279	0.513014547947935	0.507658150543917	0.497124432620896	0.518191868466938	0.98	0.55	1.75	0.349978121261633	0.35739391209123	0.364809702920828	0.487414387199265	0.497742356072793	0.508070324946322	0.471875769162651	0.481796689929979	0.491882130222365	0.213819447024097	1.43193147355974	9.18416121308476e-05	-0.0046011768406034	0.457428960409814	0.469902964770313	0.445672813408412	1.01739040067108	1.03465712683212	1.00111734626686	0.954906130207381	0.971641350436618	0.939134237091728	0.001586139628267	0.00221536059570878	0.00215127124494277
262	0.423750140311331	0.33	0.21446390398909	0.207909866225762	0.221017941752417	0.50385153953668	0.495605696275227	0.485131806810839	0.506079585739615	1.01	0.57	1.77	0.333969026973671	0.34117934512627	0.348389663278869	0.461091514756803	0.471046379580608	0.481001244404412	0.447769486928016	0.457416688116223	0.467099691396206	0.21446390398909	1.46417422222669	-0.00497558089350834	0.000120711571874099	0.457428960409814	0.469902964770313	0.445672813408412	1.01739040067108	1.03465712683212	1.00111734626686	0.954906130207381	0.971641350436618	0.939134237091728	0.001586139628267	0.00221536059570878	0.00215127124494277
262	0.423750140311331	0.33	0.216633080539041	0.210022347061876	0.223243814016206	0.490862851860979	0.487341193453619	0.476770886476176	0.497911500431062	0.98	0.56	1.81	0.33567669066135	0.343118851594639	0.350561012527928	0.467511880321724	0.477876909376091	0.488241938430459	0.451248078945082	0.461265508990459	0.471178315520115	0.216633080539041	1.44571915499748	-0.00781713011314611	-0.00918313200408801	0.457428960409814	0.469902964770313	0.445672813408412	1.01739040067108	1.03465712683212	1.00111734626686	0.954906130207381	0.971641350436618	0.939134237091728	0.001586139628267	0.00221536059570878	0.00215127124494277
262	0.423750140311331	0.33	0.216809110529966	0.21022369830824	0.223394522751692	0.511680756256697	0.501270589862593	0.490841611405128	0.511699568320058	1.02	0.58	1.85	0.335255499470201	0.342378718652275	0.34950193783435	0.461481614701133	0.471286777316537	0.481091939931941	0.446361014498098	0.455900867926857	0.46532548633063	0.216809110529966	1.48469058716303	0.00170203505879248	0.0136916287324392	0.457428960409814	0.469902964770313	0.445672813408412	1.01739040067108	1.03465712683212	1.00111734626686	0.954906130207381	0.971641350436618	0.939134237091728	0.001586139628267	0.00221536059570878	0.00215127124494277
262	0.423750140311331	0.33	0.21699918024521	0.210399205074793	0.223599155415626	0.509432854104826	0.498618982934866	0.488198406795553	0.509039559074179	1.01	0.57	1.79	0.33634740619894	0.343526728594853	0.350706050990766	0.464516833887207	0.474431927767351	0.484347021647494	0.450033499042184	0.459671955554478	0.469272387937053	0.21699918024521	1.46310482677607	0.00045185829869286	0.00529729301547586	0.457428960409814	0.469902964770313	0.445672813408412	1.01739040067108	1.03465712683212	1.00111734626686	0.954906130207381	0.971641350436618	0.939134237091728	0.001586139628267	0.00221536059570878	0.00215127124494277
262	0.423750140311331	0.33	0.217165785945529	0.210511073796977	0.223820498094081	0.491754903182607	0.493540816903969	0.482855128823199	0.504226504984738	1.03	0.58	1.79	0.328093533084794	0.335354313692853	0.342615094300913	0.450735735527057	0.460710614510815	0.470685493494573	0.437580554878286	0.447283158149867	0.456937117404168	0.217165785945529	1.46419581635917	-0.00120886600697052	0.0113809308786834	0.457428960409814	0.469902964770313	0.445672813408412	1.01739040067108	1.03465712683212	1.00111734626686	0.954906130207381	0.971641350436618	0.939134237091728	0.001586139628267	0.00221536059570878	0.00215127124494277
262	0.423750140311331	0.33	0.217221999445846	0.210580054012452	0.223863944879239	0.508110387850025	0.49680539969393	0.486395219090876	0.507215580296983	1	0.56	1.78	0.336233286984659	0.343429593825033	0.350625900665406	0.464959615463619	0.474911015847755	0.48486241623189	0.450139320197023	0.459804955249302	0.469401561920853	0.217221999445846	1.45039324771037	0.00129102653483362	0.00142776371134268	0.457428960409814	0.469902964770313	0.445672813408412	1.01739040067108	1.03465712683212	1.00111734626686	0.954906130207381	0.971641350436618	0.939134237091728	0.001586139628267	0.00221536059570878	0.00215127124494277
262	0.423750140311331	0.33	0.217535078753322	0.2109453146571	0.224124842849543	0.499674554257072	0.488374574128553	0.477966919020554	0.498782229236553	0.99	0.56	1.76	0.333384485439909	0.340643880608776	0.347903275777644	0.462623757815545	0.472697317981544	0.482770878147543	0.447928219281627	0.457674011679774	0.467387576982208	0.217535078753322	1.45151239495842	0.00747623234047598	0.00467484817192812	0.457428960409814	0.469902964770313	0.445672813408412	1.01739040067108	1.03465712683212	1.00111734626686	0.954906130207381	0.971641350436618	0.939134237091728	0.001586139628267	0.00221536059570878	0.00215127124494277
262	0.423750140311331	0.33	0.217595071788938	0.210988846140908	0.224201297436967	0.507133167902138	0.497569583460328	0.487122987919093	0.508016179001563	1	0.56	1.78	0.338527642247772	0.345787536454772	0.353047430661772	0.469092703015761	0.479152630100467	0.489212557185173	0.45422698914393	0.464008715463159	0.473752838722677	0.217595071788938	1.4570700029816	-0.00211393112504783	0.000575011726564534	0.457428960409814	0.469902964770313	0.445672813408412	1.01739040067108	1.03465712683212	1.00111734626686	0.954906130207381	0.971641350436618	0.939134237091728	0.001586139628267	0.00221536059570878	0.00215127124494277
262	0.423750140311331	0.33	0.218415287272142	0.211801970534691	0.225028604009593	0.502870903396251	0.495666626116331	0.485170883218883	0.50616236901378	1	0.57	1.78	0.336192816587071	0.343465704323978	0.350738592060885	0.465334146309048	0.475400759393206	0.485467372477363	0.45101359963506	0.460865100818046	0.470512050447657	0.218415287272142	1.45108173647045	-0.00437519959653956	-0.00130417247975861	0.457428960409814	0.469902964770313	0.445672813408412	1.01739040067108	1.03465712683212	1.00111734626686	0.954906130207381	0.971641350436618	0.939134237091728	0.001586139628267	0.00221536059570878	0.00215127124494277
262	0.423750140311331	0.33	0.218571418583137	0.21194171810917	0.225201119057104	0.510210995759415	0.503306126061377	0.492803957297861	0.513808294824892	0.99	0.56	1.79	0.342979547228833	0.350288800805411	0.35759805438199	0.47553263829015	0.485666737146147	0.495800836002144	0.459572747327064	0.469383931334914	0.479205204893017	0.218571418583137	1.44994097370799	-0.0020985066381881	-0.00357940072352969	0.457428960409814	0.469902964770313	0.445672813408412	1.01739040067108	1.03465712683212	1.00111734626686	0.954906130207381	0.971641350436618	0.939134237091728	0.001586139628267	0.00221536059570878	0.00215127124494277
262	0.423750140311331	0.33	0.218879790504493	0.212236866838222	0.225522714170764	0.504655803407082	0.499034048341003	0.488504657431263	0.509563439250742	1.01	0.57	1.81	0.335859325763297	0.343098548722273	0.35033777168125	0.463473247873803	0.473463103505336	0.483452959136869	0.448728555612352	0.458415355429616	0.468046984824514	0.218879790504493	1.46537944063258	0.00102023538828767	0.00630146301895176	0.457428960409814	0.469902964770313	0.445672813408412	1.01739040067108	1.03465712683212	1.00111734626686	0.954906130207381	0.971641350436618	0.939134237091728	0.001586139628267	0.00221536059570878	0.00215127124494277
262	0.423750140311331	0.33	0.21919400864559	0.212493171356046	0.225894845935133	0.491489441880002	0.490584198555126	0.479956882064181	0.50121151504607	1.01	0.57	1.8	0.33117015771381	0.338503004079601	0.345835850445392	0.457632627579111	0.467765635254611	0.477898642930112	0.442851469520824	0.452669750181809	0.462413118511426	0.21919400864559	1.46033763773468	0.00634232110988143	0.0119308833181613	0.457428960409814	0.469902964770313	0.445672813408412	1.01739040067108	1.03465712683212	1.00111734626686	0.954906130207381	0.971641350436618	0.939134237091728	0.001586139628267	0.00221536059570878	0.00215127124494277
262	0.423750140311331	0.33	0.21931477362224	0.212667060681012	0.225962486563468	0.5015084239996	0.502951236419464	0.492272180919547	0.513630291919381	1.01	0.58	1.79	0.3396609827189	0.347029383018986	0.354397783319071	0.469362232150739	0.479544293053184	0.48972635395563	0.45624102272555	0.466128381434032	0.475983853395979	0.21931477362224	1.46836721674743	0.00329416245076315	0.012070368048331	0.457428960409814	0.469902964770313	0.445672813408412	1.01739040067108	1.03465712683212	1.00111734626686	0.954906130207381	0.971641350436618	0.939134237091728	0.001586139628267	0.00221536059570878	0.00215127124494277
262	0.423750140311331	0.33	0.219793111788487	0.213093717278065	0.22649250629891	0.504923126484559	0.501761033629718	0.491179763840953	0.512342303418483	1.01	0.57	1.82	0.337648339491319	0.344922149279303	0.352195959067287	0.465915508561011	0.475952521601414	0.485989534641816	0.451130079270934	0.460908969117736	0.470545563027986	0.219793111788487	1.46381066088423	0.00249100353846248	0.0101871491606457	0.457428960409814	0.469902964770313	0.445672813408412	1.01739040067108	1.03465712683212	1.00111734626686	0.954906130207381	0.971641350436618	0.939134237091728	0.001586139628267	0.00221536059570878	0.00215127124494277
262	0.423750140311331	0.33	0.219795299783868	0.213101612575567	0.226488986992169	0.511484497804131	0.503687573756953	0.493204193433135	0.514170954080771	1	0.56	1.77	0.341662164361661	0.348924418938877	0.356186673516093	0.47285247686228	0.482903268031554	0.492954059200828	0.458408306432793	0.46816789482748	0.477903706885582	0.219795299783868	1.4408550643752	-0.00321945581454515	-0.00543508808758749	0.457428960409814	0.469902964770313	0.445672813408412	1.01739040067108	1.03465712683212	1.00111734626686	0.954906130207381	0.971641350436618	0.939134237091728	0.001586139628267	0.00221536059570878	0.00215127124494277
262	0.423750140311331	0.33	0.220049456832504	0.213348318754762	0.226750594910246	0.50527404557869	0.502521985144296	0.491932103973675	0.513111866314917	1.02	0.58	1.82	0.336225605912783	0.343463574698261	0.35070154348374	0.462934934551426	0.472900590191764	0.482866245832102	0.44858916704257	0.458239864477929	0.467893557658562	0.220049456832504	1.48108601340854	0.00930246541932583	0.0196928423559809	0.457428960409814	0.469902964770313	0.445672813408412	1.01739040067108	1.03465712683212	1.00111734626686	0.954906130207381	0.971641350436618	0.939134237091728	0.001586139628267	0.00221536059570878	0.00215127124494277
262	0.423750140311331	0.33	0.220339526152736	0.21359223270141	0.227086819604061	0.497019660059247	0.493794817024124	0.4832156270474	0.504374007000849	1.01	0.57	1.79	0.333508724880775	0.340810335097662	0.34811194531455	0.460912049413422	0.471002940229806	0.481093831046191	0.446743709310988	0.456475910912786	0.466294043831448	0.220339526152736	1.44774203169998	-0.000107222567155984	0.00233166076677462	0.457428960409814	0.469902964770313	0.445672813408412	1.01739040067108	1.03465712683212	1.00111734626686	0.954906130207381	0.971641350436618	0.939134237091728	0.001586139628267	0.00221536059570878	0.00215127124494277
262	0.423750140311331	0.33	0.220392370979489	0.213655409453886	0.227129332505092	0.512307790665397	0.503156081296212	0.492701002198497	0.513611160393927	1.01	0.56	1.8	0.339266516902928	0.346465727486221	0.353664938069514	0.468451403291273	0.478391907680328	0.488332412069382	0.453206008666137	0.462835125570058	0.472420769650819	0.220392370979489	1.46208915105191	-0.00228586309389194	0.00338741544888376	0.457428960409814	0.469902964770313	0.445672813408412	1.01739040067108	1.03465712683212	1.00111734626686	0.954906130207381	0.971641350436618	0.939134237091728	0.001586139628267	0.00221536059570878	0.00215127124494277
262	0.423750140311331	0.33	0.220411706186574	0.213714153445801	0.227109258927346	0.509394254181685	0.503409468830749	0.492887964407055	0.513930973254443	1	0.56	1.77	0.341384978672792	0.348672402636592	0.355959826600392	0.472437812080398	0.482522774361237	0.492607736642075	0.457978763262776	0.467706728989489	0.477523757413033	0.220411706186574	1.44398014864432	-0.0013884707418662	-0.00234909970551555	0.457428960409814	0.469902964770313	0.445672813408412	1.01739040067108	1.03465712683212	1.00111734626686	0.954906130207381	0.971641350436618	0.939134237091728	0.001586139628267	0.00221536059570878	0.00215127124494277
262	0.423750140311331	0.33	0.220461705571589	0.213719176734757	0.227204234408422	0.494443281730895	0.495052978019454	0.484392036816779	0.505713919222128	1.01	0.58	1.8	0.334093783376712	0.341446823703644	0.348799864030575	0.461600152341754	0.47175946898866	0.481918785635565	0.447902028327371	0.457810843327343	0.467618985634465	0.220461705571589	1.46474597052744	-0.000322292264682427	0.00975379692094464	0.457428960409814	0.469902964770313	0.445672813408412	1.01739040067108	1.03465712683212	1.00111734626686	0.954906130207381	0.971641350436618	0.939134237091728	0.001586139628267	0.00221536059570878	0.00215127124494277
262	0.423750140311331	0.33	0.220648855357714	0.21399540771964	0.227302302995787	0.518554242776941	0.505402577056157	0.495031324602485	0.515773829509829	1	0.56	1.78	0.342881110123219	0.350064709176347	0.357248308229475	0.474514479828329	0.484455890035399	0.494397300242469	0.459077475470622	0.468733435117247	0.478351063318439	0.220648855357714	1.44297903384692	0.00278288608122117	0.000516357145908997	0.457428960409814	0.469902964770313	0.445672813408412	1.01739040067108	1.03465712683212	1.00111734626686	0.954906130207381	0.971641350436618	0.939134237091728	0.001586139628267	0.00221536059570878	0.00215127124494277
262	0.423750140311331	0.33	0.220928329330685	0.214267920369665	0.227588738291704	0.498110683822102	0.494909588529592	0.484329627137165	0.505489549922018	0.99	0.57	1.77	0.337394836628347	0.344765074056587	0.352135311484828	0.467958279530491	0.478180616247664	0.488402952964837	0.453774440993573	0.463683149666846	0.473576469749787	0.220928329330685	1.44821866465712	-0.00421329629968688	-0.00178374369931536	0.457428960409814	0.469902964770313	0.445672813408412	1.01739040067108	1.03465712683212	1.00111734626686	0.954906130207381	0.971641350436618	0.939134237091728	0.001586139628267	0.00221536059570878	0.00215127124494277
262	0.423750140311331	0.33	0.220956855725699	0.214200914242769	0.227712797208629	0.505223626997718	0.500259812352665	0.489716539791623	0.510803084913707	1.01	0.57	1.8	0.338134541400345	0.345414353991122	0.352694166581899	0.467378852593877	0.477441209552988	0.4875035665121	0.452558310849781	0.462403110811192	0.472090030912159	0.220956855725699	1.45519305351917	-0.00541545020270228	-0.000589831491378699	0.457428960409814	0.469902964770313	0.445672813408412	1.01739040067108	1.03465712683212	1.00111734626686	0.954906130207381	0.971641350436618	0.939134237091728	0.001586139628267	0.00221536059570878	0.00215127124494277
262	0.423750140311331	0.33	0.221003058448081	0.2142852219467	0.227720894949463	0.507761286613739	0.498748938134427	0.488290730919913	0.50920714534894	1.01	0.58	1.79	0.335850386724317	0.343043627789573	0.35023686885483	0.463533931386706	0.473461897654399	0.483389863922093	0.450002268953506	0.459592357343044	0.469265468677025	0.221003058448081	1.45798708064388	-0.00113773092203769	0.00653952929687607	0.457428960409814	0.469902964770313	0.445672813408412	1.01739040067108	1.03465712683212	1.00111734626686	0.954906130207381	0.971641350436618	0.939134237091728	0.001586139628267	0.00221536059570878	0.00215127124494277
262	0.423750140311331	0.33	0.221029372362982	0.214320055787867	0.227738688938097	0.502584234860246	0.498784758082149	0.488216931356547	0.509352584807751	1.02	0.57	1.83	0.332889998428017	0.340095655577798	0.347301312727578	0.457926444229154	0.46783861032761	0.477750776426067	0.442917475771265	0.452516836911545	0.462097959912603	0.221029372362982	1.47325723062094	-0.000763294293115616	0.0105901279836352	0.457428960409814	0.469902964770313	0.445672813408412	1.01739040067108	1.03465712683212	1.00111734626686	0.954906130207381	0.971641350436618	0.939134237091728	0.001586139628267	0.00221536059570878	0.00215127124494277
262	0.423750140311331	0.33	0.221284109427121	0.214521188084455	0.228047030769787	0.500115745502717	0.492820947842736	0.482327799990582	0.503314095694889	1	0.56	1.76	0.334278613045326	0.341550918126157	0.348823223206987	0.462714513025527	0.472780969486483	0.482847425947439	0.448563964965339	0.458323721723008	0.468071446737042	0.221284109427121	1.44926974636106	0.00466234437421518	0.00501739089651909	0.457428960409814	0.469902964770313	0.445672813408412	1.01739040067108	1.03465712683212	1.00111734626686	0.954906130207381	0.971641350436618	0.939134237091728	0.001586139628267	0.00221536059570878	0.00215127124494277
262	0.423750140311331	0.33	0.221551861629057	0.214791088516967	0.228312634741147	0.50500981736034	0.502359385124352	0.491767333949378	0.512951436299326	0.99	0.57	1.73	0.34409689880677	0.351508314144264	0.358919729481758	0.478077716992649	0.488374910999687	0.498672105006726	0.464913302202876	0.474873799351894	0.484925934629757	0.221551861629057	1.43201852938531	0.000249175654836906	-0.00417395479522706	0.457428960409814	0.469902964770313	0.445672813408412	1.01739040067108	1.03465712683212	1.00111734626686	0.954906130207381	0.971641350436618	0.939134237091728	0.001586139628267	0.00221536059570878	0.00215127124494277
262	0.423750140311331	0.33	0.22179248099884	0.215039661656214	0.228545300341466	0.509685675046074	0.505393110165544	0.494836303649586	0.515949916681501	1	0.57	1.79	0.343503416495397	0.350831696734271	0.358159976973144	0.475781376066679	0.485931665958483	0.496081955850287	0.460720377334523	0.470564332964682	0.480365544322948	0.22179248099884	1.44780844390004	-0.00263440365304395	-0.000401074779000231	0.457428960409814	0.469902964770313	0.445672813408412	1.01739040067108	1.03465712683212	1.00111734626686	0.954906130207381	0.971641350436618	0.939134237091728	0.001586139628267	0.00221536059570878	0.00215127124494277
262	0.423750140311331	0.33	0.221845592879928	0.215165123214421	0.228526062545435	0.50138581439415	0.493331405471163	0.482854036815497	0.50380877412683	0.99	0.57	1.8	0.336025598383589	0.34331696141169	0.35060832443979	0.465875535377401	0.475984490381685	0.486093445385969	0.451077478484051	0.46086663460589	0.470665338320214	0.221845592879928	1.46765246239042	0.00131585855667471	0.00674474436684314	0.457428960409814	0.469902964770313	0.445672813408412	1.01739040067108	1.03465712683212	1.00111734626686	0.954906130207381	0.971641350436618	0.939134237091728	0.001586139628267	0.00221536059570878	0.00215127124494277
262	0.423750140311331	0.33	0.221883430450556	0.215090549410328	0.228676311490784	0.493992733693601	0.498378787498109	0.487636548430452	0.509121026565765	1	0.56	1.75	0.339056162582369	0.346525295828319	0.353994429074268	0.469917252531525	0.480269149830769	0.490621047130014	0.455823811996351	0.465843934641145	0.475869611360918	0.221883430450556	1.43946032103002	-0.0052103983920919	-0.00616410725360247	0.457428960409814	0.469902964770313	0.445672813408412	1.01739040067108	1.03465712683212	1.00111734626686	0.954906130207381	0.971641350436618	0.939134237091728	0.001586139628267	0.00221536059570878	0.00215127124494277
262	0.423750140311331	0.33	0.222124929091799	0.21536669314913	0.228883165034469	0.505381864949141	0.501876743267911	0.491302740251141	0.512450746284681	0.98	0.56	1.74	0.346565984869492	0.354024908806384	0.361483832743276	0.48303887403599	0.4934350190049	0.50383116397381	0.469231879453015	0.479362565155667	0.489426086876223	0.222124929091799	1.41985678640662	-0.00400829010297224	-0.0105387501267916	0.457428960409814	0.469902964770313	0.445672813408412	1.01739040067108	1.03465712683212	1.00111734626686	0.954906130207381	0.971641350436618	0.939134237091728	0.001586139628267	0.00221536059570878	0.00215127124494277
262	0.423750140311331	0.33	0.222655112282011	0.215914343665804	0.229395880898217	0.502349879538716	0.49431180505786	0.483833837348283	0.504789772767436	1.01	0.55	1.79	0.332917673931338	0.340127381827169	0.347337089722999	0.459556484997984	0.469508699247665	0.479460913497346	0.443766113293145	0.453417814614587	0.46305328679378	0.222655112282011	1.45308510485827	-0.00188720354101267	0.00081522987899412	0.457428960409814	0.469902964770313	0.445672813408412	1.01739040067108	1.03465712683212	1.00111734626686	0.954906130207381	0.971641350436618	0.939134237091728	0.001586139628267	0.00221536059570878	0.00215127124494277
262	0.423750140311331	0.33	0.222853213498295	0.21611136787929	0.2295950591173	0.49807336755854	0.494124640016216	0.483560670513053	0.504688609519378	0.99	0.56	1.74	0.336840183111418	0.344198865565997	0.351557548020576	0.467178763651629	0.477384850524874	0.48759093739812	0.453677809075629	0.463582614516949	0.473510648388671	0.222853213498295	1.42776564394663	0.00586578669177979	0.00268991249500545	0.457428960409814	0.469902964770313	0.445672813408412	1.01739040067108	1.03465712683212	1.00111734626686	0.954906130207381	0.971641350436618	0.939134237091728	0.001586139628267	0.00221536059570878	0.00215127124494277
262	0.423750140311331	0.33	0.222887062197752	0.21611993502243	0.229654189373074	0.501748129063071	0.500679245044717	0.490053525602251	0.511304964487184	1.01	0.56	1.81	0.337360857325125	0.344675776274848	0.351990695224572	0.465776362269232	0.475875685485656	0.485975008702081	0.450433977845069	0.460194588336685	0.469901184398799	0.222887062197752	1.46114547521379	0.0130997851740906	0.0179638936901681	0.457428960409814	0.469902964770313	0.445672813408412	1.01739040067108	1.03465712683212	1.00111734626686	0.954906130207381	0.971641350436618	0.939134237091728	0.001586139628267	0.00221536059570878	0.00215127124494277
262	0.423750140311331	0.33	0.222971898606149	0.216245821826958	0.229697975385341	0.504740710681198	0.498167007165675	0.487657695372639	0.508676318958711	0.99	0.56	1.75	0.340726649652672	0.348069510498249	0.355412371343827	0.473127413417563	0.48332358903956	0.493519764661557	0.459122372424736	0.46897969195021	0.478865253518707	0.222971898606149	1.43826413717157	-0.00381713758191292	-0.00667999646279435	0.457428960409814	0.469902964770313	0.445672813408412	1.01739040067108	1.03465712683212	1.00111734626686	0.954906130207381	0.971641350436618	0.939134237091728	0.001586139628267	0.00221536059570878	0.00215127124494277
262	0.423750140311331	0.33	0.223018466786146	0.21622449885959	0.229812434712703	0.500237494832364	0.498477556518655	0.487866552186275	0.509088560851035	1.01	0.57	1.78	0.33630354433922	0.343618082197958	0.350932620056695	0.464554243818345	0.474658209896142	0.484762175973939	0.450615661713727	0.460399777681623	0.470182591315117	0.223018466786146	1.45544009143102	0.00590183982872828	0.00944408176959157	0.457428960409814	0.469902964770313	0.445672813408412	1.01739040067108	1.03465712683212	1.00111734626686	0.954906130207381	0.971641350436618	0.939134237091728	0.001586139628267	0.00221536059570878	0.00215127124494277
262	0.423750140311331	0.33	0.223097432257748	0.2162630625412	0.229931801974296	0.496503806613436	0.499857828630197	0.489137688295178	0.510577968965217	1	0.56	1.76	0.339837615415572	0.347285634686119	0.354733653956666	0.470859535529199	0.481179084440975	0.491498633352751	0.455935009930431	0.465927833120945	0.475940543254215	0.223097432257748	1.42386958737475	-0.0032274740000519	-0.00747770823787749	0.457428960409814	0.469902964770313	0.445672813408412	1.01739040067108	1.03465712683212	1.00111734626686	0.954906130207381	0.971641350436618	0.939134237091728	0.001586139628267	0.00221536059570878	0.00215127124494277
262	0.423750140311331	0.33	0.223122440460806	0.216420529772527	0.229824351149084	0.504211029800768	0.497128670607903	0.48663014678529	0.507627194430517	1.02	0.57	1.82	0.331929957721341	0.33909099078022	0.346252023839099	0.456669451200368	0.466521605129093	0.476373759057818	0.442014070820636	0.451544563853534	0.461093151034538	0.223122440460806	1.47876935498348	-0.00267002966179595	0.00809972368387299	0.457428960409814	0.469902964770313	0.445672813408412	1.01739040067108	1.03465712683212	1.00111734626686	0.954906130207381	0.971641350436618	0.939134237091728	0.001586139628267	0.00221536059570878	0.00215127124494277
262	0.423750140311331	0.33	0.223297685391406	0.216507316660948	0.230088054121863	0.503089082432983	0.496065259169022	0.485565657963402	0.506564860374642	1	0.56	1.74	0.335909879733572	0.343173407786654	0.350436935839735	0.464645691099603	0.474692930599442	0.484740170099282	0.451012571257574	0.460742840077913	0.470401595683143	0.223297685391406	1.42566368710273	0.00243871670407017	-0.00238090013924721	0.457428960409814	0.469902964770313	0.445672813408412	1.01739040067108	1.03465712683212	1.00111734626686	0.954906130207381	0.971641350436618	0.939134237091728	0.001586139628267	0.00221536059570878	0.00215127124494277
262	0.423750140311331	0.33	0.223656212115328	0.216897052934672	0.230415371295983	0.503244274837088	0.501940538496942	0.491319879638878	0.512561197355005	1.01	0.57	1.76	0.338823342052815	0.346147546259119	0.353471750465424	0.468108894885336	0.478227811475189	0.488346728065042	0.455030569494557	0.464843776043449	0.474658499677184	0.223656212115328	1.4473472803665	-0.000142344176375429	0.00254356679586551	0.457428960409814	0.469902964770313	0.445672813408412	1.01739040067108	1.03465712683212	1.00111734626686	0.954906130207381	0.971641350436618	0.939134237091728	0.001586139628267	0.00221536059570878	0.00215127124494277
262	0.423750140311331	0.33	0.223697865491443	0.21697130982691	0.230424421155975	0.493385374233758	0.49171244972859	0.481101015211209	0.502323884245972	1	0.57	1.75	0.333558135655516	0.340915281457203	0.34827242725889	0.461786617258282	0.471972042553816	0.48215746784935	0.448780608898858	0.458700682859489	0.46854811916084	0.223697865491443	1.44314194626871	0.00218522424388879	0.00439356614991036	0.457428960409814	0.469902964770313	0.445672813408412	1.01739040067108	1.03465712683212	1.00111734626686	0.954906130207381	0.971641350436618	0.939134237091728	0.001586139628267	0.00221536059570878	0.00215127124494277
262	0.423750140311331	0.33	0.22378593495316	0.216963120176351	0.230608749729969	0.494686876230246	0.491113723745822	0.480542766105518	0.501684681386127	0.99	0.56	1.78	0.336375559798559	0.34377513387327	0.351174707947981	0.467421901483439	0.477704226947989	0.487986552412538	0.452208719453483	0.462188434424623	0.472049135787813	0.22378593495316	1.44388882433469	-0.00845906137900247	-0.00932855322186226	0.457428960409814	0.469902964770313	0.445672813408412	1.01739040067108	1.03465712683212	1.00111734626686	0.954906130207381	0.971641350436618	0.939134237091728	0.001586139628267	0.00221536059570878	0.00215127124494277
262	0.423750140311331	0.33	0.22395804401835	0.217191496139156	0.230724591897543	0.503332523432163	0.502158787344314	0.49153538576297	0.512782188925659	0.98	0.57	1.74	0.346109179933187	0.353589530109223	0.361069880285259	0.482062120963467	0.492480779815871	0.502899438668275	0.468354269693168	0.478388674474682	0.488499470666738	0.22395804401835	1.43483309815625	-0.0113439365047688	-0.0145060036748789	0.457428960409814	0.469902964770313	0.445672813408412	1.01739040067108	1.03465712683212	1.00111734626686	0.954906130207381	0.971641350436618	0.939134237091728	0.001586139628267	0.00221536059570878	0.00215127124494277
262	0.423750140311331	0.33	0.223975181910262	0.217200398692839	0.230749965127686	0.498858124079379	0.497455312909626	0.48683681553556	0.508073810283693	1	0.57	1.73	0.336431612723156	0.34376959145084	0.351107570178525	0.465176936655411	0.47532300598034	0.48546907530527	0.452695247529664	0.462514921875641	0.472456705734743	0.223975181910262	1.43343314125329	-0.00174218527416872	-0.00226133528968224	0.457428960409814	0.469902964770313	0.445672813408412	1.01739040067108	1.03465712683212	1.00111734626686	0.954906130207381	0.971641350436618	0.939134237091728	0.001586139628267	0.00221536059570878	0.00215127124494277
262	0.423750140311331	0.33	0.224007634237263	0.217189451656573	0.230825816817952	0.502367324292259	0.503681919242067	0.493005704959373	0.514358133524761	1.01	0.55	1.78	0.339399364099424	0.346749178314726	0.354098992530029	0.46859409158438	0.478741663677428	0.488889235770476	0.452577643778406	0.462374751448016	0.472157425668161	0.224007634237263	1.45085920959246	0.00182330593241499	0.003297139328017	0.457428960409814	0.469902964770313	0.445672813408412	1.01739040067108	1.03465712683212	1.00111734626686	0.954906130207381	0.971641350436618	0.939134237091728	0.001586139628267	0.00221536059570878	0.00215127124494277
262	0.423750140311331	0.33	0.224076771803517	0.217288493263117	0.230865050343916	0.491596080043538	0.487319942868871	0.476765590436115	0.497874295301628	1	0.57	1.75	0.331002046185357	0.338329572167692	0.345657098150026	0.458488903066453	0.468638657089274	0.478788411112094	0.445233395995365	0.455103389445014	0.46493824391931	0.224076771803517	1.42678632338848	0.00151527547921681	-0.00131145696995705	0.457428960409814	0.469902964770313	0.445672813408412	1.01739040067108	1.03465712683212	1.00111734626686	0.954906130207381	0.971641350436618	0.939134237091728	0.001586139628267	0.00221536059570878	0.00215127124494277
262	0.423750140311331	0.33	0.22413861051496	0.217338395095764	0.230938825934157	0.510210006143201	0.500002564762589	0.489569308652762	0.510435820872416	1	0.55	1.75	0.340103804539464	0.347351787682958	0.354599770826451	0.471210277365815	0.481252282488378	0.49129428761094	0.456470186450417	0.46622915997732	0.475958458880484	0.22413861051496	1.43295122258898	0.00317457209744777	0.000354521882587602	0.457428960409814	0.469902964770313	0.445672813408412	1.01739040067108	1.03465712683212	1.00111734626686	0.954906130207381	0.971641350436618	0.939134237091728	0.001586139628267	0.00221536059570878	0.00215127124494277
262	0.423750140311331	0.33	0.224165111295573	0.217386815667121	0.230943406924026	0.495648002004397	0.500249630587417	0.48950270758427	0.510996553590564	0.99	0.57	1.76	0.340918642884859	0.348403435815836	0.355888228746813	0.472802691044002	0.4831829689007	0.493563246757398	0.458769325898737	0.468801299523375	0.478914282009691	0.224165111295573	1.44754028228308	0.00656923319271811	0.00777397251858655	0.457428960409814	0.469902964770313	0.445672813408412	1.01739040067108	1.03465712683212	1.00111734626686	0.954906130207381	0.971641350436618	0.939134237091728	0.001586139628267	0.00221536059570878	0.00215127124494277
262	0.423750140311331	0.33	0.22424332028196	0.217499989622808	0.230986650941112	0.505931345342094	0.501869757416338	0.491307516941085	0.512431997891591	1.01	0.57	1.76	0.338161855651559	0.345431735952165	0.352701616252771	0.466849304702894	0.476885736981963	0.486922169261032	0.452896656520494	0.462696157673986	0.47239436908804	0.22424332028196	1.44434115536147	-0.00161015274654862	0.00144448726536026	0.457428960409814	0.469902964770313	0.445672813408412	1.01739040067108	1.03465712683212	1.00111734626686	0.954906130207381	0.971641350436618	0.939134237091728	0.001586139628267	0.00221536059570878	0.00215127124494277
262	0.423750140311331	0.33	0.224467394249136	0.217704454368373	0.2312303341299	0.513770995932813	0.502493583841913	0.492082802436518	0.512904365247308	1	0.55	1.76	0.342130943911843	0.349369259194253	0.356607574476664	0.474169784463033	0.484201587953513	0.494233391443993	0.458630785668798	0.468343972983109	0.478035702898745	0.224467394249136	1.4357442713569	0.00168971491785958	-0.00274002791065391	0.457428960409814	0.469902964770313	0.445672813408412	1.01739040067108	1.03465712683212	1.00111734626686	0.954906130207381	0.971641350436618	0.939134237091728	0.001586139628267	0.00221536059570878	0.00215127124494277
262	0.423750140311331	0.33	0.224500706739388	0.217757536970572	0.231243876508205	0.500968609398408	0.49583213874088	0.485292869077741	0.506371408404019	0.98	0.56	1.74	0.341001629108234	0.348407277024659	0.355812924941084	0.474559566710661	0.48486573760967	0.49517190850868	0.460970835156319	0.471007664872657	0.480954798375865	0.224500706739388	1.42942141404898	-0.00814608218465855	-0.0133796414046612	0.457428960409814	0.469902964770313	0.445672813408412	1.01739040067108	1.03465712683212	1.00111734626686	0.954906130207381	0.971641350436618	0.939134237091728	0.001586139628267	0.00221536059570878	0.00215127124494277
262	0.423750140311331	0.33	0.224509996965566	0.217643383663827	0.231376610267306	0.490238232748719	0.493460841043439	0.482744416673236	0.504177265413642	1.01	0.57	1.75	0.333391046266441	0.340791981025331	0.348192915784221	0.460859780906556	0.471090389105793	0.481320997305031	0.44755606948579	0.457533496593479	0.46743488188405	0.224509996965566	1.44139837519274	-0.00862025159500557	-0.00758461564959341	0.457428960409814	0.469902964770313	0.445672813408412	1.01739040067108	1.03465712683212	1.00111734626686	0.954906130207381	0.971641350436618	0.939134237091728	0.001586139628267	0.00221536059570878	0.00215127124494277
262	0.423750140311331	0.33	0.224570458253401	0.217707602955566	0.231433313551235	0.497913880183721	0.500408834235221	0.489707100848036	0.511110567622406	1.01	0.56	1.78	0.337057544404103	0.344423375877866	0.35178920735163	0.465323286631296	0.475492152354814	0.485661018078332	0.450327278033467	0.460194588916602	0.470023249120834	0.224570458253401	1.44448257497914	0.00401656972155176	0.00681816444979585	0.457428960409814	0.469902964770313	0.445672813408412	1.01739040067108	1.03465712683212	1.00111734626686	0.954906130207381	0.971641350436618	0.939134237091728	0.001586139628267	0.00221536059570878	0.00215127124494277
262	0.423750140311331	0.33	0.224625331111974	0.217802704417466	0.231447957806482	0.501055972859263	0.499877099794396	0.489253707929511	0.510500491659281	1.01	0.58	1.76	0.336308145262064	0.343610559442206	0.350912973622349	0.464057651017996	0.474133949255009	0.484210247492023	0.451388197592132	0.461156226890125	0.471018685848685	0.224625331111974	1.4497190765687	-0.00943510707890458	-0.00302965641944766	0.457428960409814	0.469902964770313	0.445672813408412	1.01739040067108	1.03465712683212	1.00111734626686	0.954906130207381	0.971641350436618	0.939134237091728	0.001586139628267	0.00221536059570878	0.00215127124494277
262	0.423750140311331	0.33	0.224697907937061	0.217884399327841	0.231511416546281	0.49702179843639	0.498099865583975	0.487428488755698	0.508771242412252	0.98	0.56	1.77	0.341843448666867	0.349327500873816	0.356811553080765	0.475372416297401	0.485779846936157	0.496187277574912	0.460540253219858	0.470611883198689	0.480651591451357	0.224697907937061	1.43153079040578	-0.000669113456896109	-0.00519212594490999	0.457428960409814	0.469902964770313	0.445672813408412	1.01739040067108	1.03465712683212	1.00111734626686	0.954906130207381	0.971641350436618	0.939134237091728	0.001586139628267	0.00221536059570878	0.00215127124494277
262	0.423750140311331	0.33	0.224762840523	0.217911373963629	0.231614307082371	0.497882973247915	0.492959996097527	0.482416911714531	0.503503080480523	1.01	0.56	1.8	0.331745829108658	0.338996039839391	0.346246250570124	0.457834816813417	0.467840666504677	0.477846516195937	0.442762340998104	0.452453947264307	0.462045365724771	0.224762840523	1.45253641873091	0.00205093421621134	0.0049162515529748	0.457428960409814	0.469902964770313	0.445672813408412	1.01739040067108	1.03465712683212	1.00111734626686	0.954906130207381	0.971641350436618	0.939134237091728	0.001586139628267	0.00221536059570878	0.00215127124494277
262	0.423750140311331	0.33	0.224863150817563	0.218003462440849	0.231722839194276	0.501278769434556	0.496507352510461	0.485960275318363	0.507054429702559	1	0.55	1.8	0.336155111872257	0.343450880875417	0.350746649878578	0.464970107168869	0.475061622589786	0.485153138010703	0.448729468857232	0.458443838866674	0.468268243250389	0.224863150817563	1.44206075953612	-0.00424476652699504	-0.00483412050544754	0.457428960409814	0.469902964770313	0.445672813408412	1.01739040067108	1.03465712683212	1.00111734626686	0.954906130207381	0.971641350436618	0.939134237091728	0.001586139628267	0.00221536059570878	0.00215127124494277
262	0.423750140311331	0.33	0.224964810613041	0.218158453947021	0.23177116727906	0.5049993534491	0.500760814721194	0.490202247790368	0.51131938165202	0.99	0.56	1.75	0.342464322495789	0.349840731899848	0.357217141303907	0.475518562923713	0.485760854949325	0.496003146974937	0.461727137680646	0.471710191852446	0.481643988481147	0.224964810613041	1.42760666445607	0.00333488727949408	-0.00044606090307196	0.457428960409814	0.469902964770313	0.445672813408412	1.01739040067108	1.03465712683212	1.00111734626686	0.954906130207381	0.971641350436618	0.939134237091728	0.001586139628267	0.00221536059570878	0.00215127124494277
262	0.423750140311331	0.33	0.225070145606504	0.218183732986943	0.231956558226065	0.49565789752815	0.490259527377509	0.479727431422645	0.500791623332374	0.98	0.56	1.74	0.33632820467312	0.34371206619932	0.351095927725521	0.467640646460681	0.477907385109152	0.488174123757623	0.453721816120327	0.46369324416376	0.473673783240685	0.225070145606504	1.42357909832928	0.0037329099180045	-0.00148167694609873	0.457428960409814	0.469902964770313	0.445672813408412	1.01739040067108	1.03465712683212	1.00111734626686	0.954906130207381	0.971641350436618	0.939134237091728	0.001586139628267	0.00221536059570878	0.00215127124494277
262	0.423750140311331	0.33	0.225100201941216	0.218270129508937	0.231930274373495	0.502855596036333	0.506326385460651	0.495604593863766	0.517048177057536	1.01	0.57	1.79	0.342184230010599	0.349586962042019	0.356989694073439	0.472968024500272	0.483200101953688	0.493432179407103	0.458971459634026	0.468902436118364	0.478774395377969	0.225100201941216	1.44750150779999	0.000536886660286256	0.00798987681228634	0.457428960409814	0.469902964770313	0.445672813408412	1.01739040067108	1.03465712683212	1.00111734626686	0.954906130207381	0.971641350436618	0.939134237091728	0.001586139628267	0.00221536059570878	0.00215127124494277
262	0.423750140311331	0.33	0.225109378851614	0.218274374414913	0.231944383288315	0.49252693490553	0.495513364173937	0.484801524961033	0.506225203386842	0.99	0.56	1.77	0.337437008040163	0.344892782802629	0.352348557565096	0.467862550242152	0.47820011758445	0.488537684926748	0.453367390457169	0.463433226330085	0.47341686379562	0.225109378851614	1.43762012736566	0.00641454558760935	0.0075971007936189	0.457428960409814	0.469902964770313	0.445672813408412	1.01739040067108	1.03465712683212	1.00111734626686	0.954906130207381	0.971641350436618	0.939134237091728	0.001586139628267	0.00221536059570878	0.00215127124494277
262	0.423750140311331	0.33	0.22513052409025	0.218286924414482	0.231974123766017	0.511915277928165	0.511143310166694	0.500513918493589	0.521772701839799	1.01	0.57	1.79	0.34562012123615	0.35296004027333	0.360299959310511	0.477741746005168	0.487887526070917	0.498033306136665	0.46277157496213	0.472599105549034	0.482403403835186	0.22513052409025	1.45250643108339	0.00173851468533405	0.00714382636170867	0.457428960409814	0.469902964770313	0.445672813408412	1.01739040067108	1.03465712683212	1.00111734626686	0.954906130207381	0.971641350436618	0.939134237091728	0.001586139628267	0.00221536059570878	0.00215127124494277
262	0.423750140311331	0.33	0.225180208688472	0.218293609072361	0.232066808304582	0.497857086272738	0.498280901408096	0.487623465442236	0.508938337373956	1.01	0.56	1.8	0.334784885438753	0.34210190098817	0.349418916537586	0.461743422940994	0.471835228014787	0.48192703308858	0.446818229040582	0.4564919667796	0.466290571611865	0.225180208688472	1.45018598983698	0.00247271482149149	0.00927047449104387	0.457428960409814	0.469902964770313	0.445672813408412	1.01739040067108	1.03465712683212	1.00111734626686	0.954906130207381	0.971641350436618	0.939134237091728	0.001586139628267	0.00221536059570878	0.00215127124494277
262	0.423750140311331	0.33	0.225201446842691	0.218346833082953	0.232056060602428	0.502060147694457	0.499714309703076	0.489115684802457	0.510312934603696	0.99	0.57	1.76	0.340652560237504	0.348034144634764	0.355415729032024	0.472435539563595	0.482672723177076	0.492909906790557	0.458459893679509	0.46842646905842	0.478355104978056	0.225201446842691	1.43686030046218	-0.000396815648060268	-0.00156633253134105	0.457428960409814	0.469902964770313	0.445672813408412	1.01739040067108	1.03465712683212	1.00111734626686	0.954906130207381	0.971641350436618	0.939134237091728	0.001586139628267	0.00221536059570878	0.00215127124494277
262	0.423750140311331	0.33	0.225205687162416	0.218427596735554	0.231983777589278	0.516393688082869	0.508320553738471	0.497844195127772	0.518796912349171	1	0.56	1.79	0.345439624968111	0.352708865877072	0.359978106786033	0.478381881626164	0.488448686047758	0.498515490469351	0.462674982050174	0.472461130056337	0.48218824588273	0.225205687162416	1.45499022368806	0.000203682515101497	0.000934891079028073	0.457428960409814	0.469902964770313	0.445672813408412	1.01739040067108	1.03465712683212	1.00111734626686	0.954906130207381	0.971641350436618	0.939134237091728	0.001586139628267	0.00221536059570878	0.00215127124494277
262	0.423750140311331	0.33	0.225249370076852	0.218379148659159	0.232119591494544	0.485314927727166	0.496395539486702	0.485508645361627	0.507282433611777	0.99	0.57	1.75	0.338668565709514	0.346262763781155	0.353856961852796	0.469969041507221	0.480507480412136	0.491045919317052	0.456854213552621	0.467141098869911	0.477275732367343	0.225249370076852	1.43763603132907	-0.00412782507190062	-0.00139916831482942	0.457428960409814	0.469902964770313	0.445672813408412	1.01739040067108	1.03465712683212	1.00111734626686	0.954906130207381	0.971641350436618	0.939134237091728	0.001586139628267	0.00221536059570878	0.00215127124494277
262	0.423750140311331	0.33	0.225387901525929	0.218523579437992	0.232252223613865	0.495090892033257	0.499296892008445	0.488558477484138	0.510035306532752	1	0.56	1.77	0.338920655264859	0.346370061333556	0.353819467402254	0.46931346180589	0.47962887485667	0.48994428790745	0.455056999140027	0.46501104639899	0.474969355440226	0.225387901525929	1.44659847186906	-0.00514937679632885	-0.00311911584236388	0.457428960409814	0.469902964770313	0.445672813408412	1.01739040067108	1.03465712683212	1.00111734626686	0.954906130207381	0.971641350436618	0.939134237091728	0.001586139628267	0.00221536059570878	0.00215127124494277
262	0.423750140311331	0.33	0.225418010757035	0.218500937560281	0.23233508395379	0.502673438550615	0.4997054626669	0.489120017578787	0.510290907755014	1	0.56	1.78	0.339910053053777	0.347266323646237	0.354622594238697	0.471005373536292	0.481198784843512	0.491392196150731	0.455967085503745	0.465825911066541	0.475661079767247	0.225418010757035	1.43675225967794	0.00260755656844259	0.0007307119175005	0.457428960409814	0.469902964770313	0.445672813408412	1.01739040067108	1.03465712683212	1.00111734626686	0.954906130207381	0.971641350436618	0.939134237091728	0.001586139628267	0.00221536059570878	0.00215127124494277
262	0.423750140311331	0.33	0.22543235768923	0.218619229282087	0.232245486096373	0.510689618619539	0.502063231995286	0.491597025822807	0.512529438167766	0.99	0.56	1.8	0.342056075536296	0.349338522786907	0.356620970037519	0.474207371216184	0.48430334791041	0.494399324604636	0.457979830541851	0.467789656306377	0.477518352724866	0.22543235768923	1.45411290871904	-0.00297609486073835	-0.00282948169637276	0.457428960409814	0.469902964770313	0.445672813408412	1.01739040067108	1.03465712683212	1.00111734626686	0.954906130207381	0.971641350436618	0.939134237091728	0.001586139628267	0.00221536059570878	0.00215127124494277
262	0.423750140311331	0.33	0.225447102859542	0.218560059069508	0.232334146649577	0.497662524247392	0.500060255924397	0.489360599628249	0.510759912220544	1	0.56	1.73	0.339140150047546	0.346555301664757	0.353970453281967	0.469437223675025	0.479701264036582	0.48996530439814	0.455404026391261	0.465367216934791	0.475368313892784	0.225447102859542	1.42080936727191	0.0048341587383706	-0.00237691176658201	0.457428960409814	0.469902964770313	0.445672813408412	1.01739040067108	1.03465712683212	1.00111734626686	0.954906130207381	0.971641350436618	0.939134237091728	0.001586139628267	0.00221536059570878	0.00215127124494277
262	0.423750140311331	0.33	0.225546431887449	0.218712979353054	0.232379884421845	0.503619629837072	0.496334950504744	0.485840782794952	0.506829118214537	1.01	0.56	1.75	0.335428228634894	0.342673483069161	0.349918737503429	0.46362204773946	0.473636290461008	0.483650533182555	0.449130315686128	0.45882993909255	0.468594215537087	0.225546431887449	1.43374141710762	0.00132097227185488	0.000229328901818071	0.457428960409814	0.469902964770313	0.445672813408412	1.01739040067108	1.03465712683212	1.00111734626686	0.954906130207381	0.971641350436618	0.939134237091728	0.001586139628267	0.00221536059570878	0.00215127124494277
262	0.423750140311331	0.33	0.225631228631774	0.218802422572416	0.232460034691132	0.509439754081743	0.501927030380415	0.491437464576872	0.512416596183957	1	0.56	1.76	0.340989711535575	0.348268021138127	0.355546330740678	0.472217027807412	0.482296339914811	0.49237565202221	0.457297683787345	0.467052648772449	0.476815594607348	0.225631228631774	1.43481164281162	0.00936031383353764	0.00846047293403784	0.457428960409814	0.469902964770313	0.445672813408412	1.01739040067108	1.03465712683212	1.00111734626686	0.954906130207381	0.971641350436618	0.939134237091728	0.001586139628267	0.00221536059570878	0.00215127124494277
262	0.423750140311331	0.33	0.225771454351341	0.218952076905191	0.232590831797491	0.505162250578841	0.502378094324801	0.491788877796712	0.51296731085289	1.01	0.56	1.77	0.338930949753112	0.34622882365194	0.353526697550768	0.468143115737499	0.478223190831689	0.48830326592588	0.453252258149354	0.462981274082739	0.472762328871644	0.225771454351341	1.44630066182895	0.00506771788045036	0.00508492265100354	0.457428960409814	0.469902964770313	0.445672813408412	1.01739040067108	1.03465712683212	1.00111734626686	0.954906130207381	0.971641350436618	0.939134237091728	0.001586139628267	0.00221536059570878	0.00215127124494277
262	0.423750140311331	0.33	0.22578876815271	0.218895626514527	0.232681909790892	0.496683705511479	0.501194082981721	0.490449151707417	0.511939014256026	1.01	0.57	1.81	0.337809933085806	0.345210791058846	0.352611649031886	0.466489981720392	0.476710007132379	0.486930032544366	0.450962491695131	0.460817656215325	0.470699230657198	0.22578876815271	1.45090110349007	-0.00209173808175029	0.00311594521016998	0.457428960409814	0.469902964770313	0.445672813408412	1.01739040067108	1.03465712683212	1.00111734626686	0.954906130207381	0.971641350436618	0.939134237091728	0.001586139628267	0.00221536059570878	0.00215127124494277
262	0.423750140311331	0.33	0.225804578508848	0.219026519844272	0.232582637173424	0.507517580748593	0.496675085094264	0.486255285577308	0.50709488461122	1.02	0.57	1.82	0.333144269898443	0.34028310541453	0.347421940930618	0.459111885675898	0.468950038486751	0.478788191297605	0.44361938047166	0.453124978273132	0.462635028692455	0.225804578508848	1.44884163837344	-0.00087653334837216	0.00387559755576864	0.457428960409814	0.469902964770313	0.445672813408412	1.01739040067108	1.03465712683212	1.00111734626686	0.954906130207381	0.971641350436618	0.939134237091728	0.001586139628267	0.00221536059570878	0.00215127124494277
262	0.423750140311331	0.33	0.225812637861321	0.218930117596785	0.232695158125857	0.491373838079774	0.497494141128061	0.486714644749626	0.508273637506496	1.02	0.57	1.8	0.331654617509939	0.338999927101309	0.346345236692678	0.456116990888264	0.466218826747244	0.476320662606225	0.441871108740453	0.451657085553286	0.461422427477248	0.225812637861321	1.45427618900755	-0.000477127482883336	0.00649064949930212	0.457428960409814	0.469902964770313	0.445672813408412	1.01739040067108	1.03465712683212	1.00111734626686	0.954906130207381	0.971641350436618	0.939134237091728	0.001586139628267	0.00221536059570878	0.00215127124494277
262	0.423750140311331	0.33	0.225828063890065	0.21896180046985	0.23269432731028	0.502288819175781	0.501774879031147	0.491137416929712	0.512412341132582	1	0.58	1.78	0.339568368976318	0.34692302274799	0.354277676519663	0.469601846948856	0.479772873788779	0.489943900628701	0.456191301681091	0.466051764195379	0.475899112928914	0.225828063890065	1.44838717902018	-0.000524102152180937	0.00373059762339691	0.457428960409814	0.469902964770313	0.445672813408412	1.01739040067108	1.03465712683212	1.00111734626686	0.954906130207381	0.971641350436618	0.939134237091728	0.001586139628267	0.00221536059570878	0.00215127124494277
262	0.423750140311331	0.33	0.225913984680811	0.219026187829472	0.23280178153215	0.490395958709939	0.491377268831549	0.480709460100386	0.502045077562711	1.01	0.57	1.79	0.329682679168967	0.336998931615127	0.344315184061287	0.454519267431815	0.464605868616194	0.474692469800573	0.440924136906887	0.450741050197338	0.460526545238002	0.225913984680811	1.44828858484365	-0.00654620946990088	-0.000700197159419117	0.457428960409814	0.469902964770313	0.445672813408412	1.01739040067108	1.03465712683212	1.00111734626686	0.954906130207381	0.971641350436618	0.939134237091728	0.001586139628267	0.00221536059570878	0.00215127124494277
262	0.423750140311331	0.33	0.225927738061007	0.219070579850355	0.232784896271659	0.505881995027937	0.501969694316547	0.49140430768691	0.512535080946184	0.98	0.57	1.75	0.345945399350837	0.353383362021719	0.360821324692601	0.481794883915291	0.492153664139882	0.502512444364473	0.467990170507506	0.478051455801408	0.488164333909315	0.225927738061007	1.4372101036635	-0.00225920038868138	-0.00566724203357708	0.457428960409814	0.469902964770313	0.445672813408412	1.01739040067108	1.03465712683212	1.00111734626686	0.954906130207381	0.971641350436618	0.939134237091728	0.001586139628267	0.00221536059570878	0.00215127124494277
262	0.423750140311331	0.33	0.225947074718405	0.219152342288863	0.232741807147946	0.496167986631378	0.496468451843049	0.485813847326559	0.507123056359538	1.01	0.56	1.79	0.335059129275774	0.342407463481804	0.349755797687833	0.462925798878175	0.473078435190765	0.483231071503355	0.448094326765933	0.457849813441862	0.46778469991142	0.225947074718405	1.4490680588154	0.00355026627343186	0.00610234052528702	0.457428960409814	0.469902964770313	0.445672813408412	1.01739040067108	1.03465712683212	1.00111734626686	0.954906130207381	0.971641350436618	0.939134237091728	0.001586139628267	0.00221536059570878	0.00215127124494277
262	0.423750140311331	0.33	0.22609249020195	0.219274283938446	0.232910696465454	0.503416868333762	0.493158773059543	0.482727530819051	0.503590015300034	1.02	0.57	1.78	0.330605945685118	0.337749997941132	0.344894050197147	0.455550010767582	0.465393974932859	0.475237939098135	0.44142014176129	0.450938296084519	0.460540979479599	0.22609249020195	1.44497596818323	-0.00431401653652144	-0.000176901086193183	0.457428960409814	0.469902964770313	0.445672813408412	1.01739040067108	1.03465712683212	1.00111734626686	0.954906130207381	0.971641350436618	0.939134237091728	0.001586139628267	0.00221536059570878	0.00215127124494277
262	0.423750140311331	0.33	0.226115854138936	0.219303610536995	0.232928097740877	0.501471079334306	0.496063362435413	0.48552976895869	0.506596955912137	0.99	0.56	1.77	0.338387426142101	0.345728758872863	0.353070091603626	0.469419361677566	0.479603439034181	0.489787516390796	0.455023356470743	0.464897176222141	0.474765651615254	0.226115854138936	1.44208038912043	0.00038524180054195	-0.000878339975299279	0.457428960409814	0.469902964770313	0.445672813408412	1.01739040067108	1.03465712683212	1.00111734626686	0.954906130207381	0.971641350436618	0.939134237091728	0.001586139628267	0.00221536059570878	0.00215127124494277
262	0.423750140311331	0.33	0.226174948776779	0.219355635739106	0.232994261814452	0.498921843875638	0.501455776575795	0.490753250801044	0.512158302350546	0.98	0.56	1.76	0.34632539725019	0.353878187750245	0.361430978250299	0.482784291872863	0.493313027686595	0.503841763500326	0.468052551850072	0.478251191727868	0.488417252100266	0.226174948776779	1.43413450674547	-0.0067361594385872	-0.0104867986985447	0.457428960409814	0.469902964770313	0.445672813408412	1.01739040067108	1.03465712683212	1.00111734626686	0.954906130207381	0.971641350436618	0.939134237091728	0.001586139628267	0.00221536059570878	0.00215127124494277
262	0.423750140311331	0.33	0.226184025102587	0.219252963652796	0.233115086552377	0.497276722942762	0.49573178807426	0.485116559064228	0.506347017084293	1.01	0.56	1.79	0.334216218432942	0.341529474662282	0.348842730891622	0.461569328218965	0.471669301166708	0.481769274114451	0.446555608083338	0.456269063326405	0.46609316765007	0.226184025102587	1.43077344707166	-0.00705004108618907	-0.00667235730761184	0.457428960409814	0.469902964770313	0.445672813408412	1.01739040067108	1.03465712683212	1.00111734626686	0.954906130207381	0.971641350436618	0.939134237091728	0.001586139628267	0.00221536059570878	0.00215127124494277
262	0.423750140311331	0.33	0.226245727546611	0.219444959405817	0.233046495687404	0.495545236538898	0.495222615755177	0.48458150169356	0.505863729816793	1.02	0.57	1.83	0.330227285965296	0.337478875644089	0.344730465322881	0.454167688388077	0.464140933669516	0.474114178950956	0.439187630120256	0.44880364860285	0.45845271336525	0.226245727546611	1.47024011166964	0.0020226499359649	0.0120388288915673	0.457428960409814	0.469902964770313	0.445672813408412	1.01739040067108	1.03465712683212	1.00111734626686	0.954906130207381	0.971641350436618	0.939134237091728	0.001586139628267	0.00221536059570878	0.00215127124494277
262	0.423750140311331	0.33	0.22630894054991	0.219400336414722	0.233217544685098	0.497944008150115	0.493038822303957	0.482495339182964	0.50358230542495	1.01	0.57	1.77	0.332474873894792	0.339740111372526	0.34700534885026	0.459198642789924	0.469233046744244	0.479267450698564	0.445606411945329	0.455331931294796	0.46507728267202	0.22630894054991	1.45136084281611	0.00713798542693791	0.010122761886914	0.457428960409814	0.469902964770313	0.445672813408412	1.01739040067108	1.03465712683212	1.00111734626686	0.954906130207381	0.971641350436618	0.939134237091728	0.001586139628267	0.00221536059570878	0.00215127124494277
262	0.423750140311331	0.33	0.226330704157948	0.219416523987699	0.233244884328196	0.490052399017879	0.49241100393262	0.481713401980917	0.503108605884323	1	0.58	1.79	0.33316783128219	0.340566622404697	0.347965413527204	0.460811672759077	0.471045101660169	0.481278530561261	0.447579694971603	0.457558981441741	0.467486406931329	0.226330704157948	1.45024378170876	-0.00364663312977777	0.00244397571341395	0.457428960409814	0.469902964770313	0.445672813408412	1.01739040067108	1.03465712683212	1.00111734626686	0.954906130207381	0.971641350436618	0.939134237091728	0.001586139628267	0.00221536059570878	0.00215127124494277
262	0.423750140311331	0.33	0.226456142359905	0.21956458022351	0.2333477044963	0.500715261735744	0.507603095165918	0.496808156960868	0.518398033370967	1.01	0.57	1.76	0.342519112807604	0.349961568421507	0.357404024035411	0.473167626309749	0.483448889238058	0.493730152166368	0.459418703983567	0.469440842781709	0.479363099397665	0.226456142359905	1.44085551874469	0.00397061165464829	0.00715716274471899	0.457428960409814	0.469902964770313	0.445672813408412	1.01739040067108	1.03465712683212	1.00111734626686	0.954906130207381	0.971641350436618	0.939134237091728	0.001586139628267	0.00221536059570878	0.00215127124494277
262	0.423750140311331	0.33	0.226471143939736	0.219594788822578	0.233347499056894	0.497219446074342	0.494080623908971	0.48349953962096	0.504661708196982	1	0.57	1.79	0.334630211945357	0.341953384332832	0.349276556720306	0.462955435100624	0.473086924541612	0.483218413982601	0.448228899737586	0.458036025547943	0.467844931130867	0.226471143939736	1.45016766926871	0.00783749273947264	0.00793185049352676	0.457428960409814	0.469902964770313	0.445672813408412	1.01739040067108	1.03465712683212	1.00111734626686	0.954906130207381	0.971641350436618	0.939134237091728	0.001586139628267	0.00221536059570878	0.00215127124494277
262	0.423750140311331	0.33	0.226603540730909	0.219762062656176	0.233445018805642	0.484744192199682	0.48885081057505	0.478117130463989	0.499584490686112	1.01	0.58	1.79	0.329050725849055	0.336437880599501	0.343825035349946	0.454253832394749	0.464451783933146	0.474649735471542	0.440856632253974	0.450708343092288	0.460686888173978	0.226603540730909	1.45605723545139	-0.0126325220603923	-0.00574136652674755	0.457428960409814	0.469902964770313	0.445672813408412	1.01739040067108	1.03465712683212	1.00111734626686	0.954906130207381	0.971641350436618	0.939134237091728	0.001586139628267	0.00221536059570878	0.00215127124494277
262	0.423750140311331	0.33	0.226616321771462	0.219772569681248	0.233460073861675	0.501456761460133	0.497645821556185	0.487078322948908	0.508213320163461	1.01	0.57	1.78	0.334380576462769	0.34163519262938	0.34888980879599	0.461169957691412	0.471175356527716	0.48118075536402	0.447319451267549	0.45702689153276	0.466691565463742	0.226616321771462	1.4446328551303	-0.00296719359863627	0.000350648081826923	0.457428960409814	0.469902964770313	0.445672813408412	1.01739040067108	1.03465712683212	1.00111734626686	0.954906130207381	0.971641350436618	0.939134237091728	0.001586139628267	0.00221536059570878	0.00215127124494277
262	0.423750140311331	0.33	0.226812246982199	0.219991759683832	0.233632734280567	0.514700425353769	0.505780417535737	0.495321015171882	0.516239819899591	1.02	0.56	1.78	0.337545783249725	0.344673538897255	0.351801294544784	0.464232875476925	0.474035807891285	0.483838740305646	0.449699395067612	0.459201693824355	0.46874855373336	0.226812246982199	1.45238425101568	0.00161100359391248	0.00408671710674794	0.457428960409814	0.469902964770313	0.445672813408412	1.01739040067108	1.03465712683212	1.00111734626686	0.954906130207381	0.971641350436618	0.939134237091728	0.001586139628267	0.00221536059570878	0.00215127124494277
262	0.423750140311331	0.33	0.226891873598483	0.219964995939436	0.23381875125753	0.501424583546508	0.500354072246091	0.489728380183209	0.510979764308972	1	0.56	1.77	0.338399333850106	0.345741622476365	0.353083911102624	0.467881421904199	0.478033098041974	0.48818477417975	0.452934024444284	0.462758086464046	0.472587710813787	0.226891873598483	1.43538253894582	-0.00502635171109096	-0.00662592161819499	0.457428960409814	0.469902964770313	0.445672813408412	1.01739040067108	1.03465712683212	1.00111734626686	0.954906130207381	0.971641350436618	0.939134237091728	0.001586139628267	0.00221536059570878	0.00215127124494277
262	0.423750140311331	0.33	0.226899632927554	0.219990497360353	0.233808768494754	0.493282887025242	0.485448681117472	0.474970274324714	0.495927087910231	1	0.57	1.78	0.328169565677472	0.335409374970928	0.342649184264384	0.453720392576612	0.463730001810258	0.473739611043904	0.43965302485903	0.449364898657939	0.459040631947323	0.226899632927554	1.44871335726263	-0.00106170880862361	0.00122198645163488	0.457428960409814	0.469902964770313	0.445672813408412	1.01739040067108	1.03465712683212	1.00111734626686	0.954906130207381	0.971641350436618	0.939134237091728	0.001586139628267	0.00221536059570878	0.00215127124494277
262	0.423750140311331	0.33	0.226906370984947	0.220019908381364	0.23379283358853	0.493818543387304	0.493276777941735	0.482640804186106	0.503912751697363	1.02	0.57	1.78	0.33064505066609	0.33793148822133	0.34521792577657	0.455655655764715	0.465696956778394	0.475738257792074	0.442222976412722	0.451908663660072	0.461641810211496	0.226906370984947	1.44856518467303	0.00699931651591881	0.0137597874622569	0.457428960409814	0.469902964770313	0.445672813408412	1.01739040067108	1.03465712683212	1.00111734626686	0.954906130207381	0.971641350436618	0.939134237091728	0.001586139628267	0.00221536059570878	0.00215127124494277
262	0.423750140311331	0.33	0.226949241521806	0.220044605594117	0.233853877449496	0.488553481737582	0.489615796970206	0.478946970626249	0.500284623314163	1.02	0.57	1.78	0.326639102463529	0.333915181184255	0.34119125990498	0.449364098840573	0.459373949261947	0.469383799683321	0.436126703217023	0.445906134389236	0.455571107130822	0.226949241521806	1.44520467501044	-0.00105559812093547	0.00522319941428329	0.457428960409814	0.469902964770313	0.445672813408412	1.01739040067108	1.03465712683212	1.00111734626686	0.954906130207381	0.971641350436618	0.939134237091728	0.001586139628267	0.00221536059570878	0.00215127124494277
262	0.423750140311331	0.33	0.226999966429089	0.220167868209144	0.233832064649033	0.495025122820009	0.499835224454803	0.489083817707193	0.510586631202412	1.01	0.57	1.75	0.337282023820347	0.344696409852887	0.352110795885427	0.465979830252762	0.476223347845955	0.486466865439147	0.452517295274288	0.462457036966094	0.472431840513383	0.226999966429089	1.43890655806688	0.00217063099481239	0.00485481991533051	0.457428960409814	0.469902964770313	0.445672813408412	1.01739040067108	1.03465712683212	1.00111734626686	0.954906130207381	0.971641350436618	0.939134237091728	0.001586139628267	0.00221536059570878	0.00215127124494277
262	0.423750140311331	0.33	0.227029259731615	0.220180925438504	0.233877594024726	0.497068353350849	0.497017114856541	0.486369926503957	0.507664303209125	0.99	0.56	1.77	0.338753688575118	0.346169390350344	0.35358509212557	0.469809328213129	0.480093986319442	0.490378644425756	0.455090482418748	0.465063587542466	0.475044544344638	0.227029259731615	1.43895525486578	0.000236256884176558	0.000330603637718201	0.457428960409814	0.469902964770313	0.445672813408412	1.01739040067108	1.03465712683212	1.00111734626686	0.954906130207381	0.971641350436618	0.939134237091728	0.001586139628267	0.00221536059570878	0.00215127124494277
262	0.423750140311331	0.33	0.227036906957101	0.220198973113335	0.233874840800867	0.506040113863372	0.504087661552678	0.493481051467413	0.514694271637944	0.98	0.56	1.73	0.347290904090218	0.35475538361763	0.362219863145043	0.483605020101656	0.493999360204975	0.504393700308293	0.46922567356255	0.479345604480454	0.489448776551035	0.227036906957101	1.42788583598646	-0.00465759820970535	-0.0108350768755521	0.457428960409814	0.469902964770313	0.445672813408412	1.01739040067108	1.03465712683212	1.00111734626686	0.954906130207381	0.971641350436618	0.939134237091728	0.001586139628267	0.00221536059570878	0.00215127124494277
262	0.423750140311331	0.33	0.227082573820804	0.220156947151526	0.234008200490083	0.499042335902283	0.504144384334079	0.493387068509201	0.514901700158957	1.02	0.58	1.78	0.336965313815761	0.344312166893402	0.351659019971043	0.463820126235876	0.47393279416398	0.484045462092083	0.450504272453345	0.460372882527383	0.470157532995296	0.227082573820804	1.43868824736648	-0.00503320668581535	-5.67378881853141e-05	0.457428960409814	0.469902964770313	0.445672813408412	1.01739040067108	1.03465712683212	1.00111734626686	0.954906130207381	0.971641350436618	0.939134237091728	0.001586139628267	0.00221536059570878	0.00215127124494277
262	0.423750140311331	0.33	0.227093256839541	0.22027692740348	0.233909586275601	0.49000852149691	0.488944931512221	0.478321697220821	0.49956816580362	1.01	0.57	1.79	0.329196250107025	0.336507498819045	0.343818747531066	0.454457234713117	0.464550453791051	0.474643672868985	0.44028834198167	0.450017552138002	0.459838273809231	0.227093256839541	1.46491752822865	0.00181023588530016	0.00805908304931619	0.457428960409814	0.469902964770313	0.445672813408412	1.01739040067108	1.03465712683212	1.00111734626686	0.954906130207381	0.971641350436618	0.939134237091728	0.001586139628267	0.00221536059570878	0.00215127124494277
262	0.423750140311331	0.33	0.22727692900565	0.220420595748709	0.234133262262592	0.495112236398068	0.495967708859575	0.485301350705783	0.506634067013368	1.01	0.57	1.8	0.333792015493566	0.341128375017298	0.348464734541031	0.460691819024568	0.470817288350157	0.480942757675746	0.446605547374202	0.456377437772159	0.466194298941903	0.22727692900565	1.45990921295192	-0.00602632404230113	0.0017245800859859	0.457428960409814	0.469902964770313	0.445672813408412	1.01739040067108	1.03465712683212	1.00111734626686	0.954906130207381	0.971641350436618	0.939134237091728	0.001586139628267	0.00221536059570878	0.00215127124494277
262	0.423750140311331	0.33	0.227310019525616	0.220381576371357	0.234238462679874	0.500626225394739	0.496205838210083	0.485651400409212	0.506760276010955	1	0.56	1.78	0.336760697273014	0.344079362122227	0.35139802697144	0.466245836693678	0.476378542332233	0.486511247970788	0.450525172136258	0.460461862225088	0.470283139796311	0.227310019525616	1.43707394731987	0.00158508490915429	-0.000239901789316644	0.457428960409814	0.469902964770313	0.445672813408412	1.01739040067108	1.03465712683212	1.00111734626686	0.954906130207381	0.971641350436618	0.939134237091728	0.001586139628267	0.00221536059570878	0.00215127124494277
262	0.423750140311331	0.33	0.227340767630272	0.220445893417813	0.234235641842731	0.504721758132542	0.506757907017432	0.496066956665386	0.517448857369477	1.02	0.57	1.8	0.339936849045891	0.34726297292322	0.354589096800549	0.468509859427725	0.47860691503541	0.488703970643095	0.453434200042326	0.463253737194737	0.473095613232727	0.227340767630272	1.45208302906274	-0.00363969647260454	0.00263750797802592	0.457428960409814	0.469902964770313	0.445672813408412	1.01739040067108	1.03465712683212	1.00111734626686	0.954906130207381	0.971641350436618	0.939134237091728	0.001586139628267	0.00221536059570878	0.00215127124494277
262	0.423750140311331	0.33	0.227396820918841	0.220451197627243	0.234342444210439	0.499105894364364	0.500161962240772	0.489490978967359	0.510832945514185	0.99	0.56	1.75	0.341838577214704	0.34929071401886	0.356742850823017	0.474580027934824	0.484925950040829	0.495271872146834	0.460630228849192	0.470735322770833	0.480683173171883	0.227396820918841	1.42798857023487	-0.00161816787629274	-0.00377279926984079	0.457428960409814	0.469902964770313	0.445672813408412	1.01739040067108	1.03465712683212	1.00111734626686	0.954906130207381	0.971641350436618	0.939134237091728	0.001586139628267	0.00221536059570878	0.00215127124494277
262	0.423750140311331	0.33	0.227416959473483	0.220566944560023	0.234266974386943	0.506947077303683	0.507524741202963	0.496865167340054	0.518184315065871	0.99	0.57	1.76	0.346384690642778	0.353815908280057	0.361247125917337	0.480565739479637	0.490875631041145	0.501185522602652	0.466368584527706	0.476312095042682	0.48633083343619	0.227416959473483	1.44653680023175	-0.00183644576964849	-0.00133589372179729	0.457428960409814	0.469902964770313	0.445672813408412	1.01739040067108	1.03465712683212	1.00111734626686	0.954906130207381	0.971641350436618	0.939134237091728	0.001586139628267	0.00221536059570878	0.00215127124494277
262	0.423750140311331	0.33	0.227424142276814	0.220479857947316	0.234368426606312	0.495816603414249	0.499990877096054	0.489253134596811	0.510728619595297	1	0.56	1.8	0.338521103567345	0.345950698154738	0.353380292742132	0.468289791356325	0.478567446907275	0.488845102458225	0.452921148786822	0.462861497224023	0.472775029070084	0.227424142276814	1.44595154545046	-0.000123419162466424	0.00404540603371633	0.457428960409814	0.469902964770313	0.445672813408412	1.01739040067108	1.03465712683212	1.00111734626686	0.954906130207381	0.971641350436618	0.939134237091728	0.001586139628267	0.00221536059570878	0.00215127124494277
262	0.423750140311331	0.33	0.2274245074123	0.220599480153154	0.234249534671447	0.502345134359535	0.501284193940435	0.490658331089186	0.511910056791685	0.99	0.56	1.78	0.341965545717582	0.349371267292882	0.356776988868181	0.474385063180709	0.484658506635445	0.49493195009018	0.459344071280326	0.469265928896374	0.479206795781641	0.2274245074123	1.4405236959128	-0.00520117645683817	-0.0051718370845895	0.457428960409814	0.469902964770313	0.445672813408412	1.01739040067108	1.03465712683212	1.00111734626686	0.954906130207381	0.971641350436618	0.939134237091728	0.001586139628267	0.00221536059570878	0.00215127124494277
262	0.423750140311331	0.33	0.227430849787532	0.220534414425133	0.234327285149932	0.507203205671099	0.504826394481134	0.494228925266597	0.51542386369567	1	0.57	1.76	0.34273760838377	0.350086735615754	0.357435862847738	0.474536441985309	0.484711656502351	0.494886871019394	0.460472047126985	0.470306517046572	0.480224277214225	0.227430849787532	1.43841802753928	0.000236814185384955	-0.000356547052577521	0.457428960409814	0.469902964770313	0.445672813408412	1.01739040067108	1.03465712683212	1.00111734626686	0.954906130207381	0.971641350436618	0.939134237091728	0.001586139628267	0.00221536059570878	0.00215127124494277
262	0.423750140311331	0.33	0.227462634241702	0.220552780072437	0.234372488410966	0.511581560826627	0.501458287122841	0.49102333249253	0.511893241753153	1.01	0.56	1.78	0.336802595775485	0.343960137125807	0.351117678476129	0.464359618387786	0.474227930603069	0.484096242818353	0.4497874641908	0.459366421879377	0.468948517481095	0.227462634241702	1.4434506773939	-0.00509070537753533	-0.00382725454686729	0.457428960409814	0.469902964770313	0.445672813408412	1.01739040067108	1.03465712683212	1.00111734626686	0.954906130207381	0.971641350436618	0.939134237091728	0.001586139628267	0.00221536059570878	0.00215127124494277
262	0.423750140311331	0.33	0.227666966727294	0.22073236867933	0.234601564775258	0.504344121986216	0.498876973265635	0.488344332425684	0.509409614105585	1.01	0.57	1.8	0.336462258397542	0.343719097247902	0.350975936098262	0.464683038980766	0.474705351576655	0.484727664172545	0.44987585316303	0.459619167545725	0.469358557892161	0.227666966727294	1.44474415160544	-0.00696065731510595	-0.00378186728468804	0.457428960409814	0.469902964770313	0.445672813408412	1.01739040067108	1.03465712683212	1.00111734626686	0.954906130207381	0.971641350436618	0.939134237091728	0.001586139628267	0.00221536059570878	0.00215127124494277
262	0.423750140311331	0.33	0.227700200749844	0.220821491177532	0.234578910322156	0.492438619192527	0.48809399820003	0.477540684011198	0.498647312388862	1.01	0.57	1.79	0.32872996679606	0.335994668504285	0.34325937021251	0.453851229975456	0.463881023844928	0.473910817714399	0.440065248670521	0.449779663241051	0.459428838259919	0.227700200749844	1.4454140699609	0.000288516588977562	0.0038006523320823	0.457428960409814	0.469902964770313	0.445672813408412	1.01739040067108	1.03465712683212	1.00111734626686	0.954906130207381	0.971641350436618	0.939134237091728	0.001586139628267	0.00221536059570878	0.00215127124494277
262	0.423750140311331	0.33	0.227784620932681	0.220887582924821	0.234681658940541	0.491154811585574	0.492802092705185	0.482119581773436	0.503484603636934	0.99	0.56	1.76	0.336001214328427	0.343446123809061	0.350891033289695	0.466104028709961	0.476431676808615	0.486759324907269	0.452261850878181	0.462288036372308	0.472266181718065	0.227784620932681	1.43664109336096	0.000724470088425592	-0.000281271506852023	0.457428960409814	0.469902964770313	0.445672813408412	1.01739040067108	1.03465712683212	1.00111734626686	0.954906130207381	0.971641350436618	0.939134237091728	0.001586139628267	0.00221536059570878	0.00215127124494277
262	0.423750140311331	0.33	0.22778925028068	0.220860131262562	0.234718369298799	0.506481646098316	0.50213703937126	0.491580800141105	0.512693278601415	0.99	0.55	1.77	0.343504736670103	0.350881180534347	0.358257624398591	0.47700505055079	0.487248289151974	0.497491527753158	0.460816872628493	0.470767769941187	0.480594253760046	0.22778925028068	1.43687449536178	0.00903063136758017	0.00505943597004294	0.457428960409814	0.469902964770313	0.445672813408412	1.01739040067108	1.03465712683212	1.00111734626686	0.954906130207381	0.971641350436618	0.939134237091728	0.001586139628267	0.00221536059570878	0.00215127124494277
262	0.423750140311331	0.33	0.227827589417509	0.22093991114218	0.234715267692838	0.496499753873567	0.499619613995609	0.488904495646803	0.510334732344416	1.01	0.57	1.8	0.335686828779068	0.343043938665621	0.350401048552174	0.462999233491239	0.473146596885192	0.483293960279144	0.448475748724218	0.458306850605052	0.468105493150949	0.227827589417509	1.454729177724	0.000167288455302767	0.00622150755151537	0.457428960409814	0.469902964770313	0.445672813408412	1.01739040067108	1.03465712683212	1.00111734626686	0.954906130207381	0.971641350436618	0.939134237091728	0.001586139628267	0.00221536059570878	0.00215127124494277
262	0.423750140311331	0.33	0.227831241944121	0.220952338658861	0.234710145229382	0.511491878711666	0.505179901045275	0.49466561581898	0.51569418627157	0.99	0.56	1.78	0.344627345150688	0.351952516110258	0.359277687069828	0.478006954168565	0.488167153898558	0.49832735362855	0.462343448790013	0.472095809921848	0.481971535558582	0.227831241944121	1.43475236521368	-0.00525600997995292	-0.00834979092189048	0.457428960409814	0.469902964770313	0.445672813408412	1.01739040067108	1.03465712683212	1.00111734626686	0.954906130207381	0.971641350436618	0.939134237091728	0.001586139628267	0.00221536059570878	0.00215127124494277
262	0.423750140311331	0.33	0.227841420971091	0.220970041144122	0.23471280079806	0.496402005526516	0.49981072402763	0.489089411145506	0.510532036909754	1.01	0.58	1.77	0.335751169473856	0.343111159807807	0.350471150141757	0.463054963697417	0.47320557631402	0.483356188930623	0.450137140342299	0.459984242484643	0.46980077952369	0.227841420971091	1.45000433195261	-0.00548818900874979	-0.00100437038235308	0.457428960409814	0.469902964770313	0.445672813408412	1.01739040067108	1.03465712683212	1.00111734626686	0.954906130207381	0.971641350436618	0.939134237091728	0.001586139628267	0.00221536059570878	0.00215127124494277
262	0.423750140311331	0.33	0.227966355858753	0.221052929680513	0.234879782036994	0.5029371963175	0.498828276659962	0.488266986216595	0.509389567103329	0.99	0.57	1.77	0.340566304907495	0.347932806765879	0.355299308624264	0.472588302458147	0.482810460546435	0.493032618634723	0.458372797006047	0.468349234455798	0.478284744429544	0.227966355858753	1.43687547211018	-0.00250139483991123	-0.00246257813252697	0.457428960409814	0.469902964770313	0.445672813408412	1.01739040067108	1.03465712683212	1.00111734626686	0.954906130207381	0.971641350436618	0.939134237091728	0.001586139628267	0.00221536059570878	0.00215127124494277
262	0.423750140311331	0.33	0.22801638032508	0.221156880304526	0.234875880345633	0.501601826007843	0.498249902474625	0.487672645465646	0.508827159483605	0.98	0.55	1.75	0.343305823125921	0.350751871120709	0.358197919115496	0.478111924712484	0.488481816798421	0.498851708884357	0.462736312910469	0.472837809112249	0.482839390595325	0.22801638032508	1.43268813035678	0.00653313231661952	0.000244423944723372	0.457428960409814	0.469902964770313	0.445672813408412	1.01739040067108	1.03465712683212	1.00111734626686	0.954906130207381	0.971641350436618	0.939134237091728	0.001586139628267	0.00221536059570878	0.00215127124494277
262	0.423750140311331	0.33	0.228042862679547	0.221196415705094	0.234889309654	0.505231502196011	0.499048257802538	0.488530685148323	0.509565830456753	0.98	0.55	1.73	0.343997510438841	0.351403429696116	0.358809348953391	0.479123201064647	0.489438240080032	0.499753279095417	0.464171100272689	0.474197350070801	0.484127303546393	0.228042862679547	1.42385706132899	-0.00429944777764545	-0.012290244370495	0.457428960409814	0.469902964770313	0.445672813408412	1.01739040067108	1.03465712683212	1.00111734626686	0.954906130207381	0.971641350436618	0.939134237091728	0.001586139628267	0.00221536059570878	0.00215127124494277
262	0.423750140311331	0.33	0.228047023177795	0.221104668368941	0.23498937798665	0.498812406129093	0.50033042167391	0.489649576716753	0.511011266631066	0.99	0.56	1.77	0.341085130848174	0.348525303520657	0.35596547619314	0.473068167651347	0.48338731831156	0.493706468971774	0.457873308047721	0.467956616452466	0.477925148021217	0.228047023177795	1.41924429655893	0.00670240667687564	0.00142468601535562	0.457428960409814	0.469902964770313	0.445672813408412	1.01739040067108	1.03465712683212	1.00111734626686	0.954906130207381	0.971641350436618	0.939134237091728	0.001586139628267	0.00221536059570878	0.00215127124494277
262	0.423750140311331	0.33	0.22811283855931	0.221163792430714	0.235061884687906	0.502975143727063	0.49975175533111	0.489171715844303	0.510331794817918	0.99	0.56	1.76	0.340996838285857	0.348372080756109	0.355747323226361	0.473077584377263	0.483309532302536	0.493541480227808	0.458665488085614	0.468602789698366	0.478508263999248	0.22811283855931	1.42821694073355	6.46371481324465e-06	-0.00478596003680309	0.457428960409814	0.469902964770313	0.445672813408412	1.01739040067108	1.03465712683212	1.00111734626686	0.954906130207381	0.971641350436618	0.939134237091728	0.001586139628267	0.00221536059570878	0.00215127124494277
262	0.423750140311331	0.33	0.228114067078118	0.221186264207184	0.235041869949052	0.506958353193269	0.502230835637185	0.491682687931963	0.512778983342406	1	0.56	1.79	0.341912075318805	0.349247170007273	0.356582264695742	0.473898320112124	0.484064936917007	0.49423155372189	0.458218208765152	0.468046511331613	0.477852816178381	0.228114067078118	1.43256400144872	0.00539611664326255	0.00272131605380831	0.457428960409814	0.469902964770313	0.445672813408412	1.01739040067108	1.03465712683212	1.00111734626686	0.954906130207381	0.971641350436618	0.939134237091728	0.001586139628267	0.00221536059570878	0.00215127124494277
262	0.423750140311331	0.33	0.228132497097427	0.221253496758506	0.235011497436347	0.489726699201716	0.49469926776887	0.483944947468221	0.505453588069519	1	0.57	1.78	0.335782507871656	0.343244333147235	0.350706158422814	0.465001355476416	0.475334707530593	0.485668059584771	0.451469858758219	0.461525332628486	0.471553117336498	0.228132497097427	1.43506445619933	0.00391892615942025	0.00609712626806635	0.457428960409814	0.469902964770313	0.445672813408412	1.01739040067108	1.03465712683212	1.00111734626686	0.954906130207381	0.971641350436618	0.939134237091728	0.001586139628267	0.00221536059570878	0.00215127124494277
262	0.423750140311331	0.33	0.228172477283763	0.221224574317874	0.235120380249652	0.502110282385527	0.501317757227948	0.490686190310663	0.511949324145232	0.99	0.56	1.77	0.34162549498667	0.349027403543138	0.356429312099606	0.473719791767799	0.483983752249411	0.494247712731024	0.459129553732981	0.469112758800719	0.479079233572259	0.228172477283763	1.4361167501004	-0.00219549032766739	-0.00383529747867487	0.457428960409814	0.469902964770313	0.445672813408412	1.01739040067108	1.03465712683212	1.00111734626686	0.954906130207381	0.971641350436618	0.939134237091728	0.001586139628267	0.00221536059570878	0.00215127124494277
262	0.423750140311331	0.33	0.228270042535899	0.221402895164455	0.235137189907343	0.49896680313151	0.50028857504522	0.48961192082461	0.51096522926583	0.99	0.56	1.76	0.342016710618052	0.349474850425574	0.356932990233096	0.474878003370401	0.485233364470311	0.495588725570221	0.460422050661668	0.470421350187057	0.480495011556829	0.228270042535899	1.43536191255232	-0.00452351499462058	-0.00707597893162725	0.457428960409814	0.469902964770313	0.445672813408412	1.01739040067108	1.03465712683212	1.00111734626686	0.954906130207381	0.971641350436618	0.939134237091728	0.001586139628267	0.00221536059570878	0.00215127124494277
262	0.423750140311331	0.33	0.228307108210394	0.221399623707214	0.235214592713573	0.502885074768051	0.490969704645744	0.480573713745078	0.501365695546411	0.99	0.56	1.77	0.336471023841084	0.343749719288096	0.351028414735108	0.467594614285635	0.477709835356367	0.487825056427099	0.452534189803252	0.462300754821416	0.472110188065869	0.228307108210394	1.42898223503728	0.00175566803654902	-0.0013792900797202	0.457428960409814	0.469902964770313	0.445672813408412	1.01739040067108	1.03465712683212	1.00111734626686	0.954906130207381	0.971641350436618	0.939134237091728	0.001586139628267	0.00221536059570878	0.00215127124494277
262	0.423750140311331	0.33	0.228335498341428	0.221365346894223	0.235305649788633	0.504635731215322	0.500826773081197	0.490259132237206	0.511394413925188	1.01	0.57	1.77	0.337268658433488	0.344538556770712	0.351808455107935	0.465525447890749	0.475559948858836	0.485594449826922	0.452007614833747	0.46177825545094	0.471529454674258	0.228335498341428	1.43959084055087	0.000206645900419402	0.00194436652331255	0.457428960409814	0.469902964770313	0.445672813408412	1.01739040067108	1.03465712683212	1.00111734626686	0.954906130207381	0.971641350436618	0.939134237091728	0.001586139628267	0.00221536059570878	0.00215127124494277
262	0.423750140311331	0.33	0.228368248003555	0.221445684857563	0.235290811149546	0.505900353920132	0.508958189031698	0.49824610294658	0.519670275116816	0.99	0.56	1.76	0.347669062828632	0.355143804543876	0.36261854625912	0.482521333101268	0.492895343108609	0.503269353115951	0.467944100383829	0.478129039394116	0.488139018328229	0.228368248003555	1.42888382993225	-0.000685339983706634	-0.00177128598863287	0.457428960409814	0.469902964770313	0.445672813408412	1.01739040067108	1.03465712683212	1.00111734626686	0.954906130207381	0.971641350436618	0.939134237091728	0.001586139628267	0.00221536059570878	0.00215127124494277
262	0.423750140311331	0.33	0.228453685068122	0.221595074557693	0.235312295578551	0.494464794221651	0.493852128541391	0.483217505192982	0.5044867518898	1.01	0.57	1.78	0.333500483483794	0.340840143140673	0.348179802797552	0.460895592052122	0.471038956006744	0.481182319961365	0.446647149455274	0.45645694487703	0.466249206247153	0.228453685068122	1.45049135577063	-0.00520394723871538	-0.00296761536781903	0.457428960409814	0.469902964770313	0.445672813408412	1.01739040067108	1.03465712683212	1.00111734626686	0.954906130207381	0.971641350436618	0.939134237091728	0.001586139628267	0.00221536059570878	0.00215127124494277
262	0.423750140311331	0.33	0.228471316934981	0.221530866026701	0.235411767843261	0.491086909935542	0.490306177286229	0.479676326589335	0.500936027983123	1.01	0.57	1.81	0.32955146801178	0.336854481956236	0.344157495900692	0.454642932505427	0.464718031535837	0.474793130566246	0.440428454442804	0.450213745109534	0.459979317287053	0.228471316934981	1.45782169453797	7.76270075435923e-05	0.00744177246943935	0.457428960409814	0.469902964770313	0.445672813408412	1.01739040067108	1.03465712683212	1.00111734626686	0.954906130207381	0.971641350436618	0.939134237091728	0.001586139628267	0.00221536059570878	0.00215127124494277
262	0.423750140311331	0.33	0.228578216235944	0.221656850266965	0.235499582204923	0.503062378759356	0.499016715034487	0.488454079875997	0.509579350192977	0.99	0.55	1.74	0.340537086099943	0.347901072084709	0.355265058069476	0.472461599758844	0.482678403569585	0.492895207380326	0.457471708669914	0.467348433218085	0.477253421945748	0.228578216235944	1.41962179234	-1.31229794883562e-05	-0.00735133349034802	0.457428960409814	0.469902964770313	0.445672813408412	1.01739040067108	1.03465712683212	1.00111734626686	0.954906130207381	0.971641350436618	0.939134237091728	0.001586139628267	0.00221536059570878	0.00215127124494277
262	0.423750140311331	0.33	0.228795634595228	0.221838492736395	0.23575277645406	0.504371520468624	0.505308645244758	0.494640799057373	0.515976491432143	0.98	0.56	1.75	0.347354773802554	0.354846123700179	0.362337473597804	0.483283555940287	0.493706462116826	0.504129368293365	0.468436134831964	0.47849843596432	0.488629246572498	0.228795634595228	1.42686839641355	-0.00139862531661003	-0.00520698953056955	0.457428960409814	0.469902964770313	0.445672813408412	1.01739040067108	1.03465712683212	1.00111734626686	0.954906130207381	0.971641350436618	0.939134237091728	0.001586139628267	0.00221536059570878	0.00215127124494277
262	0.423750140311331	0.33	0.228804107812762	0.221864989871803	0.23574322575372	0.500234004747889	0.496280662386557	0.485716349213869	0.506844975559245	0.99	0.57	1.74	0.338588009643521	0.345952286708068	0.353316563772615	0.469735658826768	0.479952392556766	0.490169126286764	0.457059055687455	0.466936075494488	0.476878273047544	0.228804107812762	1.43601994741417	-0.00174108073031029	-0.00136295911183971	0.457428960409814	0.469902964770313	0.445672813408412	1.01739040067108	1.03465712683212	1.00111734626686	0.954906130207381	0.971641350436618	0.939134237091728	0.001586139628267	0.00221536059570878	0.00215127124494277
262	0.423750140311331	0.33	0.228820800319525	0.221907753300029	0.23573384733902	0.501041276506162	0.498731656764989	0.488132296323256	0.509331017206723	0.99	0.55	1.79	0.341629477954549	0.349047659463202	0.356465840971855	0.474690822255962	0.484998312994378	0.495305803732794	0.457868604217856	0.4678554985527	0.477754684697825	0.228820800319525	1.44296380288907	-6.68027549414984e-05	-0.00285841873013414	0.457428960409814	0.469902964770313	0.445672813408412	1.01739040067108	1.03465712683212	1.00111734626686	0.954906130207381	0.971641350436618	0.939134237091728	0.001586139628267	0.00221536059570878	0.00215127124494277
262	0.423750140311331	0.33	0.228829773406411	0.22192565397384	0.235733892838982	0.489931806507398	0.488833818492921	0.478211368004361	0.499456268981481	1.02	0.57	1.83	0.32569492590313	0.332929547361877	0.340164168820624	0.447834565883305	0.457782260190559	0.467729954497813	0.432988422932249	0.442541994877388	0.452227714892069	0.228829773406411	1.46753000046291	-0.0119019181049078	-0.00303660384377071	0.457428960409814	0.469902964770313	0.445672813408412	1.01739040067108	1.03465712683212	1.00111734626686	0.954906130207381	0.971641350436618	0.939134237091728	0.001586139628267	0.00221536059570878	0.00215127124494277
262	0.423750140311331	0.33	0.228867426851212	0.221928750512429	0.235806103189996	0.497409502167774	0.50110185168866	0.4903744813633	0.511829222014021	1	0.56	1.79	0.339644705744771	0.347074730503488	0.354504755262205	0.470029804516957	0.480312117256789	0.49059442999662	0.454585585362997	0.464474762334527	0.474435200880043	0.228867426851212	1.44095987492634	-0.00822601007135924	-0.00722386830699471	0.457428960409814	0.469902964770313	0.445672813408412	1.01739040067108	1.03465712683212	1.00111734626686	0.954906130207381	0.971641350436618	0.939134237091728	0.001586139628267	0.00221536059570878	0.00215127124494277
262	0.423750140311331	0.33	0.228892603164713	0.221958647171984	0.235826559157443	0.494590263169522	0.496494396535062	0.485805557418351	0.507183235651773	1	0.56	1.79	0.337194017555396	0.344613061141312	0.352032104727228	0.467020636013696	0.477296163673491	0.487571691333287	0.451336221014395	0.461286155065085	0.471186844600072	0.228892603164713	1.43911665467541	0.000829599598775572	0.000251142429149435	0.457428960409814	0.469902964770313	0.445672813408412	1.01739040067108	1.03465712683212	1.00111734626686	0.954906130207381	0.971641350436618	0.939134237091728	0.001586139628267	0.00221536059570878	0.00215127124494277
262	0.423750140311331	0.33	0.22889684633069	0.221959055177249	0.23583463748413	0.514907756037952	0.508805726692047	0.498288127726918	0.519323325657175	0.99	0.55	1.77	0.346781676751262	0.354101358681399	0.361421040611536	0.480796278013924	0.490944668382254	0.501093058750584	0.465035840093826	0.474842757037513	0.484664639103721	0.22889684633069	1.43734045499803	-0.00252129458542442	-0.00658737138736125	0.457428960409814	0.469902964770313	0.445672813408412	1.01739040067108	1.03465712683212	1.00111734626686	0.954906130207381	0.971641350436618	0.939134237091728	0.001586139628267	0.00221536059570878	0.00215127124494277
262	0.423750140311331	0.33	0.228936894609056	0.222062793468762	0.235810995749351	0.507535647353137	0.502093259455008	0.49156017216837	0.512626346741646	0.98	0.56	1.76	0.34554239685264	0.352946634285522	0.360350871718404	0.480953542012819	0.491259351811225	0.50156516160963	0.465772756807587	0.475732149002887	0.485684258618016	0.228936894609056	1.43773754845522	-0.00398247465336692	-0.00789812171894735	0.457428960409814	0.469902964770313	0.445672813408412	1.01739040067108	1.03465712683212	1.00111734626686	0.954906130207381	0.971641350436618	0.939134237091728	0.001586139628267	0.00221536059570878	0.00215127124494277
262	0.423750140311331	0.33	0.228943495902508	0.222043033035295	0.23584395876972	0.484163112313259	0.49235355413246	0.481530381294806	0.503176726970114	1.01	0.58	1.77	0.330778876943644	0.338213666305386	0.345648455667128	0.456311769738618	0.466568113561528	0.476824457384439	0.44360576332063	0.453596108185047	0.463531221887035	0.228943495902508	1.45096360541422	-0.00159182688012924	0.00499812627000899	0.457428960409814	0.469902964770313	0.445672813408412	1.01739040067108	1.03465712683212	1.00111734626686	0.954906130207381	0.971641350436618	0.939134237091728	0.001586139628267	0.00221536059570878	0.00215127124494277
262	0.423750140311331	0.33	0.228990068355479	0.222113829791321	0.235866306919636	0.507652511454251	0.50565551333243	0.495050175471475	0.516260851193384	0.99	0.56	1.78	0.344569097290464	0.351950716112696	0.359332334934928	0.477750626723561	0.487985360616667	0.498220094509774	0.462254795899952	0.472099225319459	0.482031425743315	0.228990068355479	1.45050756476619	0.00392554306537446	0.00411979356590031	0.457428960409814	0.469902964770313	0.445672813408412	1.01739040067108	1.03465712683212	1.00111734626686	0.954906130207381	0.971641350436618	0.939134237091728	0.001586139628267	0.00221536059570878	0.00215127124494277
262	0.423750140311331	0.33	0.229021535434307	0.222139620967606	0.235903449901008	0.496765417369821	0.496019767751301	0.485387504660392	0.506652030842209	1.02	0.57	1.8	0.332425970579691	0.339707658599095	0.346989346618498	0.458056967576834	0.46809056371011	0.478124159843385	0.4432755077308	0.452953896312283	0.462683656099723	0.229021535434307	1.44952782993195	0.00310529901746413	0.00960471112608609	0.457428960409814	0.469902964770313	0.445672813408412	1.01739040067108	1.03465712683212	1.00111734626686	0.954906130207381	0.971641350436618	0.939134237091728	0.001586139628267	0.00221536059570878	0.00215127124494277
262	0.423750140311331	0.33	0.229023575224148	0.222109005558932	0.235938144889364	0.50542708319251	0.503505109341854	0.49289775785093	0.514112460832777	1.01	0.57	1.75	0.339731671218712	0.347042828942228	0.354353986665744	0.469268456778014	0.479367296517823	0.489466136257632	0.456253373092225	0.46605895352796	0.475862158763645	0.229023575224148	1.42613551688226	-0.00108415527565986	-0.00325459214042015	0.457428960409814	0.469902964770313	0.445672813408412	1.01739040067108	1.03465712683212	1.00111734626686	0.954906130207381	0.971641350436618	0.939134237091728	0.001586139628267	0.00221536059570878	0.00215127124494277
262	0.423750140311331	0.33	0.229063095904508	0.22218200918364	0.235944182625375	0.48866362067146	0.487131386728663	0.476519035319715	0.497743738137611	0.99	0.56	1.74	0.333086380610378	0.3405044047785	0.347922428946623	0.462595316179125	0.472897578400681	0.483199840622237	0.449191752791802	0.459182251101251	0.469195051577608	0.229063095904508	1.42556156064499	0.00304859443360784	-0.00217653551393491	0.457428960409814	0.469902964770313	0.445672813408412	1.01739040067108	1.03465712683212	1.00111734626686	0.954906130207381	0.971641350436618	0.939134237091728	0.001586139628267	0.00221536059570878	0.00215127124494277
262	0.423750140311331	0.33	0.229083634975191	0.222162937549631	0.236004332400752	0.498443409739791	0.497398040301592	0.486771955457423	0.508024125145761	1.01	0.55	1.77	0.334800421771305	0.342109013911258	0.34941760605121	0.462081968765221	0.472169078653147	0.482256188541073	0.446952439880089	0.456659081986982	0.466461921681098	0.229083634975191	1.43507653139825	-0.00333650908956951	-0.00253303959578754	0.457428960409814	0.469902964770313	0.445672813408412	1.01739040067108	1.03465712683212	1.00111734626686	0.954906130207381	0.971641350436618	0.939134237091728	0.001586139628267	0.00221536059570878	0.00215127124494277
262	0.423750140311331	0.33	0.229123401842944	0.222123329692669	0.236123473993219	0.498620981416648	0.49585582701369	0.485266450447714	0.506445203579666	1.01	0.56	1.77	0.33420148937008	0.341494359949912	0.348787230529744	0.461486485078575	0.471556940528559	0.481627395978543	0.447100434061963	0.456886584024369	0.466614500701513	0.229123401842944	1.43488203279436	0.0037438502070615	0.00275056412769357	0.457428960409814	0.469902964770313	0.445672813408412	1.01739040067108	1.03465712683212	1.00111734626686	0.954906130207381	0.971641350436618	0.939134237091728	0.001586139628267	0.00221536059570878	0.00215127124494277
262	0.423750140311331	0.33	0.229158913621086	0.22217033896027	0.236147488281902	0.498396449240229	0.500429504372213	0.48973765316969	0.511121355574735	1.02	0.57	1.79	0.335345033994364	0.342666217452011	0.349987400909657	0.462047587599142	0.472134915014383	0.482222242429624	0.448046468153302	0.457905727252592	0.467655170116132	0.229158913621086	1.44337403637393	-0.00105889203809118	0.00551861441042831	0.457428960409814	0.469902964770313	0.445672813408412	1.01739040067108	1.03465712683212	1.00111734626686	0.954906130207381	0.971641350436618	0.939134237091728	0.001586139628267	0.00221536059570878	0.00215127124494277
262	0.423750140311331	0.33	0.229186041933083	0.222246497044141	0.236125586822024	0.499536202659147	0.498644295718745	0.488014843782622	0.509273747654867	1.02	0.57	1.79	0.333871789446194	0.341143851318816	0.348415913191439	0.459863715598234	0.469880007775394	0.479896299952554	0.445930427587308	0.45567871997041	0.465397455049265	0.229186041933083	1.45126987638863	-0.00236367523387232	0.00468704141107835	0.457428960409814	0.469902964770313	0.445672813408412	1.01739040067108	1.03465712683212	1.00111734626686	0.954906130207381	0.971641350436618	0.939134237091728	0.001586139628267	0.00221536059570878	0.00215127124494277
262	0.423750140311331	0.33	0.229208625002319	0.222245264249924	0.236171985754713	0.496944819012819	0.494126818137366	0.483538930525209	0.504714705749523	1	0.56	1.77	0.335366076177572	0.342709473160399	0.350052870143226	0.464352556784449	0.474520326892042	0.484688096999634	0.449867732133205	0.45974001474209	0.469543489115074	0.229208625002319	1.42974119214468	-0.00533647793474132	-0.00714824010716281	0.457428960409814	0.469902964770313	0.445672813408412	1.01739040067108	1.03465712683212	1.00111734626686	0.954906130207381	0.971641350436618	0.939134237091728	0.001586139628267	0.00221536059570878	0.00215127124494277
262	0.423750140311331	0.33	0.229221189815544	0.222275825804623	0.236166553826464	0.516276620685252	0.510795501677226	0.500265667267057	0.521325336087396	0.98	0.55	1.77	0.350912543474561	0.3582987208939	0.36568489831324	0.488020020031749	0.498292102119363	0.508564184206977	0.471959321579863	0.481836380792026	0.491797790971344	0.229221189815544	1.4316630284424	0.0114239919495764	0.00402148992157424	0.457428960409814	0.469902964770313	0.445672813408412	1.01739040067108	1.03465712683212	1.00111734626686	0.954906130207381	0.971641350436618	0.939134237091728	0.001586139628267	0.00221536059570878	0.00215127124494277
262	0.423750140311331	0.33	0.229227963223031	0.222247919670797	0.236208006775266	0.498154530470029	0.508377633142474	0.497510710775986	0.519244555508962	1	0.57	1.75	0.34475187486149	0.352282148639873	0.359812422418255	0.477185440876541	0.487608406710453	0.498031372544366	0.464416910192486	0.474538160996553	0.484660850376713	0.229227963223031	1.43233736210657	0.00261856871936039	0.00540761305122051	0.457428960409814	0.469902964770313	0.445672813408412	1.01739040067108	1.03465712683212	1.00111734626686	0.954906130207381	0.971641350436618	0.939134237091728	0.001586139628267	0.00221536059570878	0.00215127124494277
262	0.423750140311331	0.33	0.22935192997672	0.22242261792262	0.236281242030819	0.493856599619454	0.492485936783846	0.481867823373187	0.503104050194506	0.99	0.57	1.76	0.335898817891048	0.343300457033306	0.350702096175564	0.466001380084716	0.476269871283456	0.486538362482196	0.452264003299717	0.462226393108256	0.472161747204954	0.22935192997672	1.43563089953948	0.00237993573398764	0.00223474736819107	0.457428960409814	0.469902964770313	0.445672813408412	1.01739040067108	1.03465712683212	1.00111734626686	0.954906130207381	0.971641350436618	0.939134237091728	0.001586139628267	0.00221536059570878	0.00215127124494277
262	0.423750140311331	0.33	0.229379206543917	0.222390228516849	0.236368184570985	0.505924670634463	0.507278460321496	0.496602246934827	0.517954673708166	0.99	0.56	1.76	0.345690360544831	0.353122191708849	0.360554022872866	0.479327327582895	0.489632155768678	0.499936983954461	0.464878721561695	0.474871084216727	0.484917230680605	0.229379206543917	1.43967309032451	-0.000957309591586657	-0.00203457172633077	0.457428960409814	0.469902964770313	0.445672813408412	1.01739040067108	1.03465712683212	1.00111734626686	0.954906130207381	0.971641350436618	0.939134237091728	0.001586139628267	0.00221536059570878	0.00215127124494277
262	0.423750140311331	0.33	0.229430729021471	0.222394306517325	0.236467151525617	0.487632662529047	0.496149078611419	0.485317950783147	0.506980206439691	1	0.56	1.76	0.336074657528626	0.343575034486992	0.351075411445358	0.465053067982076	0.475431932431898	0.485810796881721	0.451112903960429	0.461202323538964	0.471234219543931	0.229430729021471	1.41696513168095	0.00384743993313075	0.00182131609274056	0.457428960409814	0.469902964770313	0.445672813408412	1.01739040067108	1.03465712683212	1.00111734626686	0.954906130207381	0.971641350436618	0.939134237091728	0.001586139628267	0.00221536059570878	0.00215127124494277
262	0.423750140311331	0.33	0.229450043700264	0.222523459935151	0.236376627465378	0.493537729406804	0.488182906609604	0.477650851905634	0.498714961313575	1	0.56	1.77	0.33181720994777	0.339133677599709	0.346450145251648	0.459725615783575	0.469862424531915	0.479999233280255	0.445338458500476	0.455163657458664	0.465041870599327	0.229450043700264	1.43146677039692	0.00505653409174541	0.00499604220591508	0.457428960409814	0.469902964770313	0.445672813408412	1.01739040067108	1.03465712683212	1.00111734626686	0.954906130207381	0.971641350436618	0.939134237091728	0.001586139628267	0.00221536059570878	0.00215127124494277
262	0.423750140311331	0.33	0.22946637299531	0.222430456135175	0.236502289855444	0.497053506353504	0.496968910358373	0.486322438508548	0.507615382208198	0.99	0.57	1.77	0.339880799358531	0.347321400647182	0.354762001935833	0.472000024683561	0.482332953164758	0.492665881645955	0.457681129188713	0.467768729935631	0.477729946801279	0.22946637299531	1.42058106731815	-0.00993774541034887	-0.013197795732413	0.457428960409814	0.469902964770313	0.445672813408412	1.01739040067108	1.03465712683212	1.00111734626686	0.954906130207381	0.971641350436618	0.939134237091728	0.001586139628267	0.00221536059570878	0.00215127124494277
262	0.423750140311331	0.33	0.229539174744572	0.222549303696405	0.236529045792739	0.498604081124833	0.499364208227473	0.488699547056255	0.510028869398691	1	0.56	1.75	0.339175700448014	0.346577372793686	0.353979045139358	0.46975083417399	0.480001986464881	0.490253138755771	0.454977113691785	0.464934158464655	0.474939597980483	0.229539174744572	1.4331809528017	0.00078822623558158	-0.0025649439860187	0.457428960409814	0.469902964770313	0.445672813408412	1.01739040067108	1.03465712683212	1.00111734626686	0.954906130207381	0.971641350436618	0.939134237091728	0.001586139628267	0.00221536059570878	0.00215127124494277
262	0.423750140311331	0.33	0.229567719070894	0.222590362604249	0.236545075537539	0.494354877347054	0.498566897012694	0.487828385006199	0.509305409019189	1	0.56	1.78	0.337360347037709	0.344786622852171	0.352212898666634	0.466590823248288	0.476861835168819	0.48713284708935	0.451467309540027	0.461444454812022	0.47138275067457	0.229567719070894	1.44530972791565	3.27455563147808e-05	0.00326840864696268	0.457428960409814	0.469902964770313	0.445672813408412	1.01739040067108	1.03465712683212	1.00111734626686	0.954906130207381	0.971641350436618	0.939134237091728	0.001586139628267	0.00221536059570878	0.00215127124494277
262	0.423750140311331	0.33	0.229581060751958	0.222595377543319	0.236566743960597	0.501500922430544	0.502020376511443	0.491360925834417	0.512679827188468	1.01	0.58	1.76	0.339342490823514	0.346704094796011	0.354065698768507	0.46908709701626	0.479263345291157	0.489439593566053	0.45602640672282	0.465888098667324	0.475834128888016	0.229581060751958	1.43473341363392	-0.00359259929291725	-0.00116451689762323	0.457428960409814	0.469902964770313	0.445672813408412	1.01739040067108	1.03465712683212	1.00111734626686	0.954906130207381	0.971641350436618	0.939134237091728	0.001586139628267	0.00221536059570878	0.00215127124494277
262	0.423750140311331	0.33	0.229608026045067	0.22267153797252	0.236544514117613	0.493318241930364	0.491134763316118	0.480534372186861	0.501735154445376	1.01	0.56	1.8	0.331682879728246	0.338999667994602	0.346316456260959	0.45840185114635	0.468514007940489	0.478626164734629	0.442713206092265	0.452426160732438	0.462183817079354	0.229608026045067	1.44516718710541	-1.84830629907259e-06	-0.00107132947118312	0.457428960409814	0.469902964770313	0.445672813408412	1.01739040067108	1.03465712683212	1.00111734626686	0.954906130207381	0.971641350436618	0.939134237091728	0.001586139628267	0.00221536059570878	0.00215127124494277
262	0.423750140311331	0.33	0.229615078401386	0.222647497858705	0.236582658944066	0.499267858634184	0.495305320775053	0.484741376743682	0.505869264806424	1	0.56	1.8	0.335776324976193	0.343093881253184	0.350411437530175	0.464694159554344	0.474821215606819	0.484948271659294	0.449214586254266	0.458955543585648	0.468823587879837	0.229615078401386	1.44335157100598	-0.00669148094097646	-0.00483721048859438	0.457428960409814	0.469902964770313	0.445672813408412	1.01739040067108	1.03465712683212	1.00111734626686	0.954906130207381	0.971641350436618	0.939134237091728	0.001586139628267	0.00221536059570878	0.00215127124494277
262	0.423750140311331	0.33	0.229777042133073	0.222732779890905	0.236821304375241	0.502023632296493	0.498345355380401	0.487774993189715	0.508915717571087	1	0.56	1.75	0.337023475132155	0.344326965980701	0.351630456829247	0.465965236420229	0.476062968747632	0.486160701075034	0.451728176636186	0.46155112234059	0.471316685056524	0.229777042133073	1.42904684422671	0.00205946197030386	-0.00148403436190696	0.457428960409814	0.469902964770313	0.445672813408412	1.01739040067108	1.03465712683212	1.00111734626686	0.954906130207381	0.971641350436618	0.939134237091728	0.001586139628267	0.00221536059570878	0.00215127124494277
262	0.423750140311331	0.33	0.229960122264781	0.22302911897576	0.236891125553801	0.490906669000346	0.48934149165154	0.478728729104901	0.499954254198179	1.01	0.57	1.78	0.329405095001908	0.336707556380076	0.344010017758245	0.454707836783507	0.464788088931529	0.474868341079551	0.441010524316116	0.450791582554143	0.460647967641489	0.229960122264781	1.44648332589541	0.00619943066188567	0.0112026262962843	0.457428960409814	0.469902964770313	0.445672813408412	1.01739040067108	1.03465712683212	1.00111734626686	0.954906130207381	0.971641350436618	0.939134237091728	0.001586139628267	0.00221536059570878	0.00215127124494277
262	0.423750140311331	0.33	0.229986806045774	0.223019837846017	0.23695377424553	0.502244407673424	0.50603741374771	0.4953086343751	0.51676619312032	1	0.56	1.75	0.344186954002933	0.351642317459472	0.35909768091601	0.476918984293792	0.487249429204272	0.497579874114753	0.46279911760796	0.472801515763297	0.482802159753794	0.229986806045774	1.42854145276867	0.0102646242788233	0.0104746038219089	0.457428960409814	0.469902964770313	0.445672813408412	1.01739040067108	1.03465712683212	1.00111734626686	0.954906130207381	0.971641350436618	0.939134237091728	0.001586139628267	0.00221536059570878	0.00215127124494277
262	0.423750140311331	0.33	0.229992437572226	0.223042250886089	0.236942624258363	0.498735883084149	0.502029112980372	0.491310364723553	0.512747861237191	0.99	0.57	1.77	0.341914211132653	0.349373635190645	0.356833059248637	0.474041679993852	0.484383683330078	0.494725686666304	0.459931798812015	0.469963397128458	0.479967786854689	0.229992437572226	1.43711425843581	-0.00112850450361112	-0.00166874702926357	0.457428960409814	0.469902964770313	0.445672813408412	1.01739040067108	1.03465712683212	1.00111734626686	0.954906130207381	0.971641350436618	0.939134237091728	0.001586139628267	0.00221536059570878	0.00215127124494277
262	0.423750140311331	0.33	0.230005309256373	0.223039194121839	0.236971424390908	0.487394140990158	0.49210419536405	0.481356239700807	0.502852151027293	0.99	0.57	1.75	0.334948664434955	0.342427560724005	0.349906457013055	0.464363836755176	0.474732377801118	0.48510091884706	0.450932036103139	0.460951890794669	0.471042054792423	0.230005309256373	1.4324443876847	-0.000907005612269858	-0.000618257271866146	0.457428960409814	0.469902964770313	0.445672813408412	1.01739040067108	1.03465712683212	1.00111734626686	0.954906130207381	0.971641350436618	0.939134237091728	0.001586139628267	0.00221536059570878	0.00215127124494277
262	0.423750140311331	0.33	0.230048894609954	0.222999664425009	0.237098124794899	0.493534145405221	0.497482558143604	0.486749795875686	0.508215320411521	1	0.56	1.74	0.337834263069462	0.345283459478386	0.35273265588731	0.467899275388231	0.478216386418629	0.488533497449026	0.453673281689822	0.463694754941844	0.473725108531596	0.230048894609954	1.41010139544938	0.000438559392000618	-0.00625676894755674	0.457428960409814	0.469902964770313	0.445672813408412	1.01739040067108	1.03465712683212	1.00111734626686	0.954906130207381	0.971641350436618	0.939134237091728	0.001586139628267	0.00221536059570878	0.00215127124494277
262	0.423750140311331	0.33	0.230170342655081	0.223150928537001	0.237189756773162	0.492712090163552	0.494915870612629	0.484220909865426	0.505610831359831	1.01	0.57	1.78	0.332260813065825	0.339599439467894	0.346938065869964	0.458163114032618	0.468282537668736	0.478401961304854	0.444302761619315	0.454162105586049	0.463935745383434	0.230170342655081	1.44287026511545	0.00408351843960845	0.00715137607594098	0.457428960409814	0.469902964770313	0.445672813408412	1.01739040067108	1.03465712683212	1.00111734626686	0.954906130207381	0.971641350436618	0.939134237091728	0.001586139628267	0.00221536059570878	0.00215127124494277
262	0.423750140311331	0.33	0.230190666876322	0.223147984553752	0.237233349198893	0.493237699764903	0.498047095223969	0.487295779962678	0.50879841048526	0.98	0.57	1.73	0.341879980783817	0.349422954899481	0.356965929015145	0.47549377792182	0.485984702985056	0.496475628048292	0.462395000695518	0.472419530996558	0.48276645164564	0.230190666876322	1.41479030199033	0.00520493995464959	-0.00187711880700335	0.457428960409814	0.469902964770313	0.445672813408412	1.01739040067108	1.03465712683212	1.00111734626686	0.954906130207381	0.971641350436618	0.939134237091728	0.001586139628267	0.00221536059570878	0.00215127124494277
262	0.423750140311331	0.33	0.230200692130227	0.223244054994006	0.237157329266448	0.496463936970271	0.49047810864605	0.479958290487944	0.500997926804156	1.01	0.57	1.79	0.330026148124977	0.337259724738823	0.344493301352669	0.455446226672678	0.465428784699796	0.475411342726914	0.441596690487991	0.451264779914382	0.460960563579823	0.230200692130227	1.44335471784713	0.00443799089841866	0.00908235277471965	0.457428960409814	0.469902964770313	0.445672813408412	1.01739040067108	1.03465712683212	1.00111734626686	0.954906130207381	0.971641350436618	0.939134237091728	0.001586139628267	0.00221536059570878	0.00215127124494277
262	0.423750140311331	0.33	0.230363582691116	0.223443042483014	0.237284122899219	0.498098760084797	0.497139834626209	0.486511942556158	0.50776772669626	1	0.57	1.74	0.336836790492862	0.344195016964696	0.351553243436531	0.46607315834441	0.476254563548169	0.486435968751928	0.452901631239365	0.462838473578705	0.472713282812241	0.230363582691116	1.42750489723803	0.00346277178454259	0.00254061621461022	0.457428960409814	0.469902964770313	0.445672813408412	1.01739040067108	1.03465712683212	1.00111734626686	0.954906130207381	0.971641350436618	0.939134237091728	0.001586139628267	0.00221536059570878	0.00215127124494277
262	0.423750140311331	0.33	0.230533203873876	0.223553220043426	0.237513187704326	0.493508337175697	0.491626242432785	0.481019277614168	0.502233207251403	0.98	0.56	1.77	0.337102051971184	0.344535495435814	0.351968938900444	0.468644953228437	0.478979051595496	0.489313149962556	0.453399497759187	0.463411200135511	0.473428080870257	0.230533203873876	1.42097754822225	-0.0154664640603439	-0.0215675634556204	0.457428960409814	0.469902964770313	0.445672813408412	1.01739040067108	1.03465712683212	1.00111734626686	0.954906130207381	0.971641350436618	0.939134237091728	0.001586139628267	0.00221536059570878	0.00215127124494277
262	0.423750140311331	0.33	0.230537986245444	0.223488374884455	0.237587597606433	0.491894446261939	0.499407326447786	0.488597640204522	0.51021701269105	0.99	0.57	1.76	0.340248990489903	0.347776625765103	0.355304261040304	0.471852816866699	0.482292042281693	0.492731267696688	0.458107245729877	0.468321021714	0.478452455855127	0.230537986245444	1.41393152198861	0.00354591018107612	0.00077664985354632	0.457428960409814	0.469902964770313	0.445672813408412	1.01739040067108	1.03465712683212	1.00111734626686	0.954906130207381	0.971641350436618	0.939134237091728	0.001586139628267	0.00221536059570878	0.00215127124494277
262	0.423750140311331	0.33	0.230579190278717	0.223568403578641	0.237589976978793	0.510338566667323	0.508963354667339	0.49834585057288	0.519580858761797	0.98	0.56	1.74	0.349465372353136	0.356910904442077	0.364356436531018	0.485952723811	0.496306186228405	0.506659648645811	0.471794057105171	0.481805281025504	0.49191783497063	0.230579190278717	1.42982589675222	-0.00223534531171942	-0.00548623111593975	0.457428960409814	0.469902964770313	0.445672813408412	1.01739040067108	1.03465712683212	1.00111734626686	0.954906130207381	0.971641350436618	0.939134237091728	0.001586139628267	0.00221536059570878	0.00215127124494277
262	0.423750140311331	0.33	0.230587029027773	0.223563030937125	0.237611027118421	0.506453071797744	0.505516196649028	0.494888311205826	0.51614408209223	1	0.56	1.77	0.34376499088716	0.351147454485118	0.358529918083076	0.476264613556741	0.486492549110924	0.496720484665107	0.461018043060034	0.470929117439243	0.480789819251959	0.230587029027773	1.42663968547005	0.000533908257793191	-0.00201513309201292	0.457428960409814	0.469902964770313	0.445672813408412	1.01739040067108	1.03465712683212	1.00111734626686	0.954906130207381	0.971641350436618	0.939134237091728	0.001586139628267	0.00221536059570878	0.00215127124494277
262	0.423750140311331	0.33	0.230588195617968	0.223663264043699	0.237513127192237	0.498224823911345	0.503288245207886	0.492531624382874	0.514044866032899	1	0.56	1.77	0.342225077802998	0.349699086001658	0.357173094200319	0.474183277549082	0.484539180532059	0.494895083515036	0.459171183591072	0.469223969789039	0.479266350501814	0.230588195617968	1.43971300781919	-0.00165527047849427	-0.00383347018576509	0.457428960409814	0.469902964770313	0.445672813408412	1.01739040067108	1.03465712683212	1.00111734626686	0.954906130207381	0.971641350436618	0.939134237091728	0.001586139628267	0.00221536059570878	0.00215127124494277
262	0.423750140311331	0.33	0.230718125796097	0.22378845384641	0.237647797745785	0.497165753005471	0.499647212496767	0.488945766634995	0.510348658358538	1	0.57	1.76	0.338917876793276	0.346335696023107	0.353753515252939	0.46916442728749	0.47943292343061	0.48970141957373	0.455189867067816	0.465132369079583	0.475068983262344	0.230718125796097	1.43337428944488	0.00272751392630161	0.00607397044663822	0.457428960409814	0.469902964770313	0.445672813408412	1.01739040067108	1.03465712683212	1.00111734626686	0.954906130207381	0.971641350436618	0.939134237091728	0.001586139628267	0.00221536059570878	0.00215127124494277
262	0.423750140311331	0.33	0.2307223072916	0.223782298814366	0.237662315768834	0.49915286782614	0.495216540853742	0.484652060970604	0.505781020736881	0.99	0.56	1.75	0.337632576711524	0.344992315484568	0.352352054257612	0.468295090696277	0.478503020185167	0.488710949674057	0.454537306696021	0.464431732468094	0.474283093567959	0.2307223072916	1.42529832889961	0.00961434355791129	0.00519913130014528	0.457428960409814	0.469902964770313	0.445672813408412	1.01739040067108	1.03465712683212	1.00111734626686	0.954906130207381	0.971641350436618	0.939134237091728	0.001586139628267	0.00221536059570878	0.00215127124494277
262	0.423750140311331	0.33	0.23075197333834	0.223804595640399	0.237699351036281	0.501216604866053	0.49588209178554	0.485346986972045	0.506417196599035	1.01	0.56	1.79	0.334560852400551	0.341822942701186	0.34908503300182	0.462143857593388	0.472175307482536	0.482206757371684	0.447256278698427	0.456993602414877	0.466653081833692	0.23075197333834	1.43839063526611	0.000296347285789068	0.000804112608377043	0.457428960409814	0.469902964770313	0.445672813408412	1.01739040067108	1.03465712683212	1.00111734626686	0.954906130207381	0.971641350436618	0.939134237091728	0.001586139628267	0.00221536059570878	0.00215127124494277
262	0.423750140311331	0.33	0.230794394380787	0.223807070916889	0.237781717844685	0.507651731094681	0.503548555791354	0.492987391600658	0.51410971998205	1.01	0.57	1.77	0.338861043310441	0.346120391474726	0.353379739639012	0.467573106951042	0.477589826319119	0.487606545687195	0.454300106897634	0.464024868914817	0.473730744363567	0.230794394380787	1.43573883375302	-0.00104046767133071	0.00188049096733836	0.457428960409814	0.469902964770313	0.445672813408412	1.01739040067108	1.03465712683212	1.00111734626686	0.954906130207381	0.971641350436618	0.939134237091728	0.001586139628267	0.00221536059570878	0.00215127124494277
262	0.423750140311331	0.33	0.230808896808709	0.223824125015483	0.237793668601935	0.503525816494572	0.495245622589038	0.484772521936667	0.50571872324141	1.02	0.56	1.76	0.332088446531241	0.339262936768676	0.346437427006111	0.45763584392694	0.467522679584275	0.477409515241611	0.443205097002617	0.452773250507498	0.462417941704876	0.230808896808709	1.4251235839099	0.00216410734027218	0.000229684633636646	0.457428960409814	0.469902964770313	0.445672813408412	1.01739040067108	1.03465712683212	1.00111734626686	0.954906130207381	0.971641350436618	0.939134237091728	0.001586139628267	0.00221536059570878	0.00215127124494277
262	0.423750140311331	0.33	0.230910128256182	0.223974711596017	0.237845544916347	0.497741177601182	0.499271286197291	0.488590191652037	0.509952380742544	1.01	0.57	1.79	0.336565013165875	0.343922677702885	0.351280342239896	0.464789643555052	0.474950433131446	0.48511122270784	0.450485489905515	0.460270203485447	0.470144998315257	0.230910128256182	1.43878742190846	-0.00392214548766041	-0.000514233587016576	0.457428960409814	0.469902964770313	0.445672813408412	1.01739040067108	1.03465712683212	1.00111734626686	0.954906130207381	0.971641350436618	0.939134237091728	0.001586139628267	0.00221536059570878	0.00215127124494277
262	0.423750140311331	0.33	0.230933552978649	0.223992094280792	0.237875011676506	0.484957633787474	0.490918537289248	0.480144060827735	0.501693013750761	1	0.57	1.79	0.332704374219161	0.34017029068283	0.3476362071465	0.460502928746081	0.470836656414562	0.481170384083044	0.44631918269973	0.456324286267036	0.466310539480275	0.230933552978649	1.45444951890935	0.00308755182274567	0.00920003412429971	0.457428960409814	0.469902964770313	0.445672813408412	1.01739040067108	1.03465712683212	1.00111734626686	0.954906130207381	0.971641350436618	0.939134237091728	0.001586139628267	0.00221536059570878	0.00215127124494277
262	0.423750140311331	0.33	0.23095678152732	0.223935367130649	0.237978195923991	0.497385996052915	0.499458025266237	0.488765342572761	0.510150707959713	1	0.56	1.74	0.339652799155188	0.347083357934581	0.354513916713975	0.47064311882172	0.480939342987163	0.491235567152606	0.456706761110331	0.466664040581753	0.476621568946146	0.23095678152732	1.43288917615438	0.000726023829803349	-0.00333725652223235	0.457428960409814	0.469902964770313	0.445672813408412	1.01739040067108	1.03465712683212	1.00111734626686	0.954906130207381	0.971641350436618	0.939134237091728	0.001586139628267	0.00221536059570878	0.00215127124494277
262	0.423750140311331	0.33	0.230968925650791	0.223944403125281	0.237993448176302	0.495921401995282	0.497253536709166	0.486576819191982	0.50793025422635	1	0.56	1.77	0.336320293187759	0.343700005134631	0.351079717081503	0.465059413961242	0.475263985563763	0.485468557166283	0.450202587861062	0.459892693875008	0.469935118937792	0.230968925650791	1.43833047051042	-0.00432083636770924	-0.00365182644953363	0.457428960409814	0.469902964770313	0.445672813408412	1.01739040067108	1.03465712683212	1.00111734626686	0.954906130207381	0.971641350436618	0.939134237091728	0.001586139628267	0.00221536059570878	0.00215127124494277
262	0.423750140311331	0.33	0.230989253595639	0.223997098609755	0.237981408581523	0.491354398350109	0.490270563720003	0.479647171669036	0.50089395577097	0.99	0.56	1.76	0.334336024639108	0.341741014965943	0.349146005292778	0.463825279196495	0.47409824248096	0.484371205765426	0.449613045115559	0.459554507748965	0.469547808905634	0.230989253595639	1.43346473721861	-0.00743345600166236	-0.00896681693182297	0.457428960409814	0.469902964770313	0.445672813408412	1.01739040067108	1.03465712683212	1.00111734626686	0.954906130207381	0.971641350436618	0.939134237091728	0.001586139628267	0.00221536059570878	0.00215127124494277
262	0.423750140311331	0.33	0.231011635677752	0.224024324091127	0.237998947264377	0.496552443797174	0.506292734987385	0.495435645431955	0.517149824542816	1	0.57	1.75	0.342882103174529	0.350396099665183	0.357910096155836	0.474366941049258	0.484762326219046	0.495157711388834	0.46086193093556	0.470906126749937	0.481027727226095	0.231011635677752	1.44397903729173	0.00260959002502494	0.00671498491816906	0.457428960409814	0.469902964770313	0.445672813408412	1.01739040067108	1.03465712683212	1.00111734626686	0.954906130207381	0.971641350436618	0.939134237091728	0.001586139628267	0.00221536059570878	0.00215127124494277
262	0.423750140311331	0.33	0.231033199083861	0.22405162540336	0.238014772764361	0.495533138542781	0.498432755171283	0.487722403956531	0.509143106386035	0.99	0.56	1.78	0.341369957670006	0.348866418999546	0.356362880329087	0.474345060694133	0.484761646349833	0.495178232005533	0.45929202585375	0.469434164221229	0.479505768303153	0.231033199083861	1.43234144502874	0.00487768247647868	0.00253217193496806	0.457428960409814	0.469902964770313	0.445672813408412	1.01739040067108	1.03465712683212	1.00111734626686	0.954906130207381	0.971641350436618	0.939134237091728	0.001586139628267	0.00221536059570878	0.00215127124494277
262	0.423750140311331	0.33	0.231034213644541	0.224065428977249	0.238002998311833	0.495550974866359	0.497265531534312	0.486580642882407	0.507950420186217	0.99	0.56	1.79	0.339447349709237	0.34690131892869	0.354355288148144	0.471066497315506	0.481410708794291	0.491754920273076	0.455500308071345	0.465514506556117	0.475543301549044	0.231034213644541	1.43778052577666	0.00117723719107781	0.00253762281833567	0.457428960409814	0.469902964770313	0.445672813408412	1.01739040067108	1.03465712683212	1.00111734626686	0.954906130207381	0.971641350436618	0.939134237091728	0.001586139628267	0.00221536059570878	0.00215127124494277
262	0.423750140311331	0.33	0.2311117153357	0.224029120542911	0.23819431012849	0.492533656178498	0.500958539687626	0.490129134132494	0.511787945242759	1	0.57	1.75	0.340102514972008	0.347617081661603	0.355131648351199	0.470999435956842	0.481406170739591	0.491812905522339	0.457493542150803	0.467573314761034	0.477668505097975	0.2311117153357	1.4208299715634	-0.00731741915833744	-0.00939583142541647	0.457428960409814	0.469902964770313	0.445672813408412	1.01739040067108	1.03465712683212	1.00111734626686	0.954906130207381	0.971641350436618	0.939134237091728	0.001586139628267	0.00221536059570878	0.00215127124494277
262	0.423750140311331	0.33	0.231174661730828	0.224233615773406	0.23811570768825	0.508576440539632	0.506719590271166	0.496111560487512	0.51732762005482	0.97	0.56	1.75	0.350609864362515	0.358106726318213	0.36560358827391	0.489033749687744	0.499490439261359	0.509947128834974	0.474345367049094	0.484477049065034	0.494627489571815	0.231174661730828	1.42059702767834	0.00062481136661959	-0.00676716252942053	0.457428960409814	0.469902964770313	0.445672813408412	1.01739040067108	1.03465712683212	1.00111734626686	0.954906130207381	0.971641350436618	0.939134237091728	0.001586139628267	0.00221536059570878	0.00215127124494277
262	0.423750140311331	0.33	0.231274873183184	0.224323957502833	0.238225788863535	0.499823878040584	0.504942623478662	0.494185103096699	0.515700143860625	1.01	0.57	1.77	0.340790268960406	0.348208659845408	0.35562705073041	0.470821578350672	0.481070516842823	0.491319455334974	0.457115998962513	0.467049124817522	0.476967016974504	0.231274873183184	1.43546196310423	-0.00101916663100235	0.00150478280339412	0.457428960409814	0.469902964770313	0.445672813408412	1.01739040067108	1.03465712683212	1.00111734626686	0.954906130207381	0.971641350436618	0.939134237091728	0.001586139628267	0.00221536059570878	0.00215127124494277
262	0.423750140311331	0.33	0.231277008869473	0.224326032003203	0.238227985735744	0.499616420782951	0.5017614133524	0.491067230621505	0.512455596083295	1	0.56	1.79	0.339724845522025	0.347123179904141	0.354521514286257	0.469927537656348	0.480161352182347	0.490395166708346	0.454910325104549	0.464818108371054	0.474727077239828	0.231277008869473	1.45096665959076	0.0115508056454145	0.0152063848388672	0.457428960409814	0.469902964770313	0.445672813408412	1.01739040067108	1.03465712683212	1.00111734626686	0.954906130207381	0.971641350436618	0.939134237091728	0.001586139628267	0.00221536059570878	0.00215127124494277
262	0.423750140311331	0.33	0.231373660647357	0.22436565388224	0.238381667412473	0.497159530734483	0.489061169966435	0.478586325645055	0.499536014287815	1.02	0.57	1.77	0.327120764102305	0.334280473635677	0.34144018316905	0.450407620321791	0.460265715823528	0.470123811325264	0.437073633432533	0.446705645116117	0.45621923410326	0.231373660647357	1.43105994040112	0.00148896470279699	0.00190293179172328	0.457428960409814	0.469902964770313	0.445672813408412	1.01739040067108	1.03465712683212	1.00111734626686	0.954906130207381	0.971641350436618	0.939134237091728	0.001586139628267	0.00221536059570878	0.00215127124494277
262	0.423750140311331	0.33	0.231387383617949	0.224410817108306	0.238363950127591	0.50184808184675	0.504518929593054	0.493813862274034	0.515223996912075	1.01	0.57	1.79	0.33925444884049	0.346608923857433	0.353963398874376	0.468023748341156	0.478169728670303	0.48831570899945	0.453374052301568	0.463140199054715	0.473043035348365	0.231387383617949	1.44166281192923	-0.00540428590776934	-0.00241540706669997	0.457428960409814	0.469902964770313	0.445672813408412	1.01739040067108	1.03465712683212	1.00111734626686	0.954906130207381	0.971641350436618	0.939134237091728	0.001586139628267	0.00221536059570878	0.00215127124494277
262	0.423750140311331	0.33	0.231436466923064	0.224465610359839	0.238407323486289	0.497203680619077	0.499950953099579	0.489243813969472	0.510658092229686	0.99	0.55	1.74	0.341261691178901	0.348730229978772	0.356198768778643	0.473560841450092	0.483924757500123	0.494288673550154	0.458668348008625	0.468714884024115	0.478704303077194	0.231436466923064	1.41185417001256	-0.00822320548974642	-0.0180448638661622	0.457428960409814	0.469902964770313	0.445672813408412	1.01739040067108	1.03465712683212	1.00111734626686	0.954906130207381	0.971641350436618	0.939134237091728	0.001586139628267	0.00221536059570878	0.00215127124494277
262	0.423750140311331	0.33	0.231456400720254	0.224477833360911	0.238434968079598	0.492715156915447	0.491515239272211	0.480893830152314	0.502136648392109	1.02	0.57	1.78	0.329351671563799	0.336625998304263	0.343900325044727	0.453822542494103	0.463846033313553	0.473869524133003	0.440503832446257	0.450273631287882	0.459876640751008	0.231456400720254	1.44357054999629	0.00408637832383702	0.00927433952211596	0.457428960409814	0.469902964770313	0.445672813408412	1.01739040067108	1.03465712683212	1.00111734626686	0.954906130207381	0.971641350436618	0.939134237091728	0.001586139628267	0.00221536059570878	0.00215127124494277
262	0.423750140311331	0.33	0.231541625052022	0.224478515201394	0.23860473490265	0.494916313416489	0.497205071163977	0.48650791087069	0.507902231457264	1.01	0.57	1.76	0.33600737285258	0.343395381653295	0.35078339045401	0.464485580541839	0.474698521786893	0.484911463031947	0.450594751552072	0.460462395127183	0.470347865153832	0.231541625052022	1.42886009846823	-0.000430146825178918	-0.00134796381005459	0.457428960409814	0.469902964770313	0.445672813408412	1.01739040067108	1.03465712683212	1.00111734626686	0.954906130207381	0.971641350436618	0.939134237091728	0.001586139628267	0.00221536059570878	0.00215127124494277
262	0.423750140311331	0.33	0.231686750971937	0.224646677525483	0.238726824418391	0.498384100754918	0.498037469368382	0.487396462029329	0.508678476707435	1.02	0.57	1.8	0.333442724620741	0.340722560968076	0.34800239731541	0.459269587667585	0.469296519403254	0.479323451138923	0.445070820000365	0.454771721774955	0.464423585611507	0.231686750971937	1.44645614567618	-0.000174747410087928	0.00550513055694474	0.457428960409814	0.469902964770313	0.445672813408412	1.01739040067108	1.03465712683212	1.00111734626686	0.954906130207381	0.971641350436618	0.939134237091728	0.001586139628267	0.00221536059570878	0.00215127124494277
262	0.423750140311331	0.33	0.231748678090932	0.224779233199675	0.238718122982189	0.497118524104009	0.500615992657398	0.489892784582602	0.511339200732193	1.02	0.58	1.78	0.335707707737013	0.343055976002372	0.350404244267731	0.462682090893486	0.472809687153879	0.482937283414271	0.449320401751857	0.459188593224618	0.469012524996447	0.231748678090932	1.4550819070772	-0.000792204984944019	0.00650683490814186	0.457428960409814	0.469902964770313	0.445672813408412	1.01739040067108	1.03465712683212	1.00111734626686	0.954906130207381	0.971641350436618	0.939134237091728	0.001586139628267	0.00221536059570878	0.00215127124494277
262	0.423750140311331	0.33	0.231774567788498	0.224807151745708	0.238741983831288	0.490662860467248	0.48936649303369	0.478748010010946	0.499984976056433	1.03	0.57	1.78	0.325674263101182	0.332897617687251	0.340120972273321	0.447605270205313	0.45753301687617	0.467460763547027	0.43384576152427	0.443458191052162	0.453150591570989	0.231774567788498	1.45057128338319	0.00450401347602167	0.0102803114301533	0.457428960409814	0.469902964770313	0.445672813408412	1.01739040067108	1.03465712683212	1.00111734626686	0.954906130207381	0.971641350436618	0.939134237091728	0.001586139628267	0.00221536059570878	0.00215127124494277
262	0.423750140311331	0.33	0.231833211650649	0.224733681355294	0.238932741946005	0.49857980105037	0.502317788202526	0.491589528005526	0.513046048399526	0.98	0.56	1.75	0.344532434408523	0.352051377331568	0.359570320254614	0.47898711927587	0.489440349366941	0.499893579458012	0.464697062335865	0.474812917201406	0.485058321768156	0.231833211650649	1.41948798931331	0.00237870285521665	-0.00169006190729674	0.457428960409814	0.469902964770313	0.445672813408412	1.01739040067108	1.03465712683212	1.00111734626686	0.954906130207381	0.971641350436618	0.939134237091728	0.001586139628267	0.00221536059570878	0.00215127124494277
262	0.423750140311331	0.33	0.23195197990385	0.224922452220989	0.238981507586712	0.487648711900618	0.49155730150351	0.480826758612837	0.502287844394183	0.99	0.57	1.75	0.334688633180346	0.342157832156965	0.349627031133585	0.464061664684845	0.474418063341159	0.484774461997473	0.451091043784527	0.461146640574276	0.471218591011626	0.23195197990385	1.42173289114903	0.00473924126828412	0.00185060678785774	0.457428960409814	0.469902964770313	0.445672813408412	1.01739040067108	1.03465712683212	1.00111734626686	0.954906130207381	0.971641350436618	0.939134237091728	0.001586139628267	0.00221536059570878	0.00215127124494277
262	0.423750140311331	0.33	0.231984289621376	0.225016740503844	0.238951838738907	0.503368248339214	0.498077476039074	0.48754116936537	0.508613782712779	1	0.56	1.78	0.336733093842958	0.344010270349986	0.351287446857014	0.46549522930436	0.475555098704684	0.485614968105009	0.450476359124394	0.460198809502842	0.46999923129797	0.231984289621376	1.4429775762505	-0.00660109059325785	-0.0057803705096259	0.457428960409814	0.469902964770313	0.445672813408412	1.01739040067108	1.03465712683212	1.00111734626686	0.954906130207381	0.971641350436618	0.939134237091728	0.001586139628267	0.00221536059570878	0.00215127124494277
262	0.423750140311331	0.33	0.231990050259761	0.224940787161343	0.23903931335818	0.501537972504797	0.500920944975569	0.490285626757412	0.511556263193726	0.98	0.55	1.72	0.343670206613297	0.351125130457599	0.3585800543019	0.477816470275599	0.488181306472952	0.498546142670306	0.463467377854613	0.473513634911762	0.483548912841854	0.231990050259761	1.41317737067923	-0.00176041038112453	-0.00978119237454141	0.457428960409814	0.469902964770313	0.445672813408412	1.01739040067108	1.03465712683212	1.00111734626686	0.954906130207381	0.971641350436618	0.939134237091728	0.001586139628267	0.00221536059570878	0.00215127124494277
262	0.423750140311331	0.33	0.23200716154104	0.225006180624808	0.239008142457272	0.502196177153308	0.504524434943181	0.493826701186749	0.515222168699613	1	0.56	1.77	0.342992263297302	0.350422481032497	0.357852698767691	0.475175114299791	0.485468800016349	0.495762485732907	0.460139690249682	0.470063499832077	0.480079758774275	0.23200716154104	1.43526019113368	0.00696533420015727	0.0060966285902016	0.457428960409814	0.469902964770313	0.445672813408412	1.01739040067108	1.03465712683212	1.00111734626686	0.954906130207381	0.971641350436618	0.939134237091728	0.001586139628267	0.00221536059570878	0.00215127124494277
262	0.423750140311331	0.33	0.232038361805803	0.225032363371595	0.239044360240011	0.499746846326347	0.500490132402964	0.489825827001678	0.511154437804249	0.97	0.55	1.74	0.347325498175114	0.354887339511382	0.36244918084765	0.485092685877569	0.495653943093821	0.506215200310074	0.470330239554748	0.480605079898704	0.490775606020703	0.232038361805803	1.41614187474175	-0.00378949568576449	-0.0109445774509784	0.457428960409814	0.469902964770313	0.445672813408412	1.01739040067108	1.03465712683212	1.00111734626686	0.954906130207381	0.971641350436618	0.939134237091728	0.001586139628267	0.00221536059570878	0.00215127124494277
262	0.423750140311331	0.33	0.232126940565791	0.22514091838275	0.239112962748833	0.504880468133947	0.503210744110105	0.492597996949159	0.513823491271051	1	0.57	1.8	0.341125640463197	0.348475000782917	0.355824361102637	0.472047676810806	0.482217678867112	0.492387680923418	0.457158548326801	0.466956935755468	0.476816063968848	0.232126940565791	1.44338832623803	0.00269831257173877	0.00541759484602256	0.457428960409814	0.469902964770313	0.445672813408412	1.01739040067108	1.03465712683212	1.00111734626686	0.954906130207381	0.971641350436618	0.939134237091728	0.001586139628267	0.00221536059570878	0.00215127124494277
262	0.423750140311331	0.33	0.232182040766665	0.225214548016582	0.239149533516749	0.497425864732631	0.494683363087823	0.484093743534229	0.505272982641417	1	0.56	1.79	0.335046518136983	0.342375708417204	0.349704898697425	0.463534086334608	0.473673960460164	0.48381383458572	0.448626899174047	0.45849344425239	0.468296360466811	0.232182040766665	1.43134172924616	-0.00451909686109336	-0.00404489505341524	0.457428960409814	0.469902964770313	0.445672813408412	1.01739040067108	1.03465712683212	1.00111734626686	0.954906130207381	0.971641350436618	0.939134237091728	0.001586139628267	0.00221536059570878	0.00215127124494277
262	0.423750140311331	0.33	0.232454143292086	0.225413650393878	0.239494636190294	0.496218047650075	0.495956775123889	0.485314217263031	0.506599332984747	0.99	0.55	1.76	0.339306603552759	0.346747329648208	0.354188055743657	0.471273267285926	0.481607918192408	0.491942569098891	0.456129871257144	0.466216092861884	0.476189941577172	0.232454143292086	1.41896561048197	-0.0059307855865949	-0.0112258016964732	0.457428960409814	0.469902964770313	0.445672813408412	1.01739040067108	1.03465712683212	1.00111734626686	0.954906130207381	0.971641350436618	0.939134237091728	0.001586139628267	0.00221536059570878	0.00215127124494277
262	0.423750140311331	0.33	0.232504898364411	0.225456566505913	0.239553230222909	0.486188328579573	0.492388990117082	0.481608829800917	0.503169150433247	1.01	0.58	1.79	0.331925295069128	0.339354992517397	0.346784689965666	0.458472087295684	0.468734363017617	0.478996638739549	0.445012840294925	0.454987417311918	0.464977760268061	0.232504898364411	1.44205522970485	-0.00220753600992067	0.00396990818041892	0.457428960409814	0.469902964770313	0.445672813408412	1.01739040067108	1.03465712683212	1.00111734626686	0.954906130207381	0.971641350436618	0.939134237091728	0.001586139628267	0.00221536059570878	0.00215127124494277
262	0.423750140311331	0.33	0.232505285112434	0.225492466786656	0.239518103438212	0.501541417784742	0.504494780600346	0.49378365818944	0.515205903011251	1.01	0.57	1.77	0.339887131303922	0.347259940445959	0.354632749587997	0.469242233434509	0.479421004884972	0.489599776335435	0.455502275694576	0.465411306979394	0.475249650945179	0.232505285112434	1.44555337462399	-0.00327018349683201	0.00209762815629201	0.457428960409814	0.469902964770313	0.445672813408412	1.01739040067108	1.03465712683212	1.00111734626686	0.954906130207381	0.971641350436618	0.939134237091728	0.001586139628267	0.00221536059570878	0.00215127124494277
262	0.423750140311331	0.33	0.232529698940056	0.22547081868202	0.239588579198093	0.496261904828513	0.498416517799971	0.487722115353524	0.509110920246418	1	0.56	1.75	0.337729165809303	0.345134636062481	0.352540106315659	0.467337022867953	0.477584436391639	0.487831849915325	0.452796437322735	0.462736703513978	0.472616281808146	0.232529698940056	1.42379197902992	-0.00312395540568087	-0.00624203025355198	0.457428960409814	0.469902964770313	0.445672813408412	1.01739040067108	1.03465712683212	1.00111734626686	0.954906130207381	0.971641350436618	0.939134237091728	0.001586139628267	0.00221536059570878	0.00215127124494277
262	0.423750140311331	0.33	0.232555347273736	0.225554724340302	0.23955597020717	0.495063329556174	0.493575060807552	0.4829591208787	0.504191000736404	1	0.56	1.77	0.333906794051979	0.341246410003412	0.348586025954845	0.461768423724673	0.471918570259608	0.482068716794542	0.447745193310561	0.457568120260675	0.467473711855649	0.232555347273736	1.43252730338122	-0.0107284683330832	-0.0110918177595078	0.457428960409814	0.469902964770313	0.445672813408412	1.01739040067108	1.03465712683212	1.00111734626686	0.954906130207381	0.971641350436618	0.939134237091728	0.001586139628267	0.00221536059570878	0.00215127124494277
262	0.423750140311331	0.33	0.232617151942802	0.225568655793605	0.239665648091998	0.488248819932205	0.488468206452891	0.477817895334815	0.499118517570968	1	0.57	1.77	0.33099706948993	0.338374821147325	0.34575257280472	0.458088817847939	0.468299378141781	0.478509938435622	0.444446436902103	0.454339424692047	0.464281014123389	0.232617151942802	1.43654416856749	-0.000597766130359745	0.000170210228323021	0.457428960409814	0.469902964770313	0.445672813408412	1.01739040067108	1.03465712683212	1.00111734626686	0.954906130207381	0.971641350436618	0.939134237091728	0.001586139628267	0.00221536059570878	0.00215127124494277
262	0.423750140311331	0.33	0.232711957356903	0.225708599221477	0.239715315492329	0.498164379981671	0.499549354006227	0.48887135254331	0.510227355469144	1.01	0.56	1.78	0.33754508598581	0.344917796420172	0.352290506854534	0.466560965446553	0.476751660085664	0.486942354724775	0.451593739478278	0.461475513037163	0.471397764394146	0.232711957356903	1.44180544250205	-2.14263019436485e-05	0.000842963604749386	0.457428960409814	0.469902964770313	0.445672813408412	1.01739040067108	1.03465712683212	1.00111734626686	0.954906130207381	0.971641350436618	0.939134237091728	0.001586139628267	0.00221536059570878	0.00215127124494277
262	0.423750140311331	0.33	0.232730271503988	0.225724835582714	0.239735707425262	0.505163464973412	0.503101689747604	0.492497246902775	0.513706132592433	0.99	0.56	1.76	0.342834936680613	0.350216853054976	0.357598769429338	0.475369190876699	0.485604832693067	0.495840474509436	0.461103274553056	0.470999475815063	0.480986143051266	0.232730271503988	1.43018707524892	-0.00711721109465548	-0.00844742592800653	0.457428960409814	0.469902964770313	0.445672813408412	1.01739040067108	1.03465712683212	1.00111734626686	0.954906130207381	0.971641350436618	0.939134237091728	0.001586139628267	0.00221536059570878	0.00215127124494277
262	0.423750140311331	0.33	0.232734028812663	0.22572611400207	0.239741943623256	0.495936972323926	0.502630349466281	0.491838520474346	0.513422178458216	1	0.57	1.77	0.339984683896355	0.347444564356608	0.354904444816861	0.470141142886075	0.480456892069783	0.490772641253491	0.456326197969702	0.466261101556159	0.47630342326342	0.232734028812663	1.44189144424912	0.00869619408497817	0.0140163684465754	0.457428960409814	0.469902964770313	0.445672813408412	1.01739040067108	1.03465712683212	1.00111734626686	0.954906130207381	0.971641350436618	0.939134237091728	0.001586139628267	0.00221536059570878	0.00215127124494277
262	0.423750140311331	0.33	0.232804688187297	0.225775828761704	0.23983354761289	0.498855568842292	0.490956813020145	0.48047697666742	0.50143664937287	0.99	0.57	1.76	0.336508138162551	0.34384782432975	0.35118751049695	0.467703124491677	0.477904346286585	0.488105568081493	0.454201737719583	0.464083837797099	0.47396605070135	0.232804688187297	1.42959634071261	0.00303914268467524	-0.00290037741510976	0.457428960409814	0.469902964770313	0.445672813408412	1.01739040067108	1.03465712683212	1.00111734626686	0.954906130207381	0.971641350436618	0.939134237091728	0.001586139628267	0.00221536059570878	0.00215127124494277
262	0.423750140311331	0.33	0.232827101414547	0.22575615749639	0.239898045332703	0.483121960566235	0.493746994368858	0.482870541465224	0.504623447272493	1.01	0.58	1.8	0.332899448681107	0.340397866713068	0.34789628474503	0.459873110806482	0.470231556397628	0.480590001988773	0.446145165781854	0.456230300209404	0.466295991558118	0.232827101414547	1.45349915768823	0.00063519518947857	0.0115273884011757	0.457428960409814	0.469902964770313	0.445672813408412	1.01739040067108	1.03465712683212	1.00111734626686	0.954906130207381	0.971641350436618	0.939134237091728	0.001586139628267	0.00221536059570878	0.00215127124494277
262	0.423750140311331	0.33	0.232832268750493	0.22578835743969	0.239876180061296	0.494577451266205	0.499834641999387	0.489073616240627	0.510595667758147	1.01	0.57	1.8	0.336917812227506	0.34433097281432	0.351744133401133	0.465287339345429	0.475524998621365	0.4857626578973	0.450505122561072	0.460428156435071	0.470375465969238	0.232832268750493	1.43276217160571	-0.00249276066229817	0.000752682060067751	0.457428960409814	0.469902964770313	0.445672813408412	1.01739040067108	1.03465712683212	1.00111734626686	0.954906130207381	0.971641350436618	0.939134237091728	0.001586139628267	0.00221536059570878	0.00215127124494277
262	0.423750140311331	0.33	0.232905590105387	0.225817797112523	0.23999338309825	0.510933344176031	0.510214142382378	0.49958320490014	0.520845079864616	1	0.56	1.76	0.345915898680996	0.353276855288264	0.360637811895532	0.478651303622985	0.488836818337445	0.499022333051906	0.463351339525002	0.473213102547623	0.483119197865454	0.232905590105387	1.42691265949137	-0.00326458789421842	-0.00805526592464567	0.457428960409814	0.469902964770313	0.445672813408412	1.01739040067108	1.03465712683212	1.00111734626686	0.954906130207381	0.971641350436618	0.939134237091728	0.001586139628267	0.00221536059570878	0.00215127124494277
262	0.423750140311331	0.33	0.232993987770945	0.225985671179339	0.24000230436255	0.496687480710276	0.494913120628188	0.484302924907019	0.505523316349357	0.99	0.56	1.76	0.33926318943621	0.346695828505234	0.354128467574257	0.471573304552346	0.481904617457671	0.492235930362997	0.456836253657822	0.466837981895868	0.476820689728083	0.232993987770945	1.42268107960789	0.0073047362984478	0.00126495340875292	0.457428960409814	0.469902964770313	0.445672813408412	1.01739040067108	1.03465712683212	1.00111734626686	0.954906130207381	0.971641350436618	0.939134237091728	0.001586139628267	0.00221536059570878	0.00215127124494277
262	0.423750140311331	0.33	0.23301791221812	0.225911183398639	0.2401246410376	0.482397351686941	0.489160637839664	0.478369569127795	0.499951706551534	1.01	0.57	1.77	0.329418011286469	0.336849028274446	0.344280045262422	0.454863353743344	0.465124168856866	0.475384983970388	0.441889066079688	0.451904792411324	0.461835086171254	0.23301791221812	1.42430968141595	0.0083611839107629	0.0108588741175462	0.457428960409814	0.469902964770313	0.445672813408412	1.01739040067108	1.03465712683212	1.00111734626686	0.954906130207381	0.971641350436618	0.939134237091728	0.001586139628267	0.00221536059570878	0.00215127124494277
262	0.423750140311331	0.33	0.23301983674857	0.226011981309152	0.240027692187989	0.502045531880008	0.499082469890375	0.488496936480049	0.5096680033007	1.01	0.56	1.8	0.335576863079295	0.342848679605831	0.350120496132367	0.462937185456085	0.472968849275388	0.483000513094691	0.44775311058811	0.457395917135487	0.467125938483258	0.23301983674857	1.43902413764655	-5.86122304638484e-05	0.00362193738501591	0.457428960409814	0.469902964770313	0.445672813408412	1.01739040067108	1.03465712683212	1.00111734626686	0.954906130207381	0.971641350436618	0.939134237091728	0.001586139628267	0.00221536059570878	0.00215127124494277
262	0.423750140311331	0.33	0.23308780179463	0.226048599726253	0.240127003863008	0.498313792035694	0.500198632613998	0.489509947200462	0.510887318027534	1.01	0.56	1.75	0.337377951544138	0.344744761575562	0.352111571606987	0.466007390388232	0.476182886156457	0.486358381924683	0.452081584756343	0.461978862509056	0.471797199359838	0.23308780179463	1.4301106057232	0.0102743666998563	0.00942370536942174	0.457428960409814	0.469902964770313	0.445672813408412	1.01739040067108	1.03465712683212	1.00111734626686	0.954906130207381	0.971641350436618	0.939134237091728	0.001586139628267	0.00221536059570878	0.00215127124494277
262	0.423750140311331	0.33	0.233248467773132	0.226171752456666	0.240325183089598	0.489221749144185	0.493241945917187	0.482508467420655	0.503975424413719	0.99	0.56	1.77	0.33653132515041	0.344017518628467	0.351503712106523	0.466979208186329	0.477367235812435	0.48775526343854	0.452635356728793	0.462750535678352	0.472786934113537	0.233248467773132	1.42393902404453	0.00806136090987675	0.00432932079671418	0.457428960409814	0.469902964770313	0.445672813408412	1.01739040067108	1.03465712683212	1.00111734626686	0.954906130207381	0.971641350436618	0.939134237091728	0.001586139628267	0.00221536059570878	0.00215127124494277
262	0.423750140311331	0.33	0.233328791044965	0.226306031817517	0.240351550272413	0.48929156478509	0.492458476348512	0.481743543932972	0.503173408764053	1.02	0.57	1.77	0.329860246312668	0.337196992783536	0.344533739254405	0.454484789847132	0.464593433478028	0.474702077108924	0.44129325092722	0.451135498798021	0.460918265716822	0.233328791044965	1.43432576928849	-0.00559156980773739	-0.00248493762076828	0.457428960409814	0.469902964770313	0.445672813408412	1.01739040067108	1.03465712683212	1.00111734626686	0.954906130207381	0.971641350436618	0.939134237091728	0.001586139628267	0.00221536059570878	0.00215127124494277
262	0.423750140311331	0.33	0.233343376937171	0.226249006584784	0.240437747289558	0.502646747949521	0.500971034623905	0.49035821393229	0.51158385531552	0.99	0.55	1.73	0.341402966199798	0.348791949112531	0.356180932025264	0.473414349188175	0.483660453888821	0.493906558589466	0.459133483070946	0.468994297323258	0.47890753086466	0.233343376937171	1.4162812317082	0.00699470974582258	-0.00177881572449618	0.457428960409814	0.469902964770313	0.445672813408412	1.01739040067108	1.03465712683212	1.00111734626686	0.954906130207381	0.971641350436618	0.939134237091728	0.001586139628267	0.00221536059570878	0.00215127124494277
262	0.423750140311331	0.33	0.233583759900618	0.226533005159869	0.240634514641367	0.500582624659528	0.499414875975494	0.488791254682033	0.510038497268954	0.99	0.56	1.76	0.340216385184188	0.347610809694459	0.35500523420473	0.47171749889421	0.481970031069751	0.492222563245292	0.456606721441295	0.466524283740658	0.476443854290892	0.233583759900618	1.43362685633198	-0.00127153224008763	-0.00514673771657195	0.457428960409814	0.469902964770313	0.445672813408412	1.01739040067108	1.03465712683212	1.00111734626686	0.954906130207381	0.971641350436618	0.939134237091728	0.001586139628267	0.00221536059570878	0.00215127124494277
262	0.423750140311331	0.33	0.233908648555989	0.226860851963404	0.240956445148574	0.492248629704692	0.499848571052483	0.489036997258682	0.510660144846284	1	0.57	1.79	0.339075178306331	0.346571413422395	0.35406764853846	0.469432498926001	0.479810658721266	0.49018881851653	0.45550551942663	0.465528909272388	0.475646469978024	0.233908648555989	1.4337225084385	-0.00306200735101125	-2.93823137589176e-05	0.457428960409814	0.469902964770313	0.445672813408412	1.01739040067108	1.03465712683212	1.00111734626686	0.954906130207381	0.971641350436618	0.939134237091728	0.001586139628267	0.00221536059570878	0.00215127124494277
262	0.423750140311331	0.33	0.233934826656912	0.226879800875096	0.240989852438728	0.487751492752943	0.4947088188173	0.48391170033103	0.505505937303569	0.99	0.57	1.77	0.336833562413822	0.344349048980992	0.351864535548162	0.46703441760984	0.477454967351972	0.487875517094104	0.452916389207327	0.462970851120915	0.473093818661991	0.233934826656912	1.42341661063943	-0.00151162391086517	-0.0014285300720683	0.457428960409814	0.469902964770313	0.445672813408412	1.01739040067108	1.03465712683212	1.00111734626686	0.954906130207381	0.971641350436618	0.939134237091728	0.001586139628267	0.00221536059570878	0.00215127124494277
262	0.423750140311331	0.33	0.233957298790463	0.226808557832666	0.24110603974826	0.495312509122269	0.499324654843585	0.488590402502522	0.510058907184649	0.98	0.56	1.74	0.342951027669521	0.350485606434835	0.358020185200149	0.47707208245874	0.487553279166165	0.49803447587359	0.463471264160626	0.473702196669468	0.483904064241554	0.233957298790463	1.40419802445552	0.00373627061673715	-0.00510966167731166	0.457428960409814	0.469902964770313	0.445672813408412	1.01739040067108	1.03465712683212	1.00111734626686	0.954906130207381	0.971641350436618	0.939134237091728	0.001586139628267	0.00221536059570878	0.00215127124494277
262	0.423750140311331	0.33	0.234058188867197	0.227029407395225	0.241086970339168	0.503467156554472	0.503008822747263	0.492370303385878	0.513647342108647	0.99	0.56	1.8	0.342701219163515	0.35010587685747	0.357510534551425	0.475159378948522	0.485426026262395	0.495692673576268	0.458716464345775	0.468620141980676	0.478581913203743	0.234058188867197	1.4444769608707	-0.00493782239539377	-0.00454399832310786	0.457428960409814	0.469902964770313	0.445672813408412	1.01739040067108	1.03465712683212	1.00111734626686	0.954906130207381	0.971641350436618	0.939134237091728	0.001586139628267	0.00221536059570878	0.00215127124494277
262	0.423750140311331	0.33	0.234065883733851	0.227001896330396	0.241129871137306	0.496405119802135	0.493598324783934	0.483010338451382	0.504186311116486	1.01	0.57	1.78	0.332443714563689	0.339731155899684	0.347018597235678	0.458951273737064	0.469011865461074	0.479072457185085	0.444933234089152	0.454676181244491	0.464366039881043	0.234065883733851	1.4379976900947	-0.000739953221851082	0.00143043949381651	0.457428960409814	0.469902964770313	0.445672813408412	1.01739040067108	1.03465712683212	1.00111734626686	0.954906130207381	0.971641350436618	0.939134237091728	0.001586139628267	0.00221536059570878	0.00215127124494277
262	0.423750140311331	0.33	0.234192717887938	0.227042436582486	0.24134299919339	0.502310906304588	0.505444826633286	0.49473003619031	0.516159617076262	1	0.57	1.75	0.343019427774056	0.350448492147772	0.357877556521488	0.474891489872142	0.485176619993442	0.495461750114741	0.461405339590124	0.471454570689103	0.481440904136272	0.234192717887938	1.42381549776936	-0.000749604558782339	-0.00320540572115378	0.457428960409814	0.469902964770313	0.445672813408412	1.01739040067108	1.03465712683212	1.00111734626686	0.954906130207381	0.971641350436618	0.939134237091728	0.001586139628267	0.00221536059570878	0.00215127124494277
262	0.423750140311331	0.33	0.2341947738798	0.227012584085656	0.241376963673944	0.491364853067522	0.499614432537573	0.488788799972586	0.510440065102561	0.99	0.56	1.78	0.341802979945385	0.349373189145583	0.356943398345782	0.474776929476416	0.48529222890458	0.495807528332744	0.459445688799838	0.46968447820955	0.47982390767811	0.2341947738798	1.41462038854814	-0.0083082109949676	-0.0109165619163967	0.457428960409814	0.469902964770313	0.445672813408412	1.01739040067108	1.03465712683212	1.00111734626686	0.954906130207381	0.971641350436618	0.939134237091728	0.001586139628267	0.00221536059570878	0.00215127124494277
262	0.423750140311331	0.33	0.234270038989706	0.227170977632898	0.241369100346514	0.497116172941302	0.49609629899297	0.485469852907907	0.506722745078034	0.99	0.57	1.77	0.339364741237133	0.346793093593776	0.35422144595042	0.471326573366698	0.481643437308585	0.491960301250473	0.457118197446943	0.467108594428183	0.477188470246909	0.234270038989706	1.42221025270252	0.00208469126667522	-0.0014662892860871	0.457428960409814	0.469902964770313	0.445672813408412	1.01739040067108	1.03465712683212	1.00111734626686	0.954906130207381	0.971641350436618	0.939134237091728	0.001586139628267	0.00221536059570878	0.00215127124494277
262	0.423750140311331	0.33	0.234360675390392	0.22728126455113	0.241440086229653	0.487591196018215	0.496391879481998	0.485554551928992	0.507229207035004	1.01	0.56	1.77	0.33297183824158	0.340403598200609	0.347835358159639	0.459036137933917	0.469281588142741	0.479527038351566	0.444881237727651	0.454860905755402	0.464743076778014	0.234360675390392	1.42596780456703	0.00708216552900633	0.00971207493472973	0.457428960409814	0.469902964770313	0.445672813408412	1.01739040067108	1.03465712683212	1.00111734626686	0.954906130207381	0.971641350436618	0.939134237091728	0.001586139628267	0.00221536059570878	0.00215127124494277
262	0.423750140311331	0.33	0.234529212503864	0.227475944903235	0.241582480104493	0.503168282195756	0.503687440318519	0.493028198428849	0.514346682208188	1.01	0.57	1.8	0.339644906171344	0.34698800991878	0.354331113666216	0.469054982860813	0.479195925179733	0.489336867498654	0.454099978765498	0.463935499797464	0.473733268166006	0.234529212503864	1.43854420874396	-0.00134527465434008	0.00237667176045889	0.457428960409814	0.469902964770313	0.445672813408412	1.01739040067108	1.03465712683212	1.00111734626686	0.954906130207381	0.971641350436618	0.939134237091728	0.001586139628267	0.00221536059570878	0.00215127124494277
262	0.423750140311331	0.33	0.2346363395534	0.227545375001358	0.241727304105442	0.494181540459221	0.495174552290387	0.484505408620457	0.505843695960317	1.01	0.57	1.8	0.333156692606647	0.340493033037066	0.347829373467485	0.459768525269304	0.469892945685945	0.480017366102586	0.445584066850924	0.455365777665318	0.465162444165674	0.2346363395534	1.45257075738564	-0.00381347227720296	0.00266535119322076	0.457428960409814	0.469902964770313	0.445672813408412	1.01739040067108	1.03465712683212	1.00111734626686	0.954906130207381	0.971641350436618	0.939134237091728	0.001586139628267	0.00221536059570878	0.00215127124494277
262	0.423750140311331	0.33	0.234903299190847	0.227821832609601	0.241984765772093	0.49744219412062	0.501270187869282	0.490539915504889	0.512000460233675	1.02	0.57	1.8	0.334989497399485	0.342317195783841	0.349644894168197	0.461084109067682	0.471170052977257	0.481255996886831	0.446679774374681	0.456440108436936	0.466165544029656	0.234903299190847	1.43839351964449	-0.00411662805321548	0.00169679918124824	0.457428960409814	0.469902964770313	0.445672813408412	1.01739040067108	1.03465712683212	1.00111734626686	0.954906130207381	0.971641350436618	0.939134237091728	0.001586139628267	0.00221536059570878	0.00215127124494277
262	0.423750140311331	0.33	0.234938638487403	0.22782000077317	0.242057276201636	0.498841524948805	0.496571467116571	0.485971484091329	0.507171450141814	1.02	0.56	1.79	0.330910229952543	0.338128025512986	0.345345821073428	0.454969281977523	0.464893046691796	0.474816811406069	0.440289740437629	0.449878328142624	0.45950270617465	0.234938638487403	1.44196852171628	0.00183923770655374	0.00439468901933422	0.457428960409814	0.469902964770313	0.445672813408412	1.01739040067108	1.03465712683212	1.00111734626686	0.954906130207381	0.971641350436618	0.939134237091728	0.001586139628267	0.00221536059570878	0.00215127124494277
262	0.423750140311331	0.33	0.235112381590687	0.228054548137395	0.24217021504398	0.488963956242103	0.493415724566777	0.482672924415403	0.504158524718151	1.01	0.57	1.79	0.333330103303713	0.340748996104807	0.348167888905902	0.460769384239133	0.471024679616946	0.481279974994759	0.446915399769455	0.456804574244234	0.466800631993138	0.235112381590687	1.43893335003007	-0.000385750688219731	0.003458399652684	0.457428960409814	0.469902964770313	0.445672813408412	1.01739040067108	1.03465712683212	1.00111734626686	0.954906130207381	0.971641350436618	0.939134237091728	0.001586139628267	0.00221536059570878	0.00215127124494277
262	0.423750140311331	0.33	0.235144192064051	0.228046777316309	0.242241606811793	0.4941263379109	0.49389529657926	0.483252540933967	0.504538052224554	1.01	0.57	1.78	0.332443310551613	0.339764768010015	0.347086225468418	0.45886234403091	0.468967950082994	0.479073556135078	0.444877386659046	0.454715352232449	0.464486621387768	0.235144192064051	1.43787599759312	-0.00146821205406695	0.000438769570490862	0.457428960409814	0.469902964770313	0.445672813408412	1.01739040067108	1.03465712683212	1.00111734626686	0.954906130207381	0.971641350436618	0.939134237091728	0.001586139628267	0.00221536059570878	0.00215127124494277
262	0.423750140311331	0.33	0.235215272446139	0.228070166685256	0.242360378207021	0.492846763568591	0.497234199353999	0.486492034685915	0.507976364022084	1.01	0.56	1.79	0.335125991223522	0.342525862805391	0.349925734387261	0.462805716385778	0.473024866670441	0.483244016955105	0.447575891955489	0.457488469556834	0.467393104801977	0.235215272446139	1.43986314396773	-0.000545383904665469	-0.000640455571983239	0.457428960409814	0.469902964770313	0.445672813408412	1.01739040067108	1.03465712683212	1.00111734626686	0.954906130207381	0.971641350436618	0.939134237091728	0.001586139628267	0.00221536059570878	0.00215127124494277
262	0.423750140311331	0.33	0.235286252123127	0.228205119758675	0.242367384487579	0.493999624951785	0.497834475624424	0.487104116768104	0.508564834480744	1.01	0.57	1.78	0.335099779171241	0.342481652490314	0.349863525809386	0.462532621400556	0.472721697697657	0.482910773994758	0.44892593253677	0.458755287435251	0.468702542938399	0.235286252123127	1.43043477883736	-0.00480788906598621	-0.00109980708336695	0.457428960409814	0.469902964770313	0.445672813408412	1.01739040067108	1.03465712683212	1.00111734626686	0.954906130207381	0.971641350436618	0.939134237091728	0.001586139628267	0.00221536059570878	0.00215127124494277
262	0.423750140311331	0.33	0.235299175509881	0.22820988118851	0.242388469831253	0.499747132239705	0.501456566231357	0.490771674435097	0.512141458027617	0.99	0.56	1.73	0.342432060404406	0.349887359280819	0.357342658157232	0.47524144130799	0.48558821485257	0.495934988397151	0.461147309461862	0.47126565170347	0.481235020618556	0.235299175509881	1.4105767853262	0.00792176080647601	0.00137107094137226	0.457428960409814	0.469902964770313	0.445672813408412	1.01739040067108	1.03465712683212	1.00111734626686	0.954906130207381	0.971641350436618	0.939134237091728	0.001586139628267	0.00221536059570878	0.00215127124494277
262	0.423750140311331	0.33	0.235305652913967	0.228240756928346	0.242370548899587	0.491964742324384	0.495757939485397	0.485028753268356	0.506487125702437	1	0.57	1.76	0.33557216269049	0.342995261215062	0.350418359739634	0.464196521004404	0.474464883202723	0.484733245401043	0.450635212859328	0.460594069869279	0.470549012096721	0.235305652913967	1.43239704374708	-0.00542221463604259	-0.00447688742368617	0.457428960409814	0.469902964770313	0.445672813408412	1.01739040067108	1.03465712683212	1.00111734626686	0.954906130207381	0.971641350436618	0.939134237091728	0.001586139628267	0.00221536059570878	0.00215127124494277
262	0.423750140311331	0.33	0.235353027171709	0.228139105757483	0.242566948585934	0.496089542388954	0.50215659206932	0.491378224607162	0.512934959531478	1.01	0.56	1.77	0.338488004993997	0.345912729812186	0.353337454630374	0.467446559266527	0.477699986326149	0.487953413385771	0.453243419113591	0.463229958238117	0.473098504920199	0.235353027171709	1.41980076826176	-0.0118486749132813	-0.0142001274801185	0.457428960409814	0.469902964770313	0.445672813408412	1.01739040067108	1.03465712683212	1.00111734626686	0.954906130207381	0.971641350436618	0.939134237091728	0.001586139628267	0.00221536059570878	0.00215127124494277
262	0.423750140311331	0.33	0.23540945562742	0.228286382199734	0.242532529055106	0.503225064561323	0.510948940688272	0.500137255871103	0.521760625505441	1	0.57	1.76	0.347609274037376	0.355123695061404	0.362638116085431	0.481697024447882	0.4921100787536	0.502523133059319	0.467627576923792	0.477735474360978	0.487849025737262	0.23540945562742	1.42250469978339	-0.00635418738735184	-0.00848942805657812	0.457428960409814	0.469902964770313	0.445672813408412	1.01739040067108	1.03465712683212	1.00111734626686	0.954906130207381	0.971641350436618	0.939134237091728	0.001586139628267	0.00221536059570878	0.00215127124494277
262	0.423750140311331	0.33	0.235412239125886	0.228294647098755	0.242529831153017	0.493714120433017	0.506140350805286	0.495224734461532	0.51705596714904	1	0.57	1.72	0.344503265401584	0.352096717853798	0.359690170306013	0.477558623895124	0.488084848369268	0.498611072843411	0.464595809729076	0.474782003626569	0.48507857853551	0.235412239125886	1.42302106392728	0.00366741177049213	0.000729043998107249	0.457428960409814	0.469902964770313	0.445672813408412	1.01739040067108	1.03465712683212	1.00111734626686	0.954906130207381	0.971641350436618	0.939134237091728	0.001586139628267	0.00221536059570878	0.00215127124494277
262	0.423750140311331	0.33	0.235491977037008	0.228364769275663	0.242619184798354	0.496573192294102	0.499996352838907	0.489274729690041	0.510717975987772	1	0.57	1.76	0.339027682419538	0.346456897188587	0.353886111957635	0.469253240311357	0.479536126589154	0.48981901286695	0.45550892904857	0.465543086877724	0.475553751792904	0.235491977037008	1.42929726148825	0.00481542053758857	0.00554022541634174	0.457428960409814	0.469902964770313	0.445672813408412	1.01739040067108	1.03465712683212	1.00111734626686	0.954906130207381	0.971641350436618	0.939134237091728	0.001586139628267	0.00221536059570878	0.00215127124494277
262	0.423750140311331	0.33	0.235549783655341	0.228396133362912	0.24270343394777	0.484143611443403	0.492492139327755	0.481665497363806	0.503318781291704	1.01	0.57	1.81	0.332394336098462	0.339865733754052	0.347337131409643	0.459348307175325	0.469673314230537	0.479998321285749	0.444800179884949	0.454763974180821	0.464786408049531	0.235549783655341	1.43420541803409	-0.00218386812140598	0.00108851325961486	0.457428960409814	0.469902964770313	0.445672813408412	1.01739040067108	1.03465712683212	1.00111734626686	0.954906130207381	0.971641350436618	0.939134237091728	0.001586139628267	0.00221536059570878	0.00215127124494277
262	0.423750140311331	0.33	0.235734346408096	0.228619083800569	0.242849609015624	0.491738113894094	0.496706574681844	0.485951983333211	0.507461166030477	1	0.58	1.79	0.335851124399855	0.3432838373443	0.350716550288745	0.464390801888223	0.474668223262481	0.484945644636739	0.450925768950359	0.460889376551294	0.470845888007977	0.235734346408096	1.45133950923484	0.0147285652588807	0.021408240862975	0.457428960409814	0.469902964770313	0.445672813408412	1.01739040067108	1.03465712683212	1.00111734626686	0.954906130207381	0.971641350436618	0.939134237091728	0.001586139628267	0.00221536059570878	0.00215127124494277
262	0.423750140311331	0.33	0.23581783024478	0.228660602217338	0.242975058272222	0.488910763828917	0.498327715352443	0.487476814939526	0.50917861576536	0.98	0.56	1.72	0.341996056702604	0.34960865496197	0.357221253221337	0.475649264708719	0.48623689194484	0.496824519180962	0.462757689827779	0.473052429247206	0.483373151215204	0.23581783024478	1.40412207757006	0.00207959642184035	-0.00604574362578578	0.457428960409814	0.469902964770313	0.445672813408412	1.01739040067108	1.03465712683212	1.00111734626686	0.954906130207381	0.971641350436618	0.939134237091728	0.001586139628267	0.00221536059570878	0.00215127124494277
262	0.423750140311331	0.33	0.23581861555711	0.2286946051114	0.242942626002819	0.492799917875073	0.499806950626498	0.489008192757573	0.510605708495424	0.98	0.56	1.73	0.343284476504562	0.350865220542876	0.35844596458119	0.477557839566631	0.488103739521407	0.498649639476183	0.46404717252748	0.474323529102338	0.484515104232202	0.23581861555711	1.41990718056998	-0.00824195541330407	-0.0124836890988768	0.457428960409814	0.469902964770313	0.445672813408412	1.01739040067108	1.03465712683212	1.00111734626686	0.954906130207381	0.971641350436618	0.939134237091728	0.001586139628267	0.00221536059570878	0.00215127124494277
262	0.423750140311331	0.33	0.235856054087568	0.228762308599579	0.242949799575556	0.495891034151091	0.500132076576623	0.489392900573241	0.510871252580005	1	0.56	1.75	0.339139163866791	0.346581190847851	0.354023217828911	0.469423365073239	0.479724332111617	0.490025299149996	0.455591043656932	0.465593466648926	0.475637654676302	0.235856054087568	1.42297793079604	0.00756039904913478	0.00550461390171517	0.457428960409814	0.469902964770313	0.445672813408412	1.01739040067108	1.03465712683212	1.00111734626686	0.954906130207381	0.971641350436618	0.939134237091728	0.001586139628267	0.00221536059570878	0.00215127124494277
262	0.423750140311331	0.33	0.235871041683344	0.22872831895928	0.243013764407408	0.492338971825094	0.492535217057586	0.481883754087084	0.503186680028087	1	0.56	1.76	0.334735588100213	0.34213451718076	0.349533446261308	0.463757078768806	0.474007873301549	0.484258667834293	0.448909027414749	0.458860023432498	0.468736056603814	0.235871041683344	1.41301989408232	-0.000745471821817446	-0.00616889521315428	0.457428960409814	0.469902964770313	0.445672813408412	1.01739040067108	1.03465712683212	1.00111734626686	0.954906130207381	0.971641350436618	0.939134237091728	0.001586139628267	0.00221536059570878	0.00215127124494277
262	0.423750140311331	0.33	0.235879117922749	0.228791162015253	0.242967073830244	0.514866784234183	0.506795678671444	0.496318770466166	0.517272586876722	1	0.55	1.77	0.343955357428966	0.35121599095913	0.358476624489295	0.476098686952277	0.48614876471816	0.496198842484042	0.459914063443469	0.469659120301276	0.479367157842144	0.235879117922749	1.42751378057744	0.00315082003866832	-0.00397809610076196	0.457428960409814	0.469902964770313	0.445672813408412	1.01739040067108	1.03465712683212	1.00111734626686	0.954906130207381	0.971641350436618	0.939134237091728	0.001586139628267	0.00221536059570878	0.00215127124494277
262	0.423750140311331	0.33	0.235985730238239	0.228779786886531	0.243191673589948	0.49514856598971	0.499784741513528	0.489037074685051	0.510532408342005	1.03	0.57	1.8	0.332745414282876	0.34005822763904	0.347371040995203	0.457361225836072	0.46741274611951	0.477464266402948	0.442791514918001	0.452510190334982	0.462240938658567	0.235985730238239	1.43991605732683	0.00166280493345491	0.00428445815718348	0.457428960409814	0.469902964770313	0.445672813408412	1.01739040067108	1.03465712683212	1.00111734626686	0.954906130207381	0.971641350436618	0.939134237091728	0.001586139628267	0.00221536059570878	0.00215127124494277
262	0.423750140311331	0.33	0.236026188787019	0.228820931343578	0.24323144623046	0.501138541196643	0.503384260493715	0.492688100905997	0.514080420081433	1	0.56	1.76	0.341398640280882	0.348810336103775	0.356222031926668	0.472538001510432	0.482796706492595	0.493055411474758	0.457856256966954	0.467831184876263	0.477754424002461	0.236026188787019	1.41899832307097	-0.000229665245970094	-0.00539348521601489	0.457428960409814	0.469902964770313	0.445672813408412	1.01739040067108	1.03465712683212	1.00111734626686	0.954906130207381	0.971641350436618	0.939134237091728	0.001586139628267	0.00221536059570878	0.00215127124494277
262	0.423750140311331	0.33	0.236031297530211	0.228937448275997	0.243125146784426	0.500062196468256	0.49459607368337	0.484064001932395	0.505128145434344	0.99	0.55	1.76	0.338333862749154	0.345695196176208	0.353056529603262	0.469868780443599	0.480091998219388	0.490315215995177	0.454637091000814	0.464502412079514	0.474438229260149	0.236031297530211	1.41177365673217	0.00247911267819088	-0.00329423001667691	0.457428960409814	0.469902964770313	0.445672813408412	1.01739040067108	1.03465712683212	1.00111734626686	0.954906130207381	0.971641350436618	0.939134237091728	0.001586139628267	0.00221536059570878	0.00215127124494277
262	0.423750140311331	0.33	0.236064267142138	0.228976430830302	0.243152103453973	0.504176159820192	0.507853532598619	0.497127769635868	0.51857929556137	0.99	0.56	1.78	0.346414471070869	0.35388852448433	0.36136257789779	0.480524426576426	0.490891964686489	0.501259502796552	0.465031135714349	0.475067181963864	0.485088104089468	0.236064267142138	1.43416626859712	-0.00369864582865831	-0.00489548096359666	0.457428960409814	0.469902964770313	0.445672813408412	1.01739040067108	1.03465712683212	1.00111734626686	0.954906130207381	0.971641350436618	0.939134237091728	0.001586139628267	0.00221536059570878	0.00215127124494277
262	0.423750140311331	0.33	0.236151784367051	0.229005092601623	0.243298476132478	0.491371185430429	0.492370393353896	0.481701859597234	0.503038927110558	0.99	0.56	1.74	0.336328249955179	0.343777109070994	0.351225968186809	0.466891701398326	0.477232225890464	0.487572750382601	0.45321980738117	0.463268543209057	0.473298763588639	0.236151784367051	1.42034438169105	0.00443556678168154	-0.000563274684884526	0.457428960409814	0.469902964770313	0.445672813408412	1.01739040067108	1.03465712683212	1.00111734626686	0.954906130207381	0.971641350436618	0.939134237091728	0.001586139628267	0.00221536059570878	0.00215127124494277
262	0.423750140311331	0.33	0.23630833122512	0.22912308491039	0.243493577539849	0.487746972994695	0.492052938628641	0.481313688120871	0.502792189136411	1	0.55	1.74	0.333907310363786	0.341357574798135	0.348807839232484	0.46237801614562	0.472694766878515	0.48301151761141	0.447904160134766	0.457905566872773	0.467828396495815	0.23630833122512	1.4183089064091	-0.00369206484013222	-0.0083943650721235	0.457428960409814	0.469902964770313	0.445672813408412	1.01739040067108	1.03465712683212	1.00111734626686	0.954906130207381	0.971641350436618	0.939134237091728	0.001586139628267	0.00221536059570878	0.00215127124494277
262	0.423750140311331	0.33	0.23642943994586	0.229274238636489	0.24358464125523	0.489041551269934	0.486561453887814	0.475969531727241	0.497153376048387	0.99	0.55	1.76	0.33238467700315	0.339781353453024	0.347178029902899	0.461449008729186	0.471717800439018	0.481986592148849	0.446781364341066	0.456676031227664	0.466651053894683	0.23642943994586	1.41639916058613	-0.00406902757407792	-0.010636327198643	0.457428960409814	0.469902964770313	0.445672813408412	1.01739040067108	1.03465712683212	1.00111734626686	0.954906130207381	0.971641350436618	0.939134237091728	0.001586139628267	0.00221536059570878	0.00215127124494277
262	0.423750140311331	0.33	0.236559494441816	0.229401934705923	0.243717054177709	0.490021568782258	0.493115301019768	0.482401737407227	0.50382886463231	1	0.57	1.75	0.333603219041075	0.341012146147671	0.348421073254266	0.461392184349722	0.471639151004378	0.481886117659034	0.448072457213311	0.457950699584319	0.467942196651103	0.236559494441816	1.42651179592181	0.00365851392284768	0.00129790926439906	0.457428960409814	0.469902964770313	0.445672813408412	1.01739040067108	1.03465712683212	1.00111734626686	0.954906130207381	0.971641350436618	0.939134237091728	0.001586139628267	0.00221536059570878	0.00215127124494277
262	0.423750140311331	0.33	0.236568216526838	0.229335147651652	0.243801285402024	0.48081379841033	0.49034222425361	0.479490729365167	0.501193719142053	1	0.57	1.77	0.331909919128103	0.3394214695508	0.346933019973497	0.459220881657138	0.469613643695659	0.480006405734179	0.44585166293885	0.455940538305197	0.466000081782555	0.236568216526838	1.42722089580006	-0.0010680986552966	0.00111852531298171	0.457428960409814	0.469902964770313	0.445672813408412	1.01739040067108	1.03465712683212	1.00111734626686	0.954906130207381	0.971641350436618	0.939134237091728	0.001586139628267	0.00221536059570878	0.00215127124494277
262	0.423750140311331	0.33	0.236668047375558	0.229534590625965	0.243801504125152	0.485479953045103	0.491062996272817	0.480296611990751	0.501829380554882	1	0.57	1.75	0.331883288405047	0.339322822498269	0.346762356591492	0.458872800072204	0.469158945713931	0.479445091355658	0.445517641026413	0.455479375301243	0.465498375467558	0.236668047375558	1.41787614997124	0.00207469961101064	-0.000211254758732264	0.457428960409814	0.469902964770313	0.445672813408412	1.01739040067108	1.03465712683212	1.00111734626686	0.954906130207381	0.971641350436618	0.939134237091728	0.001586139628267	0.00221536059570878	0.00215127124494277
262	0.423750140311331	0.33	0.236696714227773	0.229486034736307	0.243907393719239	0.493758891692793	0.492613282986518	0.481990347956094	0.503236218016943	1.01	0.56	1.79	0.332290106158475	0.339613688931332	0.346937271704188	0.459030016762578	0.469146912392877	0.479263808023176	0.444213869483707	0.454018842909591	0.463819887692136	0.236696714227773	1.43658135825747	-0.00790292776218102	-0.00640842766080292	0.457428960409814	0.469902964770313	0.445672813408412	1.01739040067108	1.03465712683212	1.00111734626686	0.954906130207381	0.971641350436618	0.939134237091728	0.001586139628267	0.00221536059570878	0.00215127124494277
262	0.423750140311331	0.33	0.236755611180557	0.229602936159047	0.243908286202067	0.492629654074239	0.491834756717852	0.481204624930888	0.502464888504816	1.01	0.56	1.75	0.331754936638005	0.339083624923045	0.346412313208085	0.458294183882505	0.468418208714083	0.47854223354566	0.444714099429189	0.454607144054459	0.464442745368535	0.236755611180557	1.42063955630867	0.00109097783907576	0.000355234462048329	0.457428960409814	0.469902964770313	0.445672813408412	1.01739040067108	1.03465712683212	1.00111734626686	0.954906130207381	0.971641350436618	0.939134237091728	0.001586139628267	0.00221536059570878	0.00215127124494277
262	0.423750140311331	0.33	0.236756047633841	0.229626693797291	0.243885401470392	0.486559638074319	0.492931562462997	0.482147540643517	0.503715584282477	1	0.57	1.74	0.333934836668434	0.341403837879371	0.348872839090309	0.462121743388442	0.472457855353891	0.48279396731934	0.449093663611561	0.459097303233739	0.46914779772824	0.236756047633841	1.41018945862748	-0.00431892037453374	-0.0087049888017474	0.457428960409814	0.469902964770313	0.445672813408412	1.01739040067108	1.03465712683212	1.00111734626686	0.954906130207381	0.971641350436618	0.939134237091728	0.001586139628267	0.00221536059570878	0.00215127124494277
262	0.423750140311331	0.33	0.236861782562648	0.229730640425997	0.243992924699299	0.494548459333156	0.503014960414791	0.492184837006774	0.513845083822808	0.98	0.56	1.76	0.345326076091201	0.352924692990532	0.360523309889862	0.480295391255685	0.490863897167478	0.501432403079271	0.466010421107421	0.476366932056499	0.486609015591967	0.236861782562648	1.42187576889935	-0.00537991476159887	-0.00823647456651408	0.457428960409814	0.469902964770313	0.445672813408412	1.01739040067108	1.03465712683212	1.00111734626686	0.954906130207381	0.971641350436618	0.939134237091728	0.001586139628267	0.00221536059570878	0.00215127124494277
262	0.423750140311331	0.33	0.236942875640541	0.229795791844544	0.244089959436539	0.488883994647892	0.496048887670764	0.485247029298327	0.506850746043201	1	0.57	1.77	0.335471161179288	0.342938928630303	0.350406696081317	0.463922537945814	0.474249701736839	0.484576865527864	0.450692578723539	0.460702269705663	0.470739919673127	0.236942875640541	1.43205068273134	0.00253405733749161	0.00619707232325035	0.457428960409814	0.469902964770313	0.445672813408412	1.01739040067108	1.03465712683212	1.00111734626686	0.954906130207381	0.971641350436618	0.939134237091728	0.001586139628267	0.00221536059570878	0.00215127124494277
262	0.423750140311331	0.33	0.236973075346088	0.229823066124169	0.244123084568006	0.504270291091917	0.509784160252376	0.499019649717121	0.520548670787631	1.01	0.57	1.75	0.344638419464496	0.352072723703382	0.359507027942267	0.476411429684513	0.486688251162108	0.496965072639703	0.462675381836857	0.472658213997158	0.482669406367228	0.236973075346088	1.42299210352684	0.00058986966295053	-4.95132297224e-05	0.457428960409814	0.469902964770313	0.445672813408412	1.01739040067108	1.03465712683212	1.00111734626686	0.954906130207381	0.971641350436618	0.939134237091728	0.001586139628267	0.00221536059570878	0.00215127124494277
262	0.423750140311331	0.33	0.237030177596246	0.229916259405499	0.244144095786993	0.493614022192393	0.490654026328457	0.480070275022122	0.501237777634792	1	0.56	1.75	0.332220819349868	0.339545043976406	0.346869268602945	0.459602876257726	0.469735398088543	0.479867919919361	0.446045016920385	0.455903531233185	0.465761470966856	0.237030177596246	1.42850136155603	-0.00392272996159518	-0.00629973210516772	0.457428960409814	0.469902964770313	0.445672813408412	1.01739040067108	1.03465712683212	1.00111734626686	0.954906130207381	0.971641350436618	0.939134237091728	0.001586139628267	0.00221536059570878	0.00215127124494277
262	0.423750140311331	0.33	0.237071372227146	0.229939825506907	0.244202918947385	0.509767683676155	0.506363874594213	0.495788525791458	0.516939223396967	1	0.56	1.78	0.344099341147892	0.351439104708632	0.358778868269372	0.476571909814371	0.486737361239122	0.496902812663873	0.461525090528162	0.471369695486771	0.481223712759265	0.237071372227146	1.42192946256579	0.00319280197277893	0.00118026197938766	0.457428960409814	0.469902964770313	0.445672813408412	1.01739040067108	1.03465712683212	1.00111734626686	0.954906130207381	0.971641350436618	0.939134237091728	0.001586139628267	0.00221536059570878	0.00215127124494277
262	0.423750140311331	0.33	0.237149577326976	0.229997643468693	0.244301511185258	0.487864635131664	0.497104477092392	0.486257529124508	0.507951425060276	1.01	0.58	1.78	0.335079869957291	0.342554497488624	0.350029125019956	0.462803203984716	0.473126956260656	0.483450708536596	0.449586254057633	0.459671995014446	0.469688158318564	0.237149577326976	1.44217729299861	-0.00499557603746024	0.000683353085012378	0.457428960409814	0.469902964770313	0.445672813408412	1.01739040067108	1.03465712683212	1.00111734626686	0.954906130207381	0.971641350436618	0.939134237091728	0.001586139628267	0.00221536059570878	0.00215127124494277
262	0.423750140311331	0.33	0.237554230948171	0.230361113320389	0.244747348575954	0.495675479147763	0.496810185364771	0.486137738934126	0.507482631795416	0.98	0.55	1.75	0.34133431754288	0.348827815634396	0.356321313725913	0.474880267661626	0.485305572696987	0.495730877732348	0.459912486402027	0.469947232166646	0.480065851731911	0.237554230948171	1.40951229515091	-0.00110094564030262	-0.0091479853567736	0.457428960409814	0.469902964770313	0.445672813408412	1.01739040067108	1.03465712683212	1.00111734626686	0.954906130207381	0.971641350436618	0.939134237091728	0.001586139628267	0.00221536059570878	0.00215127124494277
262	0.423750140311331	0.33	0.23770845558776	0.230570089182366	0.244846821993153	0.495819168607633	0.499784829809468	0.489051567426157	0.51051809219278	0.98	0.55	1.74	0.342873046247538	0.350398114388938	0.357923182530337	0.476745061549327	0.487208231849521	0.497671402149715	0.461549960951106	0.471618407725327	0.481757431797286	0.23770845558776	1.4124276987413	0.0118348269084395	0.00282679692940634	0.457428960409814	0.469902964770313	0.445672813408412	1.01739040067108	1.03465712683212	1.00111734626686	0.954906130207381	0.971641350436618	0.939134237091728	0.001586139628267	0.00221536059570878	0.00215127124494277
262	0.423750140311331	0.33	0.23781867699977	0.230636057295681	0.245001296703858	0.495166221365486	0.489899838631965	0.479365114634918	0.500434562629011	0.98	0.54	1.72	0.337766914757835	0.345189818748288	0.352612722738741	0.470567519484527	0.480908903929074	0.491250288373621	0.455274950092526	0.46531979768061	0.475275388118848	0.23781867699977	1.39947818488257	-0.000473427654479982	-0.016492940805163	0.457428960409814	0.469902964770313	0.445672813408412	1.01739040067108	1.03465712683212	1.00111734626686	0.954906130207381	0.971641350436618	0.939134237091728	0.001586139628267	0.00221536059570878	0.00215127124494277
262	0.423750140311331	0.33	0.23792165582568	0.230764587025078	0.245078724626282	0.490617810748339	0.502700820184977	0.491792020063758	0.513609620306196	0.99	0.56	1.74	0.34337386856455	0.350990496623164	0.358607124681779	0.476672762416391	0.487246191175474	0.497819619934557	0.462408674760521	0.472652968411995	0.482851798373122	0.23792165582568	1.40968583082163	0.000934355715685821	-0.00607072253326502	0.457428960409814	0.469902964770313	0.445672813408412	1.01739040067108	1.03465712683212	1.00111734626686	0.954906130207381	0.971641350436618	0.939134237091728	0.001586139628267	0.00221536059570878	0.00215127124494277
262	0.423750140311331	0.33	0.238022485311412	0.230776646024086	0.245268324598738	0.496513949243962	0.497213240880798	0.486550033695082	0.507876448066513	1.03	0.57	1.78	0.329696733766583	0.33692235155949	0.344147969352397	0.452468680644795	0.46238496253285	0.472301244420904	0.438528976740233	0.44814774984149	0.457737221739626	0.238022485311412	1.43475417208329	0.00225003662621899	0.00512697210110425	0.457428960409814	0.469902964770313	0.445672813408412	1.01739040067108	1.03465712683212	1.00111734626686	0.954906130207381	0.971641350436618	0.939134237091728	0.001586139628267	0.00221536059570878	0.00215127124494277
262	0.423750140311331	0.33	0.238094389183065	0.230949608665508	0.245239169700623	0.494403326761415	0.494381429732359	0.483734099389199	0.505028760075519	0.98	0.56	1.76	0.340392901976332	0.34788519098053	0.355377479984727	0.473978440122035	0.484411041491025	0.494843642860015	0.459182595058778	0.469234637516004	0.479304292802553	0.238094389183065	1.41289989191437	-0.010163591656593	-0.0179379152205674	0.457428960409814	0.469902964770313	0.445672813408412	1.01739040067108	1.03465712683212	1.00111734626686	0.954906130207381	0.971641350436618	0.939134237091728	0.001586139628267	0.00221536059570878	0.00215127124494277
262	0.423750140311331	0.33	0.238144061856395	0.230962047643317	0.245326076069472	0.494784899332052	0.500660863105358	0.489886521157109	0.511435205053608	0.99	0.56	1.76	0.342523248809797	0.350056549785675	0.357589850761552	0.475751758021935	0.486215226400901	0.496678694779868	0.460943855844562	0.471109750921482	0.481231063001167	0.238144061856395	1.41162631508029	0.00687086562120456	0.0034565695206153	0.457428960409814	0.469902964770313	0.445672813408412	1.01739040067108	1.03465712683212	1.00111734626686	0.954906130207381	0.971641350436618	0.939134237091728	0.001586139628267	0.00221536059570878	0.00215127124494277
262	0.423750140311331	0.33	0.238269630962703	0.231091938991408	0.245447322933998	0.495774100955779	0.501275014900529	0.490508779207155	0.512041250593903	0.99	0.56	1.76	0.341652692051086	0.349151667734749	0.356650643418412	0.473838675442004	0.484239017039744	0.494639358637484	0.459448544051415	0.469631657362879	0.479635768622794	0.238269630962703	1.42669895778542	0.00792759906175399	0.00551491858163536	0.457428960409814	0.469902964770313	0.445672813408412	1.01739040067108	1.03465712683212	1.00111734626686	0.954906130207381	0.971641350436618	0.939134237091728	0.001586139628267	0.00221536059570878	0.00215127124494277
262	0.423750140311331	0.33	0.238325362471615	0.231169794868161	0.245480930075069	0.494353508301652	0.502214286701818	0.491397184827596	0.51303138857604	1.01	0.58	1.75	0.338082879242722	0.345525080906905	0.352967282571089	0.466665859112341	0.476938551539366	0.48721124396639	0.454353445831998	0.464353921583631	0.474363333985899	0.238325362471615	1.42194547623486	0.0100099973156788	0.0114525377727538	0.457428960409814	0.469902964770313	0.445672813408412	1.01739040067108	1.03465712683212	1.00111734626686	0.954906130207381	0.971641350436618	0.939134237091728	0.001586139628267	0.00221536059570878	0.00215127124494277
262	0.423750140311331	0.33	0.238480204792206	0.231259084209764	0.245701325374648	0.499415219043581	0.500850592073918	0.490171525501085	0.511529658646751	0.99	0.56	1.72	0.341120918026634	0.348552710375788	0.355984502724942	0.472941428298644	0.483245113305007	0.493548798311371	0.459521602314132	0.469578042157421	0.479600289260145	0.238480204792206	1.40238673813596	0.000464765395227908	-0.00746351780158811	0.457428960409814	0.469902964770313	0.445672813408412	1.01739040067108	1.03465712683212	1.00111734626686	0.954906130207381	0.971641350436618	0.939134237091728	0.001586139628267	0.00221536059570878	0.00215127124494277
262	0.423750140311331	0.33	0.238574672116039	0.231344480826776	0.245804863405302	0.490818377440709	0.493837605483461	0.483125439863334	0.504549771103589	0.98	0.55	1.73	0.33963921874758	0.347169916289287	0.354700613830993	0.472751236441724	0.48323337860198	0.493715520762237	0.458106014082742	0.46830130866212	0.478441900960115	0.238574672116039	1.40283272314545	0.00242360743809517	-0.00601874487972039	0.457428960409814	0.469902964770313	0.445672813408412	1.01739040067108	1.03465712683212	1.00111734626686	0.954906130207381	0.971641350436618	0.939134237091728	0.001586139628267	0.00221536059570878	0.00215127124494277
262	0.423750140311331	0.33	0.239023347973137	0.231750901126405	0.246295794819868	0.483856283326541	0.498751226516402	0.487780679718063	0.50972177331474	0.99	0.56	1.76	0.34092928113245	0.348597031802176	0.356264782471902	0.47347196309817	0.484120696319568	0.494769429540965	0.459031678028349	0.469378123462116	0.479669544646538	0.239023347973137	1.4152873319045	0.00935109548502638	0.00670468521896853	0.457428960409814	0.469902964770313	0.445672813408412	1.01739040067108	1.03465712683212	1.00111734626686	0.954906130207381	0.971641350436618	0.939134237091728	0.001586139628267	0.00221536059570878	0.00215127124494277
262	0.423750140311331	0.33	0.239183621450384	0.231908599345566	0.246458643555202	0.485000641223524	0.492795637095194	0.48198089393474	0.503610380255648	1	0.56	1.8	0.33346161844249	0.34094386888583	0.348426119329171	0.461276020794293	0.471626185611494	0.481976350428695	0.446319619737017	0.456387327200935	0.466363647534581	0.239183621450384	1.42882452427697	-0.000492177698840808	0.0010751656024416	0.457428960409814	0.469902964770313	0.445672813408412	1.01739040067108	1.03465712683212	1.00111734626686	0.954906130207381	0.971641350436618	0.939134237091728	0.001586139628267	0.00221536059570878	0.00215127124494277
262	0.423750140311331	0.33	0.239439860210019	0.232248320756496	0.246631399663543	0.501962499647891	0.505756518070617	0.495027646610646	0.516485389530587	1	0.56	1.78	0.342298612854231	0.349717345612661	0.357136078371092	0.473399220396768	0.483659332977676	0.493919445558584	0.45818408365355	0.468086836084018	0.478041297597386	0.239439860210019	1.42523765939783	-0.00747555387603699	-0.00811612965235446	0.457428960409814	0.469902964770313	0.445672813408412	1.01739040067108	1.03465712683212	1.00111734626686	0.954906130207381	0.971641350436618	0.939134237091728	0.001586139628267	0.00221536059570878	0.00215127124494277
262	0.423750140311331	0.33	0.23957082500204	0.232337185625581	0.246804464378499	0.498261587160535	0.495326426170815	0.484740749157288	0.505912103184342	1.01	0.55	1.79	0.334736782730867	0.342046701430082	0.349356620129296	0.462702517347029	0.472806927612716	0.482911337878402	0.446701697847854	0.456466971982807	0.466236464125075	0.23957082500204	1.42286562770068	0.00362718727602116	-0.000258822391423872	0.457428960409814	0.469902964770313	0.445672813408412	1.01739040067108	1.03465712683212	1.00111734626686	0.954906130207381	0.971641350436618	0.939134237091728	0.001586139628267	0.00221536059570878	0.00215127124494277
262	0.423750140311331	0.33	0.239802189591425	0.232513531580546	0.247090847602304	0.49406382039196	0.503662070681001	0.49280749735249	0.514516644009512	1.01	0.57	1.77	0.339790762290402	0.347274990443273	0.354759218596145	0.469414432884817	0.479753750794109	0.4900930687034	0.455636625469384	0.465642103010993	0.475688466640025	0.239802189591425	1.42838869297842	-0.0022260562974032	-0.00194506460209419	0.457428960409814	0.469902964770313	0.445672813408412	1.01739040067108	1.03465712683212	1.00111734626686	0.954906130207381	0.971641350436618	0.939134237091728	0.001586139628267	0.00221536059570878	0.00215127124494277
262	0.423750140311331	0.33	0.239991632630302	0.232775800079902	0.247207465180701	0.489898048158429	0.496590728399604	0.485798989910562	0.507382466888645	1	0.56	1.76	0.337692360912647	0.345193997853859	0.35269563479507	0.467980821485237	0.478376739855271	0.488772658225306	0.453962570693932	0.464164898293438	0.474156247303402	0.239991632630302	1.41205275698947	0.00598549474300555	0.00326063353460621	0.457428960409814	0.469902964770313	0.445672813408412	1.01739040067108	1.03465712683212	1.00111734626686	0.954906130207381	0.971641350436618	0.939134237091728	0.001586139628267	0.00221536059570878	0.00215127124494277
262	0.423750140311331	0.33	0.240026494481066	0.232824022895385	0.247228966066747	0.496759472946472	0.501048493220659	0.490308310901682	0.511788675539636	0.99	0.56	1.77	0.341403335893016	0.348881761182309	0.356360186471603	0.473433765646343	0.483804311782203	0.494174857918063	0.458512349698054	0.468604083003038	0.478618991313247	0.240026494481066	1.42273796311896	-4.82187377163947e-05	-0.00224808082293821	0.457428960409814	0.469902964770313	0.445672813408412	1.01739040067108	1.03465712683212	1.00111734626686	0.954906130207381	0.971641350436618	0.939134237091728	0.001586139628267	0.00221536059570878	0.00215127124494277
262	0.423750140311331	0.33	0.240611226199382	0.233378455918547	0.247843996480217	0.488240166725762	0.494400749476575	0.48362090156046	0.50518059739269	0.98	0.55	1.74	0.339811774064514	0.347386134958969	0.354960495853424	0.472895497351677	0.48343627738252	0.493977057413362	0.458404666542731	0.468607460451824	0.478840194397139	0.240611226199382	1.39707799420693	0.00249903020557025	-0.00931313357658328	0.457428960409814	0.469902964770313	0.445672813408412	1.01739040067108	1.03465712683212	1.00111734626686	0.954906130207381	0.971641350436618	0.939134237091728	0.001586139628267	0.00221536059570878	0.00215127124494277
262	0.423750140311331	0.33	0.240895108881795	0.233641895286353	0.248148322477236	0.488718069587973	0.497025165789592	0.486198454133754	0.507851877445429	0.99	0.56	1.76	0.338711785220883	0.346254250240757	0.353796715260631	0.469792980309657	0.480254373373548	0.490715766437438	0.455076422864249	0.465223944528202	0.475352677137794	0.240895108881795	1.42882357504817	0.000692917309117952	-4.61122856694666e-05	0.457428960409814	0.469902964770313	0.445672813408412	1.01739040067108	1.03465712683212	1.00111734626686	0.954906130207381	0.971641350436618	0.939134237091728	0.001586139628267	0.00221536059570878	0.00215127124494277
262	0.423750140311331	0.33	0.241046515830219	0.233768305778949	0.24832472588149	0.492486098296688	0.496094482134432	0.485369204382342	0.506819759886522	1	0.58	1.78	0.335902979102463	0.343325478750361	0.350747978398258	0.464704962238098	0.474973619062176	0.485242275886254	0.451315091003164	0.461335154590324	0.471290675320024	0.241046515830219	1.41941118404095	0.000568880100603728	0.00037138446147237	0.457428960409814	0.469902964770313	0.445672813408412	1.01739040067108	1.03465712683212	1.00111734626686	0.954906130207381	0.971641350436618	0.939134237091728	0.001586139628267	0.00221536059570878	0.00215127124494277
262	0.423750140311331	0.33	0.241056920464834	0.233776423392165	0.248337417537503	0.489095614892699	0.495223556182388	0.484444235483262	0.506002876881515	0.99	0.57	1.78	0.337976396466286	0.345496675787209	0.353016955108132	0.469035686369083	0.4794721529681	0.489908619567116	0.454857415107472	0.465054501890046	0.47519265662977	0.241056920464834	1.42032382626447	-0.00657984233327184	-0.00622406854220565	0.457428960409814	0.469902964770313	0.445672813408412	1.01739040067108	1.03465712683212	1.00111734626686	0.954906130207381	0.971641350436618	0.939134237091728	0.001586139628267	0.00221536059570878	0.00215127124494277
262	0.423750140311331	0.33	0.241338376359454	0.234077527704098	0.24859922501481	0.487430946187522	0.495641045655632	0.48481663963035	0.506465451680915	1.01	0.57	1.75	0.333983390098905	0.341440171745028	0.348896953391151	0.461233896904791	0.471531775658555	0.481829654412319	0.448208880632103	0.458190616975051	0.468177988391443	0.241338376359454	1.41769256793233	-0.00301931899319416	-0.00435634822611643	0.457428960409814	0.469902964770313	0.445672813408412	1.01739040067108	1.03465712683212	1.00111734626686	0.954906130207381	0.971641350436618	0.939134237091728	0.001586139628267	0.00221536059570878	0.00215127124494277
262	0.423750140311331	0.33	0.241639130299717	0.234311489508228	0.248966771091206	0.4932137729595	0.494800947970477	0.484119195869449	0.505482700071504	0.99	0.56	1.75	0.337274965845817	0.344716702520971	0.352158439196125	0.467806418462271	0.478128240517497	0.488450062572723	0.454054791525752	0.464108483546636	0.474147756018192	0.241639130299717	1.40915601368553	-0.000177577071710983	-0.00452123524971135	0.457428960409814	0.469902964770313	0.445672813408412	1.01739040067108	1.03465712683212	1.00111734626686	0.954906130207381	0.971641350436618	0.939134237091728	0.001586139628267	0.00221536059570878	0.00215127124494277
262	0.423750140311331	0.33	0.241669598260996	0.234391104250694	0.248948092271299	0.50035273548732	0.499114179696299	0.488492072158252	0.509736287234346	1	0.57	1.75	0.338351615207445	0.345708965402559	0.353066315597674	0.468246034352507	0.478427898121925	0.488609761891344	0.454713208856532	0.464571272283553	0.474473137750431	0.241669598260996	1.42292759808174	-0.00358746345162199	-0.00601065735513568	0.457428960409814	0.469902964770313	0.445672813408412	1.01739040067108	1.03465712683212	1.00111734626686	0.954906130207381	0.971641350436618	0.939134237091728	0.001586139628267	0.00221536059570878	0.00215127124494277
262	0.423750140311331	0.33	0.241720133610282	0.234428159675373	0.249012107545191	0.497715483979365	0.506179373502713	0.495349935208786	0.517008811796639	0.99	0.56	1.75	0.345443564374557	0.352995719928693	0.36054787548283	0.479322202716251	0.489801239551163	0.500280276386076	0.4653883928303	0.475465485590183	0.485683417293633	0.241720133610282	1.41253271358254	-0.0106242959818453	-0.0137674081943515	0.457428960409814	0.469902964770313	0.445672813408412	1.01739040067108	1.03465712683212	1.00111734626686	0.954906130207381	0.971641350436618	0.939134237091728	0.001586139628267	0.00221536059570878	0.00215127124494277
262	0.423750140311331	0.33	0.242083766830203	0.234704117207285	0.249463416453122	0.484298401609791	0.495946047641409	0.485046855160448	0.506845240122369	1	0.57	1.76	0.335593499826955	0.343134416979718	0.350675334132482	0.46423073656546	0.474662182722824	0.485093628880189	0.450798547126851	0.460903213679995	0.471042054792423	0.242083766830203	1.41136345763742	0.00100950858944945	-0.00123834665884036	0.457428960409814	0.469902964770313	0.445672813408412	1.01739040067108	1.03465712683212	1.00111734626686	0.954906130207381	0.971641350436618	0.939134237091728	0.001586139628267	0.00221536059570878	0.00215127124494277
262	0.423750140311331	0.33	0.242099761026796	0.234761030208519	0.249438491845073	0.487342104048746	0.494429271423207	0.483629409565908	0.505229133280506	0.98	0.57	1.75	0.340398689298139	0.348000085632009	0.355601481965878	0.474029965751236	0.484615463748408	0.49520096174558	0.460691821849124	0.470985497313727	0.481315817198146	0.242099761026796	1.40579489421174	-0.00791379678918698	-0.0115084204172317	0.457428960409814	0.469902964770313	0.445672813408412	1.01739040067108	1.03465712683212	1.00111734626686	0.954906130207381	0.971641350436618	0.939134237091728	0.001586139628267	0.00221536059570878	0.00215127124494277
262	0.423750140311331	0.33	0.242212803842975	0.234929551225707	0.249496056460243	0.500818748118598	0.501288956322413	0.490630503956406	0.51194740868842	1.01	0.57	1.79	0.337647102659906	0.34498214508226	0.352317187504613	0.466112857720279	0.476238688974417	0.486364520228554	0.452087306786507	0.461898015713462	0.471727871034091	0.242212803842975	1.42228970843022	-0.0062722909178488	-0.00474120440204794	0.457428960409814	0.469902964770313	0.445672813408412	1.01739040067108	1.03465712683212	1.00111734626686	0.954906130207381	0.971641350436618	0.939134237091728	0.001586139628267	0.00221536059570878	0.00215127124494277
262	0.423750140311331	0.33	0.242259229790385	0.234980751447625	0.249537708133146	0.489661667220262	0.492291976661882	0.481588596094948	0.502995357228815	0.98	0.56	1.73	0.338732908511949	0.346261299465859	0.35378969041977	0.471584862955503	0.482065909015868	0.492546955076234	0.457579713497923	0.467733532088961	0.477891736305301	0.242259229790385	1.395936372599	-0.00140018657792459	-0.0100819691846711	0.457428960409814	0.469902964770313	0.445672813408412	1.01739040067108	1.03465712683212	1.00111734626686	0.954906130207381	0.971641350436618	0.939134237091728	0.001586139628267	0.00221536059570878	0.00215127124494277
262	0.423750140311331	0.33	0.242551977762195	0.235264750365281	0.249839205159108	0.497085811841283	0.505951870568218	0.495113658759067	0.51679008237737	1	0.56	1.77	0.343306964557132	0.350822074535622	0.358337184514112	0.475301100053683	0.485705607997204	0.496110115940726	0.46062508896344	0.470797181920443	0.480839382609507	0.242551977762195	1.41805576436016	-0.00235521128863223	-0.00214043111820876	0.457428960409814	0.469902964770313	0.445672813408412	1.01739040067108	1.03465712683212	1.00111734626686	0.954906130207381	0.971641350436618	0.939134237091728	0.001586139628267	0.00221536059570878	0.00215127124494277
262	0.423750140311331	0.33	0.242748954361563	0.235454143698697	0.250043765024429	0.48490321262703	0.489893506219705	0.479140355316789	0.500646657122621	0.99	0.56	1.77	0.333558952987865	0.341044880058495	0.348530807129125	0.462519083033294	0.47289920952472	0.483279336016147	0.44823938175033	0.458240151575083	0.46835764617492	0.242748954361563	1.41541337128252	-0.00242784552395626	-0.00556460961562724	0.457428960409814	0.469902964770313	0.445672813408412	1.01739040067108	1.03465712683212	1.00111734626686	0.954906130207381	0.971641350436618	0.939134237091728	0.001586139628267	0.00221536059570878	0.00215127124494277
262	0.423750140311331	0.33	0.24502203935593	0.237625519175391	0.25241855953647	0.490928421440733	0.496359810787206	0.485595304494552	0.507124317079861	0.98	0.56	1.75	0.342422941112157	0.350013652699016	0.357604364285875	0.477200158169515	0.487778563804673	0.498356969439831	0.462490566332125	0.472736276654727	0.482997430692558	0.24502203935593	1.39048719448918	-0.00132785290577939	-0.0116031424253021	0.457428960409814	0.469902964770313	0.445672813408412	1.01739040067108	1.03465712683212	1.00111734626686	0.954906130207381	0.971641350436618	0.939134237091728	0.001586139628267	0.00221536059570878	0.00215127124494277
262	0.423750140311331	0.33	0.245266784328438	0.23782814395425	0.252705424702626	0.476277523554763	0.493585590045775	0.482562580003014	0.504608600088537	1	0.57	1.77	0.333860855997274	0.341487124011093	0.349113392024912	0.46182657490121	0.472375919554329	0.482925264207448	0.448441701991416	0.4586387594298	0.46897585172128	0.245266784328438	1.42238751888162	-0.00212740837438707	0.000826145738517407	0.457428960409814	0.469902964770313	0.445672813408412	1.01739040067108	1.03465712683212	1.00111734626686	0.954906130207381	0.971641350436618	0.939134237091728	0.001586139628267	0.00221536059570878	0.00215127124494277
262	0.423750140311331	0.34	0.220475334615639	0.213903148789832	0.227047520441447	0.516820073609765	0.503837299359568	0.493462200630013	0.514212398089123	0.99	0.56	1.78	0.343374308015974	0.350593791782532	0.35781327554909	0.476045884502714	0.486054803210588	0.496063721918461	0.460498862582079	0.470123721471191	0.479891445376234	0.220475334615639	1.46213232316324	0.00311151702234675	0.00538228234715536	0.457428960409814	0.469902964770313	0.445672813408412	1.01739040067108	1.03465712683212	1.00111734626686	0.954906130207381	0.971641350436618	0.939134237091728	0.001586139628267	0.00221536059570878	0.00215127124494277
262	0.423750140311331	0.34	0.221107285417948	0.214511585322545	0.227702985513351	0.502522813843577	0.494989603674873	0.484500897040657	0.505478310309089	1.01	0.57	1.77	0.333438573068891	0.340657010423317	0.347875447777743	0.460308282555806	0.470273255926376	0.480238229296947	0.446627144736044	0.456273927989727	0.46587445547022	0.221107285417948	1.46521080419168	0.00626494612094895	0.0118984138416336	0.457428960409814	0.469902964770313	0.445672813408412	1.01739040067108	1.03465712683212	1.00111734626686	0.954906130207381	0.971641350436618	0.939134237091728	0.001586139628267	0.00221536059570878	0.00215127124494277
262	0.423750140311331	0.34	0.221598335969848	0.21505193193352	0.228144740006175	0.514635226682864	0.508193269211202	0.497682598072127	0.518703940350276	1.01	0.57	1.78	0.342912469886304	0.350154515749319	0.357396561612334	0.473599959097711	0.483602023547699	0.493604087997688	0.458995037718296	0.468663426470403	0.478301187528086	0.221598335969848	1.47235528034883	0.00290066836750026	0.00970035478677245	0.457428960409814	0.469902964770313	0.445672813408412	1.01739040067108	1.03465712683212	1.00111734626686	0.954906130207381	0.971641350436618	0.939134237091728	0.001586139628267	0.00221536059570878	0.00215127124494277
262	0.423750140311331	0.34	0.222797805886584	0.216225132349578	0.229370479423589	0.509025960350161	0.497893934167091	0.487480036592772	0.50830783174141	0.98	0.54	1.76	0.342045993269692	0.349353024680687	0.356660056091683	0.475744678624949	0.485907877079917	0.496071075534885	0.459275222757879	0.469059119803558	0.478871168420668	0.222797805886584	1.4423973859435	0.00414048690113198	-0.00189937099469109	0.457428960409814	0.469902964770313	0.445672813408412	1.01739040067108	1.03465712683212	1.00111734626686	0.954906130207381	0.971641350436618	0.939134237091728	0.001586139628267	0.00221536059570878	0.00215127124494277
262	0.423750140311331	0.34	0.222857642517435	0.216197868152079	0.229517416882791	0.503844113516055	0.496727018605336	0.486229275739832	0.50722476147084	1	0.56	1.79	0.336913365634594	0.344187361785899	0.351461357937204	0.466324610827778	0.476392609816275	0.486460608804772	0.450916387910104	0.460659808319076	0.470420062870005	0.222857642517435	1.4484196631443	0.00266400991655381	0.0040195363495831	0.457428960409814	0.469902964770313	0.445672813408412	1.01739040067108	1.03465712683212	1.00111734626686	0.954906130207381	0.971641350436618	0.939134237091728	0.001586139628267	0.00221536059570878	0.00215127124494277
262	0.423750140311331	0.34	0.222868997155063	0.216187728060366	0.22955026624976	0.507685391102212	0.499472584301243	0.488997612770865	0.509947555831622	1.02	0.57	1.8	0.33415203385764	0.341310009581986	0.348467985306331	0.460044365340396	0.469899120259025	0.479753875177654	0.44590889956803	0.455515408308315	0.465045629574578	0.222868997155063	1.46490397633877	0.00244385045904876	0.00879401807092641	0.457428960409814	0.469902964770313	0.445672813408412	1.01739040067108	1.03465712683212	1.00111734626686	0.954906130207381	0.971641350436618	0.939134237091728	0.001586139628267	0.00221536059570878	0.00215127124494277
262	0.423750140311331	0.34	0.223686795164613	0.217058580080151	0.230315010249075	0.505920055035401	0.493103857415562	0.482725867771094	0.503481847060031	1	0.56	1.8	0.334922002985978	0.342122398305048	0.349322793624118	0.463801856330818	0.473773003898093	0.483744151465367	0.44824778269035	0.457863502662734	0.467509305984032	0.223686795164613	1.45606636411331	-0.00307745696098916	-0.000888711753348047	0.457428960409814	0.469902964770313	0.445672813408412	1.01739040067108	1.03465712683212	1.00111734626686	0.954906130207381	0.971641350436618	0.939134237091728	0.001586139628267	0.00221536059570878	0.00215127124494277
262	0.423750140311331	0.34	0.223783032854947	0.217076130918369	0.230489934791525	0.512515228513226	0.501612570731998	0.491193890257182	0.512031251206814	0.99	0.56	1.76	0.343835336899911	0.351128405038921	0.35842147317793	0.477790101944053	0.487924475569056	0.498058849194059	0.462768630369948	0.472577610947604	0.482409391096979	0.223783032854947	1.4370547463238	0.000191724473722901	-0.00417173425163913	0.457428960409814	0.469902964770313	0.445672813408412	1.01739040067108	1.03465712683212	1.00111734626686	0.954906130207381	0.971641350436618	0.939134237091728	0.001586139628267	0.00221536059570878	0.00215127124494277
262	0.423750140311331	0.34	0.224096632817877	0.217441389625862	0.230751876009891	0.508020674857308	0.495421288473522	0.485038247566986	0.505804329380059	0.99	0.56	1.77	0.337552272097351	0.344778133288426	0.3520039944795	0.467995735664379	0.478013953592269	0.488032171520159	0.452864632692877	0.462557888166816	0.472254101203202	0.224096632817877	1.45134691860186	0.00560955064041397	0.00380058116661639	0.457428960409814	0.469902964770313	0.445672813408412	1.01739040067108	1.03465712683212	1.00111734626686	0.954906130207381	0.971641350436618	0.939134237091728	0.001586139628267	0.00221536059570878	0.00215127124494277
262	0.423750140311331	0.34	0.224171840962008	0.217462290723602	0.230881391200413	0.515464148400652	0.495917025517635	0.485677262342244	0.506156788693026	0.99	0.55	1.79	0.338237296921404	0.345368513649271	0.352499730377138	0.469074871307444	0.478964598429013	0.488854325550582	0.452427462526634	0.461966812023883	0.471570227850015	0.224171840962008	1.43799309303954	0.00377197497590308	-0.00121421427221873	0.457428960409814	0.469902964770313	0.445672813408412	1.01739040067108	1.03465712683212	1.00111734626686	0.954906130207381	0.971641350436618	0.939134237091728	0.001586139628267	0.00221536059570878	0.00215127124494277
262	0.423750140311331	0.34	0.224244419447579	0.217596187978647	0.230892650916512	0.521969211940059	0.508561332945756	0.498196411968425	0.518926253923087	1.01	0.57	1.8	0.343587473290643	0.350735772483299	0.357884071675956	0.474702533913699	0.484578667369406	0.494454800825112	0.459604057832183	0.469170336805235	0.478751309359024	0.224244419447579	1.46446758011013	0.000969518100209502	0.00722144071274414	0.457428960409814	0.469902964770313	0.445672813408412	1.01739040067108	1.03465712683212	1.00111734626686	0.954906130207381	0.971641350436618	0.939134237091728	0.001586139628267	0.00221536059570878	0.00215127124494277
262	0.423750140311331	0.34	0.224413879073448	0.217802187622517	0.23102557052438	0.509736576606995	0.5016822230622	0.491203997868771	0.512160448255629	1	0.57	1.8	0.339310815155531	0.346548897799793	0.353786980444054	0.469084115255836	0.479090485349804	0.489096855443771	0.454531301663496	0.464290411984439	0.473954946743743	0.224413879073448	1.467245658225	-5.81635574667106e-05	0.00718460169049056	0.457428960409814	0.469902964770313	0.445672813408412	1.01739040067108	1.03465712683212	1.00111734626686	0.954906130207381	0.971641350436618	0.939134237091728	0.001586139628267	0.00221536059570878	0.00215127124494277
262	0.423750140311331	0.34	0.224421406881223	0.217691745916559	0.231151067845888	0.498642860952824	0.493311372263454	0.482776795451757	0.503845949075152	0.99	0.57	1.79	0.335986155183971	0.343317642514758	0.350649129845545	0.46582854846093	0.475993300932621	0.486158053404312	0.451120795998521	0.461008313897673	0.470787803961707	0.224421406881223	1.4562263485783	-0.000865374290551797	0.00344123271000815	0.457428960409814	0.469902964770313	0.445672813408412	1.01739040067108	1.03465712683212	1.00111734626686	0.954906130207381	0.971641350436618	0.939134237091728	0.001586139628267	0.00221536059570878	0.00215127124494277
262	0.423750140311331	0.34	0.224454783655805	0.217758032074053	0.231151535237557	0.505612785120493	0.506841531022294	0.496167856537417	0.517515205507171	1	0.56	1.77	0.343291708924535	0.350676677350319	0.358061645776103	0.474881807658284	0.485097571873861	0.495313336089438	0.460014181861354	0.469979955027338	0.479842869809818	0.224454783655805	1.45483778726422	-0.00800776553719132	-0.00619761833588322	0.457428960409814	0.469902964770313	0.445672813408412	1.01739040067108	1.03465712683212	1.00111734626686	0.954906130207381	0.971641350436618	0.939134237091728	0.001586139628267	0.00221536059570878	0.00215127124494277
262	0.423750140311331	0.34	0.224516607523247	0.217815092614566	0.231218122431927	0.506756000646479	0.49479740425262	0.484401170501151	0.505193638004089	0.99	0.56	1.81	0.338593511440895	0.345860416448636	0.353127321456376	0.470242361373526	0.480334718300789	0.490427075228053	0.453851529274073	0.463585597673965	0.473377858997497	0.224516607523247	1.46306770256418	0.00165955071106752	0.00406531154756038	0.457428960409814	0.469902964770313	0.445672813408412	1.01739040067108	1.03465712683212	1.00111734626686	0.954906130207381	0.971641350436618	0.939134237091728	0.001586139628267	0.00221536059570878	0.00215127124494277
262	0.423750140311331	0.34	0.224628776667231	0.21794591844701	0.231311634887452	0.501018164161933	0.492794169510182	0.482320512168546	0.503267826851818	0.99	0.57	1.77	0.336395255940155	0.343700125945016	0.351004995949876	0.466787708795922	0.47692406914111	0.487060429486297	0.45272400804999	0.462528306292552	0.472361533152061	0.224628776667231	1.45680597529235	0.00257599064006218	0.00468677530170982	0.457428960409814	0.469902964770313	0.445672813408412	1.01739040067108	1.03465712683212	1.00111734626686	0.954906130207381	0.971641350436618	0.939134237091728	0.001586139628267	0.00221536059570878	0.00215127124494277
262	0.423750140311331	0.34	0.224793414040175	0.21813822057663	0.23144860750372	0.507132559168222	0.503479959170916	0.492909260968744	0.514050657373089	0.99	0.57	1.78	0.343648513249232	0.351018236256755	0.358387959264279	0.476781307506351	0.487006133268767	0.497230959031184	0.462221910410469	0.472134414580339	0.481956856558691	0.224793414040175	1.45455393473909	-0.00510427795371007	-0.00265573740901198	0.457428960409814	0.469902964770313	0.445672813408412	1.01739040067108	1.03465712683212	1.00111734626686	0.954906130207381	0.971641350436618	0.939134237091728	0.001586139628267	0.00221536059570878	0.00215127124494277
262	0.423750140311331	0.34	0.224843671153058	0.218098610805411	0.231588731500705	0.50021044233551	0.49250679344969	0.48202232045661	0.50299126644277	1	0.57	1.8	0.334980835448801	0.342267007423442	0.349553179398083	0.464176828099507	0.474273143584675	0.484369459069843	0.449469689191938	0.459205122099746	0.469013898016749	0.224843671153058	1.46786605980339	-0.00182821023744356	0.00156987377435061	0.457428960409814	0.469902964770313	0.445672813408412	1.01739040067108	1.03465712683212	1.00111734626686	0.954906130207381	0.971641350436618	0.939134237091728	0.001586139628267	0.00221536059570878	0.00215127124494277
262	0.423750140311331	0.34	0.224845518113959	0.218144151066759	0.231546885161159	0.505780011761287	0.501100425419551	0.490551183272296	0.511649667566806	1	0.57	1.8	0.33884494061611	0.346131758894861	0.353418577173612	0.468432120389681	0.478505694842359	0.488579269295038	0.453988424878855	0.463842884999394	0.473514472546526	0.224845518113959	1.4551144548497	-0.0056422299940163	9.97778470134874e-05	0.457428960409814	0.469902964770313	0.445672813408412	1.01739040067108	1.03465712683212	1.00111734626686	0.954906130207381	0.971641350436618	0.939134237091728	0.001586139628267	0.00221536059570878	0.00215127124494277
262	0.423750140311331	0.34	0.225020167839623	0.218272918166644	0.231767417512602	0.502723732801015	0.500969300566437	0.490358150578491	0.511580450554382	1.03	0.58	1.82	0.333369452409353	0.34058343112418	0.347797409839006	0.458076138003069	0.467988718431303	0.477901298859538	0.443955256766924	0.453600142881544	0.463237950018811	0.225020167839623	1.46608372895381	-0.00806559499391213	0.0029312659338029	0.457428960409814	0.469902964770313	0.445672813408412	1.01739040067108	1.03465712683212	1.00111734626686	0.954906130207381	0.971641350436618	0.939134237091728	0.001586139628267	0.00221536059570878	0.00215127124494277
262	0.423750140311331	0.34	0.22519395915151	0.218469463001947	0.231918455301073	0.496232951934572	0.489304164238856	0.47880467535685	0.499803653120862	0.99	0.57	1.78	0.334356789709657	0.341688746929087	0.349020704148517	0.46418269410017	0.474361544238364	0.484540394376558	0.449713490675516	0.459597471719232	0.469415333130951	0.22519395915151	1.44476781998906	0.00471986114199036	0.00474828547461164	0.457428960409814	0.469902964770313	0.445672813408412	1.01739040067108	1.03465712683212	1.00111734626686	0.954906130207381	0.971641350436618	0.939134237091728	0.001586139628267	0.00221536059570878	0.00215127124494277
262	0.423750140311331	0.34	0.225359406643821	0.218636356414939	0.232082456872704	0.498468190541759	0.489339959748374	0.478886540547395	0.499793378949353	1	0.56	1.78	0.331418744641503	0.338653149402263	0.345887554163022	0.458502387849949	0.468510849685954	0.478519311521959	0.443504534727886	0.45316081951665	0.462851710905988	0.225359406643821	1.44170328762522	0.000767895057613686	-0.000972099369960385	0.457428960409814	0.469902964770313	0.445672813408412	1.01739040067108	1.03465712683212	1.00111734626686	0.954906130207381	0.971641350436618	0.939134237091728	0.001586139628267	0.00221536059570878	0.00215127124494277
262	0.423750140311331	0.34	0.225396797290895	0.218750370278471	0.232043224303319	0.51939502220544	0.503815433861037	0.49349414634578	0.514136721376295	1	0.56	1.78	0.342024176731452	0.349177513587329	0.356330850443205	0.473439642909615	0.483341496278645	0.493243349647676	0.458357722788429	0.467884697239288	0.477555718636904	0.225396797290895	1.45578013233547	-0.00648090959243572	-0.00539348434563078	0.457428960409814	0.469902964770313	0.445672813408412	1.01739040067108	1.03465712683212	1.00111734626686	0.954906130207381	0.971641350436618	0.939134237091728	0.001586139628267	0.00221536059570878	0.00215127124494277
262	0.423750140311331	0.34	0.225417711237091	0.218802792111967	0.232032630362216	0.51820848679295	0.49321009945833	0.483082035362851	0.503338163553809	0.99	0.55	1.76	0.338008489928699	0.345095012300086	0.352181534671473	0.469612606791585	0.479458277368132	0.489303947944678	0.454739025512867	0.464223806295698	0.473744656012883	0.225417711237091	1.43995303161284	0.00156704513515261	-0.00438621700556916	0.457428960409814	0.469902964770313	0.445672813408412	1.01739040067108	1.03465712683212	1.00111734626686	0.954906130207381	0.971641350436618	0.939134237091728	0.001586139628267	0.00221536059570878	0.00215127124494277
262	0.423750140311331	0.34	0.22547800205885	0.218716603072834	0.232239401044866	0.502695912754028	0.493873556599188	0.483412121176874	0.504334992021502	1.02	0.57	1.81	0.330436073537511	0.337586981620039	0.344737889702567	0.454981223158431	0.464827390591821	0.47467355802521	0.440492802651234	0.450020379907579	0.459487122468636	0.22547800205885	1.46018051124936	0.00160822517448195	0.0082319146258437	0.457428960409814	0.469902964770313	0.445672813408412	1.01739040067108	1.03465712683212	1.00111734626686	0.954906130207381	0.971641350436618	0.939134237091728	0.001586139628267	0.00221536059570878	0.00215127124494277
262	0.423750140311331	0.34	0.225520018627757	0.21886434854514	0.232175688710373	0.507450884159893	0.500211316222478	0.489715929502676	0.51070670294228	1.01	0.57	1.78	0.336298599766183	0.343506010522575	0.350713421278967	0.463871836227289	0.4738133431629	0.483754850098511	0.449748558657637	0.459428410687196	0.469032523952436	0.225520018627757	1.45622468015584	0.00159910257795548	0.00547263044501476	0.457428960409814	0.469902964770313	0.445672813408412	1.01739040067108	1.03465712683212	1.00111734626686	0.954906130207381	0.971641350436618	0.939134237091728	0.001586139628267	0.00221536059570878	0.00215127124494277
262	0.423750140311331	0.34	0.225638156109381	0.21898159530048	0.232294716918281	0.513706880993661	0.500409742782471	0.490040804364032	0.51077868120091	1	0.57	1.79	0.338975523374629	0.346148020635936	0.353320517897243	0.468870115529924	0.47879109621333	0.488712076896736	0.454436853245488	0.464036600159454	0.473655256057191	0.225638156109381	1.45469820803082	-0.00279108257823586	0.00168460620223583	0.457428960409814	0.469902964770313	0.445672813408412	1.01739040067108	1.03465712683212	1.00111734626686	0.954906130207381	0.971641350436618	0.939134237091728	0.001586139628267	0.00221536059570878	0.00215127124494277
262	0.423750140311331	0.34	0.225643155630636	0.218894059993661	0.23239225126761	0.508226138527393	0.506430267789766	0.495820862402676	0.517039673176857	1.01	0.56	1.78	0.342315740396344	0.349640495636871	0.356965250877398	0.473140330838353	0.483264425961178	0.493388521084004	0.457813886002566	0.467639498251663	0.47738575950635	0.225643155630636	1.44900423943625	-0.00767771506286565	-0.00658525879350733	0.457428960409814	0.469902964770313	0.445672813408412	1.01739040067108	1.03465712683212	1.00111734626686	0.954906130207381	0.971641350436618	0.939134237091728	0.001586139628267	0.00221536059570878	0.00215127124494277
262	0.423750140311331	0.34	0.225700202440944	0.218998694367346	0.232401710514541	0.505487086595585	0.503029374022801	0.492433316683493	0.51362543136211	1	0.57	1.79	0.340977664576785	0.348314736953635	0.355651809330485	0.471824789802354	0.481977397998168	0.492130006193983	0.456970192244967	0.466835447814145	0.476666890138074	0.225700202440944	1.45274827043291	-0.000228385767171004	0.00226311580478377	0.457428960409814	0.469902964770313	0.445672813408412	1.01739040067108	1.03465712683212	1.00111734626686	0.954906130207381	0.971641350436618	0.939134237091728	0.001586139628267	0.00221536059570878	0.00215127124494277
262	0.423750140311331	0.34	0.22575308933474	0.219028341857811	0.232477836811669	0.509984326052401	0.500005045567596	0.489567025527434	0.510443065607757	0.98	0.56	1.76	0.345431081079557	0.352795989986399	0.360160898893241	0.481506189439391	0.491772345027414	0.502038500615438	0.467072939816728	0.476997612723901	0.486994500961795	0.22575308933474	1.43813703865798	-0.00205237289386715	-0.00233437956936609	0.457428960409814	0.469902964770313	0.445672813408412	1.01739040067108	1.03465712683212	1.00111734626686	0.954906130207381	0.971641350436618	0.939134237091728	0.001586139628267	0.00221536059570878	0.00215127124494277
262	0.423750140311331	0.34	0.225777626972794	0.21900580940699	0.232549444538598	0.504255935574435	0.501150958294087	0.490568441044124	0.511733475544051	1.01	0.55	1.81	0.338087187381137	0.34538038684753	0.352673586313924	0.46697627064715	0.477049858807303	0.487123446967457	0.450191981430649	0.459946992020374	0.469644513446835	0.225777626972794	1.44797306021661	0.00523212771272443	0.00535024396329958	0.457428960409814	0.469902964770313	0.445672813408412	1.01739040067108	1.03465712683212	1.00111734626686	0.954906130207381	0.971641350436618	0.939134237091728	0.001586139628267	0.00221536059570878	0.00215127124494277
262	0.423750140311331	0.34	0.225855969021071	0.219083107255225	0.232628830786917	0.498329091581162	0.50117410557183	0.490464903092611	0.511883308051049	1.01	0.57	1.81	0.336645707057343	0.343996298339012	0.351346889620681	0.4642624748903	0.474399552621557	0.484536630352815	0.449517126513939	0.459321931269483	0.469215547609906	0.225855969021071	1.48008437830304	-0.0073017228002733	0.0014035865603761	0.457428960409814	0.469902964770313	0.445672813408412	1.01739040067108	1.03465712683212	1.00111734626686	0.954906130207381	0.971641350436618	0.939134237091728	0.001586139628267	0.00221536059570878	0.00215127124494277
262	0.423750140311331	0.34	0.225994340387775	0.219341826583802	0.232646854191748	0.519070694598664	0.499140202810725	0.488908048417483	0.509372357203968	1	0.56	1.82	0.337797823491301	0.34486745446762	0.35193708544394	0.467031305436573	0.476805610521491	0.486579915606409	0.450196087144673	0.459563606076244	0.469066512818254	0.225994340387775	1.47252580186338	0.00295812892358112	0.00589353075260508	0.457428960409814	0.469902964770313	0.445672813408412	1.01739040067108	1.03465712683212	1.00111734626686	0.954906130207381	0.971641350436618	0.939134237091728	0.001586139628267	0.00221536059570878	0.00215127124494277
262	0.423750140311331	0.34	0.226189402928347	0.219455695960456	0.232923109896238	0.51175535909508	0.498058510907319	0.487697906859342	0.508419114955295	1.02	0.57	1.82	0.333312612690368	0.34039347146731	0.347474330244253	0.45891420364526	0.468663329669974	0.478412455694688	0.443847659542786	0.453289788520499	0.462682859618377	0.226189402928347	1.47002639545168	-0.00463161305063395	0.000514294377803502	0.457428960409814	0.469902964770313	0.445672813408412	1.01739040067108	1.03465712683212	1.00111734626686	0.954906130207381	0.971641350436618	0.939134237091728	0.001586139628267	0.00221536059570878	0.00215127124494277
262	0.423750140311331	0.34	0.226207485201232	0.219491924367668	0.232923046034796	0.510761069747536	0.499442260517278	0.489032180554756	0.5098523404798	1	0.55	1.77	0.338070845486112	0.345267395476985	0.352463945467858	0.467508504668805	0.477460407856935	0.487412311045066	0.451957055795782	0.461621682212817	0.471242462838102	0.226207485201232	1.44602279393348	-0.000502347308968687	-0.00292187359948601	0.457428960409814	0.469902964770313	0.445672813408412	1.01739040067108	1.03465712683212	1.00111734626686	0.954906130207381	0.971641350436618	0.939134237091728	0.001586139628267	0.00221536059570878	0.00215127124494277
262	0.423750140311331	0.34	0.226297744331368	0.219574121337536	0.233021367325201	0.507370979402017	0.504799840799839	0.494206484933824	0.515393196665855	0.99	0.56	1.8	0.344215982406533	0.351594279753018	0.358972577099502	0.477387102538927	0.487619933586699	0.49785276463447	0.461778029019987	0.471742929939398	0.481625675268283	0.226297744331368	1.45236194616931	-0.000372274915199868	0.00201592875492399	0.457428960409814	0.469902964770313	0.445672813408412	1.01739040067108	1.03465712683212	1.00111734626686	0.954906130207381	0.971641350436618	0.939134237091728	0.001586139628267	0.00221536059570878	0.00215127124494277
262	0.423750140311331	0.34	0.226391100144341	0.219654871453545	0.233127328835138	0.51398255180305	0.502743951528722	0.492332392528378	0.513155510529066	0.98	0.55	1.79	0.347020110001599	0.354358689393121	0.361697268784643	0.483522563394621	0.493747817253965	0.503973071113308	0.46660023863605	0.476509294094089	0.486383629380566	0.226391100144341	1.43558787524477	0.0069350405592016	0.00111190500929436	0.457428960409814	0.469902964770313	0.445672813408412	1.01739040067108	1.03465712683212	1.00111734626686	0.954906130207381	0.971641350436618	0.939134237091728	0.001586139628267	0.00221536059570878	0.00215127124494277
262	0.423750140311331	0.34	0.226391176925516	0.219622290569957	0.233160063281076	0.496349637000703	0.493645871004521	0.483055689634074	0.504236052374968	0.99	0.56	1.76	0.337687294614589	0.345090519073394	0.352493743532199	0.469002354279887	0.479284439972229	0.48956652566457	0.454388083168067	0.464395758309252	0.474327718789624	0.226391176925516	1.43131707260989	-4.96849465607719e-05	-0.00553737215909265	0.457428960409814	0.469902964770313	0.445672813408412	1.01739040067108	1.03465712683212	1.00111734626686	0.954906130207381	0.971641350436618	0.939134237091728	0.001586139628267	0.00221536059570878	0.00215127124494277
262	0.423750140311331	0.34	0.226477655369146	0.219694055422483	0.233261255315809	0.514850388367594	0.508262548813898	0.497754971369847	0.51877012625795	1.01	0.56	1.79	0.343022300739494	0.35026348083286	0.357504660926225	0.473783436665395	0.48378497645669	0.493786516247986	0.458467378575104	0.46813001550895	0.477813393293441	0.226477655369146	1.45814604951426	0.00549608273334948	0.00865096443793941	0.457428960409814	0.469902964770313	0.445672813408412	1.01739040067108	1.03465712683212	1.00111734626686	0.954906130207381	0.971641350436618	0.939134237091728	0.001586139628267	0.00221536059570878	0.00215127124494277
262	0.423750140311331	0.34	0.226491488612898	0.219842583784019	0.233140393441778	0.509697186792329	0.502314433626755	0.491822177113913	0.512806690139597	1.03	0.58	1.83	0.333079108103509	0.340184829650671	0.347290551197834	0.457012326152835	0.46676196896818	0.476511611783526	0.442855480664379	0.452358263756185	0.461763629544687	0.226491488612898	1.48898977262048	0.000918800960624419	0.0169901018969539	0.457428960409814	0.469902964770313	0.445672813408412	1.01739040067108	1.03465712683212	1.00111734626686	0.954906130207381	0.971641350436618	0.939134237091728	0.001586139628267	0.00221536059570878	0.00215127124494277
262	0.423750140311331	0.34	0.22656739005991	0.219787486065253	0.233347294054567	0.499503033625381	0.495368480983786	0.484808158085879	0.505928803881693	0.98	0.57	1.74	0.341298763100909	0.348733095801151	0.356167428501393	0.475321921076192	0.485675610227868	0.496029299379544	0.461840436249912	0.471887488642128	0.481942542834228	0.22656739005991	1.43151800137184	0.00161860424905809	-0.00300163143863362	0.457428960409814	0.469902964770313	0.445672813408412	1.01739040067108	1.03465712683212	1.00111734626686	0.954906130207381	0.971641350436618	0.939134237091728	0.001586139628267	0.00221536059570878	0.00215127124494277
262	0.423750140311331	0.34	0.226573156088285	0.219857492201776	0.233288819974794	0.515270678962301	0.504294560277845	0.493877782922621	0.51471133763307	1.03	0.58	1.84	0.334768210978645	0.341829079152821	0.348889947326998	0.45948351901618	0.469174859022734	0.478866199029289	0.44469903467982	0.454030318983587	0.463437790821081	0.226573156088285	1.47998310757175	-0.00363907110537986	0.010041708315427	0.457428960409814	0.469902964770313	0.445672813408412	1.01739040067108	1.03465712683212	1.00111734626686	0.954906130207381	0.971641350436618	0.939134237091728	0.001586139628267	0.00221536059570878	0.00215127124494277
262	0.423750140311331	0.34	0.226599148044723	0.219838099622736	0.233360196466711	0.505459434027529	0.504751898409079	0.494118968861824	0.515384827956334	1.02	0.57	1.79	0.337234807575545	0.344491752108746	0.351748696641947	0.464070664563848	0.474056985656967	0.484043306750086	0.450103605244209	0.459825348967973	0.469465503718777	0.226599148044723	1.46162756459185	-0.00601611897530461	0.00240626666451059	0.457428960409814	0.469902964770313	0.445672813408412	1.01739040067108	1.03465712683212	1.00111734626686	0.954906130207381	0.971641350436618	0.939134237091728	0.001586139628267	0.00221536059570878	0.00215127124494277
262	0.423750140311331	0.34	0.226609908966311	0.219912705260276	0.233307112672347	0.50008537171943	0.49941242701728	0.488778287355444	0.510046566679115	1	0.57	1.77	0.338212043167639	0.345570377601476	0.352928712035312	0.467872652711124	0.478051957442117	0.488231262173109	0.454340649679398	0.464226700995076	0.474112076139024	0.226609908966311	1.46072405520314	0.000946348804177646	0.00524966690434424	0.457428960409814	0.469902964770313	0.445672813408412	1.01739040067108	1.03465712683212	1.00111734626686	0.954906130207381	0.971641350436618	0.939134237091728	0.001586139628267	0.00221536059570878	0.00215127124494277
262	0.423750140311331	0.34	0.226617728521212	0.219886951968792	0.233348505073632	0.503109693934957	0.497081097744707	0.486560429256645	0.507601766232769	0.99	0.56	1.77	0.338970877887384	0.346300286567019	0.353629695246654	0.470156070856727	0.480322035579116	0.490488000301505	0.4553955043435	0.465218672784783	0.475062816062491	0.226617728521212	1.44509268253536	0.000639730989219324	0.00050154128151376	0.457428960409814	0.469902964770313	0.445672813408412	1.01739040067108	1.03465712683212	1.00111734626686	0.954906130207381	0.971641350436618	0.939134237091728	0.001586139628267	0.00221536059570878	0.00215127124494277
262	0.423750140311331	0.34	0.226661065523497	0.219929452028344	0.23339267901865	0.499957491289836	0.49649897934361	0.485924172327221	0.507073786359998	1.01	0.56	1.78	0.333915400942127	0.341182153916879	0.348448906891631	0.460701066241328	0.470726961525388	0.480752856809448	0.445224575665406	0.454953603434342	0.464617126896792	0.226661065523497	1.45809071656495	0.00183562560051954	0.00481138789387567	0.457428960409814	0.469902964770313	0.445672813408412	1.01739040067108	1.03465712683212	1.00111734626686	0.954906130207381	0.971641350436618	0.939134237091728	0.001586139628267	0.00221536059570878	0.00215127124494277
262	0.423750140311331	0.34	0.226668792462482	0.219903221923168	0.233434363001795	0.499602393016434	0.495341214552685	0.484783571135926	0.505898857969445	1.01	0.57	1.8	0.332973645648189	0.340225164113831	0.347476682579473	0.459318390785892	0.469321452096972	0.479324513408052	0.444680979450514	0.454402988795016	0.464040041161729	0.226668792462482	1.45820113839829	-0.00461063402890717	0.00217884893179908	0.457428960409814	0.469902964770313	0.445672813408412	1.01739040067108	1.03465712683212	1.00111734626686	0.954906130207381	0.971641350436618	0.939134237091728	0.001586139628267	0.00221536059570878	0.00215127124494277
262	0.423750140311331	0.34	0.226727374623491	0.219992999619051	0.23346174962793	0.504202987206557	0.500254485047542	0.489689779320107	0.510819190774977	1	0.57	1.77	0.339910359535324	0.347243681719795	0.354577003904267	0.470793720974866	0.480950757797912	0.491107794620958	0.456865947114761	0.466742353476414	0.476554319028432	0.226727374623491	1.4604773526165	0.00322772784586665	0.00750179391822929	0.457428960409814	0.469902964770313	0.445672813408412	1.01739040067108	1.03465712683212	1.00111734626686	0.954906130207381	0.971641350436618	0.939134237091728	0.001586139628267	0.00221536059570878	0.00215127124494277
262	0.423750140311331	0.34	0.226754160271814	0.219987729439578	0.23352059110405	0.505725714488407	0.501937899719618	0.491369879217391	0.512505920221846	1	0.57	1.77	0.341725966568828	0.349075556304762	0.356425146040695	0.473657251317732	0.483844321699268	0.494031392080804	0.4599677750268	0.469838024158235	0.479755343202214	0.226754160271814	1.44044577517479	0.00539572108011128	0.00686638409143852	0.457428960409814	0.469902964770313	0.445672813408412	1.01739040067108	1.03465712683212	1.00111734626686	0.954906130207381	0.971641350436618	0.939134237091728	0.001586139628267	0.00221536059570878	0.00215127124494277
262	0.423750140311331	0.34	0.227032387099816	0.220242878563423	0.233821895636209	0.500947354557205	0.49619273874536	0.485645355911079	0.50674012157964	1.01	0.56	1.82	0.33378746965294	0.341036760076218	0.348286050499495	0.460558177751951	0.470560710174186	0.480563242596421	0.444883058358027	0.454519559041208	0.464211833767621	0.227032387099816	1.45706315347124	0.0040888314813855	0.0102372888083555	0.457428960409814	0.469902964770313	0.445672813408412	1.01739040067108	1.03465712683212	1.00111734626686	0.954906130207381	0.971641350436618	0.939134237091728	0.001586139628267	0.00221536059570878	0.00215127124494277
262	0.423750140311331	0.34	0.227098487108233	0.220298765556872	0.233898208659595	0.503928129885223	0.498132492051038	0.487606815066714	0.508658169035362	1	0.56	1.76	0.338602923094102	0.345912142088403	0.353221361082705	0.469057066599738	0.479182321246903	0.489307575894068	0.454289130382404	0.464088164496815	0.473921279308676	0.227098487108233	1.43731424342814	-0.00110384905607138	-0.00305031811591113	0.457428960409814	0.469902964770313	0.445672813408412	1.01739040067108	1.03465712683212	1.00111734626686	0.954906130207381	0.971641350436618	0.939134237091728	0.001586139628267	0.00221536059570878	0.00215127124494277
262	0.423750140311331	0.34	0.227104505020204	0.220414880866807	0.2337941291736	0.506385879323872	0.501819698848789	0.491268109825405	0.512371287872173	0.99	0.56	1.77	0.342163274219146	0.349512349349911	0.356861424480677	0.474536939811415	0.484729172250609	0.494921404689804	0.459024257286779	0.468917095160572	0.478727788897351	0.227104505020204	1.45773964674227	-0.00377886093873109	-0.00387129055065381	0.457428960409814	0.469902964770313	0.445672813408412	1.01739040067108	1.03465712683212	1.00111734626686	0.954906130207381	0.971641350436618	0.939134237091728	0.001586139628267	0.00221536059570878	0.00215127124494277
262	0.423750140311331	0.34	0.227170210224309	0.220463863303366	0.233876557145252	0.504208357475727	0.493745607234687	0.483318472303822	0.504172742165553	1.01	0.56	1.79	0.333799385802137	0.341000789090135	0.348202192378133	0.461430567552495	0.471385491820466	0.481340416088436	0.44631082481981	0.455939280329207	0.465551020627572	0.227170210224309	1.45852161468942	0.00880401773547296	0.0107935318149024	0.457428960409814	0.469902964770313	0.445672813408412	1.01739040067108	1.03465712683212	1.00111734626686	0.954906130207381	0.971641350436618	0.939134237091728	0.001586139628267	0.00221536059570878	0.00215127124494277
262	0.423750140311331	0.34	0.227297671990645	0.220531274528536	0.234064069452754	0.49332238509376	0.492597866462824	0.481965984609907	0.503229748315742	0.99	0.57	1.75	0.335730858217707	0.343136880495064	0.350542902772421	0.46564100263922	0.475912765137026	0.486184527634833	0.452464905596119	0.462424855115351	0.472415359204577	0.227297671990645	1.443710479714	0.000584790436558583	0.00163009782159083	0.457428960409814	0.469902964770313	0.445672813408412	1.01739040067108	1.03465712683212	1.00111734626686	0.954906130207381	0.971641350436618	0.939134237091728	0.001586139628267	0.00221536059570878	0.00215127124494277
262	0.423750140311331	0.34	0.227336024590451	0.220517741986209	0.234154307194693	0.498048434470524	0.503818116637336	0.493046371610738	0.514589861663934	1	0.56	1.78	0.340728798202607	0.348172811481657	0.355616824760706	0.471121776684389	0.481414527928746	0.491707279173103	0.456098793322184	0.466094671526133	0.476035689679952	0.227336024590451	1.44561644044076	-0.00628440887328985	-0.00457194844604222	0.457428960409814	0.469902964770313	0.445672813408412	1.01739040067108	1.03465712683212	1.00111734626686	0.954906130207381	0.971641350436618	0.939134237091728	0.001586139628267	0.00221536059570878	0.00215127124494277
262	0.423750140311331	0.34	0.227362766089184	0.22055468462559	0.234170847552778	0.502290351192149	0.497825364355148	0.487271663001099	0.508379065709196	1.01	0.57	1.78	0.33510132048509	0.342359200489778	0.349617080494467	0.462474639692504	0.472491268201281	0.482507896710058	0.448640438735996	0.458300505375041	0.468071158101458	0.227362766089184	1.45607014007905	-0.00405706975296484	0.000546788222300574	0.457428960409814	0.469902964770313	0.445672813408412	1.01739040067108	1.03465712683212	1.00111734626686	0.954906130207381	0.971641350436618	0.939134237091728	0.001586139628267	0.00221536059570878	0.00215127124494277
262	0.423750140311331	0.34	0.227454585465096	0.220675033742271	0.234234137187922	0.505585950027934	0.500613731316913	0.49007064337333	0.511156819260496	1	0.57	1.76	0.34007716632329	0.347393383935246	0.354709601547203	0.470972493538447	0.481104715261024	0.491236936983601	0.457332912366155	0.467116595465563	0.476992478501347	0.227454585465096	1.44544917704079	0.000114829331057775	0.000604837405282705	0.457428960409814	0.469902964770313	0.445672813408412	1.01739040067108	1.03465712683212	1.00111734626686	0.954906130207381	0.971641350436618	0.939134237091728	0.001586139628267	0.00221536059570878	0.00215127124494277
262	0.423750140311331	0.34	0.227614000075483	0.22091305880849	0.234314941342475	0.523079497588972	0.514003845075969	0.503551284740702	0.524456405411236	1	0.56	1.78	0.348595028296176	0.355831055045102	0.363067081794028	0.482321961106269	0.492333849770367	0.502345738434466	0.466202764087483	0.475918094497791	0.48558238012556	0.227614000075483	1.45413441841229	0.00609378217312049	0.00621593701899923	0.457428960409814	0.469902964770313	0.445672813408412	1.01739040067108	1.03465712683212	1.00111734626686	0.954906130207381	0.971641350436618	0.939134237091728	0.001586139628267	0.00221536059570878	0.00215127124494277
262	0.423750140311331	0.34	0.22788840957486	0.221072131739118	0.234704687410602	0.501970840606084	0.503631464582913	0.492947851195871	0.514315077969955	1.01	0.56	1.8	0.340127721671418	0.347499278463353	0.354870835255288	0.470007482302607	0.480193911187034	0.490380340071462	0.453836294612302	0.463621543468594	0.473414539732937	0.22788840957486	1.4488454275322	-0.00535446658879855	-0.00278727609723062	0.457428960409814	0.469902964770313	0.445672813408412	1.01739040067108	1.03465712683212	1.00111734626686	0.954906130207381	0.971641350436618	0.939134237091728	0.001586139628267	0.00221536059570878	0.00215127124494277
262	0.423750140311331	0.34	0.227976621396392	0.221161876975939	0.234791365816846	0.504339917514786	0.504269194643401	0.493622619907907	0.514915769378894	1	0.56	1.77	0.343160971446798	0.3505623521402	0.357963732833602	0.475575544649545	0.485832875602954	0.496090206556364	0.460520207495256	0.470488155652295	0.480368863339305	0.227976621396392	1.44859716878451	-0.00949507008750461	-0.00976532471662818	0.457428960409814	0.469902964770313	0.445672813408412	1.01739040067108	1.03465712683212	1.00111734626686	0.954906130207381	0.971641350436618	0.939134237091728	0.001586139628267	0.00221536059570878	0.00215127124494277
262	0.423750140311331	0.34	0.227991629951646	0.221199998950299	0.234783260952993	0.510942211878193	0.497107537290949	0.48674987578917	0.507465198792727	0.98	0.55	1.73	0.341657997502558	0.348928215870399	0.356198434238241	0.475272759803223	0.485386197139137	0.495499634475052	0.460928511134591	0.470810441291207	0.480564279681676	0.227991629951646	1.42790491694741	0.00399016614035733	-0.00439885425878062	0.457428960409814	0.469902964770313	0.445672813408412	1.01739040067108	1.03465712683212	1.00111734626686	0.954906130207381	0.971641350436618	0.939134237091728	0.001586139628267	0.00221536059570878	0.00215127124494277
262	0.423750140311331	0.34	0.228036413837322	0.221282345959006	0.234790481715637	0.498472623882617	0.494411911454899	0.483850237429339	0.504973585480459	1	0.57	1.8	0.334436938680431	0.3417371602267	0.349037381772969	0.462455800898834	0.472550468716448	0.482645136534061	0.448065715641673	0.457866999852482	0.467624273023586	0.228036413837322	1.45911159443363	0.0112421375642655	0.015895639400622	0.457428960409814	0.469902964770313	0.445672813408412	1.01739040067108	1.03465712683212	1.00111734626686	0.954906130207381	0.971641350436618	0.939134237091728	0.001586139628267	0.00221536059570878	0.00215127124494277
262	0.423750140311331	0.34	0.22811370553374	0.221280026878282	0.234947384189198	0.503657046897449	0.495746247021796	0.485265310859498	0.506227183184095	1.01	0.57	1.77	0.333182448577946	0.340378643928812	0.347574839279678	0.459542049262571	0.469467405092523	0.479392760922475	0.445728376846286	0.455341306383866	0.464991917141012	0.22811370553374	1.45034068947995	-0.00143670791804791	0.00227256316361312	0.457428960409814	0.469902964770313	0.445672813408412	1.01739040067108	1.03465712683212	1.00111734626686	0.954906130207381	0.971641350436618	0.939134237091728	0.001586139628267	0.00221536059570878	0.00215127124494277
262	0.423750140311331	0.34	0.228115564527144	0.221298602878047	0.234932526176241	0.508105132215752	0.498260982857876	0.487820191838618	0.508701773877134	1	0.56	1.77	0.33808944922063	0.345325560689949	0.352561672159268	0.467991850553161	0.478008256581631	0.4880246626101	0.453192092122362	0.46293372615383	0.472656730223798	0.228115564527144	1.46136863796266	-0.0103209562330673	-0.00800884616369043	0.457428960409814	0.469902964770313	0.445672813408412	1.01739040067108	1.03465712683212	1.00111734626686	0.954906130207381	0.971641350436618	0.939134237091728	0.001586139628267	0.00221536059570878	0.00215127124494277
262	0.423750140311331	0.34	0.228205898877384	0.221372755042615	0.235039042712153	0.503998827786522	0.501055274233478	0.490469335062555	0.511641213404402	1.01	0.58	1.78	0.336648572787206	0.343914554692169	0.351180536597132	0.464266334064256	0.474286726411282	0.484307118758308	0.450760361789236	0.460484198936761	0.470216298057355	0.228205898877384	1.46278627567087	0.00137838523836967	0.00739108876608305	0.457428960409814	0.469902964770313	0.445672813408412	1.01739040067108	1.03465712683212	1.00111734626686	0.954906130207381	0.971641350436618	0.939134237091728	0.001586139628267	0.00221536059570878	0.00215127124494277
262	0.423750140311331	0.34	0.228241738169559	0.221429815663858	0.23505366067526	0.504157136592494	0.500157012179427	0.48959339622877	0.510720628130084	1	0.55	1.74	0.339467696440097	0.346792154654749	0.354116612869402	0.469979524934716	0.480119946035827	0.490260367136938	0.455631887084053	0.465433748152523	0.475291994039208	0.228241738169559	1.43256456651693	0.00446203341186688	0.000737038381963445	0.457428960409814	0.469902964770313	0.445672813408412	1.01739040067108	1.03465712683212	1.00111734626686	0.954906130207381	0.971641350436618	0.939134237091728	0.001586139628267	0.00221536059570878	0.00215127124494277
262	0.423750140311331	0.34	0.228256521123877	0.221463046398332	0.235049995849422	0.50764181568445	0.498879116614412	0.488415679255138	0.509342553973686	1.02	0.57	1.82	0.333825371638202	0.340976986570794	0.348128601503385	0.459631813173843	0.469478607389804	0.479325401605765	0.444627774300901	0.454181519197738	0.463727177090635	0.228256521123877	1.46861313186116	-0.000739083888475974	0.00896767397287219	0.457428960409814	0.469902964770313	0.445672813408412	1.01739040067108	1.03465712683212	1.00111734626686	0.954906130207381	0.971641350436618	0.939134237091728	0.001586139628267	0.00221536059570878	0.00215127124494277
262	0.423750140311331	0.34	0.228356438421795	0.221540251356603	0.235172625486987	0.507797910761302	0.504342176089446	0.493767459728822	0.514916892450071	1.01	0.57	1.82	0.338751563111136	0.346006398613228	0.353261234115321	0.467081850589185	0.47708505754391	0.487088264498635	0.452230169256786	0.461950911652997	0.471641936894412	0.228356438421795	1.46556628592571	0.0074690055322025	0.0157909666045512	0.457428960409814	0.469902964770313	0.445672813408412	1.01739040067108	1.03465712683212	1.00111734626686	0.954906130207381	0.971641350436618	0.939134237091728	0.001586139628267	0.00221536059570878	0.00215127124494277
262	0.423750140311331	0.34	0.228390882638696	0.221677547757626	0.235104217519766	0.496743937672068	0.49396725237367	0.48337853038382	0.504555974363521	1	0.56	1.79	0.335318009347203	0.342663369051839	0.350008728756475	0.464319826836065	0.474491055493736	0.484662284151406	0.449223411231762	0.45903476208581	0.468921688496789	0.228390882638696	1.46341589227709	0.0029301748810052	0.00724255327810714	0.457428960409814	0.469902964770313	0.445672813408412	1.01739040067108	1.03465712683212	1.00111734626686	0.954906130207381	0.971641350436618	0.939134237091728	0.001586139628267	0.00221536059570878	0.00215127124494277
262	0.423750140311331	0.34	0.22845443433082	0.221673854877726	0.235235013783914	0.505132986565922	0.498869570956731	0.488353692199262	0.5093854497142	1	0.56	1.79	0.339513149540069	0.346823996522818	0.354134843505568	0.470528246608599	0.480660284253318	0.490792321898037	0.45533395572657	0.465138268309806	0.474910715749882	0.22845443433082	1.45593299132173	0.000353162357819072	0.00341493969840079	0.457428960409814	0.469902964770313	0.445672813408412	1.01739040067108	1.03465712683212	1.00111734626686	0.954906130207381	0.971641350436618	0.939134237091728	0.001586139628267	0.00221536059570878	0.00215127124494277
262	0.423750140311331	0.34	0.228462865654579	0.221754427332928	0.235171303976229	0.504037786634835	0.502228166877606	0.49161827444978	0.512838059305432	1.02	0.57	1.79	0.336938896554494	0.344210565719345	0.351482234884195	0.464404594216883	0.474427172798088	0.484449751379294	0.450326672207379	0.46005804185213	0.469743353209418	0.228462865654579	1.46366374567682	-0.00505693350639836	0.00267253388989101	0.457428960409814	0.469902964770313	0.445672813408412	1.01739040067108	1.03465712683212	1.00111734626686	0.954906130207381	0.971641350436618	0.939134237091728	0.001586139628267	0.00221536059570878	0.00215127124494277
262	0.423750140311331	0.34	0.228533441653124	0.221778204890577	0.235288678415671	0.502738193389024	0.498116707804538	0.487566284406978	0.508667131202097	0.99	0.56	1.72	0.340444775042102	0.347811643168658	0.355178511295214	0.472618129878469	0.482845090878542	0.493072051878615	0.459170091086469	0.469134849163471	0.479070862377466	0.228533441653124	1.42529860376613	0.000477717649746675	-0.00708674746035886	0.457428960409814	0.469902964770313	0.445672813408412	1.01739040067108	1.03465712683212	1.00111734626686	0.954906130207381	0.971641350436618	0.939134237091728	0.001586139628267	0.00221536059570878	0.00215127124494277
262	0.423750140311331	0.34	0.228568021178519	0.221733516892426	0.235402525464611	0.501733577959924	0.501058732145622	0.490424649522588	0.511692814768656	1	0.56	1.77	0.339523250755083	0.346885275287263	0.354247299819442	0.469778337803331	0.479964737821306	0.490151137839281	0.45500936863466	0.464913895823213	0.474739615780345	0.228568021178519	1.43375875216337	-0.00438121893563253	-0.00449565438532077	0.457428960409814	0.469902964770313	0.445672813408412	1.01739040067108	1.03465712683212	1.00111734626686	0.954906130207381	0.971641350436618	0.939134237091728	0.001586139628267	0.00221536059570878	0.00215127124494277
262	0.423750140311331	0.34	0.228705374717764	0.221929560361685	0.235481189073844	0.516002386225914	0.508575609783851	0.498085779745331	0.519065439822372	1	0.57	1.75	0.346359712769153	0.353654148119218	0.360948583469283	0.480060154949636	0.490170360136105	0.500280565322573	0.466586909873386	0.476398772812063	0.4862492121282	0.228705374717764	1.44331594733	-0.00676743068329717	-0.00627838844835285	0.457428960409814	0.469902964770313	0.445672813408412	1.01739040067108	1.03465712683212	1.00111734626686	0.954906130207381	0.971641350436618	0.939134237091728	0.001586139628267	0.00221536059570878	0.00215127124494277
262	0.423750140311331	0.34	0.228724335250893	0.221918345918014	0.235530324583773	0.507435946224322	0.498300163441975	0.487844563915075	0.508755762968875	1.02	0.56	1.82	0.333225959571529	0.340367736774674	0.347509513977819	0.458697099457373	0.468528003665033	0.478358907872693	0.442859021243379	0.452313782394265	0.461786830534209	0.228724335250893	1.47033939839168	-0.00457976931452729	0.00463530729394835	0.457428960409814	0.469902964770313	0.445672813408412	1.01739040067108	1.03465712683212	1.00111734626686	0.954906130207381	0.971641350436618	0.939134237091728	0.001586139628267	0.00221536059570878	0.00215127124494277
262	0.423750140311331	0.34	0.228797637587552	0.22202616616641	0.235569109008694	0.504347234410037	0.496896456685588	0.486405695210402	0.507387218160774	1	0.56	1.76	0.336260798846543	0.343513246482109	0.350765694117675	0.465008456765748	0.475037724210414	0.485066991655079	0.450990040099529	0.460659645412362	0.470400204206703	0.228797637587552	1.44373870767047	0.00118170485348294	0.000212286161205409	0.457428960409814	0.469902964770313	0.445672813408412	1.01739040067108	1.03465712683212	1.00111734626686	0.954906130207381	0.971641350436618	0.939134237091728	0.001586139628267	0.00221536059570878	0.00215127124494277
262	0.423750140311331	0.34	0.228835546920604	0.222002531687292	0.235668562153916	0.500072316922623	0.495418176121038	0.48486881181402	0.505967540428056	0.99	0.56	1.76	0.337830583190472	0.345180814447449	0.352531045704425	0.468595055403997	0.47879034912361	0.488985642843224	0.453762822570061	0.463642271352254	0.473578398446443	0.228835546920604	1.4217112006122	0.00449991526195169	-0.000796939635201336	0.457428960409814	0.469902964770313	0.445672813408412	1.01739040067108	1.03465712683212	1.00111734626686	0.954906130207381	0.971641350436618	0.939134237091728	0.001586139628267	0.00221536059570878	0.00215127124494277
262	0.423750140311331	0.34	0.228926882328805	0.222188071643227	0.235665693014382	0.518761932244823	0.511724186213276	0.501227576500565	0.522220795925987	1	0.57	1.77	0.346937575976294	0.354203074724632	0.36146857347297	0.480002633950195	0.490054755074147	0.500106876198099	0.465987703387333	0.47570662706231	0.485495229163858	0.228926882328805	1.44398714247803	0.00112997465115504	0.00129548769116864	0.457428960409814	0.469902964770313	0.445672813408412	1.01739040067108	1.03465712683212	1.00111734626686	0.954906130207381	0.971641350436618	0.939134237091728	0.001586139628267	0.00221536059570878	0.00215127124494277
262	0.423750140311331	0.34	0.228936864375909	0.222082529291086	0.235791199460732	0.499875940392802	0.498049508464074	0.487439946820038	0.50865907010811	1.01	0.57	1.79	0.335545429854521	0.342848872967135	0.35015231607975	0.463261324094818	0.473344616626229	0.48342790915764	0.449342651720318	0.459144173275274	0.468974007149336	0.228936864375909	1.45943860051175	-0.000558743805992619	0.00669914033856934	0.457428960409814	0.469902964770313	0.445672813408412	1.01739040067108	1.03465712683212	1.00111734626686	0.954906130207381	0.971641350436618	0.939134237091728	0.001586139628267	0.00221536059570878	0.00215127124494277
262	0.423750140311331	0.34	0.22900557790988	0.222222305517315	0.235788850302445	0.502025256723272	0.500728182018679	0.490107312395162	0.511349051642197	1.01	0.57	1.79	0.338329250467123	0.345661013875167	0.352992777283211	0.467608062857557	0.477741362534815	0.487874662212073	0.453205403145643	0.463107586357853	0.472886800777701	0.22900557790988	1.45975982222943	0.00490607285929896	0.00998220372413159	0.457428960409814	0.469902964770313	0.445672813408412	1.01739040067108	1.03465712683212	1.00111734626686	0.954906130207381	0.971641350436618	0.939134237091728	0.001586139628267	0.00221536059570878	0.00215127124494277
262	0.423750140311331	0.34	0.229065712066081	0.222218894118639	0.235912530013523	0.506948270977549	0.504207033040845	0.493617166496449	0.514796899585241	1	0.57	1.77	0.343119416635115	0.350480564256351	0.357841711877587	0.475497675503339	0.485698813687999	0.495899951872659	0.461410383418502	0.471298211200838	0.481197159232556	0.229065712066081	1.44488977960395	-0.00363901673945142	-0.00299297195305923	0.457428960409814	0.469902964770313	0.445672813408412	1.01739040067108	1.03465712683212	1.00111734626686	0.954906130207381	0.971641350436618	0.939134237091728	0.001586139628267	0.00221536059570878	0.00215127124494277
262	0.423750140311331	0.34	0.229093348076931	0.222351772837895	0.235834923315967	0.508059999970982	0.497382948809142	0.486959615461022	0.507806282157262	1	0.56	1.78	0.337077668957867	0.344292790697333	0.3515079124368	0.466369594990054	0.476352200523794	0.486334806057534	0.451461461378365	0.461126607019507	0.470766204003004	0.229093348076931	1.44340361448908	0.00505416274850043	0.00444072780468646	0.457428960409814	0.469902964770313	0.445672813408412	1.01739040067108	1.03465712683212	1.00111734626686	0.954906130207381	0.971641350436618	0.939134237091728	0.001586139628267	0.00221536059570878	0.00215127124494277
262	0.423750140311331	0.34	0.229141616817192	0.222305204691285	0.2359780289431	0.500921568860207	0.504056965854678	0.493341863515608	0.514772068193747	1	0.57	1.81	0.340971957752821	0.348377673124387	0.355783388495952	0.471478731355788	0.481718979003071	0.491959226650354	0.456097361834816	0.465958129079905	0.475857560871285	0.229141616817192	1.45212998295876	-0.00897207264941843	-0.00433594069073301	0.457428960409814	0.469902964770313	0.445672813408412	1.01739040067108	1.03465712683212	1.00111734626686	0.954906130207381	0.971641350436618	0.939134237091728	0.001586139628267	0.00221536059570878	0.00215127124494277
262	0.423750140311331	0.34	0.229256058794584	0.222456903541824	0.236055214047345	0.509307598895583	0.501630117681008	0.49114398473173	0.512116250630287	1.01	0.56	1.79	0.338011041790559	0.345227721283185	0.352444400775811	0.466620856786363	0.476583410524735	0.486545964263107	0.45136652947206	0.46096525360137	0.47057897618381	0.229256058794584	1.45380768215829	-0.00103002531881113	0.00177151676891717	0.457428960409814	0.469902964770313	0.445672813408412	1.01739040067108	1.03465712683212	1.00111734626686	0.954906130207381	0.971641350436618	0.939134237091728	0.001586139628267	0.00221536059570878	0.00215127124494277
262	0.423750140311331	0.34	0.22929174457442	0.222493380145137	0.236090109003703	0.498225622228884	0.491940830159974	0.481426750842863	0.502454909477085	1.01	0.56	1.82	0.330268897051692	0.337481777045371	0.344694657039049	0.455377106169314	0.465322276447198	0.475267446725081	0.439692566099075	0.449393734822806	0.458806181687396	0.22929174457442	1.46075612048681	-0.0039830353263676	-0.000380174999438837	0.457428960409814	0.469902964770313	0.445672813408412	1.01739040067108	1.03465712683212	1.00111734626686	0.954906130207381	0.971641350436618	0.939134237091728	0.001586139628267	0.00221536059570878	0.00215127124494277
262	0.423750140311331	0.34	0.229314691797519	0.222486835848206	0.236142547746832	0.505843996182101	0.509315755606243	0.498594935286218	0.520036575926268	0.99	0.56	1.75	0.348855608670595	0.35635672437295	0.363857840075305	0.484679202023163	0.495100805352848	0.505522408682534	0.470026972207938	0.480070872812212	0.490178147016655	0.229314691797519	1.43663458663386	-0.00632627753729293	-0.01035528272246	0.457428960409814	0.469902964770313	0.445672813408412	1.01739040067108	1.03465712683212	1.00111734626686	0.954906130207381	0.971641350436618	0.939134237091728	0.001586139628267	0.00221536059570878	0.00215127124494277
262	0.423750140311331	0.34	0.229344753710312	0.222551860803657	0.236137646616968	0.505298519413627	0.502404704187409	0.491817812807607	0.512991595567211	1	0.57	1.77	0.340226732444949	0.347550467712563	0.354874202980177	0.470612514650621	0.480742939870764	0.490873365090907	0.456293470950385	0.466089086823501	0.475896066699795	0.229344753710312	1.43552671793755	0.0055831459979708	0.00490499658802628	0.457428960409814	0.469902964770313	0.445672813408412	1.01739040067108	1.03465712683212	1.00111734626686	0.954906130207381	0.971641350436618	0.939134237091728	0.001586139628267	0.00221536059570878	0.00215127124494277
262	0.423750140311331	0.34	0.229505943962641	0.222692647964149	0.236319239961132	0.506715698354477	0.497574657582932	0.487119227831838	0.508030087334025	1	0.57	1.78	0.338791466506532	0.346063218833155	0.353334971159779	0.469601448952697	0.479680880599012	0.489760312245326	0.455119737388191	0.464943658426091	0.47463095062684	0.229505943962641	1.44145140302822	0.00151810754378938	-0.000530377430468754	0.457428960409814	0.469902964770313	0.445672813408412	1.01739040067108	1.03465712683212	1.00111734626686	0.954906130207381	0.971641350436618	0.939134237091728	0.001586139628267	0.00221536059570878	0.00215127124494277
262	0.423750140311331	0.34	0.229548731878566	0.222709162380987	0.236388301376144	0.505624196151752	0.507653171684299	0.496962648714072	0.518343694654526	1.02	0.57	1.79	0.340413383531294	0.347736262032184	0.355059140533075	0.469094509421796	0.479185540691767	0.489276571961737	0.45407732274322	0.463852821188648	0.473610939774761	0.229548731878566	1.44961761564037	0.0018255057174181	0.00581089501287217	0.457428960409814	0.469902964770313	0.445672813408412	1.01739040067108	1.03465712683212	1.00111734626686	0.954906130207381	0.971641350436618	0.939134237091728	0.001586139628267	0.00221536059570878	0.00215127124494277
262	0.423750140311331	0.34	0.229685072898506	0.222803872325398	0.236566273471613	0.493954956669385	0.493630294084118	0.482989601750275	0.50427098641796	0.98	0.56	1.76	0.340102445678187	0.347595206336666	0.355087966995145	0.47370176912487	0.484137842210063	0.494573915295257	0.45891844872744	0.469082894819349	0.479211085953408	0.229685072898506	1.42742750105124	-4.80917589778491e-05	-0.0049157563549151	0.457428960409814	0.469902964770313	0.445672813408412	1.01739040067108	1.03465712683212	1.00111734626686	0.954906130207381	0.971641350436618	0.939134237091728	0.001586139628267	0.00221536059570878	0.00215127124494277
262	0.423750140311331	0.34	0.229699303327637	0.22294641431276	0.236452192342514	0.506726827294368	0.49953481340782	0.489038428994127	0.510031197821513	1.01	0.57	1.8	0.336042975283509	0.343255570529555	0.350468165775601	0.463629886028684	0.473580918955571	0.483531951882458	0.449174013133961	0.458758478265491	0.4684070113286	0.229699303327637	1.4620551917828	0.00603468505137142	0.0130683938167379	0.457428960409814	0.469902964770313	0.445672813408412	1.01739040067108	1.03465712683212	1.00111734626686	0.954906130207381	0.971641350436618	0.939134237091728	0.001586139628267	0.00221536059570878	0.00215127124494277
262	0.423750140311331	0.34	0.229727164060654	0.222854381463135	0.236599946658173	0.501465650705246	0.49837173697899	0.487789011721057	0.508954462236923	0.99	0.57	1.76	0.339486913555934	0.346852181424822	0.354217449293711	0.470688922010725	0.480900655821655	0.491112389632585	0.457132404582967	0.467004318082061	0.476928185399458	0.229727164060654	1.44184873307445	-0.000596769318573946	0.00114583591592396	0.457428960409814	0.469902964770313	0.445672813408412	1.01739040067108	1.03465712683212	1.00111734626686	0.954906130207381	0.971641350436618	0.939134237091728	0.001586139628267	0.00221536059570878	0.00215127124494277
262	0.423750140311331	0.34	0.22973187119012	0.222857196527883	0.236606545852358	0.500672872211428	0.501375763820473	0.490712355123386	0.51203917251756	1.02	0.57	1.8	0.336258701868808	0.343565760532692	0.350872819196575	0.463435897953678	0.47350657649516	0.483577255036643	0.448585364027099	0.458354611700129	0.468029201293393	0.22973187119012	1.45337582129624	-0.00511783571020761	-0.000110878149471388	0.457428960409814	0.469902964770313	0.445672813408412	1.01739040067108	1.03465712683212	1.00111734626686	0.954906130207381	0.971641350436618	0.939134237091728	0.001586139628267	0.00221536059570878	0.00215127124494277
262	0.423750140311331	0.34	0.229764908304094	0.222879224699079	0.236650591909109	0.496707511485776	0.492658617412826	0.482097177996993	0.50322005682866	0.99	0.56	1.76	0.336177335909644	0.34354206801809	0.350906800126537	0.466451782074473	0.476670473370811	0.486889164667149	0.452381177897759	0.462318416615454	0.472228121532896	0.229764908304094	1.4247072024032	-0.00954053755224449	-0.0140314031890811	0.457428960409814	0.469902964770313	0.445672813408412	1.01739040067108	1.03465712683212	1.00111734626686	0.954906130207381	0.971641350436618	0.939134237091728	0.001586139628267	0.00221536059570878	0.00215127124494277
262	0.423750140311331	0.34	0.229788192223704	0.222953576510613	0.236622807936796	0.497547890370247	0.495968665207833	0.485354122240711	0.506583208174955	1	0.56	1.79	0.336983605304846	0.344353331436378	0.351723057567909	0.466784382210792	0.476992810767005	0.487201239323218	0.451731751081206	0.461672253496363	0.471558501326172	0.229788192223704	1.4502649543166	-0.00782964672285136	-0.00382645470997695	0.457428960409814	0.469902964770313	0.445672813408412	1.01739040067108	1.03465712683212	1.00111734626686	0.954906130207381	0.971641350436618	0.939134237091728	0.001586139628267	0.00221536059570878	0.00215127124494277
262	0.423750140311331	0.34	0.22978820249761	0.222962460624679	0.23661394437054	0.506467597005193	0.508563483513885	0.497871843089495	0.519255123938274	1	0.56	1.75	0.346227751175857	0.353662882669831	0.361098014163804	0.479886284669022	0.490191690912603	0.500497097156183	0.465258597609669	0.475214297444245	0.485209599176437	0.22978820249761	1.42888416818404	0.00261224135437078	0.00171750705408352	0.457428960409814	0.469902964770313	0.445672813408412	1.01739040067108	1.03465712683212	1.00111734626686	0.954906130207381	0.971641350436618	0.939134237091728	0.001586139628267	0.00221536059570878	0.00215127124494277
262	0.423750140311331	0.34	0.229847470828483	0.223056539741652	0.236638401915314	0.507272830514687	0.502672036204744	0.492121261536744	0.513222810872744	1	0.58	1.75	0.340752147260046	0.348057661986541	0.355363176713036	0.471507692326985	0.481616524854228	0.491725357381472	0.459018716380202	0.46888003382032	0.478768034336059	0.229847470828483	1.44754852750204	0.00319333363490735	0.00745373694266261	0.457428960409814	0.469902964770313	0.445672813408412	1.01739040067108	1.03465712683212	1.00111734626686	0.954906130207381	0.971641350436618	0.939134237091728	0.001586139628267	0.00221536059570878	0.00215127124494277
262	0.423750140311331	0.34	0.22989688430037	0.223065646360439	0.236728122240301	0.496274915862143	0.493283585153825	0.482699594235606	0.503867576072043	1	0.56	1.78	0.33543649772989	0.342791500485246	0.350146503240603	0.4648001747822	0.474991691177551	0.485183207572902	0.449754526796183	0.459569811881909	0.469442596479322	0.22989688430037	1.44233677542259	0.00448064594059949	0.00539602377976421	0.457428960409814	0.469902964770313	0.445672813408412	1.01739040067108	1.03465712683212	1.00111734626686	0.954906130207381	0.971641350436618	0.939134237091728	0.001586139628267	0.00221536059570878	0.00215127124494277
262	0.423750140311331	0.34	0.229952197104709	0.22314431947257	0.236760074736849	0.497126576611797	0.488867521440454	0.478396134585019	0.499338908295889	1.01	0.56	1.78	0.329226202896226	0.336432479628505	0.343638756360784	0.454487327324361	0.464435385599193	0.474383443874025	0.439436195617181	0.449064826264677	0.458671759665375	0.229952197104709	1.4543289497342	-0.00343976597618358	-0.00162952088613373	0.457428960409814	0.469902964770313	0.445672813408412	1.01739040067108	1.03465712683212	1.00111734626686	0.954906130207381	0.971641350436618	0.939134237091728	0.001586139628267	0.00221536059570878	0.00215127124494277
262	0.423750140311331	0.34	0.229965400631797	0.223066945851177	0.236863855412418	0.507415175096798	0.505860845715226	0.495246162878513	0.51647552855194	0.98	0.56	1.71	0.34884928889033	0.35632622629427	0.36380316369821	0.485948224394745	0.496363623167415	0.506779021940085	0.472257194887921	0.482354407057882	0.492509609600859	0.229965400631797	1.40910187865427	0.00438617162410447	-0.00699860720906547	0.457428960409814	0.469902964770313	0.445672813408412	1.01739040067108	1.03465712683212	1.00111734626686	0.954906130207381	0.971641350436618	0.939134237091728	0.001586139628267	0.00221536059570878	0.00215127124494277
262	0.423750140311331	0.34	0.229989053054536	0.22310155857739	0.236876547531682	0.512657098536397	0.506104100108008	0.495595113024938	0.516613087191078	0.99	0.56	1.77	0.345763755886956	0.35309560147807	0.360427447069185	0.479847044714263	0.490022097418017	0.500197150121771	0.464792444778125	0.474701926488552	0.484508980897442	0.229989053054536	1.42483269049937	-0.00751664488957557	-0.0136936133365454	0.457428960409814	0.469902964770313	0.445672813408412	1.01739040067108	1.03465712683212	1.00111734626686	0.954906130207381	0.971641350436618	0.939134237091728	0.001586139628267	0.00221536059570878	0.00215127124494277
262	0.423750140311331	0.34	0.229991075663307	0.223097935310576	0.236884216016039	0.498325644078252	0.496316904023495	0.48571141820821	0.50692238983878	0.99	0.56	1.74	0.33944479394101	0.346856554942005	0.354268315943	0.471389675403627	0.481682446642993	0.491975217882359	0.458044693901911	0.468072482536282	0.478051331673579	0.229991075663307	1.42776427023939	-0.000211663792577385	-0.00421677993833332	0.457428960409814	0.469902964770313	0.445672813408412	1.01739040067108	1.03465712683212	1.00111734626686	0.954906130207381	0.971641350436618	0.939134237091728	0.001586139628267	0.00221536059570878	0.00215127124494277
262	0.423750140311331	0.34	0.230022505318314	0.223263223166683	0.236781787469946	0.503880434444016	0.49923652308702	0.488686511234017	0.509786534940024	1.02	0.57	1.81	0.334761764784379	0.34198877127058	0.349215777756782	0.461315659380032	0.471274775423865	0.481233891467697	0.446460451631697	0.456128052303109	0.46565358427528	0.230022505318314	1.46627163666283	-0.00242281316050618	0.00660636683171108	0.457428960409814	0.469902964770313	0.445672813408412	1.01739040067108	1.03465712683212	1.00111734626686	0.954906130207381	0.971641350436618	0.939134237091728	0.001586139628267	0.00221536059570878	0.00215127124494277
262	0.423750140311331	0.34	0.230031548100756	0.223247410722222	0.23681568547929	0.513329139272205	0.498386276100686	0.488051455180839	0.508721097020533	0.99	0.54	1.8	0.341534197795941	0.348766416314615	0.35599863483329	0.474537439000406	0.484586091452462	0.494634743904517	0.456631222782866	0.466265097536229	0.475953640784334	0.230031548100756	1.44524439858533	0.00651955937595405	0.00177366044456528	0.457428960409814	0.469902964770313	0.445672813408412	1.01739040067108	1.03465712683212	1.00111734626686	0.954906130207381	0.971641350436618	0.939134237091728	0.001586139628267	0.00221536059570878	0.00215127124494277
262	0.423750140311331	0.34	0.230166444597743	0.22332171713317	0.237011172062316	0.503576129404927	0.498962186309618	0.488411552195768	0.509512820423468	1.01	0.57	1.81	0.337270678620906	0.34455637755956	0.351842076498214	0.466204574495922	0.47627549494323	0.486346415390537	0.451425934540329	0.461176585419261	0.470892656209918	0.230166444597743	1.45177714908706	0.0035604074730735	0.0058829287025124	0.457428960409814	0.469902964770313	0.445672813408412	1.01739040067108	1.03465712683212	1.00111734626686	0.954906130207381	0.971641350436618	0.939134237091728	0.001586139628267	0.00221536059570878	0.00215127124494277
262	0.423750140311331	0.34	0.230188037767016	0.223384666401763	0.236991409132268	0.497024427395027	0.498882102983262	0.488194023566148	0.509570182400375	1	0.57	1.76	0.339301889678783	0.346730259073338	0.354158628467894	0.470181633721915	0.480475366129738	0.49076909853756	0.457055454019849	0.46707829045093	0.477105400104824	0.230188037767016	1.44196072928736	-0.00356177723104496	-0.000847661788882571	0.457428960409814	0.469902964770313	0.445672813408412	1.01739040067108	1.03465712683212	1.00111734626686	0.954906130207381	0.971641350436618	0.939134237091728	0.001586139628267	0.00221536059570878	0.00215127124494277
262	0.423750140311331	0.34	0.230265258681284	0.223458402473844	0.237072114888723	0.50656195367676	0.496440462135624	0.486005656326566	0.506875267944682	0.98	0.55	1.75	0.341046264447082	0.34836871326035	0.355691162073618	0.474373122774095	0.484558171760146	0.494743220746197	0.45929202585375	0.469209836324308	0.479037808686422	0.230265258681284	1.4306942391946	-0.00597640838994213	-0.0117439410928147	0.457428960409814	0.469902964770313	0.445672813408412	1.01739040067108	1.03465712683212	1.00111734626686	0.954906130207381	0.971641350436618	0.939134237091728	0.001586139628267	0.00221536059570878	0.00215127124494277
262	0.423750140311331	0.34	0.230276395537245	0.223377035946443	0.237175755128048	0.502302031178427	0.500960721351592	0.490340799755187	0.511580642947998	1	0.56	1.77	0.340974829040705	0.348359745720223	0.35574466239974	0.472597066866883	0.482832690333915	0.493068313800947	0.457878584841183	0.467776238091937	0.477662370605776	0.230276395537245	1.43639986303334	0.00088341599810419	-0.00142464849391084	0.457428960409814	0.469902964770313	0.445672813408412	1.01739040067108	1.03465712683212	1.00111734626686	0.954906130207381	0.971641350436618	0.939134237091728	0.001586139628267	0.00221536059570878	0.00215127124494277
262	0.423750140311331	0.34	0.230293104894717	0.223529000657797	0.237057209131636	0.503445237227397	0.497938442548501	0.487406698837121	0.508470186259881	0.99	0.55	1.77	0.340475689548261	0.347832590286049	0.355189491023838	0.472738041752115	0.482952829341682	0.493167616931248	0.457058949147631	0.466922495388985	0.476796481819233	0.230293104894717	1.45539948487395	-0.00840181574749459	-0.00933557174274229	0.457428960409814	0.469902964770313	0.445672813408412	1.01739040067108	1.03465712683212	1.00111734626686	0.954906130207381	0.971641350436618	0.939134237091728	0.001586139628267	0.00221536059570878	0.00215127124494277
262	0.423750140311331	0.34	0.230422321856539	0.223555208347611	0.237289435365467	0.506204780946355	0.498400179542232	0.487916694568572	0.508883664515892	1.01	0.56	1.76	0.336814508092254	0.344051378389586	0.351288248686918	0.465513182443956	0.4755153006488	0.485517418853645	0.451236487672693	0.460975038062131	0.470663763320459	0.230422321856539	1.4464491111661	-0.00448952780311107	-0.00517613940741163	0.457428960409814	0.469902964770313	0.445672813408412	1.01739040067108	1.03465712683212	1.00111734626686	0.954906130207381	0.971641350436618	0.939134237091728	0.001586139628267	0.00221536059570878	0.00215127124494277
262	0.423750140311331	0.34	0.230432895202864	0.223567157016165	0.237298633389562	0.502296597759907	0.497115271814062	0.486576755804486	0.507653787823639	0.99	0.55	1.78	0.340321281629891	0.347692125452725	0.355062969275559	0.472754104826294	0.482993243138743	0.493232381451192	0.456651977297872	0.466611619217275	0.476504885537702	0.230432895202864	1.42839503841858	-0.0020437458012642	-0.00509251840924792	0.457428960409814	0.469902964770313	0.445672813408412	1.01739040067108	1.03465712683212	1.00111734626686	0.954906130207381	0.971641350436618	0.939134237091728	0.001586139628267	0.00221536059570878	0.00215127124494277
262	0.423750140311331	0.34	0.23044493984912	0.223609058553668	0.237280821144572	0.506513954711861	0.499922274757888	0.489413274895183	0.510431274620593	1.02	0.56	1.8	0.334536441976475	0.341719825842705	0.348903209708934	0.460626168353363	0.470517032758339	0.480407897163316	0.445209624139352	0.454777816536966	0.464306652592558	0.23044493984912	1.46771594195999	-0.00102895123754391	0.00432421818953692	0.457428960409814	0.469902964770313	0.445672813408412	1.01739040067108	1.03465712683212	1.00111734626686	0.954906130207381	0.971641350436618	0.939134237091728	0.001586139628267	0.00221536059570878	0.00215127124494277
262	0.423750140311331	0.34	0.230488821774405	0.223710439557061	0.237267203991749	0.504407232469466	0.502024467169556	0.491426712074746	0.512622222264367	0.98	0.56	1.73	0.345723122540123	0.353178738796359	0.360634355052596	0.481355155236338	0.491735714378681	0.502116273521024	0.467164954321001	0.477230773631231	0.487323683394288	0.230488821774405	1.42665211718445	-0.000614095598232684	-0.00537204957129874	0.457428960409814	0.469902964770313	0.445672813408412	1.01739040067108	1.03465712683212	1.00111734626686	0.954906130207381	0.971641350436618	0.939134237091728	0.001586139628267	0.00221536059570878	0.00215127124494277
262	0.423750140311331	0.34	0.230508498816571	0.223603515166193	0.237413482466949	0.494719664959691	0.495002123378337	0.484348168796764	0.505656077959909	1	0.56	1.8	0.336198129948435	0.343593305232732	0.350988480517029	0.465649710833358	0.475892365167048	0.486135019500738	0.450035767846521	0.460032666772986	0.469853740125893	0.230508498816571	1.43954737508415	-0.00735019693595322	-0.00812794921038274	0.457428960409814	0.469902964770313	0.445672813408412	1.01739040067108	1.03465712683212	1.00111734626686	0.954906130207381	0.971641350436618	0.939134237091728	0.001586139628267	0.00221536059570878	0.00215127124494277
262	0.423750140311331	0.34	0.230523145045585	0.223688505821269	0.237357784269901	0.505272607371374	0.50409104038858	0.49346806322242	0.51471401755474	1	0.56	1.78	0.343016232556162	0.350400405672192	0.357784578788222	0.475354928897767	0.48558798131159	0.495821033725413	0.459849893470874	0.469715598775116	0.479601099277147	0.230523145045585	1.44015987518326	-0.00240678814415069	-0.00302412480740546	0.457428960409814	0.469902964770313	0.445672813408412	1.01739040067108	1.03465712683212	1.00111734626686	0.954906130207381	0.971641350436618	0.939134237091728	0.001586139628267	0.00221536059570878	0.00215127124494277
262	0.423750140311331	0.34	0.230549823716573	0.223709511399997	0.237390136033149	0.504248193262801	0.500387271408498	0.489820716866648	0.510953825950348	1	0.56	1.79	0.339988456948841	0.347322786531571	0.354657116114302	0.470895036025366	0.481053320292063	0.491211604558759	0.455543544149738	0.46533541448174	0.475177619497771	0.230549823716573	1.45706342569105	-0.00190940335691534	0.00115028959125625	0.457428960409814	0.469902964770313	0.445672813408412	1.01739040067108	1.03465712683212	1.00111734626686	0.954906130207381	0.971641350436618	0.939134237091728	0.001586139628267	0.00221536059570878	0.00215127124494277
262	0.423750140311331	0.34	0.230564598713999	0.223675918776059	0.237453278651939	0.497579098154171	0.495625107438984	0.485018579220513	0.506231635657455	1	0.56	1.77	0.335327031641751	0.34266006129443	0.349993090947109	0.463730576627938	0.473871572576334	0.48401256852473	0.449053208024356	0.458823514043533	0.468651800911368	0.230564598713999	1.44285060147278	0.00479752230993681	0.00559696449172504	0.457428960409814	0.469902964770313	0.445672813408412	1.01739040067108	1.03465712683212	1.00111734626686	0.954906130207381	0.971641350436618	0.939134237091728	0.001586139628267	0.00221536059570878	0.00215127124494277
262	0.423750140311331	0.34	0.230588567865993	0.223710693418228	0.237466442313758	0.501199364707032	0.501002795798625	0.490358533687973	0.511647057909278	1	0.57	1.79	0.339941317715492	0.347320458159506	0.35469959860352	0.470604800127909	0.480820265953329	0.49103573177875	0.455764483453241	0.46565234618646	0.47559578821223	0.230588567865993	1.44923857047202	-0.00312432743867013	0.00104638849790205	0.457428960409814	0.469902964770313	0.445672813408412	1.01739040067108	1.03465712683212	1.00111734626686	0.954906130207381	0.971641350436618	0.939134237091728	0.001586139628267	0.00221536059570878	0.00215127124494277
262	0.423750140311331	0.34	0.230589438399322	0.223705143172416	0.237473733626228	0.505707417859489	0.503227414566726	0.492631856284221	0.51382297284923	1	0.56	1.75	0.341009945745722	0.348344410029692	0.355678874313662	0.471813314077795	0.481961105788789	0.492108897499784	0.457053391167369	0.466865551340891	0.476725950663141	0.230589438399322	1.43612483636757	-0.00625148250211491	-0.0101040419500991	0.457428960409814	0.469902964770313	0.445672813408412	1.01739040067108	1.03465712683212	1.00111734626686	0.954906130207381	0.971641350436618	0.939134237091728	0.001586139628267	0.00221536059570878	0.00215127124494277
262	0.423750140311331	0.34	0.230598388134287	0.223699529275123	0.237497246993451	0.498717374485591	0.491001016770163	0.480517339668977	0.501484693871348	0.99	0.56	1.76	0.334936980578516	0.342244461211889	0.349551941845263	0.46465597226498	0.474793594311501	0.484931216358021	0.450515530473321	0.460435645903635	0.470218535493461	0.230598388134287	1.42993509719911	0.00318825395197369	-0.000338496548073343	0.457428960409814	0.469902964770313	0.445672813408412	1.01739040067108	1.03465712683212	1.00111734626686	0.954906130207381	0.971641350436618	0.939134237091728	0.001586139628267	0.00221536059570878	0.00215127124494277
262	0.423750140311331	0.34	0.230641189761078	0.223834524913638	0.237447854608517	0.502685441538083	0.497354308666245	0.486818921862874	0.507889695469615	0.99	0.56	1.76	0.340282888878771	0.34764704769821	0.355011206517649	0.472588253495952	0.482815670356119	0.493043087216287	0.458308852634318	0.468236282976823	0.478134111300581	0.230641189761078	1.43578892744185	0.00191513918751837	0.00149482007261039	0.457428960409814	0.469902964770313	0.445672813408412	1.01739040067108	1.03465712683212	1.00111734626686	0.954906130207381	0.971641350436618	0.939134237091728	0.001586139628267	0.00221536059570878	0.00215127124494277
262	0.423750140311331	0.34	0.230679533279311	0.223770968290075	0.237588098268546	0.510734382953694	0.503066664125649	0.492580479302506	0.513552848948793	1.02	0.57	1.76	0.337492656912308	0.344677290744829	0.35186192457735	0.465112281863484	0.475013716362148	0.484915150860813	0.451675153080032	0.46136577636279	0.470945985630162	0.230679533279311	1.42744779118248	-0.00311035551197116	-0.00409846042930828	0.457428960409814	0.469902964770313	0.445672813408412	1.01739040067108	1.03465712683212	1.00111734626686	0.954906130207381	0.971641350436618	0.939134237091728	0.001586139628267	0.00221536059570878	0.00215127124494277
262	0.423750140311331	0.34	0.230693829415414	0.223823282237137	0.237564376593692	0.510338459815957	0.508680213323061	0.498068613582365	0.519291813063756	1	0.56	1.82	0.344240316817835	0.351574528123397	0.358908739428958	0.475998839455235	0.486140231672272	0.496281623889309	0.459833939098215	0.469595585640239	0.479397143774258	0.230693829415414	1.45193574737275	0.00108732909340632	0.00382004747149666	0.457428960409814	0.469902964770313	0.445672813408412	1.01739040067108	1.03465712683212	1.00111734626686	0.954906130207381	0.971641350436618	0.939134237091728	0.001586139628267	0.00221536059570878	0.00215127124494277
262	0.423750140311331	0.34	0.230706602967403	0.223863725393349	0.237549480541457	0.506702709988886	0.503569791023197	0.492988111893292	0.514151470153102	1	0.56	1.81	0.341761422829761	0.349097116385282	0.356432809940804	0.473122975232498	0.483278261723422	0.493433548214346	0.457374871255639	0.467151761242582	0.476958082395898	0.230706602967403	1.46093291244889	0.00590755250456659	0.0104032534952271	0.457428960409814	0.469902964770313	0.445672813408412	1.01739040067108	1.03465712683212	1.00111734626686	0.954906130207381	0.971641350436618	0.939134237091728	0.001586139628267	0.00221536059570878	0.00215127124494277
262	0.423750140311331	0.34	0.230729377568182	0.223918002006208	0.237540753130155	0.509500136120138	0.502681871567004	0.492177799695516	0.513185943438492	1	0.56	1.78	0.341568816972926	0.348858587874341	0.356148358775755	0.473054039960112	0.4831499720357	0.493245904111289	0.457456411459366	0.467154663859429	0.476950930755913	0.230729377568182	1.44477046107657	0.00978858805067953	0.00879070875592434	0.457428960409814	0.469902964770313	0.445672813408412	1.01739040067108	1.03465712683212	1.00111734626686	0.954906130207381	0.971641350436618	0.939134237091728	0.001586139628267	0.00221536059570878	0.00215127124494277
262	0.423750140311331	0.34	0.230754500911428	0.223896259960865	0.237612741861991	0.500786759802045	0.499168860439413	0.488554806717607	0.50978291416122	1.01	0.58	1.79	0.335284023146693	0.34256820617961	0.349852389212527	0.462357921605012	0.472402837244241	0.482447752883471	0.448797702789761	0.458501200332631	0.468306078715136	0.230754500911428	1.44869760099069	-0.000485833201631326	0.00520430797948579	0.457428960409814	0.469902964770313	0.445672813408412	1.01739040067108	1.03465712683212	1.00111734626686	0.954906130207381	0.971641350436618	0.939134237091728	0.001586139628267	0.00221536059570878	0.00215127124494277
262	0.423750140311331	0.34	0.230768352796867	0.223865698280834	0.237671007312899	0.50014516552252	0.497011030360345	0.486429289883646	0.507592770837044	0.99	0.55	1.78	0.339264861828561	0.346645200133419	0.354025538438276	0.470771744216685	0.481012871806382	0.491253999396079	0.454209046887587	0.464039559468694	0.473973318686642	0.230768352796867	1.44074042742678	-0.00214913989551067	-0.00481692652169506	0.457428960409814	0.469902964770313	0.445672813408412	1.01739040067108	1.03465712683212	1.00111734626686	0.954906130207381	0.971641350436618	0.939134237091728	0.001586139628267	0.00221536059570878	0.00215127124494277
262	0.423750140311331	0.34	0.230781920500784	0.223892380907526	0.237671460094041	0.497697819849982	0.498309368702119	0.487647928320879	0.508970809083358	1.01	0.57	1.79	0.335599656493946	0.342936867464973	0.350274078436	0.463289128521963	0.473418012776677	0.483546897031391	0.449023152057863	0.458875510559244	0.468665103148624	0.230781920500784	1.45472328015504	0.00632235387028599	0.013782978509125	0.457428960409814	0.469902964770313	0.445672813408412	1.01739040067108	1.03465712683212	1.00111734626686	0.954906130207381	0.971641350436618	0.939134237091728	0.001586139628267	0.00221536059570878	0.00215127124494277
262	0.423750140311331	0.34	0.230782937763257	0.223927394289751	0.237638481236763	0.507156845002546	0.498154792725389	0.487696405933417	0.50861317951736	1	0.56	1.75	0.339092270020253	0.346363921143562	0.353635572266872	0.469964334886174	0.480042466963576	0.490120599040978	0.455728932866438	0.465518599460643	0.475293712335815	0.230782937763257	1.44166970810218	0.00612671224676146	0.00199294147356484	0.457428960409814	0.469902964770313	0.445672813408412	1.01739040067108	1.03465712683212	1.00111734626686	0.954906130207381	0.971641350436618	0.939134237091728	0.001586139628267	0.00221536059570878	0.00215127124494277
262	0.423750140311331	0.34	0.230796939208866	0.223958311497953	0.237635566919779	0.507373611783289	0.50192755349395	0.491394528789688	0.512460578198213	0.99	0.56	1.75	0.34199284407899	0.349323448846278	0.356654053613566	0.47416149184723	0.484325127001528	0.494488762155827	0.459386668874254	0.469259686891087	0.479131683704144	0.230796939208866	1.42736501981112	0.00335995347774582	-0.0016829618453639	0.457428960409814	0.469902964770313	0.445672813408412	1.01739040067108	1.03465712683212	1.00111734626686	0.954906130207381	0.971641350436618	0.939134237091728	0.001586139628267	0.00221536059570878	0.00215127124494277
262	0.423750140311331	0.34	0.230806395930124	0.223952775574219	0.237660016286029	0.503193212903105	0.502493603590867	0.491860156401083	0.513127050780651	1.01	0.57	1.79	0.338245025694769	0.345557491588021	0.352869957481273	0.466807019423644	0.476898846794215	0.486990674164786	0.452860229027313	0.462683405856305	0.472502288115538	0.230806395930124	1.451606276529	0.011856057257478	0.0178142352069593	0.457428960409814	0.469902964770313	0.445672813408412	1.01739040067108	1.03465712683212	1.00111734626686	0.954906130207381	0.971641350436618	0.939134237091728	0.001586139628267	0.00221536059570878	0.00215127124494277
262	0.423750140311331	0.34	0.230822030310961	0.223982670646886	0.237661389975037	0.5047557937067	0.505425056256242	0.494762950609579	0.516087161902904	0.98	0.55	1.77	0.348178247483736	0.355681463425769	0.363184679367803	0.484832555493715	0.495280661846962	0.505728768200209	0.468575321986646	0.47862894115753	0.488656924388988	0.230822030310961	1.44515311472352	0.0061855832157399	0.00258000737036403	0.457428960409814	0.469902964770313	0.445672813408412	1.01739040067108	1.03465712683212	1.00111734626686	0.954906130207381	0.971641350436618	0.939134237091728	0.001586139628267	0.00221536059570878	0.00215127124494277
262	0.423750140311331	0.34	0.230832187814464	0.223964122291095	0.237700253337834	0.507143851769146	0.499081607933451	0.488603491008907	0.509559724857996	1	0.56	1.78	0.33931100414974	0.346587539092059	0.353864074034379	0.470046515702977	0.480126677720118	0.490206839737259	0.454970944397522	0.464782090348864	0.474511010549173	0.230832187814464	1.45446663470874	0.00320921912890096	0.00426374463022737	0.457428960409814	0.469902964770313	0.445672813408412	1.01739040067108	1.03465712683212	1.00111734626686	0.954906130207381	0.971641350436618	0.939134237091728	0.001586139628267	0.00221536059570878	0.00215127124494277
262	0.423750140311331	0.34	0.230866038960423	0.223950748365132	0.237781329555713	0.496168519122019	0.498315046602367	0.487620824095848	0.509009269108887	1.01	0.57	1.81	0.336735835275944	0.344120934046155	0.351506032816367	0.465471219094035	0.475679669064568	0.485888119035101	0.450394063164913	0.460263584002531	0.470146303458011	0.230866038960423	1.45706030468215	0.00156524519179052	0.00591320767860332	0.457428960409814	0.469902964770313	0.445672813408412	1.01739040067108	1.03465712683212	1.00111734626686	0.954906130207381	0.971641350436618	0.939134237091728	0.001586139628267	0.00221536059570878	0.00215127124494277
262	0.423750140311331	0.34	0.230941943705749	0.224052091627837	0.237831795783662	0.488235761123039	0.490000921763134	0.479316912912196	0.500684930614072	1	0.57	1.76	0.331820762633396	0.339217071566792	0.346613380500187	0.459114159366979	0.469347847371988	0.479581535376998	0.445338972043754	0.455315941195468	0.465236630422686	0.230941943705749	1.43639924984637	-0.00811543143651941	-0.00748629758796225	0.457428960409814	0.469902964770313	0.445672813408412	1.01739040067108	1.03465712683212	1.00111734626686	0.954906130207381	0.971641350436618	0.939134237091728	0.001586139628267	0.00221536059570878	0.00215127124494277
262	0.423750140311331	0.34	0.23100392299969	0.224109111410847	0.237898734588534	0.496660727927263	0.493921685407232	0.483332177964118	0.504511192850347	0.99	0.56	1.76	0.337839732248939	0.345241590685717	0.352643449122495	0.469191952703834	0.479471656605062	0.48975136050629	0.454527153806612	0.464508259305738	0.474503916095927	0.23100392299969	1.42515483152477	-0.000608971740737492	-0.00563146041748111	0.457428960409814	0.469902964770313	0.445672813408412	1.01739040067108	1.03465712683212	1.00111734626686	0.954906130207381	0.971641350436618	0.939134237091728	0.001586139628267	0.00221536059570878	0.00215127124494277
262	0.423750140311331	0.34	0.231010536772157	0.224087394572811	0.237933678971502	0.509589352887842	0.508658457028051	0.498031395137243	0.51928551891886	0.99	0.56	1.76	0.34819844866448	0.35562835469123	0.36305826071798	0.483623774707521	0.493943404826958	0.504263034946394	0.468487432000438	0.478540458095439	0.488516739500526	0.231010536772157	1.43394371751279	0.00492283748265417	0.00126825063146881	0.457428960409814	0.469902964770313	0.445672813408412	1.01739040067108	1.03465712683212	1.00111734626686	0.954906130207381	0.971641350436618	0.939134237091728	0.001586139628267	0.00221536059570878	0.00215127124494277
262	0.423750140311331	0.34	0.231176499859833	0.224379125365025	0.237973874354641	0.509468727058583	0.500588944944518	0.490127949642843	0.511049940246194	1.01	0.57	1.83	0.336132565578199	0.343306776295657	0.350480987013116	0.463406419712097	0.473297086797921	0.483187753883744	0.447594932403717	0.457183692713279	0.466712692124738	0.231176499859833	1.45735993954978	0.0034738330438012	0.00850619986176905	0.457428960409814	0.469902964770313	0.445672813408412	1.01739040067108	1.03465712683212	1.00111734626686	0.954906130207381	0.971641350436618	0.939134237091728	0.001586139628267	0.00221536059570878	0.00215127124494277
262	0.423750140311331	0.34	0.231187111516209	0.224347147878571	0.238027075153847	0.505080509112663	0.504231525359438	0.493601504008735	0.514861546710142	1.01	0.56	1.8	0.340204638202392	0.347531160788587	0.354857683374781	0.469915349693766	0.480035274693386	0.490155199693006	0.454417475332002	0.46419882366332	0.474012029404895	0.231187111516209	1.46137284931514	0.00297026994858473	0.00862391664546914	0.457428960409814	0.469902964770313	0.445672813408412	1.01739040067108	1.03465712683212	1.00111734626686	0.954906130207381	0.971641350436618	0.939134237091728	0.001586139628267	0.00221536059570878	0.00215127124494277
262	0.423750140311331	0.34	0.2313064187329	0.224410887203141	0.238201950262659	0.50229617326687	0.493538188500058	0.483075495415469	0.504000881584648	1.01	0.57	1.77	0.331447299250954	0.338625952274528	0.345804605298102	0.457026823255314	0.466925341040888	0.476823858826463	0.443099126604068	0.452707801349021	0.462289249405995	0.2313064187329	1.44520168323549	0.00248529761732404	0.00455259500985329	0.457428960409814	0.469902964770313	0.445672813408412	1.01739040067108	1.03465712683212	1.00111734626686	0.954906130207381	0.971641350436618	0.939134237091728	0.001586139628267	0.00221536059570878	0.00215127124494277
262	0.423750140311331	0.34	0.23131091404277	0.224370357247488	0.238251470838052	0.50501182643731	0.502884550803825	0.492281469325057	0.513487632282592	1	0.56	1.78	0.341962341962245	0.349327751388416	0.356693160814586	0.473771527439597	0.483975929637896	0.494180331836194	0.458910795284399	0.468910134254111	0.47871260599254	0.23131091404277	1.43334951295145	-0.00414797470871878	-0.00574324423734984	0.457428960409814	0.469902964770313	0.445672813408412	1.01739040067108	1.03465712683212	1.00111734626686	0.954906130207381	0.971641350436618	0.939134237091728	0.001586139628267	0.00221536059570878	0.00215127124494277
262	0.423750140311331	0.34	0.231320497234196	0.224411750872645	0.238229243595747	0.508211925031025	0.504157532174745	0.493595438887884	0.514719625461607	1	0.56	1.76	0.343182729569946	0.350526249624192	0.357869769678438	0.475627536618475	0.485805147705974	0.495982758793474	0.460954704927046	0.470831383630963	0.4807451402033	0.231320497234196	1.44531740593756	-0.00587900953816896	-0.00660465228032532	0.457428960409814	0.469902964770313	0.445672813408412	1.01739040067108	1.03465712683212	1.00111734626686	0.954906130207381	0.971641350436618	0.939134237091728	0.001586139628267	0.00221536059570878	0.00215127124494277
262	0.423750140311331	0.34	0.231351734601613	0.224448433627748	0.238255035575478	0.502310405162428	0.502753709282658	0.492095956438301	0.513411462127015	1	0.57	1.79	0.3402360288378	0.347604818312	0.3549736077862	0.470527807134569	0.480718439691548	0.490909072248526	0.455723327830401	0.465573569211833	0.475399615018273	0.231351734601613	1.44931665892217	0.00444502757564207	0.00704128671782839	0.457428960409814	0.469902964770313	0.445672813408412	1.01739040067108	1.03465712683212	1.00111734626686	0.954906130207381	0.971641350436618	0.939134237091728	0.001586139628267	0.00221536059570878	0.00215127124494277
262	0.423750140311331	0.34	0.231367593405585	0.224542258385494	0.238192928425677	0.502230586395231	0.496690123016947	0.486159229627555	0.507221016406339	1	0.56	1.78	0.336084604657661	0.343364670376412	0.350644736095162	0.464761707628602	0.474829100565393	0.484896493502184	0.4500163600495	0.459718853586141	0.469448485248449	0.231367593405585	1.44444375565223	0.00233724947722596	0.00427046101481477	0.457428960409814	0.469902964770313	0.445672813408412	1.01739040067108	1.03465712683212	1.00111734626686	0.954906130207381	0.971641350436618	0.939134237091728	0.001586139628267	0.00221536059570878	0.00215127124494277
262	0.423750140311331	0.34	0.231479600704895	0.224583883288077	0.238375318121713	0.493816846900463	0.49278467763431	0.482159278428372	0.503410076840248	1.02	0.58	1.82	0.329469322729069	0.336729875904603	0.343990429080138	0.453592305394221	0.463588170945674	0.473584036497126	0.439476154991417	0.449184634786474	0.458843135660175	0.231479600704895	1.45893591886403	0.00216666213256132	0.0100504539773265	0.457428960409814	0.469902964770313	0.445672813408412	1.01739040067108	1.03465712683212	1.00111734626686	0.954906130207381	0.971641350436618	0.939134237091728	0.001586139628267	0.00221536059570878	0.00215127124494277
262	0.423750140311331	0.34	0.231488811647516	0.224559557309053	0.238418065985979	0.507953282197465	0.49990058332616	0.48942225275377	0.510378913898551	0.96	0.55	1.74	0.348227006173126	0.355682404174312	0.363137802175497	0.487011615421326	0.49743833523283	0.507865055044334	0.471689934364014	0.481758526108557	0.49181232428273	0.231488811647516	1.4142890451579	0.00132446351717099	-0.00885663239832454	0.457428960409814	0.469902964770313	0.445672813408412	1.01739040067108	1.03465712683212	1.00111734626686	0.954906130207381	0.971641350436618	0.939134237091728	0.001586139628267	0.00221536059570878	0.00215127124494277
262	0.423750140311331	0.34	0.231491666274682	0.224682140767933	0.23830119178143	0.49374993706568	0.488923004605549	0.478379459547849	0.499466549663249	1.01	0.57	1.78	0.330228117961212	0.33750638832076	0.344784658680307	0.456408647045053	0.466467952558278	0.476527258071503	0.442448171622783	0.452171601439275	0.461913508060457	0.231491666274682	1.44802556294261	-0.00629739963376108	-0.00195365828207112	0.457428960409814	0.469902964770313	0.445672813408412	1.01739040067108	1.03465712683212	1.00111734626686	0.954906130207381	0.971641350436618	0.939134237091728	0.001586139628267	0.00221536059570878	0.00215127124494277
262	0.423750140311331	0.34	0.231491988431559	0.224692446400172	0.238291530462946	0.507651485503853	0.505532853585523	0.494930066561026	0.516135640610021	1.02	0.56	1.79	0.337885613276813	0.345124068643061	0.352362524009308	0.465017074374202	0.474979041398359	0.484941008422516	0.449880089243834	0.459521572978639	0.469147059950876	0.231491988431559	1.46046339741843	-0.000323531394627452	0.00720436787949208	0.457428960409814	0.469902964770313	0.445672813408412	1.01739040067108	1.03465712683212	1.00111734626686	0.954906130207381	0.971641350436618	0.939134237091728	0.001586139628267	0.00221536059570878	0.00215127124494277
262	0.423750140311331	0.34	0.231496935068582	0.224664302485593	0.238329567651571	0.502734957648316	0.498697637671374	0.488134841457151	0.509260433885597	1	0.57	1.74	0.339043339943956	0.346379930991067	0.353716522038179	0.469706717086899	0.479870745366934	0.490034773646969	0.456719021582603	0.466550678722098	0.476481161216255	0.231496935068582	1.43441960686853	0.00269841575419452	0.00115704295276588	0.457428960409814	0.469902964770313	0.445672813408412	1.01739040067108	1.03465712683212	1.00111734626686	0.954906130207381	0.971641350436618	0.939134237091728	0.001586139628267	0.00221536059570878	0.00215127124494277
262	0.423750140311331	0.34	0.231516123815647	0.224687159219984	0.23834508841131	0.515183120790256	0.507971465932221	0.497476898596244	0.518466033268198	1.01	0.57	1.78	0.34183105412202	0.349042180960541	0.356253307799062	0.471610050137699	0.481558941114264	0.491507832090829	0.456974531182175	0.466649255549912	0.476247801225418	0.231516123815647	1.45071122240198	0.00661845591298459	0.0102319301671114	0.457428960409814	0.469902964770313	0.445672813408412	1.01739040067108	1.03465712683212	1.00111734626686	0.954906130207381	0.971641350436618	0.939134237091728	0.001586139628267	0.00221536059570878	0.00215127124494277
262	0.423750140311331	0.34	0.231529711027379	0.224658682881512	0.238400739173246	0.513182090582621	0.50547177948235	0.494986944262252	0.515956614702448	1	0.56	1.79	0.34422415164428	0.351515522761447	0.358806893878613	0.477110610143819	0.48721678806852	0.497322965993221	0.461373358286492	0.471176017732222	0.48096638522706	0.231529711027379	1.44862330036435	0.0084486163053671	0.00934362533103873	0.457428960409814	0.469902964770313	0.445672813408412	1.01739040067108	1.03465712683212	1.00111734626686	0.954906130207381	0.971641350436618	0.939134237091728	0.001586139628267	0.00221536059570878	0.00215127124494277
262	0.423750140311331	0.34	0.231565341557109	0.224726455430756	0.238404227683462	0.509914463742857	0.50338314511032	0.492873135454211	0.513893154766429	0.99	0.57	1.76	0.343014906206973	0.350329344177106	0.357643782147239	0.475574783432872	0.485715923630086	0.4958570638273	0.461680519889137	0.471441800856019	0.481385952835177	0.231565341557109	1.4356105707035	-0.00130248906907251	-0.00300175928954597	0.457428960409814	0.469902964770313	0.445672813408412	1.01739040067108	1.03465712683212	1.00111734626686	0.954906130207381	0.971641350436618	0.939134237091728	0.001586139628267	0.00221536059570878	0.00215127124494277
262	0.423750140311331	0.34	0.23162995859252	0.224722374432068	0.238537542752971	0.505165867635239	0.504414642882645	0.49378257653698	0.515046709228309	1	0.55	1.78	0.342982563666107	0.350367622486689	0.357752681307271	0.475172913046107	0.485404278382244	0.495635643718381	0.459470116810434	0.469318255451331	0.479254627180069	0.23162995859252	1.43949766984147	-0.00128933341484135	-0.00194538148732063	0.457428960409814	0.469902964770313	0.445672813408412	1.01739040067108	1.03465712683212	1.00111734626686	0.954906130207381	0.971641350436618	0.939134237091728	0.001586139628267	0.00221536059570878	0.00215127124494277
262	0.423750140311331	0.34	0.231672806086131	0.224859459680782	0.23848615249148	0.508756503653743	0.504827914417105	0.494263292753065	0.515392536081145	1	0.57	1.78	0.34228062927919	0.349596700296973	0.356912771314755	0.473646886838421	0.483770843513267	0.493894800188112	0.459357380455913	0.46908407932674	0.478934566753814	0.231672806086131	1.45539926404708	-0.00859988764923389	-0.00383166488983903	0.457428960409814	0.469902964770313	0.445672813408412	1.01739040067108	1.03465712683212	1.00111734626686	0.954906130207381	0.971641350436618	0.939134237091728	0.001586139628267	0.00221536059570878	0.00215127124494277
262	0.423750140311331	0.34	0.231698916385015	0.224829287668891	0.238568545101138	0.502174204478032	0.501164316518409	0.490537362361446	0.511791270675372	1.01	0.57	1.79	0.338018262982868	0.345341058065474	0.352663853148081	0.466855887228606	0.476969808189903	0.4870837291512	0.45202749512529	0.461835005193599	0.471576766692124	0.231698916385015	1.44990087464986	0.000994508240462946	0.00355558760366186	0.457428960409814	0.469902964770313	0.445672813408412	1.01739040067108	1.03465712683212	1.00111734626686	0.954906130207381	0.971641350436618	0.939134237091728	0.001586139628267	0.00221536059570878	0.00215127124494277
262	0.423750140311331	0.34	0.231726344979398	0.224920789717262	0.238531900241533	0.506765613423679	0.501843091843333	0.491299023256712	0.512387160429953	1.02	0.57	1.79	0.335486279875381	0.342686355954156	0.349886432032931	0.461756583915209	0.471666624156794	0.48157666439838	0.447029355859961	0.456632934181198	0.466228495713119	0.231726344979398	1.45719384687415	0.000285962603565133	0.00569236870452205	0.457428960409814	0.469902964770313	0.445672813408412	1.01739040067108	1.03465712683212	1.00111734626686	0.954906130207381	0.971641350436618	0.939134237091728	0.001586139628267	0.00221536059570878	0.00215127124494277
262	0.423750140311331	0.34	0.231864683641699	0.22497665698349	0.238752710299907	0.507183368129263	0.50404808511764	0.493466534507498	0.514629635727782	1	0.55	1.78	0.342723878071	0.350073008776959	0.357422139482919	0.474793522221395	0.484974661839641	0.495155801457888	0.458620322308525	0.468467661651948	0.478246828440882	0.231864683641699	1.43595991567613	0.00107909172416588	-0.00287895531111801	0.457428960409814	0.469902964770313	0.445672813408412	1.01739040067108	1.03465712683212	1.00111734626686	0.954906130207381	0.971641350436618	0.939134237091728	0.001586139628267	0.00221536059570878	0.00215127124494277
262	0.423750140311331	0.34	0.23195651903378	0.225070793240826	0.238842244826734	0.501572126334155	0.501475481506318	0.490829116889124	0.512121846123513	0.99	0.56	1.73	0.341703785890622	0.349115536682271	0.35652728747392	0.473816934991922	0.48409429564179	0.494371656291658	0.460116143734956	0.470104997499068	0.480091816692804	0.23195651903378	1.43025801387968	0.000991980851078625	-0.00197181699878501	0.457428960409814	0.469902964770313	0.445672813408412	1.01739040067108	1.03465712683212	1.00111734626686	0.954906130207381	0.971641350436618	0.939134237091728	0.001586139628267	0.00221536059570878	0.00215127124494277
262	0.423750140311331	0.34	0.231974121978548	0.225158202065969	0.238790041891128	0.50285814359594	0.498298443659821	0.487746702733178	0.508850184586464	1	0.56	1.78	0.337384920213293	0.344683787126586	0.351982654039878	0.466668021350579	0.476763753484588	0.486859485618597	0.451911991895741	0.461618756024133	0.471467570586756	0.231974121978548	1.45603499476156	-0.00260115882497394	-0.000770862722645252	0.457428960409814	0.469902964770313	0.445672813408412	1.01739040067108	1.03465712683212	1.00111734626686	0.954906130207381	0.971641350436618	0.939134237091728	0.001586139628267	0.00221536059570878	0.00215127124494277
262	0.423750140311331	0.34	0.232038713783777	0.225178228850222	0.238899198717331	0.500539472045252	0.504104466506775	0.493380162079744	0.514828770933805	1	0.57	1.77	0.341474044041517	0.348896457595386	0.356318871149254	0.472426672730542	0.482695523906995	0.492964375083449	0.458459893679509	0.468463574828434	0.478376012618423	0.232038713783777	1.44505017010069	-0.00382744795451475	-0.00119735746333857	0.457428960409814	0.469902964770313	0.445672813408412	1.01739040067108	1.03465712683212	1.00111734626686	0.954906130207381	0.971641350436618	0.939134237091728	0.001586139628267	0.00221536059570878	0.00215127124494277
262	0.423750140311331	0.34	0.232077605357543	0.225166976686281	0.238988234028805	0.507220617726376	0.500960107218785	0.490444166573243	0.511476047864326	1.01	0.56	1.8	0.338256761791732	0.345509550737737	0.352762339683742	0.46734593606029	0.477366612132112	0.487387288203933	0.451443419723501	0.46112741713745	0.4708003000242	0.232077605357543	1.45043815002366	-0.00243709394231124	-0.00255828101973601	0.457428960409814	0.469902964770313	0.445672813408412	1.01739040067108	1.03465712683212	1.00111734626686	0.954906130207381	0.971641350436618	0.939134237091728	0.001586139628267	0.00221536059570878	0.00215127124494277
262	0.423750140311331	0.34	0.232178699319775	0.225289773170484	0.239067625469065	0.497561194586671	0.494455269930785	0.483873397682516	0.505037142179054	0.98	0.55	1.78	0.339390481924015	0.346812643876293	0.354234805828571	0.471983213530707	0.482305058238083	0.49262690294546	0.455406618274299	0.465349490102744	0.475342393162339	0.232178699319775	1.4287229748032	-0.00326996745167758	-0.00907217231221438	0.457428960409814	0.469902964770313	0.445672813408412	1.01739040067108	1.03465712683212	1.00111734626686	0.954906130207381	0.971641350436618	0.939134237091728	0.001586139628267	0.00221536059570878	0.00215127124494277
262	0.423750140311331	0.34	0.232199397667872	0.225336675427074	0.239062119908669	0.503160702980146	0.502043904818895	0.491419283049251	0.512668526588539	0.99	0.57	1.78	0.342021487383181	0.349416087200244	0.356810687017307	0.474207346258853	0.484459841161219	0.494712336063586	0.459733468030082	0.469673228777197	0.47960192720364	0.232199397667872	1.43986656345485	-0.00548913656144904	-0.00389362822235046	0.457428960409814	0.469902964770313	0.445672813408412	1.01739040067108	1.03465712683212	1.00111734626686	0.954906130207381	0.971641350436618	0.939134237091728	0.001586139628267	0.00221536059570878	0.00215127124494277
262	0.423750140311331	0.34	0.232225567794308	0.225297896473377	0.23915323911524	0.510410757328259	0.502566734941439	0.492084185222455	0.513049284660424	1.01	0.56	1.76	0.337710024850962	0.344904042119571	0.352098059388179	0.465705425980756	0.475626046128378	0.485546666276001	0.451136559729616	0.460705596052821	0.470308311761619	0.232225567794308	1.44554409596332	-0.00096429934131956	-0.000482424206829777	0.457428960409814	0.469902964770313	0.445672813408412	1.01739040067108	1.03465712683212	1.00111734626686	0.954906130207381	0.971641350436618	0.939134237091728	0.001586139628267	0.00221536059570878	0.00215127124494277
262	0.423750140311331	0.34	0.232246963569262	0.22530122904679	0.239192698091734	0.502838999476288	0.499708116486308	0.489126119798416	0.5102901131742	1.01	0.57	1.77	0.336571453850757	0.343853007351428	0.351134560852099	0.464606610135334	0.474658139609268	0.484709669083203	0.450912529337802	0.460751171015801	0.470475511442055	0.232246963569262	1.44943475183753	0.00204379279973571	0.00661797696436812	0.457428960409814	0.469902964770313	0.445672813408412	1.01739040067108	1.03465712683212	1.00111734626686	0.954906130207381	0.971641350436618	0.939134237091728	0.001586139628267	0.00221536059570878	0.00215127124494277
262	0.423750140311331	0.34	0.232309983517471	0.225348350614807	0.239271616420136	0.498467384881519	0.500251076322372	0.489564553530637	0.510937599114107	1.01	0.58	1.79	0.336736492038607	0.344086987843557	0.351437483648508	0.464762181291789	0.474907302312689	0.485052423333589	0.451011581629788	0.460886906971218	0.470718716543422	0.232309983517471	1.44508250947507	-0.000327911547792202	0.00356715899720957	0.457428960409814	0.469902964770313	0.445672813408412	1.01739040067108	1.03465712683212	1.00111734626686	0.954906130207381	0.971641350436618	0.939134237091728	0.001586139628267	0.00221536059570878	0.00215127124494277
262	0.423750140311331	0.34	0.232314404536267	0.225449478953341	0.239179330119192	0.502507953997249	0.49558193794685	0.485080367789982	0.506083508103717	1	0.57	1.8	0.336205987098811	0.343484555754893	0.350763124410976	0.465392951847215	0.475468306487111	0.485543661127007	0.450471563550482	0.460214177487126	0.469990511359265	0.232314404536267	1.44792667132523	0.0045396829234725	0.0076131426737928	0.457428960409814	0.469902964770313	0.445672813408412	1.01739040067108	1.03465712683212	1.00111734626686	0.954906130207381	0.971641350436618	0.939134237091728	0.001586139628267	0.00221536059570878	0.00215127124494277
262	0.423750140311331	0.34	0.232370322617513	0.225537117100308	0.239203528134719	0.505009856116645	0.498922722505785	0.488403132833612	0.509442312177957	1	0.57	1.8	0.338111268286285	0.345393760078002	0.352676251869719	0.467818001068573	0.477894212873246	0.487970424677919	0.452843464902208	0.462549914487499	0.472274844918997	0.232370322617513	1.4508576073788	-0.000191729265809824	0.00113089747220755	0.457428960409814	0.469902964770313	0.445672813408412	1.01739040067108	1.03465712683212	1.00111734626686	0.954906130207381	0.971641350436618	0.939134237091728	0.001586139628267	0.00221536059570878	0.00215127124494277
262	0.423750140311331	0.34	0.232394599459517	0.225430514635281	0.239358684283754	0.491589884195922	0.488820560202814	0.478233576243359	0.499407544162268	0.97	0.55	1.76	0.339795483637027	0.347317768799476	0.354840053961925	0.474958457218444	0.485472937626696	0.495987418034948	0.459363535704909	0.469510284451086	0.479633796235189	0.232394599459517	1.41455649682999	0.00681134127451104	-0.00166050405547298	0.457428960409814	0.469902964770313	0.445672813408412	1.01739040067108	1.03465712683212	1.00111734626686	0.954906130207381	0.971641350436618	0.939134237091728	0.001586139628267	0.00221536059570878	0.00215127124494277
262	0.423750140311331	0.34	0.23241563984385	0.225545287350754	0.239285992336945	0.495667340829784	0.492790401360467	0.482204135366989	0.503376667353946	1	0.57	1.79	0.333764174068237	0.341091602571294	0.348419031074351	0.46177356710104	0.471911302245863	0.482049037390686	0.447537003411742	0.457313632028983	0.467169674622528	0.23241563984385	1.45274457751052	-0.00483253803911689	-0.000713670122645654	0.457428960409814	0.469902964770313	0.445672813408412	1.01739040067108	1.03465712683212	1.00111734626686	0.954906130207381	0.971641350436618	0.939134237091728	0.001586139628267	0.00221536059570878	0.00215127124494277
262	0.423750140311331	0.34	0.232425793402611	0.225571213371447	0.239280373433776	0.499435761998393	0.502367933608085	0.491656954570313	0.513078912645856	1.01	0.58	1.79	0.338750605022392	0.346130446994928	0.353510288967464	0.467846619144569	0.47803887877594	0.488231138407311	0.454182438129159	0.464064955212405	0.473975742183343	0.232425793402611	1.45747714982416	0.00461815835687136	0.0121146467263205	0.457428960409814	0.469902964770313	0.445672813408412	1.01739040067108	1.03465712683212	1.00111734626686	0.954906130207381	0.971641350436618	0.939134237091728	0.001586139628267	0.00221536059570878	0.00215127124494277
262	0.423750140311331	0.34	0.232441967036875	0.225514403306571	0.23936953076718	0.500029467806126	0.490480738958225	0.480035616646996	0.500925861269455	0.99	0.56	1.76	0.334659737428657	0.341941617707671	0.349223497986686	0.464302923976833	0.474405717732584	0.484508511488335	0.450004965365832	0.45985756602081	0.469502519213665	0.232441967036875	1.43262435749054	-0.00124060201267995	-0.00405043993420635	0.457428960409814	0.469902964770313	0.445672813408412	1.01739040067108	1.03465712683212	1.00111734626686	0.954906130207381	0.971641350436618	0.939134237091728	0.001586139628267	0.00221536059570878	0.00215127124494277
262	0.423750140311331	0.34	0.232495385709835	0.225652418203124	0.239338353216546	0.500384190546719	0.488705354578839	0.478305421095689	0.499105288061989	0.99	0.55	1.76	0.334540219156539	0.341814224160907	0.349088229165275	0.464725602422182	0.474830265969662	0.484934929517142	0.449566670605992	0.459315491304541	0.4691263686306	0.232495385709835	1.43503651284763	-0.00473525657689665	-0.0107560845759626	0.457428960409814	0.469902964770313	0.445672813408412	1.01739040067108	1.03465712683212	1.00111734626686	0.954906130207381	0.971641350436618	0.939134237091728	0.001586139628267	0.00221536059570878	0.00215127124494277
262	0.423750140311331	0.34	0.232497768560926	0.225611731647852	0.239383805474	0.497869840633568	0.491782778149376	0.481264595018489	0.502300961280263	1.01	0.57	1.79	0.330985911790737	0.33821970889527	0.345453505999802	0.456803250979872	0.466786824046173	0.476770397112474	0.442978492734926	0.45266029805165	0.462348073062117	0.232497768560926	1.44483337316428	0.00591478601367931	0.0109139834866987	0.457428960409814	0.469902964770313	0.445672813408412	1.01739040067108	1.03465712683212	1.00111734626686	0.954906130207381	0.971641350436618	0.939134237091728	0.001586139628267	0.00221536059570878	0.00215127124494277
262	0.423750140311331	0.34	0.232564796682762	0.225610265965065	0.239519327400459	0.50648061769774	0.502653121331371	0.492086010965057	0.513220231697686	1	0.56	1.76	0.340866371705546	0.348186174523988	0.35550597734243	0.471739801565292	0.481869995141711	0.49200018871813	0.457309194919145	0.467095690092953	0.476999897073984	0.232564796682762	1.42927288266518	-0.00185915462739251	-0.00419093239165089	0.457428960409814	0.469902964770313	0.445672813408412	1.01739040067108	1.03465712683212	1.00111734626686	0.954906130207381	0.971641350436618	0.939134237091728	0.001586139628267	0.00221536059570878	0.00215127124494277
262	0.423750140311331	0.34	0.232581270365972	0.225665381441148	0.239497159290797	0.506964785511266	0.507101423627054	0.496451118004997	0.517751729249111	1.01	0.57	1.78	0.341713327194813	0.349044061758126	0.356374796321439	0.471758207137944	0.481878778738071	0.491999350338199	0.457623485262854	0.467443059733387	0.477238494002825	0.232581270365972	1.45301673663061	-0.00779704262458232	-0.0031614513926022	0.457428960409814	0.469902964770313	0.445672813408412	1.01739040067108	1.03465712683212	1.00111734626686	0.954906130207381	0.971641350436618	0.939134237091728	0.001586139628267	0.00221536059570878	0.00215127124494277
262	0.423750140311331	0.34	0.232587833093073	0.225611369643289	0.239564296542857	0.504007444423488	0.497067098302042	0.486565599461687	0.507568597142398	0.97	0.55	1.78	0.343491209009568	0.350904746951989	0.358318284894411	0.478899892808999	0.489235943435151	0.499571994061304	0.462718011293346	0.472743592689233	0.482704652823122	0.232587833093073	1.42869972149993	-0.00377495350409049	-0.0102003808359045	0.457428960409814	0.469902964770313	0.445672813408412	1.01739040067108	1.03465712683212	1.00111734626686	0.954906130207381	0.971641350436618	0.939134237091728	0.001586139628267	0.00221536059570878	0.00215127124494277
262	0.423750140311331	0.34	0.232632718259671	0.225680797300542	0.2395846392188	0.500268321793591	0.498915812671591	0.488296134022533	0.50953549132065	1	0.58	1.78	0.33867924347923	0.346044988321866	0.353410733164503	0.468947365439125	0.479146238576335	0.489345111713546	0.455521315003009	0.465446672022526	0.475377784192784	0.232632718259671	1.43941180578366	-0.000903627608631976	0.0013978288449549	0.457428960409814	0.469902964770313	0.445672813408412	1.01739040067108	1.03465712683212	1.00111734626686	0.954906130207381	0.971641350436618	0.939134237091728	0.001586139628267	0.00221536059570878	0.00215127124494277
262	0.423750140311331	0.34	0.232666776918322	0.22574324743376	0.239590306402884	0.512532582849387	0.50633479157319	0.495818394053172	0.516851189093207	0.99	0.56	1.75	0.347378516050763	0.354746476998803	0.362114437946843	0.482879914316129	0.493121884348479	0.503363854380829	0.468575823713365	0.478466865517282	0.488384555925404	0.232666776918322	1.42575178176579	-0.00280314214690802	-0.00675309452868551	0.457428960409814	0.469902964770313	0.445672813408412	1.01739040067108	1.03465712683212	1.00111734626686	0.954906130207381	0.971641350436618	0.939134237091728	0.001586139628267	0.00221536059570878	0.00215127124494277
262	0.423750140311331	0.34	0.232692195432174	0.225790755141205	0.239593635723144	0.50343877189872	0.502877354205834	0.49224101154395	0.513513696867718	1	0.57	1.79	0.341279438108627	0.348653803433843	0.356028168759058	0.472474956384341	0.482684194171131	0.492893431957922	0.457819454221215	0.467659664864391	0.477555578138889	0.232692195432174	1.44479377735814	0.00272437474218261	0.00482233633620845	0.457428960409814	0.469902964770313	0.445672813408412	1.01739040067108	1.03465712683212	1.00111734626686	0.954906130207381	0.971641350436618	0.939134237091728	0.001586139628267	0.00221536059570878	0.00215127124494277
262	0.423750140311331	0.34	0.232697877017747	0.225737227876254	0.239658526159241	0.499876511851696	0.49935047849419	0.488713215454112	0.509987741534268	0.99	0.57	1.77	0.341077454490439	0.348501298343492	0.355925142196545	0.473405579146062	0.48370965832947	0.494013737512878	0.45924769418358	0.469214671789766	0.479212157047425	0.232697877017747	1.43261240388057	-0.00321836371250036	-0.00526923062510962	0.457428960409814	0.469902964770313	0.445672813408412	1.01739040067108	1.03465712683212	1.00111734626686	0.954906130207381	0.971641350436618	0.939134237091728	0.001586139628267	0.00221536059570878	0.00215127124494277
[truncated: 1,362 more rows]
