# Supplementary material for: Re-expressing coefficients from regression models for inclusion in a meta-analysis
Source: BMC Med Res Methodol. 2024 Jan 8;24:6. doi: 10.1186/s12874-023-02132-y (PMC10773134; doi:10.1186/s12874-023-02132-y)
Supplement: Supplementary file 2 — Additional file 2. [file 12874_2023_2132_MOESM2_ESM.zip › Supp_Files_R1/simdata/simdata_scenario_263.csv]

ex_no	errsd	rsquare	beta	b_low_ci	b_hi_ci	lrsquare	lbeta	lb_low_ci	lb_hi_ci	x_median	x_25	x_75	rbl	rb	rbu	altl	alt	altu	dzl	dz	dzu	observed_beta	xlog	error	ylog	RelBias_rb	RelBias_rbl	RelBias_rbu	RelBias_alt	RelBias_altl	RelBias_altu	RelBias_dz	RelBias_dzl	RelBias_dzu	MC_SE_RelBias_rb	MC_SE_RelBias_alt	MC_SE_RelBias_dz
263	0.455496124527524	0.11	0.0352791797071547	0.0199722637622391	0.0505860956520703	0.48632950835041	0.481880229950637	0.4045584988296	0.559201961071675	1.98	1.06	3.68	0.165639953107952	0.197298088962635	0.228956224817319	0.196405944585708	0.233944267675606	0.271482590765503	0.187921621106216	0.223844036239956	0.259753646628133	0.0352791797071547	3.09458402432429	-0.0196165097974154	0.323820705595038	0.652296689461069	0.782082047110751	0.573173128022353	0.95718224949576	1.11086421572174	0.863479476727536	0.898194156005674	1.04730390793906	0.80727729067133	0.0099357523370067	0.0118698749328618	0.0115473606183713
263	0.455496124527524	0.11	0.0444696948472553	0.0244397673038654	0.0644996223906451	0.361847500142864	0.428056642152215	0.339303006751941	0.516810277552489	2.18	1.39	3.56	0.128222417414113	0.161762366836471	0.195302316258829	0.149505701128998	0.188612853804384	0.227720006479769	0.148334814012554	0.187122717646707	0.225961968928755	0.0444696948472553	3.13754632080299	0.00963049294726293	0.392726580045229	0.652296689461069	0.782082047110751	0.573173128022353	0.95718224949576	1.11086421572174	0.863479476727536	0.898194156005674	1.04730390793906	0.80727729067133	0.0099357523370067	0.0118698749328618	0.0115473606183713
263	0.455496124527524	0.14	0.0402307345470157	0.0247710738976398	0.0556903951963915	0.425522697807773	0.486364391043193	0.398133167053189	0.574595615033196	2.02	1.15	3.46	0.160156150084126	0.195648729755494	0.231141309426861	0.189178634338171	0.23110295474573	0.273027275153289	0.184385740638973	0.225234381069305	0.266078747598897	0.0402307345470157	3.26070142652248	0.0357696663455817	0.408180082123378	0.652296689461069	0.782082047110751	0.573173128022353	0.95718224949576	1.11086421572174	0.863479476727536	0.898194156005674	1.04730390793906	0.80727729067133	0.0099357523370067	0.0118698749328618	0.0115473606183713
263	0.455496124527524	0.14	0.062454120757537	0.0386676252946332	0.0862406162204408	0.353745207340689	0.453717112766543	0.357969660334547	0.549464565198539	2.08	1.39	3.62	0.14072878729705	0.178370030007239	0.216011272717428	0.165423079253557	0.209669394422228	0.253915709590898	0.163831617547453	0.207663272751994	0.251477667832484	0.062454120757537	3.06385045293811	-0.0163914845316165	0.382855388416733	0.652296689461069	0.782082047110751	0.573173128022353	0.95718224949576	1.11086421572174	0.863479476727536	0.898194156005674	1.04730390793906	0.80727729067133	0.0099357523370067	0.0118698749328618	0.0115473606183713
263	0.455496124527524	0.15	0.0500092793038296	0.0316281243630364	0.0683904342446228	0.338020206298434	0.394028271407712	0.307936056652772	0.480120486162652	1.89	1.17	3.28	0.130958804352853	0.167572033836106	0.204185263319359	0.156604287852168	0.200387435976702	0.244170584101236	0.153791094421929	0.196764933850716	0.239767205044711	0.0500092793038296	3.00370232035763	-0.0797242969573655	0.265627878802267	0.652296689461069	0.782082047110751	0.573173128022353	0.95718224949576	1.11086421572174	0.863479476727536	0.898194156005674	1.04730390793906	0.80727729067133	0.0099357523370067	0.0118698749328618	0.0115473606183713
263	0.455496124527524	0.15	0.0572168767862853	0.0358729292756703	0.0785608242969004	0.368653563375199	0.423077039105348	0.336634091664482	0.509519986546215	2.03	1.19	3.56	0.134624787443646	0.169194558341442	0.203764329239239	0.15882116233401	0.199604225392934	0.240387288451858	0.154910692450612	0.19470267592362	0.234490916280595	0.0572168767862853	2.99143642759228	-0.0224145388161075	0.339490590125357	0.652296689461069	0.782082047110751	0.573173128022353	0.95718224949576	1.11086421572174	0.863479476727536	0.898194156005674	1.04730390793906	0.80727729067133	0.0099357523370067	0.0118698749328618	0.0115473606183713
263	0.455496124527524	0.16	0.0406593073005522	0.0261792529943163	0.0551393616067882	0.468720557446793	0.483932708542809	0.403492174870684	0.564373242214934	2.27	1.17	3.32	0.147418414494981	0.176807871524415	0.206197328553849	0.170747168411062	0.204787465114194	0.238827761817325	0.167526125233007	0.200951121766389	0.234336902427591	0.0406593073005522	3.41299279182464	0.0114284150384324	0.398034560144065	0.652296689461069	0.782082047110751	0.573173128022353	0.95718224949576	1.11086421572174	0.863479476727536	0.898194156005674	1.04730390793906	0.80727729067133	0.0099357523370067	0.0118698749328618	0.0115473606183713
263	0.455496124527524	0.17	0.0868321255218359	0.0571369599569422	0.11652729108673	0.335261124526293	0.412573671514055	0.321870826018223	0.503276517009887	1.83	1.14	3.27	0.140316420119161	0.179857433301498	0.219398446483836	0.168755552421436	0.216310681872586	0.263865811323737	0.165359077363019	0.212039371091639	0.258626606050325	0.0868321255218359	2.67334674840173	-0.00801906408331924	0.314129033865672	0.652296689461069	0.782082047110751	0.573173128022353	0.95718224949576	1.11086421572174	0.863479476727536	0.898194156005674	1.04730390793906	0.80727729067133	0.0099357523370067	0.0118698749328618	0.0115473606183713
263	0.455496124527524	0.17	0.109633755772158	0.0723380076772697	0.146929503867046	0.278534947775931	0.387439262980793	0.290084569475534	0.484793956486052	1.9	1.15	3.09	0.122833555214341	0.164057475334167	0.205281395453993	0.146743388416419	0.19599163912149	0.245239889826561	0.144891322002316	0.193506083928139	0.242030032164786	0.109633755772158	2.45768726867231	0.0225881584709572	0.327711018624088	0.652296689461069	0.782082047110751	0.573173128022353	0.95718224949576	1.11086421572174	0.863479476727536	0.898194156005674	1.04730390793906	0.80727729067133	0.0099357523370067	0.0118698749328618	0.0115473606183713
263	0.455496124527524	0.18	0.0298539487647446	0.0199121482875061	0.0397957492419831	0.412986284257065	0.475646017151198	0.387108847128807	0.564183187173588	2.1	1.2	3.08	0.15081903066109	0.185313437749156	0.219807844837222	0.176951250756439	0.217422459539441	0.257893668322444	0.175439052071246	0.215534561096388	0.255710479235859	0.0298539487647446	3.40444938613451	0.016268403883908	0.384383205684143	0.652296689461069	0.782082047110751	0.573173128022353	0.95718224949576	1.11086421572174	0.863479476727536	0.898194156005674	1.04730390793906	0.80727729067133	0.0099357523370067	0.0118698749328618	0.0115473606183713
263	0.455496124527524	0.18	0.0418523998693281	0.0278569659539647	0.0558478337846916	0.391799029324858	0.431919039509554	0.34789961803157	0.515938460987538	1.96	1.15	3.68	0.143351659140043	0.177971770357764	0.212591881575485	0.170215406405083	0.211323241054953	0.252431075704824	0.164578154890015	0.204358469741774	0.24408081006527	0.0418523998693281	3.30960112948808	0.0468710000549705	0.411145169474882	0.652296689461069	0.782082047110751	0.573173128022353	0.95718224949576	1.11086421572174	0.863479476727536	0.898194156005674	1.04730390793906	0.80727729067133	0.0099357523370067	0.0118698749328618	0.0115473606183713
263	0.455496124527524	0.18	0.0557088558450481	0.0370566654190169	0.0743610462710794	0.431814671664694	0.46463000919752	0.381417421372312	0.547842597022729	1.91	1.11	3.4	0.160397839472076	0.195391310027306	0.230384780582536	0.19132156996603	0.233061569377632	0.274801568789234	0.186015817371819	0.226581535170817	0.267185108778743	0.0557088558450481	2.92552527738789	0.00450020165681838	0.323101987790732	0.652296689461069	0.782082047110751	0.573173128022353	0.95718224949576	1.11086421572174	0.863479476727536	0.898194156005674	1.04730390793906	0.80727729067133	0.0099357523370067	0.0118698749328618	0.0115473606183713
263	0.455496124527524	0.18	0.0567520060587485	0.0378770474582663	0.0756269646592308	0.497837184599774	0.523259372614117	0.441208899990658	0.605309845237576	2.11	1.11	3.54	0.171208403388481	0.203047585271326	0.234886767154171	0.200706742958807	0.23803165439834	0.275356565837873	0.19410933574618	0.230228438011028	0.266287492777496	0.0567520060587485	3.01484564940703	-0.00622751412936914	0.349854518331041	0.652296689461069	0.782082047110751	0.573173128022353	0.95718224949576	1.11086421572174	0.863479476727536	0.898194156005674	1.04730390793906	0.80727729067133	0.0099357523370067	0.0118698749328618	0.0115473606183713
263	0.455496124527524	0.18	0.0726053641317443	0.0487547879000947	0.0964559403633938	0.390775878931228	0.468395353349856	0.377084435067757	0.559706271631956	1.97	1.19	3.44	0.155089114490994	0.192643911620676	0.230198708750358	0.18407728175637	0.228651557618556	0.273225833480742	0.18014644218892	0.223883842604937	0.267556418274336	0.0726053641317443	3.02554616522362	0.0623901260813403	0.42461662310494	0.652296689461069	0.782082047110751	0.573173128022353	0.95718224949576	1.11086421572174	0.863479476727536	0.898194156005674	1.04730390793906	0.80727729067133	0.0099357523370067	0.0118698749328618	0.0115473606183713
263	0.455496124527524	0.18	0.0906081142504648	0.0608422388488952	0.120373989652034	0.379456390612066	0.490745251451434	0.392763141907761	0.588727360995107	2.11	1.1	3.68	0.152406384331886	0.190427006562953	0.22844762879402	0.178664519494472	0.223235724510411	0.267806929526349	0.171704647673767	0.214566035493408	0.257382587737447	0.0906081142504648	2.91109874173406	-0.0394249956752651	0.320714707311803	0.652296689461069	0.782082047110751	0.573173128022353	0.95718224949576	1.11086421572174	0.863479476727536	0.898194156005674	1.04730390793906	0.80727729067133	0.0099357523370067	0.0118698749328618	0.0115473606183713
263	0.455496124527524	0.19	0.0480417993783303	0.0325383493897295	0.0635452493669311	0.452254158027029	0.40574111143932	0.336025067241728	0.475457155636912	1.95	1.07	3.52	0.1391263758147	0.167991307365687	0.196856238916674	0.165373781224071	0.199684334111027	0.233994886997983	0.159350721617474	0.192441284517368	0.22548860269586	0.0480417993783303	3.3128487223968	0.0130325018656017	0.350184440627688	0.652296689461069	0.782082047110751	0.573173128022353	0.95718224949576	1.11086421572174	0.863479476727536	0.898194156005674	1.04730390793906	0.80727729067133	0.0099357523370067	0.0118698749328618	0.0115473606183713
263	0.455496124527524	0.19	0.0801946228702082	0.0546435945215025	0.105745651218914	0.343237555395822	0.408502929010641	0.320278797535418	0.496727060485864	1.7	1.09	3.23	0.147909077706632	0.188652174091355	0.229395270476078	0.180377203000552	0.230063982753413	0.279750762506274	0.176124223067713	0.224612463810604	0.273184349537961	0.0801946228702082	2.72637395681615	-0.0336073631984049	0.277293977979385	0.652296689461069	0.782082047110751	0.573173128022353	0.95718224949576	1.11086421572174	0.863479476727536	0.898194156005674	1.04730390793906	0.80727729067133	0.0099357523370067	0.0118698749328618	0.0115473606183713
263	0.455496124527524	0.19	0.097627003844897	0.066633668821606	0.128620338868188	0.336141066776461	0.417762752497712	0.326100127065154	0.509425377930269	1.83	1.03	2.88	0.142353305218546	0.182367020676948	0.222380736135351	0.171259660194831	0.219398586804354	0.267537513413878	0.168294220018913	0.215521909505092	0.262816813023164	0.097627003844897	2.55914292420554	-0.00452118916901021	0.299547452151558	0.652296689461069	0.782082047110751	0.573173128022353	0.95718224949576	1.11086421572174	0.863479476727536	0.898194156005674	1.04730390793906	0.80727729067133	0.0099357523370067	0.0118698749328618	0.0115473606183713
263	0.455496124527524	0.19	0.104056704774553	0.0709986751719039	0.137114734377203	0.37133991874575	0.426768137860491	0.340072035605442	0.513464240115541	2.05	1.01	3.05	0.135211669868789	0.169681792459584	0.204151915050378	0.1593165891075	0.199931887791496	0.240547186475492	0.155054981183684	0.194629163153974	0.23411350191318	0.104056704774553	2.52632324595427	0.0481982071540566	0.353807320805579	0.652296689461069	0.782082047110751	0.573173128022353	0.95718224949576	1.11086421572174	0.863479476727536	0.898194156005674	1.04730390793906	0.80727729067133	0.0099357523370067	0.0118698749328618	0.0115473606183713
263	0.455496124527524	0.19	0.119114014041224	0.0812719955216713	0.156956032560776	0.286124515249216	0.407320047670448	0.306868889926599	0.507771205414297	2.05	1.31	3.45	0.12204751093612	0.161998819705871	0.201950128475623	0.14381490607601	0.19089160329225	0.23796830050849	0.142259983765297	0.188885424598448	0.235377353834349	0.119114014041224	2.73404886998695	0.0930485312565474	0.461867763320278	0.652296689461069	0.782082047110751	0.573173128022353	0.95718224949576	1.11086421572174	0.863479476727536	0.898194156005674	1.04730390793906	0.80727729067133	0.0099357523370067	0.0118698749328618	0.0115473606183713
263	0.455496124527524	0.2	0.0564210672745135	0.038558983316693	0.074283151232334	0.424542353199583	0.477157288411395	0.390422525686861	0.563892051135928	2.03	1.22	3.51	0.156078272226551	0.19075201930149	0.225425766376429	0.184116119539832	0.22501864665185	0.265921173763867	0.180344219637115	0.220389026494286	0.260409107977157	0.0564210672745135	3.1428536433012	-0.0600776401307326	0.306820430534847	0.652296689461069	0.782082047110751	0.573173128022353	0.95718224949576	1.11086421572174	0.863479476727536	0.898194156005674	1.04730390793906	0.80727729067133	0.0099357523370067	0.0118698749328618	0.0115473606183713
263	0.455496124527524	0.2	0.0619081886932788	0.0426512203116061	0.0811651570749516	0.356484134852389	0.403141433487623	0.318574141625391	0.487708725349856	2.03	1.27	3.47	0.127689224963997	0.161585045572972	0.195480866181947	0.150711412522383	0.190718601884088	0.230725791245793	0.148400879388964	0.187840748572846	0.227216961217016	0.0619081886932788	2.92473101416686	-0.039960677663358	0.3341456654756	0.652296689461069	0.782082047110751	0.573173128022353	0.95718224949576	1.11086421572174	0.863479476727536	0.898194156005674	1.04730390793906	0.80727729067133	0.0099357523370067	0.0118698749328618	0.0115473606183713
263	0.455496124527524	0.2	0.0631622262206119	0.0435817326504855	0.0827427197907382	0.425165054235837	0.468804515528329	0.383696581511321	0.553912449545338	1.77	1.04	3.29	0.172098324699042	0.210271541685318	0.248444758671593	0.208382019270459	0.254603341015224	0.300824662759989	0.201824644710251	0.246639757779864	0.291383433643558	0.0631622262206119	2.8050628891097	-0.0306980878861965	0.279525593191556	0.652296689461069	0.782082047110751	0.573173128022353	0.95718224949576	1.11086421572174	0.863479476727536	0.898194156005674	1.04730390793906	0.80727729067133	0.0099357523370067	0.0118698749328618	0.0115473606183713
263	0.455496124527524	0.2	0.0636612736017186	0.0436377646812743	0.0836847825221629	0.434982361915136	0.473021717692581	0.388850866036352	0.557192569348811	2.09	1.27	3.77	0.152314883281179	0.185285038591306	0.218255193901433	0.178906366770917	0.217632527808763	0.256358688846609	0.17456084950208	0.21235908316467	0.250166523643089	0.0636612736017186	3.09357015372301	-0.0196015006494665	0.346291894907999	0.652296689461069	0.782082047110751	0.573173128022353	0.95718224949576	1.11086421572174	0.863479476727536	0.898194156005674	1.04730390793906	0.80727729067133	0.0099357523370067	0.0118698749328618	0.0115473606183713
263	0.455496124527524	0.2	0.074192401703135	0.0508960481582354	0.0974887552480346	0.419327903717519	0.447018052311146	0.36488856336216	0.529147541260131	2	1.01	3.29	0.147943446811095	0.181242708284212	0.214541969757329	0.175049629947818	0.214449978689508	0.253850327431199	0.168870334429721	0.206945660779354	0.244917568310114	0.074192401703135	2.95573092124859	-0.0151674012076115	0.311087114121904	0.652296689461069	0.782082047110751	0.573173128022353	0.95718224949576	1.11086421572174	0.863479476727536	0.898194156005674	1.04730390793906	0.80727729067133	0.0099357523370067	0.0118698749328618	0.0115473606183713
263	0.455496124527524	0.2	0.0754576697600436	0.0521565475855683	0.0987587919345189	0.350036215122465	0.422413980383235	0.332544581921003	0.512283378845466	2.32	1.22	3.51	0.119374399560731	0.151635052909344	0.183895706257957	0.137798116828268	0.175037736842665	0.212277356857062	0.135061733528852	0.171585764858537	0.208048608719332	0.0754576697600436	3.1563746408744	-4.18264790154704e-05	0.389909661031502	0.652296689461069	0.782082047110751	0.573173128022353	0.95718224949576	1.11086421572174	0.863479476727536	0.898194156005674	1.04730390793906	0.80727729067133	0.0099357523370067	0.0118698749328618	0.0115473606183713
263	0.455496124527524	0.2	0.0766498488171748	0.0523360578242197	0.10096363981013	0.297770564492241	0.360917356879348	0.274382344008784	0.447452369749911	2.31	1.26	4	0.0985470945094481	0.129626988234165	0.160706881958882	0.113767697478723	0.149647882120854	0.185528066762984	0.110139463914334	0.144828708938667	0.179632157853348	0.0766498488171748	3.20272663560258	-0.046719787463216	0.367151284211898	0.652296689461069	0.782082047110751	0.573173128022353	0.95718224949576	1.11086421572174	0.863479476727536	0.898194156005674	1.04730390793906	0.80727729067133	0.0099357523370067	0.0118698749328618	0.0115473606183713
263	0.455496124527524	0.2	0.0793161618230636	0.0542981782367674	0.10433414540936	0.311112369267095	0.437781127081644	0.336072439369818	0.539489814793471	2.37	1.43	3.44	0.11826863547046	0.15406135841354	0.18985408135662	0.136012343819137	0.177175008119709	0.218337672420281	0.135825010720271	0.176945005436466	0.218138028438989	0.0793161618230636	3.21333035458916	-0.0154645001497514	0.416293313849431	0.652296689461069	0.782082047110751	0.573173128022353	0.95718224949576	1.11086421572174	0.863479476727536	0.898194156005674	1.04730390793906	0.80727729067133	0.0099357523370067	0.0118698749328618	0.0115473606183713
263	0.455496124527524	0.2	0.090473378946856	0.0618559018872682	0.119090856006444	0.379474000583121	0.430094961615999	0.344225489123088	0.515964434108911	1.9	1.01	3.19	0.145861249319247	0.182247365199591	0.218633481079935	0.174281176512158	0.217756843380023	0.261232510247887	0.168926919122464	0.211021626982243	0.253186405960128	0.090473378946856	2.68182553938753	0.0287627086872092	0.32322482540181	0.652296689461069	0.782082047110751	0.573173128022353	0.95718224949576	1.11086421572174	0.863479476727536	0.898194156005674	1.04730390793906	0.80727729067133	0.0099357523370067	0.0118698749328618	0.0115473606183713
263	0.455496124527524	0.2	0.106364908992027	0.0731463528350348	0.139583465149018	0.312939180038605	0.382104487140228	0.293707956395121	0.470501017885335	1.74	1.08	2.56	0.133556581991034	0.173752764113861	0.213948946236689	0.162254179189903	0.211087403578238	0.259920627966573	0.162220811427304	0.211034825204068	0.259911196109965	0.106364908992027	2.36846621284689	0.0321786786516109	0.306584158369608	0.652296689461069	0.782082047110751	0.573173128022353	0.95718224949576	1.11086421572174	0.863479476727536	0.898194156005674	1.04730390793906	0.80727729067133	0.0099357523370067	0.0118698749328618	0.0115473606183713
263	0.455496124527524	0.21	0.0479045757047278	0.0332244837316237	0.0625846676778319	0.426257400395705	0.435380237924462	0.356516609183673	0.514243866665251	1.92	1.15	3.39	0.149737838725707	0.18286075366858	0.215983668611453	0.178555894887058	0.218053538029394	0.25755118117173	0.17434369042669	0.212893317920334	0.251451881059597	0.0479045757047278	3.19626242979987	-0.0524227756713257	0.281341404079684	0.652296689461069	0.782082047110751	0.573173128022353	0.95718224949576	1.11086421572174	0.863479476727536	0.898194156005674	1.04730390793906	0.80727729067133	0.0099357523370067	0.0118698749328618	0.0115473606183713
263	0.455496124527524	0.21	0.0611154172014815	0.0427004384185244	0.0795303959844386	0.465715758714821	0.503617942985874	0.419398498599917	0.587837387371831	2.27	1.25	4.37	0.153001194708405	0.183725376248744	0.214449557789083	0.177162172876837	0.212738122279864	0.248314071682891	0.169389771162992	0.203435729093653	0.237360063986307	0.0611154172014815	3.56218427987867	0.0143980556189179	0.434609618639322	0.652296689461069	0.782082047110751	0.573173128022353	0.95718224949576	1.11086421572174	0.863479476727536	0.898194156005674	1.04730390793906	0.80727729067133	0.0099357523370067	0.0118698749328618	0.0115473606183713
263	0.455496124527524	0.21	0.0777767338796778	0.0541076982032263	0.101445769556129	0.403939573983618	0.447366659284311	0.362519751567009	0.532213567001613	2.02	1.26	3.46	0.145552242349715	0.179618407355375	0.213684572361035	0.171858043742659	0.212081020600829	0.252303997458999	0.169197877395786	0.208750859219033	0.248348664938749	0.0777767338796778	3.06986532891928	0.0758529528255757	0.457788766686917	0.652296689461069	0.782082047110751	0.573173128022353	0.95718224949576	1.11086421572174	0.863479476727536	0.898194156005674	1.04730390793906	0.80727729067133	0.0099357523370067	0.0118698749328618	0.0115473606183713
263	0.455496124527524	0.21	0.0806481924664114	0.0562311037762316	0.105065281156591	0.440731010892032	0.494207549814104	0.407287813165797	0.581127286462412	2.39	1.41	4.5	0.14239724811221	0.172786400218558	0.203175552324905	0.163562535459519	0.19846859463464	0.233374653809761	0.158294048882863	0.192072949330806	0.225822534406086	0.0806481924664114	3.40841162877205	0.0425555405601806	0.486027383156391	0.652296689461069	0.782082047110751	0.573173128022353	0.95718224949576	1.11086421572174	0.863479476727536	0.898194156005674	1.04730390793906	0.80727729067133	0.0099357523370067	0.0118698749328618	0.0115473606183713
263	0.455496124527524	0.21	0.0808596812609552	0.0566258012250913	0.105093561296819	0.420556591476407	0.480653636894294	0.39256680598819	0.568740467800398	2.14	1.14	4.19	0.150419188534146	0.184171277155309	0.217923365776473	0.175878826806408	0.215343723584579	0.254808620362749	0.167002089683536	0.204486962734571	0.241921853959741	0.0808596812609552	3.1626128851833	-0.0360868838110661	0.343054824053984	0.652296689461069	0.782082047110751	0.573173128022353	0.95718224949576	1.11086421572174	0.863479476727536	0.898194156005674	1.04730390793906	0.80727729067133	0.0099357523370067	0.0118698749328618	0.0115473606183713
263	0.455496124527524	0.21	0.0847653828136207	0.0589551773144524	0.110575588312789	0.327045027489006	0.376323697006317	0.292041420770597	0.460605973242036	2.05	1.24	3.42	0.115841771492277	0.149273358555458	0.182704945618638	0.136425506348669	0.175797497422183	0.215169488495698	0.134288048739789	0.173045944257461	0.211755370112864	0.0847653828136207	2.84610709064971	0.0111602637816127	0.370233557378518	0.652296689461069	0.782082047110751	0.573173128022353	0.95718224949576	1.11086421572174	0.863479476727536	0.898194156005674	1.04730390793906	0.80727729067133	0.0099357523370067	0.0118698749328618	0.0115473606183713
263	0.455496124527524	0.21	0.0869237119312781	0.0603224667656955	0.113524957096861	0.413726387999216	0.490317058760456	0.399188179857983	0.581445937662929	1.93	1.1	3.4	0.166726878169932	0.204788209284347	0.242849540398761	0.198566201447891	0.243895988848677	0.289225776249463	0.192856966706156	0.236866492598261	0.280899041634129	0.0869237119312781	2.88888323292104	0.0408981784636795	0.372535181677601	0.652296689461069	0.782082047110751	0.573173128022353	0.95718224949576	1.11086421572174	0.863479476727536	0.898194156005674	1.04730390793906	0.80727729067133	0.0099357523370067	0.0118698749328618	0.0115473606183713
263	0.455496124527524	0.21	0.088556066158484	0.0615654395161978	0.11554669280077	0.448641821604919	0.52886408754947	0.437327109313795	0.620401065785145	2.19	1.31	3.73	0.164681279051646	0.199150733003464	0.233620186955282	0.191879975646108	0.232042391331106	0.272204807016105	0.188149216248439	0.227549062532853	0.266979925069648	0.088556066158484	3.00287053598994	0.0116501296882592	0.380011324435163	0.652296689461069	0.782082047110751	0.573173128022353	0.95718224949576	1.11086421572174	0.863479476727536	0.898194156005674	1.04730390793906	0.80727729067133	0.0099357523370067	0.0118698749328618	0.0115473606183713
263	0.455496124527524	0.21	0.0888054853243207	0.0621840051214274	0.115426965527214	0.354040380399719	0.417742965092704	0.329643982658351	0.505841947527057	1.94	0.98	3.18	0.137041334031519	0.173666307380831	0.210291280730142	0.16304254392307	0.206616469032505	0.25019039414194	0.157416639362673	0.19949262646897	0.241513865460001	0.0888054853243207	2.7876922275429	-0.0278985184856381	0.29247788649685	0.652296689461069	0.782082047110751	0.573173128022353	0.95718224949576	1.11086421572174	0.863479476727536	0.898194156005674	1.04730390793906	0.80727729067133	0.0099357523370067	0.0118698749328618	0.0115473606183713
263	0.455496124527524	0.21	0.103166237050479	0.071980419374589	0.13435205472637	0.367248553072837	0.453266151977462	0.360374801396234	0.54615750255869	2.13	1.32	3.41	0.138750562860789	0.174515347546367	0.210280132231946	0.162394836661382	0.204254244273813	0.246113651886244	0.160961583061715	0.202420607243266	0.243915445644534	0.103166237050479	2.72615623600747	0.0406506670083812	0.39747413105279	0.652296689461069	0.782082047110751	0.573173128022353	0.95718224949576	1.11086421572174	0.863479476727536	0.898194156005674	1.04730390793906	0.80727729067133	0.0099357523370067	0.0118698749328618	0.0115473606183713
263	0.455496124527524	0.21	0.12784372156973	0.0894433372750319	0.166244105864429	0.319919823371172	0.442047851880695	0.341420920676752	0.542674783084637	2.21	1.22	3.6	0.127494596531698	0.165071057776778	0.202647519021858	0.14830402017627	0.192013639393409	0.235723258610547	0.144769142472387	0.187485852914187	0.230186891970786	0.12784372156973	2.75323944258903	-0.0195767573131613	0.340621326151551	0.652296689461069	0.782082047110751	0.573173128022353	0.95718224949576	1.11086421572174	0.863479476727536	0.898194156005674	1.04730390793906	0.80727729067133	0.0099357523370067	0.0118698749328618	0.0115473606183713
263	0.455496124527524	0.22	0.0476333589329828	0.0335112911526607	0.0617554267133049	0.464833097480612	0.436168205825226	0.363098801338779	0.509237610311674	2.2	1.18	3.9	0.135951876095708	0.163310607626909	0.19066933915811	0.158225493551203	0.190066531157861	0.221907568764519	0.152414985410435	0.18313724868126	0.213767909150783	0.0476333589329828	3.78039291958213	-0.0247028700502815	0.375124466570968	0.652296689461069	0.782082047110751	0.573173128022353	0.95718224949576	1.11086421572174	0.863479476727536	0.898194156005674	1.04730390793906	0.80727729067133	0.0099357523370067	0.0118698749328618	0.0115473606183713
263	0.455496124527524	0.22	0.0604358311639147	0.042817336031877	0.0780543262959523	0.384640080744462	0.443180839808427	0.355661552613884	0.53070012700297	2.13	1.2	3.83	0.136760912959933	0.170414304872446	0.20406769678496	0.160024248184088	0.199402156850304	0.238780065516519	0.154772312848689	0.192890014178221	0.230970577997149	0.0604358311639147	3.21546098224912	-0.0790633987942742	0.30281485419774	0.652296689461069	0.782082047110751	0.573173128022353	0.95718224949576	1.11086421572174	0.863479476727536	0.898194156005674	1.04730390793906	0.80727729067133	0.0099357523370067	0.0118698749328618	0.0115473606183713
263	0.455496124527524	0.22	0.0623726261257262	0.0439685871518063	0.0807766650996461	0.452231516127987	0.449548335543315	0.372301630506694	0.526795040579936	2.22	1.22	3.36	0.138584382793499	0.167338452244557	0.196092521695615	0.161102315107349	0.194528499674087	0.227954684240825	0.158527052200316	0.191423514154968	0.224347301730268	0.0623726261257262	3.23965060279138	0.00192835084195022	0.384001124976022	0.652296689461069	0.782082047110751	0.573173128022353	0.95718224949576	1.11086421572174	0.863479476727536	0.898194156005674	1.04730390793906	0.80727729067133	0.0099357523370067	0.0118698749328618	0.0115473606183713
263	0.455496124527524	0.22	0.069448440778305	0.0491299838261641	0.089766897730446	0.399750483198266	0.422164876264086	0.341396943012518	0.502932809515654	2.07	1.22	3.66	0.13456364875085	0.166398813133085	0.198233977515321	0.158262552667814	0.195704420709462	0.23314628875111	0.154279849510203	0.190789665257343	0.227309120895461	0.069448440778305	3.33810128946904	-0.0618129552119821	0.338803439665061	0.652296689461069	0.782082047110751	0.573173128022353	0.95718224949576	1.11086421572174	0.863479476727536	0.898194156005674	1.04730390793906	0.80727729067133	0.0099357523370067	0.0118698749328618	0.0115473606183713
263	0.455496124527524	0.22	0.0701855974285486	0.0494169298510706	0.0909542650060265	0.484386376223936	0.468544383928084	0.393069504075727	0.544019263780441	1.89	1.06	3.12	0.16658162497752	0.19856764271846	0.2305536604594	0.199045079947226	0.237264538181578	0.27548399641593	0.194520852672042	0.231907631897968	0.269179282790742	0.0701855974285486	2.9683747876733	-0.0256237548426871	0.281911052680144	0.652296689461069	0.782082047110751	0.573173128022353	0.95718224949576	1.11086421572174	0.863479476727536	0.898194156005674	1.04730390793906	0.80727729067133	0.0099357523370067	0.0118698749328618	0.0115473606183713
263	0.455496124527524	0.22	0.0742875091728525	0.0523732721778737	0.0962017461678314	0.34272326662052	0.41940575385972	0.328723526023232	0.510087981696208	1.84	1.14	3.51	0.142919735446055	0.182345815376622	0.221771895307189	0.171778866459677	0.219166075079146	0.266553283698614	0.166945468524402	0.21294951642376	0.259001764793232	0.0742875091728525	2.95099166206163	0.0480008993764023	0.393818237398717	0.652296689461069	0.782082047110751	0.573173128022353	0.95718224949576	1.11086421572174	0.863479476727536	0.898194156005674	1.04730390793906	0.80727729067133	0.0099357523370067	0.0118698749328618	0.0115473606183713
263	0.455496124527524	0.22	0.0750804384601908	0.053022669424112	0.0971382074962697	0.357731825743255	0.392807366930279	0.310631461601637	0.474983272258921	2.16	1.08	3.82	0.118310449048278	0.149608850730618	0.180907252412959	0.138166518791681	0.174717738392141	0.211268957992601	0.131819898679902	0.166719161264842	0.201602117941911	0.0750804384601908	3.09707813465915	0.029279338661711	0.393310952651233	0.652296689461069	0.782082047110751	0.573173128022353	0.95718224949576	1.11086421572174	0.863479476727536	0.898194156005674	1.04730390793906	0.80727729067133	0.0099357523370067	0.0118698749328618	0.0115473606183713
263	0.455496124527524	0.22	0.0808367323587233	0.0568504233377118	0.104823041379735	0.449227750042009	0.480845079526254	0.397717836860614	0.563972322191894	1.98	1.15	3.47	0.16244442768687	0.196397034556599	0.230349641426328	0.192514828104468	0.232752467328536	0.272990106552603	0.187428465170569	0.226629539998794	0.265766086718016	0.0808367323587233	2.78911337542293	-0.0171989390673558	0.316928056092933	0.652296689461069	0.782082047110751	0.573173128022353	0.95718224949576	1.11086421572174	0.863479476727536	0.898194156005674	1.04730390793906	0.80727729067133	0.0099357523370067	0.0118698749328618	0.0115473606183713
263	0.455496124527524	0.22	0.0838658371554758	0.0590172135592344	0.108714460751717	0.438027230484821	0.425145649161817	0.349960808831526	0.500330489492107	2.06	1.14	4.08	0.138443717716032	0.168186673351452	0.197929628986872	0.162951100138136	0.197959170002979	0.232967239867822	0.155265685635841	0.188666395424229	0.22204403087062	0.0838658371554758	3.04742317816349	-0.0136441685417761	0.347970021501847	0.652296689461069	0.782082047110751	0.573173128022353	0.95718224949576	1.11086421572174	0.863479476727536	0.898194156005674	1.04730390793906	0.80727729067133	0.0099357523370067	0.0118698749328618	0.0115473606183713
263	0.455496124527524	0.22	0.0923538814893498	0.0654169746811276	0.119290788297572	0.380315056005574	0.422202884673012	0.338059423822508	0.506346345523516	1.88	1.09	3.35	0.144443495123161	0.180395681988944	0.216347868854727	0.172914108979776	0.215952671238814	0.258991233497852	0.168101523545905	0.209952677577496	0.251742162074402	0.0923538814893498	2.71557300116991	0.0176308480346347	0.334705341305886	0.652296689461069	0.782082047110751	0.573173128022353	0.95718224949576	1.11086421572174	0.863479476727536	0.898194156005674	1.04730390793906	0.80727729067133	0.0099357523370067	0.0118698749328618	0.0115473606183713
263	0.455496124527524	0.22	0.0982469339891441	0.0696640085996809	0.126829859378607	0.374300005683144	0.420092968289658	0.335291371030539	0.504894565548777	2.14	1.17	3.97	0.128369804032167	0.160836981425696	0.193304158819224	0.150072829512024	0.188029116930634	0.225985404349245	0.144086594882599	0.180451739809087	0.216925780765632	0.0982469339891441	2.9872782253084	-0.0208711836166165	0.353822537396928	0.652296689461069	0.782082047110751	0.573173128022353	0.95718224949576	1.11086421572174	0.863479476727536	0.898194156005674	1.04730390793906	0.80727729067133	0.0099357523370067	0.0118698749328618	0.0115473606183713
263	0.455496124527524	0.22	0.112727594022144	0.0798928702387097	0.145562317805577	0.375115291662316	0.433831644934988	0.346408937283995	0.521254352585981	2.11	1.09	3.31	0.134472102910676	0.16840862727447	0.202345151638264	0.157653134363071	0.197439821114707	0.237226507866343	0.153460917035272	0.192205516159856	0.230947300028973	0.112727594022144	2.65780119886284	0.0369079542660777	0.363910530539832	0.652296689461069	0.782082047110751	0.573173128022353	0.95718224949576	1.11086421572174	0.863479476727536	0.898194156005674	1.04730390793906	0.80727729067133	0.0099357523370067	0.0118698749328618	0.0115473606183713
263	0.455496124527524	0.23	0.0460904053202737	0.0330821974681619	0.0590986131723856	0.55916092581323	0.484786207157988	0.417580315147149	0.551992099168828	1.72	0.99	2.91	0.191777074141029	0.2226419134722	0.253506752803372	0.233553363387343	0.271141730341486	0.30873009729563	0.228188959468844	0.264981410360951	0.301631731400994	0.0460904053202737	3.2080717881879	0.0659648293860838	0.371351874043541	0.652296689461069	0.782082047110751	0.573173128022353	0.95718224949576	1.11086421572174	0.863479476727536	0.898194156005674	1.04730390793906	0.80727729067133	0.0099357523370067	0.0118698749328618	0.0115473606183713
263	0.455496124527524	0.23	0.0543429191273658	0.0389099548209148	0.0697758834338167	0.412969286176954	0.455195790430095	0.37046227313816	0.539929307722031	2.08	1.21	3.69	0.145405635880551	0.178663356991696	0.21192107810284	0.170863006089129	0.209943432169671	0.249023858250212	0.166243197347316	0.204213792033696	0.242248455430226	0.0543429191273658	3.32232748924516	-0.0144043091254078	0.366358601604869	0.652296689461069	0.782082047110751	0.573173128022353	0.95718224949576	1.11086421572174	0.863479476727536	0.898194156005674	1.04730390793906	0.80727729067133	0.0099357523370067	0.0118698749328618	0.0115473606183713
263	0.455496124527524	0.23	0.0662318511186231	0.0474695820314713	0.0849941202057748	0.429619363984678	0.471221537108709	0.386449805242255	0.555993268975164	1.87	1.14	3.42	0.165821395127837	0.202196020382691	0.238570645637546	0.198698935132884	0.242285586291049	0.285872237449214	0.193584747654995	0.236046366289133	0.278493940142016	0.0662318511186231	3.12484669334081	-0.00426490019341916	0.337682891763123	0.652296689461069	0.782082047110751	0.573173128022353	0.95718224949576	1.11086421572174	0.863479476727536	0.898194156005674	1.04730390793906	0.80727729067133	0.0099357523370067	0.0118698749328618	0.0115473606183713
263	0.455496124527524	0.23	0.0663775629149066	0.0476542230895608	0.0851009027402524	0.440790503214499	0.425141709688726	0.350378088078449	0.499905331299004	1.93	1.14	3.48	0.146002628571524	0.177156646610983	0.208310664650443	0.173794645750976	0.210878920067551	0.247963194384126	0.169017624642811	0.205054253964152	0.241155719386279	0.0663775629149066	3.09683968389775	-0.0308087419711866	0.322062585198237	0.652296689461069	0.782082047110751	0.573173128022353	0.95718224949576	1.11086421572174	0.863479476727536	0.898194156005674	1.04730390793906	0.80727729067133	0.0099357523370067	0.0118698749328618	0.0115473606183713
263	0.455496124527524	0.23	0.0715227736254761	0.0512892885678458	0.0917562586831064	0.429343087522342	0.424334479345004	0.347954579070392	0.500714379619617	2.42	1.31	3.87	0.120377513969157	0.146801717199458	0.173225920429759	0.138002065642792	0.168295053996754	0.198588042350715	0.134794530033195	0.164389717564791	0.193926816564901	0.0715227736254761	3.39375077122404	-0.0284276802799447	0.380910059241885	0.652296689461069	0.782082047110751	0.573173128022353	0.95718224949576	1.11086421572174	0.863479476727536	0.898194156005674	1.04730390793906	0.80727729067133	0.0099357523370067	0.0118698749328618	0.0115473606183713
263	0.455496124527524	0.23	0.0771080699878194	0.0550774632894799	0.099138676686159	0.558872941856953	0.517315319294189	0.445558016192243	0.589072622396135	2.15	1.19	3.52	0.170072529445404	0.197462780773444	0.224853032101484	0.198704147747988	0.230705533065706	0.262706918383425	0.193996521725421	0.22519875205046	0.256465035100018	0.0771080699878194	3.07978235246599	0.0376040718014983	0.399286575120448	0.652296689461069	0.782082047110751	0.573173128022353	0.95718224949576	1.11086421572174	0.863479476727536	0.898194156005674	1.04730390793906	0.80727729067133	0.0099357523370067	0.0118698749328618	0.0115473606183713
263	0.455496124527524	0.23	0.0777370598213139	0.0558209757251902	0.0996531439174376	0.441489494894173	0.436112697635039	0.359528409627105	0.512696985642973	2.07	1.19	4.07	0.14196154875974	0.172201228977347	0.202440909194953	0.167025529451029	0.202604167771773	0.238182806092518	0.160172308654126	0.194300249948071	0.228369162599847	0.0777370598213139	3.22189377192245	-0.0184533775773824	0.364008250296641	0.652296689461069	0.782082047110751	0.573173128022353	0.95718224949576	1.11086421572174	0.863479476727536	0.898194156005674	1.04730390793906	0.80727729067133	0.0099357523370067	0.0118698749328618	0.0115473606183713
263	0.455496124527524	0.23	0.0788453376478291	0.0564927914524905	0.101197883843168	0.431752868760493	0.478706381758036	0.392961996950727	0.564450766565345	2.01	1.3	4.04	0.158679532792181	0.193303437969665	0.227927343147149	0.187588086805005	0.228519844137997	0.269451601470989	0.182002231400567	0.22168277322337	0.26140541143046	0.0788453376478291	3.24565682185347	-0.00754084078048034	0.381560286131959	0.652296689461069	0.782082047110751	0.573173128022353	0.95718224949576	1.11086421572174	0.863479476727536	0.898194156005674	1.04730390793906	0.80727729067133	0.0099357523370067	0.0118698749328618	0.0115473606183713
263	0.455496124527524	0.23	0.0798969289316772	0.0572306698399095	0.102563188023445	0.406454441194252	0.42743648625508	0.346791356350124	0.508081616160037	1.85	1.06	3.29	0.150080679449895	0.184981422126541	0.219882164803188	0.18019226602577	0.222095353964459	0.263998441903149	0.174912004699422	0.215571745085023	0.256270774485289	0.0798969289316772	2.89034316568251	0.023658553366545	0.342196247517803	0.652296689461069	0.782082047110751	0.573173128022353	0.95718224949576	1.11086421572174	0.863479476727536	0.898194156005674	1.04730390793906	0.80727729067133	0.0099357523370067	0.0118698749328618	0.0115473606183713
263	0.455496124527524	0.23	0.0809142782603745	0.0575634327063198	0.104265123814429	0.432418707240017	0.460957405310559	0.378504102402007	0.543410708219112	2.29	1.22	3.86	0.137062522432792	0.166920211181323	0.196777899929855	0.158479972231576	0.19300323650381	0.227526500776043	0.153378553625709	0.186802201205816	0.220233673849928	0.0809142782603745	3.24221253540053	-0.0655868431780515	0.335833888709051	0.652296689461069	0.782082047110751	0.573173128022353	0.95718224949576	1.11086421572174	0.863479476727536	0.898194156005674	1.04730390793906	0.80727729067133	0.0099357523370067	0.0118698749328618	0.0115473606183713
263	0.455496124527524	0.23	0.0814401259722963	0.0580654547708558	0.104814797173737	0.411737690601925	0.470812130109452	0.382948669444385	0.558675590774519	2.16	1.24	3.82	0.145546500525505	0.178940582407067	0.212334664288628	0.169901068217097	0.208883044172008	0.247865020126918	0.165026065089387	0.202848932013393	0.240766873039764	0.0814401259722963	3.03427040099178	0.0593263793935344	0.431574511690395	0.652296689461069	0.782082047110751	0.573173128022353	0.95718224949576	1.11086421572174	0.863479476727536	0.898194156005674	1.04730390793906	0.80727729067133	0.0099357523370067	0.0118698749328618	0.0115473606183713
263	0.455496124527524	0.23	0.0841038824468293	0.0601077885308502	0.108099976362808	0.430380075113671	0.473924911498014	0.388799052615504	0.559050770380524	2.08	1.18	3.29	0.152553104678052	0.185953942394997	0.219354780111943	0.1792496425668	0.218495570958945	0.25774149935109	0.176191813174002	0.214790061731006	0.253279623495109	0.0841038824468293	2.8834391225738	-0.0254555974330452	0.310305949323996	0.652296689461069	0.782082047110751	0.573173128022353	0.95718224949576	1.11086421572174	0.863479476727536	0.898194156005674	1.04730390793906	0.80727729067133	0.0099357523370067	0.0118698749328618	0.0115473606183713
263	0.455496124527524	0.23	0.0841921875731944	0.0601431245594911	0.108241250586898	0.414113152285275	0.470557843964356	0.383171042963664	0.557944644965047	1.79	1.15	3.68	0.169769317076563	0.208487267714601	0.24720521835264	0.204959787022768	0.251703350897455	0.298446914772143	0.19815361360768	0.243352455348953	0.288518581387484	0.0841921875731944	3.00152454916328	-0.0471944878879317	0.304742749735539	0.652296689461069	0.782082047110751	0.573173128022353	0.95718224949576	1.11086421572174	0.863479476727536	0.898194156005674	1.04730390793906	0.80727729067133	0.0099357523370067	0.0118698749328618	0.0115473606183713
263	0.455496124527524	0.23	0.0851352829160017	0.0609152836495682	0.109355282182435	0.46979536959878	0.481978250330235	0.402035277470968	0.561921223189501	1.89	1.05	3.43	0.171017387522695	0.205023453993259	0.239029520463823	0.204518419730133	0.245186021291259	0.285853622852385	0.197137999222534	0.236372525436821	0.275527934517541	0.0851352829160017	2.78269350485976	-0.0443030697350445	0.274161854720041	0.652296689461069	0.782082047110751	0.573173128022353	0.95718224949576	1.11086421572174	0.863479476727536	0.898194156005674	1.04730390793906	0.80727729067133	0.0099357523370067	0.0118698749328618	0.0115473606183713
263	0.455496124527524	0.23	0.0852313896789682	0.0606739507919537	0.109788828565983	0.365814143706477	0.415101492275621	0.329768340650335	0.500434643900907	2.18	1.26	4.27	0.124563572604735	0.156796509845177	0.18902944708562	0.145226498950194	0.182806318864037	0.22038613877788	0.13934250419079	0.175433131379964	0.211561564906424	0.0852313896789682	3.30122834566216	0.0232603800692267	0.430123090122394	0.652296689461069	0.782082047110751	0.573173128022353	0.95718224949576	1.11086421572174	0.863479476727536	0.898194156005674	1.04730390793906	0.80727729067133	0.0099357523370067	0.0118698749328618	0.0115473606183713
263	0.455496124527524	0.23	0.0912748458771225	0.0650967593595613	0.117452932394684	0.393253705588985	0.480822478062247	0.387574939115941	0.574070017008553	1.84	1.13	3.8	0.168260035986961	0.208742101970354	0.249224167953747	0.202167038005969	0.250806866972005	0.29944669593804	0.194273847456181	0.241032477074602	0.28777364902614	0.0912748458771225	2.99335236960544	0.0130807288094032	0.365828483135367	0.652296689461069	0.782082047110751	0.573173128022353	0.95718224949576	1.11086421572174	0.863479476727536	0.898194156005674	1.04730390793906	0.80727729067133	0.0099357523370067	0.0118698749328618	0.0115473606183713
263	0.455496124527524	0.23	0.0912934097638296	0.0649762966938978	0.117610522833761	0.394582403014312	0.429582740801979	0.34650380029958	0.512661681304377	1.88	1.25	3.05	0.147582509377571	0.18296739838939	0.218352287401208	0.176543837270827	0.218872593665438	0.26120135006005	0.175923744184091	0.218137111547264	0.260321633780313	0.0912934097638296	2.66695493191921	-0.0181910492822375	0.320312605098077	0.652296689461069	0.782082047110751	0.573173128022353	0.95718224949576	1.11086421572174	0.863479476727536	0.898194156005674	1.04730390793906	0.80727729067133	0.0099357523370067	0.0118698749328618	0.0115473606183713
263	0.455496124527524	0.23	0.0964080664335626	0.0685705310502618	0.124245601816864	0.339815331969618	0.397059977235435	0.310652205235917	0.483467749234953	1.83	1.01	3.4	0.135660111833023	0.173393911288252	0.211127710743482	0.163221522226167	0.208621515660053	0.254021509093939	0.156844955489933	0.20045386245182	0.244093386513127	0.0964080664335626	2.67991533017479	-0.030586735500103	0.282079949859283	0.652296689461069	0.782082047110751	0.573173128022353	0.95718224949576	1.11086421572174	0.863479476727536	0.898194156005674	1.04730390793906	0.80727729067133	0.0099357523370067	0.0118698749328618	0.0115473606183713
263	0.455496124527524	0.23	0.0980037329244979	0.0703750728450279	0.125632393003968	0.36811767427296	0.420699414308953	0.334643219619063	0.506755608998844	2.16	1.18	3.56	0.127377400916589	0.160133523765419	0.192889646614249	0.148736646193158	0.186985470708085	0.225234295223012	0.144923663337172	0.182157982221784	0.219457677783975	0.0980037329244979	2.96130074263733	-0.0339591724650866	0.336689325493498	0.652296689461069	0.782082047110751	0.573173128022353	0.95718224949576	1.11086421572174	0.863479476727536	0.898194156005674	1.04730390793906	0.80727729067133	0.0099357523370067	0.0118698749328618	0.0115473606183713
263	0.455496124527524	0.23	0.100453100350836	0.0719913547251092	0.128914845976563	0.43663945774644	0.493624041098808	0.406082641046541	0.581165441151075	2.1	1.2	3.28	0.157929749457323	0.191975507586179	0.226021265715036	0.185225657499739	0.225155740059635	0.26508582261953	0.182478304399274	0.221909685341939	0.261179022888292	0.100453100350836	2.77286046650977	0.0099051719634231	0.354155777951935	0.652296689461069	0.782082047110751	0.573173128022353	0.95718224949576	1.11086421572174	0.863479476727536	0.898194156005674	1.04730390793906	0.80727729067133	0.0099357523370067	0.0118698749328618	0.0115473606183713
263	0.455496124527524	0.23	0.100818748787443	0.0718386494326024	0.129798848142284	0.380190701480194	0.451245517028141	0.361290236941181	0.541200797115101	2.13	1.24	3.68	0.139244064519323	0.17391352841165	0.208582992303977	0.163006287189055	0.203592150632728	0.244178014076401	0.15908166967462	0.198708482042139	0.238290144813653	0.100818748787443	2.991335727595	0.049526698393562	0.432821553056948	0.652296689461069	0.782082047110751	0.573173128022353	0.95718224949576	1.11086421572174	0.863479476727536	0.898194156005674	1.04730390793906	0.80727729067133	0.0099357523370067	0.0118698749328618	0.0115473606183713
263	0.455496124527524	0.23	0.102003987485011	0.0731382497930088	0.130869725177013	0.34589481729056	0.421954635916189	0.331359894030979	0.512549377801399	2.01	1.16	3.73	0.134003199377859	0.170640057000389	0.207276914622918	0.158466897788408	0.201792200461123	0.245117503133837	0.153093215060147	0.19492633676158	0.23675862203022	0.102003987485011	3.00667959966602	-0.0167342063152355	0.356264579206583	0.652296689461069	0.782082047110751	0.573173128022353	0.95718224949576	1.11086421572174	0.863479476727536	0.898194156005674	1.04730390793906	0.80727729067133	0.0099357523370067	0.0118698749328618	0.0115473606183713
263	0.455496124527524	0.23	0.103314595851283	0.0739176628292419	0.132711528873325	0.476428280042328	0.489859579710839	0.409683209432243	0.570035949989435	1.91	1.1	3.26	0.172418423190025	0.206161283581333	0.239904143972641	0.205695622625421	0.245950941917508	0.286206261209596	0.200816063248905	0.240097517251335	0.279373317540904	0.103314595851283	2.58644277432444	0.00196842744267401	0.295793300006844	0.652296689461069	0.782082047110751	0.573173128022353	0.95718224949576	1.11086421572174	0.863479476727536	0.898194156005674	1.04730390793906	0.80727729067133	0.0099357523370067	0.0118698749328618	0.0115473606183713
263	0.455496124527524	0.23	0.104740569873047	0.0752237322304603	0.134257407515634	0.316358047449382	0.38818975332671	0.299094526298326	0.477284980355094	1.97	1.17	3.6	0.122894153991176	0.159502254733829	0.196110355476481	0.145833696807182	0.189275101389975	0.232716505972768	0.141709437963215	0.18389692827007	0.226123828731568	0.104740569873047	2.84899291575828	0.029548539200186	0.386378655635805	0.652296689461069	0.782082047110751	0.573173128022353	0.95718224949576	1.11086421572174	0.863479476727536	0.898194156005674	1.04730390793906	0.80727729067133	0.0099357523370067	0.0118698749328618	0.0115473606183713
263	0.455496124527524	0.23	0.105874048461501	0.0753166026446678	0.136431494278334	0.353573408191377	0.442936174545441	0.349428679825543	0.536443669265339	2.25	1.29	3.45	0.128399738465849	0.16275964811215	0.19711955775845	0.148884567488026	0.188726239657612	0.228567911827199	0.146977373789412	0.186372658958862	0.225718281063382	0.105874048461501	2.91097166466084	0.00962826114523718	0.387068564185579	0.652296689461069	0.782082047110751	0.573173128022353	0.95718224949576	1.11086421572174	0.863479476727536	0.898194156005674	1.04730390793906	0.80727729067133	0.0099357523370067	0.0118698749328618	0.0115473606183713
263	0.455496124527524	0.23	0.106707766935977	0.0765671603769947	0.13684837349496	0.441644452023585	0.525456290431398	0.433211662102513	0.617700918760283	1.95	0.98	3.41	0.17939569092105	0.217594775295883	0.255793859670717	0.213248302346924	0.258655691188416	0.304063080029908	0.203853763467805	0.247298984913493	0.290688485966309	0.106707766935977	2.67521238895468	-0.0205308051572384	0.295591859079989	0.652296689461069	0.782082047110751	0.573173128022353	0.95718224949576	1.11086421572174	0.863479476727536	0.898194156005674	1.04730390793906	0.80727729067133	0.0099357523370067	0.0118698749328618	0.0115473606183713
263	0.455496124527524	0.23	0.108922068902259	0.0775613756496746	0.140282762154844	0.383807151716313	0.432868790007759	0.347235322316697	0.518502257698821	1.84	1.03	3.2	0.15072843507701	0.187900340542086	0.225072246007162	0.181097308285982	0.225758635925634	0.270419963565285	0.175777300416519	0.219173579097247	0.262459803151433	0.108922068902259	2.62273847252281	-0.0385218478928687	0.268609449784254	0.652296689461069	0.782082047110751	0.573173128022353	0.95718224949576	1.11086421572174	0.863479476727536	0.898194156005674	1.04730390793906	0.80727729067133	0.0099357523370067	0.0118698749328618	0.0115473606183713
263	0.455496124527524	0.23	0.109680767103553	0.0786360928637189	0.140725441343387	0.369337900451137	0.463806866084706	0.369181175245958	0.558432556923454	2.03	1.36	3.02	0.14816506100933	0.18614159447378	0.224118127938231	0.174927472697372	0.219763542520372	0.264599612343373	0.175939901049576	0.220966399789541	0.266153848668449	0.109680767103553	2.67481780161535	-0.00230964982409449	0.333492430419369	0.652296689461069	0.782082047110751	0.573173128022353	0.95718224949576	1.11086421572174	0.863479476727536	0.898194156005674	1.04730390793906	0.80727729067133	0.0099357523370067	0.0118698749328618	0.0115473606183713
263	0.455496124527524	0.23	0.112080014390939	0.0799647844159743	0.144195244365904	0.401959245714741	0.458686729797518	0.37133409353394	0.546039366061096	1.77	0.96	3.05	0.166306692296129	0.2054286804284	0.244550668560671	0.201297465718456	0.248650683777	0.296003901835543	0.194673648993995	0.240482787911618	0.286198838525979	0.112080014390939	2.57960759176965	-0.000723103085102601	0.285120950016658	0.652296689461069	0.782082047110751	0.573173128022353	0.95718224949576	1.11086421572174	0.863479476727536	0.898194156005674	1.04730390793906	0.80727729067133	0.0099357523370067	0.0118698749328618	0.0115473606183713
263	0.455496124527524	0.23	0.112131862800046	0.0800052541861405	0.144258471413951	0.391231049622103	0.489865367435573	0.394460224248533	0.585270510622612	1.8	1.15	3.21	0.174297210753655	0.216453173070851	0.258609135388048	0.210290581080318	0.261151990585101	0.312013400089885	0.206640135408043	0.256619203438197	0.306635327107221	0.112131862800046	2.73737541004208	0.0866369806160065	0.4208627795038	0.652296689461069	0.782082047110751	0.573173128022353	0.95718224949576	1.11086421572174	0.863479476727536	0.898194156005674	1.04730390793906	0.80727729067133	0.0099357523370067	0.0118698749328618	0.0115473606183713
263	0.455496124527524	0.23	0.116203481922533	0.0831991749590052	0.14920778888606	0.38813391211507	0.507761265484452	0.408224751605444	0.607297779363459	2.18	1.16	3.34	0.154207423188913	0.191807468894433	0.229407514599953	0.179789729751955	0.223627451155127	0.267465172558299	0.175997456803464	0.218894504115815	0.261903025038191	0.116203481922533	2.84686743460444	0.019859544777518	0.387420651892395	0.652296689461069	0.782082047110751	0.573173128022353	0.95718224949576	1.11086421572174	0.863479476727536	0.898194156005674	1.04730390793906	0.80727729067133	0.0099357523370067	0.0118698749328618	0.0115473606183713
263	0.455496124527524	0.23	0.117152253557314	0.0840706940316191	0.150233813083008	0.371743156077983	0.446714339789798	0.356044577193498	0.537384102386097	2.02	1.15	3.32	0.143103219998074	0.179545665172403	0.215988110346732	0.169004575420022	0.212043019796311	0.2550814641726	0.165417615751596	0.207552312085375	0.2496238757263	0.117152253557314	2.66645398833902	-0.0135357458028761	0.320140296757697	0.652296689461069	0.782082047110751	0.573173128022353	0.95718224949576	1.11086421572174	0.863479476727536	0.898194156005674	1.04730390793906	0.80727729067133	0.0099357523370067	0.0118698749328618	0.0115473606183713
263	0.455496124527524	0.23	0.122864753860809	0.0882275818916373	0.157501925829981	0.288666997424204	0.385547095008917	0.291053840197767	0.480040349820067	2	1.24	3.36	0.118230750986987	0.156615430852182	0.195000110717378	0.139950315238602	0.185386447569845	0.230822579901087	0.137997785576397	0.18278028213812	0.227594212579224	0.122864753860809	2.64326692102637	0.0123069269721535	0.356899664753529	0.652296689461069	0.782082047110751	0.573173128022353	0.95718224949576	1.11086421572174	0.863479476727536	0.898194156005674	1.04730390793906	0.80727729067133	0.0099357523370067	0.0118698749328618	0.0115473606183713
263	0.455496124527524	0.23	0.127938602686173	0.0912781542271158	0.16459905114523	0.386580167457029	0.471692318149995	0.378923208888898	0.564461427411093	1.44	0.88	2.81	0.199656975259206	0.248537590956706	0.297418206654205	0.25221206815933	0.313959378324489	0.375706688489648	0.243813358523264	0.303541218977881	0.363218726242922	0.127938602686173	2.27717279589445	0.0455177257848468	0.281937919461948	0.652296689461069	0.782082047110751	0.573173128022353	0.95718224949576	1.11086421572174	0.863479476727536	0.898194156005674	1.04730390793906	0.80727729067133	0.0099357523370067	0.0118698749328618	0.0115473606183713
263	0.455496124527524	0.23	0.147882844666487	0.105996473421702	0.189769215911272	0.318933062231452	0.453923853764427	0.350358714198145	0.55748899333071	2.07	1.14	3.1	0.13824570799832	0.179110785597584	0.219975863196848	0.162630107349244	0.210703151012084	0.258776194674925	0.160252921334882	0.207609838302437	0.25503639730645	0.147882844666487	2.49156620365444	-0.0341941879529269	0.286821672624813	0.652296689461069	0.782082047110751	0.573173128022353	0.95718224949576	1.11086421572174	0.863479476727536	0.898194156005674	1.04730390793906	0.80727729067133	0.0099357523370067	0.0118698749328618	0.0115473606183713
263	0.455496124527524	0.24	0.0569364498611529	0.0409550641780268	0.072917835544279	0.509115878278662	0.516171077732765	0.437037591477707	0.595304563987822	2.22	1.37	3.98	0.162637498638841	0.192085931712018	0.221534364785195	0.189053605397187	0.223285147891239	0.257516690385291	0.184884320981291	0.218394445328067	0.251854253245392	0.0569364498611529	3.63976797028098	0.0793939300774418	0.507442922850847	0.652296689461069	0.782082047110751	0.573173128022353	0.95718224949576	1.11086421572174	0.863479476727536	0.898194156005674	1.04730390793906	0.80727729067133	0.0099357523370067	0.0118698749328618	0.0115473606183713
263	0.455496124527524	0.24	0.0636292651159027	0.0460490675540316	0.0812094626777739	0.484964278485501	0.518725384745297	0.43526377369962	0.602186995790974	2.21	1.1	3.81	0.162627829837432	0.193811634921246	0.224995440005061	0.189192430500425	0.225469984483381	0.261747538466336	0.181058139984626	0.215754808354261	0.250493876446061	0.0636292651159027	3.2341679788163	0.0463570051607545	0.414003881295186	0.652296689461069	0.782082047110751	0.573173128022353	0.95718224949576	1.11086421572174	0.863479476727536	0.898194156005674	1.04730390793906	0.80727729067133	0.0099357523370067	0.0118698749328618	0.0115473606183713
263	0.455496124527524	0.24	0.0651777274387691	0.0469515913003562	0.083403863577182	0.495758380495484	0.519921850870485	0.438055045450931	0.601788656290039	1.89	1.02	3.23	0.185849174983412	0.220581974899207	0.255314774815002	0.222122530762412	0.263634350324966	0.30514616988752	0.215073997516313	0.255229959384724	0.295439450866242	0.0651777274387691	3.04023386475196	0.065396164856437	0.385173362687606	0.652296689461069	0.782082047110751	0.573173128022353	0.95718224949576	1.11086421572174	0.863479476727536	0.898194156005674	1.04730390793906	0.80727729067133	0.0099357523370067	0.0118698749328618	0.0115473606183713
263	0.455496124527524	0.24	0.0663791795587271	0.0481620701657155	0.0845962889517387	0.484209521183922	0.507003512448183	0.425304571343204	0.588702453553162	2.23	1.34	3.91	0.157318372660833	0.187538467455856	0.21775856225088	0.182653171053794	0.217739957488825	0.252826743923856	0.178616266287645	0.212909212205841	0.247264605824449	0.0663791795587271	3.68273444236839	-0.0189613467573743	0.404996168377455	0.652296689461069	0.782082047110751	0.573173128022353	0.95718224949576	1.11086421572174	0.863479476727536	0.898194156005674	1.04730390793906	0.80727729067133	0.0099357523370067	0.0118698749328618	0.0115473606183713
263	0.455496124527524	0.24	0.0712148406842544	0.0511998149790989	0.09122986638941	0.399377712085761	0.457624954724126	0.370004809209527	0.545245100238724	2.03	1.17	3.22	0.148388383776837	0.183527958873116	0.218667533969395	0.175164056740088	0.216644328775695	0.258124600811302	0.172381565906217	0.213207049284236	0.254041664354657	0.0712148406842544	2.81329944069587	0.0135451048059433	0.358038654210677	0.652296689461069	0.782082047110751	0.573173128022353	0.95718224949576	1.11086421572174	0.863479476727536	0.898194156005674	1.04730390793906	0.80727729067133	0.0099357523370067	0.0118698749328618	0.0115473606183713
263	0.455496124527524	0.24	0.0713814507522327	0.0516453946251397	0.0911175068793258	0.482449323150912	0.552747981290269	0.463363275210079	0.642132687370459	1.95	1.12	3.12	0.191917147988309	0.228938765329273	0.265960382670237	0.228141939672828	0.272151470236023	0.316161000799218	0.224318564362852	0.267519560966177	0.310792473685185	0.0713814507522327	2.93973072702439	0.00626772816389718	0.341814786063868	0.652296689461069	0.782082047110751	0.573173128022353	0.95718224949576	1.11086421572174	0.863479476727536	0.898194156005674	1.04730390793906	0.80727729067133	0.0099357523370067	0.0118698749328618	0.0115473606183713
263	0.455496124527524	0.24	0.0729826066587634	0.052742495851006	0.0932227174665207	0.46709787274786	0.479005376194316	0.399123982839493	0.55888676954914	1.84	1.06	3.34	0.173191780069456	0.207854695114363	0.24251761015927	0.208069658790062	0.249713095350217	0.291356531910372	0.201576238081014	0.241983991105707	0.282315820626016	0.0729826066587634	3.0171377833123	-0.0482324087396617	0.28945842733239	0.652296689461069	0.782082047110751	0.573173128022353	0.95718224949576	1.11086421572174	0.863479476727536	0.898194156005674	1.04730390793906	0.80727729067133	0.0099357523370067	0.0118698749328618	0.0115473606183713
263	0.455496124527524	0.24	0.0744288575216251	0.0539731841642771	0.0948845308789731	0.403558392748775	0.420915772735975	0.341022274861579	0.500809270610372	2	1.11	3.55	0.138300524532092	0.170701084487355	0.203101644442618	0.163648543582769	0.201987548195253	0.240326552807738	0.158186246131845	0.195231772514155	0.232250785863425	0.0744288575216251	3.13506857111843	0.00268345949300178	0.367622013138734	0.652296689461069	0.782082047110751	0.573173128022353	0.95718224949576	1.11086421572174	0.863479476727536	0.898194156005674	1.04730390793906	0.80727729067133	0.0099357523370067	0.0118698749328618	0.0115473606183713
263	0.455496124527524	0.24	0.078566218457277	0.0569958048484436	0.10013663206611	0.432267198627404	0.451154956453987	0.370430143556017	0.531879769351957	1.88	1.21	3.67	0.158229165459976	0.19271075395637	0.227192342452763	0.189404567180416	0.230679956113088	0.27195534504576	0.184230253069724	0.224389088229299	0.264594587409038	0.078566218457277	2.96992204540797	0.0388863799981961	0.395951038352087	0.652296689461069	0.782082047110751	0.573173128022353	0.95718224949576	1.11086421572174	0.863479476727536	0.898194156005674	1.04730390793906	0.80727729067133	0.0099357523370067	0.0118698749328618	0.0115473606183713
263	0.455496124527524	0.24	0.0785679007107719	0.0565884579696272	0.100547343451917	0.437080113955031	0.485327217546233	0.399334260989919	0.571320174102548	1.93	1.1	3.58	0.166878427321981	0.202814160247355	0.238749893172728	0.198770786840996	0.241574245765633	0.28437770469027	0.191786148301639	0.233015098817897	0.274333802722732	0.0785679007107719	3.11050639595789	-0.0247046702275882	0.323190443274196	0.652296689461069	0.782082047110751	0.573173128022353	0.95718224949576	1.11086421572174	0.863479476727536	0.898194156005674	1.04730390793906	0.80727729067133	0.0099357523370067	0.0118698749328618	0.0115473606183713
263	0.455496124527524	0.24	0.0787075156946388	0.0570416403335568	0.100373391055721	0.474046292710758	0.4766531555397	0.398264842714514	0.555041468364886	1.98	1.19	3.43	0.162728485523855	0.194757452333654	0.226786419143452	0.192867147245931	0.230828143674764	0.268789140103596	0.188908737284936	0.226052857400657	0.263272274606034	0.0787075156946388	3.13524983385639	-0.0524575139282075	0.309270612485448	0.652296689461069	0.782082047110751	0.573173128022353	0.95718224949576	1.11086421572174	0.863479476727536	0.898194156005674	1.04730390793906	0.80727729067133	0.0099357523370067	0.0118698749328618	0.0115473606183713
263	0.455496124527524	0.24	0.0803862593044981	0.0578101408143756	0.102962377794621	0.502443518511976	0.535004086665241	0.451881293019227	0.618126880311256	2.23	1.37	4.04	0.167118354035303	0.197859490416771	0.228600626798239	0.194024375071478	0.229714828162832	0.265405281254187	0.189553639044789	0.22442679967472	0.259296878091152	0.0803862593044981	3.16384530711193	-0.0354051948082049	0.347826089576274	0.652296689461069	0.782082047110751	0.573173128022353	0.95718224949576	1.11086421572174	0.863479476727536	0.898194156005674	1.04730390793906	0.80727729067133	0.0099357523370067	0.0118698749328618	0.0115473606183713
263	0.455496124527524	0.24	0.0812618367417753	0.0588671500139325	0.103656523469618	0.393205761747975	0.389661457717141	0.314085492917389	0.465237422516893	1.94	1.15	3.24	0.130643667313858	0.162079443320296	0.193515219326733	0.155449653025218	0.192854301664171	0.230258950303125	0.152593249272763	0.189275890527328	0.225992796829235	0.0812618367417753	2.91802949776217	-0.0118225454482568	0.323375052120644	0.652296689461069	0.782082047110751	0.573173128022353	0.95718224949576	1.11086421572174	0.863479476727536	0.898194156005674	1.04730390793906	0.80727729067133	0.0099357523370067	0.0118698749328618	0.0115473606183713
263	0.455496124527524	0.24	0.0812703673308376	0.0584585937588741	0.104082140902801	0.382731600369188	0.431484725182439	0.345930640544252	0.517038809820625	1.76	1.13	2.93	0.155596223481046	0.194077615161575	0.232559006842104	0.188528666460998	0.235154768912496	0.281780871363994	0.186754710354785	0.232937374205221	0.279064199229761	0.0812703673308376	2.83855132188627	-0.0131591481951826	0.306827983621242	0.652296689461069	0.782082047110751	0.573173128022353	0.95718224949576	1.11086421572174	0.863479476727536	0.898194156005674	1.04730390793906	0.80727729067133	0.0099357523370067	0.0118698749328618	0.0115473606183713
263	0.455496124527524	0.24	0.0815208016862641	0.0589437580355415	0.104097845336987	0.422165424627012	0.478857317259172	0.39138874831026	0.566325886208084	1.61	0.93	3.02	0.189064322342996	0.231316905704254	0.273569489065512	0.233223328819292	0.285344681069188	0.337466033319084	0.224954902501986	0.275189499265559	0.325537964161149	0.0815208016862641	2.48128092020648	0.00753016113722679	0.272047989500636	0.652296689461069	0.782082047110751	0.573173128022353	0.95718224949576	1.11086421572174	0.863479476727536	0.898194156005674	1.04730390793906	0.80727729067133	0.0099357523370067	0.0118698749328618	0.0115473606183713
263	0.455496124527524	0.24	0.0823940559764323	0.0594568720246648	0.1053312399282	0.431303845221122	0.49618618268917	0.407229493942307	0.585142871436032	2.15	1.31	3.75	0.155818050510346	0.189855511024824	0.223892971539301	0.182139289069699	0.221926456471291	0.261713623872882	0.17850433290606	0.217528147736266	0.256527945097197	0.0823940559764323	3.06395055779573	0.0256693215768477	0.417157246254446	0.652296689461069	0.782082047110751	0.573173128022353	0.95718224949576	1.11086421572174	0.863479476727536	0.898194156005674	1.04730390793906	0.80727729067133	0.0099357523370067	0.0118698749328618	0.0115473606183713
263	0.455496124527524	0.24	0.0825191172915525	0.0596609607784778	0.105377273804627	0.436723694276731	0.485260504755402	0.399217063555285	0.571303945955519	2.19	1.34	4.07	0.15007192047341	0.182416991974229	0.214762063475047	0.174797593607117	0.212471801050841	0.250146008494564	0.170122412250657	0.206717817719073	0.243422346253612	0.0825191172915525	3.29469738189084	-0.0135832541810519	0.395755818236872	0.652296689461069	0.782082047110751	0.573173128022353	0.95718224949576	1.11086421572174	0.863479476727536	0.898194156005674	1.04730390793906	0.80727729067133	0.0099357523370067	0.0118698749328618	0.0115473606183713
263	0.455496124527524	0.24	0.0878404946905239	0.0631518705583328	0.112529118822715	0.4696982420449	0.485274694103013	0.404769264464092	0.565780123741933	1.85	1.06	3.55	0.175284043277214	0.210146663668024	0.245009284058835	0.210483628358999	0.252347169938509	0.294210711518019	0.20236335043484	0.242613846101796	0.282848034166091	0.0878404946905239	2.85459149838472	-0.00555762674803119	0.306871354554414	0.652296689461069	0.782082047110751	0.573173128022353	0.95718224949576	1.11086421572174	0.863479476727536	0.898194156005674	1.04730390793906	0.80727729067133	0.0099357523370067	0.0118698749328618	0.0115473606183713
263	0.455496124527524	0.24	0.0889435363763309	0.0642896188666393	0.113597453886023	0.385449631425237	0.44421865068417	0.356644249875049	0.531793051493291	1.79	1.01	2.76	0.158382365023572	0.197273334723856	0.236164304424139	0.191317908256204	0.238296238021681	0.285274567787159	0.188581051750859	0.23486338838991	0.281145020251667	0.0889435363763309	2.80993255954473	-0.000390220598636391	0.310255276282202	0.652296689461069	0.782082047110751	0.573173128022353	0.95718224949576	1.11086421572174	0.863479476727536	0.898194156005674	1.04730390793906	0.80727729067133	0.0099357523370067	0.0118698749328618	0.0115473606183713
263	0.455496124527524	0.24	0.0914636861579602	0.066200209379248	0.116727162936672	0.408103837206009	0.446753376651087	0.362751163490939	0.530755589811235	2.03	1.33	3.85	0.145400974509894	0.179071448608259	0.212741922706624	0.171617813553935	0.211359315738246	0.251100817922556	0.167991904204769	0.206857604992911	0.245786724736718	0.0914636861579602	3.23458049942462	0.0141443824705071	0.404073444329587	0.652296689461069	0.782082047110751	0.573173128022353	0.95718224949576	1.11086421572174	0.863479476727536	0.898194156005674	1.04730390793906	0.80727729067133	0.0099357523370067	0.0118698749328618	0.0115473606183713
263	0.455496124527524	0.24	0.0921592186779211	0.0663792159325337	0.117939221423309	0.390960261044585	0.456299571831884	0.36738109183475	0.545218051829019	2.19	1.13	3.79	0.138016103481173	0.171420604718251	0.20482510595533	0.160734977962158	0.199638204721571	0.238541431480985	0.154594039499352	0.191989214320915	0.229362604468608	0.0921592186779211	3.18009901803628	0.0049496520252771	0.381634782026529	0.652296689461069	0.782082047110751	0.573173128022353	0.95718224949576	1.11086421572174	0.863479476727536	0.898194156005674	1.04730390793906	0.80727729067133	0.0099357523370067	0.0118698749328618	0.0115473606183713
263	0.455496124527524	0.24	0.09351259803179	0.0677988337742946	0.119226362289285	0.353065924257148	0.399906087942594	0.315388792980797	0.484423382904391	1.92	0.97	3.1	0.132376496379854	0.167850500655036	0.203324504930218	0.157829806037908	0.200124740314414	0.242419674590919	0.152696144302422	0.193629184282944	0.234539579326676	0.09351259803179	2.79277879794452	0.0542514776722104	0.367608640918221	0.652296689461069	0.782082047110751	0.573173128022353	0.95718224949576	1.11086421572174	0.863479476727536	0.898194156005674	1.04730390793906	0.80727729067133	0.0099357523370067	0.0118698749328618	0.0115473606183713
263	0.455496124527524	0.24	0.0942807858779817	0.0683294595603846	0.120232112195579	0.477954706530286	0.501116706022673	0.419348388087301	0.582885023958046	1.82	1.08	2.99	0.184004585008431	0.219883452880467	0.255762320752504	0.221636509232399	0.264853187936379	0.30806986664036	0.218074311529905	0.26058626568078	0.303121900680348	0.0942807858779817	2.71618886189402	0.0448415821853918	0.346561984989292	0.652296689461069	0.782082047110751	0.573173128022353	0.95718224949576	1.11086421572174	0.863479476727536	0.898194156005674	1.04730390793906	0.80727729067133	0.0099357523370067	0.0118698749328618	0.0115473606183713
263	0.455496124527524	0.24	0.0943483294361838	0.0684517244510454	0.120244934421322	0.422066015975925	0.481666601045143	0.393666956338645	0.569666245751641	2.17	1.15	3.78	0.149308013722561	0.182684074242397	0.216060134762233	0.174218551974954	0.2131630720273	0.252107592079647	0.167926493191891	0.205495460121524	0.242987767818977	0.0943483294361838	3.17965600609464	-0.0301074684366183	0.35250557605177	0.652296689461069	0.782082047110751	0.573173128022353	0.95718224949576	1.11086421572174	0.863479476727536	0.898194156005674	1.04730390793906	0.80727729067133	0.0099357523370067	0.0118698749328618	0.0115473606183713
263	0.455496124527524	0.24	0.0993008240108962	0.0718980179618019	0.12670363005999	0.407918034466469	0.439074684905042	0.356484521917554	0.52166484789253	2.13	1.16	3.64	0.137016593713574	0.168760532401077	0.200504471088579	0.160308882401922	0.197449167356506	0.23458945231109	0.155374669857969	0.191377199157799	0.227422332162405	0.0993008240108962	2.9935346988216	-0.0218968546277294	0.334307539588619	0.652296689461069	0.782082047110751	0.573173128022353	0.95718224949576	1.11086421572174	0.863479476727536	0.898194156005674	1.04730390793906	0.80727729067133	0.0099357523370067	0.0118698749328618	0.0115473606183713
263	0.455496124527524	0.24	0.105339443286347	0.0761389350335863	0.134539951539107	0.403455936381213	0.47924320659883	0.38825928832438	0.57022712487328	2.28	1.25	3.48	0.141129764908923	0.174201836544304	0.207273908179685	0.163301959038549	0.201569819053807	0.239837679069065	0.160517461688343	0.198128406384785	0.235750073949314	0.105339443286347	3.00814163558658	-0.0322317867739911	0.361428441446745	0.652296689461069	0.782082047110751	0.573173128022353	0.95718224949576	1.11086421572174	0.863479476727536	0.898194156005674	1.04730390793906	0.80727729067133	0.0099357523370067	0.0118698749328618	0.0115473606183713
263	0.455496124527524	0.24	0.107978921809165	0.0776300343043839	0.138327809313946	0.440010077739707	0.496967333064986	0.409434275684202	0.58450039044577	1.91	1.09	3.18	0.17204159511645	0.20882241126098	0.245603227405511	0.205173122074266	0.249037135749011	0.292901149423757	0.200642085729541	0.243512583517804	0.286409388658516	0.107978921809165	2.57546787552	-0.00368775981251802	0.303944247154182	0.652296689461069	0.782082047110751	0.573173128022353	0.95718224949576	1.11086421572174	0.863479476727536	0.898194156005674	1.04730390793906	0.80727729067133	0.0099357523370067	0.0118698749328618	0.0115473606183713
263	0.455496124527524	0.24	0.109712690621761	0.0788201661620813	0.14060521508144	0.419695969884694	0.532758805873481	0.43495032982415	0.630567281922813	1.87	1.15	3.6	0.186440660364196	0.228366084058496	0.270291507752796	0.223353642187065	0.273579789552482	0.323805936917899	0.216551669529164	0.265231997340643	0.313987219062255	0.109712690621761	2.85367689365485	0.0213705433440498	0.369889145357923	0.652296689461069	0.782082047110751	0.573173128022353	0.95718224949576	1.11086421572174	0.863479476727536	0.898194156005674	1.04730390793906	0.80727729067133	0.0099357523370067	0.0118698749328618	0.0115473606183713
263	0.455496124527524	0.24	0.112442258030755	0.0815160002173313	0.143368515844178	0.418386968367712	0.482157481703517	0.393400533407024	0.57091443000001	2.12	1.21	3.8	0.15208652735538	0.186399485520865	0.220712443686349	0.178152805661811	0.218346699716958	0.258540593772106	0.17259936940502	0.21151055588094	0.250501963416263	0.112442258030755	2.91945703810122	-0.0489612326218065	0.326669766388884	0.652296689461069	0.782082047110751	0.573173128022353	0.95718224949576	1.11086421572174	0.863479476727536	0.898194156005674	1.04730390793906	0.80727729067133	0.0099357523370067	0.0118698749328618	0.0115473606183713
263	0.455496124527524	0.24	0.114082066591137	0.0825979179819831	0.14556621520029	0.395169218559744	0.445142278150163	0.359159852211973	0.531124704088353	1.74	0.98	3.21	0.162735585870373	0.201694284548501	0.240652983226629	0.197530263231686	0.244818764784041	0.292107266336396	0.190326182098478	0.235889948645763	0.281414358654627	0.114082066591137	2.59897740540732	0.0463926480243144	0.344484117676726	0.652296689461069	0.782082047110751	0.573173128022353	0.95718224949576	1.11086421572174	0.863479476727536	0.898194156005674	1.04730390793906	0.80727729067133	0.0099357523370067	0.0118698749328618	0.0115473606183713
263	0.455496124527524	0.24	0.115425934681594	0.0834402264815834	0.147411642881604	0.412711331164237	0.483614432783797	0.393542946482695	0.5736859190849	1.94	1.2	3.15	0.163368149330702	0.200758762365419	0.238149375400135	0.194301700913514	0.238772179036749	0.283242657159985	0.192378891316864	0.236452027969426	0.280383216974873	0.115425934681594	2.6011400872744	0.0167750765644636	0.345960044621862	0.652296689461069	0.782082047110751	0.573173128022353	0.95718224949576	1.11086421572174	0.863479476727536	0.898194156005674	1.04730390793906	0.80727729067133	0.0099357523370067	0.0118698749328618	0.0115473606183713
263	0.455496124527524	0.24	0.118368153563397	0.0856102183925259	0.151126088734269	0.350324465751072	0.464485832255464	0.365728134939419	0.56324352957151	2.19	1.22	3.71	0.13753369492408	0.174671967089878	0.211810239255676	0.160205402769292	0.203465724203698	0.246726045638104	0.155896328504059	0.19800861703705	0.24009258695319	0.118368153563397	2.8616568374824	-0.0942852228848638	0.275432639441435	0.652296689461069	0.782082047110751	0.573173128022353	0.95718224949576	1.11086421572174	0.863479476727536	0.898194156005674	1.04730390793906	0.80727729067133	0.0099357523370067	0.0118698749328618	0.0115473606183713
263	0.455496124527524	0.24	0.121408909053293	0.0876097617211883	0.155208056385398	0.356658657806989	0.435122627434483	0.343881325272117	0.52636392959685	1.98	1.29	3.6	0.140848297690833	0.178219277573194	0.215590257455556	0.167022875512651	0.211338700574155	0.255654525635658	0.164115886775247	0.207674583447295	0.251184401334896	0.121408909053293	2.82831957267755	-0.000205514571146771	0.370194907625667	0.652296689461069	0.782082047110751	0.573173128022353	0.95718224949576	1.11086421572174	0.863479476727536	0.898194156005674	1.04730390793906	0.80727729067133	0.0099357523370067	0.0118698749328618	0.0115473606183713
263	0.455496124527524	0.24	0.122755854067085	0.0888476150713612	0.156664093062808	0.402355351184454	0.523291157809436	0.423717265299792	0.622865050319081	2.14	1.1	3.1	0.162453132891425	0.200629747622808	0.238806362354192	0.189972996568682	0.234616801032683	0.279260605496683	0.186478255948714	0.230437541026185	0.274216425130073	0.122755854067085	2.65270406027102	0.0247878422474119	0.357381464179568	0.652296689461069	0.782082047110751	0.573173128022353	0.95718224949576	1.11086421572174	0.863479476727536	0.898194156005674	1.04730390793906	0.80727729067133	0.0099357523370067	0.0118698749328618	0.0115473606183713
263	0.455496124527524	0.24	0.12879522518724	0.0925772920988502	0.165013158275629	0.292990645737402	0.422579669615802	0.320090077854245	0.525069261377359	1.81	0.98	2.97	0.140841165387444	0.185937076015309	0.231032986643173	0.169756349887858	0.224110608900102	0.278464867912345	0.165189021603132	0.218099800215236	0.270985625183721	0.12879522518724	2.42601089134561	0.0191527103981164	0.307792007347232	0.652296689461069	0.782082047110751	0.573173128022353	0.95718224949576	1.11086421572174	0.863479476727536	0.898194156005674	1.04730390793906	0.80727729067133	0.0099357523370067	0.0118698749328618	0.0115473606183713
263	0.455496124527524	0.24	0.145813025519729	0.10540230623916	0.186223744800298	0.37959849464577	0.453587280715142	0.363051445999638	0.544123115430645	2.08	1.17	3.28	0.14235080621493	0.177849491608147	0.213348177001364	0.167237494611661	0.208942289723291	0.250647084834922	0.164344855968375	0.205395118053385	0.246291070341354	0.145813025519729	2.54781633222172	0.00333155525205287	0.330747491630798	0.652296689461069	0.782082047110751	0.573173128022353	0.95718224949576	1.11086421572174	0.863479476727536	0.898194156005674	1.04730390793906	0.80727729067133	0.0099357523370067	0.0118698749328618	0.0115473606183713
263	0.455496124527524	0.25	0.0507021818308154	0.0368854774461606	0.0645188862154701	0.519559967441306	0.560196497791679	0.476090376656211	0.644302618927148	2.19	1.28	3.77	0.178874469877592	0.210474431920999	0.242074393964406	0.208323456328279	0.245125876020871	0.281928295713462	0.203450034555857	0.239366789223448	0.275328829960256	0.0507021818308154	3.62577992892736	-0.00875819085814319	0.403671319883646	0.652296689461069	0.782082047110751	0.573173128022353	0.95718224949576	1.11086421572174	0.863479476727536	0.898194156005674	1.04730390793906	0.80727729067133	0.0099357523370067	0.0118698749328618	0.0115473606183713
263	0.455496124527524	0.25	0.0541989228242539	0.0394411150306637	0.0689567306178441	0.411279059536041	0.397563604058186	0.323299572245531	0.471827635870841	1.91	0.97	3.92	0.136325578024922	0.167640457265259	0.198955336505596	0.162707399630972	0.200082356295536	0.2374573129601	0.152315579486737	0.187301383527802	0.222238192015794	0.0541989228242539	3.23429635679681	-0.0542197695144086	0.285812155819082	0.652296689461069	0.782082047110751	0.573173128022353	0.95718224949576	1.11086421572174	0.863479476727536	0.898194156005674	1.04730390793906	0.80727729067133	0.0099357523370067	0.0118698749328618	0.0115473606183713
263	0.455496124527524	0.25	0.0673961415781293	0.049031713397789	0.0857605697584695	0.49059250021054	0.486066860057863	0.408735848988086	0.563397871127641	2.04	1.08	3.43	0.163108299906793	0.193967667336618	0.224827034766444	0.192335981120736	0.228725096296189	0.265114211471643	0.186117364933717	0.221322006570537	0.25655968998099	0.0673961415781293	3.1095086647326	-0.0222034045776503	0.313520556692461	0.652296689461069	0.782082047110751	0.573173128022353	0.95718224949576	1.11086421572174	0.863479476727536	0.898194156005674	1.04730390793906	0.80727729067133	0.0099357523370067	0.0118698749328618	0.0115473606183713
263	0.455496124527524	0.25	0.0689350252473805	0.0501986804055873	0.0876713700891737	0.459157038509746	0.455868934571704	0.378622147015284	0.533115722128124	2.29	1.42	4.46	0.137260790825206	0.165264845084274	0.193268899343342	0.158743785582572	0.19113081729074	0.223517848998909	0.153856115956319	0.185248604178108	0.216598961673197	0.0689350252473805	3.59610311966489	0.00328278156317874	0.440891324970543	0.652296689461069	0.782082047110751	0.573173128022353	0.95718224949576	1.11086421572174	0.863479476727536	0.898194156005674	1.04730390793906	0.80727729067133	0.0099357523370067	0.0118698749328618	0.0115473606183713
263	0.455496124527524	0.25	0.0705078505418655	0.051291319358387	0.0897243817253439	0.40248815243818	0.478481894281244	0.387459620492242	0.569504168070246	1.86	1.12	3.49	0.166932177881015	0.206147997015861	0.245363816150708	0.200217413382399	0.247252622354797	0.294287831327194	0.194113063674507	0.239818464833297	0.285315754039256	0.0705078505418655	2.88400560105146	-0.0735580100376844	0.271701679509587	0.652296689461069	0.782082047110751	0.573173128022353	0.95718224949576	1.11086421572174	0.863479476727536	0.898194156005674	1.04730390793906	0.80727729067133	0.0099357523370067	0.0118698749328618	0.0115473606183713
263	0.455496124527524	0.25	0.0714706863933913	0.0520061308681684	0.0909352419186142	0.492443534190838	0.51257645636287	0.431329317071634	0.593823595654105	2.22	1.14	3.61	0.160143798169227	0.190309207663805	0.220474617158383	0.186070238372355	0.221119269302199	0.256168300232042	0.180023635553516	0.21400876767251	0.247791730762625	0.0714706863933913	3.18263062724025	0.0456071515710021	0.428253341298983	0.652296689461069	0.782082047110751	0.573173128022353	0.95718224949576	1.11086421572174	0.863479476727536	0.898194156005674	1.04730390793906	0.80727729067133	0.0099357523370067	0.0118698749328618	0.0115473606183713
263	0.455496124527524	0.25	0.0717454098106735	0.0523400072207157	0.0911508124006314	0.451020603935079	0.468903485164446	0.388133732367605	0.549673237961287	1.87	1.11	3.49	0.166621900413706	0.201295541441661	0.235969182469617	0.199679637247474	0.241232518623335	0.282785399999196	0.19341919270601	0.23370523121628	0.273934955037521	0.0717454098106735	3.05888848482472	-0.0910791929137023	0.241445477440898	0.652296689461069	0.782082047110751	0.573173128022353	0.95718224949576	1.11086421572174	0.863479476727536	0.898194156005674	1.04730390793906	0.80727729067133	0.0099357523370067	0.0118698749328618	0.0115473606183713
263	0.455496124527524	0.25	0.0817556127603831	0.0599323307037914	0.103578894816975	0.50970478011245	0.554855694342468	0.469891687488812	0.639819701196124	1.85	1.17	3.52	0.202721265822175	0.239376545064814	0.276031824307453	0.2432186722559	0.28719653670148	0.331174401147059	0.236858454810992	0.279735105683187	0.32255402232538	0.0817556127603831	2.96445888157033	-0.0332152912130556	0.323830086760692	0.652296689461069	0.782082047110751	0.573173128022353	0.95718224949576	1.11086421572174	0.863479476727536	0.898194156005674	1.04730390793906	0.80727729067133	0.0099357523370067	0.0118698749328618	0.0115473606183713
263	0.455496124527524	0.25	0.08264813704803	0.060496025906111	0.104800248189949	0.431278131648825	0.491145006557022	0.403087488647543	0.579202524466501	2.34	1.32	3.78	0.143246215765663	0.174539437623213	0.205832659480762	0.165039177242667	0.201093236758564	0.237147296274461	0.161710044978827	0.196938056191357	0.23228446188421	0.08264813704803	3.18442977400023	-0.0341154457142094	0.368933162363454	0.652296689461069	0.782082047110751	0.573173128022353	0.95718224949576	1.11086421572174	0.863479476727536	0.898194156005674	1.04730390793906	0.80727729067133	0.0099357523370067	0.0118698749328618	0.0115473606183713
263	0.455496124527524	0.25	0.0843009664996679	0.0614639547580008	0.107137978241335	0.438398430481159	0.47656393552253	0.392349547659051	0.560778323386009	1.86	0.99	3.23	0.168665247231948	0.204867762652774	0.2410702780736	0.202192844518823	0.245591764520446	0.28899068452207	0.194973883208422	0.236822630478564	0.278697501085122	0.0843009664996679	2.60032410226505	-0.0397870467367788	0.254802989094026	0.652296689461069	0.782082047110751	0.573173128022353	0.95718224949576	1.11086421572174	0.863479476727536	0.898194156005674	1.04730390793906	0.80727729067133	0.0099357523370067	0.0118698749328618	0.0115473606183713
263	0.455496124527524	0.25	0.0852732864883303	0.0623819793191968	0.108164593657464	0.474390748860363	0.481689227148739	0.402527403633987	0.560851050663491	2.03	1.12	3.56	0.161075750147155	0.19275322102377	0.224430691900386	0.190051203348439	0.227427043309674	0.264802883270909	0.183898137512188	0.220154235093378	0.256398642386136	0.0852732864883303	3.1152591390364	-0.0283441217921755	0.334680202044777	0.652296689461069	0.782082047110751	0.573173128022353	0.95718224949576	1.11086421572174	0.863479476727536	0.898194156005674	1.04730390793906	0.80727729067133	0.0099357523370067	0.0118698749328618	0.0115473606183713
263	0.455496124527524	0.25	0.0881369623418838	0.0640721410280863	0.112201783655681	0.48318922322406	0.486653591966265	0.408073495860608	0.565233688071922	1.95	1.13	3.19	0.168876831946749	0.201396360460621	0.233915888974493	0.200715847981987	0.239366411628837	0.278016975275687	0.197059676431844	0.234972400306692	0.272973006213726	0.0881369623418838	2.69914350427988	0.00592254605182569	0.312852187873273	0.652296689461069	0.782082047110751	0.573173128022353	0.95718224949576	1.11086421572174	0.863479476727536	0.898194156005674	1.04730390793906	0.80727729067133	0.0099357523370067	0.0118698749328618	0.0115473606183713
263	0.455496124527524	0.25	0.0892530109888613	0.0650715424714348	0.113434479506288	0.315765702942633	0.415511994000457	0.320015161449782	0.511008826551132	2.05	1.31	3.59	0.126912320033096	0.164784664955479	0.202657009877862	0.149456796518768	0.194056716741463	0.238656636964159	0.147139205555017	0.191018298941481	0.234918957519653	0.0892530109888613	3.05943354859769	0.0232480148346719	0.413874988428056	0.652296689461069	0.782082047110751	0.573173128022353	0.95718224949576	1.11086421572174	0.863479476727536	0.898194156005674	1.04730390793906	0.80727729067133	0.0099357523370067	0.0118698749328618	0.0115473606183713
263	0.455496124527524	0.25	0.0898152464275062	0.0657918587429557	0.113838634112057	0.383728980856638	0.445403848114936	0.357276033881153	0.53353166234872	1.75	1.2	3.01	0.161464790812684	0.201292648661023	0.241120506509362	0.195864755384956	0.244177911434076	0.292491067483196	0.194732888415449	0.242740371061763	0.290835727582175	0.0898152464275062	2.62327296607397	-0.0383854007657106	0.262156427015954	0.652296689461069	0.782082047110751	0.573173128022353	0.95718224949576	1.11086421572174	0.863479476727536	0.898194156005674	1.04730390793906	0.80727729067133	0.0099357523370067	0.0118698749328618	0.0115473606183713
263	0.455496124527524	0.25	0.0919729465868652	0.0672279616021305	0.1167179315716	0.448681561409687	0.51217387592066	0.423532797323952	0.600814954517368	2.2	1.19	3.44	0.158808987628508	0.192046082944824	0.22528317826114	0.184880557918114	0.223574165990426	0.262267774062737	0.18099116916689	0.218840122362292	0.256661703478653	0.0919729465868652	3.05684047800076	0.0481974396860076	0.420736054944158	0.652296689461069	0.782082047110751	0.573173128022353	0.95718224949576	1.11086421572174	0.863479476727536	0.898194156005674	1.04730390793906	0.80727729067133	0.0099357523370067	0.0118698749328618	0.0115473606183713
263	0.455496124527524	0.25	0.0927135988758427	0.0673256001523316	0.118101597599354	0.523602058942258	0.510041802669236	0.434083456791684	0.586000148546788	1.75	1.01	3.6	0.196367936665645	0.230729494147594	0.265091051629542	0.238260443013508	0.279952585057161	0.321644727100814	0.22700761829886	0.266792579072171	0.306418205801316	0.0927135988758427	2.84590656016548	0.0455791367746449	0.357185743774516	0.652296689461069	0.782082047110751	0.573173128022353	0.95718224949576	1.11086421572174	0.863479476727536	0.898194156005674	1.04730390793906	0.80727729067133	0.0099357523370067	0.0118698749328618	0.0115473606183713
263	0.455496124527524	0.25	0.0964979929246344	0.0703249221817322	0.122671063667537	0.476572259981838	0.492722441631001	0.412100771149172	0.57334411211283	2.11	1.23	3.45	0.159694068185797	0.190935947465168	0.222177826744539	0.187155578020318	0.223769912174351	0.260384246328384	0.183931936182716	0.219949531127531	0.255942683013473	0.0964979929246344	2.87688460276028	-0.02505727576907	0.326994498258883	0.652296689461069	0.782082047110751	0.573173128022353	0.95718224949576	1.11086421572174	0.863479476727536	0.898194156005674	1.04730390793906	0.80727729067133	0.0099357523370067	0.0118698749328618	0.0115473606183713
263	0.455496124527524	0.25	0.097006557441182	0.0707515333031592	0.123261581579205	0.367595794917561	0.444559058669731	0.353520152108235	0.535597965231228	2.22	1.18	3.82	0.131258364816429	0.165060166322442	0.198861967828454	0.152509212571198	0.191783556254966	0.231057899938734	0.147337757762551	0.185210594383534	0.223224853534098	0.097006557441182	3.0640662740195	-0.0316463633018016	0.35735452196999	0.652296689461069	0.782082047110751	0.573173128022353	0.95718224949576	1.11086421572174	0.863479476727536	0.898194156005674	1.04730390793906	0.80727729067133	0.0099357523370067	0.0118698749328618	0.0115473606183713
263	0.455496124527524	0.25	0.0999758918638704	0.0727178564714281	0.127233927256313	0.336067134456127	0.42369305457684	0.330713840994636	0.516672268159045	2.1	1.26	3.58	0.128918311873544	0.165163312138114	0.201408312402684	0.151273107613968	0.193803092267108	0.236333076920248	0.148415852573296	0.190117254445096	0.231909535555314	0.0999758918638704	3.07017053364848	0.0357205350634795	0.432254336506262	0.652296689461069	0.782082047110751	0.573173128022353	0.95718224949576	1.11086421572174	0.863479476727536	0.898194156005674	1.04730390793906	0.80727729067133	0.0099357523370067	0.0118698749328618	0.0115473606183713
263	0.455496124527524	0.25	0.100334104213929	0.0734001737521457	0.127268034675712	0.361244162093367	0.421911625990377	0.334317703067909	0.509505548912844	2.17	1.27	3.72	0.126835282703932	0.160067145315649	0.193299007927366	0.148005167666992	0.186783710142548	0.225562252618104	0.144667380510318	0.18255930881499	0.220447872751538	0.100334104213929	3.07755459400194	0.0354004769536838	0.428989351214481	0.652296689461069	0.782082047110751	0.573173128022353	0.95718224949576	1.11086421572174	0.863479476727536	0.898194156005674	1.04730390793906	0.80727729067133	0.0099357523370067	0.0118698749328618	0.0115473606183713
263	0.455496124527524	0.25	0.101963177235214	0.0746677285040631	0.129258625966364	0.408033147537054	0.464552835396861	0.377191040483649	0.551914630310073	2.27	1.35	3.91	0.137651970306421	0.169533754093994	0.201415537881566	0.159399970584661	0.196318842044422	0.233237713504183	0.156019190119387	0.19213072062413	0.228322084922183	0.101963177235214	3.14801576987703	0.0125313868717354	0.402795469902685	0.652296689461069	0.782082047110751	0.573173128022353	0.95718224949576	1.11086421572174	0.863479476727536	0.898194156005674	1.04730390793906	0.80727729067133	0.0099357523370067	0.0118698749328618	0.0115473606183713
263	0.455496124527524	0.25	0.10378491055239	0.0754862312611242	0.132083589843656	0.484319167693889	0.496042773996659	0.416127598967692	0.575957949025626	1.98	1.21	3.61	0.170095281622073	0.202761209659893	0.235427137697713	0.201615974712989	0.240335290489676	0.279054606266362	0.196604645537253	0.234312076916513	0.272081684679651	0.10378491055239	2.91888086067092	-0.00490799864827345	0.348188954130876	0.652296689461069	0.782082047110751	0.573173128022353	0.95718224949576	1.11086421572174	0.863479476727536	0.898194156005674	1.04730390793906	0.80727729067133	0.0099357523370067	0.0118698749328618	0.0115473606183713
263	0.455496124527524	0.25	0.105565266661096	0.0767941888193521	0.134336344502839	0.417208864135226	0.445380798202516	0.363195022960768	0.527566573444264	2.05	1.11	3.36	0.144138833078057	0.17675536411527	0.209371895152483	0.169768842524183	0.208185073619539	0.246601304714896	0.165262706407049	0.202700756253256	0.24004402404067	0.105565266661096	2.8472951703615	0.0218383128786468	0.381360884761306	0.652296689461069	0.782082047110751	0.573173128022353	0.95718224949576	1.11086421572174	0.863479476727536	0.898194156005674	1.04730390793906	0.80727729067133	0.0099357523370067	0.0118698749328618	0.0115473606183713
263	0.455496124527524	0.25	0.107160325708524	0.0783430967644115	0.135977554652637	0.363037749584623	0.463014030054715	0.367259227155849	0.558768832953582	2.33	1.4	3.61	0.131197412401619	0.165404265317604	0.199611118233589	0.151306395931089	0.190756226046783	0.230206056162477	0.149976466925455	0.189086423350955	0.228133447106507	0.107160325708524	3.08460485402245	-0.0681390329786011	0.338970938878342	0.652296689461069	0.782082047110751	0.573173128022353	0.95718224949576	1.11086421572174	0.863479476727536	0.898194156005674	1.04730390793906	0.80727729067133	0.0099357523370067	0.0118698749328618	0.0115473606183713
263	0.455496124527524	0.25	0.108242324562123	0.0792862602262983	0.137198388897949	0.388627577493414	0.432519454079312	0.347820660891779	0.517218247266845	2.35	1.22	3.92	0.123127765920058	0.153110956552172	0.183094147184286	0.141756759612488	0.176276349203771	0.210795938795054	0.136957962454835	0.170280505758819	0.203666724892901	0.108242324562123	3.02681071785204	-0.00197031803092974	0.393567889118301	0.652296689461069	0.782082047110751	0.573173128022353	0.95718224949576	1.11086421572174	0.863479476727536	0.898194156005674	1.04730390793906	0.80727729067133	0.0099357523370067	0.0118698749328618	0.0115473606183713
263	0.455496124527524	0.25	0.108318825794372	0.0787675792524865	0.137870072336257	0.447232627064574	0.498449295997238	0.411930411906495	0.584968180087981	1.91	1.25	3.35	0.173137335770497	0.209501849417302	0.245866363064107	0.206492449270451	0.249862629688447	0.293232810106442	0.203879012678175	0.246700636254161	0.289602659319039	0.108318825794372	2.84521829925477	0.0552427125093317	0.401867466641209	0.652296689461069	0.782082047110751	0.573173128022353	0.95718224949576	1.11086421572174	0.863479476727536	0.898194156005674	1.04730390793906	0.80727729067133	0.0099357523370067	0.0118698749328618	0.0115473606183713
263	0.455496124527524	0.25	0.118500447629484	0.0867588022226815	0.150242093036286	0.459423601263525	0.512678486320992	0.425851956419957	0.599505016222027	1.93	1.03	2.79	0.177771938517454	0.214017681439506	0.250263424361557	0.211696190839998	0.254858715672402	0.298021240504806	0.208615778004918	0.251223962901258	0.293709166917977	0.118500447629484	2.56458552029343	-0.00913658313403791	0.286411029110193	0.652296689461069	0.782082047110751	0.573173128022353	0.95718224949576	1.11086421572174	0.863479476727536	0.898194156005674	1.04730390793906	0.80727729067133	0.0099357523370067	0.0118698749328618	0.0115473606183713
263	0.455496124527524	0.25	0.118940401869651	0.0865371201233528	0.151343683615949	0.371433105006795	0.458685819465239	0.365524372979921	0.551847265950557	2.13	1.24	3.51	0.14063940371045	0.176484264548821	0.212329125387193	0.164583073640487	0.206530473980298	0.24847787432011	0.161453412757885	0.202564183589223	0.243770415311883	0.118940401869651	2.75041436064216	0.0541770004270707	0.414372241704849	0.652296689461069	0.782082047110751	0.573173128022353	0.95718224949576	1.11086421572174	0.863479476727536	0.898194156005674	1.04730390793906	0.80727729067133	0.0099357523370067	0.0118698749328618	0.0115473606183713
263	0.455496124527524	0.25	0.119928849875297	0.0872911566043915	0.152566543146202	0.398677365873954	0.473896786818335	0.383028526999702	0.564765046636968	2.15	1.19	3.54	0.146319506503682	0.18103180074886	0.215744094994039	0.170979589397317	0.211542149775622	0.252104710153927	0.166847832471694	0.206484808951882	0.245975185826626	0.119928849875297	2.77294838940979	0.00575962889500762	0.359400981326403	0.652296689461069	0.782082047110751	0.573173128022353	0.95718224949576	1.11086421572174	0.863479476727536	0.898194156005674	1.04730390793906	0.80727729067133	0.0099357523370067	0.0118698749328618	0.0115473606183713
263	0.455496124527524	0.25	0.121287256687593	0.0882997932034091	0.154274720171776	0.388430831201811	0.461743797188233	0.371284652708833	0.552202941667634	2.09	1.19	3.42	0.145050807445343	0.180390732895593	0.215730658345843	0.170280474578474	0.211767312075079	0.253254149571685	0.16688141553168	0.207445622304056	0.248095080762175	0.121287256687593	2.81507454957648	0.0193288780918481	0.373039361574628	0.652296689461069	0.782082047110751	0.573173128022353	0.95718224949576	1.11086421572174	0.863479476727536	0.898194156005674	1.04730390793906	0.80727729067133	0.0099357523370067	0.0118698749328618	0.0115473606183713
263	0.455496124527524	0.25	0.121555321208233	0.0886617694144468	0.154448873002018	0.379594356018831	0.465564833885589	0.372637467953468	0.55849219981771	1.96	1.06	3.44	0.153735575584173	0.192073754961453	0.230411934338734	0.18259516335684	0.228130271932705	0.27366538050857	0.176329467835239	0.220244201701189	0.26415524108091	0.121555321208233	2.70651382545302	-0.038868452631793	0.280999401789875	0.652296689461069	0.782082047110751	0.573173128022353	0.95718224949576	1.11086421572174	0.863479476727536	0.898194156005674	1.04730390793906	0.80727729067133	0.0099357523370067	0.0118698749328618	0.0115473606183713
263	0.455496124527524	0.25	0.12407592886639	0.0903805394643647	0.157771318268416	0.413846746439831	0.45774909751607	0.372694307712835	0.542803887319305	1.85	1.13	3.22	0.160779944300145	0.19747249388843	0.234165043476714	0.192896475313571	0.236918529909109	0.280940584504647	0.189248693089004	0.232402738927158	0.27569529925604	0.12407592886639	2.59331113504452	0.0867041176976356	0.397665439646614	0.652296689461069	0.782082047110751	0.573173128022353	0.95718224949576	1.11086421572174	0.863479476727536	0.898194156005674	1.04730390793906	0.80727729067133	0.0099357523370067	0.0118698749328618	0.0115473606183713
263	0.455496124527524	0.25	0.127456701199003	0.0925975980662753	0.162315804331731	0.354928096537716	0.442618497332232	0.349454332704755	0.535782661959709	2.16	1.2	3.2	0.132994108328595	0.168450200421973	0.20390629251535	0.155290242092862	0.196690460448727	0.238090678804592	0.153311550457488	0.194209431983472	0.235064705609203	0.127456701199003	2.72958203591981	-0.00714296348388531	0.344853225096115	0.652296689461069	0.782082047110751	0.573173128022353	0.95718224949576	1.11086421572174	0.863479476727536	0.898194156005674	1.04730390793906	0.80727729067133	0.0099357523370067	0.0118698749328618	0.0115473606183713
263	0.455496124527524	0.25	0.131520551522706	0.0961969191407391	0.166844183904673	0.341707466164378	0.452932179168107	0.354779791435053	0.55108456690116	1.86	1.03	2.95	0.152612673977565	0.194834070773121	0.237055467568677	0.182976415244026	0.23359816002377	0.284219904803513	0.179332454672294	0.228963508948617	0.278572930131918	0.131520551522706	2.48718688143176	0.0480853129231958	0.339941321247375	0.652296689461069	0.782082047110751	0.573173128022353	0.95718224949576	1.11086421572174	0.863479476727536	0.898194156005674	1.04730390793906	0.80727729067133	0.0099357523370067	0.0118698749328618	0.0115473606183713
263	0.455496124527524	0.25	0.132311873103538	0.0969096196208746	0.167714126586202	0.467529034637802	0.542326524239035	0.451963661847804	0.632689386630266	1.76	1.06	3.02	0.202992978665172	0.243578158727024	0.284163338788876	0.245870599134734	0.29502846953703	0.344186339939326	0.241064833923983	0.289215021414123	0.33742015894191	0.132311873103538	2.36129126702391	-0.00782913805388967	0.257963555270959	0.652296689461069	0.782082047110751	0.573173128022353	0.95718224949576	1.11086421572174	0.863479476727536	0.898194156005674	1.04730390793906	0.80727729067133	0.0099357523370067	0.0118698749328618	0.0115473606183713
263	0.455496124527524	0.25	0.134194888681976	0.0978383626759517	0.170551414688001	0.378290781833957	0.445548342361583	0.356369656585302	0.534727028137864	1.79	1.03	2.97	0.158332721740464	0.197954232099936	0.237575742459408	0.191278775838067	0.239144775456504	0.287010775074941	0.187139081092325	0.234133929982181	0.28088181718154	0.134194888681976	2.39054723395397	0.00368896486088122	0.279517078598306	0.652296689461069	0.782082047110751	0.573173128022353	0.95718224949576	1.11086421572174	0.863479476727536	0.898194156005674	1.04730390793906	0.80727729067133	0.0099357523370067	0.0118698749328618	0.0115473606183713
263	0.455496124527524	0.25	0.13468512316642	0.0978400288481961	0.171530217484644	0.421718262698849	0.478811948741453	0.391271458302261	0.566352439180646	1.9	1.07	3.59	0.165736881478276	0.202817756100269	0.239898630722262	0.19801330173981	0.242315489338671	0.286617676937533	0.190347016208943	0.232911941840382	0.275555847708403	0.13468512316642	2.65681413174194	-0.00338825472873866	0.315170834182379	0.652296689461069	0.782082047110751	0.573173128022353	0.95718224949576	1.11086421572174	0.863479476727536	0.898194156005674	1.04730390793906	0.80727729067133	0.0099357523370067	0.0118698749328618	0.0115473606183713
263	0.455496124527524	0.25	0.139262868610343	0.101897751646334	0.176627985574351	0.355657890392272	0.497340857871934	0.392825133724168	0.601856582019699	1.86	1.15	2.91	0.169065032996347	0.214046763630941	0.259028494265536	0.202726099947756	0.256663751387773	0.31060140282779	0.201320785130201	0.254851074168232	0.308440414192656	0.139262868610343	2.46123255769879	0.00993460364639635	0.328750974765246	0.652296689461069	0.782082047110751	0.573173128022353	0.95718224949576	1.11086421572174	0.863479476727536	0.898194156005674	1.04730390793906	0.80727729067133	0.0099357523370067	0.0118698749328618	0.0115473606183713
263	0.455496124527524	0.25	0.15034569794542	0.10935522443816	0.191336171452681	0.440036129447353	0.534178095391596	0.440095915338858	0.628260275444334	1.66	1.08	2.82	0.20754526018976	0.251913566864979	0.296281873540197	0.254441141967605	0.308834687776792	0.36322823358598	0.251901343997139	0.305672191951157	0.35956945557326	0.15034569794542	2.25004330462234	0.00922381883325904	0.271217019236579	0.652296689461069	0.782082047110751	0.573173128022353	0.95718224949576	1.11086421572174	0.863479476727536	0.898194156005674	1.04730390793906	0.80727729067133	0.0099357523370067	0.0118698749328618	0.0115473606183713
263	0.455496124527524	0.25	0.156106012481398	0.114378116413897	0.1978339085489	0.311360664292432	0.425638129051187	0.326807848622021	0.524468409480352	1.96	1.1	3.03	0.13457034739237	0.175265897472687	0.215961447553004	0.159764868786748	0.208079518668933	0.256394168551118	0.157309679102143	0.204838492329884	0.252433720790356	0.156106012481398	2.35986716519927	-0.0767533778165897	0.212131835605476	0.652296689461069	0.782082047110751	0.573173128022353	0.95718224949576	1.11086421572174	0.863479476727536	0.898194156005674	1.04730390793906	0.80727729067133	0.0099357523370067	0.0118698749328618	0.0115473606183713
263	0.455496124527524	0.26	0.0658757648219916	0.0485877432628992	0.083163786381084	0.488557014764611	0.496809415368236	0.417446746183118	0.576172084553354	2.2	1.2	3.57	0.156270405996231	0.185979672262887	0.215688938529542	0.181865845626801	0.216441175473115	0.251016505319428	0.177421559518189	0.21115928664276	0.244827609327508	0.0658757648219916	3.3929171880014	0.0037258030518548	0.403553317828254	0.652296689461069	0.782082047110751	0.573173128022353	0.95718224949576	1.11086421572174	0.863479476727536	0.898194156005674	1.04730390793906	0.80727729067133	0.0099357523370067	0.0118698749328618	0.0115473606183713
263	0.455496124527524	0.26	0.0725869979538516	0.0535151122855143	0.0916588836221889	0.410419176095405	0.415589973906076	0.33782064059061	0.493359307221541	2.05	0.98	3.71	0.13426825132428	0.165178003826871	0.196087756329463	0.158192933029406	0.194610361270045	0.231027789510683	0.149646083938379	0.184048520466234	0.218542468662554	0.0725869979538516	3.26383884211477	-0.0388592675137457	0.313142375517003	0.652296689461069	0.782082047110751	0.573173128022353	0.95718224949576	1.11086421572174	0.863479476727536	0.898194156005674	1.04730390793906	0.80727729067133	0.0099357523370067	0.0118698749328618	0.0115473606183713
263	0.455496124527524	0.26	0.076479794466656	0.0562832597308289	0.0966763292024831	0.501215935045148	0.497088527632457	0.419666765481645	0.57451028978327	1.93	1.38	3.97	0.17553828392915	0.207922271379591	0.240306258830031	0.209129090439655	0.247710040923671	0.286290991407688	0.204795323553407	0.242534602732209	0.280330260233054	0.076479794466656	3.26952185673521	-0.0383103663210656	0.347226554852448	0.652296689461069	0.782082047110751	0.573173128022353	0.95718224949576	1.11086421572174	0.863479476727536	0.898194156005674	1.04730390793906	0.80727729067133	0.0099357523370067	0.0118698749328618	0.0115473606183713
263	0.455496124527524	0.26	0.0766100022506591	0.056537115249083	0.0966828892522351	0.433809662859025	0.416379495246858	0.342110694397894	0.490648296095823	2.18	0.95	3.74	0.129084505377878	0.157107456953448	0.185130408529018	0.150464383666499	0.183128692407437	0.215793001148374	0.141371262327822	0.172065390728892	0.202785931090511	0.0766100022506591	3.29963204510604	-0.0243337402515263	0.330782437817118	0.652296689461069	0.782082047110751	0.573173128022353	0.95718224949576	1.11086421572174	0.863479476727536	0.898194156005674	1.04730390793906	0.80727729067133	0.0099357523370067	0.0118698749328618	0.0115473606183713
263	0.455496124527524	0.26	0.0778703702152324	0.0575209586326712	0.0982197817977935	0.484695478115466	0.492934621491613	0.413579990521065	0.57228925246216	1.92	1.14	3.74	0.173185455405493	0.206414983472976	0.239644511540459	0.206377563410638	0.245975744561565	0.285573925712492	0.198963145692088	0.237159932033887	0.275288194390493	0.0778703702152324	3.21944451610311	0.0295533494848957	0.407932571745256	0.652296689461069	0.782082047110751	0.573173128022353	0.95718224949576	1.11086421572174	0.863479476727536	0.898194156005674	1.04730390793906	0.80727729067133	0.0099357523370067	0.0118698749328618	0.0115473606183713
263	0.455496124527524	0.26	0.0780491228504857	0.0573688820615419	0.0987293636394295	0.477963632220939	0.469591185615546	0.39296832686125	0.546214044369841	2.14	1.13	3.9	0.150934240148798	0.180364125901884	0.209794011654971	0.176567356572594	0.210995310935588	0.245423265298581	0.168977423440407	0.201958675124456	0.234903981087137	0.0780491228504857	3.06882030911581	0.067669231871541	0.427620276809719	0.652296689461069	0.782082047110751	0.573173128022353	0.95718224949576	1.11086421572174	0.863479476727536	0.898194156005674	1.04730390793906	0.80727729067133	0.0099357523370067	0.0118698749328618	0.0115473606183713
263	0.455496124527524	0.26	0.0784801197664226	0.0577904758838684	0.0991697636489768	0.447277771614118	0.482901545331536	0.399089032004828	0.566714058658245	1.8	1.15	3.36	0.176036579145632	0.213005944255754	0.249975309365876	0.212301781271465	0.256887185642798	0.30147259001413	0.207472730542872	0.251074010618453	0.29466673441218	0.0784801197664226	2.85101368941022	0.0242990519133989	0.35053356619653	0.652296689461069	0.782082047110751	0.573173128022353	0.95718224949576	1.11086421572174	0.863479476727536	0.898194156005674	1.04730390793906	0.80727729067133	0.0099357523370067	0.0118698749328618	0.0115473606183713
263	0.455496124527524	0.26	0.081389187159651	0.0597251711903976	0.103053203128904	0.434013995675601	0.444756570772901	0.365459195339689	0.524053946206114	2.11	1.18	3.23	0.141524542507778	0.172232552932367	0.202940563356955	0.165838533609257	0.201822196432909	0.237805859256562	0.163361998964321	0.198805168556146	0.234247634467101	0.081389187159651	2.92432215969376	0.0813863996813725	0.428820157643062	0.652296689461069	0.782082047110751	0.573173128022353	0.95718224949576	1.11086421572174	0.863479476727536	0.898194156005674	1.04730390793906	0.80727729067133	0.0099357523370067	0.0118698749328618	0.0115473606183713
263	0.455496124527524	0.26	0.0819585211483548	0.060380146561265	0.103536895735445	0.459057696083208	0.480907612523212	0.399401730758035	0.562413494288389	1.83	1.12	3.88	0.17415601235201	0.209696016959694	0.245236021567379	0.209465166344416	0.252210707405514	0.294956248466613	0.200447699322686	0.241392189087407	0.282317486498445	0.0819585211483548	3.08459749745051	0.0406857256259112	0.389320580178434	0.652296689461069	0.782082047110751	0.573173128022353	0.95718224949576	1.11086421572174	0.863479476727536	0.898194156005674	1.04730390793906	0.80727729067133	0.0099357523370067	0.0118698749328618	0.0115473606183713
263	0.455496124527524	0.26	0.0822902911175985	0.06078925061581	0.103791331619387	0.423858334906054	0.435009588619649	0.355825382068815	0.514193795170482	1.92	1.23	3.07	0.149192436305303	0.182393228850048	0.215594021394793	0.177837323405794	0.217412654617799	0.256987985829804	0.176881808032999	0.216230367521544	0.25556147355306	0.0822902911175985	2.79952355649639	-0.0464268436641718	0.277008565252701	0.652296689461069	0.782082047110751	0.573173128022353	0.95718224949576	1.11086421572174	0.863479476727536	0.898194156005674	1.04730390793906	0.80727729067133	0.0099357523370067	0.0118698749328618	0.0115473606183713
263	0.455496124527524	0.26	0.0836295305083271	0.0616532800074674	0.105605781009187	0.464275533740383	0.471778719699837	0.392655008254894	0.55090243114478	1.95	1.17	3.48	0.162299549599237	0.195004449473576	0.227709349347916	0.192846945031177	0.231707435056508	0.270567925081839	0.18823155670247	0.226167305614123	0.264095302997879	0.0836295305083271	3.12268412980665	0.0449364369913833	0.409554483994898	0.652296689461069	0.782082047110751	0.573173128022353	0.95718224949576	1.11086421572174	0.863479476727536	0.898194156005674	1.04730390793906	0.80727729067133	0.0099357523370067	0.0118698749328618	0.0115473606183713
263	0.455496124527524	0.26	0.0837456276918383	0.0619197274479582	0.105571527935718	0.511241940500821	0.485895029137675	0.411719330365054	0.560070727910295	2.09	1.19	3.45	0.161225289929479	0.190271772954053	0.219318255978626	0.189360789771402	0.223476187969915	0.257591586168428	0.18527141646212	0.218670166452034	0.251994062958439	0.0837456276918383	2.9098164397143	-0.000410517497678699	0.344397141896456	0.652296689461069	0.782082047110751	0.573173128022353	0.95718224949576	1.11086421572174	0.863479476727536	0.898194156005674	1.04730390793906	0.80727729067133	0.0099357523370067	0.0118698749328618	0.0115473606183713
263	0.455496124527524	0.26	0.0843098351821452	0.0620093783841218	0.106610291980169	0.438260179225664	0.477313872856737	0.392943276607004	0.56168446910647	2.11	1.11	3.41	0.152377209141804	0.185094796527889	0.217812383913975	0.178606347730544	0.216955709964535	0.255305072198525	0.173506685931886	0.210753960338059	0.248057531377985	0.0843098351821452	3.13391335125219	0.0450962570053478	0.413830593221148	0.652296689461069	0.782082047110751	0.573173128022353	0.95718224949576	1.11086421572174	0.863479476727536	0.898194156005674	1.04730390793906	0.80727729067133	0.0099357523370067	0.0118698749328618	0.0115473606183713
263	0.455496124527524	0.26	0.0845417261340189	0.0622463398838706	0.106837112384167	0.405154043724357	0.435591936017624	0.353186196596372	0.517997675438877	2.07	1.18	3.41	0.139006355938772	0.171439451161005	0.203872546383237	0.163437371783222	0.201570734866644	0.239704097950067	0.159948861764588	0.197274229292861	0.234613359350624	0.0845417261340189	2.91646610178686	0.0758519946210943	0.423716507922829	0.652296689461069	0.782082047110751	0.573173128022353	0.95718224949576	1.11086421572174	0.863479476727536	0.898194156005674	1.04730390793906	0.80727729067133	0.0099357523370067	0.0118698749328618	0.0115473606183713
263	0.455496124527524	0.26	0.0853760132711104	0.0626105309733537	0.108141495568867	0.519590378523666	0.520264643978653	0.442158522439539	0.598370765517766	2.09	1.19	3.73	0.172835991107846	0.203367007118396	0.233898023128946	0.202922150720058	0.238767806435733	0.274613462151407	0.196800166996582	0.231547877948265	0.266331880616224	0.0853760132711104	3.20928234730573	-0.0454036710281199	0.330995959153791	0.652296689461069	0.782082047110751	0.573173128022353	0.95718224949576	1.11086421572174	0.863479476727536	0.898194156005674	1.04730390793906	0.80727729067133	0.0099357523370067	0.0118698749328618	0.0115473606183713
263	0.455496124527524	0.26	0.0876256474857104	0.0647910283548523	0.110460266616568	0.472214741534647	0.485741631214786	0.405564660034941	0.565918602394631	2.08	1.23	3.46	0.159170111223496	0.190636801193868	0.222103491164241	0.187034115848825	0.22400930228338	0.260984488717935	0.183582152671761	0.219933970156603	0.256261382218054	0.0876256474857104	3.04679988625735	-0.113214405456671	0.249383755852452	0.652296689461069	0.782082047110751	0.573173128022353	0.95718224949576	1.11086421572174	0.863479476727536	0.898194156005674	1.04730390793906	0.80727729067133	0.0099357523370067	0.0118698749328618	0.0115473606183713
263	0.455496124527524	0.26	0.08912963435745	0.0653954575047614	0.112863811210139	0.416239094808342	0.460230990402925	0.37513533453926	0.54532664626659	1.99	1.06	3.72	0.152636561128725	0.187260620986951	0.221884680845178	0.1807410661797	0.221740348710496	0.262739631241291	0.172713416820464	0.211894325374558	0.251022854144685	0.08912963435745	2.9887262553424	0.000130518000176319	0.343398788551888	0.652296689461069	0.782082047110751	0.573173128022353	0.95718224949576	1.11086421572174	0.863479476727536	0.898194156005674	1.04730390793906	0.80727729067133	0.0099357523370067	0.0118698749328618	0.0115473606183713
263	0.455496124527524	0.26	0.0896074648546318	0.0660655114752723	0.113149418233991	0.363646207021364	0.431379255873834	0.342284015065022	0.520474496682646	2.16	1.16	3.06	0.130373340793772	0.164309030694055	0.198244720594338	0.152255668740919	0.191887246243602	0.231518823746284	0.150609863187822	0.189803211319709	0.228957457488079	0.0896074648546318	2.8960591428174	-0.0434983121219516	0.299061182480184	0.652296689461069	0.782082047110751	0.573173128022353	0.95718224949576	1.11086421572174	0.863479476727536	0.898194156005674	1.04730390793906	0.80727729067133	0.0099357523370067	0.0118698749328618	0.0115473606183713
263	0.455496124527524	0.26	0.0905635593391153	0.0664829715357926	0.114644147142438	0.451833373496189	0.492184930178898	0.407543904688828	0.576825955668968	2.18	1.31	3.71	0.153629519602732	0.185536168027889	0.217442816453045	0.179041071452992	0.216225334837308	0.253409598221625	0.175716393108905	0.212180992199865	0.248658999021566	0.0905635593391153	3.12168165885304	0.0345289205934085	0.41851040063523	0.652296689461069	0.782082047110751	0.573173128022353	0.95718224949576	1.11086421572174	0.863479476727536	0.898194156005674	1.04730390793906	0.80727729067133	0.0099357523370067	0.0118698749328618	0.0115473606183713
263	0.455496124527524	0.26	0.0908848069740117	0.0671369634600859	0.114632650487937	0.4725544822632	0.48261124911545	0.403005256550641	0.562217241680259	1.87	1.08	3.55	0.17229686193177	0.206330816792001	0.240364771652232	0.20628597913254	0.24703383503299	0.28778169093344	0.19874313891723	0.238021288661071	0.277271587946163	0.0908848069740117	3.07744794915374	-0.0646824474061622	0.287307881881218	0.652296689461069	0.782082047110751	0.573173128022353	0.95718224949576	1.11086421572174	0.863479476727536	0.898194156005674	1.04730390793906	0.80727729067133	0.0099357523370067	0.0118698749328618	0.0115473606183713
263	0.455496124527524	0.26	0.0926327345628098	0.0680122822102007	0.117253186915419	0.421247810986889	0.503952614533991	0.411726766142676	0.596178462925307	2.07	1.28	3.5	0.162178963891222	0.19850667869155	0.234834393491878	0.190715323011101	0.233435116603115	0.27615491019513	0.187880547747602	0.229988846093352	0.272082603815561	0.0926327345628098	2.96854197458076	0.0222061267283715	0.3916090737469	0.652296689461069	0.782082047110751	0.573173128022353	0.95718224949576	1.11086421572174	0.863479476727536	0.898194156005674	1.04730390793906	0.80727729067133	0.0099357523370067	0.0118698749328618	0.0115473606183713
263	0.455496124527524	0.26	0.09408477595129	0.0694567556458048	0.118712796256775	0.525381965085668	0.547128671228979	0.46593737529885	0.628319967159109	1.99	1.29	3.41	0.189314339585341	0.222303057348606	0.255291775111871	0.224103365414545	0.263154198476906	0.302205031539267	0.221562839576154	0.260146559635266	0.298778677231293	0.09408477595129	2.88464319278815	0.0520877243209045	0.404955894422227	0.652296689461069	0.782082047110751	0.573173128022353	0.95718224949576	1.11086421572174	0.863479476727536	0.898194156005674	1.04730390793906	0.80727729067133	0.0099357523370067	0.0118698749328618	0.0115473606183713
263	0.455496124527524	0.26	0.0948336417940474	0.0699334297923429	0.119733853795752	0.43217308331195	0.447038877117088	0.367035211577686	0.527042542656489	1.98	1.01	3.74	0.150165265654942	0.18289719793319	0.215629130211438	0.178028133628825	0.216833411188495	0.255638688748165	0.168764024730461	0.205529723235784	0.242289801067863	0.0948336417940474	3.03275556674722	-0.031286849827212	0.315860116434052	0.652296689461069	0.782082047110751	0.573173128022353	0.95718224949576	1.11086421572174	0.863479476727536	0.898194156005674	1.04730390793906	0.80727729067133	0.0099357523370067	0.0118698749328618	0.0115473606183713
263	0.455496124527524	0.26	0.0957215483363277	0.0706155900693617	0.120827506603294	0.515142203181832	0.520755617028087	0.441876316469494	0.59963491758668	2.11	1.29	3.76	0.171325791419509	0.201909142667643	0.232492493915778	0.200810103921022	0.236656697078458	0.272503290235895	0.196457780896344	0.231508583586455	0.266552984548161	0.0957215483363277	3.19753118602584	0.0202811028427417	0.392088385270817	0.652296689461069	0.782082047110751	0.573173128022353	0.95718224949576	1.11086421572174	0.863479476727536	0.898194156005674	1.04730390793906	0.80727729067133	0.0099357523370067	0.0118698749328618	0.0115473606183713
263	0.455496124527524	0.26	0.0973547252634207	0.0719647230787267	0.122744727448115	0.427009270982787	0.516886480920629	0.423402805170072	0.610370156671187	1.8	1.07	3.22	0.187098249008408	0.228407923460786	0.269717597913164	0.225738653623063	0.275579795065641	0.325420936508219	0.220017562709614	0.268623578849179	0.317159124920816	0.0973547252634207	2.68261920293258	-0.045071131156216	0.259232062263966	0.652296689461069	0.782082047110751	0.573173128022353	0.95718224949576	1.11086421572174	0.863479476727536	0.898194156005674	1.04730390793906	0.80727729067133	0.0099357523370067	0.0118698749328618	0.0115473606183713
263	0.455496124527524	0.26	0.0980440661216181	0.072549407694635	0.123538724548601	0.375188013875719	0.443244683007211	0.353938979788337	0.532550386226085	1.91	1.22	3.05	0.149107905569968	0.186730736404772	0.224353567239575	0.17792641995366	0.222820723668614	0.267715027383567	0.176987401695533	0.22161889350312	0.266315331808442	0.0980440661216181	2.89194419662108	-0.00946501467332694	0.351777531036542	0.652296689461069	0.782082047110751	0.573173128022353	0.95718224949576	1.11086421572174	0.863479476727536	0.898194156005674	1.04730390793906	0.80727729067133	0.0099357523370067	0.0118698749328618	0.0115473606183713
263	0.455496124527524	0.26	0.0984035619642993	0.0726170476410518	0.124190076287547	0.452174929244193	0.491355860931073	0.406915649056397	0.575796072805748	2.12	1.19	3.3	0.157417908729207	0.190084142128651	0.222750375528095	0.184423624945903	0.222693890543305	0.260964156140707	0.181385456413381	0.218962200600663	0.256619626626676	0.0984035619642993	2.85589635509834	-0.0425421418553307	0.303208976893915	0.652296689461069	0.782082047110751	0.573173128022353	0.95718224949576	1.11086421572174	0.863479476727536	0.898194156005674	1.04730390793906	0.80727729067133	0.0099357523370067	0.0118698749328618	0.0115473606183713
263	0.455496124527524	0.26	0.0988994466199268	0.0729421110338211	0.124856782206032	0.409509723687321	0.44127993519964	0.358547861861527	0.524012008537752	1.82	1.09	3.31	0.156997885349973	0.193223901305742	0.229449917261511	0.18901366411748	0.232627066915325	0.27624046971317	0.183932480474198	0.226393814210759	0.26880882432514	0.0988994466199268	2.79074858786054	0.0131242621069834	0.336125058472794	0.652296689461069	0.782082047110751	0.573173128022353	0.95718224949576	1.11086421572174	0.863479476727536	0.898194156005674	1.04730390793906	0.80727729067133	0.0099357523370067	0.0118698749328618	0.0115473606183713
263	0.455496124527524	0.26	0.0997631381334953	0.0735080584124888	0.126018217854502	0.415040285107765	0.447574033255667	0.36461413772798	0.530533928783354	1.99	1.04	3.36	0.14860788072784	0.182420322386288	0.216232764044735	0.176035593620491	0.216088605681163	0.256141617741834	0.170007429926287	0.208690165382711	0.247332612637534	0.0997631381334953	2.79424548117361	0.0107034729032431	0.346194521712401	0.652296689461069	0.782082047110751	0.573173128022353	0.95718224949576	1.11086421572174	0.863479476727536	0.898194156005674	1.04730390793906	0.80727729067133	0.0099357523370067	0.0118698749328618	0.0115473606183713
263	0.455496124527524	0.26	0.100762733340602	0.0743468179156919	0.127178648765513	0.440834889674476	0.53989317866155	0.444958397208515	0.634827960114585	2.06	1.25	3.75	0.175868468973092	0.213391155973011	0.250913842972929	0.206962112308114	0.251118831282949	0.295275550257783	0.20180368098925	0.24486741118047	0.287894728149912	0.100762733340602	2.96344630257641	0.0379998936210213	0.418245736762518	0.652296689461069	0.782082047110751	0.573173128022353	0.95718224949576	1.11086421572174	0.863479476727536	0.898194156005674	1.04730390793906	0.80727729067133	0.0099357523370067	0.0118698749328618	0.0115473606183713
263	0.455496124527524	0.26	0.100916900335901	0.0746695166422214	0.127164284029581	0.396468660319188	0.477553316539088	0.385560734500802	0.569545898577373	2.2	1.37	4.01	0.144715234708664	0.179243460510399	0.213771686312134	0.168506551157754	0.208711248743047	0.24891594632834	0.164716665245868	0.204083258273181	0.243273955724169	0.100916900335901	3.23614791784857	0.0279392020318936	0.447307256637844	0.652296689461069	0.782082047110751	0.573173128022353	0.95718224949576	1.11086421572174	0.863479476727536	0.898194156005674	1.04730390793906	0.80727729067133	0.0099357523370067	0.0118698749328618	0.0115473606183713
263	0.455496124527524	0.26	0.10170333064363	0.0748119879740278	0.128594673313231	0.406005831779805	0.419458362820995	0.340244849885058	0.498671875756932	2.12	1.17	3.61	0.131428264491988	0.162026507295665	0.192624750099343	0.153927763489867	0.189764188019212	0.225600612548558	0.149508924197994	0.184342075121003	0.219148711373418	0.10170333064363	2.9548906099662	-0.00512582934353455	0.351602294992304	0.652296689461069	0.782082047110751	0.573173128022353	0.95718224949576	1.11086421572174	0.863479476727536	0.898194156005674	1.04730390793906	0.80727729067133	0.0099357523370067	0.0118698749328618	0.0115473606183713
263	0.455496124527524	0.26	0.107412869168573	0.0793786349374016	0.135447103399744	0.408451144237118	0.438030557722581	0.355727660974555	0.520333454470607	2.17	1.3	3.69	0.134570974980959	0.165705975921836	0.196840976862714	0.156941255232057	0.193251953954452	0.229562652676848	0.153999165140658	0.189572632449563	0.225263040690527	0.107412869168573	2.97461301511139	0.00859494671726681	0.390017285810192	0.652296689461069	0.782082047110751	0.573173128022353	0.95718224949576	1.11086421572174	0.863479476727536	0.898194156005674	1.04730390793906	0.80727729067133	0.0099357523370067	0.0118698749328618	0.0115473606183713
263	0.455496124527524	0.26	0.109237621409973	0.0803603238768716	0.138114918943075	0.403011050805724	0.448392832750378	0.363187104604018	0.533598560896739	1.91	1.14	3.19	0.152930404856257	0.188808734059884	0.224687063263511	0.182467930786666	0.225275928947804	0.268083927108941	0.179194480680135	0.221245058691693	0.26330235179901	0.109237621409973	2.67925020194969	0.0169900828342363	0.333232393712812	0.652296689461069	0.782082047110751	0.573173128022353	0.95718224949576	1.11086421572174	0.863479476727536	0.898194156005674	1.04730390793906	0.80727729067133	0.0099357523370067	0.0118698749328618	0.0115473606183713
263	0.455496124527524	0.26	0.109742054205645	0.0808803782996817	0.138603730111608	0.47091342261281	0.516633339054567	0.431134399715736	0.602132278393398	1.97	1.11	3.68	0.176953310929671	0.21204519969326	0.247137088456849	0.20993303420379	0.251565183641276	0.293197333078763	0.202176106307698	0.242258241567458	0.282296481117737	0.109742054205645	2.8380106147863	0.00742666105220369	0.332308242505228	0.652296689461069	0.782082047110751	0.573173128022353	0.95718224949576	1.11086421572174	0.863479476727536	0.898194156005674	1.04730390793906	0.80727729067133	0.0099357523370067	0.0118698749328618	0.0115473606183713
263	0.455496124527524	0.26	0.109782324089098	0.0809137045180943	0.138650943660101	0.35409921936905	0.419942381120427	0.331390949271444	0.508493812969411	1.82	1.01	3.26	0.145326923080498	0.184159930298339	0.22299293751618	0.175025095230854	0.221793791920581	0.268562488610308	0.169078201998261	0.214311728818075	0.259444234378405	0.109782324089098	2.76347144311539	-0.0449011687722071	0.282659917018555	0.652296689461069	0.782082047110751	0.573173128022353	0.95718224949576	1.11086421572174	0.863479476727536	0.898194156005674	1.04730390793906	0.80727729067133	0.0099357523370067	0.0118698749328618	0.0115473606183713
263	0.455496124527524	0.26	0.110334273834566	0.081223961879921	0.139444585789211	0.468407728328531	0.529040229279866	0.441046552938236	0.617033905621497	2.06	1.2	3.64	0.174627911309896	0.209468115378263	0.24430831944663	0.205578112033999	0.246593224231863	0.287608336429728	0.200044954141782	0.240008648480212	0.279925949908579	0.110334273834566	2.96543342413774	-0.0270844844757872	0.342757872647112	0.652296689461069	0.782082047110751	0.573173128022353	0.95718224949576	1.11086421572174	0.863479476727536	0.898194156005674	1.04730390793906	0.80727729067133	0.0099357523370067	0.0118698749328618	0.0115473606183713
263	0.455496124527524	0.26	0.112026428381334	0.0828973003879214	0.141155556374746	0.321929679918455	0.435376882285246	0.336724475432236	0.534029289138256	2.28	1.28	3.72	0.122547002081106	0.158450411515193	0.19435382094928	0.141833206824626	0.18338702380502	0.224940840785413	0.138781192231772	0.179456989792561	0.220116946878622	0.112026428381334	3.01703107060577	-0.0145750473880264	0.388487668041529	0.652296689461069	0.782082047110751	0.573173128022353	0.95718224949576	1.11086421572174	0.863479476727536	0.898194156005674	1.04730390793906	0.80727729067133	0.0099357523370067	0.0118698749328618	0.0115473606183713
263	0.455496124527524	0.26	0.113819319783303	0.0836130120400151	0.144025627526591	0.458015617344616	0.490807211627404	0.407448759866974	0.574165663387834	2.15	1.11	3.4	0.155833113610951	0.187714440450324	0.219595767289697	0.182140531943822	0.219403997294937	0.256667462646053	0.17715383534246	0.213352146232865	0.249631226159841	0.113819319783303	2.76267051173562	-0.0323102065505649	0.293828859903838	0.652296689461069	0.782082047110751	0.573173128022353	0.95718224949576	1.11086421572174	0.863479476727536	0.898194156005674	1.04730390793906	0.80727729067133	0.0099357523370067	0.0118698749328618	0.0115473606183713
263	0.455496124527524	0.26	0.118753238590107	0.0876430755677271	0.149863401612487	0.423739494603405	0.505695885300828	0.413622346107371	0.597769424494285	1.89	1.16	3.44	0.176013286266296	0.215194356544839	0.254375426823383	0.210511232718957	0.257371646376057	0.304232060033157	0.20542939178672	0.251137973112192	0.296935369141374	0.118753238590107	2.85757674254947	0.0132833163139634	0.353837669595254	0.652296689461069	0.782082047110751	0.573173128022353	0.95718224949576	1.11086421572174	0.863479476727536	0.898194156005674	1.04730390793906	0.80727729067133	0.0099357523370067	0.0118698749328618	0.0115473606183713
263	0.455496124527524	0.26	0.119687339681871	0.0882671300455973	0.151107549318144	0.448671047691138	0.508082932756965	0.420147998155114	0.596017867358815	2.02	1.06	3.59	0.168771336780624	0.204094357543874	0.239417378307124	0.199294107208972	0.241005395519062	0.282716683829152	0.191238780147397	0.231218004516995	0.271236592164576	0.119687339681871	2.90123035250618	-0.0144537491750763	0.334347067210266	0.652296689461069	0.782082047110751	0.573173128022353	0.95718224949576	1.11086421572174	0.863479476727536	0.898194156005674	1.04730390793906	0.80727729067133	0.0099357523370067	0.0118698749328618	0.0115473606183713
263	0.455496124527524	0.26	0.120224474611288	0.088947620002942	0.151501329219634	0.413554369821644	0.530015802185804	0.431473693864953	0.628557910506656	1.87	1.14	3.52	0.184632989970703	0.226800390570078	0.268967791169454	0.221100943154229	0.271597076290368	0.322093209426507	0.214655263917274	0.263630625659647	0.312637591263683	0.120224474611288	2.70317779995555	-0.0863093164103108	0.254900668337636	0.652296689461069	0.782082047110751	0.573173128022353	0.95718224949576	1.11086421572174	0.863479476727536	0.898194156005674	1.04730390793906	0.80727729067133	0.0099357523370067	0.0118698749328618	0.0115473606183713
263	0.455496124527524	0.26	0.122536198764004	0.0906202409998162	0.154452156528192	0.421965049853269	0.503949092786021	0.411859418300344	0.596038767271699	2.21	1.07	3.43	0.153851122239499	0.18825145190723	0.222651781574961	0.17897466905986	0.218992496217779	0.259010323375698	0.173048560061579	0.211706457445382	0.250366509674996	0.122536198764004	2.84577765581158	0.00218248313512066	0.354016925168048	0.652296689461069	0.782082047110751	0.573173128022353	0.95718224949576	1.11086421572174	0.863479476727536	0.898194156005674	1.04730390793906	0.80727729067133	0.0099357523370067	0.0118698749328618	0.0115473606183713
263	0.455496124527524	0.26	0.125502971509258	0.0920866437813093	0.158919299237207	0.417809621466884	0.500267699093317	0.40806763612802	0.592467762058614	2.01	1.14	3.35	0.164498179007096	0.201665406004174	0.238832633001251	0.19439533532587	0.238317618227968	0.282239901130066	0.189882823915444	0.232784843499394	0.275680329286837	0.125502971509258	2.72037470772066	0.0454599946989436	0.383305270821054	0.652296689461069	0.782082047110751	0.573173128022353	0.95718224949576	1.11086421572174	0.863479476727536	0.898194156005674	1.04730390793906	0.80727729067133	0.0099357523370067	0.0118698749328618	0.0115473606183713
263	0.455496124527524	0.26	0.127916145158283	0.0939009387773378	0.161931351539229	0.390061718366382	0.475306808387386	0.382509414882955	0.568104201891817	2.22	1.06	3.5	0.142081737809296	0.176550993781249	0.211020249753203	0.165098638001703	0.205151830633256	0.245205023264809	0.158921630852718	0.197502157650331	0.236005279647158	0.127916145158283	2.69321518670075	0.0135494477514099	0.345874962284569	0.652296689461069	0.782082047110751	0.573173128022353	0.95718224949576	1.11086421572174	0.863479476727536	0.898194156005674	1.04730390793906	0.80727729067133	0.0099357523370067	0.0118698749328618	0.0115473606183713
263	0.455496124527524	0.26	0.131024446847562	0.0960814020370516	0.165967491658072	0.405915744254747	0.499834586690562	0.405424621152387	0.594244552228737	1.99	1.15	3.32	0.164996278345697	0.203418446462343	0.241840614578989	0.195385670866041	0.240884521924183	0.286383372982325	0.191331711835805	0.235780939654069	0.280428026966575	0.131024446847562	2.71546382407426	-0.0127816871883564	0.332902053678048	0.652296689461069	0.782082047110751	0.573173128022353	0.95718224949576	1.11086421572174	0.863479476727536	0.898194156005674	1.04730390793906	0.80727729067133	0.0099357523370067	0.0118698749328618	0.0115473606183713
263	0.455496124527524	0.26	0.133208572043941	0.0980254457389741	0.168391698348907	0.362191942442096	0.480653060138345	0.381068322924735	0.580237797351955	1.8	1.09	3.13	0.168132929687603	0.212071175436782	0.256009421185961	0.202782816431124	0.255776130938973	0.308769445446822	0.19855197178257	0.250418112024614	0.302391199773208	0.133208572043941	2.43645936474507	0.0417237452944972	0.336397337946035	0.652296689461069	0.782082047110751	0.573173128022353	0.95718224949576	1.11086421572174	0.863479476727536	0.898194156005674	1.04730390793906	0.80727729067133	0.0099357523370067	0.0118698749328618	0.0115473606183713
263	0.455496124527524	0.26	0.133523837703963	0.0986030862594665	0.16844458914846	0.381194607272452	0.424140994031683	0.339768792318638	0.508513195744728	2.03	1.11	3.6	0.136197772261395	0.170018729847544	0.203839687433693	0.160757424665536	0.200677094062455	0.240596763459373	0.155146790046081	0.19365222299698	0.232139075621308	0.133523837703963	2.75004018673988	-0.0163323603983664	0.322758044811723	0.652296689461069	0.782082047110751	0.573173128022353	0.95718224949576	1.11086421572174	0.863479476727536	0.898194156005674	1.04730390793906	0.80727729067133	0.0099357523370067	0.0118698749328618	0.0115473606183713
263	0.455496124527524	0.26	0.135714925678848	0.0997437747706517	0.171686076587044	0.415773539877775	0.49197211902839	0.400920401892989	0.583023836163791	1.92	1.08	3.47	0.168307098332091	0.206530771252842	0.244754444173593	0.200677395712066	0.246252580670404	0.291827765628741	0.193893933503455	0.23793608517312	0.281999179136391	0.135714925678848	2.74567420937978	0.0812919368319752	0.415127329320266	0.652296689461069	0.782082047110751	0.573173128022353	0.95718224949576	1.11086421572174	0.863479476727536	0.898194156005674	1.04730390793906	0.80727729067133	0.0099357523370067	0.0118698749328618	0.0115473606183713
263	0.455496124527524	0.26	0.141035621627036	0.104204992940991	0.177866250313081	0.378674457818265	0.48957386961448	0.3916631395251	0.58748459970386	2.09	1.32	3.39	0.152926750881691	0.191156464934381	0.22938617898707	0.179505497802779	0.224379555561287	0.269253613319794	0.177988807525981	0.222542644644273	0.26693688565374	0.141035621627036	2.76354188320578	0.0702159440870575	0.439904843022342	0.652296689461069	0.782082047110751	0.573173128022353	0.95718224949576	1.11086421572174	0.863479476727536	0.898194156005674	1.04730390793906	0.80727729067133	0.0099357523370067	0.0118698749328618	0.0115473606183713
263	0.455496124527524	0.26	0.142349335602568	0.104501200803753	0.180197470401382	0.333496697304166	0.445778278001081	0.347386287175499	0.544170268826664	2.08	1.15	3.44	0.136398669460961	0.17503156065348	0.213664451846	0.160291478920146	0.205691652460566	0.251091826000986	0.156234748646898	0.200440296416764	0.244713062152485	0.142349335602568	2.62250387460213	-0.0223805738052068	0.308487868446894	0.652296689461069	0.782082047110751	0.573173128022353	0.95718224949576	1.11086421572174	0.863479476727536	0.898194156005674	1.04730390793906	0.80727729067133	0.0099357523370067	0.0118698749328618	0.0115473606183713
263	0.455496124527524	0.26	0.144964357664459	0.106539357333341	0.183389357995577	0.351263563691769	0.455752199351227	0.359051007124784	0.552453391577671	2.09	1.17	3.81	0.140513803117428	0.178357596940863	0.216201390764299	0.165013617219281	0.209455808445768	0.253897999672256	0.159233018825034	0.202161429991641	0.245056766559148	0.144964357664459	2.75377704281672	0.0406356243311528	0.410934059719962	0.652296689461069	0.782082047110751	0.573173128022353	0.95718224949576	1.11086421572174	0.863479476727536	0.898194156005674	1.04730390793906	0.80727729067133	0.0099357523370067	0.0118698749328618	0.0115473606183713
263	0.455496124527524	0.26	0.151142263756265	0.111409135039824	0.190875392472706	0.379655733120748	0.469476004640305	0.375780173778984	0.563171835501627	1.86	1.15	2.96	0.161368724513452	0.201603887976898	0.241839051440344	0.193398039304384	0.24161929003549	0.289840540766595	0.19171140859067	0.239484684853352	0.287274069820994	0.151142263756265	2.38421900161188	-0.0343102478002418	0.256283436700586	0.652296689461069	0.782082047110751	0.573173128022353	0.95718224949576	1.11086421572174	0.863479476727536	0.898194156005674	1.04730390793906	0.80727729067133	0.0099357523370067	0.0118698749328618	0.0115473606183713
263	0.455496124527524	0.27	0.0434328311839108	0.0321746715498967	0.0546909908179249	0.542358889942133	0.504137898813957	0.431835294269332	0.576440503358581	2.01	1.19	3.79	0.174075880333985	0.203221574777144	0.232367269220303	0.205712897756232	0.240155608886094	0.274598320015956	0.199048195294318	0.232383120356644	0.265705225532684	0.0434328311839108	3.46564491198312	0.00857476325416626	0.381140187246292	0.652296689461069	0.782082047110751	0.573173128022353	0.95718224949576	1.11086421572174	0.863479476727536	0.898194156005674	1.04730390793906	0.80727729067133	0.0099357523370067	0.0118698749328618	0.0115473606183713
263	0.455496124527524	0.27	0.0563671421583976	0.0419294241010835	0.0708048602157117	0.476599518169844	0.48841500038142	0.408502500866372	0.568327499896468	2.03	0.99	3.67	0.163448338760828	0.195422599051178	0.227396859341528	0.192845955013409	0.23057106625215	0.268296177490892	0.182804892904724	0.218566621505315	0.254315639197585	0.0563671421583976	3.14665774030258	-0.0133089538620014	0.327445757731539	0.652296689461069	0.782082047110751	0.573173128022353	0.95718224949576	1.11086421572174	0.863479476727536	0.898194156005674	1.04730390793906	0.80727729067133	0.0099357523370067	0.0118698749328618	0.0115473606183713
263	0.455496124527524	0.27	0.0565258390310241	0.0419650882665318	0.0710865897955164	0.472223834133134	0.467612595001653	0.390429427565665	0.544795762437641	1.95	1.01	3.38	0.161307042760914	0.193195490738944	0.225083938716974	0.191648592391861	0.229535197117538	0.267421801843214	0.184307978904424	0.220745481479082	0.257226385046306	0.0565258390310241	3.20773385723384	-0.0185522981591323	0.304236050189746	0.652296689461069	0.782082047110751	0.573173128022353	0.95718224949576	1.11086421572174	0.863479476727536	0.898194156005674	1.04730390793906	0.80727729067133	0.0099357523370067	0.0118698749328618	0.0115473606183713
263	0.455496124527524	0.27	0.0639911926732066	0.0476289048423334	0.0803534805040797	0.548791275655988	0.477754776663915	0.410119130368501	0.545390422959329	2.12	0.98	3.73	0.158215812567793	0.18430830117607	0.210400789784347	0.185252292416533	0.215803558128135	0.246354823839737	0.175049270080876	0.203918728891836	0.232732697263877	0.0639911926732066	3.14814747326531	-0.0215892660997024	0.316488603546145	0.652296689461069	0.782082047110751	0.573173128022353	0.95718224949576	1.11086421572174	0.863479476727536	0.898194156005674	1.04730390793906	0.80727729067133	0.0099357523370067	0.0118698749328618	0.0115473606183713
263	0.455496124527524	0.27	0.068453436130775	0.0510325958901242	0.0858742763714259	0.489365650536743	0.516918878579719	0.434477332693402	0.599360424466037	1.91	1.14	3.57	0.183057572974993	0.217792524988947	0.252527477002901	0.218443113334281	0.259892428629646	0.301341743925012	0.211918278032704	0.252052569855005	0.292305467512723	0.068453436130775	3.40361896444304	-0.0484734165057099	0.328391032898053	0.652296689461069	0.782082047110751	0.573173128022353	0.95718224949576	1.11086421572174	0.863479476727536	0.898194156005674	1.04730390793906	0.80727729067133	0.0099357523370067	0.0118698749328618	0.0115473606183713
263	0.455496124527524	0.27	0.0710582922998839	0.0525859282445451	0.0895306563552228	0.435688779133938	0.458572841297215	0.37709022835641	0.54005545423802	1.78	1.09	3.05	0.16795493219009	0.204247059914517	0.240539187638945	0.203023469263618	0.246893295421699	0.29076312157978	0.199469457690697	0.242666557998962	0.285729361896199	0.0710582922998839	2.95210228012066	0.0314752310929817	0.34660617829494	0.652296689461069	0.782082047110751	0.573173128022353	0.95718224949576	1.11086421572174	0.863479476727536	0.898194156005674	1.04730390793906	0.80727729067133	0.0099357523370067	0.0118698749328618	0.0115473606183713
263	0.455496124527524	0.27	0.0747466607314833	0.0556795541021923	0.0938137673607743	0.389236562968085	0.459578443438501	0.369696012006061	0.549460874870941	2.03	1.37	3.02	0.14829641156347	0.184351012130305	0.22040561269714	0.175063537211313	0.217625901609926	0.26018826600854	0.176196532065018	0.219018906350266	0.261898386658942	0.0747466607314833	3.15984185615245	0.0262200152844449	0.409902056793572	0.652296689461069	0.782082047110751	0.573173128022353	0.95718224949576	1.11086421572174	0.863479476727536	0.898194156005674	1.04730390793906	0.80727729067133	0.0099357523370067	0.0118698749328618	0.0115473606183713
263	0.455496124527524	0.27	0.0775345553549493	0.0573979013216039	0.0976712093882947	0.539039068788881	0.463391660730131	0.39648711706177	0.530296204398492	2.2	1.21	4.07	0.148535840013125	0.173600267498487	0.198664694983849	0.172890292001536	0.202064370031543	0.23123844806155	0.166189917594966	0.194158922906172	0.222280742429632	0.0775345553549493	3.3673978782799	0.0272595520234857	0.40902849201134	0.652296689461069	0.782082047110751	0.573173128022353	0.95718224949576	1.11086421572174	0.863479476727536	0.898194156005674	1.04730390793906	0.80727729067133	0.0099357523370067	0.0118698749328618	0.0115473606183713
263	0.455496124527524	0.27	0.0852076884558884	0.0634833671248466	0.10693200978693	0.49340975833365	0.529530741478694	0.445758298217226	0.613303184740162	1.85	1.22	3.81	0.192848986582391	0.229091566588456	0.265334146594521	0.231524299589596	0.275035225417765	0.318546151245934	0.224651026058996	0.26682207625903	0.309053110753378	0.0852076884558884	3.17657907567281	-0.0389392315574653	0.342618019152242	0.652296689461069	0.782082047110751	0.573173128022353	0.95718224949576	1.11086421572174	0.863479476727536	0.898194156005674	1.04730390793906	0.80727729067133	0.0099357523370067	0.0118698749328618	0.0115473606183713
263	0.455496124527524	0.27	0.087581584488993	0.0653533229183153	0.109809846059671	0.513540194971689	0.546475670350693	0.463434673698725	0.629516667002662	2.2	1.46	3.97	0.173706492479514	0.204832260746464	0.235958029013415	0.202208894800139	0.238441893988742	0.274674893177346	0.199320516041416	0.235036517846589	0.270779163297266	0.087581584488993	3.22714321023728	0.0164810845406046	0.424555599800671	0.652296689461069	0.782082047110751	0.573173128022353	0.95718224949576	1.11086421572174	0.863479476727536	0.898194156005674	1.04730390793906	0.80727729067133	0.0099357523370067	0.0118698749328618	0.0115473606183713
263	0.455496124527524	0.27	0.0882649305654768	0.0658216051642076	0.110708255966746	0.436277622291032	0.438223941690223	0.36045024695015	0.515997636430297	2.27	1.31	4.09	0.131430216640815	0.159788675637955	0.188147134635094	0.152170064206369	0.185003522422311	0.217836980638253	0.147624519674082	0.179465882830482	0.211301216766242	0.0882649305654768	3.24291901402394	-0.0155945835820414	0.382007509747033	0.652296689461069	0.782082047110751	0.573173128022353	0.95718224949576	1.11086421572174	0.863479476727536	0.898194156005674	1.04730390793906	0.80727729067133	0.0099357523370067	0.0118698749328618	0.0115473606183713
263	0.455496124527524	0.27	0.0900892845657484	0.0666941871804089	0.113484381951088	0.499662226639451	0.5084748927187	0.429033223457955	0.587916561979446	1.83	0.95	3.41	0.187238030325052	0.22190784344169	0.256577656558329	0.225244934329411	0.266952272123517	0.308659609917624	0.214603016579349	0.254386281476104	0.294157297455395	0.0900892845657484	2.85081206075574	0.0380480184163739	0.361192803227649	0.652296689461069	0.782082047110751	0.573173128022353	0.95718224949576	1.11086421572174	0.863479476727536	0.898194156005674	1.04730390793906	0.80727729067133	0.0099357523370067	0.0118698749328618	0.0115473606183713
263	0.455496124527524	0.27	0.0918120053538718	0.0681243288558593	0.115499681851884	0.372642943539579	0.438280950649114	0.34949402888667	0.527067872411558	1.77	1.07	3.36	0.156262077643297	0.19595954803027	0.235657018417243	0.189062956935351	0.23709329959691	0.285123642258468	0.183268761031437	0.229791396935605	0.276370220105434	0.0918120053538718	3.03867645411216	-0.0853153056973333	0.24914790488684	0.652296689461069	0.782082047110751	0.573173128022353	0.95718224949576	1.11086421572174	0.863479476727536	0.898194156005674	1.04730390793906	0.80727729067133	0.0099357523370067	0.0118698749328618	0.0115473606183713
263	0.455496124527524	0.27	0.0921698004137898	0.0684946163378141	0.115844984489765	0.40798592466967	0.413072434788998	0.335384227115601	0.490760642462396	1.92	1.15	3.12	0.140455326965333	0.172990317367122	0.205525307768912	0.167378265486655	0.206149669738347	0.244921073990039	0.165009625264543	0.203189746821954	0.241434265647965	0.0921698004137898	2.82411471808782	-0.0212931625577451	0.303004639588344	0.652296689461069	0.782082047110751	0.573173128022353	0.95718224949576	1.11086421572174	0.863479476727536	0.898194156005674	1.04730390793906	0.80727729067133	0.0099357523370067	0.0118698749328618	0.0115473606183713
263	0.455496124527524	0.27	0.0922049227024414	0.0687053040590064	0.115704541345876	0.445334148372788	0.455023606759095	0.375738410508713	0.534308803009477	2.22	1.13	4.14	0.13969441668982	0.169171571360644	0.198648726031469	0.162353878003567	0.196612443855527	0.230871009707487	0.154168066864474	0.186701647903332	0.219256153989138	0.0922049227024414	3.14563503217613	0.0350718236628785	0.408000991083378	0.652296689461069	0.782082047110751	0.573173128022353	0.95718224949576	1.11086421572174	0.863479476727536	0.898194156005674	1.04730390793906	0.80727729067133	0.0099357523370067	0.0118698749328618	0.0115473606183713
263	0.455496124527524	0.27	0.092229919087264	0.0682998759848052	0.116159962189723	0.478661563448904	0.433238106766488	0.362645745994958	0.503830467538018	2.03	1.11	3.73	0.145194776091011	0.173458287049445	0.20172179800788	0.17133312428814	0.204684707356289	0.238036290424438	0.164673165321983	0.196713964992007	0.228735372536175	0.092229919087264	2.8283327046148	0.0396063142013665	0.369851736148557	0.652296689461069	0.782082047110751	0.573173128022353	0.95718224949576	1.11086421572174	0.863479476727536	0.898194156005674	1.04730390793906	0.80727729067133	0.0099357523370067	0.0118698749328618	0.0115473606183713
263	0.455496124527524	0.27	0.0924492670659594	0.0689009178978189	0.1159976162341	0.502952386640681	0.511978291654754	0.432513899048906	0.591442684260601	2.06	1.08	3.35	0.171478605216838	0.202983819820156	0.234489034423475	0.201927635350336	0.239027152680842	0.276126670011348	0.19607332156171	0.232071600517292	0.268115234042393	0.0924492670659594	2.91054125903722	-0.00429581632912571	0.336431087037143	0.652296689461069	0.782082047110751	0.573173128022353	0.95718224949576	1.11086421572174	0.863479476727536	0.898194156005674	1.04730390793906	0.80727729067133	0.0099357523370067	0.0118698749328618	0.0115473606183713
263	0.455496124527524	0.27	0.0927192381317676	0.0688820729126906	0.116556403350845	0.360621723636165	0.437013912622101	0.34616207403726	0.527865751206941	2.18	1.23	3.7	0.130912691464771	0.165271333285204	0.199629975105637	0.152665548467869	0.192733328294541	0.232801108121213	0.148669447445559	0.187707379258791	0.226739262903703	0.0927192381317676	3.14370112341742	0.0591659265342182	0.447515576512391	0.652296689461069	0.782082047110751	0.573173128022353	0.95718224949576	1.11086421572174	0.863479476727536	0.898194156005674	1.04730390793906	0.80727729067133	0.0099357523370067	0.0118698749328618	0.0115473606183713
263	0.455496124527524	0.27	0.0927974452363712	0.0688488911339065	0.116745999338836	0.422647424763408	0.47717514372651	0.390099896816642	0.564250390636378	2.05	1.29	3.99	0.154921593127586	0.189502058498986	0.224082523870386	0.182495165127789	0.22323040164806	0.263965638168331	0.177298275455911	0.216893432510551	0.256443296127669	0.0927974452363712	3.08540247900548	0.036794786108664	0.420200667063414	0.652296689461069	0.782082047110751	0.573173128022353	0.95718224949576	1.11086421572174	0.863479476727536	0.898194156005674	1.04730390793906	0.80727729067133	0.0099357523370067	0.0118698749328618	0.0115473606183713
263	0.455496124527524	0.27	0.0933816677566262	0.0692955941482757	0.117467741364977	0.42578721457765	0.46965326771358	0.384499683853155	0.554806851574005	2.08	1.2	3.78	0.150928304000197	0.184353782697081	0.217779261393966	0.177355771005543	0.216634033520887	0.255912296036231	0.17186111784271	0.209942710712555	0.2479982441682	0.0933816677566262	2.95004839396514	-0.019526040193345	0.344474735660854	0.652296689461069	0.782082047110751	0.573173128022353	0.95718224949576	1.11086421572174	0.863479476727536	0.898194156005674	1.04730390793906	0.80727729067133	0.0099357523370067	0.0118698749328618	0.0115473606183713
263	0.455496124527524	0.27	0.0935609812944146	0.0695883469532576	0.117533615635572	0.406718342393685	0.455180520937155	0.369347833340289	0.541013208534021	2.03	1.18	3.21	0.147728348751996	0.182058917562857	0.216389486373717	0.174285103001343	0.214787191949349	0.255289280897356	0.171778526015133	0.211666830147717	0.25156224897955	0.0935609812944146	3.00728914701839	0.0674310452558694	0.431730352052713	0.652296689461069	0.782082047110751	0.573173128022353	0.95718224949576	1.11086421572174	0.863479476727536	0.898194156005674	1.04730390793906	0.80727729067133	0.0099357523370067	0.0118698749328618	0.0115473606183713
263	0.455496124527524	0.27	0.0962925306111703	0.0715795480500964	0.121005513172244	0.362047667236911	0.410918105275612	0.325754904303082	0.496081306248143	2.21	1.3	4.15	0.121428360837929	0.153173785883577	0.184919210929224	0.141197899051798	0.178111741007833	0.215025582963868	0.136600554515508	0.172292680442828	0.207968660170945	0.0962925306111703	3.24726559834438	0.00110097680555089	0.411157465068323	0.652296689461069	0.782082047110751	0.573173128022353	0.95718224949576	1.11086421572174	0.863479476727536	0.898194156005674	1.04730390793906	0.80727729067133	0.0099357523370067	0.0118698749328618	0.0115473606183713
263	0.455496124527524	0.27	0.0963452610656334	0.0716492297673491	0.121041292363918	0.419229415183358	0.424463076455626	0.34646178176769	0.502464371143563	2.27	1.24	3.95	0.12653653369652	0.155024563179294	0.183512592662068	0.146550559274173	0.179544482304597	0.212538405335021	0.141818806283726	0.17378130075366	0.205643928263089	0.0963452610656334	3.13905645175131	0.0153586242872524	0.411882052937895	0.652296689461069	0.782082047110751	0.573173128022353	0.95718224949576	1.11086421572174	0.863479476727536	0.898194156005674	1.04730390793906	0.80727729067133	0.0099357523370067	0.0118698749328618	0.0115473606183713
263	0.455496124527524	0.27	0.0968222952139756	0.0722657942131705	0.121378796214781	0.50009759287505	0.485655339598542	0.409844926799095	0.561465752397988	1.81	1.01	3.06	0.180639064750509	0.214052488147976	0.247465911545443	0.217811951333832	0.258101370242182	0.298390789150532	0.212006771318961	0.251157046112075	0.290424364811516	0.0968222952139756	2.76677131800658	0.0252701486268286	0.3116615438797	0.652296689461069	0.782082047110751	0.573173128022353	0.95718224949576	1.11086421572174	0.863479476727536	0.898194156005674	1.04730390793906	0.80727729067133	0.0099357523370067	0.0118698749328618	0.0115473606183713
263	0.455496124527524	0.27	0.0976577938200114	0.072271311628274	0.123044276011749	0.398959264388551	0.443837065345351	0.358782680902632	0.528891449788071	2.01	1.15	3.54	0.145098990604135	0.17949670818082	0.213894425757505	0.171589851584059	0.212267593236422	0.252945334888786	0.166613784013748	0.206159512384716	0.245620334931538	0.0976577938200114	2.95649252854958	0.0333617467199789	0.394541506266988	0.652296689461069	0.782082047110751	0.573173128022353	0.95718224949576	1.11086421572174	0.863479476727536	0.898194156005674	1.04730390793906	0.80727729067133	0.0099357523370067	0.0118698749328618	0.0115473606183713
263	0.455496124527524	0.27	0.0980339938500783	0.0728523551252378	0.123215632574919	0.411644855276451	0.492376726546191	0.400471246053342	0.584282207039041	2.51	1.48	4.28	0.134433092457206	0.165284590731251	0.196136089005296	0.153281521311255	0.188458608319667	0.22363569532808	0.150052869695969	0.184409430068595	0.218929507712323	0.0980339938500783	3.44400395176612	0.0459237402019354	0.489920030143838	0.652296689461069	0.782082047110751	0.573173128022353	0.95718224949576	1.11086421572174	0.863479476727536	0.898194156005674	1.04730390793906	0.80727729067133	0.0099357523370067	0.0118698749328618	0.0115473606183713
263	0.455496124527524	0.27	0.0985164385640394	0.0734486929037046	0.123584184224374	0.432178226088741	0.498718239914112	0.409466787233237	0.587969692594988	2.27	1.2	3.93	0.149370099070673	0.181928291199575	0.214486483328476	0.17295590844642	0.210655098124021	0.248354287801621	0.166730673841721	0.203060913851141	0.239401579204417	0.0985164385640394	3.116531808336	-0.0213370154054483	0.371466869156934	0.652296689461069	0.782082047110751	0.573173128022353	0.95718224949576	1.11086421572174	0.863479476727536	0.898194156005674	1.04730390793906	0.80727729067133	0.0099357523370067	0.0118698749328618	0.0115473606183713
263	0.455496124527524	0.27	0.100610589157256	0.0747643421142968	0.126456836200216	0.420421837745133	0.457187224852873	0.373377788174747	0.540996661530999	2.04	1.09	3.23	0.148765707276091	0.182158079609704	0.215550451943318	0.175365018661896	0.214727947825278	0.25409087698866	0.171212948777261	0.209661150725609	0.24812014563532	0.100610589157256	2.98000830551306	-0.0472301949867551	0.312860918296527	0.652296689461069	0.782082047110751	0.573173128022353	0.95718224949576	1.11086421572174	0.863479476727536	0.898194156005674	1.04730390793906	0.80727729067133	0.0099357523370067	0.0118698749328618	0.0115473606183713
263	0.455496124527524	0.27	0.101343224243603	0.0751751264754959	0.12751132201171	0.395275185815211	0.418031624074506	0.337303712392688	0.498759535756324	2.21	1.19	4.02	0.125847129653772	0.155966501587255	0.186085873520739	0.14636230691831	0.181391637910946	0.216420968903582	0.140492330941481	0.17411910000842	0.207738498457365	0.101343224243603	3.11739494301282	0.0287454237998378	0.419536196759144	0.652296689461069	0.782082047110751	0.573173128022353	0.95718224949576	1.11086421572174	0.863479476727536	0.898194156005674	1.04730390793906	0.80727729067133	0.0099357523370067	0.0118698749328618	0.0115473606183713
263	0.455496124527524	0.27	0.103421589508794	0.076806249264223	0.130036929753364	0.49270838712603	0.485183534099191	0.408319109819241	0.562047958379141	2.13	1.23	3.63	0.157429010027354	0.187064385716902	0.21669976140645	0.184308848148344	0.219004244866109	0.253699641583874	0.180033947430837	0.213921667958402	0.247753458033549	0.103421589508794	2.92833966477517	-0.0193187009665468	0.328679173255501	0.652296689461069	0.782082047110751	0.573173128022353	0.95718224949576	1.11086421572174	0.863479476727536	0.898194156005674	1.04730390793906	0.80727729067133	0.0099357523370067	0.0118698749328618	0.0115473606183713
263	0.455496124527524	0.27	0.103862156229056	0.0773377365375083	0.130386575920603	0.395829018310759	0.455951623548241	0.368002737209439	0.543900509887043	2.1	1.13	3.64	0.143146532263745	0.17735708784636	0.211567643428974	0.167893795950202	0.208018694175105	0.248143592400008	0.162204098326946	0.201019928061703	0.239738242882794	0.103862156229056	2.96603376079109	-0.00909776528935099	0.371153065013252	0.652296689461069	0.782082047110751	0.573173128022353	0.95718224949576	1.11086421572174	0.863479476727536	0.898194156005674	1.04730390793906	0.80727729067133	0.0099357523370067	0.0118698749328618	0.0115473606183713
263	0.455496124527524	0.27	0.104155326291605	0.0773447795229826	0.130965873060227	0.437156956177833	0.454649195539197	0.374104518711239	0.535193872367154	2.02	1.07	3.99	0.150421655034019	0.18280742688831	0.215193198742601	0.177662751053314	0.21591352898364	0.254164306913966	0.168204475762809	0.204394606635771	0.24063889292695	0.104155326291605	2.97782822023177	0.00554726655192309	0.357274238672182	0.652296689461069	0.782082047110751	0.573173128022353	0.95718224949576	1.11086421572174	0.863479476727536	0.898194156005674	1.04730390793906	0.80727729067133	0.0099357523370067	0.0118698749328618	0.0115473606183713
263	0.455496124527524	0.27	0.104534512499235	0.0774424976488091	0.131626527349661	0.381838219130944	0.47267749522338	0.378778322874321	0.56657666757244	1.96	1.26	3.22	0.156171063370724	0.19488588074492	0.233600698119115	0.185462211332223	0.231438306305061	0.277414401277899	0.184051782937016	0.229623467034759	0.275256255034879	0.104534512499235	2.79813322932444	-0.0176563989583363	0.32883120773619	0.652296689461069	0.782082047110751	0.573173128022353	0.95718224949576	1.11086421572174	0.863479476727536	0.898194156005674	1.04730390793906	0.80727729067133	0.0099357523370067	0.0118698749328618	0.0115473606183713
263	0.455496124527524	0.27	0.105725737288437	0.0782764151113382	0.133175059465536	0.424464004373398	0.464577636344213	0.380115983961944	0.549039288726481	1.78	1.02	3.14	0.169662708943173	0.207361709641935	0.245060710340698	0.205192195064469	0.250785836432692	0.296379477800914	0.199462467966596	0.243765020262047	0.288041889504995	0.105725737288437	2.55986787440347	-0.0191676446840097	0.255107937778919	0.652296689461069	0.782082047110751	0.573173128022353	0.95718224949576	1.11086421572174	0.863479476727536	0.898194156005674	1.04730390793906	0.80727729067133	0.0099357523370067	0.0118698749328618	0.0115473606183713
263	0.455496124527524	0.27	0.107406731471442	0.0796943876100276	0.135119075332857	0.50631968366367	0.527660331992959	0.446311671132139	0.60900899285378	1.93	1.04	3.52	0.186077267629058	0.21999333462293	0.253909401616801	0.221523900815597	0.261900780573865	0.302277660332133	0.212580341904436	0.251260662055894	0.290112181405722	0.107406731471442	2.88811989455748	0.00947788171559017	0.328650318031128	0.652296689461069	0.782082047110751	0.573173128022353	0.95718224949576	1.11086421572174	0.863479476727536	0.898194156005674	1.04730390793906	0.80727729067133	0.0099357523370067	0.0118698749328618	0.0115473606183713
263	0.455496124527524	0.27	0.107727803439276	0.0802962370109078	0.135159369867644	0.410683681872644	0.477505460643094	0.388198704703215	0.566812216582973	2.1	1.25	3.42	0.151014425639802	0.185755933765971	0.220497441892139	0.177124815391296	0.217873129250664	0.258621443110032	0.174435724429193	0.214559471058078	0.254722956819512	0.107727803439276	2.91150843353842	0.0662634036777075	0.444004286876001	0.652296689461069	0.782082047110751	0.573173128022353	0.95718224949576	1.11086421572174	0.863479476727536	0.898194156005674	1.04730390793906	0.80727729067133	0.0099357523370067	0.0118698749328618	0.0115473606183713
263	0.455496124527524	0.27	0.107894263681232	0.0799373165344896	0.135851210827973	0.453031520925374	0.472659218533795	0.391572349106148	0.553746087961442	2.21	1.33	4.03	0.146397960928708	0.17671407586736	0.207030190806012	0.170333326189328	0.205605980684517	0.240878635179706	0.165864545904049	0.200164256365285	0.234526175910332	0.107894263681232	3.07118737034492	-0.00746464319074511	0.373842894055196	0.652296689461069	0.782082047110751	0.573173128022353	0.95718224949576	1.11086421572174	0.863479476727536	0.898194156005674	1.04730390793906	0.80727729067133	0.0099357523370067	0.0118698749328618	0.0115473606183713
263	0.455496124527524	0.27	0.109655998996173	0.0813134718217737	0.137998526170572	0.420172363116458	0.471176637427546	0.384758495514353	0.557594779340739	2.19	1.32	3.78	0.144816707068663	0.1773430603234	0.209869413578138	0.168718463146138	0.206613236780824	0.244508010415511	0.165361811731972	0.202493061256138	0.239580875584943	0.109655998996173	2.94821883009039	0.0552553855888412	0.42728370505987	0.652296689461069	0.782082047110751	0.573173128022353	0.95718224949576	1.11086421572174	0.863479476727536	0.898194156005674	1.04730390793906	0.80727729067133	0.0099357523370067	0.0118698749328618	0.0115473606183713
263	0.455496124527524	0.27	0.111503542538001	0.0832214611895991	0.139785623886403	0.405267165444908	0.418577386176872	0.339409058372306	0.497745713981437	1.7	0.99	3.11	0.156831283993533	0.193412719270347	0.229994154547161	0.19128453393688	0.235902308015399	0.280520082093918	0.185428932534629	0.228641940347637	0.271921762012225	0.111503542538001	2.52616361465471	-0.0288517999123303	0.254338905255421	0.652296689461069	0.782082047110751	0.573173128022353	0.95718224949576	1.11086421572174	0.863479476727536	0.898194156005674	1.04730390793906	0.80727729067133	0.0099357523370067	0.0118698749328618	0.0115473606183713
263	0.455496124527524	0.27	0.11248872969475	0.0837914844484994	0.141185974941	0.393650689605005	0.498086430643336	0.401571143373389	0.594601717913284	2.11	1.38	3.72	0.155874297598261	0.19333777787804	0.23080125815782	0.182742052155643	0.22666304087993	0.270584029604217	0.180360394666241	0.223714760671669	0.267075622196853	0.11248872969475	2.99249448878417	-0.00658971673834328	0.372794035982607	0.652296689461069	0.782082047110751	0.573173128022353	0.95718224949576	1.11086421572174	0.863479476727536	0.898194156005674	1.04730390793906	0.80727729067133	0.0099357523370067	0.0118698749328618	0.0115473606183713
263	0.455496124527524	0.27	0.114751510852363	0.0851993676588645	0.144303654045861	0.443205521265266	0.4711356724072	0.38868839307058	0.553582951743821	2.22	1.24	3.94	0.144702134011281	0.175395865741178	0.206089597471074	0.168218246137223	0.203900136762327	0.239582027387432	0.162851548343809	0.19735506978891	0.231854986977706	0.114751510852363	3.09373561157276	0.00666756566826425	0.394368274465343	0.652296689461069	0.782082047110751	0.573173128022353	0.95718224949576	1.11086421572174	0.863479476727536	0.898194156005674	1.04730390793906	0.80727729067133	0.0099357523370067	0.0118698749328618	0.0115473606183713
263	0.455496124527524	0.27	0.114854151639961	0.0856058965022326	0.144102406777689	0.507846176573929	0.530226152091093	0.448731155843154	0.611721148339031	1.71	1.11	3.25	0.206366137156633	0.243844719497726	0.281323301838819	0.251405725802906	0.297064041286976	0.342722356771046	0.24555032213722	0.290222912395666	0.334827534564975	0.114854151639961	2.65188125860716	-0.0712862940153338	0.246970940883584	0.652296689461069	0.782082047110751	0.573173128022353	0.95718224949576	1.11086421572174	0.863479476727536	0.898194156005674	1.04730390793906	0.80727729067133	0.0099357523370067	0.0118698749328618	0.0115473606183713
263	0.455496124527524	0.27	0.115998726067472	0.0860328987018708	0.145964553433073	0.47054798401813	0.519799078226406	0.433713121352123	0.605885035100689	1.96	1.12	3.87	0.178596973221725	0.214045961453189	0.249494949684653	0.21203581696224	0.254121945548595	0.296208074134949	0.203019488560238	0.24325691249669	0.283546725556564	0.115998726067472	2.87135715194718	0.000676532413217491	0.344990377229728	0.652296689461069	0.782082047110751	0.573173128022353	0.95718224949576	1.11086421572174	0.863479476727536	0.898194156005674	1.04730390793906	0.80727729067133	0.0099357523370067	0.0118698749328618	0.0115473606183713
263	0.455496124527524	0.27	0.118267395805891	0.0876077158872223	0.14892707572456	0.357234424571129	0.438161607723346	0.346398220463034	0.529924994983657	2.09	1	3.62	0.135206687548694	0.171023914361033	0.206841141173371	0.158694418602749	0.200733714794365	0.24277301098598	0.150969926019661	0.190975780572909	0.231001697299143	0.118267395805891	2.8353084065306	0.022014668296449	0.362856539574284	0.652296689461069	0.782082047110751	0.573173128022353	0.95718224949576	1.11086421572174	0.863479476727536	0.898194156005674	1.04730390793906	0.80727729067133	0.0099357523370067	0.0118698749328618	0.0115473606183713
263	0.455496124527524	0.27	0.118356136499989	0.0878978902492859	0.148814382750692	0.383106486433199	0.503890545630744	0.40405917799767	0.603721913263818	1.99	1.27	3.52	0.164770282454542	0.205480266383728	0.246190250312913	0.19520306443087	0.24343211094052	0.291661157450171	0.192091242563811	0.239541618173416	0.287035276661572	0.118356136499989	2.72497778063342	0.0314610235435361	0.379126132727519	0.652296689461069	0.782082047110751	0.573173128022353	0.95718224949576	1.11086421572174	0.863479476727536	0.898194156005674	1.04730390793906	0.80727729067133	0.0099357523370067	0.0118698749328618	0.0115473606183713
263	0.455496124527524	0.27	0.11901849518621	0.0881095907228937	0.149927399649527	0.381131381283756	0.441761754353331	0.353872566420441	0.52965094228622	2.09	1.22	3.44	0.138302931648555	0.172652393869617	0.207001856090679	0.162372223108364	0.202699629598803	0.243027036089242	0.159454818780637	0.199055055125291	0.238675297443842	0.11901849518621	2.829189036178	-0.0352261530147473	0.322494991989458	0.652296689461069	0.782082047110751	0.573173128022353	0.95718224949576	1.11086421572174	0.863479476727536	0.898194156005674	1.04730390793906	0.80727729067133	0.0099357523370067	0.0118698749328618	0.0115473606183713
263	0.455496124527524	0.27	0.119478651921218	0.0888667675273966	0.15009053631504	0.394375290973409	0.490567089066832	0.395652971363573	0.58548120677009	1.61	0.95	2.54	0.191265302900678	0.237148384252246	0.283031465603814	0.235983835526747	0.292594550376326	0.349205265225906	0.233218003483415	0.28910291549598	0.345069806375066	0.119478651921218	2.28332144131348	-0.0540510788326175	0.184122144277598	0.652296689461069	0.782082047110751	0.573173128022353	0.95718224949576	1.11086421572174	0.863479476727536	0.898194156005674	1.04730390793906	0.80727729067133	0.0099357523370067	0.0118698749328618	0.0115473606183713
263	0.455496124527524	0.27	0.120603191328996	0.0900207970771297	0.151185585580862	0.333508026900823	0.403677299201413	0.314580089089846	0.49277450931298	2.15	1.13	3.8	0.120316879655512	0.154393729012541	0.18847057836957	0.140629087274629	0.180458878705348	0.220288670136067	0.135024640904633	0.173305662751954	0.21149621030936	0.120603191328996	2.89599197250235	0.0392759337903892	0.415336572091794	0.652296689461069	0.782082047110751	0.573173128022353	0.95718224949576	1.11086421572174	0.863479476727536	0.898194156005674	1.04730390793906	0.80727729067133	0.0099357523370067	0.0118698749328618	0.0115473606183713
263	0.455496124527524	0.27	0.122205583494021	0.0908133996630644	0.153597767324977	0.36708579692974	0.427980282351678	0.340240237389915	0.51572032731344	2.29	1.23	3.85	0.123161202201353	0.1549216121446	0.186682022087848	0.142396364157358	0.179117075056816	0.215837785956274	0.138036093428673	0.173661218352936	0.209210946917165	0.122205583494021	2.95939118055606	-0.0724151098427931	0.312500022254306	0.652296689461069	0.782082047110751	0.573173128022353	0.95718224949576	1.11086421572174	0.863479476727536	0.898194156005674	1.04730390793906	0.80727729067133	0.0099357523370067	0.0118698749328618	0.0115473606183713
263	0.455496124527524	0.27	0.122245665084907	0.0904899611924236	0.15400136897739	0.346395491590718	0.417475208818253	0.327941297691233	0.507009119945273	1.93	1.05	3.52	0.136900816508988	0.174277217788198	0.211653619067407	0.163026074574014	0.207535144261357	0.252044213948699	0.156679775096478	0.199442848526991	0.242239250511403	0.122245665084907	2.73041621335892	-0.0188377866614147	0.314765823653333	0.652296689461069	0.782082047110751	0.573173128022353	0.95718224949576	1.11086421572174	0.863479476727536	0.898194156005674	1.04730390793906	0.80727729067133	0.0099357523370067	0.0118698749328618	0.0115473606183713
263	0.455496124527524	0.27	0.122366948241154	0.0912532909948177	0.15348060548749	0.315149507544499	0.407771190935733	0.313919614717644	0.501622767153821	2.03	1.22	3.36	0.12556804477963	0.163108734729163	0.200649424678696	0.148143453488633	0.192433443551232	0.23672343361383	0.145776452569646	0.189346085229869	0.232868478805267	0.122366948241154	2.72096098533721	-0.0113482456481644	0.33877008239301	0.652296689461069	0.782082047110751	0.573173128022353	0.95718224949576	1.11086421572174	0.863479476727536	0.898194156005674	1.04730390793906	0.80727729067133	0.0099357523370067	0.0118698749328618	0.0115473606183713
263	0.455496124527524	0.27	0.123452591146797	0.0913930520796628	0.155512130213931	0.41538876051863	0.479886445162321	0.3910011018347	0.568771788489941	2.31	1.24	3.69	0.140762085489125	0.172761193004434	0.204760300519743	0.162575537926714	0.19953344530212	0.236491352677526	0.158657774952786	0.194660253388065	0.230754740222881	0.123452591146797	3.00488367971006	-0.0487203974066632	0.340594712497321	0.652296689461069	0.782082047110751	0.573173128022353	0.95718224949576	1.11086421572174	0.863479476727536	0.898194156005674	1.04730390793906	0.80727729067133	0.0099357523370067	0.0118698749328618	0.0115473606183713
263	0.455496124527524	0.27	0.125425836149883	0.0930508867053701	0.157800785594397	0.347914670403604	0.422443215186163	0.332146979669428	0.512739450702898	1.94	1.21	3.11	0.138298319554483	0.175895583411854	0.213492847269225	0.164595343403761	0.209341617802329	0.254087892200898	0.163214826492926	0.207582148504532	0.251991136391257	0.125425836149883	2.57699047903537	-0.0402004288613225	0.29290796218423	0.652296689461069	0.782082047110751	0.573173128022353	0.95718224949576	1.11086421572174	0.863479476727536	0.898194156005674	1.04730390793906	0.80727729067133	0.0099357523370067	0.0118698749328618	0.0115473606183713
263	0.455496124527524	0.27	0.131521629369838	0.0979934210743356	0.165049837665339	0.438897240188704	0.480379592891005	0.39557687162534	0.56518231415667	1.94	1.04	3.37	0.164281543412142	0.199499785261904	0.234718027111665	0.19540628031419	0.237296960765143	0.279187641216095	0.188607274782316	0.229088680557428	0.269498884853416	0.131521629369838	2.6820024843805	0.0116930452361934	0.326051563723826	0.652296689461069	0.782082047110751	0.573173128022353	0.95718224949576	1.11086421572174	0.863479476727536	0.898194156005674	1.04730390793906	0.80727729067133	0.0099357523370067	0.0118698749328618	0.0115473606183713
263	0.455496124527524	0.27	0.131542813449513	0.097636271415724	0.165449355483301	0.434275934357267	0.469645246850143	0.385955002071776	0.553335491628509	1.97	1.03	3.33	0.158120791884046	0.192407606943549	0.226694422003051	0.187515531179824	0.228176283391726	0.268837035603628	0.181053797095207	0.220306897810292	0.259622453950578	0.131542813449513	2.68111039204303	-0.0370417761208237	0.285372776596896	0.652296689461069	0.782082047110751	0.573173128022353	0.95718224949576	1.11086421572174	0.863479476727536	0.898194156005674	1.04730390793906	0.80727729067133	0.0099357523370067	0.0118698749328618	0.0115473606183713
263	0.455496124527524	0.27	0.132095679202902	0.0980700177393817	0.166121340666423	0.398017641393353	0.485508179398768	0.392285252628265	0.57873110616927	2.01	1.17	3.38	0.158404978719361	0.196048442582204	0.233691906445046	0.187263187351361	0.231764534991389	0.276265882631418	0.183283187120651	0.226813702737208	0.270305642030643	0.132095679202902	2.76383777756069	0.00826598103152938	0.366638696822264	0.652296689461069	0.782082047110751	0.573173128022353	0.95718224949576	1.11086421572174	0.863479476727536	0.898194156005674	1.04730390793906	0.80727729067133	0.0099357523370067	0.0118698749328618	0.0115473606183713
263	0.455496124527524	0.27	0.132376851963232	0.0984618058488024	0.166291898077662	0.480421917780542	0.510607855986812	0.427701665683537	0.593514046290088	2.02	1.05	3.15	0.171743616755158	0.205034599971977	0.238325583188795	0.202788254825929	0.242096966937206	0.281405679048483	0.197565392826613	0.235930751769592	0.274109887229201	0.132376851963232	2.71159421081239	-0.0387304799393211	0.269644955417967	0.652296689461069	0.782082047110751	0.573173128022353	0.95718224949576	1.11086421572174	0.863479476727536	0.898194156005674	1.04730390793906	0.80727729067133	0.0099357523370067	0.0118698749328618	0.0115473606183713
263	0.455496124527524	0.27	0.133137692519476	0.0991121721734668	0.167163212865485	0.427746061050059	0.470085499259547	0.385194098043081	0.554976900476013	1.92	1.11	3.05	0.161550431437167	0.197153890995605	0.232757350554043	0.192579845079914	0.23502175417961	0.277463663279306	0.189614125077504	0.231425052587943	0.273271948221701	0.133137692519476	2.51917730404054	-0.00168704031693449	0.308155852899676	0.652296689461069	0.782082047110751	0.573173128022353	0.95718224949576	1.11086421572174	0.863479476727536	0.898194156005674	1.04730390793906	0.80727729067133	0.0099357523370067	0.0118698749328618	0.0115473606183713
263	0.455496124527524	0.27	0.135126015858951	0.100401158407918	0.169850873309984	0.360623367150551	0.450331595869093	0.356711446802782	0.543951744935403	2.03	1.18	3.5	0.142705003915812	0.180158424205106	0.217611844494401	0.168366486227501	0.212554851023947	0.256743215820394	0.164257870012	0.207442023024942	0.25056159120013	0.135126015858951	2.76658736480985	-0.00515861001835879	0.362361559849862	0.652296689461069	0.782082047110751	0.573173128022353	0.95718224949576	1.11086421572174	0.863479476727536	0.898194156005674	1.04730390793906	0.80727729067133	0.0099357523370067	0.0118698749328618	0.0115473606183713
263	0.455496124527524	0.27	0.144696919920404	0.107947870266455	0.181445969574353	0.430314045661426	0.490096732581735	0.402054253317076	0.578139211846394	2.09	1.22	3.66	0.15694146332258	0.191308754344488	0.225676045366395	0.184207589440684	0.224545660086424	0.264883730732163	0.179506632199173	0.218752997460359	0.258087992385032	0.144696919920404	2.72888023509115	0.0463004650492934	0.392400978970115	0.652296689461069	0.782082047110751	0.573173128022353	0.95718224949576	1.11086421572174	0.863479476727536	0.898194156005674	1.04730390793906	0.80727729067133	0.0099357523370067	0.0118698749328618	0.0115473606183713
263	0.455496124527524	0.27	0.157330393262934	0.117345599857135	0.197315186668732	0.366705837132884	0.451526448701642	0.358883474895429	0.544169422507854	1.9	1.09	3	0.151559596768829	0.19068352622149	0.229807455674151	0.180951385974914	0.227662576887107	0.2743737677993	0.178124782390705	0.224139863131472	0.270091946554237	0.157330393262934	2.38173032506874	0.0402234370214845	0.3381269229763	0.652296689461069	0.782082047110751	0.573173128022353	0.95718224949576	1.11086421572174	0.863479476727536	0.898194156005674	1.04730390793906	0.80727729067133	0.0099357523370067	0.0118698749328618	0.0115473606183713
263	0.455496124527524	0.28	0.0696502701567058	0.0523666408063631	0.0869338995070484	0.521833605339927	0.523118195013339	0.444935832285159	0.601300557741518	2.33	1.17	3.92	0.158969600069176	0.186903108754079	0.214836617438981	0.183340426746736	0.215556280599266	0.247772134451796	0.176224476255862	0.207180905502992	0.23817051477497	0.0696502701567058	3.49493484104073	0.0537567537340321	0.459664555466598	0.652296689461069	0.782082047110751	0.573173128022353	0.95718224949576	1.11086421572174	0.863479476727536	0.898194156005674	1.04730390793906	0.80727729067133	0.0099357523370067	0.0118698749328618	0.0115473606183713
263	0.455496124527524	0.28	0.0739114547880931	0.0553957583787034	0.0924271511974829	0.490955296314564	0.525079768764994	0.441602595627714	0.608556941902273	2.01	1.07	2.94	0.17832442897957	0.212033513527351	0.245742598075132	0.210812856397213	0.250663304486224	0.290513752575235	0.207710847608132	0.246837740701524	0.286098850757022	0.0739114547880931	2.94657202401036	0.0281691946201015	0.35240146254489	0.652296689461069	0.782082047110751	0.573173128022353	0.95718224949576	1.11086421572174	0.863479476727536	0.898194156005674	1.04730390793906	0.80727729067133	0.0099357523370067	0.0118698749328618	0.0115473606183713
263	0.455496124527524	0.28	0.081000956880615	0.0605488944462947	0.101453019314935	0.484404285023755	0.497133515004099	0.417056262131414	0.577210767876783	1.95	1.19	3.45	0.172875826589022	0.206069001079665	0.239262175570309	0.205542937127065	0.245008388786755	0.284473840446445	0.201071625633565	0.239592908950726	0.278240867145139	0.081000956880615	3.16348989455773	-0.00594110865520533	0.350819816979681	0.652296689461069	0.782082047110751	0.573173128022353	0.95718224949576	1.11086421572174	0.863479476727536	0.898194156005674	1.04730390793906	0.80727729067133	0.0099357523370067	0.0118698749328618	0.0115473606183713
263	0.455496124527524	0.28	0.0810539321707633	0.0606406003317142	0.101467264009812	0.438363638067901	0.453442544061581	0.373308312954385	0.533576775168776	2.01	1.21	3.43	0.15104858505723	0.18347262117793	0.215896657298631	0.178644854478153	0.216992696082776	0.255340537687398	0.175344347246168	0.212925853574598	0.250601581789124	0.0810539321707633	3.01327985825354	-0.0189248145881009	0.340370125497073	0.652296689461069	0.782082047110751	0.573173128022353	0.95718224949576	1.11086421572174	0.863479476727536	0.898194156005674	1.04730390793906	0.80727729067133	0.0099357523370067	0.0118698749328618	0.0115473606183713
263	0.455496124527524	0.28	0.0822435359080315	0.0617932781585413	0.102693793657522	0.394698258243749	0.45678297366347	0.368465075317871	0.54510087200907	2.13	1.2	3.89	0.141827584981675	0.175822432993275	0.209817281004874	0.165987132444923	0.205772815463325	0.245558498481726	0.160307672858943	0.198685861513971	0.237111888459264	0.0822435359080315	3.28009424888256	-0.0099256708244493	0.381488054623166	0.652296689461069	0.782082047110751	0.573173128022353	0.95718224949576	1.11086421572174	0.863479476727536	0.898194156005674	1.04730390793906	0.80727729067133	0.0099357523370067	0.0118698749328618	0.0115473606183713
263	0.455496124527524	0.28	0.0846709227857294	0.0634345442060858	0.105907301365373	0.391281702070001	0.473662782691842	0.381423029449132	0.565902535934551	2.07	1.39	3.71	0.150425832071649	0.186803398606258	0.223180965140868	0.176939501077928	0.219728883622258	0.262518266166588	0.174686109473623	0.21699139748664	0.259280606601419	0.0846709227857294	3.09364185008147	-0.0481390689796468	0.351166486521755	0.652296689461069	0.782082047110751	0.573173128022353	0.95718224949576	1.11086421572174	0.863479476727536	0.898194156005674	1.04730390793906	0.80727729067133	0.0099357523370067	0.0118698749328618	0.0115473606183713
263	0.455496124527524	0.28	0.0867737869009855	0.0651447273674075	0.108402846434564	0.397363539317022	0.417573859506533	0.337285523080244	0.497862195932822	1.69	1.08	2.91	0.157138534953552	0.194544206696194	0.231949878438836	0.192053979091128	0.237771015341176	0.283488051591225	0.189493104272071	0.234587001293873	0.279650945205712	0.0867737869009855	2.62814699910657	-0.00635530082624021	0.283097951851283	0.652296689461069	0.782082047110751	0.573173128022353	0.95718224949576	1.11086421572174	0.863479476727536	0.898194156005674	1.04730390793906	0.80727729067133	0.0099357523370067	0.0118698749328618	0.0115473606183713
263	0.455496124527524	0.28	0.0874770795271025	0.0653913988077135	0.109562760246492	0.479211671877987	0.483251993548535	0.404597046451727	0.561906940645343	1.82	1.03	3.25	0.177241224294436	0.211697479579818	0.2461537348652	0.213407675383881	0.254894803291955	0.296381931200029	0.206621295341364	0.24679930494737	0.286954038995606	0.0874770795271025	3.00279748394457	0.0273537850749145	0.345573043896712	0.652296689461069	0.782082047110751	0.573173128022353	0.95718224949576	1.11086421572174	0.863479476727536	0.898194156005674	1.04730390793906	0.80727729067133	0.0099357523370067	0.0118698749328618	0.0115473606183713
263	0.455496124527524	0.28	0.088149286919409	0.0660976999653997	0.110200873873418	0.437464489961853	0.461212061739697	0.379555763815064	0.54286835966433	1.86	1.25	3.96	0.163322898911104	0.198459615469828	0.233596332028552	0.195832066560956	0.237962691609479	0.280093316658002	0.189534999536227	0.230311796959651	0.27106687448524	0.088149286919409	3.15206751127227	0.0259060671032233	0.401027148276083	0.652296689461069	0.782082047110751	0.573173128022353	0.95718224949576	1.11086421572174	0.863479476727536	0.898194156005674	1.04730390793906	0.80727729067133	0.0099357523370067	0.0118698749328618	0.0115473606183713
263	0.455496124527524	0.28	0.089924940388024	0.0674710524127331	0.112378828363315	0.456701146961797	0.471988845176007	0.391613927839245	0.552363762512768	1.91	1.22	3.87	0.164573115737494	0.198350133440205	0.232127151142916	0.196271604940133	0.236554426620297	0.27683724830046	0.189960680919273	0.22890816828874	0.267894433745448	0.089924940388024	3.04648874433194	-0.00171226873592321	0.356662068873628	0.652296689461069	0.782082047110751	0.573173128022353	0.95718224949576	1.11086421572174	0.863479476727536	0.898194156005674	1.04730390793906	0.80727729067133	0.0099357523370067	0.0118698749328618	0.0115473606183713
263	0.455496124527524	0.28	0.092178094391815	0.0688172787783122	0.115538910005318	0.452299099220926	0.461936542313848	0.382571976078959	0.541301108548736	2.32	1.23	4.13	0.137081289290512	0.165518806264352	0.193956323238191	0.158182688321012	0.190997691064116	0.22381269380722	0.15202038637653	0.183522232503968	0.215024940130525	0.092178094391815	3.25141263805276	-0.0121715568413526	0.390249203682484	0.652296689461069	0.782082047110751	0.573173128022353	0.95718224949576	1.11086421572174	0.863479476727536	0.898194156005674	1.04730390793906	0.80727729067133	0.0099357523370067	0.0118698749328618	0.0115473606183713
263	0.455496124527524	0.28	0.0936581547513275	0.0704717120557644	0.116844597446891	0.424434072872952	0.458109399835585	0.374818590491357	0.541400209179814	2	1.17	3.84	0.152285595626352	0.186125940883931	0.219966286141511	0.180268454014454	0.220327047197928	0.260385640381403	0.173617576856686	0.2121949685255	0.250810019930955	0.0936581547513275	3.16192297932167	0.00835652673620387	0.392547042029816	0.652296689461069	0.782082047110751	0.573173128022353	0.95718224949576	1.11086421572174	0.863479476727536	0.898194156005674	1.04730390793906	0.80727729067133	0.0099357523370067	0.0118698749328618	0.0115473606183713
263	0.455496124527524	0.28	0.0953016421486069	0.0714973207986105	0.119105963498603	0.513758149368312	0.530304307123849	0.449755813678553	0.610852800569145	1.86	0.98	3.28	0.193611637444657	0.228286288078056	0.262960938711456	0.23217231094752	0.273752940475306	0.315333570003091	0.223239323866608	0.263192954216552	0.303191668667227	0.0953016421486069	2.84222299990208	-0.0736768229385756	0.226018309362355	0.652296689461069	0.782082047110751	0.573173128022353	0.95718224949576	1.11086421572174	0.863479476727536	0.898194156005674	1.04730390793906	0.80727729067133	0.0099357523370067	0.0118698749328618	0.0115473606183713
263	0.455496124527524	0.28	0.0957512922137286	0.0716508859351983	0.119851698492259	0.425297463488078	0.447543164666672	0.36631707414941	0.528769255183933	1.98	1.02	3.51	0.149796336803155	0.183011744085439	0.216227151367723	0.177571305598121	0.216945454278667	0.256319602959213	0.169990271883989	0.207713732026691	0.245389284362272	0.0957512922137286	2.88053055891206	-0.0311740277177108	0.293678772731133	0.652296689461069	0.782082047110751	0.573173128022353	0.95718224949576	1.11086421572174	0.863479476727536	0.898194156005674	1.04730390793906	0.80727729067133	0.0099357523370067	0.0118698749328618	0.0115473606183713
263	0.455496124527524	0.28	0.0962693822619604	0.0724564270364576	0.120082337487463	0.423981580212178	0.495230928358693	0.405107456832891	0.585354399884496	2.26	1.35	3.74	0.148461067263411	0.18148891343738	0.214516759611348	0.172056729007936	0.21033385636273	0.248610983717525	0.169262646224433	0.20692713191313	0.244596071840351	0.0962693822619604	3.15484229987434	0.0405961583283841	0.4347492887435	0.652296689461069	0.782082047110751	0.573173128022353	0.95718224949576	1.11086421572174	0.863479476727536	0.898194156005674	1.04730390793906	0.80727729067133	0.0099357523370067	0.0118698749328618	0.0115473606183713
263	0.455496124527524	0.28	0.0970698697393978	0.073013170811697	0.121126568667099	0.453079860833166	0.483490348303876	0.400553438628032	0.56642725797972	1.85	1.09	3.19	0.172754286616803	0.20852406234093	0.244293838065058	0.20725053203306	0.250162955190307	0.293075378347555	0.202691856197976	0.244626358568152	0.286584673816198	0.0970698697393978	2.72336444194639	-0.0104698015933734	0.314219325502295	0.652296689461069	0.782082047110751	0.573173128022353	0.95718224949576	1.11086421572174	0.863479476727536	0.898194156005674	1.04730390793906	0.80727729067133	0.0099357523370067	0.0118698749328618	0.0115473606183713
263	0.455496124527524	0.28	0.098471288732343	0.0738626505164489	0.123079926948237	0.414008913406707	0.41740588201622	0.339873221725525	0.494938542306915	1.8	0.98	3.48	0.150121849175082	0.18436799035446	0.218614131533839	0.181107022463251	0.222421572569944	0.263736122676637	0.172700360449289	0.212104985503936	0.251540109010477	0.098471288732343	2.88001294480808	-0.00596049910912254	0.317739076545031	0.652296689461069	0.782082047110751	0.573173128022353	0.95718224949576	1.11086421572174	0.863479476727536	0.898194156005674	1.04730390793906	0.80727729067133	0.0099357523370067	0.0118698749328618	0.0115473606183713
263	0.455496124527524	0.28	0.0987894857986501	0.0741197110385235	0.123459260558777	0.485425208091398	0.506744084690126	0.425285428719197	0.588202740661056	2.22	1.24	3.85	0.158046556817363	0.188318602906381	0.2185906489954	0.183667102899714	0.218846477357341	0.254025851814968	0.178242370119187	0.21233541433333	0.246498790072992	0.0987894857986501	3.25959084045998	0.0228587896623038	0.412755647183278	0.652296689461069	0.782082047110751	0.573173128022353	0.95718224949576	1.11086421572174	0.863479476727536	0.898194156005674	1.04730390793906	0.80727729067133	0.0099357523370067	0.0118698749328618	0.0115473606183713
263	0.455496124527524	0.28	0.0993607114862684	0.0745033712767064	0.12421805169583	0.462642800667782	0.460054200889373	0.382643126696251	0.537465275082494	1.92	1	3.37	0.160464751634945	0.192927764629438	0.22539077762393	0.191281410875254	0.229978824877893	0.268676238880533	0.183740607229573	0.220940211710733	0.258101248588318	0.0993607114862684	2.79107704389776	-0.0716244082496579	0.262857873764451	0.652296689461069	0.782082047110751	0.573173128022353	0.95718224949576	1.11086421572174	0.863479476727536	0.898194156005674	1.04730390793906	0.80727729067133	0.0099357523370067	0.0118698749328618	0.0115473606183713
263	0.455496124527524	0.28	0.0999037412794317	0.074865749191135	0.124941733367728	0.351201068032513	0.428947811961579	0.337921474760372	0.519974149162786	1.83	1.18	2.88	0.14759853767017	0.187357343380572	0.227116149090973	0.177593899585307	0.225432594063048	0.27327128854079	0.17710528923065	0.224824021527068	0.272513479605424	0.0999037412794317	2.78009141691668	-0.0490614555361913	0.278031688291386	0.652296689461069	0.782082047110751	0.573173128022353	0.95718224949576	1.11086421572174	0.863479476727536	0.898194156005674	1.04730390793906	0.80727729067133	0.0099357523370067	0.0118698749328618	0.0115473606183713
263	0.455496124527524	0.28	0.100809359339444	0.0757304149467808	0.125888303732107	0.424862468130617	0.469402360236818	0.384133118432354	0.554671602041281	1.99	1.06	3.61	0.15655345248274	0.191304931994718	0.226056411506696	0.185445085082298	0.226609881978393	0.267774678874489	0.177914240170287	0.21741658262867	0.256886219978827	0.100809359339444	3.11024993169209	0.0171606746502582	0.371180081562299	0.652296689461069	0.782082047110751	0.573173128022353	0.95718224949576	1.11086421572174	0.863479476727536	0.898194156005674	1.04730390793906	0.80727729067133	0.0099357523370067	0.0118698749328618	0.0115473606183713
263	0.455496124527524	0.28	0.1031195969073	0.0774593875228998	0.128779806291701	0.47751459228062	0.48853040759441	0.408745486244508	0.568315328944312	2.02	1.29	3.81	0.164559597801439	0.196680746559778	0.228801895318116	0.194414158371546	0.232362756844148	0.270311355316749	0.189938337108768	0.226979808446833	0.264039170847204	0.1031195969073	3.14803447610124	0.0129071594514601	0.393421807079501	0.652296689461069	0.782082047110751	0.573173128022353	0.95718224949576	1.11086421572174	0.863479476727536	0.898194156005674	1.04730390793906	0.80727729067133	0.0099357523370067	0.0118698749328618	0.0115473606183713
263	0.455496124527524	0.28	0.103281062353632	0.077524779535824	0.12903734517144	0.399474511913226	0.460846887277008	0.372627648702068	0.549066125851948	1.86	1.14	3.38	0.160365102836684	0.198331387183866	0.236297671531047	0.192291987596618	0.237816931300939	0.283341875005261	0.187748003758464	0.232238967616759	0.276626958731435	0.103281062353632	2.77737572296206	0.00105151123546526	0.331323635456494	0.652296689461069	0.782082047110751	0.573173128022353	0.95718224949576	1.11086421572174	0.863479476727536	0.898194156005674	1.04730390793906	0.80727729067133	0.0099357523370067	0.0118698749328618	0.0115473606183713
263	0.455496124527524	0.28	0.105262321479272	0.0790087523884563	0.131515890570087	0.419901445097307	0.457005900853484	0.373140181511573	0.540871620195396	1.85	1.19	3.51	0.161009057626038	0.197196906341957	0.233384755057875	0.193181553672605	0.236600383284336	0.280019212896066	0.188668516510256	0.23103733553657	0.273421730984728	0.105262321479272	2.94657414692965	0.00838022895595166	0.36024171609586	0.652296689461069	0.782082047110751	0.573173128022353	0.95718224949576	1.11086421572174	0.863479476727536	0.898194156005674	1.04730390793906	0.80727729067133	0.0099357523370067	0.0118698749328618	0.0115473606183713
263	0.455496124527524	0.28	0.106936221030825	0.0800666213268284	0.133805820734823	0.433696515574177	0.473595905049123	0.389102064543849	0.558089745554396	1.97	1.17	3.42	0.159999347377085	0.194743340200859	0.229487333024633	0.189896844681531	0.231133104185283	0.272369363689036	0.185631212922878	0.225857352769759	0.266211008688946	0.106936221030825	2.89188877960443	0.0165793398280614	0.374358503253778	0.652296689461069	0.782082047110751	0.573173128022353	0.95718224949576	1.11086421572174	0.863479476727536	0.898194156005674	1.04730390793906	0.80727729067133	0.0099357523370067	0.0118698749328618	0.0115473606183713
263	0.455496124527524	0.28	0.107491505329305	0.0808755118287811	0.134107498829829	0.406585684984547	0.447728843259527	0.363278094990172	0.532179591528883	2.16	1.35	3.99	0.13816741170036	0.170286995747538	0.202406579794716	0.161310133816184	0.198809673953817	0.236309214091449	0.157461693312825	0.194125206267006	0.2306892057982	0.107491505329305	3.24548754195453	0.0398478190789864	0.455390130943969	0.652296689461069	0.782082047110751	0.573173128022353	0.95718224949576	1.11086421572174	0.863479476727536	0.898194156005674	1.04730390793906	0.80727729067133	0.0099357523370067	0.0118698749328618	0.0115473606183713
263	0.455496124527524	0.28	0.107735677023683	0.0807564799244289	0.134714874122937	0.472437935169678	0.456306775434457	0.381022066222344	0.531591484646571	2.22	1.24	3.91	0.141465912270044	0.16941762691552	0.197369341560996	0.164368540333436	0.196845498650598	0.229322456967761	0.159186651623622	0.190667329783213	0.222132731964423	0.107735677023683	3.02536141004609	0.0386686295968232	0.404816289105869	0.652296689461069	0.782082047110751	0.573173128022353	0.95718224949576	1.11086421572174	0.863479476727536	0.898194156005674	1.04730390793906	0.80727729067133	0.0099357523370067	0.0118698749328618	0.0115473606183713
263	0.455496124527524	0.28	0.11103514044585	0.0834004433926649	0.138669837499036	0.396855395067691	0.455952546139874	0.368191925446664	0.543713166833085	2.04	1.3	3.54	0.147003734177863	0.182042902785426	0.21708207139299	0.173364363142239	0.21468673624151	0.256009109340781	0.170906894529207	0.211653139278724	0.252364346027238	0.11103514044585	2.97485952402701	0.0248614003386787	0.390461529890154	0.652296689461069	0.782082047110751	0.573173128022353	0.95718224949576	1.11086421572174	0.863479476727536	0.898194156005674	1.04730390793906	0.80727729067133	0.0099357523370067	0.0118698749328618	0.0115473606183713
263	0.455496124527524	0.28	0.111383358244247	0.083568174542675	0.13919854194582	0.434630801580678	0.511755887633801	0.420627406657528	0.602884368610074	1.94	1.17	3.51	0.175211997821839	0.213171491087389	0.25113098435294	0.208547259581598	0.253728801907747	0.298910344233896	0.203228896264484	0.247216710265559	0.291209896282265	0.111383358244247	2.94181888359803	-0.028510875020769	0.330445188014539	0.652296689461069	0.782082047110751	0.573173128022353	0.95718224949576	1.11086421572174	0.863479476727536	0.898194156005674	1.04730390793906	0.80727729067133	0.0099357523370067	0.0118698749328618	0.0115473606183713
263	0.455496124527524	0.28	0.111423107195848	0.0836908981021522	0.139155316289543	0.429536318168973	0.470662946772297	0.385977355075383	0.555348538469212	2	1.09	3.72	0.156363545492792	0.190670582410278	0.224977619327763	0.184979124837729	0.225564580001027	0.266150035164326	0.177290685727166	0.216255710094993	0.255138366876133	0.111423107195848	2.98761263626986	0.0342045860356622	0.40793494568773	0.652296689461069	0.782082047110751	0.573173128022353	0.95718224949576	1.11086421572174	0.863479476727536	0.898194156005674	1.04730390793906	0.80727729067133	0.0099357523370067	0.0118698749328618	0.0115473606183713
263	0.455496124527524	0.28	0.112808839934927	0.0846095327353752	0.141008147134479	0.452930625080861	0.475961177638011	0.394291216228611	0.557631139047411	1.87	1.04	4.07	0.169020344640436	0.204029709434869	0.239039074229302	0.202486554574133	0.244427811232521	0.286369067890908	0.190403601543949	0.229901477038089	0.269366088023172	0.112808839934927	2.99535288364911	0.0263583044399	0.371249205186613	0.652296689461069	0.782082047110751	0.573173128022353	0.95718224949576	1.11086421572174	0.863479476727536	0.898194156005674	1.04730390793906	0.80727729067133	0.0099357523370067	0.0118698749328618	0.0115473606183713
263	0.455496124527524	0.28	0.112891582292201	0.0848642973589234	0.14091886722548	0.487583909233952	0.513139050936663	0.431008029300904	0.595270072572421	2.16	1.16	3.87	0.163678382731589	0.194868225796088	0.226058068860587	0.191035431867966	0.227438315622576	0.263841199377186	0.183675688560277	0.218754582109977	0.253691361838026	0.112891582292201	3.04729614032851	0.0364658338645607	0.40061452141136	0.652296689461069	0.782082047110751	0.573173128022353	0.95718224949576	1.11086421572174	0.863479476727536	0.898194156005674	1.04730390793906	0.80727729067133	0.0099357523370067	0.0118698749328618	0.0115473606183713
263	0.455496124527524	0.28	0.113494606633128	0.0850196540011931	0.141969559265063	0.453707978104726	0.499565692047467	0.413979779061452	0.585151605033481	1.99	1.2	3.77	0.168615646733145	0.20347513697709	0.238334627221036	0.199707111403736	0.24099443103572	0.282281750667704	0.193538463317964	0.233519141330385	0.273529973750145	0.113494606633128	2.86009906520918	-0.0559939343085123	0.299466552485665	0.652296689461069	0.782082047110751	0.573173128022353	0.95718224949576	1.11086421572174	0.863479476727536	0.898194156005674	1.04730390793906	0.80727729067133	0.0099357523370067	0.0118698749328618	0.0115473606183713
263	0.455496124527524	0.28	0.113585791492922	0.0850549737499506	0.142116609235893	0.515337880462877	0.591427330531756	0.501878409671928	0.680976251391584	1.99	1.13	3.3	0.204514158785184	0.241005113300921	0.277496067816658	0.242250045852343	0.285474121178679	0.328698196505014	0.236831135795774	0.279147918700073	0.321410998746358	0.113585791492922	2.85044725379766	0.0106258226272373	0.346820284784845	0.652296689461069	0.782082047110751	0.573173128022353	0.95718224949576	1.11086421572174	0.863479476727536	0.898194156005674	1.04730390793906	0.80727729067133	0.0099357523370067	0.0118698749328618	0.0115473606183713
263	0.455496124527524	0.28	0.113679026784355	0.0854153441569664	0.141942709411744	0.458656762172536	0.515098360993956	0.42772720392514	0.602469518062771	1.96	1.09	3.63	0.176687393608362	0.212779047067322	0.248870700526282	0.209914266007353	0.252793119954468	0.295671973901582	0.202015122720405	0.243280515467177	0.284542293027183	0.113679026784355	2.88712698248691	-0.0249739532219207	0.323296653677245	0.652296689461069	0.782082047110751	0.573173128022353	0.95718224949576	1.11086421572174	0.863479476727536	0.898194156005674	1.04730390793906	0.80727729067133	0.0099357523370067	0.0118698749328618	0.0115473606183713
263	0.455496124527524	0.28	0.113822959569078	0.0852760599891729	0.142369859148983	0.380340712491609	0.476259209591403	0.381347690996804	0.571170728186003	2.12	1.4	3.38	0.147195950698865	0.183830737119854	0.220465523540843	0.172368457078421	0.215268289450182	0.258168121821943	0.172055881776879	0.214836933236126	0.257658760568989	0.113822959569078	2.93349789191665	0.0255197436580589	0.413445095903989	0.652296689461069	0.782082047110751	0.573173128022353	0.95718224949576	1.11086421572174	0.863479476727536	0.898194156005674	1.04730390793906	0.80727729067133	0.0099357523370067	0.0118698749328618	0.0115473606183713
263	0.455496124527524	0.28	0.113982467681687	0.0853078311030028	0.142657104260371	0.37178813951678	0.442352627316449	0.352576808930992	0.532128445701907	1.82	1.07	2.87	0.154287557649182	0.19357344204029	0.232859326431398	0.185723571715787	0.233013935749679	0.280304299783572	0.183371234682386	0.230105122364966	0.27682167159694	0.113982467681687	2.56147805521522	-0.0443264793411324	0.266660507049703	0.652296689461069	0.782082047110751	0.573173128022353	0.95718224949576	1.11086421572174	0.863479476727536	0.898194156005674	1.04730390793906	0.80727729067133	0.0099357523370067	0.0118698749328618	0.0115473606183713
263	0.455496124527524	0.28	0.114246697116205	0.0855338251130829	0.142959569119327	0.42921861336155	0.461508089357796	0.378415860838595	0.544600317876996	1.78	1.08	3.02	0.168727369739609	0.205776380139909	0.242825390540208	0.204009875511099	0.248806188114318	0.293602500717537	0.200400528291621	0.244445731465609	0.2884555732535	0.114246697116205	2.6989078504312	-0.0107211523634057	0.309103439780844	0.652296689461069	0.782082047110751	0.573173128022353	0.95718224949576	1.11086421572174	0.863479476727536	0.898194156005674	1.04730390793906	0.80727729067133	0.0099357523370067	0.0118698749328618	0.0115473606183713
263	0.455496124527524	0.28	0.115782688302113	0.0871419692372288	0.144423407366997	0.413694917377902	0.444328062049368	0.361741204591715	0.526914919507021	1.89	0.94	3.24	0.153553773123611	0.188610668528594	0.223667563933577	0.18354596416826	0.225450187926238	0.267354411684215	0.175715491483516	0.215837832054202	0.255889087753166	0.115782688302113	2.7308285444443	-0.00875508556678911	0.304055318689664	0.652296689461069	0.782082047110751	0.573173128022353	0.95718224949576	1.11086421572174	0.863479476727536	0.898194156005674	1.04730390793906	0.80727729067133	0.0099357523370067	0.0118698749328618	0.0115473606183713
263	0.455496124527524	0.28	0.11604246177418	0.0872133054749354	0.144871618073425	0.37118338825257	0.413340373345239	0.329343905056232	0.497336841634247	1.93	1.13	4.17	0.137724854098191	0.172850451269609	0.207976048441026	0.164070889237813	0.205915827108031	0.24776076497825	0.155570817809689	0.195328673263202	0.232724862858881	0.11604246177418	2.97602710132132	-0.019309721395497	0.34928666744024	0.652296689461069	0.782082047110751	0.573173128022353	0.95718224949576	1.11086421572174	0.863479476727536	0.898194156005674	1.04730390793906	0.80727729067133	0.0099357523370067	0.0118698749328618	0.0115473606183713
263	0.455496124527524	0.28	0.116079230770742	0.0868412297093741	0.14531723183211	0.465630239528095	0.478059429130378	0.398100365714202	0.558018492546553	2.04	1.22	3.48	0.159042887322971	0.190986892927022	0.222930898531072	0.187586979809286	0.225264109765472	0.262941239721659	0.183932420021716	0.220930929917176	0.257836952586386	0.116079230770742	2.73485146817998	-0.0348579718806986	0.304474991030739	0.652296689461069	0.782082047110751	0.573173128022353	0.95718224949576	1.11086421572174	0.863479476727536	0.898194156005674	1.04730390793906	0.80727729067133	0.0099357523370067	0.0118698749328618	0.0115473606183713
263	0.455496124527524	0.28	0.116115714190182	0.0869329507467054	0.145298477633658	0.426382123545195	0.487339852570102	0.399086902082272	0.575592803057932	2.27	1.31	4.17	0.14542426415548	0.177582975246421	0.209741686337363	0.168351369780571	0.205580116262308	0.242808862744046	0.162856487015921	0.198872979101998	0.234863521799002	0.116115714190182	3.15148988284384	0.0707036192271072	0.486454121474035	0.652296689461069	0.782082047110751	0.573173128022353	0.95718224949576	1.11086421572174	0.863479476727536	0.898194156005674	1.04730390793906	0.80727729067133	0.0099357523370067	0.0118698749328618	0.0115473606183713
263	0.455496124527524	0.28	0.116541511366465	0.0870631943492905	0.14601982838364	0.412974527572193	0.503187371831005	0.409521358536845	0.596853385125165	2.21	1.18	3.71	0.152847229001978	0.187806554773961	0.222765880545945	0.177776754287636	0.218437978625219	0.259099202962802	0.172328849108817	0.211766640543646	0.251113174169586	0.116541511366465	2.80688197062368	-0.0391831632628961	0.324428554951875	0.652296689461069	0.782082047110751	0.573173128022353	0.95718224949576	1.11086421572174	0.863479476727536	0.898194156005674	1.04730390793906	0.80727729067133	0.0099357523370067	0.0118698749328618	0.0115473606183713
263	0.455496124527524	0.28	0.116816649975479	0.0875639952563157	0.146069304694642	0.384522484906021	0.455858886369098	0.365813573269556	0.545904199468639	2.12	1.29	3.37	0.14150190406211	0.176332714580081	0.211163525098053	0.165773446506432	0.206578717237221	0.247383987968011	0.164158526769461	0.204537725209004	0.244931623818047	0.116816649975479	2.83582012549561	-0.0358267000505689	0.323863968288668	0.652296689461069	0.782082047110751	0.573173128022353	0.95718224949576	1.11086421572174	0.863479476727536	0.898194156005674	1.04730390793906	0.80727729067133	0.0099357523370067	0.0118698749328618	0.0115473606183713
263	0.455496124527524	0.28	0.116866078241078	0.0875386867268345	0.146193469755322	0.378414404996347	0.459727040397598	0.367734597668782	0.551719483126415	2.08	1.22	3.18	0.144128525865611	0.180183700563161	0.216238875260711	0.169311655671161	0.211666639092327	0.254021622513493	0.167729994464662	0.209679725166711	0.251655046650707	0.116866078241078	2.80233420995842	0.085060141209689	0.454124125520369	0.652296689461069	0.782082047110751	0.573173128022353	0.95718224949576	1.11086421572174	0.863479476727536	0.898194156005674	1.04730390793906	0.80727729067133	0.0099357523370067	0.0118698749328618	0.0115473606183713
263	0.455496124527524	0.28	0.117925142509678	0.0884271676216744	0.147423117397682	0.539288598358538	0.536794947214321	0.459331335558605	0.614258558870038	1.82	1.05	3.15	0.201198937327908	0.235129991319157	0.269061045310407	0.242248450723672	0.28310227117604	0.323956091628408	0.236243461934089	0.276022238897167	0.315914794956038	0.117925142509678	2.56461868751266	0.0392813981116299	0.326068719004768	0.652296689461069	0.782082047110751	0.573173128022353	0.95718224949576	1.11086421572174	0.863479476727536	0.898194156005674	1.04730390793906	0.80727729067133	0.0099357523370067	0.0118698749328618	0.0115473606183713
263	0.455496124527524	0.28	0.118252843880595	0.088949614405084	0.147556073356105	0.398301309364141	0.475026221601341	0.383869916948897	0.566182526253784	1.7	1	3.42	0.177343944969437	0.219457218143829	0.261570491318221	0.216293951645852	0.267656552569161	0.319019153492471	0.207224376655314	0.256460769065022	0.305663604774174	0.118252843880595	2.84270294493273	0.0670933885940764	0.386007890268024	0.652296689461069	0.782082047110751	0.573173128022353	0.95718224949576	1.11086421572174	0.863479476727536	0.898194156005674	1.04730390793906	0.80727729067133	0.0099357523370067	0.0118698749328618	0.0115473606183713
263	0.455496124527524	0.28	0.118733147026667	0.0887431695831062	0.148723124470229	0.381419563827265	0.445513513316278	0.356932029508354	0.534094997124202	2.06	1.16	3.38	0.141483169966389	0.176595707069698	0.211708244173007	0.166598640998049	0.207944201496831	0.249289761995614	0.162986333195244	0.20345199550062	0.243853896695054	0.118733147026667	2.7170725292113	0.0341199930304751	0.375741510744748	0.652296689461069	0.782082047110751	0.573173128022353	0.95718224949576	1.11086421572174	0.863479476727536	0.898194156005674	1.04730390793906	0.80727729067133	0.0099357523370067	0.0118698749328618	0.0115473606183713
263	0.455496124527524	0.28	0.119152366018493	0.0893380253569553	0.14896670668003	0.457878165637384	0.546386612304251	0.453562887088496	0.639210337520005	1.99	1.09	3.48	0.184825937331398	0.222651413153997	0.260476888976595	0.218929115492621	0.263733963148179	0.308538810803737	0.211684047961296	0.255025751738674	0.298360388252682	0.119152366018493	2.86368233130013	-0.00135380992841222	0.356596703819323	0.652296689461069	0.782082047110751	0.573173128022353	0.95718224949576	1.11086421572174	0.863479476727536	0.898194156005674	1.04730390793906	0.80727729067133	0.0099357523370067	0.0118698749328618	0.0115473606183713
263	0.455496124527524	0.28	0.119339843903076	0.0893600673358417	0.149319620470311	0.393549230080003	0.454854052358904	0.366697261541935	0.543010843175873	1.93	0.92	3.49	0.153253924032632	0.190097324678751	0.22694072532487	0.182546272819924	0.22643177531791	0.270317277815896	0.172581191512958	0.214080758306955	0.255526209335055	0.119339843903076	2.80643723748809	0.024707005347881	0.336050641038568	0.652296689461069	0.782082047110751	0.573173128022353	0.95718224949576	1.11086421572174	0.863479476727536	0.898194156005674	1.04730390793906	0.80727729067133	0.0099357523370067	0.0118698749328618	0.0115473606183713
263	0.455496124527524	0.28	0.120600296824205	0.0902186372625182	0.150981956385891	0.443533887517777	0.505560357312878	0.417147702590296	0.59397301203546	2.07	1.07	3.48	0.164570342299381	0.199450315893729	0.234330289488076	0.193590782023278	0.234621512534837	0.275652243046397	0.186867174118629	0.226454280512371	0.266048010827716	0.120600296824205	2.97787121687674	-0.0287331724391488	0.319464764243322	0.652296689461069	0.782082047110751	0.573173128022353	0.95718224949576	1.11086421572174	0.863479476727536	0.898194156005674	1.04730390793906	0.80727729067133	0.0099357523370067	0.0118698749328618	0.0115473606183713
263	0.455496124527524	0.28	0.121581179301818	0.0911216695373462	0.15204068906629	0.415281757005981	0.444178519058581	0.361888927145029	0.526468110972134	2.14	1.26	3.39	0.138669520571537	0.170201455932761	0.201733391293985	0.162141655854655	0.199010898574314	0.235880141293974	0.160009558313683	0.196375901166857	0.232762121491839	0.121581179301818	2.85519179758264	0.0133289925421396	0.376291703351726	0.652296689461069	0.782082047110751	0.573173128022353	0.95718224949576	1.11086421572174	0.863479476727536	0.898194156005674	1.04730390793906	0.80727729067133	0.0099357523370067	0.0118698749328618	0.0115473606183713
263	0.455496124527524	0.28	0.121607317632396	0.0910192789342922	0.1521953563305	0.41292196009878	0.479713062112764	0.390407001364614	0.569019122860914	2.18	1.29	3.66	0.147537328989871	0.181286666525659	0.215036004061447	0.17202728305571	0.21137872638847	0.25073016972123	0.16875578239747	0.207379446896266	0.245994201118108	0.121607317632396	2.88358665531777	-0.0183838321004141	0.353572150388568	0.652296689461069	0.782082047110751	0.573173128022353	0.95718224949576	1.11086421572174	0.863479476727536	0.898194156005674	1.04730390793906	0.80727729067133	0.0099357523370067	0.0118698749328618	0.0115473606183713
263	0.455496124527524	0.28	0.122164163288171	0.0917484821856595	0.152579844390682	0.450302365865325	0.447627564862993	0.37041071084265	0.524844418883337	2.05	1.22	3.46	0.146916523750415	0.177543153692634	0.208169783634853	0.173019048143379	0.209087083413831	0.245155118684283	0.169715780235966	0.205081739280979	0.240507332954189	0.122164163288171	2.78277768150766	-0.0238629914439433	0.327544273692213	0.652296689461069	0.782082047110751	0.573173128022353	0.95718224949576	1.11086421572174	0.863479476727536	0.898194156005674	1.04730390793906	0.80727729067133	0.0099357523370067	0.0118698749328618	0.0115473606183713
263	0.455496124527524	0.28	0.122998632869542	0.0918357253919505	0.154161540347133	0.427376749152182	0.498541349578656	0.408443237673736	0.588639461483576	1.98	1.17	3.55	0.166760539606224	0.203546091117224	0.240331642628223	0.197613218716011	0.241204533864651	0.284795849013291	0.192293963124041	0.23473440170435	0.277117723370004	0.122998632869542	2.73699115710856	0.0617162530803564	0.410543215781897	0.652296689461069	0.782082047110751	0.573173128022353	0.95718224949576	1.11086421572174	0.863479476727536	0.898194156005674	1.04730390793906	0.80727729067133	0.0099357523370067	0.0118698749328618	0.0115473606183713
263	0.455496124527524	0.28	0.123371115330481	0.0927454176363882	0.153996813024573	0.418798928651938	0.473549103534078	0.386450558067437	0.560647649000718	1.9	1.11	3.41	0.163357368811153	0.200174987307712	0.23699260580427	0.195079208979413	0.239046321972751	0.283013434966089	0.189573910324209	0.232293612604036	0.275009205906798	0.123371115330481	2.70578457132101	-0.00426460875497687	0.330115608371291	0.652296689461069	0.782082047110751	0.573173128022353	0.95718224949576	1.11086421572174	0.863479476727536	0.898194156005674	1.04730390793906	0.80727729067133	0.0099357523370067	0.0118698749328618	0.0115473606183713
263	0.455496124527524	0.28	0.123386346341968	0.0928201546391147	0.153952538044821	0.445617439305989	0.468763725540782	0.38713121567861	0.550396235402955	2.25	1.31	3.31	0.142548518490894	0.172607043534265	0.202665568577635	0.165357422549706	0.200225552218377	0.235093681887049	0.16427500155225	0.198885232080579	0.233610811318931	0.123386346341968	2.88298862408818	-0.016580904846003	0.341116346722928	0.652296689461069	0.782082047110751	0.573173128022353	0.95718224949576	1.11086421572174	0.863479476727536	0.898194156005674	1.04730390793906	0.80727729067133	0.0099357523370067	0.0118698749328618	0.0115473606183713
263	0.455496124527524	0.28	0.123527976051862	0.0925318245970247	0.154524127506699	0.393542954231787	0.461576150240376	0.37211535087317	0.551036949607581	2.13	1.32	3.64	0.143165761016139	0.177584452404346	0.212003143792553	0.167537242502802	0.207815117637242	0.248092992771683	0.164965232441045	0.204568166973968	0.244215745592101	0.123527976051862	2.83642275909666	-0.0132005237794284	0.359244537220203	0.652296689461069	0.782082047110751	0.573173128022353	0.95718224949576	1.11086421572174	0.863479476727536	0.898194156005674	1.04730390793906	0.80727729067133	0.0099357523370067	0.0118698749328618	0.0115473606183713
263	0.455496124527524	0.28	0.123736142136269	0.0927827804150201	0.154689503857517	0.420009621284022	0.488242789117493	0.398664642099471	0.577820936135516	1.79	1.19	3.46	0.176822588436443	0.216553826550896	0.256285064665349	0.213529313940113	0.261508387720156	0.309487461500199	0.208978601767251	0.255994225354817	0.302953470481458	0.123736142136269	2.77079891665889	0.0313090281698994	0.36317728124661	0.652296689461069	0.782082047110751	0.573173128022353	0.95718224949576	1.11086421572174	0.863479476727536	0.898194156005674	1.04730390793906	0.80727729067133	0.0099357523370067	0.0118698749328618	0.0115473606183713
263	0.455496124527524	0.28	0.124680699495709	0.0931214270839882	0.156239971907429	0.454391089610687	0.542246121012064	0.44947608197411	0.635016160050018	1.98	1.16	3.42	0.183723934368218	0.221643808744376	0.259563683120535	0.217769458224996	0.262716190545161	0.307662922865327	0.212707672219523	0.25657354986333	0.300492167850371	0.124680699495709	2.70034832610693	-0.015360084284458	0.333903435877475	0.652296689461069	0.782082047110751	0.573173128022353	0.95718224949576	1.11086421572174	0.863479476727536	0.898194156005674	1.04730390793906	0.80727729067133	0.0099357523370067	0.0118698749328618	0.0115473606183713
263	0.455496124527524	0.28	0.125611322158693	0.0939802445570903	0.157242399760296	0.400662142092578	0.48408765835401	0.391648459376872	0.576526857331149	1.78	1.1	3.22	0.174329640974405	0.215475959781034	0.256622278587664	0.210697568770594	0.260427662218613	0.310157755666631	0.205904475234604	0.254481528359276	0.303108385793916	0.125611322158693	2.6070314641887	-0.0146721712177286	0.303396321765578	0.652296689461069	0.782082047110751	0.573173128022353	0.95718224949576	1.11086421572174	0.863479476727536	0.898194156005674	1.04730390793906	0.80727729067133	0.0099357523370067	0.0118698749328618	0.0115473606183713
263	0.455496124527524	0.28	0.125691518667751	0.0944629466819068	0.156920090653594	0.377738479815052	0.442273499583184	0.353646256885636	0.530900742280731	1.98	1.13	3.63	0.144750654063591	0.181026596756437	0.217302539449283	0.171625233735292	0.214636211363708	0.257647188992123	0.165892171228626	0.207440093167895	0.248985871184341	0.125691518667751	2.77593827776372	0.0177667138725229	0.366202589501977	0.652296689461069	0.782082047110751	0.573173128022353	0.95718224949576	1.11086421572174	0.863479476727536	0.898194156005674	1.04730390793906	0.80727729067133	0.0099357523370067	0.0118698749328618	0.0115473606183713
263	0.455496124527524	0.28	0.127078147224744	0.0955783922712551	0.158577902178233	0.40792367585938	0.487497417632754	0.395799985863308	0.579194849402199	2.05	1.3	3.84	0.157347319837567	0.193800947023631	0.230254574209694	0.185393082614717	0.228344245198793	0.27129540778287	0.180926950825772	0.222848262355092	0.26476730460912	0.127078147224744	3.04491065345559	0.093797941098885	0.479265182034808	0.652296689461069	0.782082047110751	0.573173128022353	0.95718224949576	1.11086421572174	0.863479476727536	0.898194156005674	1.04730390793906	0.80727729067133	0.0099357523370067	0.0118698749328618	0.0115473606183713
263	0.455496124527524	0.28	0.127951611387446	0.0955632245655478	0.160339998209344	0.494207801889181	0.55596531279177	0.468151178881626	0.643779446701915	1.88	1.05	3.59	0.199904429447603	0.237401791685756	0.27489915392391	0.239272844696245	0.284154794316477	0.329036743936709	0.229563986224358	0.272624159517181	0.315637178013099	0.127951611387446	2.74043390492959	-0.00494589065598375	0.315854679929264	0.652296689461069	0.782082047110751	0.573173128022353	0.95718224949576	1.11086421572174	0.863479476727536	0.898194156005674	1.04730390793906	0.80727729067133	0.0099357523370067	0.0118698749328618	0.0115473606183713
263	0.455496124527524	0.28	0.129588684433566	0.0972697640715543	0.161907604795578	0.386148554338031	0.499552933932601	0.401214925098612	0.59789094276659	2.08	1.12	3.36	0.157415188717171	0.195997741983026	0.234580295248881	0.184960242597127	0.230294104406936	0.275627966216744	0.180266391514214	0.224409526897398	0.268585324649486	0.129588684433566	2.70744707141487	-0.0263318794314702	0.324022927417811	0.652296689461069	0.782082047110751	0.573173128022353	0.95718224949576	1.11086421572174	0.863479476727536	0.898194156005674	1.04730390793906	0.80727729067133	0.0099357523370067	0.0118698749328618	0.0115473606183713
263	0.455496124527524	0.28	0.131718345716487	0.0986936296869582	0.164743061746016	0.374893441984666	0.488586273476253	0.390083189225622	0.587089357726884	2.15	1.19	3.51	0.148929625535602	0.186537058659471	0.224144491783341	0.174009488664905	0.217950042361656	0.261890596058408	0.169967085079381	0.212842552292659	0.255778297199139	0.131718345716487	2.74032946174357	-0.013057061394066	0.353525181043042	0.652296689461069	0.782082047110751	0.573173128022353	0.95718224949576	1.11086421572174	0.863479476727536	0.898194156005674	1.04730390793906	0.80727729067133	0.0099357523370067	0.0118698749328618	0.0115473606183713
263	0.455496124527524	0.28	0.131779148914742	0.0991439749776064	0.164414322851877	0.464173890826572	0.549183415469887	0.457059061169076	0.641307769770699	2.17	1.14	3.17	0.172906816977756	0.207757737179494	0.242608657381231	0.201650383045816	0.242294826862531	0.282939270679246	0.19831219174875	0.238340807922759	0.278266112770736	0.131779148914742	2.70370916908941	0.0469300357971517	0.379966499959576	0.652296689461069	0.782082047110751	0.573173128022353	0.95718224949576	1.11086421572174	0.863479476727536	0.898194156005674	1.04730390793906	0.80727729067133	0.0099357523370067	0.0118698749328618	0.0115473606183713
263	0.455496124527524	0.28	0.131953174197054	0.0991519763347748	0.164754372059333	0.400177057239961	0.480982488845263	0.389043405317684	0.572921572372842	2.17	1.11	3.74	0.147557430756271	0.18242833401792	0.21729923727957	0.172176610897342	0.212865540704184	0.253554470511027	0.165324567721663	0.204408218607176	0.243450026282738	0.131953174197054	2.873753130541	0.0534676580568159	0.417386135819718	0.652296689461069	0.782082047110751	0.573173128022353	0.95718224949576	1.11086421572174	0.863479476727536	0.898194156005674	1.04730390793906	0.80727729067133	0.0099357523370067	0.0118698749328618	0.0115473606183713
263	0.455496124527524	0.28	0.132859859802542	0.0996835345072822	0.166036185097802	0.361902240432007	0.439712327288791	0.348552797418985	0.530871857158598	1.86	1.07	3.36	0.149965062587082	0.189186508243424	0.228407953899766	0.17981060467605	0.226837770457683	0.273864936239316	0.174350836952772	0.219882550938746	0.265533233679213	0.132859859802542	2.60671803892843	-0.0312007351727628	0.298842372621956	0.652296689461069	0.782082047110751	0.573173128022353	0.95718224949576	1.11086421572174	0.863479476727536	0.898194156005674	1.04730390793906	0.80727729067133	0.0099357523370067	0.0118698749328618	0.0115473606183713
263	0.455496124527524	0.28	0.133753621377983	0.0998789416568674	0.167628301099099	0.396166526554645	0.443676999770989	0.3581561356675	0.529197863874479	1.9	0.99	3.28	0.151317100121489	0.187448741791975	0.223580383462461	0.180679317051557	0.223822096920676	0.266964876789796	0.173930678106947	0.215501675273617	0.256995184778517	0.133753621377983	2.54051324955094	-0.0279211675977321	0.268812346795184	0.652296689461069	0.782082047110751	0.573173128022353	0.95718224949576	1.11086421572174	0.863479476727536	0.898194156005674	1.04730390793906	0.80727729067133	0.0099357523370067	0.0118698749328618	0.0115473606183713
263	0.455496124527524	0.28	0.137169125643759	0.102845008320257	0.17149324296726	0.442315385820801	0.495000932262552	0.40822090410927	0.581780960415833	1.79	0.99	2.96	0.181041540969167	0.219527541720399	0.258013542471631	0.218618445344147	0.265092583857919	0.311566722371692	0.213037424626884	0.25834500888122	0.30367034670727	0.137169125643759	2.44555867811669	-0.00102318136651304	0.272037074432917	0.652296689461069	0.782082047110751	0.573173128022353	0.95718224949576	1.11086421572174	0.863479476727536	0.898194156005674	1.04730390793906	0.80727729067133	0.0099357523370067	0.0118698749328618	0.0115473606183713
263	0.455496124527524	0.28	0.137289292766737	0.102794846126399	0.171783739407075	0.412343772009043	0.484199402118332	0.393950555096792	0.574448249139871	2.09	1.25	3.72	0.154257849715757	0.189596277091367	0.224934704466976	0.181175165815846	0.222679993292987	0.264184820770128	0.176835913873734	0.217342934533735	0.25784828810398	0.137289292766737	2.84524097479675	0.000686825940985601	0.37418316732836	0.652296689461069	0.782082047110751	0.573173128022353	0.95718224949576	1.11086421572174	0.863479476727536	0.898194156005674	1.04730390793906	0.80727729067133	0.0099357523370067	0.0118698749328618	0.0115473606183713
263	0.455496124527524	0.28	0.138182602968181	0.103635230916873	0.172729975019489	0.332578519823868	0.432652719496988	0.336960221604103	0.528345217389873	1.92	1.16	3.04	0.141067157722218	0.181128470089673	0.221189782457127	0.168094520135985	0.215831266145183	0.263568012154382	0.166363169057707	0.21363438048686	0.260911240595237	0.138182602968181	2.5198401604366	0.0251384367828408	0.350558387227868	0.652296689461069	0.782082047110751	0.573173128022353	0.95718224949576	1.11086421572174	0.863479476727536	0.898194156005674	1.04730390793906	0.80727729067133	0.0099357523370067	0.0118698749328618	0.0115473606183713
263	0.455496124527524	0.28	0.139726430009891	0.104821725992963	0.17463113402682	0.444314400557024	0.45698736828598	0.37719542654262	0.536779310029339	2.06	1.16	3.57	0.149357856554878	0.180953025930012	0.212548195305146	0.175832086025171	0.213027615391295	0.250223144757419	0.170875491121114	0.207045800521701	0.243163134120505	0.139726430009891	2.67036689392332	0.00974421582520734	0.334201285202229	0.652296689461069	0.782082047110751	0.573173128022353	0.95718224949576	1.11086421572174	0.863479476727536	0.898194156005674	1.04730390793906	0.80727729067133	0.0099357523370067	0.0118698749328618	0.0115473606183713
263	0.455496124527524	0.28	0.140375362456076	0.104890552157774	0.175860172754378	0.381505289031838	0.433676103339676	0.34746391538464	0.519888291294713	1.95	1.18	3.29	0.14364153590002	0.179281642808544	0.214921749717068	0.170682761359155	0.213032293645669	0.255381825932183	0.167714643712316	0.209389645776962	0.250969188588782	0.140375362456076	2.65854129338385	-0.0317987789135532	0.297767780939112	0.652296689461069	0.782082047110751	0.573173128022353	0.95718224949576	1.11086421572174	0.863479476727536	0.898194156005674	1.04730390793906	0.80727729067133	0.0099357523370067	0.0118698749328618	0.0115473606183713
263	0.455496124527524	0.28	0.142007987171265	0.106420592136053	0.177595382206477	0.423659035196638	0.519909781284718	0.425232678897864	0.614586883671571	2.01	1.09	3.34	0.171494117550321	0.2096768982532	0.247859678956079	0.202682209497306	0.24780894893395	0.292935688370594	0.197078459620724	0.24101425749468	0.284881848435631	0.142007987171265	2.6591466297237	-0.0987246161874224	0.243857928105918	0.652296689461069	0.782082047110751	0.573173128022353	0.95718224949576	1.11086421572174	0.863479476727536	0.898194156005674	1.04730390793906	0.80727729067133	0.0099357523370067	0.0118698749328618	0.0115473606183713
263	0.455496124527524	0.28	0.142746662178291	0.107010297743657	0.178483026612924	0.386037312308455	0.443527142723085	0.356197433949019	0.530856851497152	1.71	1.09	2.92	0.164176896665619	0.204428507729417	0.244680118793214	0.200119267206259	0.249182948354797	0.298246629503336	0.197643814514473	0.246075904531864	0.294589723634505	0.142746662178291	2.36434152970465	0.0179476767944809	0.296591578702947	0.652296689461069	0.782082047110751	0.573173128022353	0.95718224949576	1.11086421572174	0.863479476727536	0.898194156005674	1.04730390793906	0.80727729067133	0.0099357523370067	0.0118698749328618	0.0115473606183713
263	0.455496124527524	0.28	0.143991932956624	0.108327930656814	0.179655935256434	0.451248605091182	0.486659943839865	0.402870184006197	0.570449703673534	1.89	0.99	3.15	0.170937209251658	0.206489077517028	0.242040945782399	0.204304325837084	0.246795954839357	0.28928758384163	0.197577252892701	0.238694329235006	0.279781136669486	0.143991932956624	2.46375310456638	-0.00242314079282563	0.283830254353866	0.652296689461069	0.782082047110751	0.573173128022353	0.95718224949576	1.11086421572174	0.863479476727536	0.898194156005674	1.04730390793906	0.80727729067133	0.0099357523370067	0.0118698749328618	0.0115473606183713
263	0.455496124527524	0.28	0.14539294485187	0.109210264381073	0.181575625322667	0.369978283090767	0.447926385720318	0.356666115358818	0.539186656081819	2.07	1.09	3.3	0.140343873935833	0.176253704804065	0.212163535672296	0.165002053308721	0.207221180236457	0.249440307164193	0.160569297007214	0.201679489946116	0.242773338229851	0.14539294485187	2.61353213874211	0.0269022090337065	0.351143602072767	0.652296689461069	0.782082047110751	0.573173128022353	0.95718224949576	1.11086421572174	0.863479476727536	0.898194156005674	1.04730390793906	0.80727729067133	0.0099357523370067	0.0118698749328618	0.0115473606183713
263	0.455496124527524	0.28	0.146091801969047	0.109413419721118	0.182770184216976	0.374674558870542	0.494841987852905	0.395031092569492	0.594652883136318	1.84	1.19	3.11	0.171126238137709	0.214364006901449	0.257601775665189	0.205507403882449	0.2574321215938	0.30935683930515	0.20336964371304	0.254727691923112	0.306124174902095	0.146091801969047	2.57800079174328	-0.0186940656103888	0.298872880958007	0.652296689461069	0.782082047110751	0.573173128022353	0.95718224949576	1.11086421572174	0.863479476727536	0.898194156005674	1.04730390793906	0.80727729067133	0.0099357523370067	0.0118698749328618	0.0115473606183713
263	0.455496124527524	0.28	0.154012093279921	0.115382031278405	0.192642155281436	0.38762668620347	0.481869939003394	0.38730795191779	0.576431926088998	2.14	1.2	3.49	0.148502426529363	0.18475958177267	0.221016737015977	0.173661069907684	0.216060756690692	0.2584604434737	0.169876415976305	0.211353301735937	0.25288887189181	0.154012093279921	2.64631265882244	-0.0272180985636874	0.318817839338354	0.652296689461069	0.782082047110751	0.573173128022353	0.95718224949576	1.11086421572174	0.863479476727536	0.898194156005674	1.04730390793906	0.80727729067133	0.0099357523370067	0.0118698749328618	0.0115473606183713
263	0.455496124527524	0.28	0.156714356891312	0.117052083540784	0.19637663024184	0.385517830975642	0.478416444354267	0.384113778904579	0.572719109803955	1.89	0.97	3.41	0.162931331207974	0.20293213217376	0.242932933139545	0.194722785974113	0.242528615261246	0.29033444454838	0.185953927668663	0.231631461335565	0.277269349252492	0.156714356891312	2.50102156783107	-0.0339079881598289	0.25920781227549	0.652296689461069	0.782082047110751	0.573173128022353	0.95718224949576	1.11086421572174	0.863479476727536	0.898194156005674	1.04730390793906	0.80727729067133	0.0099357523370067	0.0118698749328618	0.0115473606183713
263	0.455496124527524	0.28	0.167613513179698	0.125467172307634	0.209759854051762	0.390717243595251	0.444720250048873	0.358013976594669	0.531426523503078	1.91	0.87	3.2	0.150774955636027	0.187290665602914	0.223806375569801	0.179902311902189	0.223472284223395	0.267042256544601	0.170734144151197	0.212083228387986	0.253424728368577	0.167613513179698	2.38147638213055	0.0491000457580216	0.324254202529057	0.652296689461069	0.782082047110751	0.573173128022353	0.95718224949576	1.11086421572174	0.863479476727536	0.898194156005674	1.04730390793906	0.80727729067133	0.0099357523370067	0.0118698749328618	0.0115473606183713
263	0.455496124527524	0.29	0.0677302336976384	0.0513558542827586	0.0841046131125183	0.476719673130378	0.49060846554325	0.410356409882826	0.570860521203675	2.05	1.14	3.76	0.162745134176907	0.194572665688253	0.226400197199599	0.191656152424574	0.229137716844224	0.266619281263875	0.184645622440145	0.220745797669906	0.256885766211758	0.0677302336976384	3.24748639159147	0.0218079866871697	0.390535897206924	0.652296689461069	0.782082047110751	0.573173128022353	0.95718224949576	1.11086421572174	0.863479476727536	0.898194156005674	1.04730390793906	0.80727729067133	0.0099357523370067	0.0118698749328618	0.0115473606183713
263	0.455496124527524	0.29	0.0715338723968352	0.0539636739972602	0.0891040707964102	0.530301216681431	0.473532937859968	0.403952996196775	0.543112879523161	2.16	1.07	4.37	0.153827593410878	0.180324030066851	0.206820466722824	0.17963829496194	0.21058056349716	0.241522832032379	0.167848590002768	0.196778757039692	0.225639894932269	0.0715338723968352	3.45551639096964	0.0309241762979241	0.3985755922009	0.652296689461069	0.782082047110751	0.573173128022353	0.95718224949576	1.11086421572174	0.863479476727536	0.898194156005674	1.04730390793906	0.80727729067133	0.0099357523370067	0.0118698749328618	0.0115473606183713
263	0.455496124527524	0.29	0.0732515291765695	0.0552433613423753	0.0912596970107638	0.44637333700936	0.456531562883471	0.377150730926472	0.535912394840471	1.97	1.2	3.54	0.154985984159502	0.187606672270151	0.220227360380799	0.183920904898812	0.222631672896762	0.261342440894711	0.179617684803823	0.217473821399005	0.255268923099783	0.0732515291765695	3.2669654565776	-0.00855899622397783	0.363372888446218	0.652296689461069	0.782082047110751	0.573173128022353	0.95718224949576	1.11086421572174	0.863479476727536	0.898194156005674	1.04730390793906	0.80727729067133	0.0099357523370067	0.0118698749328618	0.0115473606183713
263	0.455496124527524	0.29	0.0742340012523438	0.0560415872856977	0.0924264152189898	0.561580530916477	0.514406168887483	0.443443404710473	0.585368933064492	2.37	1.17	4.25	0.156107879033424	0.18108930053693	0.206070722040436	0.179540112561429	0.208271315985976	0.237002519410523	0.170733599042433	0.19810380973709	0.225356266549534	0.0742340012523438	3.43083719840777	-0.0132164459172742	0.384353966429922	0.652296689461069	0.782082047110751	0.573173128022353	0.95718224949576	1.11086421572174	0.863479476727536	0.898194156005674	1.04730390793906	0.80727729067133	0.0099357523370067	0.0118698749328618	0.0115473606183713
263	0.455496124527524	0.29	0.0757509429320512	0.057042252212382	0.0944596336517204	0.393847870413706	0.41177324663317	0.332015999612308	0.491530493654032	1.82	1.04	3.11	0.145338364034951	0.180251705004902	0.215165045974853	0.174964611160231	0.216994801658612	0.259024992156992	0.170576352533313	0.211618506703919	0.252552142238024	0.0757509429320512	2.85973684137359	0.0197940427468459	0.330426611903368	0.652296689461069	0.782082047110751	0.573173128022353	0.95718224949576	1.11086421572174	0.863479476727536	0.898194156005674	1.04730390793906	0.80727729067133	0.0099357523370067	0.0118698749328618	0.0115473606183713
263	0.455496124527524	0.29	0.0767989246963482	0.0581329624406455	0.095464886952051	0.532685863074399	0.552281588387625	0.471518131280724	0.633045045494526	2.1	1.09	3.79	0.183289671612675	0.214684238543156	0.246078805473637	0.214947175415503	0.251764162568823	0.288581149722142	0.205653604181703	0.240858292947432	0.276080582017461	0.0767989246963482	3.47712437258764	-0.0100013998927318	0.378240337939232	0.652296689461069	0.782082047110751	0.573173128022353	0.95718224949576	1.11086421572174	0.863479476727536	0.898194156005674	1.04730390793906	0.80727729067133	0.0099357523370067	0.0118698749328618	0.0115473606183713
263	0.455496124527524	0.29	0.0773319878754491	0.0584324068831291	0.096231568867769	0.488120327586745	0.504418085561125	0.423769527728668	0.585066643393582	2.38	1.15	3.59	0.148867879800293	0.177199269926004	0.205530660051714	0.17114622013077	0.203717452673145	0.23628868521552	0.165874630926191	0.197471902892772	0.229031498928373	0.0773319878754491	3.47549796549254	-0.0176332589952445	0.374913962734985	0.652296689461069	0.782082047110751	0.573173128022353	0.95718224949576	1.11086421572174	0.863479476727536	0.898194156005674	1.04730390793906	0.80727729067133	0.0099357523370067	0.0118698749328618	0.0115473606183713
263	0.455496124527524	0.29	0.078210770044148	0.0590600978947842	0.0973614421935119	0.468656291316173	0.486011925974807	0.405215354278303	0.566808497671311	1.88	1.21	3.55	0.172865296475525	0.207333198969984	0.241801101464443	0.206863615778961	0.24811050039776	0.289357385016559	0.202047932074355	0.242330000446455	0.282614702610457	0.078210770044148	3.14453594407534	-0.0351631191027878	0.334646086405705	0.652296689461069	0.782082047110751	0.573173128022353	0.95718224949576	1.11086421572174	0.863479476727536	0.898194156005674	1.04730390793906	0.80727729067133	0.0099357523370067	0.0118698749328618	0.0115473606183713
263	0.455496124527524	0.29	0.0819620942804799	0.0620891682367093	0.10183502032425	0.487220139170471	0.495564740919374	0.416188829520148	0.574940652318601	2.26	1.18	3.7	0.152496028827867	0.181580209888014	0.210664390948161	0.176727115748702	0.210432671704357	0.244138227660011	0.171287599653886	0.203932537997207	0.236643026312822	0.0819620942804799	3.09717473215797	0.00970469934205765	0.379640824534909	0.652296689461069	0.782082047110751	0.573173128022353	0.95718224949576	1.11086421572174	0.863479476727536	0.898194156005674	1.04730390793906	0.80727729067133	0.0099357523370067	0.0118698749328618	0.0115473606183713
263	0.455496124527524	0.29	0.083004739805113	0.0628947149918064	0.10311476461842	0.472248585581633	0.459550123790356	0.383701497604216	0.535398749976495	2.22	1.21	3.82	0.142930880741816	0.171184903755883	0.199438926769951	0.166178749917676	0.199028321684496	0.231877893451315	0.160969680147389	0.192794140624076	0.22462591839456	0.083004739805113	3.4638265389289	0.0298480042517672	0.422829183260486	0.652296689461069	0.782082047110751	0.573173128022353	0.95718224949576	1.11086421572174	0.863479476727536	0.898194156005674	1.04730390793906	0.80727729067133	0.0099357523370067	0.0118698749328618	0.0115473606183713
263	0.455496124527524	0.29	0.08535999620586	0.0645863296051206	0.106133662806599	0.456433831136849	0.47725336570167	0.39593816145602	0.55856856994732	2.06	1.19	4.12	0.156941908928193	0.18917361736536	0.221405325802526	0.184800855996885	0.222754053776298	0.260707251555712	0.1768988759966	0.213176115744648	0.249558290270337	0.08535999620586	3.42303342462709	0.0353560208558903	0.438658839991581	0.652296689461069	0.782082047110751	0.573173128022353	0.95718224949576	1.11086421572174	0.863479476727536	0.898194156005674	1.04730390793906	0.80727729067133	0.0099357523370067	0.0118698749328618	0.0115473606183713
263	0.455496124527524	0.29	0.0856717582393624	0.0644989535532488	0.106844562925476	0.517529082383369	0.493892872114061	0.41943915067328	0.568346593554843	2.03	1.18	3.36	0.168237261606154	0.198100688020874	0.227964114435595	0.198600465802715	0.233853597836646	0.269106729870576	0.194682341760557	0.22925852809085	0.263809069195196	0.0856717582393624	3.05307463093917	-0.0564024931202611	0.29240501293649	0.652296689461069	0.782082047110751	0.573173128022353	0.95718224949576	1.11086421572174	0.863479476727536	0.898194156005674	1.04730390793906	0.80727729067133	0.0099357523370067	0.0118698749328618	0.0115473606183713
263	0.455496124527524	0.29	0.0875300348551032	0.0659228066082341	0.109137263101972	0.478157435841573	0.511782860744957	0.428308040615862	0.595257680874052	2.37	1.36	4.03	0.150818443830323	0.180212107448647	0.209605771066972	0.17346502487526	0.207272379342225	0.241079733809189	0.169278582130755	0.202274464630023	0.235347131551134	0.0875300348551032	3.36785011478904	-0.0264267495306057	0.39592904908832	0.652296689461069	0.782082047110751	0.573173128022353	0.95718224949576	1.11086421572174	0.863479476727536	0.898194156005674	1.04730390793906	0.80727729067133	0.0099357523370067	0.0118698749328618	0.0115473606183713
263	0.455496124527524	0.29	0.0893733827193646	0.0673559774547733	0.111390787983956	0.414245540196246	0.438637440832646	0.357200764260502	0.520074117404789	2.3	1.27	3.99	0.129164992519749	0.158612767476364	0.188060542432979	0.149307763410065	0.183347802668402	0.21738784192674	0.144751416357337	0.177705867409986	0.210670196177125	0.0893733827193646	3.27397696166012	0.0100013008747019	0.408124052719232	0.652296689461069	0.782082047110751	0.573173128022353	0.95718224949576	1.11086421572174	0.863479476727536	0.898194156005674	1.04730390793906	0.80727729067133	0.0099357523370067	0.0118698749328618	0.0115473606183713
263	0.455496124527524	0.29	0.0901572971595074	0.0683814020461734	0.111933192272841	0.446351018155352	0.437214754858857	0.361189259372605	0.513240250345109	1.92	1.03	3.37	0.151415904181024	0.183286921497145	0.215157938813266	0.180480873659288	0.218469677284216	0.256458480909144	0.17408231989524	0.210701236620391	0.247317692603281	0.0901572971595074	2.98061435487317	0.017479672172655	0.331208696776455	0.652296689461069	0.782082047110751	0.573173128022353	0.95718224949576	1.11086421572174	0.863479476727536	0.898194156005674	1.04730390793906	0.80727729067133	0.0099357523370067	0.0118698749328618	0.0115473606183713
263	0.455496124527524	0.29	0.0901947116130417	0.0679978056285225	0.112391617597561	0.53116354874996	0.510324607067631	0.435468278196962	0.585180935938301	1.86	0.88	3.4	0.187332191970758	0.219534308341411	0.251736424712064	0.224606591083823	0.263216119470839	0.301825647857855	0.211601752498713	0.247962285788333	0.284349079563305	0.0901947116130417	2.81368048725879	-0.0380611602523317	0.258276273473721	0.652296689461069	0.782082047110751	0.573173128022353	0.95718224949576	1.11086421572174	0.863479476727536	0.898194156005674	1.04730390793906	0.80727729067133	0.0099357523370067	0.0118698749328618	0.0115473606183713
263	0.455496124527524	0.29	0.0918009689312777	0.0694024029252955	0.11419953493726	0.482151684985756	0.468125322609344	0.392379787996433	0.543870857222255	2.04	1.12	3.31	0.156305138491236	0.186478497670153	0.216651856849071	0.184244595844251	0.219811426345442	0.255378256846634	0.179815952419182	0.214524614513206	0.249266031914908	0.0918009689312777	2.94271559797739	-0.0131229329420728	0.31266778886417	0.652296689461069	0.782082047110751	0.573173128022353	0.95718224949576	1.11086421572174	0.863479476727536	0.898194156005674	1.04730390793906	0.80727729067133	0.0099357523370067	0.0118698749328618	0.0115473606183713
263	0.455496124527524	0.29	0.0918958634369964	0.0693848781999177	0.114406848674075	0.513764400902507	0.479685734428237	0.40682666226897	0.552544806587505	1.89	1.04	3.82	0.172736224282605	0.203671760708202	0.234607297133799	0.206487187093339	0.243467223702767	0.280447260312194	0.196075310315819	0.231174806219983	0.266335857743417	0.0918958634369964	3.03232229718131	0.0149029381386159	0.356709878792947	0.652296689461069	0.782082047110751	0.573173128022353	0.95718224949576	1.11086421572174	0.863479476727536	0.898194156005674	1.04730390793906	0.80727729067133	0.0099357523370067	0.0118698749328618	0.0115473606183713
263	0.455496124527524	0.29	0.0919081719415255	0.069180860636713	0.114635483246338	0.475966275894794	0.544403621481441	0.455217352844403	0.633589890118479	1.94	1.23	3.01	0.188851048933233	0.225850781648393	0.262850514363553	0.224578249574949	0.268577662100581	0.312577074626213	0.223896167646262	0.267725041879445	0.311606059927189	0.0919081719415255	2.75326124298239	0.0196957188197514	0.34357933752403	0.652296689461069	0.782082047110751	0.573173128022353	0.95718224949576	1.11086421572174	0.863479476727536	0.898194156005674	1.04730390793906	0.80727729067133	0.0099357523370067	0.0118698749328618	0.0115473606183713
263	0.455496124527524	0.29	0.0923634372175983	0.0697148582427989	0.115012016192398	0.537963507211033	0.481436309384817	0.411775898164678	0.551096720604956	2.08	1.26	3.75	0.161416457373556	0.188723390218477	0.216030323063398	0.189626764919054	0.2217060548471	0.253785344775145	0.185106414335362	0.216415492949182	0.247681031542444	0.0923634372175983	3.05537510799378	-0.0205328747043518	0.36091851481003	0.652296689461069	0.782082047110751	0.573173128022353	0.95718224949576	1.11086421572174	0.863479476727536	0.898194156005674	1.04730390793906	0.80727729067133	0.0099357523370067	0.0118698749328618	0.0115473606183713
263	0.455496124527524	0.29	0.0931527071306787	0.0705448149614015	0.115760599299956	0.397803665747258	0.410992385475129	0.332042064390682	0.489942706559576	2.08	1.19	3.37	0.13014640242398	0.161091578837741	0.192036755251501	0.152888214136032	0.189240757655533	0.225593301175035	0.150094041412126	0.185776071879428	0.221500946545643	0.0931527071306787	2.90872046514676	-0.0259696980723961	0.328171836928669	0.652296689461069	0.782082047110751	0.573173128022353	0.95718224949576	1.11086421572174	0.863479476727536	0.898194156005674	1.04730390793906	0.80727729067133	0.0099357523370067	0.0118698749328618	0.0115473606183713
263	0.455496124527524	0.29	0.0939051601453189	0.0711310803838167	0.116679239906821	0.427403725624238	0.463687453995788	0.379892876780169	0.547482031211407	1.83	1.15	3.86	0.165519854331477	0.202029268069505	0.238538681807533	0.199041697703656	0.242945166093794	0.286848634483933	0.191380257811403	0.233611929497917	0.275816862808665	0.0939051601453189	3.04657104260124	-0.000280044328000417	0.356288599179521	0.652296689461069	0.782082047110751	0.573173128022353	0.95718224949576	1.11086421572174	0.863479476727536	0.898194156005674	1.04730390793906	0.80727729067133	0.0099357523370067	0.0118698749328618	0.0115473606183713
263	0.455496124527524	0.29	0.0944708698508556	0.0713962795012333	0.117545460200478	0.475610385270637	0.467569648407635	0.390915943612329	0.544223353202941	2.02	1.08	3.62	0.157295674495207	0.188139379888537	0.218983085281867	0.185810648417426	0.222245781914407	0.258680915411389	0.178628085977876	0.213645997420473	0.2486558338157	0.0944708698508556	2.98772567802398	0.029700821608606	0.384128020209092	0.652296689461069	0.782082047110751	0.573173128022353	0.95718224949576	1.11086421572174	0.863479476727536	0.898194156005674	1.04730390793906	0.80727729067133	0.0099357523370067	0.0118698749328618	0.0115473606183713
263	0.455496124527524	0.29	0.0945932802691533	0.0716255585810935	0.117561001957213	0.502387625532559	0.54355877276599	0.459097408906131	0.628020136625849	2.29	1.29	3.98	0.166222436944077	0.196802818048507	0.227383199152938	0.192191048576539	0.227548943806459	0.26290683903638	0.186604091136213	0.221000212890499	0.255270856834252	0.0945932802691533	3.35749504717114	-0.0201428236624302	0.387147391068141	0.652296689461069	0.782082047110751	0.573173128022353	0.95718224949576	1.11086421572174	0.863479476727536	0.898194156005674	1.04730390793906	0.80727729067133	0.0099357523370067	0.0118698749328618	0.0115473606183713
263	0.455496124527524	0.29	0.0950863195786708	0.0717594643836926	0.118413174773649	0.409254800796109	0.450052990448226	0.36563163467356	0.534474346222892	2	1.18	3.78	0.148319012439259	0.182564660052494	0.21681030766573	0.17551303779889	0.216037563583814	0.256562089368738	0.169659457462205	0.208812157820981	0.247989248952545	0.0950863195786708	3.09269567600436	-0.033792845308531	0.331041299355067	0.652296689461069	0.782082047110751	0.573173128022353	0.95718224949576	1.11086421572174	0.863479476727536	0.898194156005674	1.04730390793906	0.80727729067133	0.0099357523370067	0.0118698749328618	0.0115473606183713
263	0.455496124527524	0.29	0.0969769964518346	0.0735455196146109	0.120408473289058	0.442522480835899	0.479871645497923	0.395779281613697	0.56396400938215	1.77	1.02	3.44	0.177350416169005	0.215032569895434	0.252714723621862	0.214692646356599	0.260309011283726	0.305925376210853	0.20626047955551	0.250027775182936	0.293895543573965	0.0969769964518346	3.00289507220748	-0.0100018851348215	0.317672791418804	0.652296689461069	0.782082047110751	0.573173128022353	0.95718224949576	1.11086421572174	0.863479476727536	0.898194156005674	1.04730390793906	0.80727729067133	0.0099357523370067	0.0118698749328618	0.0115473606183713
263	0.455496124527524	0.29	0.0985040830499587	0.0746498580779765	0.122358308021941	0.525314893685051	0.54882554398937	0.467371486307641	0.6302796016711	1.8	0.89	3.17	0.206757647488284	0.242791615836887	0.278825584185491	0.249524100063057	0.293011456555616	0.336498813048176	0.237981800643438	0.279478755814489	0.320985374230878	0.0985040830499587	2.7887102129946	0.0218000013558977	0.305974251575399	0.652296689461069	0.782082047110751	0.573173128022353	0.95718224949576	1.11086421572174	0.863479476727536	0.898194156005674	1.04730390793906	0.80727729067133	0.0099357523370067	0.0118698749328618	0.0115473606183713
263	0.455496124527524	0.29	0.0994946528577712	0.0752635904130035	0.123725715302539	0.421673569857142	0.50923361264316	0.416122642095428	0.602344583190892	2.18	1.3	3.74	0.157071712368265	0.192217840227488	0.22736396808671	0.183101329587933	0.224071805072424	0.265042280556916	0.179374624034742	0.219497248298919	0.259690917089608	0.0994946528577712	3.17034884108176	0.019332624737768	0.403754681813115	0.652296689461069	0.782082047110751	0.573173128022353	0.95718224949576	1.11086421572174	0.863479476727536	0.898194156005674	1.04730390793906	0.80727729067133	0.0099357523370067	0.0118698749328618	0.0115473606183713
263	0.455496124527524	0.29	0.0998766064622338	0.0752897395005289	0.124463473423939	0.485370603221275	0.481562746158155	0.404143506024336	0.558981986291973	1.82	1.13	3.04	0.177024853891382	0.210936396372646	0.24484793885391	0.21314215020164	0.253972456919733	0.294802763637827	0.210397803032929	0.250683553784558	0.290915848115219	0.0998766064622338	2.82870488373056	0.0281893660653109	0.341169916874657	0.652296689461069	0.782082047110751	0.573173128022353	0.95718224949576	1.11086421572174	0.863479476727536	0.898194156005674	1.04730390793906	0.80727729067133	0.0099357523370067	0.0118698749328618	0.0115473606183713
263	0.455496124527524	0.29	0.0999068964122166	0.07543309177704	0.124380701047393	0.437795422977256	0.487644730275026	0.401366629400753	0.573922831149299	2.53	1.4	4.23	0.133814069107658	0.162578851496529	0.191343633885401	0.1523913036611	0.185149463673716	0.217907623686333	0.148425093360169	0.180329031309605	0.212217324856417	0.0999068964122166	3.50522235296895	0.0300882793326336	0.474588317856241	0.652296689461069	0.782082047110751	0.573173128022353	0.95718224949576	1.11086421572174	0.863479476727536	0.898194156005674	1.04730390793906	0.80727729067133	0.0099357523370067	0.0118698749328618	0.0115473606183713
263	0.455496124527524	0.29	0.101775949009992	0.0771177176371221	0.126434180382861	0.449331381339557	0.530603967793692	0.438893746103201	0.622314189484184	2.19	1.25	3.41	0.165283042302465	0.199820204396531	0.234357366490596	0.19258388280651	0.232825765364681	0.273067647922852	0.189767205622638	0.22941767667827	0.269130104904661	0.101775949009992	2.8969832263736	0.0135872116114808	0.389628023458218	0.652296689461069	0.782082047110751	0.573173128022353	0.95718224949576	1.11086421572174	0.863479476727536	0.898194156005674	1.04730390793906	0.80727729067133	0.0099357523370067	0.0118698749328618	0.0115473606183713
263	0.455496124527524	0.29	0.102163847259811	0.0774437751626428	0.126883919356979	0.492287602322705	0.502678839279826	0.422975686669528	0.582381991890123	2.11	1.08	3.72	0.163839380928707	0.194712349738236	0.225585318547764	0.191997098900959	0.228175949262146	0.264354799623334	0.183815319480379	0.21846429074285	0.253015699456341	0.102163847259811	3.04506278947636	-0.0429063510294381	0.3003569751041	0.652296689461069	0.782082047110751	0.573173128022353	0.95718224949576	1.11086421572174	0.863479476727536	0.898194156005674	1.04730390793906	0.80727729067133	0.0099357523370067	0.0118698749328618	0.0115473606183713
263	0.455496124527524	0.29	0.102792853203851	0.0778769834205103	0.127708722987193	0.448466207605952	0.463115063547307	0.382929613656171	0.543300513438444	1.89	1.17	4.22	0.162753870534275	0.196834526260297	0.23091518198632	0.19459903961247	0.235348072811348	0.276097106010227	0.185311922787974	0.224045005897642	0.262833149326005	0.102792853203851	3.15923250262001	0.0399377380654069	0.412846953797077	0.652296689461069	0.782082047110751	0.573173128022353	0.95718224949576	1.11086421572174	0.863479476727536	0.898194156005674	1.04730390793906	0.80727729067133	0.0099357523370067	0.0118698749328618	0.0115473606183713
263	0.455496124527524	0.29	0.1044851447982	0.079036249356691	0.129934040239709	0.489011634018824	0.534383517451831	0.449096205592309	0.619670829311353	2.27	1.24	3.93	0.164047116114386	0.195201103561797	0.226355091009209	0.189999929166388	0.226082583640675	0.262165238114962	0.183857950465898	0.218762949474044	0.253709559715105	0.1044851447982	3.26117616792494	0.00121279321166917	0.41608525371669	0.652296689461069	0.782082047110751	0.573173128022353	0.95718224949576	1.11086421572174	0.863479476727536	0.898194156005674	1.04730390793906	0.80727729067133	0.0099357523370067	0.0118698749328618	0.0115473606183713
263	0.455496124527524	0.29	0.104695863498563	0.0790726506728168	0.130319076324309	0.494498626129589	0.510422795047317	0.429848938986374	0.590996651108261	2.03	1.05	3.35	0.172374440553706	0.204685497071633	0.236996553589561	0.203474674177574	0.241615373437857	0.279756072698141	0.196880693756503	0.233765132840835	0.270615249905119	0.104695863498563	2.71614211814895	-0.0390945972974569	0.285795757568642	0.652296689461069	0.782082047110751	0.573173128022353	0.95718224949576	1.11086421572174	0.863479476727536	0.898194156005674	1.04730390793906	0.80727729067133	0.0099357523370067	0.0118698749328618	0.0115473606183713
263	0.455496124527524	0.29	0.105383561717421	0.0796121880826837	0.131154935352158	0.378471205761027	0.442278506698146	0.353788240622466	0.530768772773825	1.97	1.1	3.57	0.144966378189879	0.181225676564183	0.217484974938487	0.171921905820994	0.214923378011168	0.257924850201343	0.165806474013516	0.207376052697509	0.248844213658278	0.105383561717421	2.95205452474315	-0.0320585403237367	0.324000230415892	0.652296689461069	0.782082047110751	0.573173128022353	0.95718224949576	1.11086421572174	0.863479476727536	0.898194156005674	1.04730390793906	0.80727729067133	0.0099357523370067	0.0118698749328618	0.0115473606183713
263	0.455496124527524	0.29	0.106307075624712	0.080127412425922	0.132486738823502	0.455619448279316	0.474288988203912	0.393346103717586	0.555231872690238	1.89	1.01	3.04	0.166781989867972	0.201102440007668	0.235422890147363	0.199307038538449	0.240320503385967	0.281333968233485	0.194159693295953	0.234182359158635	0.274097776297242	0.106307075624712	2.68570728904527	0.0135513962950835	0.305105738139757	0.652296689461069	0.782082047110751	0.573173128022353	0.95718224949576	1.11086421572174	0.863479476727536	0.898194156005674	1.04730390793906	0.80727729067133	0.0099357523370067	0.0118698749328618	0.0115473606183713
263	0.455496124527524	0.29	0.106614265141997	0.0805345954968842	0.13269393478711	0.426375998173916	0.477754613786485	0.391236382136439	0.564272845436532	1.83	0.94	2.85	0.170616533823329	0.208346769227425	0.246077004631522	0.205213973089526	0.250595105500146	0.295976237910767	0.19982197908759	0.244000540922616	0.288200752007174	0.106614265141997	2.63778339763186	-0.000573770095405162	0.27852110470534	0.652296689461069	0.782082047110751	0.573173128022353	0.95718224949576	1.11086421572174	0.863479476727536	0.898194156005674	1.04730390793906	0.80727729067133	0.0099357523370067	0.0118698749328618	0.0115473606183713
263	0.455496124527524	0.29	0.106650062749169	0.0803542293405626	0.132945896157776	0.410766359695962	0.444836197867088	0.361653708393708	0.528018687340467	2.21	1.32	3.63	0.13489029061475	0.165915854347965	0.19694141808118	0.156870035038875	0.192951069839448	0.229032104640022	0.154498210630857	0.190001915473545	0.22555348585042	0.106650062749169	2.99066564183566	-0.00882364907533591	0.365310336348632	0.652296689461069	0.782082047110751	0.573173128022353	0.95718224949576	1.11086421572174	0.863479476727536	0.898194156005674	1.04730390793906	0.80727729067133	0.0099357523370067	0.0118698749328618	0.0115473606183713
263	0.455496124527524	0.29	0.106911659379477	0.0805999082420706	0.133223410516883	0.410889859198945	0.432059728022752	0.351286993252024	0.512832462793479	2.35	1.29	4.01	0.124717173686538	0.153393860797211	0.182070547907885	0.1436650802678	0.176698530544056	0.209731980820313	0.139386620879179	0.171398387473164	0.203489534048276	0.106911659379477	3.12694208364575	0.0115832569479853	0.41002034294613	0.652296689461069	0.782082047110751	0.573173128022353	0.95718224949576	1.11086421572174	0.863479476727536	0.898194156005674	1.04730390793906	0.80727729067133	0.0099357523370067	0.0118698749328618	0.0115473606183713
263	0.455496124527524	0.29	0.107004610656025	0.0810998128421522	0.132909408469897	0.451641044185156	0.484156418573903	0.400863721648052	0.567449115499753	2.08	1.18	3.6	0.157633718056649	0.190387336791234	0.22314095552582	0.185304725439078	0.223807911188764	0.262311096938449	0.180188022608272	0.217674281152222	0.255084374026879	0.107004610656025	2.97148366837587	-0.00309548554178916	0.362042934078439	0.652296689461069	0.782082047110751	0.573173128022353	0.95718224949576	1.11086421572174	0.863479476727536	0.898194156005674	1.04730390793906	0.80727729067133	0.0099357523370067	0.0118698749328618	0.0115473606183713
263	0.455496124527524	0.29	0.107522204605467	0.0812434564009596	0.133800952809975	0.474483032251442	0.483939990434011	0.40442298775532	0.563456993112702	2.01	1.2	4	0.162987131690698	0.195033401511252	0.227079671331806	0.192599029480957	0.230467543405334	0.268336057329711	0.185284299010415	0.221746280738899	0.258166995354827	0.107522204605467	3.188099935676	0.0421322694930371	0.426819728915904	0.652296689461069	0.782082047110751	0.573173128022353	0.95718224949576	1.11086421572174	0.863479476727536	0.898194156005674	1.04730390793906	0.80727729067133	0.0099357523370067	0.0118698749328618	0.0115473606183713
263	0.455496124527524	0.29	0.107668290622147	0.0810539437960505	0.134282637448243	0.451164948558693	0.497452014193042	0.411789680952161	0.583114347433922	1.76	0.98	3.15	0.185040751324491	0.223533756944375	0.262026762564258	0.224153087710181	0.270782416672488	0.317411745634795	0.216469800550648	0.261501234494222	0.306487830678618	0.107668290622147	2.71796635328016	0.0174984028676316	0.321061799157357	0.652296689461069	0.782082047110751	0.573173128022353	0.95718224949576	1.11086421572174	0.863479476727536	0.898194156005674	1.04730390793906	0.80727729067133	0.0099357523370067	0.0118698749328618	0.0115473606183713
263	0.455496124527524	0.29	0.108358827336955	0.0819772732058034	0.134740381468107	0.408064071079934	0.469397427523874	0.381130229929696	0.557664625118053	2.13	1.21	3.82	0.146961487833596	0.180996779885175	0.215032071936753	0.172057738195282	0.211905153021683	0.251752567848085	0.166622094010456	0.205210549406814	0.243782580675682	0.108358827336955	3.02982563675618	0.0360587261943316	0.405804436317964	0.652296689461069	0.782082047110751	0.573173128022353	0.95718224949576	1.11086421572174	0.863479476727536	0.898194156005674	1.04730390793906	0.80727729067133	0.0099357523370067	0.0118698749328618	0.0115473606183713
263	0.455496124527524	0.29	0.109299491913379	0.0826804791407053	0.135918504686053	0.410841943980586	0.451095821872705	0.366755978792477	0.535435664952933	2.04	1.16	3.84	0.146220664536931	0.179845822994427	0.213470981451924	0.172388300219419	0.212031013713122	0.251673727206826	0.166020418462415	0.204256370621442	0.242326509725171	0.109299491913379	2.94302870077327	-0.043026684414769	0.323337817108232	0.652296689461069	0.782082047110751	0.573173128022353	0.95718224949576	1.11086421572174	0.863479476727536	0.898194156005674	1.04730390793906	0.80727729067133	0.0099357523370067	0.0118698749328618	0.0115473606183713
263	0.455496124527524	0.29	0.110024239831354	0.0833486302552551	0.136699849407453	0.413620635609281	0.453213665451036	0.368962348472554	0.537464982429519	2.01	1.32	3.5	0.148724852620023	0.182685674781257	0.216646496942491	0.175752855476802	0.215885431599948	0.256018007723094	0.173729687997476	0.213309295453382	0.253003328567047	0.110024239831354	2.89048757452456	0.0185435511111094	0.378417697653885	0.652296689461069	0.782082047110751	0.573173128022353	0.95718224949576	1.11086421572174	0.863479476727536	0.898194156005674	1.04730390793906	0.80727729067133	0.0099357523370067	0.0118698749328618	0.0115473606183713
263	0.455496124527524	0.29	0.113050227061864	0.0854833278188298	0.140617126304899	0.445619903690272	0.452951978282072	0.374073386799411	0.531830569764733	2.02	1.21	3.75	0.150483266181433	0.182214761917233	0.213946257653033	0.177754308755413	0.215236284216339	0.252718259677265	0.172589728864089	0.209038854284813	0.245324140094954	0.113050227061864	3.07694626182328	0.000645145046167575	0.370018736166324	0.652296689461069	0.782082047110751	0.573173128022353	0.95718224949576	1.11086421572174	0.863479476727536	0.898194156005674	1.04730390793906	0.80727729067133	0.0099357523370067	0.0118698749328618	0.0115473606183713
263	0.455496124527524	0.29	0.113118602247906	0.0857332260545242	0.140503978441288	0.466075354117491	0.478375975507652	0.398435498124053	0.55831645289125	1.8	1.04	3.18	0.176225571369483	0.211582753068408	0.246939934767333	0.21266638041676	0.255334897790341	0.298003415163922	0.206627382624538	0.248140491444532	0.289634693475793	0.113118602247906	2.90102042966917	0.0223171468200971	0.36214868029932	0.652296689461069	0.782082047110751	0.573173128022353	0.95718224949576	1.11086421572174	0.863479476727536	0.898194156005674	1.04730390793906	0.80727729067133	0.0099357523370067	0.0118698749328618	0.0115473606183713
263	0.455496124527524	0.29	0.11327671630661	0.0853583888359092	0.14119504377731	0.376093783132134	0.44409056056473	0.354787039442377	0.533394081687083	2.41	1.5	3.76	0.123143421926634	0.154139878838894	0.185136335751154	0.141257582094416	0.176813558113405	0.212369534132393	0.140458363906396	0.175829656531391	0.211147535948157	0.11327671630661	3.1473517144343	0.0424587199977681	0.460572066822848	0.652296689461069	0.782082047110751	0.573173128022353	0.95718224949576	1.11086421572174	0.863479476727536	0.898194156005674	1.04730390793906	0.80727729067133	0.0099357523370067	0.0118698749328618	0.0115473606183713
263	0.455496124527524	0.29	0.113638957962794	0.0859469941046892	0.141330921820899	0.447169197006326	0.502835500192636	0.415544077932651	0.590126922452621	1.7	1.05	3.07	0.192196301104202	0.23257008903053	0.272943876956858	0.234474914300862	0.283729974932306	0.33298503556375	0.229354512862335	0.27754371010338	0.325732854613398	0.113638957962794	2.55706947290034	0.0391764418608189	0.337278176650417	0.652296689461069	0.782082047110751	0.573173128022353	0.95718224949576	1.11086421572174	0.863479476727536	0.898194156005674	1.04730390793906	0.80727729067133	0.0099357523370067	0.0118698749328618	0.0115473606183713
263	0.455496124527524	0.29	0.113652111609011	0.0857799707556683	0.141524252462353	0.492262673655656	0.498294549097865	0.419282615381049	0.577306482814681	1.86	1.14	3.39	0.180780901973678	0.214848254446733	0.248915606919787	0.216865778156248	0.257733164164024	0.2986005501718	0.211682676321492	0.251599749061351	0.291456583554134	0.113652111609011	2.72718182409006	0.050762233087182	0.359345623511011	0.652296689461069	0.782082047110751	0.573173128022353	0.95718224949576	1.11086421572174	0.863479476727536	0.898194156005674	1.04730390793906	0.80727729067133	0.0099357523370067	0.0118698749328618	0.0115473606183713
263	0.455496124527524	0.29	0.113862116788967	0.0859757015158189	0.141748532062114	0.476786155668154	0.514346190127067	0.430222409130092	0.598469971124042	2.22	1.22	3.63	0.159808130265821	0.191056302993971	0.222304475722122	0.185697482284072	0.222007944035569	0.258318405787065	0.181250095167934	0.216711621787363	0.252136878313979	0.113862116788967	2.95904008813872	0.0436523162652152	0.423709468138725	0.652296689461069	0.782082047110751	0.573173128022353	0.95718224949576	1.11086421572174	0.863479476727536	0.898194156005674	1.04730390793906	0.80727729067133	0.0099357523370067	0.0118698749328618	0.0115473606183713
263	0.455496124527524	0.29	0.114684579056617	0.0866678098326916	0.142701348280543	0.42148054130962	0.439063920290314	0.358751366971423	0.519376473609205	2.1	1	3.91	0.13981099209682	0.171110044284786	0.202409096472753	0.164045635053876	0.20077002142547	0.237494407797063	0.154384981410112	0.18898210280241	0.223510542751478	0.114684579056617	2.95657274224415	0.0415078527174476	0.396656201586896	0.652296689461069	0.782082047110751	0.573173128022353	0.95718224949576	1.11086421572174	0.863479476727536	0.898194156005674	1.04730390793906	0.80727729067133	0.0099357523370067	0.0118698749328618	0.0115473606183713
263	0.455496124527524	0.29	0.116617964569876	0.0880309583111982	0.145204970828553	0.489169922077766	0.545253899211993	0.458259238388674	0.632248560035312	2.21	1.14	4.09	0.171060614869005	0.203534286808676	0.236007958748348	0.198966007840116	0.236737162063395	0.274508316286673	0.189435146753877	0.225405972674001	0.261333487451757	0.116617964569876	3.01880696619467	-0.0268091561199162	0.347769606473222	0.652296689461069	0.782082047110751	0.573173128022353	0.95718224949576	1.11086421572174	0.863479476727536	0.898194156005674	1.04730390793906	0.80727729067133	0.0099357523370067	0.0118698749328618	0.0115473606183713
263	0.455496124527524	0.29	0.117040455514493	0.0882893175583011	0.145791593470685	0.431042202536744	0.464422043379927	0.381115633890647	0.547728452869206	2.1	1.2	3.16	0.148696386471838	0.181199283124336	0.213702179776835	0.17451257574927	0.212658520978505	0.25080446620774	0.172613429686084	0.210347381402926	0.248034011127174	0.117040455514493	2.82545882574045	-0.0211423308025408	0.331832043466097	0.652296689461069	0.782082047110751	0.573173128022353	0.95718224949576	1.11086421572174	0.863479476727536	0.898194156005674	1.04730390793906	0.80727729067133	0.0099357523370067	0.0118698749328618	0.0115473606183713
263	0.455496124527524	0.29	0.117593829861707	0.0890883699629112	0.146099289760503	0.462865731173494	0.445875868451933	0.370884143028937	0.52086759387493	2.15	1.05	3.8	0.141428140301757	0.170024510526641	0.198620880751525	0.165204125218438	0.198607932391075	0.232011739563713	0.157218172837926	0.188969326583579	0.220771273300238	0.117593829861707	2.9389159528138	0.0417263809949917	0.409835304000742	0.652296689461069	0.782082047110751	0.573173128022353	0.95718224949576	1.11086421572174	0.863479476727536	0.898194156005674	1.04730390793906	0.80727729067133	0.0099357523370067	0.0118698749328618	0.0115473606183713
263	0.455496124527524	0.29	0.118175659314227	0.0896024430460259	0.146748875582429	0.401545107966541	0.478899803116085	0.387619166327448	0.570180439904723	1.86	1.13	3.07	0.166542885763617	0.205762155566902	0.244981425370186	0.199624084411002	0.246633662693805	0.293643240976608	0.196793132566941	0.243156737960646	0.28949074697395	0.118175659314227	2.6717745592659	-0.0223621852197261	0.298822058048308	0.652296689461069	0.782082047110751	0.573173128022353	0.95718224949576	1.11086421572174	0.863479476727536	0.898194156005674	1.04730390793906	0.80727729067133	0.0099357523370067	0.0118698749328618	0.0115473606183713
263	0.455496124527524	0.29	0.118493757238322	0.0896782832948207	0.147309231181824	0.41223975668889	0.471247931550136	0.38339422578076	0.559101637319512	2.21	1.11	3.79	0.142958775329331	0.175717375590868	0.208475975852405	0.166243954366907	0.204338287746982	0.242432621127056	0.159319843453261	0.195756411778211	0.232312419219866	0.118493757238322	2.99114423689258	-0.0651897971790631	0.297934867444288	0.652296689461069	0.782082047110751	0.573173128022353	0.95718224949576	1.11086421572174	0.863479476727536	0.898194156005674	1.04730390793906	0.80727729067133	0.0099357523370067	0.0118698749328618	0.0115473606183713
263	0.455496124527524	0.29	0.119087131309495	0.0902597673822064	0.147914495236783	0.501343299113853	0.54553190013812	0.460586701722708	0.630477098553531	1.94	1.05	3.22	0.191751766358372	0.227116208664011	0.262480650969651	0.228205952139745	0.270293576058508	0.31238119997727	0.22172781347046	0.262716405863115	0.303545894221133	0.119087131309495	2.7425911686379	-0.0329510063879666	0.282169107721143	0.652296689461069	0.782082047110751	0.573173128022353	0.95718224949576	1.11086421572174	0.863479476727536	0.898194156005674	1.04730390793906	0.80727729067133	0.0099357523370067	0.0118698749328618	0.0115473606183713
263	0.455496124527524	0.29	0.119286934599638	0.0904917636715001	0.148082105527776	0.424623439261029	0.485531978460342	0.397289560118789	0.573774396801894	1.99	1.19	3.67	0.162055218923523	0.198049480686671	0.234043742449818	0.191998273267018	0.234643219551078	0.277288165835139	0.186536451558443	0.227953856746824	0.269451417715131	0.119286934599638	2.89174298932589	-0.0385096518258916	0.310939394060376	0.652296689461069	0.782082047110751	0.573173128022353	0.95718224949576	1.11086421572174	0.863479476727536	0.898194156005674	1.04730390793906	0.80727729067133	0.0099357523370067	0.0118698749328618	0.0115473606183713
263	0.455496124527524	0.29	0.119567368755564	0.090512301370403	0.148622436140726	0.502043257907438	0.537295172656539	0.453749561748645	0.620840783564433	1.75	1.11	3.34	0.204641186208393	0.242320281374478	0.279999376540562	0.24811544972324	0.29379914524667	0.3394828407701	0.241744821922261	0.286194367891713	0.330739093129068	0.119567368755564	2.69954837173338	-0.0544890350069325	0.257243956942678	0.652296689461069	0.782082047110751	0.573173128022353	0.95718224949576	1.11086421572174	0.863479476727536	0.898194156005674	1.04730390793906	0.80727729067133	0.0099357523370067	0.0118698749328618	0.0115473606183713
263	0.455496124527524	0.29	0.12181608408768	0.0921188979832497	0.15151327019211	0.374632470666929	0.474836397633699	0.379052077996829	0.570620717270569	2.07	1.34	3.45	0.149437919631275	0.187200038059632	0.224962156487989	0.175764403649218	0.220179075925626	0.264593748202033	0.174198889488747	0.218264023291658	0.262259579459938	0.12181608408768	2.87372451859185	-0.019460242049504	0.368113929278216	0.652296689461069	0.782082047110751	0.573173128022353	0.95718224949576	1.11086421572174	0.863479476727536	0.898194156005674	1.04730390793906	0.80727729067133	0.0099357523370067	0.0118698749328618	0.0115473606183713
263	0.455496124527524	0.29	0.122570462195529	0.0924760746396131	0.152664849751445	0.445664298907828	0.544185060650728	0.449427345822676	0.63894277547878	1.99	1.17	3.46	0.183206441920876	0.221833872894002	0.260461303867127	0.217027743351868	0.262786091626533	0.308544439901197	0.211844392489479	0.256463212887124	0.301063830076738	0.122570462195529	2.86108002454099	-0.0166012502190725	0.339671300405673	0.652296689461069	0.782082047110751	0.573173128022353	0.95718224949576	1.11086421572174	0.863479476727536	0.898194156005674	1.04730390793906	0.80727729067133	0.0099357523370067	0.0118698749328618	0.0115473606183713
263	0.455496124527524	0.29	0.122601304526147	0.0926190503184609	0.152583558733834	0.426493505720755	0.47070938708664	0.385487473902795	0.555931300270484	1.99	1.2	3.38	0.15726570839105	0.192033334979813	0.226800961568576	0.186330145907284	0.227523213368791	0.268716280830298	0.182902305454466	0.223302511407729	0.263811235367359	0.122601304526147	2.70421192564462	-0.0237616582668203	0.316913123512536	0.652296689461069	0.782082047110751	0.573173128022353	0.95718224949576	1.11086421572174	0.863479476727536	0.898194156005674	1.04730390793906	0.80727729067133	0.0099357523370067	0.0118698749328618	0.0115473606183713
263	0.455496124527524	0.29	0.124469857519568	0.0939796104287083	0.154960104610427	0.439841349655564	0.484014112628861	0.39873336829433	0.569294856963392	2.03	1.18	3.41	0.159866301650121	0.194058366530599	0.228250431411076	0.188702104008914	0.229061545096606	0.269420986184299	0.184673244355498	0.224211590262638	0.263679448234984	0.124469857519568	2.78927817850744	0.0064593070305962	0.352270543602229	0.652296689461069	0.782082047110751	0.573173128022353	0.95718224949576	1.11086421572174	0.863479476727536	0.898194156005674	1.04730390793906	0.80727729067133	0.0099357523370067	0.0118698749328618	0.0115473606183713
263	0.455496124527524	0.29	0.126252471984043	0.0951466151671311	0.157358328800954	0.472271836564565	0.505594282758805	0.422149972728774	0.589038592788836	2.17	1.16	3.59	0.159950508487511	0.191567139263106	0.2231837700387	0.186598951590723	0.22348304912404	0.260367146657356	0.181160334962884	0.216966936455924	0.25273170136029	0.126252471984043	2.7582778527909	0.0379194053366751	0.388873582244548	0.652296689461069	0.782082047110751	0.573173128022353	0.95718224949576	1.11086421572174	0.863479476727536	0.898194156005674	1.04730390793906	0.80727729067133	0.0099357523370067	0.0118698749328618	0.0115473606183713
263	0.455496124527524	0.29	0.127073463512883	0.0957263620635268	0.15842056496224	0.427900018956208	0.477744319110741	0.391496959797062	0.563991678424421	1.88	1.07	3.34	0.166627357670099	0.203335611026425	0.240043864382751	0.199293690645098	0.243198385473193	0.287103080301288	0.193311932520623	0.235944477372681	0.278522848528191	0.127073463512883	2.57563572426773	-0.00562464037162877	0.291967502704787	0.652296689461069	0.782082047110751	0.573173128022353	0.95718224949576	1.11086421572174	0.863479476727536	0.898194156005674	1.04730390793906	0.80727729067133	0.0099357523370067	0.0118698749328618	0.0115473606183713
263	0.455496124527524	0.29	0.127372336800952	0.0965263533144808	0.158218320287424	0.389757543661655	0.454477304886881	0.365689849935585	0.543264759838177	1.88	1.17	3.31	0.156033193006063	0.193917181575538	0.231801170145013	0.186729125169931	0.232065914780144	0.277402704390357	0.183289248839355	0.227791383351757	0.272224284216145	0.127372336800952	2.67761470871176	0.0393585257805095	0.369043656480754	0.652296689461069	0.782082047110751	0.573173128022353	0.95718224949576	1.11086421572174	0.863479476727536	0.898194156005674	1.04730390793906	0.80727729067133	0.0099357523370067	0.0118698749328618	0.0115473606183713
263	0.455496124527524	0.29	0.128758285782252	0.0972698480891603	0.160246723475344	0.498374484147807	0.513228411063957	0.432837294351348	0.593619527776567	2.03	1.01	3.41	0.173194289663485	0.205361763529526	0.237529237395567	0.204347120145717	0.242300626925069	0.28025413370442	0.196127826182487	0.232541821298503	0.269028287434699	0.128758285782252	2.59117823227232	-0.0096867897926902	0.288673115087925	0.652296689461069	0.782082047110751	0.573173128022353	0.95718224949576	1.11086421572174	0.863479476727536	0.898194156005674	1.04730390793906	0.80727729067133	0.0099357523370067	0.0118698749328618	0.0115473606183713
263	0.455496124527524	0.29	0.128888477089284	0.0977788231367263	0.159998131041841	0.447291073085282	0.502565950706368	0.415342824756801	0.589789076655934	1.79	1.05	3.2	0.184453897783302	0.223189719372761	0.26192554096222	0.222812170225705	0.269603333641306	0.316394497056907	0.216657441043799	0.262157284570095	0.307648625443546	0.128888477089284	2.59174240591726	-0.0325071944303834	0.265841878147018	0.652296689461069	0.782082047110751	0.573173128022353	0.95718224949576	1.11086421572174	0.863479476727536	0.898194156005674	1.04730390793906	0.80727729067133	0.0099357523370067	0.0118698749328618	0.0115473606183713
263	0.455496124527524	0.29	0.129722695459175	0.0982895105969701	0.16115588032138	0.419832511086978	0.478344140917045	0.390550192503477	0.566138089330612	2.05	1.16	4.03	0.155386554776763	0.190316762048679	0.225246969320595	0.183114379718375	0.224277678867521	0.265440978016668	0.175126161734079	0.214499484866246	0.253853553821767	0.129722695459175	2.95167573571274	0.00449016752286277	0.368499189463885	0.652296689461069	0.782082047110751	0.573173128022353	0.95718224949576	1.11086421572174	0.863479476727536	0.898194156005674	1.04730390793906	0.80727729067133	0.0099357523370067	0.0118698749328618	0.0115473606183713
263	0.455496124527524	0.29	0.130038649377785	0.0985954205073632	0.161481878248207	0.382318117294744	0.48311103320167	0.387236688265218	0.578985378138122	2.16	1.11	3.42	0.147416541497766	0.183914798964568	0.22041305643137	0.172140806868199	0.214760443889827	0.257380080911455	0.167211136678714	0.208629100051621	0.249984504375152	0.130038649377785	2.79192632594768	0.0239749702275761	0.389921792718918	0.652296689461069	0.782082047110751	0.573173128022353	0.95718224949576	1.11086421572174	0.863479476727536	0.898194156005674	1.04730390793906	0.80727729067133	0.0099357523370067	0.0118698749328618	0.0115473606183713
263	0.455496124527524	0.29	0.130371657261572	0.0983679293600434	0.162375385163101	0.449217604269435	0.503989325947763	0.416859179940677	0.591119471954849	2.09	1.07	3.55	0.163166976205675	0.197271448757673	0.231375921309671	0.191623931831359	0.231676357116306	0.271728782401253	0.184465507421251	0.223001722780145	0.261626056591179	0.130371657261572	2.69652692698389	-0.0219099418596191	0.30846311518093	0.652296689461069	0.782082047110751	0.573173128022353	0.95718224949576	1.11086421572174	0.863479476727536	0.898194156005674	1.04730390793906	0.80727729067133	0.0099357523370067	0.0118698749328618	0.0115473606183713
263	0.455496124527524	0.29	0.130866853244544	0.0986359603474002	0.163097746141688	0.423111655494178	0.489732892074844	0.40045105394298	0.579014730206708	2.05	1.18	3.64	0.159081468033405	0.194549188092796	0.230016908152187	0.187407675648795	0.229190813930477	0.270973952212158	0.182082453785235	0.222717549405388	0.263285958103527	0.130866853244544	2.86635645799591	-0.0145359485049917	0.342920850091732	0.652296689461069	0.782082047110751	0.573173128022353	0.95718224949576	1.11086421572174	0.863479476727536	0.898194156005674	1.04730390793906	0.80727729067133	0.0099357523370067	0.0118698749328618	0.0115473606183713
263	0.455496124527524	0.29	0.131850710957414	0.0997398946214472	0.163961527293382	0.472043630219023	0.541004973169868	0.451675522133275	0.63033442420646	1.79	1.11	3.31	0.200108454519604	0.23968460490648	0.279260755293355	0.241584087004468	0.28936301859093	0.337141950177393	0.235723706740208	0.282317807333936	0.328974684357797	0.131850710957414	2.68013967619435	0.0102569041469134	0.326979071298431	0.652296689461069	0.782082047110751	0.573173128022353	0.95718224949576	1.11086421572174	0.863479476727536	0.898194156005674	1.04730390793906	0.80727729067133	0.0099357523370067	0.0118698749328618	0.0115473606183713
263	0.455496124527524	0.29	0.133495763646257	0.101045596247398	0.165945931045117	0.394912362278449	0.476286513144282	0.384238902213924	0.56833412407464	2.05	1.13	3.55	0.152945304172235	0.189584618335778	0.226223932499322	0.180254955696957	0.223436523036084	0.26661809037521	0.174649050111397	0.216482072226268	0.258362202341228	0.133495763646257	2.72035917694696	-0.0365320634946147	0.313931481651795	0.652296689461069	0.782082047110751	0.573173128022353	0.95718224949576	1.11086421572174	0.863479476727536	0.898194156005674	1.04730390793906	0.80727729067133	0.0099357523370067	0.0118698749328618	0.0115473606183713
263	0.455496124527524	0.29	0.135255698445675	0.102325177044178	0.168186219847172	0.443226616285109	0.485757926326842	0.400755431165608	0.570760421488077	1.94	1.12	3.75	0.166911968690807	0.20231494194491	0.237717915199013	0.198662164428025	0.240799533898971	0.282936903369918	0.190890237258434	0.231404830145056	0.271895793747026	0.135255698445675	2.76856831571918	0.0136021485679879	0.339733169400012	0.652296689461069	0.782082047110751	0.573173128022353	0.95718224949576	1.11086421572174	0.863479476727536	0.898194156005674	1.04730390793906	0.80727729067133	0.0099357523370067	0.0118698749328618	0.0115473606183713
263	0.455496124527524	0.29	0.136561559200385	0.103133200056037	0.169989918344733	0.463951324865115	0.519354414788619	0.432194821886143	0.606514007691095	2	1.1	3.75	0.175003032688694	0.210295433970317	0.245587835251939	0.207008367560776	0.248755200540548	0.29050203352032	0.198570604824485	0.23857332188345	0.278677732860433	0.136561559200385	2.76591595383091	0.0526878954933635	0.396249589186457	0.652296689461069	0.782082047110751	0.573173128022353	0.95718224949576	1.11086421572174	0.863479476727536	0.898194156005674	1.04730390793906	0.80727729067133	0.0099357523370067	0.0118698749328618	0.0115473606183713
263	0.455496124527524	0.29	0.136736322373458	0.103522880749058	0.169949763997858	0.375239960607594	0.441534180813743	0.352582968371614	0.530485393255872	1.9	1.13	3.49	0.149386313212282	0.18707416224215	0.224762011272018	0.178488651630267	0.223518569107561	0.268548486584855	0.173329068175275	0.216996387437189	0.260755465269103	0.136736322373458	2.7377989526395	0.0476142774137224	0.392648825197949	0.652296689461069	0.782082047110751	0.573173128022353	0.95718224949576	1.11086421572174	0.863479476727536	0.898194156005674	1.04730390793906	0.80727729067133	0.0099357523370067	0.0118698749328618	0.0115473606183713
263	0.455496124527524	0.29	0.137455360331093	0.10423399487372	0.170676725788467	0.377539723920523	0.486902857420897	0.389291067101674	0.58451464774012	2.02	1.1	3.38	0.156435863198878	0.195660972551278	0.234886081903678	0.184742814434625	0.231065677684055	0.277388540933486	0.179619853692745	0.224666195990699	0.269723550289668	0.137455360331093	2.72909303143635	0.0261835265720296	0.370314829047542	0.652296689461069	0.782082047110751	0.573173128022353	0.95718224949576	1.11086421572174	0.863479476727536	0.898194156005674	1.04730390793906	0.80727729067133	0.0099357523370067	0.0118698749328618	0.0115473606183713
263	0.455496124527524	0.29	0.13836567226578	0.104277223384051	0.172454121147509	0.446425274692634	0.51007307215177	0.421391864699135	0.598754279604404	2.37	1.34	3.83	0.148196097760144	0.179383716672819	0.210571335585494	0.170408888376415	0.20627115162317	0.242133414869926	0.167077317553412	0.202215168888506	0.237401561778915	0.13836567226578	2.95286891833143	-0.0275469449448359	0.36706283182318	0.652296689461069	0.782082047110751	0.573173128022353	0.95718224949576	1.11086421572174	0.863479476727536	0.898194156005674	1.04730390793906	0.80727729067133	0.0099357523370067	0.0118698749328618	0.0115473606183713
263	0.455496124527524	0.29	0.140071722030604	0.105674124394569	0.17446931966664	0.395885892536032	0.465931376741576	0.376068173537878	0.555794579945274	1.9	1.13	3.13	0.159244845753368	0.197297127068354	0.235349408383341	0.190242856440969	0.235702253617755	0.281161650794541	0.18712455031382	0.231801017710259	0.276479062112071	0.140071722030604	2.47564094865647	-0.0276208559533271	0.285341178344396	0.652296689461069	0.782082047110751	0.573173128022353	0.95718224949576	1.11086421572174	0.863479476727536	0.898194156005674	1.04730390793906	0.80727729067133	0.0099357523370067	0.0118698749328618	0.0115473606183713
263	0.455496124527524	0.29	0.140826559482735	0.106786396530389	0.174866722435081	0.372662000131635	0.435830172397179	0.347543327494434	0.524117017299923	2.12	1.12	3.96	0.134096320258339	0.168160968007522	0.202225615756704	0.157016225818168	0.196903244441033	0.236790263063897	0.149798008600192	0.187818204809474	0.225848196301311	0.140826559482735	2.83187911075551	0.000420998519037598	0.370648423419194	0.652296689461069	0.782082047110751	0.573173128022353	0.95718224949576	1.11086421572174	0.863479476727536	0.898194156005674	1.04730390793906	0.80727729067133	0.0099357523370067	0.0118698749328618	0.0115473606183713
263	0.455496124527524	0.29	0.143417626053051	0.108031384315077	0.178803867791026	0.387362362322464	0.448985059136765	0.360827313147088	0.537142805126441	2	1.11	3.25	0.146171488492669	0.181884275424119	0.217597062355569	0.172920956103939	0.215169203864188	0.257417451624437	0.169018493501721	0.210239223161443	0.251576169896634	0.143417626053051	2.53106966212355	-0.0630270197164094	0.277043674863772	0.652296689461069	0.782082047110751	0.573173128022353	0.95718224949576	1.11086421572174	0.863479476727536	0.898194156005674	1.04730390793906	0.80727729067133	0.0099357523370067	0.0118698749328618	0.0115473606183713
263	0.455496124527524	0.29	0.143419715938731	0.108425294223043	0.178414137654419	0.436334939639929	0.519987306064128	0.42771342965876	0.612261182469496	2.17	1.31	3.59	0.162408156411833	0.197445705183508	0.232483253955183	0.189548406676434	0.230441128386037	0.27133385009564	0.186690643867041	0.226875647586485	0.267251380418293	0.143419715938731	2.74725994038556	-0.0809568610724212	0.280367523705702	0.652296689461069	0.782082047110751	0.573173128022353	0.95718224949576	1.11086421572174	0.863479476727536	0.898194156005674	1.04730390793906	0.80727729067133	0.0099357523370067	0.0118698749328618	0.0115473606183713
263	0.455496124527524	0.29	0.143682265650891	0.108823961842343	0.178540569459439	0.374149358162136	0.448706683355529	0.358099871670555	0.539313495040503	2.04	1.14	3.59	0.143033779281946	0.179224338757801	0.215414898233657	0.16869743326731	0.211381437862128	0.254065442456946	0.163508809099312	0.20487959068264	0.246236256689815	0.143682265650891	2.75409459120712	-0.0164161040394714	0.324039054974448	0.652296689461069	0.782082047110751	0.573173128022353	0.95718224949576	1.11086421572174	0.863479476727536	0.898194156005674	1.04730390793906	0.80727729067133	0.0099357523370067	0.0118698749328618	0.0115473606183713
263	0.455496124527524	0.29	0.146553594875784	0.11036715670788	0.182740033043689	0.308429813648231	0.448335721147143	0.343519436926335	0.553152005367952	2	1.21	3.37	0.139242568815771	0.181728923588642	0.224215278361514	0.164745158312172	0.215012984471173	0.265280810630173	0.161934712092039	0.211351013452563	0.260788919209593	0.146553594875784	2.6960754833103	-0.027064800445106	0.340296290731715	0.652296689461069	0.782082047110751	0.573173128022353	0.95718224949576	1.11086421572174	0.863479476727536	0.898194156005674	1.04730390793906	0.80727729067133	0.0099357523370067	0.0118698749328618	0.0115473606183713
263	0.455496124527524	0.29	0.147337533012115	0.111422726710711	0.18325233931352	0.382172678896284	0.462102832068189	0.370369360745404	0.553836303390974	1.92	1.16	3.35	0.155584237238242	0.194119504130318	0.232654771022394	0.185535030909871	0.231488541759389	0.277442052608906	0.181635286116125	0.22661150561343	0.271628417172218	0.147337533012115	2.6055806358943	0.031649197622603	0.356655414897108	0.652296689461069	0.782082047110751	0.573173128022353	0.95718224949576	1.11086421572174	0.863479476727536	0.898194156005674	1.04730390793906	0.80727729067133	0.0099357523370067	0.0118698749328618	0.0115473606183713
263	0.455496124527524	0.29	0.148549728851639	0.112099069397419	0.18500038830586	0.443143573869826	0.506930325223502	0.418207957441408	0.595652693005596	2.04	1.13	3.22	0.166809473815579	0.202197924040075	0.23758637426457	0.196680635116579	0.238406220041332	0.280131804966085	0.192829112197023	0.233792104132175	0.274648538509814	0.148549728851639	2.59686110592496	-0.00157284164361531	0.326238518325453	0.652296689461069	0.782082047110751	0.573173128022353	0.95718224949576	1.11086421572174	0.863479476727536	0.898194156005674	1.04730390793906	0.80727729067133	0.0099357523370067	0.0118698749328618	0.0115473606183713
263	0.455496124527524	0.29	0.152622122331661	0.115665690520278	0.189578554143043	0.395060070682163	0.432408068356347	0.348866272368795	0.515949864343898	2.06	1.17	3.32	0.13815143742875	0.171234082886833	0.204316728344915	0.162642035612741	0.201589359657285	0.240536683701829	0.159610733127386	0.197797167176778	0.236039238677404	0.152622122331661	2.55297228791853	-0.0116499288015201	0.307017829805296	0.652296689461069	0.782082047110751	0.573173128022353	0.95718224949576	1.11086421572174	0.863479476727536	0.898194156005674	1.04730390793906	0.80727729067133	0.0099357523370067	0.0118698749328618	0.0115473606183713
263	0.455496124527524	0.29	0.156638456605566	0.118761479502491	0.194515433708642	0.370452878664382	0.463232215887547	0.368949550640131	0.557514881134962	1.93	1	3.22	0.154065254065881	0.193435630720763	0.232806007375645	0.183478113486773	0.230364755641743	0.277251397796712	0.177215320540472	0.222535127598303	0.267829966620752	0.156638456605566	2.49944043463187	0.0154623661353103	0.320502437514647	0.652296689461069	0.782082047110751	0.573173128022353	0.95718224949576	1.11086421572174	0.863479476727536	0.898194156005674	1.04730390793906	0.80727729067133	0.0099357523370067	0.0118698749328618	0.0115473606183713
263	0.455496124527524	0.29	0.156641657469312	0.118778688767104	0.194504626171521	0.458057558600717	0.492543398645139	0.408897140277766	0.576189657012511	1.88	1.02	3.15	0.174134106702864	0.209755941744178	0.245377776785491	0.208299625816903	0.250910548229008	0.293521470641114	0.202402023437348	0.243766426775339	0.28516505314145	0.156641657469312	2.52337524481475	0.00796553856163281	0.300509539663117	0.652296689461069	0.782082047110751	0.573173128022353	0.95718224949576	1.11086421572174	0.863479476727536	0.898194156005674	1.04730390793906	0.80727729067133	0.0099357523370067	0.0118698749328618	0.0115473606183713
263	0.455496124527524	0.29	0.158898060702246	0.120485927557998	0.197310193846495	0.47112996324365	0.526162426221182	0.439124324321365	0.613200528120999	1.9	1.09	3.05	0.185619467566378	0.222410793479831	0.259202119393284	0.221663301148326	0.265598815362015	0.309534329575704	0.217845977403056	0.261077598975725	0.304217494949876	0.158898060702246	2.44486388978746	0.0364788222714423	0.345198628361588	0.652296689461069	0.782082047110751	0.573173128022353	0.95718224949576	1.11086421572174	0.863479476727536	0.898194156005674	1.04730390793906	0.80727729067133	0.0099357523370067	0.0118698749328618	0.0115473606183713
263	0.455496124527524	0.29	0.161659470938162	0.12259324118325	0.200725700693074	0.402160475364367	0.470099848844654	0.380611150262327	0.559588547426982	1.87	1.03	2.97	0.16304851222945	0.201384223506278	0.239719934783107	0.195302714572832	0.241221983476732	0.287141252380632	0.191172590283074	0.236140698185807	0.281083076665315	0.161659470938162	2.37238339838504	0.0316859965627962	0.312132835814264	0.652296689461069	0.782082047110751	0.573173128022353	0.95718224949576	1.11086421572174	0.863479476727536	0.898194156005674	1.04730390793906	0.80727729067133	0.0099357523370067	0.0118698749328618	0.0115473606183713
263	0.455496124527524	0.3	0.069465127280393	0.0528239778720382	0.0861062766887477	0.472914919361836	0.495270318888631	0.413635277444895	0.576905360332367	2.04	1.14	3.57	0.164804091638748	0.197329820426034	0.229855549213319	0.194270692682246	0.232611948646641	0.270953204611037	0.188253583604819	0.225437450220079	0.262555653300308	0.069465127280393	3.27163397812378	0.00923652217021827	0.358343021708313	0.652296689461069	0.782082047110751	0.573173128022353	0.95718224949576	1.11086421572174	0.863479476727536	0.898194156005674	1.04730390793906	0.80727729067133	0.0099357523370067	0.0118698749328618	0.0115473606183713
263	0.455496124527524	0.3	0.0753250000910415	0.0573571936043784	0.0932928065777047	0.494906415448233	0.475872190999247	0.400813640682769	0.550930741315726	2.04	1.16	3.26	0.159714840714757	0.189623913638662	0.219532986562567	0.188276316944665	0.223533967818821	0.258791618692977	0.184975280252024	0.219610747364366	0.254181374957182	0.0753250000910415	3.03000245007453	-0.0689012665069652	0.271500775993193	0.652296689461069	0.782082047110751	0.573173128022353	0.95718224949576	1.11086421572174	0.863479476727536	0.898194156005674	1.04730390793906	0.80727729067133	0.0099357523370067	0.0118698749328618	0.0115473606183713
263	0.455496124527524	0.3	0.0762847721757051	0.0580450819973607	0.0945244623540496	0.428109461635801	0.378011188128464	0.309797872748869	0.446224503508058	1.97	1.17	3.45	0.127332299590472	0.155369155469772	0.183406011349072	0.15111076429931	0.184383317564245	0.21765587082918	0.147529830143742	0.180084078544821	0.212532670214244	0.0762847721757051	3.07955906740837	0.00538255034336653	0.350973739885331	0.652296689461069	0.782082047110751	0.573173128022353	0.95718224949576	1.11086421572174	0.863479476727536	0.898194156005674	1.04730390793906	0.80727729067133	0.0099357523370067	0.0118698749328618	0.0115473606183713
263	0.455496124527524	0.3	0.082317256683609	0.0626260471423805	0.102008466224838	0.468049041642284	0.514721874489379	0.42904804012483	0.600395708853928	1.85	1.09	3.15	0.185742561383675	0.22283229481726	0.259922028250845	0.223026953572166	0.267561766675175	0.312096579778184	0.218310660690396	0.261833661284345	0.305499211519759	0.082317256683609	3.16643532132085	0.0639299203845506	0.403210104085793	0.652296689461069	0.782082047110751	0.573173128022353	0.95718224949576	1.11086421572174	0.863479476727536	0.898194156005674	1.04730390793906	0.80727729067133	0.0099357523370067	0.0118698749328618	0.0115473606183713
263	0.455496124527524	0.3	0.0840142011628932	0.0638982886069234	0.104130113718863	0.487106585199553	0.485766117380474	0.407941993228806	0.563590241532143	2.19	1.04	4.13	0.153373353608046	0.182632775562322	0.211892197516599	0.178647991216073	0.212729119608384	0.246810248000694	0.167621471447819	0.199637531557735	0.231594193863388	0.0840142011628932	3.31976528149374	-0.0364238142506164	0.337694056824761	0.652296689461069	0.782082047110751	0.573173128022353	0.95718224949576	1.11086421572174	0.863479476727536	0.898194156005674	1.04730390793906	0.80727729067133	0.0099357523370067	0.0118698749328618	0.0115473606183713
263	0.455496124527524	0.3	0.0842731092108454	0.0644068472360676	0.104139371185623	0.441109038993418	0.462272386162114	0.381031626177145	0.543513146147082	2.11	1.22	3.69	0.147584583394335	0.179051482447608	0.210518381500881	0.172946841976197	0.209821295207579	0.24669574843896	0.168387909230372	0.204318266935121	0.240263466189899	0.0842731092108454	3.30055970967478	0.114082506603879	0.498324059339175	0.652296689461069	0.782082047110751	0.573173128022353	0.95718224949576	1.11086421572174	0.863479476727536	0.898194156005674	1.04730390793906	0.80727729067133	0.0099357523370067	0.0118698749328618	0.0115473606183713
263	0.455496124527524	0.3	0.0850761324144361	0.0649831245265947	0.105169140302278	0.464117162322525	0.485665327181972	0.404186706032994	0.56714394833095	2.2	1.31	4.34	0.151633636700478	0.18220094496111	0.212768253221743	0.17654549548584	0.212134700493179	0.247723905500519	0.16994852992211	0.204156740798203	0.238398378363036	0.0850761324144361	3.47992609324359	0.0261520974699682	0.441188872452073	0.652296689461069	0.782082047110751	0.573173128022353	0.95718224949576	1.11086421572174	0.863479476727536	0.898194156005674	1.04730390793906	0.80727729067133	0.0099357523370067	0.0118698749328618	0.0115473606183713
263	0.455496124527524	0.3	0.0858886998771414	0.0652900978764856	0.106487301877797	0.462237761578431	0.480675723920681	0.399728848158552	0.561622599682809	1.88	1.17	3.02	0.170482728554023	0.205006241959234	0.239529755364445	0.204000973458772	0.245312081050813	0.286623188642854	0.202176693005276	0.243153442936782	0.284078312665091	0.0858886998771414	3.01645555027293	0.0216400473612662	0.359995852338899	0.652296689461069	0.782082047110751	0.573173128022353	0.95718224949576	1.11086421572174	0.863479476727536	0.898194156005674	1.04730390793906	0.80727729067133	0.0099357523370067	0.0118698749328618	0.0115473606183713
263	0.455496124527524	0.3	0.088353561927864	0.067464980390558	0.10924214346517	0.479626917186222	0.464309243410569	0.388800293787771	0.539818193033368	1.96	1.1	3.45	0.160071024275286	0.191158436247948	0.222245848220609	0.190033021747154	0.226939356683224	0.263845691619294	0.184288833854691	0.220046275980867	0.255874438946955	0.088353561927864	3.1253144697036	-0.0199050950850695	0.333891946485643	0.652296689461069	0.782082047110751	0.573173128022353	0.95718224949576	1.11086421572174	0.863479476727536	0.898194156005674	1.04730390793906	0.80727729067133	0.0099357523370067	0.0118698749328618	0.0115473606183713
263	0.455496124527524	0.3	0.0908257189448355	0.0692416237209039	0.112409814168767	0.457203631369763	0.48457731260896	0.402142212477767	0.567012412740153	2.06	1.25	3.71	0.158980691533057	0.191570130837886	0.224159570142715	0.187097290433726	0.225450349109534	0.263803407785342	0.182533510682744	0.219970326147723	0.257343730975585	0.0908257189448355	3.08182313560874	-0.00519825451152412	0.363424513465125	0.652296689461069	0.782082047110751	0.573173128022353	0.95718224949576	1.11086421572174	0.863479476727536	0.898194156005674	1.04730390793906	0.80727729067133	0.0099357523370067	0.0118698749328618	0.0115473606183713
263	0.455496124527524	0.3	0.0917892553085717	0.0696785964450941	0.113899914172049	0.536262975119457	0.526337451601858	0.449919267405557	0.602755635798159	2.24	1.18	3.59	0.16624557001529	0.194482157135699	0.222718744256108	0.192977567721145	0.225754548802455	0.258531529883765	0.18771716863277	0.219616878082019	0.251573767250466	0.0917892553085717	3.03147858817297	-0.0525990161447274	0.328493451872703	0.652296689461069	0.782082047110751	0.573173128022353	0.95718224949576	1.11086421572174	0.863479476727536	0.898194156005674	1.04730390793906	0.80727729067133	0.0099357523370067	0.0118698749328618	0.0115473606183713
263	0.455496124527524	0.3	0.0918730511702931	0.0698840875399743	0.113862014800612	0.484413065764426	0.49202505778774	0.412772057953581	0.571278057621899	1.96	1.1	3.5	0.170513260059177	0.203252121885701	0.235990983712224	0.202580003110564	0.241475739010234	0.280371474909903	0.196087083662702	0.233710184955839	0.271342972559749	0.0918730511702931	2.78872911441977	-0.0466275423565446	0.288127399939357	0.652296689461069	0.782082047110751	0.573173128022353	0.95718224949576	1.11086421572174	0.863479476727536	0.898194156005674	1.04730390793906	0.80727729067133	0.0099357523370067	0.0118698749328618	0.0115473606183713
263	0.455496124527524	0.3	0.0920640950317392	0.0703438309487912	0.113784359114687	0.466996479822664	0.512112761670087	0.426692815153316	0.597532708186859	2.16	1.23	3.57	0.162589697686023	0.19513864809553	0.227687598505038	0.189894878228886	0.227910072687438	0.26592526714599	0.185942563090066	0.223128555933363	0.260329443322162	0.0920640950317392	3.32412965520558	0.00992060518483692	0.40310077389964	0.652296689461069	0.782082047110751	0.573173128022353	0.95718224949576	1.11086421572174	0.863479476727536	0.898194156005674	1.04730390793906	0.80727729067133	0.0099357523370067	0.0118698749328618	0.0115473606183713
263	0.455496124527524	0.3	0.0938994258205011	0.0713361322090509	0.116462719431951	0.514586117570848	0.5078602637187	0.430848555119185	0.584871972318214	2.35	1.4	4.22	0.152923316733566	0.180257482686842	0.207591648640117	0.176147720994451	0.207633116032948	0.239118511071445	0.171498849624186	0.202133636465146	0.232848133038247	0.0938994258205011	3.39459802405556	-0.0342522733159925	0.389432582273332	0.652296689461069	0.782082047110751	0.573173128022353	0.95718224949576	1.11086421572174	0.863479476727536	0.898194156005674	1.04730390793906	0.80727729067133	0.0099357523370067	0.0118698749328618	0.0115473606183713
263	0.455496124527524	0.3	0.0941014187774198	0.0718489801017583	0.116353857453081	0.526393847465283	0.508936030201718	0.433565438462638	0.584306621940798	1.93	1.16	3.42	0.180875116246193	0.212318269535094	0.243761422823995	0.21536052184224	0.252798584308756	0.290236646775272	0.210312132423883	0.246144371721217	0.283448087847662	0.0941014187774198	3.03602852311823	-0.0496216858622074	0.288716101325027	0.652296689461069	0.782082047110751	0.573173128022353	0.95718224949576	1.11086421572174	0.863479476727536	0.898194156005674	1.04730390793906	0.80727729067133	0.0099357523370067	0.0118698749328618	0.0115473606183713
263	0.455496124527524	0.3	0.095573967223095	0.072922579394199	0.118225355051991	0.504928455640196	0.474847013786199	0.401436505367051	0.548257522205347	1.81	1.05	3.82	0.176909428053757	0.209260773494283	0.241612118934809	0.213308072894405	0.252315621714035	0.291323170533665	0.202819603426288	0.239943725295004	0.276973964792251	0.095573967223095	3.09662999548076	-0.00687700374521432	0.336620955015154	0.652296689461069	0.782082047110751	0.573173128022353	0.95718224949576	1.11086421572174	0.863479476727536	0.898194156005674	1.04730390793906	0.80727729067133	0.0099357523370067	0.0118698749328618	0.0115473606183713
263	0.455496124527524	0.3	0.0957044664248826	0.0727024359890084	0.118706496860757	0.491185484628655	0.477116463817407	0.401299419697238	0.552933507937577	2.18	1.19	3.91	0.151785688824283	0.180462386824702	0.20913908482512	0.177011785020245	0.210454420757907	0.24389705649557	0.170623504122166	0.202887328940644	0.235144832595431	0.0957044664248826	3.28984850472383	0.0374375947652428	0.42357560451557	0.652296689461069	0.782082047110751	0.573173128022353	0.95718224949576	1.11086421572174	0.863479476727536	0.898194156005674	1.04730390793906	0.80727729067133	0.0099357523370067	0.0118698749328618	0.0115473606183713
263	0.455496124527524	0.3	0.0963327637964593	0.0733833721365354	0.119282155456383	0.53310668510711	0.452290275439775	0.386205034873321	0.51837551600623	2.14	1.07	3.47	0.1481960309404	0.173554504992667	0.198912979044934	0.173330570864641	0.202989926488702	0.232649282112763	0.16720639732348	0.195884719516565	0.224447771457158	0.0963327637964593	3.00338106290162	0.0128371242847527	0.364141005204636	0.652296689461069	0.782082047110751	0.573173128022353	0.95718224949576	1.11086421572174	0.863479476727536	0.898194156005674	1.04730390793906	0.80727729067133	0.0099357523370067	0.0118698749328618	0.0115473606183713
263	0.455496124527524	0.3	0.0971567362278436	0.073843560506141	0.120469911949546	0.451931948888354	0.435587383108101	0.360694340564023	0.510480425652179	1.8	0.95	3.48	0.159505460807806	0.192624497950479	0.225743535093151	0.192480945038045	0.232446871820032	0.272412798602018	0.182725089157088	0.220689127078754	0.258619900846793	0.0971567362278436	2.78378283553433	0.043390533849876	0.350729024330598	0.652296689461069	0.782082047110751	0.573173128022353	0.95718224949576	1.11086421572174	0.863479476727536	0.898194156005674	1.04730390793906	0.80727729067133	0.0099357523370067	0.0118698749328618	0.0115473606183713
263	0.455496124527524	0.3	0.0972799326444656	0.0740733719603163	0.120486493328615	0.459254092922003	0.544624688114906	0.45235630961326	0.636893066616553	2.41	1.41	3.59	0.157018272211247	0.189045727259786	0.221073182308326	0.180117342434526	0.216856379280653	0.25359541612678	0.178726689652328	0.215256969484494	0.251661323470779	0.0972799326444656	3.18767921030802	0.0173942224279654	0.433738271210495	0.652296689461069	0.782082047110751	0.573173128022353	0.95718224949576	1.11086421572174	0.863479476727536	0.898194156005674	1.04730390793906	0.80727729067133	0.0099357523370067	0.0118698749328618	0.0115473606183713
263	0.455496124527524	0.3	0.097368545391557	0.0743507415360898	0.120386349247024	0.532987226755319	0.563137278037264	0.480836163254906	0.645438392819621	2.02	1.09	3.05	0.193648263489499	0.226793582371025	0.259938901252551	0.228796666111081	0.267958073090045	0.307119480069009	0.224881777435621	0.263355915973125	0.301774498244582	0.097368545391557	2.74051297029988	-0.0323286861825401	0.285011916573308	0.652296689461069	0.782082047110751	0.573173128022353	0.95718224949576	1.11086421572174	0.863479476727536	0.898194156005674	1.04730390793906	0.80727729067133	0.0099357523370067	0.0118698749328618	0.0115473606183713
263	0.455496124527524	0.3	0.0986221350266483	0.0749503006084458	0.122293969444851	0.497426266972305	0.47475948906675	0.400252905241757	0.549266072891742	2.04	1.16	4.21	0.159503992945796	0.189195464176114	0.218886935406433	0.188030917374775	0.223032640344436	0.258034363314097	0.178723200790773	0.212002088182182	0.245272392532887	0.0986221350266483	3.143034995693	-0.0317631729844643	0.342540003620381	0.652296689461069	0.782082047110751	0.573173128022353	0.95718224949576	1.11086421572174	0.863479476727536	0.898194156005674	1.04730390793906	0.80727729067133	0.0099357523370067	0.0118698749328618	0.0115473606183713
263	0.455496124527524	0.3	0.0990356872327489	0.0755269510514442	0.122544423414054	0.478126218264596	0.474595132510704	0.397181008962392	0.552009256059016	1.81	1.09	3.54	0.174369160856454	0.208355266578933	0.242341372301413	0.210056395093457	0.250998261282779	0.291940127472101	0.202785332757971	0.242408757358908	0.281838455186516	0.0990356872327489	2.92683151844511	-0.0499180812704568	0.276470224110343	0.652296689461069	0.782082047110751	0.573173128022353	0.95718224949576	1.11086421572174	0.863479476727536	0.898194156005674	1.04730390793906	0.80727729067133	0.0099357523370067	0.0118698749328618	0.0115473606183713
263	0.455496124527524	0.3	0.0992475567603729	0.0757578626103386	0.122737250910407	0.450678188258576	0.5132680721746	0.424795253585128	0.601740890764072	2.24	1.17	3.96	0.156962798853232	0.189653703732787	0.222344608612342	0.182202273882598	0.220149846478472	0.258097419074347	0.174829507380093	0.211231226507095	0.247686917237161	0.0992475567603729	3.05436747964405	0.0227086941134046	0.396272590764117	0.652296689461069	0.782082047110751	0.573173128022353	0.95718224949576	1.11086421572174	0.863479476727536	0.898194156005674	1.04730390793906	0.80727729067133	0.0099357523370067	0.0118698749328618	0.0115473606183713
263	0.455496124527524	0.3	0.0994903978359399	0.0757002146130412	0.123280581058839	0.514242102636217	0.480206484652834	0.407338022925266	0.553074946380403	2.29	1.05	3.74	0.147695170683856	0.174116273764375	0.200537376844894	0.170816630639682	0.201373918228038	0.231931205816395	0.16284295620444	0.191995260159395	0.221135453372108	0.0994903978359399	3.02083135495662	0.0655917784534417	0.409430139137823	0.652296689461069	0.782082047110751	0.573173128022353	0.95718224949576	1.11086421572174	0.863479476727536	0.898194156005674	1.04730390793906	0.80727729067133	0.0099357523370067	0.0118698749328618	0.0115473606183713
263	0.455496124527524	0.3	0.100575603285314	0.0763971039013209	0.124754102669307	0.434661357386672	0.458690880584243	0.377016774975442	0.540364986193043	1.96	1.09	3.1	0.155680403737012	0.189405846688099	0.223131289639187	0.18494127015517	0.225005569233275	0.265069868311381	0.181288883544767	0.22060291569454	0.259898914485802	0.100575603285314	2.80305130801521	-0.018552462028517	0.316812999880664	0.652296689461069	0.782082047110751	0.573173128022353	0.95718224949576	1.11086421572174	0.863479476727536	0.898194156005674	1.04730390793906	0.80727729067133	0.0099357523370067	0.0118698749328618	0.0115473606183713
263	0.455496124527524	0.3	0.101264855566231	0.0772749244127597	0.125254786719702	0.538632519750321	0.52574785883592	0.449778199497795	0.601717518174045	1.81	1.07	3.86	0.198132572949513	0.231598099041189	0.265063625132866	0.238874852205502	0.279221941430278	0.319569030655055	0.227359511706783	0.265797678931449	0.304155704798906	0.101264855566231	2.95904852250971	0.0527858160013109	0.392623848868942	0.652296689461069	0.782082047110751	0.573173128022353	0.95718224949576	1.11086421572174	0.863479476727536	0.898194156005674	1.04730390793906	0.80727729067133	0.0099357523370067	0.0118698749328618	0.0115473606183713
263	0.455496124527524	0.3	0.101973576632482	0.0779229092841864	0.126024243980777	0.538664424959354	0.518139986325674	0.443274457520545	0.593005515130804	2.08	1.13	3.22	0.173966470036239	0.203348022599576	0.232729575162914	0.204419852647743	0.238944739221047	0.273469625794352	0.200374849679565	0.234202424891128	0.268024503152151	0.101973576632482	2.86203065509414	-0.0195037240765541	0.311949380305681	0.652296689461069	0.782082047110751	0.573173128022353	0.95718224949576	1.11086421572174	0.863479476727536	0.898194156005674	1.04730390793906	0.80727729067133	0.0099357523370067	0.0118698749328618	0.0115473606183713
263	0.455496124527524	0.3	0.102863991537247	0.0781679262283973	0.127560056846096	0.502508208357701	0.510653411858238	0.431324211044274	0.589982612672201	2.12	1.08	3.82	0.166982643312843	0.197694111170722	0.2284055790286	0.195658710494888	0.23164428408064	0.267629857666392	0.186615401281205	0.220909305927853	0.255250354869168	0.102863991537247	2.97761498957611	-0.0204095192126259	0.324787910996321	0.652296689461069	0.782082047110751	0.573173128022353	0.95718224949576	1.11086421572174	0.863479476727536	0.898194156005674	1.04730390793906	0.80727729067133	0.0099357523370067	0.0118698749328618	0.0115473606183713
263	0.455496124527524	0.3	0.104578877616018	0.0797438131198076	0.129413942112228	0.509899349629064	0.529460821695623	0.448417039400288	0.610504603990958	1.79	1.13	3.47	0.198816168363717	0.23474882223256	0.270681476101403	0.240067443696297	0.28345556665688	0.326843689617463	0.233458646169043	0.275601088504889	0.317795975380864	0.104578877616018	2.85620949731971	-0.00365848219381475	0.321476351739396	0.652296689461069	0.782082047110751	0.573173128022353	0.95718224949576	1.11086421572174	0.863479476727536	0.898194156005674	1.04730390793906	0.80727729067133	0.0099357523370067	0.0118698749328618	0.0115473606183713
263	0.455496124527524	0.3	0.104873767179838	0.079933273269251	0.129814261090425	0.444003982997957	0.48239982819318	0.398117793185121	0.566681863201239	2.08	1.24	4.37	0.156109846419113	0.189158496256475	0.222207146093837	0.183404355763124	0.222231287384013	0.261058219004903	0.175145551090827	0.212253936020034	0.249349792672273	0.104873767179838	3.16992756342298	-0.000575621977179626	0.382853370114883	0.652296689461069	0.782082047110751	0.573173128022353	0.95718224949576	1.11086421572174	0.863479476727536	0.898194156005674	1.04730390793906	0.80727729067133	0.0099357523370067	0.0118698749328618	0.0115473606183713
263	0.455496124527524	0.3	0.105932421892286	0.0804810848222886	0.131383758962283	0.50770282101571	0.537704128146915	0.455036073561611	0.620372182732218	1.93	1.12	3.43	0.190252264991139	0.224816084303666	0.259379903616193	0.226637334432992	0.267811361334482	0.308985388235972	0.220338014055304	0.26040865595412	0.300392964102434	0.105932421892286	2.8691981821655	-0.0378351462508408	0.308194100401705	0.652296689461069	0.782082047110751	0.573173128022353	0.95718224949576	1.11086421572174	0.863479476727536	0.898194156005674	1.04730390793906	0.80727729067133	0.0099357523370067	0.0118698749328618	0.0115473606183713
263	0.455496124527524	0.3	0.106045474672791	0.0809861293145769	0.131104820031004	0.455006393400433	0.464055808601963	0.384761388221703	0.543350228982223	2.12	1.24	3.83	0.148718360040698	0.179367319422596	0.210016278804495	0.174200541270876	0.210101053569794	0.246001565868711	0.169251497314031	0.204177188233007	0.23905816305987	0.106045474672791	3.11853475018281	-0.01371264462424	0.366944734771266	0.652296689461069	0.782082047110751	0.573173128022353	0.95718224949576	1.11086421572174	0.863479476727536	0.898194156005674	1.04730390793906	0.80727729067133	0.0099357523370067	0.0118698749328618	0.0115473606183713
263	0.455496124527524	0.3	0.108427696815904	0.0828585090981904	0.133996884533618	0.382498603206942	0.422601143163377	0.33876714583937	0.506435140487383	1.88	1.12	3.67	0.144691326159856	0.180497786140022	0.216304246120188	0.173195851492805	0.216056266763008	0.258916682033211	0.166905364930764	0.208225824528441	0.249541255640861	0.108427696815904	2.79574793043338	0.0103126877313124	0.337634864628959	0.652296689461069	0.782082047110751	0.573173128022353	0.95718224949576	1.11086421572174	0.863479476727536	0.898194156005674	1.04730390793906	0.80727729067133	0.0099357523370067	0.0118698749328618	0.0115473606183713
263	0.455496124527524	0.3	0.108586678866068	0.0823798333796301	0.134793524352507	0.48531357042943	0.520685422701081	0.436967002994798	0.604403842407363	1.95	1.19	3.21	0.180723517468227	0.215348299619983	0.249973081771739	0.214766990247568	0.255914154462197	0.297061318676825	0.211909669804658	0.252510493957934	0.293106071372752	0.108586678866068	2.86916556692223	-0.0393857986714471	0.309286628036086	0.652296689461069	0.782082047110751	0.573173128022353	0.95718224949576	1.11086421572174	0.863479476727536	0.898194156005674	1.04730390793906	0.80727729067133	0.0099357523370067	0.0118698749328618	0.0115473606183713
263	0.455496124527524	0.3	0.110025655249947	0.0840031796412312	0.136048130858663	0.495471073953151	0.527497511184115	0.444390099029797	0.610604923338432	1.94	1.19	3.8	0.184657225657947	0.219190812687749	0.253724399717551	0.219669741921162	0.260751178747797	0.301832615574432	0.212503833552228	0.252276004663272	0.291964635740187	0.110025655249947	3.12233200764291	-0.00692717375923961	0.36783735471331	0.652296689461069	0.782082047110751	0.573173128022353	0.95718224949576	1.11086421572174	0.863479476727536	0.898194156005674	1.04730390793906	0.80727729067133	0.0099357523370067	0.0118698749328618	0.0115473606183713
263	0.455496124527524	0.3	0.110458548884591	0.0841504069516338	0.136766690817549	0.480330365666188	0.51140239286214	0.428351966536577	0.594452819187703	1.91	1.15	3.18	0.18056782328992	0.215576965015493	0.250586106741066	0.215496590807576	0.257277848129635	0.299059105451694	0.212129634324219	0.253239466207254	0.294341051020092	0.110458548884591	2.98281275880952	-0.126216033932858	0.221956127440193	0.652296689461069	0.782082047110751	0.573173128022353	0.95718224949576	1.11086421572174	0.863479476727536	0.898194156005674	1.04730390793906	0.80727729067133	0.0099357523370067	0.0118698749328618	0.0115473606183713
263	0.455496124527524	0.3	0.110711499998662	0.0844335666222307	0.136989433375093	0.456934480286024	0.521984630746694	0.433137721062337	0.610831540431051	1.88	1.08	3.55	0.184944958613364	0.222881594550306	0.260818230487249	0.221365004536247	0.266772263264652	0.312179521993057	0.21324217473566	0.257023666638622	0.300773366570497	0.110711499998662	3.09139032044708	-0.00888969312201727	0.347004129948986	0.652296689461069	0.782082047110751	0.573173128022353	0.95718224949576	1.11086421572174	0.863479476727536	0.898194156005674	1.04730390793906	0.80727729067133	0.0099357523370067	0.0118698749328618	0.0115473606183713
263	0.455496124527524	0.3	0.112637101324389	0.0855433027354238	0.139730899913355	0.445029507030523	0.457501174504642	0.377735100386365	0.537267248622919	2.47	1.42	3.71	0.12835363007363	0.155457982195873	0.182562334318117	0.146667725448874	0.177639453114499	0.208611180780124	0.145329590349684	0.175889933557957	0.206589866926595	0.112637101324389	3.19433909163735	0.0383395920799468	0.459730720540798	0.652296689461069	0.782082047110751	0.573173128022353	0.95718224949576	1.11086421572174	0.863479476727536	0.898194156005674	1.04730390793906	0.80727729067133	0.0099357523370067	0.0118698749328618	0.0115473606183713
263	0.455496124527524	0.3	0.112719069253162	0.0856014763760664	0.139836662130258	0.431237889867581	0.441254805310185	0.36213562454618	0.52037398607419	1.96	0.97	3.67	0.149380464232216	0.182017021232127	0.214653578232038	0.177416620730789	0.216178500906839	0.254940381082889	0.167718242715372	0.204392803040821	0.24101659023766	0.112719069253162	2.76411366191074	-0.0127619782026196	0.307515228957486	0.652296689461069	0.782082047110751	0.573173128022353	0.95718224949576	1.11086421572174	0.863479476727536	0.898194156005674	1.04730390793906	0.80727729067133	0.0099357523370067	0.0118698749328618	0.0115473606183713
263	0.455496124527524	0.3	0.113436508370207	0.086191498458505	0.14068151828191	0.486293157775302	0.495925952374114	0.416344677314266	0.575507227433961	1.9	1.08	3.62	0.175765596140531	0.209361919126449	0.242958242112366	0.209835349316142	0.24994385931062	0.290052369305098	0.201705757145174	0.240252563377408	0.278884915871444	0.113436508370207	2.8735720825922	-0.0475050183426304	0.292563636901562	0.652296689461069	0.782082047110751	0.573173128022353	0.95718224949576	1.11086421572174	0.863479476727536	0.898194156005674	1.04730390793906	0.80727729067133	0.0099357523370067	0.0118698749328618	0.0115473606183713
263	0.455496124527524	0.3	0.113615134400557	0.0867712866031937	0.140458982197919	0.480257417090878	0.532618529683793	0.446110017537113	0.619127041830473	1.79	1.06	3.59	0.198398858195488	0.236871856692242	0.275344855188995	0.239738200883468	0.286227618847335	0.332717036811201	0.230105375021576	0.274707686852708	0.319398214619898	0.113615134400557	2.81743827746424	-0.0817565630598126	0.248716109030234	0.652296689461069	0.782082047110751	0.573173128022353	0.95718224949576	1.11086421572174	0.863479476727536	0.898194156005674	1.04730390793906	0.80727729067133	0.0099357523370067	0.0118698749328618	0.0115473606183713
263	0.455496124527524	0.3	0.114927474093111	0.0875091571427168	0.142345791043505	0.480608225073957	0.534856000063256	0.448045098191009	0.621666901935504	1.99	1.23	3.67	0.182567688286353	0.217941059710032	0.253314431133712	0.216251670093128	0.258151475688503	0.300051281283878	0.21093574316518	0.251827521409905	0.292561921510242	0.114927474093111	3.0294790715099	0.0400549313183297	0.417062619319626	0.652296689461069	0.782082047110751	0.573173128022353	0.95718224949576	1.11086421572174	0.863479476727536	0.898194156005674	1.04730390793906	0.80727729067133	0.0099357523370067	0.0118698749328618	0.0115473606183713
263	0.455496124527524	0.3	0.115026806870278	0.0875905315318238	0.142463082208733	0.51276333285262	0.522304726371568	0.44281318496069	0.601796267782445	1.81	1.08	3.17	0.194748508626293	0.229708757471521	0.264669006316749	0.234705062271163	0.276838105754335	0.318971149237508	0.22938807480341	0.270420110658597	0.311691903164063	0.115026806870278	2.70143913933977	-0.00443854046312462	0.306164237015388	0.652296689461069	0.782082047110751	0.573173128022353	0.95718224949576	1.11086421572174	0.863479476727536	0.898194156005674	1.04730390793906	0.80727729067133	0.0099357523370067	0.0118698749328618	0.0115473606183713
263	0.455496124527524	0.3	0.115380982289805	0.0880078804512237	0.142754084128387	0.35633898743818	0.456596773249294	0.36078580461829	0.552407741880298	2.21	1.35	4.02	0.134476900583807	0.170188843621758	0.205900786659709	0.156368645143429	0.197894201756058	0.239419758368686	0.152575278276982	0.193064933510124	0.233630937273188	0.115380982289805	3.22244430844165	-0.0172104638489243	0.413995265080659	0.652296689461069	0.782082047110751	0.573173128022353	0.95718224949576	1.11086421572174	0.863479476727536	0.898194156005674	1.04730390793906	0.80727729067133	0.0099357523370067	0.0118698749328618	0.0115473606183713
263	0.455496124527524	0.3	0.116002063551466	0.0880682025435176	0.143935924559415	0.383809380071166	0.468810135742783	0.37606690867797	0.561553362807596	2.04	1.2	3.61	0.150283681950726	0.187345686922898	0.22440769189507	0.177266595726849	0.220982955127616	0.264699314528383	0.172655533609399	0.215289396290164	0.257865725933202	0.116002063551466	2.94795522291225	0.0488568414980329	0.42162978056712	0.652296689461069	0.782082047110751	0.573173128022353	0.95718224949576	1.11086421572174	0.863479476727536	0.898194156005674	1.04730390793906	0.80727729067133	0.0099357523370067	0.0118698749328618	0.0115473606183713
263	0.455496124527524	0.3	0.116752190566437	0.0890118713071511	0.144492509825723	0.394212794491256	0.450752281992803	0.363511794012954	0.537992769972652	1.78	1.06	3.28	0.16178621223639	0.200613860572364	0.239441508908338	0.195531806594708	0.242458180109554	0.289384553624401	0.1899740219632	0.235572213180831	0.28114648349022	0.116752190566437	2.73274428870767	0.0024143047881115	0.320982878988441	0.652296689461069	0.782082047110751	0.573173128022353	0.95718224949576	1.11086421572174	0.863479476727536	0.898194156005674	1.04730390793906	0.80727729067133	0.0099357523370067	0.0118698749328618	0.0115473606183713
263	0.455496124527524	0.3	0.117245055453805	0.0894385727394101	0.1450515381682	0.438209507721843	0.443716692630057	0.365276703800633	0.522156681459482	2.41	1.25	3.78	0.126811351733756	0.154042984383588	0.181274617033419	0.14547075676221	0.176709334029003	0.207947911295796	0.141705283516762	0.172104768605823	0.20255697857001	0.117245055453805	3.05642539821592	-0.0471486886590301	0.345487290049852	0.652296689461069	0.782082047110751	0.573173128022353	0.95718224949576	1.11086421572174	0.863479476727536	0.898194156005674	1.04730390793906	0.80727729067133	0.0099357523370067	0.0118698749328618	0.0115473606183713
263	0.455496124527524	0.3	0.117865889118915	0.0897697382025219	0.145962040035308	0.462736654827454	0.450431624201599	0.374653999093202	0.526209249309996	2	1.09	3.54	0.152131621152979	0.18290180639794	0.213671991642901	0.180063840577917	0.216483604519893	0.252903368461868	0.173872417209325	0.209068568092412	0.244239857696087	0.117865889118915	2.80839729659324	0.0468869246017774	0.390528353330431	0.652296689461069	0.782082047110751	0.573173128022353	0.95718224949576	1.11086421572174	0.863479476727536	0.898194156005674	1.04730390793906	0.80727729067133	0.0099357523370067	0.0118698749328618	0.0115473606183713
263	0.455496124527524	0.3	0.118030921893537	0.0897354854718811	0.146326358315192	0.444149370856384	0.503288267682141	0.415382616944953	0.591193918419328	2.1	1.15	3.81	0.162043788543824	0.196336424053296	0.230629059562768	0.190171891611643	0.230417157547407	0.270662423483171	0.182955355076788	0.221668877172101	0.260429732374491	0.118030921893537	2.8490840652637	-0.00800228588709051	0.354646980345228	0.652296689461069	0.782082047110751	0.573173128022353	0.95718224949576	1.11086421572174	0.863479476727536	0.898194156005674	1.04730390793906	0.80727729067133	0.0099357523370067	0.0118698749328618	0.0115473606183713
263	0.455496124527524	0.3	0.118202569886925	0.0896885783729564	0.146716561400893	0.434744887130132	0.505334941690553	0.415370725927716	0.59529915745339	1.97	1.21	3.56	0.17076959207498	0.20775619577184	0.244742799468699	0.202671416768941	0.24656756526722	0.290463713765499	0.197981813460534	0.240870841558717	0.283733812287635	0.118202569886925	2.85000114847176	0.00390328426374233	0.361017631558932	0.652296689461069	0.782082047110751	0.573173128022353	0.95718224949576	1.11086421572174	0.863479476727536	0.898194156005674	1.04730390793906	0.80727729067133	0.0099357523370067	0.0118698749328618	0.0115473606183713
263	0.455496124527524	0.3	0.118341386872193	0.090264374721636	0.14641839902275	0.424401371209855	0.474445973206247	0.388179168413661	0.560712777998833	2.08	1.37	3.53	0.152586011281276	0.186495887751653	0.220405764222031	0.179356252073283	0.219215399716794	0.259074547360306	0.177881757427132	0.217431022362445	0.256922064540527	0.118341386872193	2.99408464870023	0.0592541591771976	0.439718896708919	0.652296689461069	0.782082047110751	0.573173128022353	0.95718224949576	1.11086421572174	0.863479476727536	0.898194156005674	1.04730390793906	0.80727729067133	0.0099357523370067	0.0118698749328618	0.0115473606183713
263	0.455496124527524	0.3	0.118387117813068	0.0899469063036505	0.146827329322486	0.39235667315272	0.42870521035476	0.345408458196481	0.51200196251304	2.18	1.14	3.8	0.130366213131813	0.161804592497951	0.19324297186409	0.151967120655725	0.188614652831289	0.225262185006852	0.146221151419763	0.181481652778862	0.216737257880572	0.118387117813068	2.83705612713876	-0.0449537081552087	0.328549250516787	0.652296689461069	0.782082047110751	0.573173128022353	0.95718224949576	1.11086421572174	0.863479476727536	0.898194156005674	1.04730390793906	0.80727729067133	0.0099357523370067	0.0118698749328618	0.0115473606183713
263	0.455496124527524	0.3	0.118662820649656	0.090054218295489	0.147271423003822	0.42899193221045	0.497316026769128	0.407735321639111	0.586896731899144	2.08	1.05	3.46	0.160269348578008	0.195481017752585	0.230692686927163	0.18838664096988	0.229775765824984	0.271164890680088	0.181546794465808	0.221380993268394	0.261260530754243	0.118662820649656	2.84938162302652	0.0216899762517332	0.36777745746979	0.652296689461069	0.782082047110751	0.573173128022353	0.95718224949576	1.11086421572174	0.863479476727536	0.898194156005674	1.04730390793906	0.80727729067133	0.0099357523370067	0.0118698749328618	0.0115473606183713
263	0.455496124527524	0.3	0.118957598307255	0.0904767529730602	0.14743844364145	0.424607623296758	0.481264641915275	0.393794954313401	0.568734329517148	2.32	1.26	4.12	0.141180918401057	0.172540006913039	0.203899095425021	0.162930543156695	0.199120655687638	0.235310768218581	0.157174278994242	0.192059941423395	0.227014884255061	0.118957598307255	3.26369865827582	0.0326327904507602	0.453582700810291	0.652296689461069	0.782082047110751	0.573173128022353	0.95718224949576	1.11086421572174	0.863479476727536	0.898194156005674	1.04730390793906	0.80727729067133	0.0099357523370067	0.0118698749328618	0.0115473606183713
263	0.455496124527524	0.3	0.11904775578708	0.0903539580387532	0.147741553535408	0.41940192672892	0.462876665178153	0.377846439163425	0.54790689119288	1.99	1.12	3.51	0.153877408314517	0.18850584317952	0.223134278044523	0.182245849240369	0.223258292775538	0.264270736310707	0.176760966904961	0.216560984304397	0.256362213358102	0.11904775578708	2.87917794976518	-0.0252373276994918	0.324011406718	0.652296689461069	0.782082047110751	0.573173128022353	0.95718224949576	1.11086421572174	0.863479476727536	0.898194156005674	1.04730390793906	0.80727729067133	0.0099357523370067	0.0118698749328618	0.0115473606183713
263	0.455496124527524	0.3	0.11979950747376	0.0910303331948406	0.148568681752679	0.364763004299527	0.430290294213102	0.341634012838233	0.518946575587971	1.97	1.2	3.55	0.140262733105641	0.176661838186873	0.213060943268104	0.166415596155767	0.209601541827219	0.252787487498671	0.162477332997764	0.204649716024142	0.246822139694109	0.11979950747376	2.70431734551227	0.00724366019435398	0.350454452202149	0.652296689461069	0.782082047110751	0.573173128022353	0.95718224949576	1.11086421572174	0.863479476727536	0.898194156005674	1.04730390793906	0.80727729067133	0.0099357523370067	0.0118698749328618	0.0115473606183713
263	0.455496124527524	0.3	0.119973187271132	0.0910239316557501	0.148922442886514	0.487233598975285	0.521958695503758	0.438357446808639	0.605559944198877	1.97	1.14	3.67	0.180021487690944	0.21435424802725	0.248687008363556	0.21359999794593	0.254336676835636	0.295073355725341	0.206470165293835	0.24582517638396	0.285146932588577	0.119973187271132	2.89658235561642	0.0413764194440031	0.379631222966941	0.652296689461069	0.782082047110751	0.573173128022353	0.95718224949576	1.11086421572174	0.863479476727536	0.898194156005674	1.04730390793906	0.80727729067133	0.0099357523370067	0.0118698749328618	0.0115473606183713
263	0.455496124527524	0.3	0.120439082112977	0.0915313129315388	0.149346851294416	0.468962098795237	0.491114181795317	0.409519505499235	0.572708858091398	1.87	1.23	3.06	0.175400775838679	0.210348487326051	0.245296198813423	0.210089796094119	0.251949118239255	0.293808440384391	0.209102019909665	0.250702747541878	0.292384671048097	0.120439082112977	2.67931351873781	0.0212423118663317	0.343832087188543	0.652296689461069	0.782082047110751	0.573173128022353	0.95718224949576	1.11086421572174	0.863479476727536	0.898194156005674	1.04730390793906	0.80727729067133	0.0099357523370067	0.0118698749328618	0.0115473606183713
263	0.455496124527524	0.3	0.120549849540271	0.0915407969030718	0.149558902177469	0.433032062236906	0.453559733434841	0.372530976518058	0.534588490351624	2.37	1.22	4.05	0.131138936159586	0.159662805717278	0.188186675274969	0.150822137699236	0.183627276341737	0.216432414984237	0.145196304920319	0.176795502005983	0.208458745504572	0.120549849540271	3.08943008462881	-0.0117353625942717	0.391399223308575	0.652296689461069	0.782082047110751	0.573173128022353	0.95718224949576	1.11086421572174	0.863479476727536	0.898194156005674	1.04730390793906	0.80727729067133	0.0099357523370067	0.0118698749328618	0.0115473606183713
263	0.455496124527524	0.3	0.12091108524723	0.0923388660018996	0.14948330449256	0.419017706699597	0.473261503163603	0.386254962677458	0.560268043649748	2.22	1.36	3.87	0.143406658074348	0.17570997688542	0.208013295696491	0.166622996703999	0.204155952677319	0.241688908650639	0.163399726481339	0.200214705164538	0.237080546602974	0.12091108524723	3.02688473760667	0.0312781964020923	0.43321585204059	0.652296689461069	0.782082047110751	0.573173128022353	0.95718224949576	1.11086421572174	0.863479476727536	0.898194156005674	1.04730390793906	0.80727729067133	0.0099357523370067	0.0118698749328618	0.0115473606183713
263	0.455496124527524	0.3	0.121691565308701	0.09255634530387	0.150826785313532	0.410144196813974	0.450717513134441	0.36632682316086	0.535108203108022	2.15	1.16	3.74	0.139905798077925	0.172135889036664	0.204365979995404	0.163476981013039	0.20113716407976	0.238797347146481	0.157809167816638	0.194182007866964	0.230589081721032	0.121691565308701	2.94911313255745	-0.0365709032347925	0.318233429926078	0.652296689461069	0.782082047110751	0.573173128022353	0.95718224949576	1.11086421572174	0.863479476727536	0.898194156005674	1.04730390793906	0.80727729067133	0.0099357523370067	0.0118698749328618	0.0115473606183713
263	0.455496124527524	0.3	0.121875807659573	0.0925229891889815	0.151228626130164	0.477064187465073	0.477119842941969	0.399128082242286	0.555111603641651	1.75	1.07	3.23	0.180556752782353	0.215838507392555	0.251120262002757	0.219076655802681	0.261885405360617	0.304694154918553	0.213291868687003	0.254930830908864	0.29664220467131	0.121875807659573	2.64406395934608	0.0412582091546273	0.342332642734266	0.652296689461069	0.782082047110751	0.573173128022353	0.95718224949576	1.11086421572174	0.863479476727536	0.898194156005674	1.04730390793906	0.80727729067133	0.0099357523370067	0.0118698749328618	0.0115473606183713
263	0.455496124527524	0.3	0.121921316169656	0.092621546781905	0.151221085557407	0.458634139220529	0.493522731712748	0.409807426354526	0.577238037070971	1.8	1.08	3.43	0.18135315566986	0.218399909408884	0.255446663147908	0.218882322558435	0.263595520251061	0.308308717943688	0.2119539379446	0.255262450246985	0.298547203137959	0.121921316169656	2.78778461425242	-0.0179443742959768	0.30162194317382	0.652296689461069	0.782082047110751	0.573173128022353	0.95718224949576	1.11086421572174	0.863479476727536	0.898194156005674	1.04730390793906	0.80727729067133	0.0099357523370067	0.0118698749328618	0.0115473606183713
263	0.455496124527524	0.3	0.122345563593288	0.093226069785232	0.151465057401343	0.473227307651709	0.50270106290351	0.41989312063386	0.58550900517316	1.73	1.05	3.34	0.191376269126178	0.229117956871999	0.26685964461782	0.232628784961329	0.27850596191116	0.324383138860992	0.225029821133513	0.269458294886699	0.313830212744787	0.122345563593288	2.62680291438879	0.00952641075110753	0.320601091138886	0.652296689461069	0.782082047110751	0.573173128022353	0.95718224949576	1.11086421572174	0.863479476727536	0.898194156005674	1.04730390793906	0.80727729067133	0.0099357523370067	0.0118698749328618	0.0115473606183713
263	0.455496124527524	0.3	0.123362289167244	0.0936749806417878	0.1530495976927	0.402052897897596	0.462166769956894	0.374168534825069	0.550165005088719	1.85	1.1	3.5	0.161617761941459	0.19962757969231	0.237637397443161	0.193957708057473	0.239573344891422	0.285188981725372	0.187686489891115	0.231831985992307	0.275969575769204	0.123362289167244	2.81543808894259	0.0372437812804616	0.380363546823151	0.652296689461069	0.782082047110751	0.573173128022353	0.95718224949576	1.11086421572174	0.863479476727536	0.898194156005674	1.04730390793906	0.80727729067133	0.0099357523370067	0.0118698749328618	0.0115473606183713
263	0.455496124527524	0.3	0.12354654963383	0.0942577118320522	0.152835387435607	0.442861877708561	0.462033727421924	0.381122939521468	0.542944515322381	2.25	1.15	3.86	0.140283354884043	0.170064917723684	0.199846480563325	0.162717850437611	0.197262161784774	0.231806473131938	0.156308778964083	0.189470261956285	0.222695335810823	0.12354654963383	2.96555298597234	0.0142074855577786	0.392775013452694	0.652296689461069	0.782082047110751	0.573173128022353	0.95718224949576	1.11086421572174	0.863479476727536	0.898194156005674	1.04730390793906	0.80727729067133	0.0099357523370067	0.0118698749328618	0.0115473606183713
263	0.455496124527524	0.3	0.124097144137142	0.0943451132261108	0.153849175048173	0.385035943312268	0.457163183949846	0.366958115534856	0.547368252364837	2.01	1.2	3.66	0.14842869845023	0.184915208304184	0.221401718158138	0.175533439226966	0.218682793946941	0.261832148666916	0.170673422246011	0.212571614906177	0.254572459025774	0.124097144137142	2.94529939550426	-0.00759296229557745	0.358573549728951	0.652296689461069	0.782082047110751	0.573173128022353	0.95718224949576	1.11086421572174	0.863479476727536	0.898194156005674	1.04730390793906	0.80727729067133	0.0099357523370067	0.0118698749328618	0.0115473606183713
263	0.455496124527524	0.3	0.124594486644982	0.0948730167904657	0.154315956499498	0.347376944101299	0.419211305290098	0.329499590343947	0.50892302023625	2.02	1.2	3.58	0.132424575308254	0.168479356862059	0.204534138415864	0.15639070253278	0.198970658736075	0.241550614939371	0.152467032534434	0.193899451712787	0.235420083219901	0.124594486644982	2.77396190109591	0.0340425754190272	0.389118294917902	0.652296689461069	0.782082047110751	0.573173128022353	0.95718224949576	1.11086421572174	0.863479476727536	0.898194156005674	1.04730390793906	0.80727729067133	0.0099357523370067	0.0118698749328618	0.0115473606183713
263	0.455496124527524	0.3	0.12490049517942	0.0951591930778866	0.154641797280953	0.413543180169334	0.490514791320765	0.399314724110924	0.581714858530606	2.1	1.13	3.78	0.155750592884904	0.191322695994055	0.226894799103206	0.182780210755124	0.224525647371846	0.266271083988568	0.175808833865449	0.215960854791149	0.256092577839286	0.12490049517942	2.96249600543045	-0.00698820452076667	0.374761612189899	0.652296689461069	0.782082047110751	0.573173128022353	0.95718224949576	1.11086421572174	0.863479476727536	0.898194156005674	1.04730390793906	0.80727729067133	0.0099357523370067	0.0118698749328618	0.0115473606183713
263	0.455496124527524	0.3	0.124997004105667	0.095450771251483	0.154543236959852	0.414658766805079	0.477473442785432	0.388901980302967	0.566044905267896	2.21	1.27	3.76	0.144964055913076	0.177979260488811	0.210994465064546	0.168564708458267	0.206954903178921	0.245345097899575	0.164579622980386	0.202044111709933	0.239579076393602	0.124997004105667	3.04165861015973	0.0529118373815643	0.444399134045796	0.652296689461069	0.782082047110751	0.573173128022353	0.95718224949576	1.11086421572174	0.863479476727536	0.898194156005674	1.04730390793906	0.80727729067133	0.0099357523370067	0.0118698749328618	0.0115473606183713
263	0.455496124527524	0.3	0.126105629581593	0.0958406710052963	0.15637058815789	0.406921865399013	0.471982827687039	0.383019278135237	0.56094637723884	2	1.08	3.72	0.155076929541834	0.191096511043852	0.22711609254587	0.183434488943125	0.226040655729433	0.268646822515741	0.175610029929782	0.216448191167359	0.257223507246601	0.126105629581593	2.83491757127045	-0.0252726897511096	0.329472314732735	0.652296689461069	0.782082047110751	0.573173128022353	0.95718224949576	1.11086421572174	0.863479476727536	0.898194156005674	1.04730390793906	0.80727729067133	0.0099357523370067	0.0118698749328618	0.0115473606183713
263	0.455496124527524	0.3	0.127294142416331	0.0972501116369181	0.157338173195743	0.436609888319872	0.497874587882485	0.409574070575411	0.58617510518956	2.19	1.31	3.53	0.153801331506496	0.186959527081379	0.220117722656262	0.179103367657094	0.217716456599326	0.256329545541559	0.176652074640515	0.214694896110086	0.252839258324718	0.127294142416331	2.94610239656608	0.0122092906064939	0.404252119099792	0.652296689461069	0.782082047110751	0.573173128022353	0.95718224949576	1.11086421572174	0.863479476727536	0.898194156005674	1.04730390793906	0.80727729067133	0.0099357523370067	0.0118698749328618	0.0115473606183713
263	0.455496124527524	0.3	0.128332830726398	0.0976737983719695	0.158991863080826	0.421591935540523	0.446605107473109	0.364931795108359	0.52827841983786	1.75	1.01	2.86	0.164847301798507	0.201740840132918	0.238634378467329	0.199945117899309	0.244693699110623	0.289442280321937	0.196131647119935	0.240059611223974	0.283910998374087	0.128332830726398	2.5424871729155	-0.00903639640661261	0.283314390990472	0.652296689461069	0.782082047110751	0.573173128022353	0.95718224949576	1.11086421572174	0.863479476727536	0.898194156005674	1.04730390793906	0.80727729067133	0.0099357523370067	0.0118698749328618	0.0115473606183713
263	0.455496124527524	0.3	0.128404793758836	0.0975297376386826	0.159279849878989	0.45095504202215	0.46879693898924	0.388034847158027	0.549559030820453	2.03	1.19	4.09	0.155544512858745	0.187918152296915	0.220291791735085	0.183592605744585	0.22180392360243	0.260015241460275	0.175874395462688	0.212424916031967	0.24900474107403	0.128404793758836	2.99741134785464	0.0312662361020825	0.400196988642574	0.652296689461069	0.782082047110751	0.573173128022353	0.95718224949576	1.11086421572174	0.863479476727536	0.898194156005674	1.04730390793906	0.80727729067133	0.0099357523370067	0.0118698749328618	0.0115473606183713
263	0.455496124527524	0.3	0.128452764117016	0.0975307378731956	0.159374790360836	0.56057920599538	0.581482488119072	0.501103245106893	0.66186173113125	1.88	1.11	3.16	0.213485762846902	0.24772985162316	0.281973940399419	0.255395225483282	0.296361782961655	0.337328340440029	0.25050857952927	0.290773704121582	0.330936408373695	0.128452764117016	2.63921814338684	0.0105671896569096	0.322933600996485	0.652296689461069	0.782082047110751	0.573173128022353	0.95718224949576	1.11086421572174	0.863479476727536	0.898194156005674	1.04730390793906	0.80727729067133	0.0099357523370067	0.0118698749328618	0.0115473606183713
263	0.455496124527524	0.3	0.128772323321245	0.0981350077112044	0.159409638931286	0.326193537394073	0.445740407674371	0.345717983213969	0.545762832134773	1.99	1.19	3.63	0.140580165727368	0.181252533639436	0.221924901551503	0.166442417254875	0.214597199230965	0.262751981207055	0.161876710112881	0.208695722384419	0.255517551042326	0.128772323321245	2.91585905181778	0.0340150491208108	0.41145590090349	0.652296689461069	0.782082047110751	0.573173128022353	0.95718224949576	1.11086421572174	0.863479476727536	0.898194156005674	1.04730390793906	0.80727729067133	0.0099357523370067	0.0118698749328618	0.0115473606183713
263	0.455496124527524	0.3	0.129126110086247	0.0985508760300127	0.159701344142481	0.398125820250398	0.458012630182594	0.370089002223279	0.54593625814191	1.98	1.18	3.5	0.151323403312313	0.18727395178698	0.223224500261648	0.179377539907986	0.221993029664182	0.264608519420379	0.175099818963099	0.21667330972673	0.258258592596667	0.129126110086247	2.7164388434493	-0.00604284655081127	0.340240178652933	0.652296689461069	0.782082047110751	0.573173128022353	0.95718224949576	1.11086421572174	0.863479476727536	0.898194156005674	1.04730390793906	0.80727729067133	0.0099357523370067	0.0118698749328618	0.0115473606183713
263	0.455496124527524	0.3	0.129156146424069	0.0985946118621204	0.159717680986017	0.36556571517154	0.44259608695622	0.351562087263339	0.533630086649101	1.95	1.12	3.6	0.145288735180272	0.182910012197759	0.220531289215246	0.172627725763456	0.217328200881416	0.262028675999377	0.166754992874047	0.209945838411149	0.253145852220766	0.129156146424069	2.83022435234896	0.00325255982014401	0.351615647914603	0.652296689461069	0.782082047110751	0.573173128022353	0.95718224949576	1.11086421572174	0.863479476727536	0.898194156005674	1.04730390793906	0.80727729067133	0.0099357523370067	0.0118698749328618	0.0115473606183713
263	0.455496124527524	0.3	0.129260170897569	0.0985668260546236	0.159953515740515	0.482963729648614	0.548971432607651	0.46028882521724	0.637654039998063	1.91	1.1	3.38	0.194186900920133	0.231600367750515	0.269013834580898	0.231792255161896	0.276451044240598	0.321109833319301	0.225329975866316	0.268696097843409	0.311986672515559	0.129260170897569	2.73115717932119	0.0139446621900527	0.346863511326615	0.652296689461069	0.782082047110751	0.573173128022353	0.95718224949576	1.11086421572174	0.863479476727536	0.898194156005674	1.04730390793906	0.80727729067133	0.0099357523370067	0.0118698749328618	0.0115473606183713
263	0.455496124527524	0.3	0.129409916158401	0.0988883116100931	0.159931520706708	0.452761766163779	0.506860343469187	0.419858767686396	0.593861919251978	2.06	0.97	4.38	0.166142539333588	0.200569979794646	0.234997420255703	0.195564933364741	0.236089173133142	0.276613412901543	0.180049210675355	0.21736222731638	0.25468209175079	0.129409916158401	3.11934154491594	-0.0280606023061444	0.343365597469206	0.652296689461069	0.782082047110751	0.573173128022353	0.95718224949576	1.11086421572174	0.863479476727536	0.898194156005674	1.04730390793906	0.80727729067133	0.0099357523370067	0.0118698749328618	0.0115473606183713
263	0.455496124527524	0.3	0.131244319062453	0.0996929012227545	0.162795736902151	0.451930934742326	0.556203224961096	0.460571811646916	0.651834638275276	2.1	1.25	3.93	0.179284995223126	0.216511063005922	0.253737130788719	0.210311677125705	0.253980009427868	0.297648341730031	0.203864956374719	0.246201235029688	0.288424394207504	0.131244319062453	2.87323186929883	-0.0564585936439871	0.329001468203971	0.652296689461069	0.782082047110751	0.573173128022353	0.95718224949576	1.11086421572174	0.863479476727536	0.898194156005674	1.04730390793906	0.80727729067133	0.0099357523370067	0.0118698749328618	0.0115473606183713
263	0.455496124527524	0.3	0.132510126673226	0.100866835753008	0.164153417593445	0.385206798008282	0.488015401301942	0.391757464972275	0.58427333763161	2.03	1.2	3.46	0.1570320543388	0.195616083591008	0.234200112843216	0.185347203524688	0.230888490956247	0.276429778387806	0.181497982648855	0.226055603002806	0.27061328200536	0.132510126673226	2.81227702840385	0.062677323103322	0.408276529545064	0.652296689461069	0.782082047110751	0.573173128022353	0.95718224949576	1.11086421572174	0.863479476727536	0.898194156005674	1.04730390793906	0.80727729067133	0.0099357523370067	0.0118698749328618	0.0115473606183713
263	0.455496124527524	0.3	0.133118116719862	0.10167400184152	0.164562231598203	0.316219164908887	0.436904577119109	0.336596380056976	0.537212774181242	2.16	1.17	3.64	0.128101775915846	0.166277047380147	0.204452318844447	0.149577982645065	0.194153321681028	0.238728660716991	0.145099715099215	0.188318154350236	0.231589087672635	0.133118116719862	2.89344181580802	-0.0374918060215475	0.344645548545436	0.652296689461069	0.782082047110751	0.573173128022353	0.95718224949576	1.11086421572174	0.863479476727536	0.898194156005674	1.04730390793906	0.80727729067133	0.0099357523370067	0.0118698749328618	0.0115473606183713
263	0.455496124527524	0.3	0.134738194132013	0.102829495984581	0.166646892279445	0.455740554804032	0.47953138699519	0.397713803372556	0.561348970617824	1.83	1.03	3.31	0.173724046623674	0.209462513811297	0.245200980998921	0.209031297237193	0.25203316314284	0.295035029048487	0.201967751496571	0.243551023942419	0.285142333329435	0.134738194132013	2.5696042326726	0.0602119420324818	0.364714636725863	0.652296689461069	0.782082047110751	0.573173128022353	0.95718224949576	1.11086421572174	0.863479476727536	0.898194156005674	1.04730390793906	0.80727729067133	0.0099357523370067	0.0118698749328618	0.0115473606183713
263	0.455496124527524	0.3	0.135351493648924	0.103135755490647	0.167567231807201	0.525251122488576	0.540093634432555	0.459925274510231	0.620261994354879	1.96	1.07	3.36	0.189705007394444	0.222771986216298	0.255838965038151	0.225305842054451	0.264578308342933	0.303850774631414	0.218403004154811	0.256486793016665	0.294622629929518	0.135351493648924	2.69908458506628	0.0221770822424762	0.33784445472706	0.652296689461069	0.782082047110751	0.573173128022353	0.95718224949576	1.11086421572174	0.863479476727536	0.898194156005674	1.04730390793906	0.80727729067133	0.0099357523370067	0.0118698749328618	0.0115473606183713
263	0.455496124527524	0.3	0.139698869418105	0.106223274671232	0.173174464164979	0.369464044989356	0.450430274775115	0.358558549438021	0.54230200011221	2.05	1.24	3.38	0.142470150387744	0.178974588911584	0.215479027435424	0.167846194595299	0.210852614363855	0.25385903413241	0.165452242216213	0.2078427984516	0.250258664106877	0.139698869418105	2.67817374474799	0.0236772939580843	0.368502822926088	0.652296689461069	0.782082047110751	0.573173128022353	0.95718224949576	1.11086421572174	0.863479476727536	0.898194156005674	1.04730390793906	0.80727729067133	0.0099357523370067	0.0118698749328618	0.0115473606183713
263	0.455496124527524	0.3	0.143260972704219	0.109221245361622	0.177300700046817	0.327634792349483	0.397645963462086	0.308707494548318	0.486584432375855	2.1	1.22	3.3	0.120289238377884	0.154944505506353	0.189599772634822	0.141135412801469	0.181796451959075	0.22245749111668	0.139280659442073	0.17939963111387	0.219531669302046	0.143260972704219	2.64577061145916	0.00636802731178721	0.336313812464499	0.652296689461069	0.782082047110751	0.573173128022353	0.95718224949576	1.11086421572174	0.863479476727536	0.898194156005674	1.04730390793906	0.80727729067133	0.0099357523370067	0.0118698749328618	0.0115473606183713
263	0.455496124527524	0.3	0.146006201811604	0.1108491407299	0.181163262893309	0.421260055197256	0.541743666711407	0.442604356349478	0.640882977073337	1.98	1.19	3.23	0.180770479730355	0.221261406756188	0.261752333782021	0.214231322766995	0.262217171284658	0.31020301980232	0.211146629072346	0.258595196367241	0.305861614276387	0.146006201811604	2.70147086845914	-0.0179259609563017	0.328846323289628	0.652296689461069	0.782082047110751	0.573173128022353	0.95718224949576	1.11086421572174	0.863479476727536	0.898194156005674	1.04730390793906	0.80727729067133	0.0099357523370067	0.0118698749328618	0.0115473606183713
263	0.455496124527524	0.3	0.147928824845968	0.112518860135627	0.183338789556309	0.390159178022779	0.493695235165601	0.397327482874258	0.590062987456944	1.8	1.09	2.7	0.175209628820543	0.217704947762726	0.260200266704908	0.211290220025802	0.262536520527683	0.313782821029563	0.210445313961827	0.261367883243955	0.312406975529071	0.147928824845968	2.38297152466746	-0.0190080922907366	0.276926654566546	0.652296689461069	0.782082047110751	0.573173128022353	0.95718224949576	1.11086421572174	0.863479476727536	0.898194156005674	1.04730390793906	0.80727729067133	0.0099357523370067	0.0118698749328618	0.0115473606183713
263	0.455496124527524	0.3	0.149505818381613	0.113823472928564	0.185188163834661	0.377394031686562	0.441401856459657	0.352884437336887	0.529919275582428	2.24	1.2	3.58	0.130274005523838	0.162951895302091	0.195629785080344	0.151195207400862	0.18912096475037	0.227046722099877	0.147472922253598	0.184455161722508	0.221342650072552	0.149505818381613	2.72521364301795	0.0139943943132045	0.379110255327027	0.652296689461069	0.782082047110751	0.573173128022353	0.95718224949576	1.11086421572174	0.863479476727536	0.898194156005674	1.04730390793906	0.80727729067133	0.0099357523370067	0.0118698749328618	0.0115473606183713
263	0.455496124527524	0.3	0.150686417607751	0.114830121568024	0.186542713647478	0.402153190447286	0.478390098984529	0.387321880049743	0.569458317919314	1.91	1.06	3.49	0.163181539691209	0.20154924610843	0.23991695252565	0.194722806167275	0.240506584613667	0.286290363060058	0.187718812273206	0.23187244018373	0.275989530946368	0.150686417607751	2.60682460125722	-5.37445996571161e-05	0.312603251745894	0.652296689461069	0.782082047110751	0.573173128022353	0.95718224949576	1.11086421572174	0.863479476727536	0.898194156005674	1.04730390793906	0.80727729067133	0.0099357523370067	0.0118698749328618	0.0115473606183713
263	0.455496124527524	0.3	0.151145875236911	0.114982306608185	0.187309443865636	0.414292120572194	0.498504048777853	0.40596152312778	0.591046574427925	2.19	1.11	3.57	0.152702616495383	0.187512530733017	0.222322444970651	0.17788391462799	0.218434128858551	0.258984343089111	0.171864661684617	0.211109262619129	0.250242218825388	0.151145875236911	2.76325995948855	0.0423335872817556	0.385802720106449	0.652296689461069	0.782082047110751	0.573173128022353	0.95718224949576	1.11086421572174	0.863479476727536	0.898194156005674	1.04730390793906	0.80727729067133	0.0099357523370067	0.0118698749328618	0.0115473606183713
263	0.455496124527524	0.3	0.151283338308881	0.115446277666127	0.187120398951635	0.433644231694154	0.493488072529301	0.405435915574033	0.581540229484569	1.75	1.13	2.68	0.183184807375003	0.222968696249196	0.26275258512339	0.222198944442214	0.270455883652001	0.318712822861788	0.222115105058006	0.270405878963902	0.318637101370163	0.151283338308881	2.31001255606634	-0.0233703990379915	0.244571021089592	0.652296689461069	0.782082047110751	0.573173128022353	0.95718224949576	1.11086421572174	0.863479476727536	0.898194156005674	1.04730390793906	0.80727729067133	0.0099357523370067	0.0118698749328618	0.0115473606183713
263	0.455496124527524	0.3	0.155273989616643	0.118050510120598	0.192497469112688	0.382314715546672	0.473281852114823	0.379357451217043	0.567206253012603	1.86	1.08	3.58	0.163331910858004	0.203770952784323	0.244209994710643	0.195868968690113	0.244363799830676	0.292858630971239	0.188441859390455	0.235121517553637	0.281782875330873	0.155273989616643	2.60490886556543	0.00558106418223696	0.324752021140235	0.652296689461069	0.782082047110751	0.573173128022353	0.95718224949576	1.11086421572174	0.863479476727536	0.898194156005674	1.04730390793906	0.80727729067133	0.0099357523370067	0.0118698749328618	0.0115473606183713
263	0.455496124527524	0.3	0.155867095379526	0.118759272904329	0.192974917854724	0.382035157065166	0.490028625225061	0.392723183094103	0.587334067356019	2.13	1.19	3.8	0.15118106896148	0.188639363736003	0.226097658510525	0.176937809991565	0.220777879974873	0.26461794995818	0.171141845556861	0.213579152207517	0.255935305728703	0.155867095379526	2.87651475160852	-0.0368991633567207	0.336095691981033	0.652296689461069	0.782082047110751	0.573173128022353	0.95718224949576	1.11086421572174	0.863479476727536	0.898194156005674	1.04730390793906	0.80727729067133	0.0099357523370067	0.0118698749328618	0.0115473606183713
263	0.455496124527524	0.3	0.156943361347951	0.119666258724688	0.194220463971214	0.47968321281598	0.546163714311762	0.45735308164564	0.634974346977884	1.86	1.07	2.94	0.196695723721727	0.234890878335295	0.273086032948864	0.23581914313166	0.281611438268161	0.327403733404662	0.232136212405248	0.277222627742503	0.322323514033702	0.156943361347951	2.52211980367849	-0.0353233450598553	0.25983057086689	0.652296689461069	0.782082047110751	0.573173128022353	0.95718224949576	1.11086421572174	0.863479476727536	0.898194156005674	1.04730390793906	0.80727729067133	0.0099357523370067	0.0118698749328618	0.0115473606183713
263	0.455496124527524	0.3	0.16111818649787	0.123138843207835	0.199097529787905	0.482854062270357	0.530543434911189	0.44481892312835	0.616267946694027	2.01	1.06	3.41	0.17975976962109	0.214402671907234	0.249045574193379	0.212544508447978	0.253505612554534	0.294466716661089	0.205461736563586	0.245139107760649	0.284668991374701	0.16111818649787	2.62431531695717	0.085515647124262	0.405573910510021	0.652296689461069	0.782082047110751	0.573173128022353	0.95718224949576	1.11086421572174	0.863479476727536	0.898194156005674	1.04730390793906	0.80727729067133	0.0099357523370067	0.0118698749328618	0.0115473606183713
263	0.455496124527524	0.3	0.163564176861222	0.124938644624122	0.202189709098322	0.441133432174733	0.511064533238982	0.421253377916254	0.60087568856171	1.75	0.99	3.2	0.19033916430001	0.230919444827386	0.271499725354763	0.230879277381044	0.280102703776429	0.329326130171815	0.223084744791766	0.270653572522895	0.318167362459697	0.163564176861222	2.53854811970599	0.00182038497454681	0.29946615807624	0.652296689461069	0.782082047110751	0.573173128022353	0.95718224949576	1.11086421572174	0.863479476727536	0.898194156005674	1.04730390793906	0.80727729067133	0.0099357523370067	0.0118698749328618	0.0115473606183713
263	0.455496124527524	0.3	0.166165518960315	0.126670118957955	0.205660918962675	0.421381734239743	0.494211119412752	0.403792849973769	0.584629388851735	1.84	1.05	3.34	0.175592386408443	0.214911457329942	0.254230528251441	0.211058658742495	0.258319422955751	0.305580187169008	0.204201399972879	0.249982208678279	0.295676136283054	0.166165518960315	2.4493447021715	-0.0104860924202678	0.279931884993808	0.652296689461069	0.782082047110751	0.573173128022353	0.95718224949576	1.11086421572174	0.863479476727536	0.898194156005674	1.04730390793906	0.80727729067133	0.0099357523370067	0.0118698749328618	0.0115473606183713
263	0.455496124527524	0.3	0.167542725099399	0.127502737498024	0.207582712700775	0.419069931437254	0.531647439120538	0.433917446666988	0.629377431574088	2.19	1.2	3.53	0.16318152206922	0.19993443219736	0.2366873423255	0.190082287564654	0.232893980599675	0.275705673634696	0.18569173230735	0.227469994021506	0.269272018045012	0.167542725099399	2.68133400941193	-0.0463397389471643	0.309628215400586	0.652296689461069	0.782082047110751	0.573173128022353	0.95718224949576	1.11086421572174	0.863479476727536	0.898194156005674	1.04730390793906	0.80727729067133	0.0099357523370067	0.0118698749328618	0.0115473606183713
263	0.455496124527524	0.3	0.167632839387461	0.128096582765775	0.207169096009147	0.411303370984251	0.460260222113079	0.374288912142032	0.546231532084126	2.02	1	3.06	0.15076864790194	0.185399057038331	0.220029466174722	0.178141845193391	0.21905966908587	0.259977492978349	0.173185143938089	0.21297171201266	0.25271848774985	0.167632839387461	2.37289303252009	0.0364953061162492	0.321538275277006	0.652296689461069	0.782082047110751	0.573173128022353	0.95718224949576	1.11086421572174	0.863479476727536	0.898194156005674	1.04730390793906	0.80727729067133	0.0099357523370067	0.0118698749328618	0.0115473606183713
263	0.455496124527524	0.3	0.167808178169173	0.127670470218647	0.207945886119699	0.366090660883182	0.459786893482032	0.365323988126863	0.554249798837202	2.22	1.28	3.79	0.135659869526126	0.170737843686123	0.20581581784612	0.157627645482151	0.198385892518938	0.239144139555724	0.153842935960586	0.193674275891118	0.233409704928781	0.167808178169173	2.72908402825964	-0.0211853349778793	0.350041588326933	0.652296689461069	0.782082047110751	0.573173128022353	0.95718224949576	1.11086421572174	0.863479476727536	0.898194156005674	1.04730390793906	0.80727729067133	0.0099357523370067	0.0118698749328618	0.0115473606183713
263	0.455496124527524	0.3	0.189452833719432	0.144597246509134	0.234308420929731	0.359989786602967	0.519530316279425	0.411375785064741	0.627684847494109	2.02	1.18	3	0.165649215456272	0.209199939378764	0.252750663301257	0.195709238607654	0.247163023017114	0.298616807426575	0.194304202241902	0.245449870229172	0.296509100088957	0.189452833719432	2.41997119484192	0.0430878255749607	0.360187185915223	0.652296689461069	0.782082047110751	0.573173128022353	0.95718224949576	1.11086421572174	0.863479476727536	0.898194156005674	1.04730390793906	0.80727729067133	0.0099357523370067	0.0118698749328618	0.0115473606183713
263	0.455496124527524	0.3	0.201636625458517	0.153031510497453	0.250241740419581	0.360550828702952	0.566187608425465	0.44846345200273	0.6839117648482	1.82	1.22	3.15	0.19629599581009	0.247824789099053	0.299353582388016	0.236304903117848	0.298336257632631	0.360367612147414	0.23428523936592	0.295747496604281	0.357206144584052	0.201636625458517	2.41775709090918	-0.00764264764486539	0.321489250134828	0.652296689461069	0.782082047110751	0.573173128022353	0.95718224949576	1.11086421572174	0.863479476727536	0.898194156005674	1.04730390793906	0.80727729067133	0.0099357523370067	0.0118698749328618	0.0115473606183713
263	0.455496124527524	0.31	0.062435372041002	0.0478985063655129	0.076972237716491	0.527817231630498	0.516831371573611	0.440509745669616	0.593152997477606	2.14	1.22	3.92	0.168946373485229	0.198217603104396	0.227488832723563	0.197579326076816	0.231811430041453	0.26604353400609	0.191040749650711	0.224076827503086	0.257180570871482	0.062435372041002	3.45578645875397	-0.0185778612552988	0.366601334900074	0.652296689461069	0.782082047110751	0.573173128022353	0.95718224949576	1.11086421572174	0.863479476727536	0.898194156005674	1.04730390793906	0.80727729067133	0.0099357523370067	0.0118698749328618	0.0115473606183713
263	0.455496124527524	0.31	0.0755575853113984	0.0580857299542371	0.0930294406685597	0.559602244182599	0.571511997795748	0.492354211852326	0.65066978373917	2.05	1.2	3.46	0.195502240820298	0.226933929953393	0.258365619086488	0.23029155785704	0.267316466759195	0.30434137566135	0.225531205736115	0.261808223329473	0.297922370306514	0.0755575853113984	3.43558944730151	0.0801731404749316	0.45368535055321	0.652296689461069	0.782082047110751	0.573173128022353	0.95718224949576	1.11086421572174	0.863479476727536	0.898194156005674	1.04730390793906	0.80727729067133	0.0099357523370067	0.0118698749328618	0.0115473606183713
263	0.455496124527524	0.31	0.0758182584887522	0.0581427428318301	0.0934937741456743	0.544148385282079	0.503410213803767	0.431471849191512	0.575348578416023	1.89	0.94	3.71	0.183112948502952	0.213642972835509	0.244172997168067	0.21886766806334	0.255358999158236	0.291850330253132	0.205655138366428	0.239995216406624	0.274246788048692	0.0758182584887522	3.1707552593895	0.0170102282730561	0.328608448846189	0.652296689461069	0.782082047110751	0.573173128022353	0.95718224949576	1.11086421572174	0.863479476727536	0.898194156005674	1.04730390793906	0.80727729067133	0.0099357523370067	0.0118698749328618	0.0115473606183713
263	0.455496124527524	0.31	0.0760278160687944	0.0582143273914777	0.0938413047461111	0.507453129395804	0.475942887708172	0.402733610796427	0.549152164619918	2.3	1.42	3.66	0.145307251945124	0.171721334504309	0.198135417063494	0.167896052002579	0.198416346892143	0.228936641781706	0.166524208372175	0.196701485676385	0.226878199699786	0.0760278160687944	3.24121364365099	0.0238194459343543	0.428295119950087	0.652296689461069	0.782082047110751	0.573173128022353	0.95718224949576	1.11086421572174	0.863479476727536	0.898194156005674	1.04730390793906	0.80727729067133	0.0099357523370067	0.0118698749328618	0.0115473606183713
263	0.455496124527524	0.31	0.0835352149356559	0.0641718530938366	0.102898576777475	0.560070275215398	0.463711715900881	0.399545870317176	0.527877561484586	1.91	1.03	3.45	0.168573432911684	0.195645811002188	0.222718189092692	0.201222049100456	0.233537695162238	0.26585334122402	0.193343647251315	0.224354780016802	0.25540069855798	0.0835352149356559	3.09670236838132	0.0655184841102868	0.395749798585158	0.652296689461069	0.782082047110751	0.573173128022353	0.95718224949576	1.11086421572174	0.863479476727536	0.898194156005674	1.04730390793906	0.80727729067133	0.0099357523370067	0.0118698749328618	0.0115473606183713
263	0.455496124527524	0.31	0.0847477046865694	0.0651855541846927	0.104309855188446	0.54798623450669	0.502895320123403	0.431584724881274	0.574205915365532	2.27	1.24	3.92	0.157611773094892	0.183653912004364	0.209696050913835	0.182537811512569	0.212698471153008	0.242859130793448	0.176728399793797	0.205955153534499	0.235098639063551	0.0847477046865694	3.20529305199576	0.0206644638173764	0.40719356567709	0.652296689461069	0.782082047110751	0.573173128022353	0.95718224949576	1.11086421572174	0.863479476727536	0.898194156005674	1.04730390793906	0.80727729067133	0.0099357523370067	0.0118698749328618	0.0115473606183713
263	0.455496124527524	0.31	0.0853144913981679	0.0656070448631208	0.105021937933215	0.507893750342647	0.457772543326149	0.387420258263213	0.528124828389085	1.86	1.06	3.48	0.166776880160494	0.197062169493471	0.227347458826448	0.199992885143616	0.236309923724039	0.272626962304463	0.192811647199324	0.227793435614814	0.262843315665521	0.0853144913981679	2.96177136506443	0.0902988999064917	0.424590124422976	0.652296689461069	0.782082047110751	0.573173128022353	0.95718224949576	1.11086421572174	0.863479476727536	0.898194156005674	1.04730390793906	0.80727729067133	0.0099357523370067	0.0118698749328618	0.0115473606183713
263	0.455496124527524	0.31	0.0875703195043304	0.0670653004277606	0.1080753385809	0.510320026010724	0.52014075267879	0.440590564852211	0.599690940505369	2.05	1.23	4.02	0.175266064967143	0.206910974095958	0.238555883224773	0.206533815656154	0.24382422797694	0.281114640297726	0.199103339748224	0.235060689825059	0.270946045235678	0.0875703195043304	3.32870923866814	-0.0297995095939676	0.364234851229385	0.652296689461069	0.782082047110751	0.573173128022353	0.95718224949576	1.11086421572174	0.863479476727536	0.898194156005674	1.04730390793906	0.80727729067133	0.0099357523370067	0.0118698749328618	0.0115473606183713
263	0.455496124527524	0.31	0.0882978439552882	0.0678084284203168	0.10878725949026	0.453520507240165	0.480413745249733	0.398077822717372	0.562749667782094	1.9	1.12	3.09	0.168269709572075	0.203073561937661	0.237877414303246	0.200944746602988	0.242506898889314	0.28406905117564	0.197736565433148	0.238633030179217	0.279529574027893	0.0882978439552882	2.85405665720116	0.0018917415194347	0.336090658331945	0.652296689461069	0.782082047110751	0.573173128022353	0.95718224949576	1.11086421572174	0.863479476727536	0.898194156005674	1.04730390793906	0.80727729067133	0.0099357523370067	0.0118698749328618	0.0115473606183713
263	0.455496124527524	0.31	0.0889501277075283	0.0684566869264516	0.109443568488605	0.441655565428292	0.475302996992912	0.391864733639426	0.558741260346397	2.09	1.28	3.32	0.153142679250369	0.185750765931904	0.218358852613438	0.179792473667036	0.218074999444435	0.256357525221833	0.178158132363305	0.216054134346427	0.25401627772244	0.0889501277075283	3.03807979330962	-0.0101112328183743	0.366352940606757	0.652296689461069	0.782082047110751	0.573173128022353	0.95718224949576	1.11086421572174	0.863479476727536	0.898194156005674	1.04730390793906	0.80727729067133	0.0099357523370067	0.0118698749328618	0.0115473606183713
263	0.455496124527524	0.31	0.0891377872428535	0.0684887482454698	0.109786826240237	0.49172370660034	0.477297002739594	0.401532893349634	0.553061112129555	2.02	1.18	3.5	0.161170381639367	0.191581166477147	0.221991951314926	0.190287313870404	0.226192090545937	0.262096867221469	0.185753201165039	0.220836935124748	0.255853775408684	0.0891377872428535	3.08701848461821	-0.016393591916526	0.34531474608269	0.652296689461069	0.782082047110751	0.573173128022353	0.95718224949576	1.11086421572174	0.863479476727536	0.898194156005674	1.04730390793906	0.80727729067133	0.0099357523370067	0.0118698749328618	0.0115473606183713
263	0.455496124527524	0.31	0.0972697919478199	0.0745092296333091	0.120030354262331	0.394484470270672	0.453691785289517	0.3659323005076	0.541451270071435	2.29	1.39	3.83	0.132709780198353	0.164536820116867	0.196363860035381	0.15349147149873	0.190302467517561	0.227113463536392	0.151134626705505	0.187324583440619	0.223626523513121	0.0972697919478199	3.2123731310157	0.0500892661386762	0.468129365345864	0.652296689461069	0.782082047110751	0.573173128022353	0.95718224949576	1.11086421572174	0.863479476727536	0.898194156005674	1.04730390793906	0.80727729067133	0.0099357523370067	0.0118698749328618	0.0115473606183713
263	0.455496124527524	0.31	0.0976721806206438	0.0747283475885833	0.120616013652704	0.476941065693402	0.476709672698645	0.3987657284226	0.554653616974691	1.87	1.25	3.45	0.170757833410484	0.204134671246307	0.23751150908213	0.204518453391807	0.244494243181095	0.284470032970383	0.201219864318747	0.240537130893051	0.279931827400287	0.0976721806206438	3.108431039267	0.0109555523498403	0.373360365911785	0.652296689461069	0.782082047110751	0.573173128022353	0.95718224949576	1.11086421572174	0.863479476727536	0.898194156005674	1.04730390793906	0.80727729067133	0.0099357523370067	0.0118698749328618	0.0115473606183713
263	0.455496124527524	0.31	0.0984213001724383	0.0757338569540281	0.121108743390849	0.456725004734222	0.47845437767801	0.39698236260854	0.559926392747479	2.07	1.04	3.79	0.15668330216969	0.188839149778696	0.220994997387702	0.184329870913957	0.222159576803596	0.259989282693236	0.175106912426327	0.211010850747596	0.246984987574024	0.0984213001724383	3.03336392761816	-0.00258364411111195	0.357220703912169	0.652296689461069	0.782082047110751	0.573173128022353	0.95718224949576	1.11086421572174	0.863479476727536	0.898194156005674	1.04730390793906	0.80727729067133	0.0099357523370067	0.0118698749328618	0.0115473606183713
263	0.455496124527524	0.31	0.098833304058015	0.0760097616243896	0.12165684649164	0.428875291273544	0.449157605055193	0.36823233063356	0.530082879476826	2.07	1.24	3.51	0.145241317557127	0.177160550342709	0.209079783128291	0.170845537995059	0.208391730699469	0.245937923403878	0.167688377315038	0.204525582261739	0.241325964846476	0.098833304058015	2.89309151281781	-0.0185475650492175	0.34795174226698	0.652296689461069	0.782082047110751	0.573173128022353	0.95718224949576	1.11086421572174	0.863479476727536	0.898194156005674	1.04730390793906	0.80727729067133	0.0099357523370067	0.0118698749328618	0.0115473606183713
263	0.455496124527524	0.31	0.0991364810994655	0.0759001161800363	0.122372846018895	0.48039428500622	0.454035858735171	0.380311049273183	0.52776066819716	1.82	1.07	3.18	0.166391094646729	0.198646670109093	0.230902245571456	0.200283887755393	0.239109715959154	0.277935544162915	0.195338589780539	0.233245916545977	0.271053063787856	0.0991364810994655	2.94225510245044	0.0025388278307146	0.315190701454927	0.652296689461069	0.782082047110751	0.573173128022353	0.95718224949576	1.11086421572174	0.863479476727536	0.898194156005674	1.04730390793906	0.80727729067133	0.0099357523370067	0.0118698749328618	0.0115473606183713
263	0.455496124527524	0.31	0.0994059526406809	0.0761090937979511	0.122702811483411	0.411713342889204	0.459147804310947	0.37345684564043	0.544838762981463	2.26	1.34	4.19	0.136967060419576	0.168394623873417	0.199822187327259	0.158759621004133	0.195187562494086	0.23161550398404	0.153983181932563	0.189276252783181	0.224634707635974	0.0994059526406809	3.25659575295942	-0.039702989273182	0.366986282646407	0.652296689461069	0.782082047110751	0.573173128022353	0.95718224949576	1.11086421572174	0.863479476727536	0.898194156005674	1.04730390793906	0.80727729067133	0.0099357523370067	0.0118698749328618	0.0115473606183713
263	0.455496124527524	0.31	0.0994234462328338	0.0764444394373668	0.122402453028301	0.480285660396994	0.478994585969272	0.401200137552663	0.55678903438588	2.08	1.29	3.35	0.157335570207805	0.187843620317888	0.218351670427971	0.184848577285338	0.220691518911001	0.256534460536663	0.18308516215252	0.218653136629837	0.254096008927786	0.0994234462328338	2.9740587191195	-0.0103343744541771	0.344863108473632	0.652296689461069	0.782082047110751	0.573173128022353	0.95718224949576	1.11086421572174	0.863479476727536	0.898194156005674	1.04730390793906	0.80727729067133	0.0099357523370067	0.0118698749328618	0.0115473606183713
263	0.455496124527524	0.31	0.0995516680767086	0.0761838569415779	0.122919479211839	0.449390742772398	0.479264631997045	0.396437898177663	0.562091365816428	2.36	1.36	4.32	0.140075830133641	0.169341507180008	0.198607184226375	0.161212546605318	0.194894262574964	0.22857597854461	0.155965927225088	0.188521083824057	0.221146341545227	0.0995516680767086	3.39168971311143	0.0735967400455299	0.515482834124637	0.652296689461069	0.782082047110751	0.573173128022353	0.95718224949576	1.11086421572174	0.863479476727536	0.898194156005674	1.04730390793906	0.80727729067133	0.0099357523370067	0.0118698749328618	0.0115473606183713
263	0.455496124527524	0.31	0.101693692937373	0.0778146363225227	0.125572749552223	0.548232430826134	0.566475989952104	0.486189562593138	0.64676241731107	1.63	0.94	3.73	0.232108083404541	0.27043701971139	0.30876595601824	0.285447439604684	0.332584517172519	0.379721594740353	0.267865909287957	0.312152501645983	0.3563899112879	0.101693692937373	2.96144593146627	0.0440690478602747	0.34602555388536	0.652296689461069	0.782082047110751	0.573173128022353	0.95718224949576	1.11086421572174	0.863479476727536	0.898194156005674	1.04730390793906	0.80727729067133	0.0099357523370067	0.0118698749328618	0.0115473606183713
263	0.455496124527524	0.31	0.102805480409767	0.0786104708644239	0.12700048995511	0.515373148638072	0.502217707643077	0.426181521425682	0.578253893860472	2.05	1.26	3.91	0.16944781918802	0.199679458257708	0.229911097327396	0.199656018976394	0.235277183844191	0.270898348711988	0.193790312315452	0.228313867351147	0.262944640770087	0.102805480409767	3.29752870909627	0.0125807761518378	0.41269036199014	0.652296689461069	0.782082047110751	0.573173128022353	0.95718224949576	1.11086421572174	0.863479476727536	0.898194156005674	1.04730390793906	0.80727729067133	0.0099357523370067	0.0118698749328618	0.0115473606183713
263	0.455496124527524	0.31	0.103155023528927	0.0791803837600896	0.127129663297765	0.408652688651895	0.395718573276519	0.32139680582233	0.470040340730709	1.93	1.05	3.78	0.134322591537271	0.165384170965648	0.196445750394026	0.159996774188554	0.196995408989038	0.233994043789521	0.152229576348247	0.187446822753282	0.222668431033389	0.103155023528927	2.8421326820174	-0.0630708167922284	0.26724894343929	0.652296689461069	0.782082047110751	0.573173128022353	0.95718224949576	1.11086421572174	0.863479476727536	0.898194156005674	1.04730390793906	0.80727729067133	0.0099357523370067	0.0118698749328618	0.0115473606183713
263	0.455496124527524	0.31	0.103598964310714	0.0796679086449177	0.127530019976509	0.449052681935618	0.465764222372411	0.385215626137006	0.546312818607816	2.2	1.12	3.75	0.14408692425768	0.174215503415332	0.204344082572984	0.167659600606796	0.202717226928172	0.237774853249548	0.161203063789376	0.194909458250072	0.228615861389781	0.103598964310714	3.08910446690102	-0.0121082296602858	0.355664687347055	0.652296689461069	0.782082047110751	0.573173128022353	0.95718224949576	1.11086421572174	0.863479476727536	0.898194156005674	1.04730390793906	0.80727729067133	0.0099357523370067	0.0118698749328618	0.0115473606183713
263	0.455496124527524	0.31	0.103629756320225	0.079663527957339	0.12759598468311	0.537638022402412	0.55452921005395	0.474240226824325	0.634818193283576	1.87	1.1	3.46	0.203566825216025	0.238030737156443	0.272494649096861	0.243948989080313	0.285249610970427	0.326550232860541	0.236393047580032	0.2763905993511	0.316380080657677	0.103629756320225	2.9952678526153	-0.0117020080809728	0.32671385718215	0.652296689461069	0.782082047110751	0.573173128022353	0.95718224949576	1.11086421572174	0.863479476727536	0.898194156005674	1.04730390793906	0.80727729067133	0.0099357523370067	0.0118698749328618	0.0115473606183713
263	0.455496124527524	0.31	0.103741237873521	0.0794416597167931	0.128040816030248	0.427804857735626	0.441355089913194	0.361661603185937	0.52104857664045	2.12	1.29	3.82	0.139498986551194	0.170238109906426	0.200977233261658	0.163331572073011	0.199322294772015	0.23531301747102	0.159400954695314	0.194597053794678	0.229702808330217	0.103741237873521	3.26286798713819	-0.00697179189648701	0.395523462431546	0.652296689461069	0.782082047110751	0.573173128022353	0.95718224949576	1.11086421572174	0.863479476727536	0.898194156005674	1.04730390793906	0.80727729067133	0.0099357523370067	0.0118698749328618	0.0115473606183713
263	0.455496124527524	0.31	0.105057855992073	0.0806842952019184	0.129431416782228	0.475101677074188	0.511584091907398	0.427629045948252	0.595539137866544	1.78	1.11	2.87	0.19081791912953	0.228280592262091	0.265743265394653	0.230762502515346	0.276067368234565	0.321372233953784	0.228669177852333	0.273581719532626	0.318441723652893	0.105057855992073	2.74325205563071	0.0159143920267231	0.339082363485678	0.652296689461069	0.782082047110751	0.573173128022353	0.95718224949576	1.11086421572174	0.863479476727536	0.898194156005674	1.04730390793906	0.80727729067133	0.0099357523370067	0.0118698749328618	0.0115473606183713
263	0.455496124527524	0.31	0.10524045056979	0.0808563395386565	0.129624561600923	0.4916168469777	0.518929505742721	0.436539217348623	0.601319794136819	1.99	1.14	3.63	0.177952282504693	0.211538130678881	0.245123978853069	0.210803525930519	0.250589557988294	0.290375590046069	0.204154983759219	0.242630394004004	0.281141038607664	0.10524045056979	3.15913008856198	-0.0258841378775144	0.332642889932069	0.652296689461069	0.782082047110751	0.573173128022353	0.95718224949576	1.11086421572174	0.863479476727536	0.898194156005674	1.04730390793906	0.80727729067133	0.0099357523370067	0.0118698749328618	0.0115473606183713
263	0.455496124527524	0.31	0.105368757103023	0.0809505288904464	0.129786985315599	0.499428055408861	0.476348308516726	0.401891078755882	0.55080553827757	1.89	1	3.51	0.170767090521292	0.202404629065057	0.234042167608823	0.204167697252455	0.241993272259316	0.279818847266176	0.195115441063967	0.231256550147251	0.267393229608999	0.105368757103023	2.74861489541378	0.00371452712739923	0.301966467061065	0.652296689461069	0.782082047110751	0.573173128022353	0.95718224949576	1.11086421572174	0.863479476727536	0.898194156005674	1.04730390793906	0.80727729067133	0.0099357523370067	0.0118698749328618	0.0115473606183713
263	0.455496124527524	0.31	0.106296468363257	0.0813026602165516	0.131290276509962	0.42109556629421	0.451372213643801	0.368743044557888	0.534001382729714	2.15	1.2	3.81	0.140804488768689	0.172356427394333	0.203908366019977	0.16452136413156	0.201387859149441	0.238254354167322	0.159220227496212	0.194889092902969	0.230576033740824	0.106296468363257	3.00910134552638	0.0322896473816878	0.413219280984555	0.652296689461069	0.782082047110751	0.573173128022353	0.95718224949576	1.11086421572174	0.863479476727536	0.898194156005674	1.04730390793906	0.80727729067133	0.0099357523370067	0.0118698749328618	0.0115473606183713
263	0.455496124527524	0.31	0.106720351019278	0.081763356884172	0.131677345154383	0.516468519552701	0.529126368959369	0.449191675057044	0.609061062861695	2.06	1.08	3.49	0.177822815136699	0.20946679494776	0.241110774758821	0.209331796041859	0.246582871628924	0.283833947215988	0.202291204245398	0.238293686143478	0.274280980935768	0.106720351019278	2.95866163569425	0.0470581682259403	0.387345031610041	0.652296689461069	0.782082047110751	0.573173128022353	0.95718224949576	1.11086421572174	0.863479476727536	0.898194156005674	1.04730390793906	0.80727729067133	0.0099357523370067	0.0118698749328618	0.0115473606183713
263	0.455496124527524	0.31	0.108405368372505	0.0834198557589957	0.133390880986014	0.439719794987946	0.447472709515162	0.368610916641052	0.526334502389271	2.13	1.26	3.47	0.141965034135523	0.172337485443751	0.202709936751979	0.166167494991857	0.201717897817333	0.237268300642809	0.163555844241682	0.198519640124505	0.233503929359045	0.108405368372505	2.97847075907104	0.0196985785144364	0.390163621925809	0.652296689461069	0.782082047110751	0.573173128022353	0.95718224949576	1.11086421572174	0.863479476727536	0.898194156005674	1.04730390793906	0.80727729067133	0.0099357523370067	0.0118698749328618	0.0115473606183713
263	0.455496124527524	0.31	0.108693033249703	0.0834027442575917	0.133983322241815	0.461058408915279	0.481118208553783	0.39990435244607	0.562332064661496	1.82	1.05	3.26	0.175201904007906	0.21078246754732	0.246363031086733	0.210956868190946	0.253798664318944	0.296640460446941	0.204652943274705	0.24625031465478	0.287795197922739	0.108693033249703	2.82246295465986	0.00171980364902589	0.326206247287371	0.652296689461069	0.782082047110751	0.573173128022353	0.95718224949576	1.11086421572174	0.863479476727536	0.898194156005674	1.04730390793906	0.80727729067133	0.0099357523370067	0.0118698749328618	0.0115473606183713
263	0.455496124527524	0.31	0.108801114999452	0.0832793533694812	0.134322876629423	0.499208572354894	0.50987775983609	0.430144603506318	0.589610916165861	2.08	1.18	3.75	0.168540332590518	0.199781576992446	0.231022821394375	0.197976865509233	0.234674571905296	0.271372278301359	0.19160914044169	0.227170417783782	0.262616393744471	0.108801114999452	3.01310376784935	-0.0189132323151803	0.342363236901794	0.652296689461069	0.782082047110751	0.573173128022353	0.95718224949576	1.11086421572174	0.863479476727536	0.898194156005674	1.04730390793906	0.80727729067133	0.0099357523370067	0.0118698749328618	0.0115473606183713
263	0.455496124527524	0.31	0.108996306550464	0.083642390864116	0.134350222236812	0.522344114357554	0.516076220272494	0.439025176967461	0.593127263577526	1.85	1.02	3.56	0.189946784338816	0.223283364274474	0.256619944210131	0.22804306345267	0.268065724747119	0.308088386041567	0.218017908847706	0.256200962169957	0.294532262173682	0.108996306550464	2.85210787931278	0.0666211661011722	0.378281436202687	0.652296689461069	0.782082047110751	0.573173128022353	0.95718224949576	1.11086421572174	0.863479476727536	0.898194156005674	1.04730390793906	0.80727729067133	0.0099357523370067	0.0118698749328618	0.0115473606183713
263	0.455496124527524	0.31	0.109199702609671	0.0835820854048623	0.134817319814479	0.498779404249131	0.475627469406621	0.401186402558005	0.550068536255238	1.87	1.08	3.88	0.171942039206246	0.203846283101424	0.235750526996601	0.205977382224599	0.244196962902604	0.28241654358061	0.196117045545904	0.232509577412185	0.268946901466995	0.109199702609671	3.06535523178692	0.00991237622557542	0.358024369001548	0.652296689461069	0.782082047110751	0.573173128022353	0.95718224949576	1.11086421572174	0.863479476727536	0.898194156005674	1.04730390793906	0.80727729067133	0.0099357523370067	0.0118698749328618	0.0115473606183713
263	0.455496124527524	0.31	0.109429919914031	0.0840147368701585	0.134845102957903	0.425017165698684	0.45202951467442	0.369942122612901	0.53411690673594	1.94	1.07	3.29	0.153497967224375	0.18755801890813	0.221618070591886	0.182543366016803	0.223048374607377	0.263553383197951	0.177231097281367	0.216596044821171	0.255972999631351	0.109429919914031	2.81723729717504	-0.0477199336756296	0.284423498967074	0.652296689461069	0.782082047110751	0.573173128022353	0.95718224949576	1.11086421572174	0.863479476727536	0.898194156005674	1.04730390793906	0.80727729067133	0.0099357523370067	0.0118698749328618	0.0115473606183713
263	0.455496124527524	0.31	0.110544143651207	0.0845230512518527	0.136565236050562	0.478518227872414	0.516073286641462	0.431959503893492	0.600187069389432	2.07	1.28	3.27	0.17020977008443	0.20335405211415	0.23649833414387	0.200174291539139	0.239153447498174	0.27813260345721	0.198579900109326	0.237231758531072	0.27595038711537	0.110544143651207	2.8157189553414	-0.0760642408641269	0.272087608000983	0.652296689461069	0.782082047110751	0.573173128022353	0.95718224949576	1.11086421572174	0.863479476727536	0.898194156005674	1.04730390793906	0.80727729067133	0.0099357523370067	0.0118698749328618	0.0115473606183713
263	0.455496124527524	0.31	0.111411218954122	0.085529404966964	0.13729303294128	0.501224181324968	0.548800773092062	0.46332621512531	0.634275331058814	1.67	1	3.11	0.217280583065729	0.257364569652326	0.297448556238922	0.265998426661456	0.315069895524038	0.36414136438662	0.258188969679308	0.305833894389887	0.353442111210021	0.111411218954122	2.57395097896393	0.0607809764001547	0.339914191721572	0.652296689461069	0.782082047110751	0.573173128022353	0.95718224949576	1.11086421572174	0.863479476727536	0.898194156005674	1.04730390793906	0.80727729067133	0.0099357523370067	0.0118698749328618	0.0115473606183713
263	0.455496124527524	0.31	0.111576619300047	0.0855236407203829	0.137629597879712	0.485213313524215	0.518921349690092	0.435469820458464	0.602372878921719	2.02	1.14	3.89	0.175007020371729	0.2085445993041	0.242082178236471	0.206678032198962	0.246284905133184	0.285891778067406	0.198191368407002	0.236142451709475	0.274091037723406	0.111576619300047	3.12266455324603	-0.0606949839747045	0.300661415143272	0.652296689461069	0.782082047110751	0.573173128022353	0.95718224949576	1.11086421572174	0.863479476727536	0.898194156005674	1.04730390793906	0.80727729067133	0.0099357523370067	0.0118698749328618	0.0115473606183713
263	0.455496124527524	0.31	0.111907949099954	0.0860770569364965	0.137738841263411	0.526308708372874	0.531127180006561	0.452456770547745	0.609797589465377	1.85	1.08	3.51	0.195915626213861	0.229980234231476	0.264044842249091	0.235252943529999	0.276157283123573	0.317061622717147	0.226933405032936	0.266430015797417	0.30578008226387	0.111907949099954	2.93084282700758	-0.0251678838827732	0.298879725325443	0.652296689461069	0.782082047110751	0.573173128022353	0.95718224949576	1.11086421572174	0.863479476727536	0.898194156005674	1.04730390793906	0.80727729067133	0.0099357523370067	0.0118698749328618	0.0115473606183713
263	0.455496124527524	0.31	0.112038523373621	0.0858372127794121	0.13823983396783	0.355407211444754	0.412794030903853	0.325998278230676	0.499589783577029	2.3	1.32	3.73	0.117642112762181	0.1489638601612	0.180285607560219	0.13593489165424	0.172127019108754	0.208319146563267	0.133445453966834	0.168970274990215	0.204467583410093	0.112038523373621	3.12439767577691	-0.012839194331244	0.398052344791619	0.652296689461069	0.782082047110751	0.573173128022353	0.95718224949576	1.11086421572174	0.863479476727536	0.898194156005674	1.04730390793906	0.80727729067133	0.0099357523370067	0.0118698749328618	0.0115473606183713
263	0.455496124527524	0.31	0.114065177646484	0.0876326219288258	0.140497733364142	0.454568541984609	0.484139032048026	0.401339866191372	0.566938197904679	1.97	1.25	3.22	0.164573523879342	0.198526170120575	0.232478816361808	0.195206725113449	0.235479210780984	0.275751696448519	0.193389313593798	0.233409561102419	0.273339601319959	0.114065177646484	2.81396562435343	-0.0581746236007929	0.274346832952755	0.652296689461069	0.782082047110751	0.573173128022353	0.95718224949576	1.11086421572174	0.863479476727536	0.898194156005674	1.04730390793906	0.80727729067133	0.0099357523370067	0.0118698749328618	0.0115473606183713
263	0.455496124527524	0.31	0.11409347678096	0.0877194838893225	0.140467469672598	0.535876909020524	0.511855061036958	0.437481850505276	0.58622827156864	2.36	1.04	3.88	0.154370638097283	0.180614103863598	0.206857569629913	0.17761976391703	0.207815649943231	0.238011535969432	0.168228810833534	0.196867177260242	0.225407567720089	0.11409347678096	3.15392294855791	-0.0587487699247914	0.309494931615916	0.652296689461069	0.782082047110751	0.573173128022353	0.95718224949576	1.11086421572174	0.863479476727536	0.898194156005674	1.04730390793906	0.80727729067133	0.0099357523370067	0.0118698749328618	0.0115473606183713
263	0.455496124527524	0.31	0.114451389728148	0.0877957535633823	0.141107025892914	0.389279624163241	0.466014750960487	0.374881787236331	0.557147714684642	2.25	1.33	3.62	0.1377254693522	0.171206237502865	0.204687005653529	0.159691979772734	0.198512759803034	0.237333539833333	0.157366196171984	0.195601905188994	0.233872440980031	0.114451389728148	3.13265808334484	0.0161013285161539	0.430321959636161	0.652296689461069	0.782082047110751	0.573173128022353	0.95718224949576	1.11086421572174	0.863479476727536	0.898194156005674	1.04730390793906	0.80727729067133	0.0099357523370067	0.0118698749328618	0.0115473606183713
263	0.455496124527524	0.31	0.1149926327348	0.0884879148354241	0.141497350634176	0.462998165847716	0.477991995598458	0.397620077168719	0.558363914028197	2.09	1.15	4.14	0.155576832105665	0.187023957584311	0.218471083062957	0.182695459151108	0.21962413902294	0.256552818894771	0.173951255151769	0.209141036764686	0.244283283600021	0.1149926327348	3.12990797137453	0.0080896495984593	0.385375385278874	0.652296689461069	0.782082047110751	0.573173128022353	0.95718224949576	1.11086421572174	0.863479476727536	0.898194156005674	1.04730390793906	0.80727729067133	0.0099357523370067	0.0118698749328618	0.0115473606183713
263	0.455496124527524	0.31	0.115550286670081	0.0885645452548702	0.142536028085292	0.483000553127244	0.535605504020927	0.449088450980922	0.622122557060931	2	1.22	3.52	0.181999657296709	0.217061957316245	0.252124257335782	0.21532450649384	0.256806850803629	0.298289195113418	0.210945700835491	0.251550265390358	0.292191853044101	0.115550286670081	3.00878069808886	0.00328029307660151	0.367338286456029	0.652296689461069	0.782082047110751	0.573173128022353	0.95718224949576	1.11086421572174	0.863479476727536	0.898194156005674	1.04730390793906	0.80727729067133	0.0099357523370067	0.0118698749328618	0.0115473606183713
263	0.455496124527524	0.31	0.115863535738226	0.0886678620970866	0.143059209379366	0.423356851670601	0.472016047838396	0.386007325271111	0.558024770405681	1.89	1.21	3.76	0.163734180296671	0.200216823930513	0.236699467564354	0.195682194731912	0.239283376616826	0.282884558501739	0.189964179822095	0.232230791185222	0.274569216090426	0.115863535738226	2.89773376064321	-0.0426945298231333	0.315567061043232	0.652296689461069	0.782082047110751	0.573173128022353	0.95718224949576	1.11086421572174	0.863479476727536	0.898194156005674	1.04730390793906	0.80727729067133	0.0099357523370067	0.0118698749328618	0.0115473606183713
263	0.455496124527524	0.31	0.115869484763369	0.0886420603897159	0.143096909137022	0.430723606884528	0.487436672201274	0.399945162292574	0.574928182109974	2.01	1.18	3.73	0.161377744985168	0.196680541232231	0.231983337479294	0.190746914991831	0.23247447460875	0.274202034225669	0.184843856703304	0.225226990326688	0.265640517596307	0.115869484763369	3.00012432810931	0.0187900718250732	0.396036589093776	0.652296689461069	0.782082047110751	0.573173128022353	0.95718224949576	1.11086421572174	0.863479476727536	0.898194156005674	1.04730390793906	0.80727729067133	0.0099357523370067	0.0118698749328618	0.0115473606183713
263	0.455496124527524	0.31	0.116218577274143	0.0889315601596245	0.143505594388661	0.403050536849958	0.442146596298733	0.358134701735206	0.52615849086226	1.89	1.22	3.44	0.152175367446542	0.18787294398169	0.223570520516837	0.181939793553081	0.224619563703343	0.267299333853605	0.178613704246406	0.220500415371234	0.262418768979152	0.116218577274143	2.79352501553276	-0.0459560392623432	0.299502181275688	0.652296689461069	0.782082047110751	0.573173128022353	0.95718224949576	1.11086421572174	0.863479476727536	0.898194156005674	1.04730390793906	0.80727729067133	0.0099357523370067	0.0118698749328618	0.0115473606183713
263	0.455496124527524	0.31	0.116559200642409	0.089094793747213	0.144023607537604	0.496514001962877	0.482931433914628	0.407003971674382	0.558858896154875	2.1	1.13	3.54	0.158364069091865	0.187907225210754	0.217450381329644	0.18575350779169	0.220406222336035	0.25505893688038	0.180115302556614	0.213728149311893	0.247307993186257	0.116559200642409	2.9235579298664	-0.0820887354782229	0.257140254102391	0.652296689461069	0.782082047110751	0.573173128022353	0.95718224949576	1.11086421572174	0.863479476727536	0.898194156005674	1.04730390793906	0.80727729067133	0.0099357523370067	0.0118698749328618	0.0115473606183713
263	0.455496124527524	0.31	0.116712896965972	0.0896056495153833	0.143820144416562	0.457594454842512	0.533934614239204	0.44317446070062	0.624694767777788	2.18	1.18	3.98	0.167133320812995	0.201361479706493	0.235589638599991	0.194795406614237	0.234688637340956	0.274581868067675	0.187081250454867	0.225359711992728	0.263725441121517	0.116712896965972	3.14880811943895	-0.0362970154118922	0.346004816194126	0.652296689461069	0.782082047110751	0.573173128022353	0.95718224949576	1.11086421572174	0.863479476727536	0.898194156005674	1.04730390793906	0.80727729067133	0.0099357523370067	0.0118698749328618	0.0115473606183713
263	0.455496124527524	0.31	0.116808503609051	0.0898503923619973	0.143766614856104	0.430740688614499	0.442614894480167	0.36317135075676	0.522058438203574	1.88	1.05	3.79	0.15499450417893	0.188899471197856	0.222804438216782	0.185495918795727	0.226073054367283	0.266650189938838	0.176451186934986	0.215024549119181	0.253653270579661	0.116808503609051	2.86045815318158	-0.0567150973793641	0.277761993464251	0.652296689461069	0.782082047110751	0.573173128022353	0.95718224949576	1.11086421572174	0.863479476727536	0.898194156005674	1.04730390793906	0.80727729067133	0.0099357523370067	0.0118698749328618	0.0115473606183713
263	0.455496124527524	0.31	0.117627756510963	0.0900106692473504	0.145244843774576	0.429851946607805	0.452909674136327	0.371470861541784	0.53434848673087	2.09	1.07	3.8	0.145049783563783	0.17684953790118	0.208649292238576	0.17026126778756	0.207588221029358	0.244915174271156	0.162428331429132	0.198062931777602	0.23371000668044	0.117627756510963	3.03390562302625	0.0215293590961272	0.392082926357525	0.652296689461069	0.782082047110751	0.573173128022353	0.95718224949576	1.11086421572174	0.863479476727536	0.898194156005674	1.04730390793906	0.80727729067133	0.0099357523370067	0.0118698749328618	0.0115473606183713
263	0.455496124527524	0.31	0.117695021131506	0.0905587040115167	0.144831338251496	0.455292293431259	0.534484873021061	0.443208685875542	0.62576106016658	1.87	1.21	2.97	0.190158794454624	0.229320864746	0.268482935037376	0.227856988703734	0.27478277740359	0.321708566103445	0.227054424655611	0.273821117714067	0.320606549705938	0.117695021131506	2.64300965735842	0.00958465641835623	0.319735468527364	0.652296689461069	0.782082047110751	0.573173128022353	0.95718224949576	1.11086421572174	0.863479476727536	0.898194156005674	1.04730390793906	0.80727729067133	0.0099357523370067	0.0118698749328618	0.0115473606183713
263	0.455496124527524	0.31	0.118656052444422	0.0911193509766752	0.146192753912169	0.452098159308602	0.492164442520959	0.407572167344102	0.576756717697815	1.9	1.22	3.4	0.172221083000042	0.207965852667044	0.243710622334046	0.205646683517184	0.248328991670494	0.291011299823804	0.202124014504898	0.244088898846239	0.285943221584756	0.118656052444422	2.83464747284533	0.00849012565476637	0.347490369948857	0.652296689461069	0.782082047110751	0.573173128022353	0.95718224949576	1.11086421572174	0.863479476727536	0.898194156005674	1.04730390793906	0.80727729067133	0.0099357523370067	0.0118698749328618	0.0115473606183713
263	0.455496124527524	0.31	0.119337821313456	0.09177340629174	0.146902236335173	0.434940731998097	0.480334097475316	0.394854820649122	0.565813374301509	2.3	1.14	4.03	0.142690567458153	0.1735806209117	0.204470674365246	0.164922614569174	0.200625523811823	0.236328433054472	0.157437764564634	0.191543124198795	0.225619322426803	0.119337821313456	3.23240321309865	0.00527768591514968	0.403155549251148	0.652296689461069	0.782082047110751	0.573173128022353	0.95718224949576	1.11086421572174	0.863479476727536	0.898194156005674	1.04730390793906	0.80727729067133	0.0099357523370067	0.0118698749328618	0.0115473606183713
263	0.455496124527524	0.31	0.119766931830828	0.092175289258896	0.14735857440276	0.421660996127069	0.49313349362557	0.402964029544566	0.583302957706574	2	1.21	3.67	0.16344719178293	0.200021041079774	0.236594890376617	0.193410904081001	0.236689599671069	0.279968295261137	0.18823948418701	0.230324581134107	0.27251961415426	0.119766931830828	3.00895323339295	0.0332216628267427	0.401780067382406	0.652296689461069	0.782082047110751	0.573173128022353	0.95718224949576	1.11086421572174	0.863479476727536	0.898194156005674	1.04730390793906	0.80727729067133	0.0099357523370067	0.0118698749328618	0.0115473606183713
263	0.455496124527524	0.31	0.120782931526902	0.0929555949868577	0.148610268066946	0.437580016508414	0.445241086033257	0.366430904758952	0.524051267307561	2.04	1.06	3.75	0.145984751637808	0.177382443782329	0.20878013592685	0.172083549818235	0.209094444858386	0.246105339898536	0.164244816134476	0.199547977794163	0.234899099521607	0.120782931526902	2.90076955052662	0.0231389038118847	0.369235492923863	0.652296689461069	0.782082047110751	0.573173128022353	0.95718224949576	1.11086421572174	0.863479476727536	0.898194156005674	1.04730390793906	0.80727729067133	0.0099357523370067	0.0118698749328618	0.0115473606183713
263	0.455496124527524	0.31	0.121407847636367	0.0931738300176491	0.149641865255085	0.386872305899286	0.426791183550229	0.342904592429954	0.510677774670505	1.79	1.06	3.01	0.152303057337622	0.189561771800184	0.226820486262746	0.183980847887587	0.228989070295282	0.273997292702978	0.180454531726912	0.224607007967404	0.268754929049828	0.121407847636367	2.5468882576078	0.000400664209614297	0.30336814232723	0.652296689461069	0.782082047110751	0.573173128022353	0.95718224949576	1.11086421572174	0.863479476727536	0.898194156005674	1.04730390793906	0.80727729067133	0.0099357523370067	0.0118698749328618	0.0115473606183713
263	0.455496124527524	0.31	0.121641185727042	0.093516882549395	0.14976548890469	0.454586607862144	0.502729283353452	0.416753879460329	0.588704687246576	1.72	1.08	3.01	0.191333197715864	0.230804813368455	0.270276429021046	0.232993439546707	0.281059470978535	0.329125502410363	0.229078732508882	0.276403930670824	0.32361178316491	0.121641185727042	2.68087816185077	0.0148073653317179	0.316561066510607	0.652296689461069	0.782082047110751	0.573173128022353	0.95718224949576	1.11086421572174	0.863479476727536	0.898194156005674	1.04730390793906	0.80727729067133	0.0099357523370067	0.0118698749328618	0.0115473606183713
263	0.455496124527524	0.31	0.122614179220096	0.0940206513887542	0.151207707051439	0.492315344675562	0.505685563046269	0.425510123599597	0.585861002492941	2.05	1.06	3.9	0.169361070932404	0.20127241107232	0.233183751212236	0.199598858791335	0.237207661329975	0.274816463868614	0.189541380727633	0.225303471457471	0.260995538919047	0.122614179220096	2.92306818759936	0.052725325246764	0.392725754467541	0.652296689461069	0.782082047110751	0.573173128022353	0.95718224949576	1.11086421572174	0.863479476727536	0.898194156005674	1.04730390793906	0.80727729067133	0.0099357523370067	0.0118698749328618	0.0115473606183713
263	0.455496124527524	0.31	0.122949323657773	0.0942864235183582	0.151612223797187	0.43686563384656	0.492654009395844	0.405324794083452	0.579983224708237	1.93	1.13	3.63	0.168933026506859	0.205330475813042	0.241727925119225	0.201098953461525	0.244426709528485	0.287754465595444	0.194302263859392	0.236215511084401	0.278069131061406	0.122949323657773	2.88705054959358	0.0149332715380697	0.368350660972088	0.652296689461069	0.782082047110751	0.573173128022353	0.95718224949576	1.11086421572174	0.863479476727536	0.898194156005674	1.04730390793906	0.80727729067133	0.0099357523370067	0.0118698749328618	0.0115473606183713
263	0.455496124527524	0.31	0.123435471390896	0.0945858865333331	0.15228505624846	0.442895086004565	0.500465581633361	0.412830551462869	0.588100611803852	1.94	1.06	3.52	0.171420279564867	0.207809111055824	0.244197942546781	0.203890484115852	0.24717204034674	0.290453596577628	0.196074348337203	0.237774749708842	0.279391653350943	0.123435471390896	2.80592925684272	-0.022798976891053	0.312382670774646	0.652296689461069	0.782082047110751	0.573173128022353	0.95718224949576	1.11086421572174	0.863479476727536	0.898194156005674	1.04730390793906	0.80727729067133	0.0099357523370067	0.0118698749328618	0.0115473606183713
263	0.455496124527524	0.31	0.123950479195124	0.0951493849359108	0.152751573454337	0.462683910324023	0.485944326994155	0.404183607972605	0.567705046015704	2.02	1.24	3.33	0.162291047090027	0.195120267372855	0.227949487655683	0.191624775466435	0.230387800773341	0.269150826080246	0.189205929480016	0.227468807128616	0.265698693643117	0.123950479195124	2.73385128717716	-0.0129430439131275	0.323033652364742	0.652296689461069	0.782082047110751	0.573173128022353	0.95718224949576	1.11086421572174	0.863479476727536	0.898194156005674	1.04730390793906	0.80727729067133	0.0099357523370067	0.0118698749328618	0.0115473606183713
263	0.455496124527524	0.31	0.123987110338529	0.0953993602210456	0.152574860456013	0.377439682848963	0.429114559269726	0.343069557197574	0.515159561341879	1.97	1.11	3.41	0.140737956008362	0.17603633052836	0.211334705048359	0.16694975282588	0.208822287204018	0.250694821582156	0.162276228535109	0.203000253970926	0.243732822634348	0.123987110338529	2.76254342554632	-0.0610321575896718	0.28031460508957	0.652296689461069	0.782082047110751	0.573173128022353	0.95718224949576	1.11086421572174	0.863479476727536	0.898194156005674	1.04730390793906	0.80727729067133	0.0099357523370067	0.0118698749328618	0.0115473606183713
263	0.455496124527524	0.31	0.124668353125958	0.0955561388252364	0.153780567426679	0.4427248616881	0.497117110168201	0.410038387170625	0.584195833165776	1.83	1.13	3.38	0.179101438023074	0.217136717153145	0.255171996283216	0.215499865924844	0.261264978943581	0.307030091962318	0.210146040281287	0.254761766887726	0.299362552990219	0.124668353125958	2.69787781857174	0.0230396450419662	0.348783283929955	0.652296689461069	0.782082047110751	0.573173128022353	0.95718224949576	1.11086421572174	0.863479476727536	0.898194156005674	1.04730390793906	0.80727729067133	0.0099357523370067	0.0118698749328618	0.0115473606183713
263	0.455496124527524	0.31	0.124732930384	0.0955987132276622	0.153867147540337	0.408789054536716	0.453102008573666	0.368026794145752	0.53817722300158	2.08	1.23	3.65	0.144729147749163	0.178185579385641	0.211642011022119	0.170136874142377	0.209466703600461	0.248796533058545	0.166019692780016	0.204318541801396	0.242655015479536	0.124732930384	2.97647527231107	-0.0362473159705977	0.329708357743171	0.652296689461069	0.782082047110751	0.573173128022353	0.95718224949576	1.11086421572174	0.863479476727536	0.898194156005674	1.04730390793906	0.80727729067133	0.0099357523370067	0.0118698749328618	0.0115473606183713
263	0.455496124527524	0.31	0.125639900677764	0.0963532166729871	0.154926584682541	0.44630826341559	0.505927945902853	0.41794658249085	0.593909309314855	1.76	1.03	3.27	0.188069668881751	0.227659957635991	0.26725024639023	0.227899065219139	0.275873785717636	0.323848506216134	0.220640896946242	0.267125511625616	0.313618937009213	0.125639900677764	2.67823278761162	0.0523466630747532	0.360004026823115	0.652296689461069	0.782082047110751	0.573173128022353	0.95718224949576	1.11086421572174	0.863479476727536	0.898194156005674	1.04730390793906	0.80727729067133	0.0099357523370067	0.0118698749328618	0.0115473606183713
263	0.455496124527524	0.31	0.126471085038858	0.0969039661873781	0.156038203890339	0.512778824098887	0.549477422322298	0.46585295766636	0.633101886978237	1.91	1.2	3.6	0.196345222086547	0.231590815818504	0.26683640955046	0.234317657586286	0.276379618023854	0.318441578461422	0.228520206716712	0.269459136507236	0.310471083380162	0.126471085038858	2.78632609263179	0.0141232986453486	0.36394462723174	0.652296689461069	0.782082047110751	0.573173128022353	0.95718224949576	1.11086421572174	0.863479476727536	0.898194156005674	1.04730390793906	0.80727729067133	0.0099357523370067	0.0118698749328618	0.0115473606183713
263	0.455496124527524	0.31	0.126950461778868	0.0974807967303591	0.156420126827376	0.481667719676889	0.518100042771209	0.434187004324442	0.602013081217977	1.89	1.11	3.59	0.184184495887548	0.219780864573796	0.255377233260044	0.220126534852923	0.2626692323503	0.305211929847677	0.212395764808298	0.253484705762412	0.294492540396515	0.126950461778868	2.83537189878415	0.00733280866748384	0.335920811171363	0.652296689461069	0.782082047110751	0.573173128022353	0.95718224949576	1.11086421572174	0.863479476727536	0.898194156005674	1.04730390793906	0.80727729067133	0.0099357523370067	0.0118698749328618	0.0115473606183713
263	0.455496124527524	0.31	0.12725485378407	0.0976629433012514	0.156846764266889	0.413691636232604	0.491500967676984	0.400145506747197	0.582856428606771	2.2	1.22	3.71	0.150071670362646	0.184333873454543	0.218596076546441	0.174716272524573	0.214604976356754	0.254493680188934	0.170119790676154	0.208899815543623	0.247773710679557	0.12725485378407	2.94277569933281	0.013967762146778	0.384010936104159	0.652296689461069	0.782082047110751	0.573173128022353	0.95718224949576	1.11086421572174	0.863479476727536	0.898194156005674	1.04730390793906	0.80727729067133	0.0099357523370067	0.0118698749328618	0.0115473606183713
263	0.455496124527524	0.31	0.128518810663231	0.0983413843578288	0.158696236968634	0.448184567833544	0.474568085782896	0.392352820550293	0.556783351015499	1.97	1.07	3.14	0.160899368496096	0.19461490095515	0.228330433414204	0.190851551027289	0.23084339017287	0.270835229318451	0.186592912595478	0.225702723712175	0.264775694204871	0.128518810663231	2.70954552406596	0.00422961209348965	0.31560943340955	0.652296689461069	0.782082047110751	0.573173128022353	0.95718224949576	1.11086421572174	0.863479476727536	0.898194156005674	1.04730390793906	0.80727729067133	0.0099357523370067	0.0118698749328618	0.0115473606183713
263	0.455496124527524	0.31	0.129394775480571	0.0993766394764268	0.159412911484716	0.483774346391168	0.542951261131155	0.455383412165823	0.630519110096486	1.7	1.08	2.98	0.210345586079739	0.250793942388439	0.291242298697139	0.256532557065702	0.305862426383909	0.355192295702117	0.252533672190526	0.301063018297981	0.349629028468682	0.129394775480571	2.5547600366591	0.0322772435501169	0.338898115689136	0.652296689461069	0.782082047110751	0.573173128022353	0.95718224949576	1.11086421572174	0.863479476727536	0.898194156005674	1.04730390793906	0.80727729067133	0.0099357523370067	0.0118698749328618	0.0115473606183713
263	0.455496124527524	0.31	0.129645419435934	0.0993817320877236	0.159909106784144	0.505353384240891	0.560531920473565	0.473948299821602	0.647115541125528	1.91	1.14	3.3	0.199654180550506	0.236128162706092	0.272602144861679	0.238238848374145	0.281761701140896	0.325284553907647	0.233089802996619	0.275686968537718	0.318295299048745	0.129645419435934	2.77097653728187	-0.0267530887667759	0.31763828235104	0.652296689461069	0.782082047110751	0.573173128022353	0.95718224949576	1.11086421572174	0.863479476727536	0.898194156005674	1.04730390793906	0.80727729067133	0.0099357523370067	0.0118698749328618	0.0115473606183713
263	0.455496124527524	0.31	0.130349092614362	0.0999343266638211	0.160763858564902	0.421836625796209	0.458982821207157	0.375088022082044	0.542877620332271	1.97	1.03	3.36	0.153843374081028	0.188253054490482	0.222662734899937	0.182488311887243	0.223304918569268	0.264121525251292	0.176054224497565	0.215438734216653	0.254823715377103	0.130349092614362	2.70203958390413	0.00497575106219377	0.335865858938296	0.652296689461069	0.782082047110751	0.573173128022353	0.95718224949576	1.11086421572174	0.863479476727536	0.898194156005674	1.04730390793906	0.80727729067133	0.0099357523370067	0.0118698749328618	0.0115473606183713
263	0.455496124527524	0.31	0.130491704818095	0.100055184082098	0.160928225554092	0.449021355230695	0.53910424259931	0.445866425704461	0.63234205949416	2.24	1.22	3.53	0.164554526728203	0.198965516091355	0.233376505454507	0.190970615188295	0.230905632100793	0.270840649013292	0.186919099946785	0.225985498940267	0.265144501855093	0.130491704818095	2.94268481481513	-0.0922865283514815	0.283178414336688	0.652296689461069	0.782082047110751	0.573173128022353	0.95718224949576	1.11086421572174	0.863479476727536	0.898194156005674	1.04730390793906	0.80727729067133	0.0099357523370067	0.0118698749328618	0.0115473606183713
263	0.455496124527524	0.31	0.130532460570185	0.0998678724640491	0.161197048676321	0.49759601009664	0.495284902148004	0.41758353750407	0.572986266791938	1.88	1.1	3.29	0.177918720976312	0.211024737315446	0.244130753654579	0.212850094585133	0.252455925104	0.292061755622868	0.207611790182403	0.246195919550428	0.284827160244392	0.130532460570185	2.58026535702806	0.00255330010438293	0.311924118672865	0.652296689461069	0.782082047110751	0.573173128022353	0.95718224949576	1.11086421572174	0.863479476727536	0.898194156005674	1.04730390793906	0.80727729067133	0.0099357523370067	0.0118698749328618	0.0115473606183713
263	0.455496124527524	0.31	0.130794638415671	0.100672967361284	0.160916309470057	0.399355830120073	0.461475567988438	0.373114126316709	0.549837009660167	1.96	1.06	3.64	0.153987027904015	0.19045446460673	0.226921901309445	0.1829081719647	0.226224756967495	0.269541341970291	0.175149699149188	0.216772931262242	0.258277388754882	0.130794638415671	2.81863507099258	0.0274082690219243	0.363941953141374	0.652296689461069	0.782082047110751	0.573173128022353	0.95718224949576	1.11086421572174	0.863479476727536	0.898194156005674	1.04730390793906	0.80727729067133	0.0099357523370067	0.0118698749328618	0.0115473606183713
263	0.455496124527524	0.31	0.130912154972632	0.100703991408723	0.161120318536541	0.443427215818058	0.468605276418165	0.386637633524048	0.550572919312282	2.12	1.11	3.74	0.149603938769478	0.181320153553952	0.213036368338427	0.175276543397851	0.212435381211958	0.249594219026064	0.168401495410006	0.204050181998537	0.239764180477069	0.130912154972632	2.82423884340126	-0.0275660551025972	0.313724736219282	0.652296689461069	0.782082047110751	0.573173128022353	0.95718224949576	1.11086421572174	0.863479476727536	0.898194156005674	1.04730390793906	0.80727729067133	0.0099357523370067	0.0118698749328618	0.0115473606183713
263	0.455496124527524	0.31	0.131006192863459	0.100390016138206	0.161622369588712	0.390368240311072	0.449714358247708	0.361970087502313	0.537458628993104	2.01	1.19	3.18	0.146213750096448	0.181657062453247	0.217100374810046	0.172863714325285	0.214767178383528	0.256670642441772	0.170769012079745	0.21223501584314	0.253587497707304	0.131006192863459	2.77023537010699	-0.0457984885221444	0.301005558481284	0.652296689461069	0.782082047110751	0.573173128022353	0.95718224949576	1.11086421572174	0.863479476727536	0.898194156005674	1.04730390793906	0.80727729067133	0.0099357523370067	0.0118698749328618	0.0115473606183713
263	0.455496124527524	0.31	0.131090242072362	0.100836511363804	0.16134397278092	0.387056986133326	0.428775610002356	0.34453177489076	0.513019445113951	2.01	1.09	3.31	0.139212243291394	0.173251986862431	0.207291730433467	0.164596897078833	0.204843617027337	0.245090336975841	0.16019030446605	0.199326407720753	0.238485718702577	0.131090242072362	2.65507230563723	0.018523441820986	0.341229771221982	0.652296689461069	0.782082047110751	0.573173128022353	0.95718224949576	1.11086421572174	0.863479476727536	0.898194156005674	1.04730390793906	0.80727729067133	0.0099357523370067	0.0118698749328618	0.0115473606183713
[truncated: 1,359 more rows]
