# Supplementary material for: Re-expressing coefficients from regression models for inclusion in a meta-analysis
Source: BMC Med Res Methodol. 2024 Jan 8;24:6. doi: 10.1186/s12874-023-02132-y (PMC10773134; doi:10.1186/s12874-023-02132-y)
Supplement: Supplementary file 2 — Additional file 2. [file 12874_2023_2132_MOESM2_ESM.zip › Supp_Files_R1/simdata/simdata_scenario_264.csv]

ex_no	errsd	rsquare	beta	b_low_ci	b_hi_ci	lrsquare	lbeta	lb_low_ci	lb_hi_ci	x_median	x_25	x_75	rbl	rb	rbu	altl	alt	altu	dzl	dz	dzu	observed_beta	xlog	error	ylog	RelBias_rb	RelBias_rbl	RelBias_rbu	RelBias_alt	RelBias_altl	RelBias_altu	RelBias_dz	RelBias_dzl	RelBias_dzu	MC_SE_RelBias_rb	MC_SE_RelBias_alt	MC_SE_RelBias_dz
264	0.455496124527524	0.24	0.0867470640704145	0.0834354257757806	0.0900587023650483	0.447820535544088	0.4806233629515	0.469257297074017	0.491989428828983	2	1.14	3.55	0.190089294396641	0.194693522090464	0.199297749784286	0.22487388329545	0.230320642221947	0.235767401148443	0.218164449779965	0.223407680238745	0.228773312204237	0.0867470640704145	2.88202120071884	0.00357950358459548	0.349133690442709	0.705571349291159	0.72037228725114	0.691669500179208	1.0180861845674	1.03559923895077	1.00163696911147	0.955508316824805	0.972462923993163	0.939559906281189	0.00189182049997377	0.00225389689576949	0.00218481685123341
264	0.455496124527524	0.26	0.0935779957483677	0.0902548612767631	0.0969011302199723	0.469611968170737	0.498087147467892	0.486813880732574	0.50936041420321	2.01	1.14	3.55	0.196554945269329	0.201106615658909	0.205658286048489	0.232358030374515	0.237738801462149	0.243119572549784	0.225432264790567	0.230628777128004	0.235834676617469	0.0935779957483677	2.91702182068941	-5.59544503247235e-05	0.349412156069505	0.705571349291159	0.72037228725114	0.691669500179208	1.0180861845674	1.03559923895077	1.00163696911147	0.955508316824805	0.972462923993163	0.939559906281189	0.00189182049997377	0.00225389689576949	0.00218481685123341
264	0.455496124527524	0.26	0.0937184387356788	0.0903750126855736	0.0970618647857841	0.457966723791406	0.487090328926427	0.47580478000089	0.498375877851965	1.99	1.11	3.62	0.193458960861189	0.198047587667079	0.202636214472969	0.22904440721971	0.234477080392506	0.239909753565301	0.220909592295661	0.226162787390274	0.231387656929837	0.0937184387356788	2.90942879534572	0.0054066121360963	0.350153018122341	0.705571349291159	0.72037228725114	0.691669500179208	1.0180861845674	1.03559923895077	1.00163696911147	0.955508316824805	0.972462923993163	0.939559906281189	0.00189182049997377	0.00225389689576949	0.00218481685123341
264	0.455496124527524	0.26	0.0958327207605244	0.092406598336798	0.0992588431842509	0.46289157959542	0.493754048920959	0.482426937357012	0.505081160484906	1.94	1.12	3.51	0.200368584644628	0.205073125656815	0.209777666669002	0.238335259744185	0.24393123680868	0.249527213873176	0.231188694760385	0.236604154065753	0.242024821954283	0.0958327207605244	2.83582660948464	0.0038386902374507	0.342735359591348	0.705571349291159	0.72037228725114	0.691669500179208	1.0180861845674	1.03559923895077	1.00163696911147	0.955508316824805	0.972462923993163	0.939559906281189	0.00189182049997377	0.00225389689576949	0.00218481685123341
264	0.455496124527524	0.26	0.0962692414107421	0.092839512840197	0.0996989699812872	0.462687939580708	0.504209137753869	0.49263743991738	0.515780835590357	2.04	1.14	3.64	0.196597450108604	0.201215382291067	0.205833314473531	0.231828060878886	0.237273534675923	0.24271900847296	0.224138668793603	0.229434517741561	0.234667330488082	0.0962692414107421	2.92879194658839	0.00289572392454328	0.356433020542535	0.705571349291159	0.72037228725114	0.691669500179208	1.0180861845674	1.03559923895077	1.00163696911147	0.955508316824805	0.972462923993163	0.939559906281189	0.00189182049997377	0.00225389689576949	0.00218481685123341
264	0.455496124527524	0.27	0.0970167041412092	0.0936555344166963	0.100377873865722	0.472811120686292	0.506661150104443	0.495267206871333	0.518055093337554	2	1.13	3.5	0.201113376140934	0.205740119764128	0.210366863387322	0.238040377457683	0.243516650690216	0.248992923922749	0.230982627508638	0.236254673649455	0.241624046696074	0.0970167041412092	2.86039799855043	0.00847865152244687	0.351349815592216	0.705571349291159	0.72037228725114	0.691669500179208	1.0180861845674	1.03559923895077	1.00163696911147	0.955508316824805	0.972462923993163	0.939559906281189	0.00189182049997377	0.00225389689576949	0.00218481685123341
264	0.455496124527524	0.27	0.0985486041656551	0.0951325593554811	0.101964648975829	0.4604532622992	0.497469349012295	0.486000885066994	0.508937812957597	2.01	1.14	3.53	0.196617561029924	0.201257267415179	0.205896973800434	0.2325318195344	0.238019016925199	0.243506214315998	0.225662773338837	0.230984954110318	0.236359102233473	0.0985486041656551	2.91025045326786	-0.00384122886375902	0.345630718556147	0.705571349291159	0.72037228725114	0.691669500179208	1.0180861845674	1.03559923895077	1.00163696911147	0.955508316824805	0.972462923993163	0.939559906281189	0.00189182049997377	0.00225389689576949	0.00218481685123341
264	0.455496124527524	0.27	0.098952789140652	0.0955184130425828	0.102387165238721	0.465645767609714	0.502174126019805	0.490717458833153	0.513630793206457	2	1.12	3.58	0.199124466894047	0.203773379837452	0.208422292780858	0.235650036528938	0.241151703511511	0.246653370494084	0.227798413493542	0.233077078981853	0.238437928289011	0.098952789140652	2.90273680266846	-0.000362073627834875	0.345777120779632	0.705571349291159	0.72037228725114	0.691669500179208	1.0180861845674	1.03559923895077	1.00163696911147	0.955508316824805	0.972462923993163	0.939559906281189	0.00189182049997377	0.00225389689576949	0.00218481685123341
264	0.455496124527524	0.27	0.0997967486985582	0.0963219545649167	0.1032715428322	0.463502209811363	0.495396139174724	0.48404530315396	0.506746975195489	1.99	1.11	3.59	0.197378215160174	0.202006723565805	0.206635231971436	0.233831198298783	0.239314527175511	0.244797856052238	0.225858180363139	0.231191348842913	0.236474754777328	0.0997967486985582	2.90108285474611	0.00239824379673985	0.349530370953289	0.705571349291159	0.72037228725114	0.691669500179208	1.0180861845674	1.03559923895077	1.00163696911147	0.955508316824805	0.972462923993163	0.939559906281189	0.00189182049997377	0.00225389689576949	0.00218481685123341
264	0.455496124527524	0.27	0.10064429319162	0.0971410735889547	0.104147512794285	0.463989694594091	0.509364462709892	0.497705008742531	0.521023916677254	1.97	1.13	3.54	0.203969899285084	0.208748186844316	0.213526474403548	0.241905290894083	0.247572269433774	0.253239247973465	0.234426236182117	0.239949304046627	0.245472686294124	0.10064429319162	2.87589110819972	-0.000569590059549485	0.342507800397594	0.705571349291159	0.72037228725114	0.691669500179208	1.0180861845674	1.03559923895077	1.00163696911147	0.955508316824805	0.972462923993163	0.939559906281189	0.00189182049997377	0.00225389689576949	0.00218481685123341
264	0.455496124527524	0.27	0.102509669182797	0.0989200448389318	0.106099293526663	0.449918138186607	0.49138309307099	0.479811736165419	0.502954449976561	2.02	1.14	3.51	0.193169361319894	0.197827921031079	0.202486480742263	0.228214008803377	0.233717721088156	0.239221433372935	0.221695976945102	0.227007559689184	0.232357922556685	0.102509669182797	2.86085968914772	-0.00196401363442037	0.346031464737149	0.705571349291159	0.72037228725114	0.691669500179208	1.0180861845674	1.03559923895077	1.00163696911147	0.955508316824805	0.972462923993163	0.939559906281189	0.00189182049997377	0.00225389689576949	0.00218481685123341
264	0.455496124527524	0.28	0.0960517812482763	0.0927654497173951	0.0993381127791576	0.477710292896197	0.503756033805067	0.492538151917386	0.514973915692748	1.98	1.1	3.54	0.20126986033548	0.205853914407239	0.210437968478998	0.238552366902412	0.243985554698161	0.249418742493909	0.230474291199039	0.235721666639859	0.240945543306458	0.0960517812482763	2.9063287945917	-0.00211154727361478	0.342450673497689	0.705571349291159	0.72037228725114	0.691669500179208	1.0180861845674	1.03559923895077	1.00163696911147	0.955508316824805	0.972462923993163	0.939559906281189	0.00189182049997377	0.00225389689576949	0.00218481685123341
264	0.455496124527524	0.28	0.0960869432687798	0.0928143247950245	0.0993595617425352	0.477324598661549	0.504299960362503	0.493061282462021	0.515538638262985	2.04	1.15	3.61	0.196576377670918	0.201057075446366	0.205537773221813	0.231755539318827	0.237038099419776	0.242320659520725	0.224495792649714	0.229662761625991	0.234719144420296	0.0960869432687798	2.97894619765438	-0.000415995995550214	0.356538843591584	0.705571349291159	0.72037228725114	0.691669500179208	1.0180861845674	1.03559923895077	1.00163696911147	0.955508316824805	0.972462923993163	0.939559906281189	0.00189182049997377	0.00225389689576949	0.00218481685123341
264	0.455496124527524	0.28	0.0974022076083618	0.0940740436629394	0.100730371553784	0.465166426738985	0.494539474237228	0.483246111430133	0.505832837044323	2.03	1.15	3.57	0.193857914073478	0.19838833388416	0.202918753694843	0.228852077414077	0.234200303666216	0.239548529918354	0.222120015827949	0.227336669604961	0.232521410320987	0.0974022076083618	2.93124638590624	-0.00415788906233898	0.350938378592369	0.705571349291159	0.72037228725114	0.691669500179208	1.0180861845674	1.03559923895077	1.00163696911147	0.955508316824805	0.972462923993163	0.939559906281189	0.00189182049997377	0.00225389689576949	0.00218481685123341
264	0.455496124527524	0.28	0.0995076061602051	0.0961488638041681	0.102866348516242	0.474801334931786	0.506607989333957	0.495260623843022	0.517955354824892	2	1.11	3.54	0.200954157724972	0.205558400753489	0.210162643782007	0.237811800830274	0.243260522760031	0.248709244689788	0.229973250307467	0.235222603388706	0.240507287257879	0.0995076061602051	2.90027828717374	0.00496941768757338	0.34923251699447	0.705571349291159	0.72037228725114	0.691669500179208	1.0180861845674	1.03559923895077	1.00163696911147	0.955508316824805	0.972462923993163	0.939559906281189	0.00189182049997377	0.00225389689576949	0.00218481685123341
264	0.455496124527524	0.28	0.100693620422955	0.097285309492568	0.104101931353343	0.469285765864652	0.497854505647504	0.486579123061019	0.50912988823399	2.01	1.13	3.57	0.196612694481763	0.201168753808138	0.205724813134514	0.232465178779011	0.237852039218645	0.243238899658279	0.225122674817794	0.230317190557366	0.235586721043728	0.100693620422955	2.92737331951897	0.00156086729619046	0.3518419211882	0.705571349291159	0.72037228725114	0.691669500179208	1.0180861845674	1.03559923895077	1.00163696911147	0.955508316824805	0.972462923993163	0.939559906281189	0.00189182049997377	0.00225389689576949	0.00218481685123341
264	0.455496124527524	0.28	0.101171127808831	0.097749605712192	0.104592649905469	0.462293062201445	0.495024149253784	0.483654222000293	0.506394076507274	2.02	1.15	3.57	0.194141368517335	0.198705317587821	0.203269266658308	0.229216963541737	0.234605483029806	0.239994002517876	0.222542131446334	0.227775013070232	0.232975248777257	0.101171127808831	2.93654886521087	0.00722727399718234	0.359713647580723	0.705571349291159	0.72037228725114	0.691669500179208	1.0180861845674	1.03559923895077	1.00163696911147	0.955508316824805	0.972462923993163	0.939559906281189	0.00189182049997377	0.00225389689576949	0.00218481685123341
264	0.455496124527524	0.28	0.102615062225238	0.0991146963778568	0.10611542807262	0.472971984803111	0.505312058808875	0.493952120512278	0.516671997105471	2	1.13	3.57	0.199952538725029	0.204551058313949	0.209149577902869	0.236506166873137	0.241945348832023	0.247384530790908	0.228898055404761	0.234188336877196	0.239467885756176	0.102615062225238	2.91601241825027	0.00604688819064161	0.353635002499276	0.705571349291159	0.72037228725114	0.691669500179208	1.0180861845674	1.03559923895077	1.00163696911147	0.955508316824805	0.972462923993163	0.939559906281189	0.00189182049997377	0.00225389689576949	0.00218481685123341
264	0.455496124527524	0.28	0.102742615994716	0.0992211742607044	0.106264057728728	0.453817039420121	0.493851933985209	0.482313613405183	0.505390254565235	2	1.15	3.53	0.195394756130159	0.200069157335567	0.204743558540975	0.23115442549894	0.23668430023349	0.242214174968039	0.224582167866276	0.229967669093094	0.235301545457151	0.102742615994716	2.88610994637796	-0.0031684002720359	0.344122118505044	0.705571349291159	0.72037228725114	0.691669500179208	1.0180861845674	1.03559923895077	1.00163696911147	0.955508316824805	0.972462923993163	0.939559906281189	0.00189182049997377	0.00225389689576949	0.00218481685123341
264	0.455496124527524	0.28	0.102942109720497	0.0994585583808311	0.106425661060163	0.458448300108177	0.497420181025658	0.485906469411297	0.508933892640019	2.03	1.16	3.64	0.194496793675221	0.19910545837361	0.203714123071998	0.229498365483408	0.234936403794247	0.240374442105086	0.222513331372752	0.227795797677334	0.233120747476278	0.102942109720497	2.95255784540055	0.00794448006421948	0.367960233174144	0.705571349291159	0.72037228725114	0.691669500179208	1.0180861845674	1.03559923895077	1.00163696911147	0.955508316824805	0.972462923993163	0.939559906281189	0.00189182049997377	0.00225389689576949	0.00218481685123341
264	0.455496124527524	0.28	0.103230461190902	0.0997452212124101	0.106715701169393	0.472870452691224	0.504356829295404	0.493016056102822	0.515697602487985	2.01	1.12	3.59	0.199406686441992	0.20399360805647	0.208580529670948	0.235817914393005	0.241242397934209	0.246666881475412	0.227896477006175	0.23310936675407	0.238394539754267	0.103230461190902	2.89484982749257	0.00268876048724482	0.349899325714735	0.705571349291159	0.72037228725114	0.691669500179208	1.0180861845674	1.03559923895077	1.00163696911147	0.955508316824805	0.972462923993163	0.939559906281189	0.00189182049997377	0.00225389689576949	0.00218481685123341
264	0.455496124527524	0.28	0.103378593827127	0.0998336957561744	0.106923491898079	0.463392339842944	0.505662815687298	0.494074183063959	0.517251448310637	1.99	1.11	3.46	0.201137145130181	0.205854866803809	0.210572588477438	0.238199263558401	0.243786286420858	0.249373309283315	0.23100333542634	0.236451513242125	0.241885674304831	0.103378593827127	2.85168815016264	0.000238614366600913	0.340103828339884	0.705571349291159	0.72037228725114	0.691669500179208	1.0180861845674	1.03559923895077	1.00163696911147	0.955508316824805	0.972462923993163	0.939559906281189	0.00189182049997377	0.00225389689576949	0.00218481685123341
264	0.455496124527524	0.28	0.103515769184707	0.0999801578246889	0.107051380544724	0.468878790848762	0.501153403368693	0.489794029859678	0.512512776877707	1.96	1.11	3.53	0.202035295882876	0.206720927491321	0.211406559099765	0.239952792289905	0.245517811922612	0.25108283155532	0.232039440036505	0.237414822676374	0.242782359404748	0.103515769184707	2.84576466795952	0.00439055608823499	0.342107487518235	0.705571349291159	0.72037228725114	0.691669500179208	1.0180861845674	1.03559923895077	1.00163696911147	0.955508316824805	0.972462923993163	0.939559906281189	0.00189182049997377	0.00225389689576949	0.00218481685123341
264	0.455496124527524	0.28	0.104349964281849	0.100792057366729	0.107907871196969	0.455678365275132	0.489643088056084	0.478245961010959	0.50104021510121	1.99	1.13	3.5	0.194355183545187	0.198986881247476	0.203618578949764	0.230080741386344	0.235563818409459	0.241046895432574	0.223269554405583	0.228605518932227	0.233963731993572	0.104349964281849	2.84828390362048	-0.00553259397069818	0.338890827025554	0.705571349291159	0.72037228725114	0.691669500179208	1.0180861845674	1.03559923895077	1.00163696911147	0.955508316824805	0.972462923993163	0.939559906281189	0.00189182049997377	0.00225389689576949	0.00218481685123341
264	0.455496124527524	0.28	0.104515255054267	0.100960396667328	0.108070113441207	0.457262710166639	0.492357925132038	0.480934139669307	0.503781710594769	2.01	1.13	3.56	0.193881548454426	0.198486880103887	0.203092211753349	0.229121551177171	0.234563950103843	0.240006349030515	0.221903533287423	0.227157828505005	0.232451929992294	0.104515255054267	2.86707735155181	-0.00261158600198833	0.341634080397568	0.705571349291159	0.72037228725114	0.691669500179208	1.0180861845674	1.03559923895077	1.00163696911147	0.955508316824805	0.972462923993163	0.939559906281189	0.00189182049997377	0.00225389689576949	0.00218481685123341
264	0.455496124527524	0.28	0.10452152187842	0.100957415096218	0.108085628660621	0.468469409799137	0.505435070430775	0.493969225765335	0.516900915096214	2.01	1.13	3.53	0.199539404055093	0.204171044433065	0.208802684811037	0.235910434125348	0.241386306409592	0.246862178693836	0.228730604598104	0.23405253693727	0.239335342679763	0.10452152187842	2.87286945097433	-0.00102850238125954	0.346247859268153	0.705571349291159	0.72037228725114	0.691669500179208	1.0180861845674	1.03559923895077	1.00163696911147	0.955508316824805	0.972462923993163	0.939559906281189	0.00189182049997377	0.00225389689576949	0.00218481685123341
264	0.455496124527524	0.28	0.105302947656863	0.101718776215502	0.108887119098224	0.46283996343808	0.497291317909565	0.48588187428019	0.508700761538941	2.01	1.12	3.55	0.196505438466801	0.20111976520285	0.205734091938899	0.232382888711737	0.237839687183826	0.243296485655915	0.224998754329534	0.230274212748191	0.235576087143454	0.105302947656863	2.8700818862201	0.00117559248858357	0.345071775309101	0.705571349291159	0.72037228725114	0.691669500179208	1.0180861845674	1.03559923895077	1.00163696911147	0.955508316824805	0.972462923993163	0.939559906281189	0.00189182049997377	0.00225389689576949	0.00218481685123341
264	0.455496124527524	0.28	0.106059973509301	0.102455868926487	0.109664078092114	0.452131923251635	0.491284558413364	0.479767125434093	0.502801991392635	1.98	1.11	3.47	0.196175615669628	0.200885066121444	0.20559451657326	0.232546699095386	0.238129284644486	0.243711870193586	0.225455850692071	0.230860066909906	0.236288456493276	0.106059973509301	2.83580895330742	-0.00011696559006748	0.339902856323426	0.705571349291159	0.72037228725114	0.691669500179208	1.0180861845674	1.03559923895077	1.00163696911147	0.955508316824805	0.972462923993163	0.939559906281189	0.00189182049997377	0.00225389689576949	0.00218481685123341
264	0.455496124527524	0.28	0.108966356577481	0.105250791034699	0.112681922120262	0.448232408976211	0.489036761710807	0.477481357507142	0.500592165914472	2	1.14	3.48	0.193762928772041	0.198452135850903	0.203141342929764	0.229307445968793	0.234856856816818	0.240406267664842	0.222977958143488	0.228392165315654	0.233755862290127	0.108966356577481	2.84488085261053	-0.00396562164283601	0.340424858815256	0.705571349291159	0.72037228725114	0.691669500179208	1.0180861845674	1.03559923895077	1.00163696911147	0.955508316824805	0.972462923993163	0.939559906281189	0.00189182049997377	0.00225389689576949	0.00218481685123341
264	0.455496124527524	0.29	0.100724104034272	0.0973719954934079	0.104076212575136	0.483182951540493	0.505676349229872	0.494538472054745	0.516814226404999	1.98	1.12	3.57	0.201985901172673	0.206534979324311	0.211084057475948	0.239374844879808	0.244765987878266	0.250157130876725	0.231649216168444	0.236757502170622	0.241952162702364	0.100724104034272	2.93699521081779	-0.00252994436273437	0.34352309623555	0.705571349291159	0.72037228725114	0.691669500179208	1.0180861845674	1.03559923895077	1.00163696911147	0.955508316824805	0.972462923993163	0.939559906281189	0.00189182049997377	0.00225389689576949	0.00218481685123341
264	0.455496124527524	0.29	0.101043554970005	0.097705044734732	0.104382065205278	0.478461469930294	0.510245394917501	0.498900095136556	0.521590694698445	2.02	1.16	3.63	0.200714107421367	0.205278471591987	0.209842835762607	0.237091994367718	0.242483614409457	0.247875234451196	0.229967924782727	0.235182038225412	0.240455260632802	0.101043554970005	2.98250876086806	-0.00513919788523554	0.352632143611572	0.705571349291159	0.72037228725114	0.691669500179208	1.0180861845674	1.03559923895077	1.00163696911147	0.955508316824805	0.972462923993163	0.939559906281189	0.00189182049997377	0.00225389689576949	0.00218481685123341
264	0.455496124527524	0.29	0.102477960707019	0.0990578647323481	0.105898056681691	0.457954967790013	0.490595586317798	0.479228553820762	0.501962618814835	1.98	1.14	3.57	0.195650461273942	0.200291180474895	0.204931899675848	0.231845396588194	0.23734463935304	0.242843882117885	0.2247789539231	0.230059870385219	0.235393307733779	0.102477960707019	2.92287726099886	-0.00632792094514451	0.344390547619167	0.705571349291159	0.72037228725114	0.691669500179208	1.0180861845674	1.03559923895077	1.00163696911147	0.955508316824805	0.972462923993163	0.939559906281189	0.00189182049997377	0.00225389689576949	0.00218481685123341
264	0.455496124527524	0.29	0.103174337835957	0.0997356965421614	0.106612979129753	0.470037567655888	0.508451513525762	0.496953495913277	0.519949531138246	2	1.13	3.57	0.201748802342946	0.206416666241104	0.211084530139262	0.238779825787449	0.244304476816142	0.249829127844836	0.231251793979027	0.236632633028285	0.241999222024083	0.103174337835957	2.91573018689096	0.00537278801085453	0.355312792441762	0.705571349291159	0.72037228725114	0.691669500179208	1.0180861845674	1.03559923895077	1.00163696911147	0.955508316824805	0.972462923993163	0.939559906281189	0.00189182049997377	0.00225389689576949	0.00218481685123341
264	0.455496124527524	0.29	0.103706168978178	0.100234937164742	0.107177400791613	0.463750799563099	0.499354215713638	0.487918407016832	0.510790024410444	2.01	1.15	3.59	0.196802047869148	0.201414685019551	0.206027322169954	0.232599558776743	0.238051216305705	0.243502873834667	0.225504195632175	0.230791801321675	0.236137857702852	0.103706168978178	2.91542711954245	0.00886873268766691	0.360824557673811	0.705571349291159	0.72037228725114	0.691669500179208	1.0180861845674	1.03559923895077	1.00163696911147	0.955508316824805	0.972462923993163	0.939559906281189	0.00189182049997377	0.00225389689576949	0.00218481685123341
264	0.455496124527524	0.29	0.104238798738018	0.100806873689789	0.107670723786247	0.471423103886832	0.512059530559748	0.500512075564786	0.523606985554709	2.04	1.15	3.6	0.199486492948032	0.204088901984459	0.208691311020885	0.23517131414631	0.240597017738269	0.246022721330227	0.228093506785933	0.233356204174924	0.238587128077926	0.104238798738018	2.94480529145512	0.00591787897233526	0.360844098716012	0.705571349291159	0.72037228725114	0.691669500179208	1.0180861845674	1.03559923895077	1.00163696911147	0.955508316824805	0.972462923993163	0.939559906281189	0.00189182049997377	0.00225389689576949	0.00218481685123341
264	0.455496124527524	0.29	0.104341806438921	0.100841209308836	0.107842403569006	0.468147726611759	0.501830731074032	0.490439295151489	0.513222166996575	2	1.14	3.55	0.198809368522617	0.20342711470388	0.208044860885142	0.235225368910287	0.240688949711802	0.246152530513316	0.228242304415107	0.233519442366674	0.238848953404204	0.104341806438921	2.88574869762298	0.00281654016841392	0.35022247046711	0.705571349291159	0.72037228725114	0.691669500179208	1.0180861845674	1.03559923895077	1.00163696911147	0.955508316824805	0.972462923993163	0.939559906281189	0.00189182049997377	0.00225389689576949	0.00218481685123341
264	0.455496124527524	0.29	0.10437664530789	0.10088940382799	0.10786388678779	0.473028136879761	0.502295597300651	0.491004743971748	0.513586450629553	1.98	1.13	3.52	0.200671615721983	0.205286140954597	0.209900666187211	0.237850642187862	0.243320114220668	0.248789586253474	0.230630911454364	0.235992974476176	0.241248453625334	0.10437664530789	2.88732727115761	-0.00327343767264274	0.341743668446385	0.705571349291159	0.72037228725114	0.691669500179208	1.0180861845674	1.03559923895077	1.00163696911147	0.955508316824805	0.972462923993163	0.939559906281189	0.00189182049997377	0.00225389689576949	0.00218481685123341
264	0.455496124527524	0.29	0.104410367319183	0.100919161938378	0.107901572699988	0.483067570000294	0.508773480291135	0.497564797425922	0.519982163156347	1.97	1.11	3.5	0.203963113683499	0.20855780741848	0.21315250115346	0.241910401134577	0.247359936515982	0.252809471897386	0.234311668791088	0.239638910605004	0.244877970773314	0.104410367319183	2.87235728554937	0.00468142069199464	0.346651878601131	0.705571349291159	0.72037228725114	0.691669500179208	1.0180861845674	1.03559923895077	1.00163696911147	0.955508316824805	0.972462923993163	0.939559906281189	0.00189182049997377	0.00225389689576949	0.00218481685123341
264	0.455496124527524	0.29	0.104647290891264	0.101122155687971	0.108172426094557	0.463608988994816	0.502945109201959	0.491423780192127	0.514466438211791	2.05	1.15	3.56	0.195602724508552	0.200188589977662	0.204774455446772	0.230527400441455	0.235932067723182	0.24133673500491	0.223863154632568	0.229056652216332	0.234283496019179	0.104647290891264	2.90493023823141	0.0038453772271916	0.356220902563066	0.705571349291159	0.72037228725114	0.691669500179208	1.0180861845674	1.03559923895077	1.00163696911147	0.955508316824805	0.972462923993163	0.939559906281189	0.00189182049997377	0.00225389689576949	0.00218481685123341
264	0.455496124527524	0.29	0.104658345797495	0.101166565473396	0.108150126121593	0.466604698105993	0.497505114238796	0.486176813841705	0.508833414635887	2.03	1.13	3.54	0.19445060318014	0.198981454472315	0.20351230576449	0.229405008584862	0.234750324889256	0.24009564119365	0.222223335009403	0.227532410425738	0.232690290224431	0.104658345797495	2.9071652748074	0.00259619651007292	0.350278668665851	0.705571349291159	0.72037228725114	0.691669500179208	1.0180861845674	1.03559923895077	1.00163696911147	0.955508316824805	0.972462923993163	0.939559906281189	0.00189182049997377	0.00225389689576949	0.00218481685123341
264	0.455496124527524	0.29	0.10519093121737	0.101683410198101	0.10869845223664	0.468868637147475	0.499659043011965	0.488333310473368	0.510984775550562	1.99	1.12	3.54	0.198487950211405	0.2030914072929	0.207694864374396	0.234981742124218	0.240431586125588	0.245881430126958	0.22766602496502	0.232982207246232	0.238220792957748	0.10519093121737	2.90236767348941	-0.00410208393973111	0.34301821485555	0.705571349291159	0.72037228725114	0.691669500179208	1.0180861845674	1.03559923895077	1.00163696911147	0.955508316824805	0.972462923993163	0.939559906281189	0.00189182049997377	0.00225389689576949	0.00218481685123341
264	0.455496124527524	0.29	0.10544197091864	0.101886626196261	0.108997315641019	0.461252763964185	0.502120335823982	0.490563258599905	0.513677413048058	1.98	1.12	3.48	0.200619525624455	0.205345879075622	0.210072232526789	0.237822122762655	0.243424924420093	0.249027726077531	0.230936570069366	0.236395479716975	0.241845077021116	0.10544197091864	2.86798199317434	0.00126157777761709	0.344539317879822	0.705571349291159	0.72037228725114	0.691669500179208	1.0180861845674	1.03559923895077	1.00163696911147	0.955508316824805	0.972462923993163	0.939559906281189	0.00189182049997377	0.00225389689576949	0.00218481685123341
264	0.455496124527524	0.29	0.10581190857112	0.102280210707898	0.109343606434342	0.472410727902463	0.494605898151535	0.483474119521685	0.505737676781385	1.94	1.11	3.45	0.200687614921528	0.20530835885146	0.209929102781392	0.238684155843904	0.244179753390957	0.24967535093801	0.231503374163175	0.236817332271062	0.242145844011429	0.10581190857112	2.81308962480543	-0.00630520497003656	0.327783096468444	0.705571349291159	0.72037228725114	0.691669500179208	1.0180861845674	1.03559923895077	1.00163696911147	0.955508316824805	0.972462923993163	0.939559906281189	0.00189182049997377	0.00225389689576949	0.00218481685123341
264	0.455496124527524	0.29	0.105863762630668	0.102321402514121	0.109406122747214	0.468110322850737	0.504587985573502	0.4931331002672	0.516042870879804	2.02	1.15	3.55	0.19798866062928	0.202587697680793	0.207186734732307	0.233770072721201	0.239200268685772	0.244630464650343	0.226865580300012	0.232204661189826	0.237416356767518	0.105863762630668	2.87481013629099	0.000873756742091529	0.350350542539742	0.705571349291159	0.72037228725114	0.691669500179208	1.0180861845674	1.03559923895077	1.00163696911147	0.955508316824805	0.972462923993163	0.939559906281189	0.00189182049997377	0.00225389689576949	0.00218481685123341
264	0.455496124527524	0.29	0.10608815987561	0.102527183012462	0.109649136738759	0.449187859196818	0.491308023278539	0.479721349712329	0.50289469684475	1.94	1.12	3.45	0.199720178605141	0.204544005010763	0.209367831416385	0.237689849273502	0.243430754270091	0.24917165926668	0.230891428698748	0.236421590712267	0.242053340694656	0.10608815987561	2.86578753759984	0.00992211830375667	0.350859795187412	0.705571349291159	0.72037228725114	0.691669500179208	1.0180861845674	1.03559923895077	1.00163696911147	0.955508316824805	0.972462923993163	0.939559906281189	0.00189182049997377	0.00225389689576949	0.00218481685123341
264	0.455496124527524	0.29	0.106101072065953	0.102568554918948	0.109633589212957	0.453662118465465	0.496052882093066	0.484459516162999	0.507646248023133	1.98	1.12	3.46	0.198343052345925	0.203089503821881	0.207835955297837	0.235180449339481	0.240808438712844	0.246436428086208	0.228467593825971	0.23389548871146	0.239363296485499	0.106101072065953	2.85822915753652	-0.00271752039221403	0.339326598875842	0.705571349291159	0.72037228725114	0.691669500179208	1.0180861845674	1.03559923895077	1.00163696911147	0.955508316824805	0.972462923993163	0.939559906281189	0.00189182049997377	0.00225389689576949	0.00218481685123341
264	0.455496124527524	0.29	0.106167031404785	0.10266394612452	0.10967011668505	0.45904224255781	0.488179098589092	0.476892795750588	0.499465401427596	1.98	1.14	3.59	0.194588723921542	0.199193925104504	0.203799126287466	0.230559324815323	0.236015818151548	0.241472311487773	0.223365167804963	0.228604814102578	0.233931290950568	0.106167031404785	2.91622248661284	0.00171321774859285	0.34989193140719	0.705571349291159	0.72037228725114	0.691669500179208	1.0180861845674	1.03559923895077	1.00163696911147	0.955508316824805	0.972462923993163	0.939559906281189	0.00189182049997377	0.00225389689576949	0.00218481685123341
264	0.455496124527524	0.29	0.10619813372582	0.102648610435051	0.109747657016588	0.460594613264698	0.499653880124956	0.488138331207149	0.511169429042764	2	1.13	3.58	0.197652614149765	0.202315387387313	0.206978160624861	0.233799465054724	0.239314969584223	0.244830474113721	0.226471207438563	0.231772656458452	0.237117251240033	0.10619813372582	2.8904945962843	0.00415231993718575	0.353283682682855	0.705571349291159	0.72037228725114	0.691669500179208	1.0180861845674	1.03559923895077	1.00163696911147	0.955508316824805	0.972462923993163	0.939559906281189	0.00189182049997377	0.00225389689576949	0.00218481685123341
264	0.455496124527524	0.29	0.106329158936944	0.102809515024988	0.109848802848901	0.475132216319107	0.502554573707413	0.491305464922856	0.513803682491971	2.01	1.12	3.57	0.198014500119701	0.202548312201592	0.207082124283483	0.233993489085784	0.239351089197188	0.244708689308592	0.226375096515085	0.231602641191603	0.236781850344573	0.106329158936944	2.90360596546081	-0.000722330099998804	0.346269800374622	0.705571349291159	0.72037228725114	0.691669500179208	1.0180861845674	1.03559923895077	1.00163696911147	0.955508316824805	0.972462923993163	0.939559906281189	0.00189182049997377	0.00225389689576949	0.00218481685123341
264	0.455496124527524	0.29	0.106892393138669	0.103287085920213	0.110497700357124	0.460518408587805	0.503934677231409	0.492318687225115	0.515550667237703	2.02	1.15	3.6	0.1983520109298	0.203032018080605	0.207712025231411	0.234374328961503	0.239904262993245	0.245434197024987	0.227266727329743	0.232644704958966	0.2378143348275	0.106892393138669	2.90375235897468	0.00281876744409219	0.35518744859114	0.705571349291159	0.72037228725114	0.691669500179208	1.0180861845674	1.03559923895077	1.00163696911147	0.955508316824805	0.972462923993163	0.939559906281189	0.00189182049997377	0.00225389689576949	0.00218481685123341
264	0.455496124527524	0.29	0.106973938145044	0.103430714982191	0.110517161307896	0.458724072592643	0.49175254593192	0.480376341817612	0.503128750046228	2.01	1.13	3.58	0.194046719245267	0.198642106015342	0.203237492785418	0.229416105650768	0.234849105192581	0.240282104734394	0.22208170112078	0.227303887368305	0.232605080112535	0.106973938145044	2.88744000080358	0.00504356258307777	0.353634488794357	0.705571349291159	0.72037228725114	0.691669500179208	1.0180861845674	1.03559923895077	1.00163696911147	0.955508316824805	0.972462923993163	0.939559906281189	0.00189182049997377	0.00225389689576949	0.00218481685123341
264	0.455496124527524	0.29	0.107121860711285	0.103538733296517	0.110704988126053	0.454156097728117	0.487685909208834	0.476299441149374	0.499072377268294	1.99	1.13	3.56	0.194210747712274	0.198853571710331	0.203496395708388	0.230076435361071	0.235576668525636	0.2410769016902	0.22289108439187	0.228188580232135	0.233572117968288	0.107121860711285	2.88668852096792	-0.0123831453050847	0.335866354246363	0.705571349291159	0.72037228725114	0.691669500179208	1.0180861845674	1.03559923895077	1.00163696911147	0.955508316824805	0.972462923993163	0.939559906281189	0.00189182049997377	0.00225389689576949	0.00218481685123341
264	0.455496124527524	0.29	0.107308624532554	0.103770083144353	0.110847165920756	0.467329393161646	0.503428223807218	0.491981728213032	0.514874719401403	1.99	1.13	3.58	0.200565570651248	0.205231949073763	0.209898327496277	0.237594614322072	0.243122514140462	0.248650413958851	0.23001818830698	0.235321753686458	0.24073068942684	0.107308624532554	2.88607297442569	8.19552353607578e-05	0.346638502783742	0.705571349291159	0.72037228725114	0.691669500179208	1.0180861845674	1.03559923895077	1.00163696911147	0.955508316824805	0.972462923993163	0.939559906281189	0.00189182049997377	0.00225389689576949	0.00218481685123341
264	0.455496124527524	0.29	0.107388382242705	0.1037746875201	0.111002076965309	0.465012055766898	0.504216034452083	0.492698123625362	0.515733945278804	2	1.15	3.53	0.19942935836881	0.204091461705068	0.208753565041327	0.235883367591767	0.24139766420292	0.246911960814073	0.229098210350139	0.234503152441312	0.239872436020232	0.107388382242705	2.87754389469039	-0.00636547260548693	0.342857027879718	0.705571349291159	0.72037228725114	0.691669500179208	1.0180861845674	1.03559923895077	1.00163696911147	0.955508316824805	0.972462923993163	0.939559906281189	0.00189182049997377	0.00225389689576949	0.00218481685123341
264	0.455496124527524	0.29	0.107578245799452	0.103998254537869	0.111158237061035	0.474832390615335	0.508381160089815	0.496994786905049	0.519767533274581	2.04	1.15	3.59	0.198299806186081	0.202842943569397	0.207386080952713	0.233826317189602	0.239183382853248	0.244540448516894	0.226820497737765	0.231964690274981	0.237209939617833	0.107578245799452	2.91881128200829	6.58557248996207e-05	0.352404870585672	0.705571349291159	0.72037228725114	0.691669500179208	1.0180861845674	1.03559923895077	1.00163696911147	0.955508316824805	0.972462923993163	0.939559906281189	0.00189182049997377	0.00225389689576949	0.00218481685123341
264	0.455496124527524	0.29	0.107619849077471	0.104040340447902	0.11119935770704	0.460982931477559	0.489156468097177	0.477891659818568	0.500421276375785	1.99	1.12	3.54	0.194169772431927	0.19874672039703	0.203323668362134	0.229850613382216	0.235268626103874	0.240686638825532	0.222582134323911	0.227740632128553	0.233033483981001	0.107619849077471	2.86106805846755	0.002994506166447	0.346412654881325	0.705571349291159	0.72037228725114	0.691669500179208	1.0180861845674	1.03559923895077	1.00163696911147	0.955508316824805	0.972462923993163	0.939559906281189	0.00189182049997377	0.00225389689576949	0.00218481685123341
264	0.455496124527524	0.29	0.108189106747295	0.104604859196504	0.111773354298086	0.463596453630806	0.497199732044241	0.485809729489747	0.508589734598735	1.99	1.11	3.52	0.197666833930823	0.202301211562114	0.206935589193404	0.234062274510633	0.23954995773877	0.245037640966907	0.226611277058055	0.231907409383985	0.237184639276529	0.108189106747295	2.87486485130634	-0.00179762469640587	0.343409126419876	0.705571349291159	0.72037228725114	0.691669500179208	1.0180861845674	1.03559923895077	1.00163696911147	0.955508316824805	0.972462923993163	0.939559906281189	0.00189182049997377	0.00225389689576949	0.00218481685123341
264	0.455496124527524	0.29	0.108441217981069	0.104787826416373	0.112094609545765	0.448351200442192	0.487220794161744	0.475711063695681	0.498730524627807	1.98	1.13	3.51	0.194222637220107	0.198921813622364	0.203620990024621	0.230155554229843	0.235724120102314	0.241292685974785	0.223306112116842	0.228759499911292	0.234056365657398	0.108441217981069	2.84752828510502	0.00776834817136008	0.34795960107096	0.705571349291159	0.72037228725114	0.691669500179208	1.0180861845674	1.03559923895077	1.00163696911147	0.955508316824805	0.972462923993163	0.939559906281189	0.00189182049997377	0.00225389689576949	0.00218481685123341
264	0.455496124527524	0.29	0.108531527501559	0.104921059844685	0.112141995158433	0.451826444683338	0.488713782266394	0.477249550112448	0.500178014420341	2.01	1.14	3.58	0.192696676121739	0.197325532094119	0.201954388066498	0.227797832799588	0.233269869889544	0.238741906979501	0.220696950098204	0.22593616423128	0.231298566556825	0.108531527501559	2.89071067426312	0.000431557995490259	0.350593180771323	0.705571349291159	0.72037228725114	0.691669500179208	1.0180861845674	1.03559923895077	1.00163696911147	0.955508316824805	0.972462923993163	0.939559906281189	0.00189182049997377	0.00225389689576949	0.00218481685123341
264	0.455496124527524	0.29	0.109469953948629	0.105862390321893	0.113077517575366	0.465401536292582	0.496128631489555	0.484804330458454	0.507452932520657	1.95	1.1	3.5	0.201015495305849	0.205710915370696	0.210406335435543	0.239015007896382	0.244598039503815	0.250181071111248	0.231293129758151	0.236728420250984	0.242123046358938	0.109469953948629	2.85786303771145	0.00210764630699271	0.341327239369335	0.705571349291159	0.72037228725114	0.691669500179208	1.0180861845674	1.03559923895077	1.00163696911147	0.955508316824805	0.972462923993163	0.939559906281189	0.00189182049997377	0.00225389689576949	0.00218481685123341
264	0.455496124527524	0.29	0.109486449146553	0.105863061831291	0.113109836461816	0.453075428879588	0.496580999822042	0.484961545612955	0.508200454031128	2.02	1.13	3.6	0.194950570254679	0.199621495701451	0.204292421148223	0.230244381553531	0.235760930386241	0.241277479218952	0.222798568096368	0.228148933847979	0.233526169212018	0.109486449146553	2.89199912746622	0.00146699600119909	0.350910343019478	0.705571349291159	0.72037228725114	0.691669500179208	1.0180861845674	1.03559923895077	1.00163696911147	0.955508316824805	0.972462923993163	0.939559906281189	0.00189182049997377	0.00225389689576949	0.00218481685123341
264	0.455496124527524	0.29	0.110113804481195	0.106486744037043	0.113740864925347	0.463858694138734	0.49899276547166	0.487567713076561	0.51041781786676	1.99	1.1	3.52	0.198483011915379	0.203134014739912	0.207785017564445	0.235054693770681	0.240562671678197	0.246070649585714	0.227450483370611	0.232797501075538	0.238114767534512	0.110113804481195	2.87735377652473	-0.00129293367099903	0.341295789811867	0.705571349291159	0.72037228725114	0.691669500179208	1.0180861845674	1.03559923895077	1.00163696911147	0.955508316824805	0.972462923993163	0.939559906281189	0.00189182049997377	0.00225389689576949	0.00218481685123341
264	0.455496124527524	0.29	0.110170492037844	0.106510968115146	0.113830015960541	0.449914878826617	0.492634168461565	0.481033274161617	0.504235062761514	1.98	1.12	3.48	0.196769154606067	0.201514560561723	0.206259966517379	0.233269911597767	0.238895592258882	0.244521272919997	0.226272086647454	0.231778766428761	0.237159724591584	0.110170492037844	2.8603161618048	0.00739214963935771	0.350335016182725	0.705571349291159	0.72037228725114	0.691669500179208	1.0180861845674	1.03559923895077	1.00163696911147	0.955508316824805	0.972462923993163	0.939559906281189	0.00189182049997377	0.00225389689576949	0.00218481685123341
264	0.455496124527524	0.29	0.11033586746042	0.106626801989205	0.114044932931635	0.448124249301976	0.496320752470327	0.484590670809539	0.508050834131115	1.98	1.12	3.55	0.198386702819688	0.203188884051535	0.207991065283382	0.235229602726791	0.240923609267219	0.246617615807648	0.227665703714393	0.233143455055858	0.238701466725593	0.11033586746042	2.86324413513566	-0.00885062413018727	0.337454299563514	0.705571349291159	0.72037228725114	0.691669500179208	1.0180861845674	1.03559923895077	1.00163696911147	0.955508316824805	0.972462923993163	0.939559906281189	0.00189182049997377	0.00225389689576949	0.00218481685123341
264	0.455496124527524	0.29	0.110910546729329	0.107218270900005	0.114602822558653	0.45600784083979	0.495888845454115	0.48435400286856	0.507423688039671	2.01	1.13	3.53	0.195688163412355	0.200348457634039	0.205008751855723	0.231365578652012	0.236875526982492	0.242385475312972	0.224511214503251	0.229866490617587	0.235251432169207	0.110910546729329	2.86785617425106	-0.00436170663695854	0.341082972962913	0.705571349291159	0.72037228725114	0.691669500179208	1.0180861845674	1.03559923895077	1.00163696911147	0.955508316824805	0.972462923993163	0.939559906281189	0.00189182049997377	0.00225389689576949	0.00218481685123341
264	0.455496124527524	0.29	0.111633172141942	0.107948000514171	0.115318343769713	0.450273357802366	0.490176525768666	0.478641861870809	0.501711189666523	2.02	1.15	3.56	0.19219252805902	0.196824125065967	0.201455722072913	0.226931993366318	0.23240076757867	0.237869541791022	0.220160582046845	0.225491881564312	0.230821894975225	0.111633172141942	2.88493368235685	0.00274754258560665	0.352844850199306	0.705571349291159	0.72037228725114	0.691669500179208	1.0180861845674	1.03559923895077	1.00163696911147	0.955508316824805	0.972462923993163	0.939559906281189	0.00189182049997377	0.00225389689576949	0.00218481685123341
264	0.455496124527524	0.29	0.111698117950578	0.108001132456295	0.11539510344486	0.470268106808957	0.505415152059355	0.493991085548111	0.516839218570599	2.02	1.15	3.52	0.198301236080161	0.202887161973395	0.207473087866629	0.234131074456303	0.239545603271069	0.244960132085835	0.227626359148417	0.232937875299103	0.238189475835213	0.111698117950578	2.85451687659761	-0.00538667254818571	0.341831855053748	0.705571349291159	0.72037228725114	0.691669500179208	1.0180861845674	1.03559923895077	1.00163696911147	0.955508316824805	0.972462923993163	0.939559906281189	0.00189182049997377	0.00225389689576949	0.00218481685123341
264	0.455496124527524	0.29	0.112233425057333	0.108526802179486	0.11594004793518	0.472880283812881	0.505405129436318	0.494041008676824	0.516769250195812	1.96	1.1	3.52	0.20384589573219	0.208534837206163	0.213223778680135	0.242118586941176	0.247687891536936	0.253257196132696	0.234134581191211	0.239565306541044	0.244939160346985	0.112233425057333	2.82171526970891	0.00301883594788222	0.340148866673378	0.705571349291159	0.72037228725114	0.691669500179208	1.0180861845674	1.03559923895077	1.00163696911147	0.955508316824805	0.972462923993163	0.939559906281189	0.00189182049997377	0.00225389689576949	0.00218481685123341
264	0.455496124527524	0.29	0.112339054074568	0.108618908748862	0.116059199400274	0.449473576576016	0.495621670762687	0.483940013590133	0.50730332793524	2.02	1.14	3.55	0.194871249381821	0.199575177687269	0.204279105992717	0.230234770274924	0.235792326129008	0.241349881983091	0.223326061343232	0.228730858919357	0.234124454676112	0.112339054074568	2.87214997304402	-0.00617914576650372	0.343336523430969	0.705571349291159	0.72037228725114	0.691669500179208	1.0180861845674	1.03559923895077	1.00163696911147	0.955508316824805	0.972462923993163	0.939559906281189	0.00189182049997377	0.00225389689576949	0.00218481685123341
264	0.455496124527524	0.29	0.11297244680275	0.109247518861321	0.116697374744179	0.466387758292733	0.505363493205373	0.493851239430686	0.51687574698006	2.01	1.14	3.49	0.199513739356955	0.204164639497779	0.208815539638603	0.235885697204506	0.241384470501437	0.246883243798367	0.229187575000913	0.234533209408437	0.239888550669252	0.11297244680275	2.84730286049718	-0.00887268117867088	0.335071610801221	0.705571349291159	0.72037228725114	0.691669500179208	1.0180861845674	1.03559923895077	1.00163696911147	0.955508316824805	0.972462923993163	0.939559906281189	0.00189182049997377	0.00225389689576949	0.00218481685123341
264	0.455496124527524	0.29	0.113617606329335	0.109834699491569	0.117400513167101	0.455054689175959	0.500745379191261	0.489075166231059	0.512415592151464	1.97	1.11	3.48	0.200442301923676	0.205225215698892	0.210008129474108	0.237723972691538	0.243396494174146	0.249069015656753	0.230564675138085	0.236042821295882	0.241564071728294	0.113617606329335	2.81692540582697	-0.00462069995809442	0.333837949645812	0.705571349291159	0.72037228725114	0.691669500179208	1.0180861845674	1.03559923895077	1.00163696911147	0.955508316824805	0.972462923993163	0.939559906281189	0.00189182049997377	0.00225389689576949	0.00218481685123341
264	0.455496124527524	0.3	0.104592676946657	0.101161052444305	0.108024301449008	0.479066408398665	0.499737983050743	0.488639775325273	0.510836190776212	1.98	1.12	3.51	0.199614703998893	0.204148443497612	0.208682182996332	0.236574553096953	0.241947741415653	0.247320929734353	0.229274839975874	0.23456553745782	0.239669817829872	0.104592676946657	2.90307279573907	0.00984975433394321	0.353518610370932	0.705571349291159	0.72037228725114	0.691669500179208	1.0180861845674	1.03559923895077	1.00163696911147	0.955508316824805	0.972462923993163	0.939559906281189	0.00189182049997377	0.00225389689576949	0.00218481685123341
264	0.455496124527524	0.3	0.104899119591198	0.101472244899848	0.108325994282547	0.477207987131578	0.499789013519546	0.488648261871078	0.510929765168014	1.97	1.11	3.52	0.200189298394433	0.204753438759025	0.209317579123617	0.237403661631925	0.242816256827804	0.248228852023684	0.229935621970098	0.235132982439006	0.240372270129308	0.104899119591198	2.90876571675695	-0.00416963039488235	0.338874646187611	0.705571349291159	0.72037228725114	0.691669500179208	1.0180861845674	1.03559923895077	1.00163696911147	0.955508316824805	0.972462923993163	0.939559906281189	0.00189182049997377	0.00225389689576949	0.00218481685123341
264	0.455496124527524	0.3	0.106018143639767	0.102529446982556	0.109506840296979	0.468832856412453	0.495748123874434	0.48451023253038	0.506986015218488	2.01	1.11	3.56	0.195983799471585	0.200529512845179	0.205075226218773	0.231774457972397	0.237150311773085	0.242526165573773	0.223969889949763	0.22914350401652	0.234356484928776	0.106018143639767	2.90880261259092	-0.00367448035335721	0.342753541594255	0.705571349291159	0.72037228725114	0.691669500179208	1.0180861845674	1.03559923895077	1.00163696911147	0.955508316824805	0.972462923993163	0.939559906281189	0.00189182049997377	0.00225389689576949	0.00218481685123341
264	0.455496124527524	0.3	0.106325243006215	0.102828064893212	0.109822421119218	0.460912503318644	0.495841348330903	0.484420975227321	0.507261721434485	2.01	1.14	3.55	0.195794248598162	0.200410158075404	0.205026067552646	0.231511156603621	0.236969103144467	0.242427049685313	0.224710240192502	0.230035605324565	0.23528129480037	0.106325243006215	2.92955846712471	0.00482053429730673	0.358115157232122	0.705571349291159	0.72037228725114	0.691669500179208	1.0180861845674	1.03559923895077	1.00163696911147	0.955508316824805	0.972462923993163	0.939559906281189	0.00189182049997377	0.00225389689576949	0.00218481685123341
264	0.455496124527524	0.3	0.106363537328938	0.102919696645438	0.109807378012439	0.478707853451814	0.503870590054437	0.492672563502022	0.515068616606851	2.01	1.12	3.58	0.199000274267816	0.203523380525954	0.208046486784092	0.23526912542078	0.240616591686607	0.245964057952433	0.227490123938514	0.232595252124543	0.237823240086527	0.106363537328938	2.918766758699	0.00400498095506926	0.350368790531947	0.705571349291159	0.72037228725114	0.691669500179208	1.0180861845674	1.03559923895077	1.00163696911147	0.955508316824805	0.972462923993163	0.939559906281189	0.00189182049997377	0.00225389689576949	0.00218481685123341
264	0.455496124527524	0.3	0.106650005986449	0.103144145749372	0.110155866223527	0.469879711635753	0.500840338711848	0.489510849389562	0.512169828034135	2.01	1.13	3.57	0.197935616299718	0.202516739382412	0.207097862465106	0.234064618833394	0.239481930018845	0.244899241204297	0.226619193764782	0.231838398104822	0.237073551594744	0.106650005986449	2.89499602324971	0.00596588985178796	0.356445021351691	0.705571349291159	0.72037228725114	0.691669500179208	1.0180861845674	1.03559923895077	1.00163696911147	0.955508316824805	0.972462923993163	0.939559906281189	0.00189182049997377	0.00225389689576949	0.00218481685123341
264	0.455496124527524	0.3	0.1067011304291	0.103218623303709	0.110183637554491	0.467045305220235	0.497001312141873	0.485694495644891	0.508308128638854	2.02	1.14	3.58	0.195660976450883	0.200215903006954	0.204770829563025	0.23118894596036	0.23657095257469	0.24195295918902	0.224152714361094	0.22934974717823	0.234565376958381	0.1067011304291	2.90062885935608	0.00229363634034108	0.353102054109347	0.705571349291159	0.72037228725114	0.691669500179208	1.0180861845674	1.03559923895077	1.00163696911147	0.955508316824805	0.972462923993163	0.939559906281189	0.00189182049997377	0.00225389689576949	0.00218481685123341
264	0.455496124527524	0.3	0.106775599755042	0.103263055125812	0.110288144384272	0.454358244729796	0.493122617814182	0.481613906864856	0.504631328763508	2	1.12	3.56	0.195482243930676	0.200153514027025	0.204824784123374	0.231353007569192	0.236881450276969	0.242409892984746	0.223973662856184	0.229330349581085	0.234687110406594	0.106775599755042	2.92631471946252	-0.00107005290030622	0.347208226322483	0.705571349291159	0.72037228725114	0.691669500179208	1.0180861845674	1.03559923895077	1.00163696911147	0.955508316824805	0.972462923993163	0.939559906281189	0.00189182049997377	0.00225389689576949	0.00218481685123341
264	0.455496124527524	0.3	0.106870269148318	0.103396343480427	0.11034419481621	0.462234319515662	0.490446107668541	0.479179999733446	0.501712215603635	2.08	1.15	3.65	0.187934421150825	0.192352989276754	0.196771557402682	0.220802637131928	0.22599397722055	0.231185317309171	0.213763681724365	0.218737881418781	0.223750002338579	0.106870269148318	2.97581944824746	-0.00631271702782868	0.355057244882586	0.705571349291159	0.72037228725114	0.691669500179208	1.0180861845674	1.03559923895077	1.00163696911147	0.955508316824805	0.972462923993163	0.939559906281189	0.00189182049997377	0.00225389689576949	0.00218481685123341
264	0.455496124527524	0.3	0.106892127920711	0.103395792024099	0.110388463817323	0.454257621971638	0.491436819041118	0.479965124166773	0.502908513915463	1.99	1.13	3.54	0.195598178633187	0.200273190441915	0.204948202250644	0.231692447364869	0.237230151933455	0.242767856502041	0.224527872640142	0.229924195564163	0.235311549710241	0.106892127920711	2.91095074176414	-0.000411894590758713	0.345173288608802	0.705571349291159	0.72037228725114	0.691669500179208	1.0180861845674	1.03559923895077	1.00163696911147	0.955508316824805	0.972462923993163	0.939559906281189	0.00189182049997377	0.00225389689576949	0.00218481685123341
264	0.455496124527524	0.3	0.107211289903382	0.103723560984394	0.11069901882237	0.472186345117645	0.495182316371697	0.484032546756433	0.506332085986961	1.98	1.11	3.5	0.197683896034306	0.202237577211741	0.206791258389175	0.234273657441451	0.239670189812883	0.245066722184314	0.227018916372981	0.232214335030176	0.237523649941431	0.107211289903382	2.87036324852788	-0.00193177192119386	0.337617172104133	0.705571349291159	0.72037228725114	0.691669500179208	1.0180861845674	1.03559923895077	1.00163696911147	0.955508316824805	0.972462923993163	0.939559906281189	0.00189182049997377	0.00225389689576949	0.00218481685123341
264	0.455496124527524	0.3	0.107324802333666	0.103801471999141	0.110848132668192	0.465254181985896	0.495926553581112	0.484603512420215	0.507249594742009	2	1.13	3.58	0.196130104629361	0.200712797884138	0.205295491138915	0.231975214016079	0.237395448969586	0.242815683923092	0.224653219416638	0.229948487723596	0.235121378188887	0.107324802333666	2.89656145573054	0.0045684986072212	0.353345297233715	0.705571349291159	0.72037228725114	0.691669500179208	1.0180861845674	1.03559923895077	1.00163696911147	0.955508316824805	0.972462923993163	0.939559906281189	0.00189182049997377	0.00225389689576949	0.00218481685123341
264	0.455496124527524	0.3	0.107441316127267	0.103932949925694	0.110949682328841	0.469675926543876	0.505633501073739	0.494190906012213	0.517076096135265	1.99	1.14	3.59	0.201261915503444	0.205921974141505	0.210582032779565	0.2383669154368	0.243886110663231	0.249405305889662	0.230871062719007	0.236244235800768	0.241517230110912	0.107441316127267	2.8836353509584	-0.000397940676308046	0.346829755812334	0.705571349291159	0.72037228725114	0.691669500179208	1.0180861845674	1.03559923895077	1.00163696911147	0.955508316824805	0.972462923993163	0.939559906281189	0.00189182049997377	0.00225389689576949	0.00218481685123341
264	0.455496124527524	0.3	0.107630386490011	0.104110532006533	0.111150240973489	0.464435229902366	0.495059262498804	0.48373740248237	0.506381122515239	2.01	1.13	3.5	0.195628934114759	0.20020762370098	0.204786313287201	0.231344002947495	0.236758602694325	0.242173202441154	0.224654455508677	0.229938477970973	0.235171841306146	0.107630386490011	2.87845158010434	-0.00486105757554415	0.342201295124183	0.705571349291159	0.72037228725114	0.691669500179208	1.0180861845674	1.03559923895077	1.00163696911147	0.955508316824805	0.972462923993163	0.939559906281189	0.00189182049997377	0.00225389689576949	0.00218481685123341
264	0.455496124527524	0.3	0.107636924061362	0.104141138342233	0.11113270978049	0.466937465572437	0.50440989173274	0.49293204340255	0.515887740062931	1.99	1.14	3.55	0.200374291084856	0.205039976250028	0.209705661415201	0.237219306526612	0.242742922322637	0.248266538118663	0.230119887294916	0.235486022465557	0.240763208316014	0.107636924061362	2.9066562925454	-0.00304349654788935	0.345429923323185	0.705571349291159	0.72037228725114	0.691669500179208	1.0180861845674	1.03559923895077	1.00163696911147	0.955508316824805	0.972462923993163	0.939559906281189	0.00189182049997377	0.00225389689576949	0.00218481685123341
264	0.455496124527524	0.3	0.107649907720712	0.104177656133718	0.111122159307706	0.466701289928488	0.495392180263918	0.484114180508056	0.50667018001978	1.99	1.13	3.59	0.197093326584627	0.201684843583304	0.206276360581981	0.233413121912413	0.238850750550311	0.244288379188209	0.225761041507228	0.231048659220619	0.236281861941097	0.107649907720712	2.90368922837794	-0.00398056732796239	0.343712885137523	0.705571349291159	0.72037228725114	0.691669500179208	1.0180861845674	1.03559923895077	1.00163696911147	0.955508316824805	0.972462923993163	0.939559906281189	0.00189182049997377	0.00225389689576949	0.00218481685123341
264	0.455496124527524	0.3	0.107985426170967	0.104432428412132	0.111538423929801	0.465050881433369	0.49325172765079	0.481985155943564	0.504518299358015	1.94	1.12	3.52	0.200272547829372	0.204953988727051	0.209635429624729	0.238244129746417	0.243813169660849	0.249382209575281	0.230972730407666	0.236357124469942	0.241819397665495	0.107985426170967	2.8564051052016	-0.0017599015786392	0.339459559705869	0.705571349291159	0.72037228725114	0.691669500179208	1.0180861845674	1.03559923895077	1.00163696911147	0.955508316824805	0.972462923993163	0.939559906281189	0.00189182049997377	0.00225389689576949	0.00218481685123341
264	0.455496124527524	0.3	0.108007837371118	0.104453711463634	0.111561963278603	0.465349597763178	0.501262376371127	0.489819701609063	0.512705051133191	1.98	1.13	3.53	0.20043615365437	0.205118541294744	0.209800928935118	0.237636016899565	0.243187430295558	0.248738843691551	0.230409916659301	0.235767184542237	0.241130336867377	0.108007837371118	2.87592168587833	0.00811441690057094	0.35250974583078	0.705571349291159	0.72037228725114	0.691669500179208	1.0180861845674	1.03559923895077	1.00163696911147	0.955508316824805	0.972462923993163	0.939559906281189	0.00189182049997377	0.00225389689576949	0.00218481685123341
264	0.455496124527524	0.3	0.108106468685474	0.104555142867862	0.111657794503087	0.46509524608056	0.492831406900862	0.481575439594046	0.504087374207678	2	1.13	3.56	0.195612766816899	0.200184866486149	0.2047569661554	0.231544980913019	0.236956932023755	0.242368883134492	0.224325094264168	0.229567358806264	0.234817467807216	0.108106468685474	2.88727535266483	0.00494571645467897	0.352493376735937	0.705571349291159	0.72037228725114	0.691669500179208	1.0180861845674	1.03559923895077	1.00163696911147	0.955508316824805	0.972462923993163	0.939559906281189	0.00189182049997377	0.00225389689576949	0.00218481685123341
264	0.455496124527524	0.3	0.10848165860469	0.104932484749212	0.112030832460168	0.474369323250642	0.502064469785973	0.490809127424235	0.51331981214771	2.03	1.14	3.59	0.196476999842574	0.200982653417194	0.205488306991815	0.23183940972583	0.237156001825699	0.242472593925568	0.224535301418655	0.229711581369074	0.234902735642163	0.10848165860469	2.89697090256756	-0.00290189173078043	0.345877437585355	0.705571349291159	0.72037228725114	0.691669500179208	1.0180861845674	1.03559923895077	1.00163696911147	0.955508316824805	0.972462923993163	0.939559906281189	0.00189182049997377	0.00225389689576949	0.00218481685123341
264	0.455496124527524	0.3	0.108633144467137	0.105104632779553	0.112161656154721	0.477334912332619	0.509451014693403	0.498097776610598	0.520804252776208	1.99	1.12	3.46	0.202674345397334	0.207293940594546	0.211913535791759	0.239993784723389	0.245464009053437	0.250934233383485	0.233037320640096	0.238333720945957	0.243650720158916	0.108633144467137	2.87979524802658	-0.00876019829728795	0.3327453241498	0.705571349291159	0.72037228725114	0.691669500179208	1.0180861845674	1.03559923895077	1.00163696911147	0.955508316824805	0.972462923993163	0.939559906281189	0.00189182049997377	0.00225389689576949	0.00218481685123341
264	0.455496124527524	0.3	0.108659296325692	0.105131006688809	0.112187585962576	0.470799417552465	0.501112793122979	0.489798045891975	0.512427540353983	2.03	1.15	3.55	0.196113702742583	0.200644094388036	0.20517448603349	0.231421169509086	0.236767193362918	0.242113217216749	0.22472020712579	0.22988444159173	0.235081411222217	0.108659296325692	2.91057049908299	0.00529967153970431	0.355895600458746	0.705571349291159	0.72037228725114	0.691669500179208	1.0180861845674	1.03559923895077	1.00163696911147	0.955508316824805	0.972462923993163	0.939559906281189	0.00189182049997377	0.00225389689576949	0.00218481685123341
264	0.455496124527524	0.3	0.108798334147671	0.105255480395315	0.112341187900027	0.463899071143671	0.502749361079668	0.491239231216482	0.514259490942853	2	1.14	3.52	0.19920703332107	0.203874614160466	0.208542194999861	0.235714668792147	0.241237652861919	0.24676063693169	0.22876789537936	0.234174384065045	0.239543159004643	0.108798334147671	2.87409578552623	0.000972918132933933	0.346658596176893	0.705571349291159	0.72037228725114	0.691669500179208	1.0180861845674	1.03559923895077	1.00163696911147	0.955508316824805	0.972462923993163	0.939559906281189	0.00189182049997377	0.00225389689576949	0.00218481685123341
264	0.455496124527524	0.3	0.108804182301775	0.105258960422232	0.112349404181318	0.460696428121548	0.49512189278102	0.483713130695251	0.50653065486679	1.99	1.12	3.53	0.196633152276223	0.201270902856345	0.205908653436466	0.232791862164409	0.238282444913568	0.243773027662727	0.225575023331309	0.230874129550648	0.236193573061223	0.108804182301775	2.87568816926748	0.000796825265524886	0.343395098186965	0.705571349291159	0.72037228725114	0.691669500179208	1.0180861845674	1.03559923895077	1.00163696911147	0.955508316824805	0.972462923993163	0.939559906281189	0.00189182049997377	0.00225389689576949	0.00218481685123341
264	0.455496124527524	0.3	0.108806204928833	0.105244869124025	0.11236754073364	0.46176953008885	0.500242196162072	0.488740311879827	0.511744080444318	2.03	1.13	3.64	0.19571532296757	0.200321235232873	0.204927147498176	0.230957400911907	0.236392690849828	0.241827980787749	0.223114375680598	0.228341530191847	0.233567519716121	0.108806204928833	2.92784909031672	0.0107334464771358	0.363300614952556	0.705571349291159	0.72037228725114	0.691669500179208	1.0180861845674	1.03559923895077	1.00163696911147	0.955508316824805	0.972462923993163	0.939559906281189	0.00189182049997377	0.00225389689576949	0.00218481685123341
264	0.455496124527524	0.3	0.108829230267022	0.105255972287973	0.112402488246072	0.460052993014113	0.493708504349818	0.482317568267891	0.505099440431745	2	1.14	3.57	0.195868680332454	0.200494528041321	0.205120375750188	0.231836220771178	0.237311517020003	0.242786813268829	0.224827192173495	0.230162249343812	0.235428717346076	0.108829230267022	2.9118186085676	-0.00799853813247289	0.344243853417926	0.705571349291159	0.72037228725114	0.691669500179208	1.0180861845674	1.03559923895077	1.00163696911147	0.955508316824805	0.972462923993163	0.939559906281189	0.00189182049997377	0.00225389689576949	0.00218481685123341
264	0.455496124527524	0.3	0.108919711322977	0.105373380335262	0.112466042310692	0.463253752763706	0.500091605573371	0.488627458004465	0.511555753142277	1.98	1.11	3.55	0.200050215754635	0.20474378169538	0.209437347636125	0.237204874414831	0.242770160687242	0.248335446959654	0.229383838072966	0.23465051601961	0.240165216687683	0.108919711322977	2.89400285209585	-0.00677950797546526	0.338177751444529	0.705571349291159	0.72037228725114	0.691669500179208	1.0180861845674	1.03559923895077	1.00163696911147	0.955508316824805	0.972462923993163	0.939559906281189	0.00189182049997377	0.00225389689576949	0.00218481685123341
264	0.455496124527524	0.3	0.108983261210225	0.105447946970188	0.112518575450262	0.467669343778561	0.497645382724761	0.486338095235975	0.508952670213548	1.99	1.12	3.52	0.197871038662759	0.202471510519234	0.207071982375708	0.234301306816966	0.239748776922906	0.245196247028847	0.226962142796352	0.232224024536527	0.237512589612516	0.108983261210225	2.88133051221504	-0.0027380848733945	0.341085585958229	0.705571349291159	0.72037228725114	0.691669500179208	1.0180861845674	1.03559923895077	1.00163696911147	0.955508316824805	0.972462923993163	0.939559906281189	0.00189182049997377	0.00225389689576949	0.00218481685123341
264	0.455496124527524	0.3	0.109046106297179	0.105487100096684	0.112605112497674	0.467801881849303	0.50082400715711	0.489447524957631	0.512200489356589	1.98	1.12	3.5	0.200060823443998	0.204710940730669	0.20936105801734	0.237133318787399	0.242645131275003	0.248156943762607	0.229806140309756	0.235130539790316	0.240495120813432	0.109046106297179	2.87758937379414	-0.00725648667998307	0.336357485948923	0.705571349291159	0.72037228725114	0.691669500179208	1.0180861845674	1.03559923895077	1.00163696911147	0.955508316824805	0.972462923993163	0.939559906281189	0.00189182049997377	0.00225389689576949	0.00218481685123341
264	0.455496124527524	0.3	0.109065250679505	0.105530241819752	0.112600259539258	0.476147248756303	0.500234670814307	0.489060252328463	0.51140908930015	2.02	1.13	3.62	0.196986066201406	0.201486952808188	0.20598783941497	0.232746825185018	0.238064800656314	0.243382776127611	0.225036734630521	0.230121833847579	0.235260652717443	0.109065250679505	2.92154687724103	0.00317267203079387	0.35414389373093	0.705571349291159	0.72037228725114	0.691669500179208	1.0180861845674	1.03559923895077	1.00163696911147	0.955508316824805	0.972462923993163	0.939559906281189	0.00189182049997377	0.00225389689576949	0.00218481685123341
264	0.455496124527524	0.3	0.109125232018416	0.105604835608684	0.112645628428148	0.455436936756282	0.491189456620119	0.479750769806104	0.502628143434135	1.98	1.13	3.55	0.195884444638658	0.200554913046379	0.205225381454099	0.232128035414276	0.237662658941675	0.243197282469074	0.224849211317047	0.23020372052506	0.235557113874529	0.109125232018416	2.8930301931135	-0.0016771673325808	0.346266936093481	0.705571349291159	0.72037228725114	0.691669500179208	1.0180861845674	1.03559923895077	1.00163696911147	0.955508316824805	0.972462923993163	0.939559906281189	0.00189182049997377	0.00225389689576949	0.00218481685123341
264	0.455496124527524	0.3	0.109180315290332	0.105647302259555	0.112713328321109	0.468653379506604	0.510409929505896	0.498835506049464	0.521984352962329	2.02	1.15	3.52	0.200242561987471	0.20488876735645	0.209534972725428	0.236422318812125	0.241907998959784	0.247393679107444	0.229942114670666	0.235267562842205	0.240633845581046	0.109180315290332	2.90409559717496	0.00175510113513506	0.354723918956281	0.705571349291159	0.72037228725114	0.691669500179208	1.0180861845674	1.03559923895077	1.00163696911147	0.955508316824805	0.972462923993163	0.939559906281189	0.00189182049997377	0.00225389689576949	0.00218481685123341
264	0.455496124527524	0.3	0.109485161755709	0.105919091028952	0.113051232482465	0.465681145546759	0.505114188722334	0.493591265761665	0.516637111683004	2	1.11	3.56	0.200492505995306	0.205173017708192	0.209853529421077	0.23732082276255	0.242861094131485	0.24840136550042	0.229558708349077	0.234865490360789	0.240296058103132	0.109485161755709	2.88198793689611	-0.00103963196169364	0.343114248175319	0.705571349291159	0.72037228725114	0.691669500179208	1.0180861845674	1.03559923895077	1.00163696911147	0.955508316824805	0.972462923993163	0.939559906281189	0.00189182049997377	0.00225389689576949	0.00218481685123341
264	0.455496124527524	0.3	0.109488813789884	0.105896728608505	0.113080898971263	0.470731137938241	0.507004770235034	0.495555417853808	0.51845412261626	2.04	1.13	3.62	0.197822111155684	0.202392609182381	0.206963107209077	0.233287287778692	0.238677176109258	0.244067064439823	0.225581753498955	0.230750136946881	0.235911244468298	0.109488813789884	2.89692278974261	0.00527770611932052	0.356775914852691	0.705571349291159	0.72037228725114	0.691669500179208	1.0180861845674	1.03559923895077	1.00163696911147	0.955508316824805	0.972462923993163	0.939559906281189	0.00189182049997377	0.00225389689576949	0.00218481685123341
264	0.455496124527524	0.3	0.109529478587067	0.105972387097675	0.113086570076458	0.465682363469367	0.499994581574909	0.488588477623389	0.511400685526429	2.07	1.14	3.66	0.192654298311078	0.197151815247892	0.201649332184706	0.226602274632188	0.231892307489037	0.237182340345886	0.219081605328415	0.224175006430505	0.229341335020376	0.109529478587067	2.95591415779178	0.00536807969675496	0.362906474001197	0.705571349291159	0.72037228725114	0.691669500179208	1.0180861845674	1.03559923895077	1.00163696911147	0.955508316824805	0.972462923993163	0.939559906281189	0.00189182049997377	0.00225389689576949	0.00218481685123341
264	0.455496124527524	0.3	0.109539917125925	0.105975647757604	0.113104186494246	0.475000808382988	0.505992449868052	0.49466340367895	0.517321496057154	1.99	1.12	3.58	0.201306092009315	0.205916511938421	0.210526931867528	0.238381094855441	0.243840626355327	0.249300157855213	0.23061937191178	0.235917810805768	0.241139008752418	0.109539917125925	2.90005454671683	-0.00387278096176199	0.342182529168166	0.705571349291159	0.72037228725114	0.691669500179208	1.0180861845674	1.03559923895077	1.00163696911147	0.955508316824805	0.972462923993163	0.939559906281189	0.00189182049997377	0.00225389689576949	0.00218481685123341
264	0.455496124527524	0.3	0.10961658059151	0.106020480931995	0.113212680251026	0.464363056599665	0.495125435494662	0.483800419182974	0.50645045180635	1.99	1.14	3.53	0.197372234490666	0.20199241191601	0.206612589341354	0.233848337435105	0.239322363770978	0.24479639010685	0.227001628211514	0.232318578259054	0.23766988588186	0.10961658059151	2.87371762638706	-7.46651849649444e-05	0.346147505408393	0.705571349291159	0.72037228725114	0.691669500179208	1.0180861845674	1.03559923895077	1.00163696911147	0.955508316824805	0.972462923993163	0.939559906281189	0.00189182049997377	0.00225389689576949	0.00218481685123341
264	0.455496124527524	0.3	0.109766158671514	0.10623370970111	0.113298607641918	0.460389474395267	0.502746130360471	0.491154529523532	0.514337731197411	1.99	1.12	3.51	0.200341780501766	0.205069990893699	0.209798201285632	0.237358772414252	0.242960610490836	0.248562448567421	0.230182705976313	0.235575230284485	0.241072105302953	0.109766158671514	2.90059844555412	-0.00424078699257086	0.343441650425935	0.705571349291159	0.72037228725114	0.691669500179208	1.0180861845674	1.03559923895077	1.00163696911147	0.955508316824805	0.972462923993163	0.939559906281189	0.00189182049997377	0.00225389689576949	0.00218481685123341
264	0.455496124527524	0.3	0.109782586845252	0.106177601368633	0.113387572321871	0.463976224026542	0.498339285483382	0.486931891090894	0.50974667987587	1.99	1.12	3.56	0.198123831722189	0.20276529540193	0.207406759081671	0.234603522898784	0.240099599373828	0.245595675848872	0.227134703010767	0.232400361636769	0.237752946556401	0.109782586845252	2.89001473543986	-0.0044519124091565	0.340919634182305	0.705571349291159	0.72037228725114	0.691669500179208	1.0180861845674	1.03559923895077	1.00163696911147	0.955508316824805	0.972462923993163	0.939559906281189	0.00189182049997377	0.00225389689576949	0.00218481685123341
264	0.455496124527524	0.3	0.109805335685398	0.106239291044662	0.113371380326135	0.463142241553732	0.498822647276765	0.487385024975348	0.510260269578182	1.96	1.1	3.47	0.20131193229288	0.206036184636191	0.210760436979502	0.239164535228585	0.244777086869819	0.250389638511053	0.23174621810102	0.237251780702559	0.242679734699908	0.109805335685398	2.8501872375218	-0.00328312230628262	0.334768331746178	0.705571349291159	0.72037228725114	0.691669500179208	1.0180861845674	1.03559923895077	1.00163696911147	0.955508316824805	0.972462923993163	0.939559906281189	0.00189182049997377	0.00225389689576949	0.00218481685123341
264	0.455496124527524	0.3	0.109848773152732	0.106306964273939	0.113390582031525	0.454494528333661	0.487064448337189	0.475700249478445	0.498428647195934	1.97	1.14	3.52	0.195521739657215	0.200192638890731	0.204863538124247	0.232034309842292	0.237577472878238	0.243120635914185	0.225323136169536	0.230703567949578	0.236076633245875	0.109848773152732	2.89668441771207	0.00178407687442114	0.347844925618767	0.705571349291159	0.72037228725114	0.691669500179208	1.0180861845674	1.03559923895077	1.00163696911147	0.955508316824805	0.972462923993163	0.939559906281189	0.00189182049997377	0.00225389689576949	0.00218481685123341
264	0.455496124527524	0.3	0.110040081431061	0.106458434234928	0.113621728627195	0.464354974054005	0.499996623102252	0.48856000217946	0.511433244025043	2.01	1.14	3.59	0.197624832147298	0.202250999414607	0.206877166681916	0.233715918605699	0.239186936193695	0.244657953781692	0.226592035974318	0.231849746105127	0.23709416356869	0.110040081431061	2.89085627854633	0.00330130595030469	0.352064607618213	0.705571349291159	0.72037228725114	0.691669500179208	1.0180861845674	1.03559923895077	1.00163696911147	0.955508316824805	0.972462923993163	0.939559906281189	0.00189182049997377	0.00225389689576949	0.00218481685123341
264	0.455496124527524	0.3	0.110042899909049	0.106423748741186	0.113662051076912	0.460518733952899	0.494997967090627	0.483587980968323	0.506407953212931	1.94	1.12	3.45	0.200736667747972	0.205472936396865	0.210209205045758	0.238742968137916	0.244375974044714	0.250008979951513	0.231879532296733	0.237408693226132	0.242824620740578	0.110042899909049	2.83809642692518	0.00129302924953115	0.341543520609531	0.705571349291159	0.72037228725114	0.691669500179208	1.0180861845674	1.03559923895077	1.00163696911147	0.955508316824805	0.972462923993163	0.939559906281189	0.00189182049997377	0.00225389689576949	0.00218481685123341
264	0.455496124527524	0.3	0.110103368106146	0.106489384870658	0.113717351341634	0.451373285495977	0.493467150357578	0.481880818462163	0.505053482252993	1.96	1.12	3.51	0.198251211163353	0.203017958963229	0.207784706763104	0.235322828634189	0.240980925596473	0.246639022558757	0.228002550454563	0.233482035504858	0.239018458653663	0.110103368106146	2.859321516956	-0.0020758510310241	0.339671297663318	0.705571349291159	0.72037228725114	0.691669500179208	1.0180861845674	1.03559923895077	1.00163696911147	0.955508316824805	0.972462923993163	0.939559906281189	0.00189182049997377	0.00225389689576949	0.00218481685123341
264	0.455496124527524	0.3	0.110104466227308	0.106537837272361	0.113671095182255	0.464475777035369	0.496384988031998	0.48503373429668	0.507736241767316	2	1.15	3.66	0.196284551906321	0.200878203018533	0.205471854130744	0.232152863463819	0.237585941355566	0.243019019247312	0.224662932020146	0.229954526517747	0.235230693205358	0.110104466227308	2.94406579006258	-0.00516773042483994	0.351243555636235	0.705571349291159	0.72037228725114	0.691669500179208	1.0180861845674	1.03559923895077	1.00163696911147	0.955508316824805	0.972462923993163	0.939559906281189	0.00189182049997377	0.00225389689576949	0.00218481685123341
264	0.455496124527524	0.3	0.110180064698454	0.106624438747151	0.113735690649758	0.466312963064052	0.499675524545502	0.488291132906895	0.511059916184108	1.97	1.13	3.55	0.200507980668797	0.205182776553396	0.209857572437996	0.237902551786616	0.243449193203672	0.248995834620728	0.230603541263509	0.235921142327061	0.241378460397527	0.110180064698454	2.89759332174268	-0.0060649129306767	0.342930344855231	0.705571349291159	0.72037228725114	0.691669500179208	1.0180861845674	1.03559923895077	1.00163696911147	0.955508316824805	0.972462923993163	0.939559906281189	0.00189182049997377	0.00225389689576949	0.00218481685123341
264	0.455496124527524	0.3	0.110227432065076	0.106617596845145	0.113837267285008	0.46426785635563	0.500249719873657	0.488805305710578	0.511694134036737	1.97	1.11	3.47	0.200502593230783	0.20519696682063	0.209891340410476	0.23783988251599	0.243408435246927	0.248976987977865	0.230654755770559	0.236048972542881	0.241424145548172	0.110227432065076	2.8400328945299	0.000617763820159261	0.340983401328507	0.705571349291159	0.72037228725114	0.691669500179208	1.0180861845674	1.03559923895077	1.00163696911147	0.955508316824805	0.972462923993163	0.939559906281189	0.00189182049997377	0.00225389689576949	0.00218481685123341
264	0.455496124527524	0.3	0.11030180388961	0.106682048202857	0.113921559576364	0.460020172394859	0.496221308625082	0.484771640269636	0.507670976980527	2	1.13	3.56	0.196356431189105	0.200994111758297	0.20563179232749	0.232283373994593	0.237769601685724	0.243255829376854	0.225085837086226	0.2303228330519	0.235663176110165	0.11030180388961	2.88636640179841	-0.00146691288856981	0.349737425421732	0.705571349291159	0.72037228725114	0.691669500179208	1.0180861845674	1.03559923895077	1.00163696911147	0.955508316824805	0.972462923993163	0.939559906281189	0.00189182049997377	0.00225389689576949	0.00218481685123341
264	0.455496124527524	0.3	0.110327312254789	0.106730137876263	0.113924486633314	0.46009610606746	0.48694088473521	0.47570706736082	0.498174702109601	2	1.12	3.56	0.193067534419903	0.197626822207301	0.202186109994699	0.228490796668577	0.233886604420066	0.239282412171556	0.221045908750352	0.226276293050569	0.23151596660482	0.110327312254789	2.8958141710121	0.00270136144864917	0.348372266082627	0.705571349291159	0.72037228725114	0.691669500179208	1.0180861845674	1.03559923895077	1.00163696911147	0.955508316824805	0.972462923993163	0.939559906281189	0.00189182049997377	0.00225389689576949	0.00218481685123341
264	0.455496124527524	0.3	0.110448613033218	0.10688244539073	0.114014780675706	0.475258800312593	0.506442992017433	0.495109722105537	0.517776261929329	1.97	1.11	3.58	0.203044824230049	0.207692605710539	0.212340387191029	0.240844151650348	0.246357175643792	0.251870199637236	0.232653958213803	0.237987247531123	0.243319684622702	0.110448613033218	2.91947711952639	0.00451940029669004	0.350236352996252	0.705571349291159	0.72037228725114	0.691669500179208	1.0180861845674	1.03559923895077	1.00163696911147	0.955508316824805	0.972462923993163	0.939559906281189	0.00189182049997377	0.00225389689576949	0.00218481685123341
264	0.455496124527524	0.3	0.110527061846552	0.106942575507592	0.114111548185513	0.461965433117731	0.494234412962726	0.482875140975153	0.5055936849503	1.99	1.12	3.56	0.196224661614889	0.200840698169291	0.205456734723692	0.232290833709793	0.237755299648133	0.243219765586473	0.224929796796772	0.230185469764047	0.23548261055285	0.110527061846552	2.88491681714715	0.00532504898043222	0.352396628195611	0.705571349291159	0.72037228725114	0.691669500179208	1.0180861845674	1.03559923895077	1.00163696911147	0.955508316824805	0.972462923993163	0.939559906281189	0.00189182049997377	0.00225389689576949	0.00218481685123341
264	0.455496124527524	0.3	0.11064939417631	0.107015891119516	0.114282897233105	0.468104021368999	0.507445811257329	0.495925903350845	0.518965719163813	1.97	1.09	3.58	0.203889732689813	0.208625905831394	0.213362078972974	0.241979278308217	0.247600236968681	0.253221195629144	0.233094045206553	0.238524738246008	0.243902173787927	0.11064939417631	2.83710325275225	0.0029426871522652	0.341903117783769	0.705571349291159	0.72037228725114	0.691669500179208	1.0180861845674	1.03559923895077	1.00163696911147	0.955508316824805	0.972462923993163	0.939559906281189	0.00189182049997377	0.00225389689576949	0.00218481685123341
264	0.455496124527524	0.3	0.110734218966072	0.107140901961	0.114327535971145	0.456073649071006	0.49147530907362	0.480044645793563	0.502905972353676	2.03	1.12	3.53	0.192478960134506	0.197062205049478	0.20164544996445	0.227200306574857	0.232610324631177	0.238020342687496	0.220002507243953	0.225297110847441	0.230481269084976	0.110734218966072	2.90911033302915	0.00384520587745495	0.353723842787123	0.705571349291159	0.72037228725114	0.691669500179208	1.0180861845674	1.03559923895077	1.00163696911147	0.955508316824805	0.972462923993163	0.939559906281189	0.00189182049997377	0.00225389689576949	0.00218481685123341
264	0.455496124527524	0.3	0.110750611147594	0.107161407500255	0.114339814794932	0.47854310217614	0.511263551096379	0.499897471891889	0.522629630300869	2.01	1.14	3.55	0.201472631024592	0.20605347811929	0.210634325213988	0.238078746210554	0.243491899984055	0.248905053757555	0.231008919839883	0.236283740936778	0.241525351399741	0.110750611147594	2.88783331182105	-0.00368117753162786	0.344211867022356	0.705571349291159	0.72037228725114	0.691669500179208	1.0180861845674	1.03559923895077	1.00163696911147	0.955508316824805	0.972462923993163	0.939559906281189	0.00189182049997377	0.00225389689576949	0.00218481685123341
264	0.455496124527524	0.3	0.110902044478708	0.107316297418791	0.114487791538624	0.466445660929353	0.499038433519527	0.487671587906104	0.51040527913295	2.01	1.14	3.58	0.19676732768916	0.201353659743508	0.205939991797856	0.232575019269566	0.237995971408539	0.243416923547512	0.225418161688781	0.230698366671948	0.235921933808276	0.110902044478708	2.90153042803292	0.00511577995709379	0.355222574254015	0.705571349291159	0.72037228725114	0.691669500179208	1.0180861845674	1.03559923895077	1.00163696911147	0.955508316824805	0.972462923993163	0.939559906281189	0.00189182049997377	0.00225389689576949	0.00218481685123341
264	0.455496124527524	0.3	0.111077019665022	0.107460941604238	0.114693097725806	0.459300965934854	0.497369289521791	0.485876505342696	0.508862073700886	1.98	1.14	3.48	0.198345897833671	0.203037515089384	0.207729132345096	0.235034662694305	0.240594105522369	0.246153548350432	0.22849550799047	0.233856094236353	0.239264001415518	0.111077019665022	2.82299575667845	-0.00525354888644371	0.334818141900711	0.705571349291159	0.72037228725114	0.691669500179208	1.0180861845674	1.03559923895077	1.00163696911147	0.955508316824805	0.972462923993163	0.939559906281189	0.00189182049997377	0.00225389689576949	0.00218481685123341
264	0.455496124527524	0.3	0.111108667006491	0.107497995134273	0.114719338878708	0.449076387123803	0.488426924564221	0.476905601683688	0.499948247444755	1.98	1.13	3.53	0.194859837160718	0.199567358088237	0.204274879015756	0.230949293708315	0.236528681688768	0.242108069669221	0.223884555055179	0.229308649459282	0.234701776722613	0.111108667006491	2.88392484072947	-0.00971892462566363	0.337189871804147	0.705571349291159	0.72037228725114	0.691669500179208	1.0180861845674	1.03559923895077	1.00163696911147	0.955508316824805	0.972462923993163	0.939559906281189	0.00189182049997377	0.00225389689576949	0.00218481685123341
264	0.455496124527524	0.3	0.111135829754887	0.107503806794002	0.114767852715773	0.446297189165826	0.482128779893787	0.470691927582678	0.493565632204896	2.05	1.16	3.64	0.186721069311465	0.19125800986206	0.195794950412655	0.219903067073861	0.22524626238592	0.230589457697979	0.213073635580054	0.218225959698436	0.22344821261504	0.111135829754887	2.93245923190357	0.00699970558589651	0.364946878962073	0.705571349291159	0.72037228725114	0.691669500179208	1.0180861845674	1.03559923895077	1.00163696911147	0.955508316824805	0.972462923993163	0.939559906281189	0.00189182049997377	0.00225389689576949	0.00218481685123341
264	0.455496124527524	0.3	0.111152371910601	0.107520085782811	0.114784658038391	0.454368285799568	0.494722035181355	0.483176230145907	0.506267840216804	2.01	1.14	3.54	0.195228378569685	0.199893485534222	0.204558592498759	0.230826060008265	0.236341796337329	0.241857532666394	0.22415570409903	0.22942666982708	0.234827055935739	0.111152371910601	2.8724669346613	0.000898899524036952	0.349704846515741	0.705571349291159	0.72037228725114	0.691669500179208	1.0180861845674	1.03559923895077	1.00163696911147	0.955508316824805	0.972462923993163	0.939559906281189	0.00189182049997377	0.00225389689576949	0.00218481685123341
264	0.455496124527524	0.3	0.111209240017402	0.107574503963493	0.11484397607131	0.456417337026138	0.489711844466424	0.478330082251335	0.501093606681513	2	1.11	3.49	0.193634423090232	0.198241912859422	0.202849402628612	0.229034485454498	0.234484312152056	0.239934138849613	0.222046828469478	0.227344336263866	0.23257604307455	0.111209240017402	2.86610820957743	0.0081224608480795	0.351359956236528	0.705571349291159	0.72037228725114	0.691669500179208	1.0180861845674	1.03559923895077	1.00163696911147	0.955508316824805	0.972462923993163	0.939559906281189	0.00189182049997377	0.00225389689576949	0.00218481685123341
264	0.455496124527524	0.3	0.111220699407359	0.107617874076514	0.114823524738203	0.459113325719495	0.494570627038382	0.483138193656626	0.506003060420138	1.98	1.11	3.48	0.197174275522807	0.201839983593721	0.206505691664635	0.23363243508055	0.239160847623679	0.244689260166807	0.226628850611087	0.231946579460976	0.237318985709862	0.111220699407359	2.87026396352471	0.00449440378386569	0.346684686076408	0.705571349291159	0.72037228725114	0.691669500179208	1.0180861845674	1.03559923895077	1.00163696911147	0.955508316824805	0.972462923993163	0.939559906281189	0.00189182049997377	0.00225389689576949	0.00218481685123341
264	0.455496124527524	0.3	0.111246033954219	0.107658365541211	0.114833702367228	0.46176756234525	0.495369910871362	0.483980008159131	0.506759813583593	2.04	1.14	3.55	0.193210082368467	0.197757055392352	0.202304028416237	0.227850629622181	0.233212827358795	0.238575025095409	0.220940892053983	0.22612878005757	0.23135350427101	0.111246033954219	2.90570890304474	0.00168265272095794	0.354810059500046	0.705571349291159	0.72037228725114	0.691669500179208	1.0180861845674	1.03559923895077	1.00163696911147	0.955508316824805	0.972462923993163	0.939559906281189	0.00189182049997377	0.00225389689576949	0.00218481685123341
264	0.455496124527524	0.3	0.111306814620997	0.107709215477509	0.114904413764486	0.454116405633445	0.490521794001648	0.479068196922196	0.5019753910811	2	1.14	3.52	0.194489150538335	0.199139011207238	0.203788871876141	0.230187988029323	0.235691339085301	0.24119469014128	0.22362594541354	0.228990036069888	0.234348426673023	0.111306814620997	2.87944297652751	0.00708952088877864	0.355612287904802	0.705571349291159	0.72037228725114	0.691669500179208	1.0180861845674	1.03559923895077	1.00163696911147	0.955508316824805	0.972462923993163	0.939559906281189	0.00189182049997377	0.00225389689576949	0.00218481685123341
264	0.455496124527524	0.3	0.111379555486581	0.107797216567321	0.11496189440584	0.45852739446696	0.491485884702298	0.480111345327261	0.502860424077335	2.01	1.14	3.6	0.194221090862035	0.198822472326926	0.203423853791818	0.229694089631257	0.23513587827498	0.240577666918702	0.222561841713332	0.227908515476156	0.233103999349532	0.111379555486581	2.91154089205905	-0.00687095319091559	0.34334176640831	0.705571349291159	0.72037228725114	0.691669500179208	1.0180861845674	1.03559923895077	1.00163696911147	0.955508316824805	0.972462923993163	0.939559906281189	0.00189182049997377	0.00225389689576949	0.00218481685123341
264	0.455496124527524	0.3	0.111391513492762	0.107791197501295	0.11499182948423	0.470376183889677	0.497706449689074	0.486459065566335	0.508953833811812	2	1.13	3.53	0.196858140678376	0.201409683208106	0.205961225737835	0.23283044593969	0.238213701482278	0.243596957024866	0.225722799704697	0.230899422534458	0.236152236398266	0.111391513492762	2.90447435139831	-0.00374944262148342	0.342300057790376	0.705571349291159	0.72037228725114	0.691669500179208	1.0180861845674	1.03559923895077	1.00163696911147	0.955508316824805	0.972462923993163	0.939559906281189	0.00189182049997377	0.00225389689576949	0.00218481685123341
264	0.455496124527524	0.3	0.111429462432599	0.107800686890749	0.115058237974449	0.455223925146074	0.48967874290897	0.478270338888729	0.501087146929211	1.99	1.1	3.55	0.194564363382398	0.19920539730176	0.203846431221121	0.230379603770831	0.23587495521568	0.241370306660529	0.222653944546758	0.227889591738494	0.233282341789163	0.111429462432599	2.86880333998174	0.00229168883912464	0.345424699095021	0.705571349291159	0.72037228725114	0.691669500179208	1.0180861845674	1.03559923895077	1.00163696911147	0.955508316824805	0.972462923993163	0.939559906281189	0.00189182049997377	0.00225389689576949	0.00218481685123341
264	0.455496124527524	0.3	0.111488858209494	0.107902107007874	0.115075609411114	0.472456683541902	0.50111249344145	0.489835314740628	0.512389672142272	2	1.13	3.59	0.198353592928256	0.202920166317491	0.207486739706726	0.234632179995414	0.240033973094331	0.245435766193248	0.227035402145248	0.232245100810167	0.237530740664715	0.111488858209494	2.89385517686669	-0.00683162008954531	0.339906786145708	0.705571349291159	0.72037228725114	0.691669500179208	1.0180861845674	1.03559923895077	1.00163696911147	0.955508316824805	0.972462923993163	0.939559906281189	0.00189182049997377	0.00225389689576949	0.00218481685123341
264	0.455496124527524	0.3	0.111524702466624	0.107879679344199	0.115169725589048	0.452375378884853	0.494502072789362	0.482914905232396	0.506089240346328	1.99	1.12	3.5	0.196842541351207	0.201565625033782	0.206288708716357	0.23317732696303	0.238772235566453	0.244367144169876	0.226057725719875	0.231458806766568	0.236917425369938	0.111524702466624	2.86265747321754	-0.0029556228147399	0.339983189608404	0.705571349291159	0.72037228725114	0.691669500179208	1.0180861845674	1.03559923895077	1.00163696911147	0.955508316824805	0.972462923993163	0.939559906281189	0.00189182049997377	0.00225389689576949	0.00218481685123341
264	0.455496124527524	0.3	0.111533053221155	0.10792536233817	0.115140744104139	0.469234608194123	0.503169839805238	0.491772905365743	0.514566774244732	2.02	1.13	3.58	0.197587650955095	0.202166783882954	0.206745916810812	0.233333308216541	0.238740853828101	0.24414839943966	0.225841053770489	0.231123099923207	0.23629656627495	0.111533053221155	2.90811518135444	-0.00150591534559887	0.348928637695611	0.705571349291159	0.72037228725114	0.691669500179208	1.0180861845674	1.03559923895077	1.00163696911147	0.955508316824805	0.972462923993163	0.939559906281189	0.00189182049997377	0.00225389689576949	0.00218481685123341
264	0.455496124527524	0.3	0.111556023922227	0.107902902039155	0.115209145805299	0.454059515731903	0.492702601588364	0.48119676284937	0.504208440327357	1.98	1.14	3.54	0.196376654213261	0.201072193106959	0.205767732000657	0.232685962416943	0.238249688873754	0.243813415330565	0.225700134688714	0.231114375930474	0.236479809050979	0.111556023922227	2.86506634912864	-0.00386813224835693	0.342172105506694	0.705571349291159	0.72037228725114	0.691669500179208	1.0180861845674	1.03559923895077	1.00163696911147	0.955508316824805	0.972462923993163	0.939559906281189	0.00189182049997377	0.00225389689576949	0.00218481685123341
264	0.455496124527524	0.3	0.111572161902689	0.107981849732486	0.115162474072891	0.46254658960816	0.496530280514142	0.485131573878371	0.507928987149913	1.99	1.13	3.52	0.197832611710811	0.202480909255851	0.20712920680089	0.234372468766429	0.239879310948669	0.245386153130909	0.22732766308637	0.232651114059718	0.23797479165035	0.111572161902689	2.88450716586181	-0.00550568932370172	0.339114367112427	0.705571349291159	0.72037228725114	0.691669500179208	1.0180861845674	1.03559923895077	1.00163696911147	0.955508316824805	0.972462923993163	0.939559906281189	0.00189182049997377	0.00225389689576949	0.00218481685123341
264	0.455496124527524	0.3	0.111662212938398	0.108065335706964	0.115259090169832	0.464307365804046	0.500151499145429	0.488710240764972	0.511592757525887	2.01	1.16	3.57	0.1969841470691	0.201595768302868	0.206207389536636	0.232779891233726	0.238229531243747	0.243679171253768	0.226131151429513	0.231433642514639	0.236771275006094	0.111662212938398	2.89467671048939	-0.00170833366414167	0.349841175540598	0.705571349291159	0.72037228725114	0.691669500179208	1.0180861845674	1.03559923895077	1.00163696911147	0.955508316824805	0.972462923993163	0.939559906281189	0.00189182049997377	0.00225389689576949	0.00218481685123341
264	0.455496124527524	0.3	0.11168671422257	0.108029009459136	0.115344418986004	0.46313262618174	0.505039811085188	0.493459410051673	0.516620212118703	2	1.15	3.5	0.200029451679516	0.20472370053115	0.209417949382783	0.236667865121071	0.242221936507734	0.247776007894397	0.230086602114579	0.235507791834971	0.240922801570696	0.11168671422257	2.84888088583955	-0.00589688546673434	0.339219456820239	0.705571349291159	0.72037228725114	0.691669500179208	1.0180861845674	1.03559923895077	1.00163696911147	0.955508316824805	0.972462923993163	0.939559906281189	0.00189182049997377	0.00225389689576949	0.00218481685123341
264	0.455496124527524	0.3	0.111715411002965	0.108075824788296	0.115354997217633	0.463033240363242	0.495630570793719	0.484263649045648	0.506997492541791	2.01	1.12	3.56	0.195774719584741	0.200370059173323	0.204965398761904	0.231499303560486	0.236933191636725	0.242367079712964	0.224124040903644	0.229340173515993	0.234597083444169	0.111715411002965	2.89264150635449	-0.00407697517051777	0.344368233276352	0.705571349291159	0.72037228725114	0.691669500179208	1.0180861845674	1.03559923895077	1.00163696911147	0.955508316824805	0.972462923993163	0.939559906281189	0.00189182049997377	0.00225389689576949	0.00218481685123341
264	0.455496124527524	0.3	0.11172467628628	0.10808904107553	0.115360311497029	0.445528293679572	0.48602837931587	0.474481068744235	0.497575689887504	2.01	1.15	3.55	0.191844933104096	0.196513808576854	0.201182684049611	0.226858807336339	0.232379805489451	0.237900803642563	0.220360454305228	0.225737601563073	0.231143134526064	0.11172467628628	2.88085705448267	0.00268287588494184	0.351627268663909	0.705571349291159	0.72037228725114	0.691669500179208	1.0180861845674	1.03559923895077	1.00163696911147	0.955508316824805	0.972462923993163	0.939559906281189	0.00189182049997377	0.00225389689576949	0.00218481685123341
264	0.455496124527524	0.3	0.111821447923472	0.108177859839364	0.11546503600758	0.456408291777874	0.493727507313108	0.482252204868354	0.505202809757863	2	1.15	3.55	0.19585282618865	0.20051318936063	0.20517355253261	0.231820198056247	0.237336413137575	0.242852628218902	0.225120684625199	0.230540548341378	0.235885626674087	0.111821447923472	2.88038382489759	0.00276495042101612	0.351938663209707	0.705571349291159	0.72037228725114	0.691669500179208	1.0180861845674	1.03559923895077	1.00163696911147	0.955508316824805	0.972462923993163	0.939559906281189	0.00189182049997377	0.00225389689576949	0.00218481685123341
264	0.455496124527524	0.3	0.111847200905393	0.108224515497769	0.115469886313017	0.469013324868703	0.501978752059531	0.490603743735579	0.513353760383484	1.97	1.13	3.5	0.201549206941329	0.206222273414868	0.210895339888408	0.239161814070088	0.244706956479936	0.250252098889785	0.232037073434094	0.237428853135771	0.242835384152094	0.111847200905393	2.87373339799865	-0.00371069694767048	0.340513193373204	0.705571349291159	0.72037228725114	0.691669500179208	1.0180861845674	1.03559923895077	1.00163696911147	0.955508316824805	0.972462923993163	0.939559906281189	0.00189182049997377	0.00225389689576949	0.00218481685123341
264	0.455496124527524	0.3	0.111988334629475	0.108342368149049	0.115634301109902	0.46175437343284	0.496665687828462	0.485245688673741	0.508085686983184	2	1.13	3.49	0.196794804897385	0.201426265944931	0.206057726992476	0.232865042895708	0.238345397806849	0.24382575271799	0.226294996335128	0.231576691963619	0.236911524951574	0.111988334629475	2.88264408086307	0.00748650413779274	0.35423345357924	0.705571349291159	0.72037228725114	0.691669500179208	1.0180861845674	1.03559923895077	1.00163696911147	0.955508316824805	0.972462923993163	0.939559906281189	0.00189182049997377	0.00225389689576949	0.00218481685123341
264	0.455496124527524	0.3	0.111999372122105	0.10832873392135	0.115670010322859	0.455266569904526	0.500587676959308	0.488926122203934	0.512249231714681	1.98	1.15	3.49	0.2000630646645	0.204834841579581	0.209606618494662	0.23719175906871	0.242849105977144	0.248506452885578	0.230877484735514	0.236393455553298	0.241878828415208	0.111999372122105	2.85380661121565	0.00140156236885845	0.348304127450406	0.705571349291159	0.72037228725114	0.691669500179208	1.0180861845674	1.03559923895077	1.00163696911147	0.955508316824805	0.972462923993163	0.939559906281189	0.00189182049997377	0.00225389689576949	0.00218481685123341
264	0.455496124527524	0.3	0.112059094248097	0.108452688300707	0.115665500195488	0.458348862089296	0.492083688278002	0.48069121841982	0.503476158136184	2	1.1	3.57	0.194912424457135	0.199531884591882	0.204151344726628	0.230628608836547	0.236094549078272	0.241560489319997	0.222696012369029	0.227980628676312	0.233282929180859	0.112059094248097	2.87487598275023	0.00795627906806115	0.351027761534578	0.705571349291159	0.72037228725114	0.691669500179208	1.0180861845674	1.03559923895077	1.00163696911147	0.955508316824805	0.972462923993163	0.939559906281189	0.00189182049997377	0.00225389689576949	0.00218481685123341
264	0.455496124527524	0.3	0.112080968441579	0.108454416489744	0.115707520393415	0.459937021356678	0.490551098648926	0.479230368452414	0.501871828845438	1.97	1.12	3.6	0.196411772501092	0.201051555015468	0.205691337529844	0.232944881952267	0.238447676292609	0.243950470632951	0.225053552531709	0.230323912396307	0.235674865519832	0.112080968441579	2.85823612099094	0.00337373852539583	0.346864471579219	0.705571349291159	0.72037228725114	0.691669500179208	1.0180861845674	1.03559923895077	1.00163696911147	0.955508316824805	0.972462923993163	0.939559906281189	0.00189182049997377	0.00225389689576949	0.00218481685123341
264	0.455496124527524	0.3	0.112087942469909	0.108470509199579	0.11570537574024	0.461317229481411	0.491029433171523	0.479729096096822	0.502329770246224	1.99	1.13	3.54	0.194965169781129	0.199557703680529	0.204150237579929	0.23080471521538	0.236241473380738	0.241678231546096	0.223666907347389	0.228941666057835	0.234237432515147	0.112087942469909	2.8788113955846	0.00472323935683358	0.349674977898921	0.705571349291159	0.72037228725114	0.691669500179208	1.0180861845674	1.03559923895077	1.00163696911147	0.955508316824805	0.972462923993163	0.939559906281189	0.00189182049997377	0.00225389689576949	0.00218481685123341
264	0.455496124527524	0.3	0.112121868731984	0.108464041551949	0.115779695912018	0.458987866039907	0.50323698046335	0.491601277761589	0.51487268316511	2	1.13	3.54	0.198948813721883	0.203657729979946	0.208366646238009	0.235305641180088	0.240875086599932	0.246444532019776	0.228029997329395	0.233383458923345	0.238830873417782	0.112121868731984	2.86044007571244	0.00275840342266142	0.349307698317238	0.705571349291159	0.72037228725114	0.691669500179208	1.0180861845674	1.03559923895077	1.00163696911147	0.955508316824805	0.972462923993163	0.939559906281189	0.00189182049997377	0.00225389689576949	0.00218481685123341
264	0.455496124527524	0.3	0.112147321532659	0.108537204943414	0.115757438121905	0.463721807351355	0.496012928998495	0.484652977599006	0.507372880397984	1.98	1.14	3.51	0.197885856898109	0.202524173014819	0.207162489131529	0.234499712761304	0.23999623390796	0.245492755054616	0.227779803138495	0.23309892922498	0.23841048865138	0.112147321532659	2.89114852074766	-0.0051692485860624	0.341938650387328	0.705571349291159	0.72037228725114	0.691669500179208	1.0180861845674	1.03559923895077	1.00163696911147	0.955508316824805	0.972462923993163	0.939559906281189	0.00189182049997377	0.00225389689576949	0.00218481685123341
264	0.455496124527524	0.3	0.112161993541651	0.108470041155279	0.115853945928023	0.463960004816498	0.503320093778565	0.491798308911389	0.514841878645741	2.01	1.12	3.49	0.198717189657971	0.203372709343911	0.208028229029851	0.234952301490748	0.240456732520242	0.245961163549735	0.22796242638633	0.233343502419973	0.238677006371936	0.112161993541651	2.8365591549566	-0.0100369918538175	0.333616982041715	0.705571349291159	0.72037228725114	0.691669500179208	1.0180861845674	1.03559923895077	1.00163696911147	0.955508316824805	0.972462923993163	0.939559906281189	0.00189182049997377	0.00225389689576949	0.00218481685123341
264	0.455496124527524	0.3	0.112176164210479	0.108556630582682	0.115795697838277	0.470032998850911	0.496574971729518	0.485345424801988	0.507804518657048	2.02	1.13	3.6	0.195308115212291	0.199827003272271	0.204345891332251	0.23071818424107	0.236056363081484	0.241394541921898	0.223210770866535	0.228377779825542	0.233509568578916	0.112176164210479	2.89468640111333	0.00599419833319	0.353522166382146	0.705571349291159	0.72037228725114	0.691669500179208	1.0180861845674	1.03559923895077	1.00163696911147	0.955508316824805	0.972462923993163	0.939559906281189	0.00189182049997377	0.00225389689576949	0.00218481685123341
264	0.455496124527524	0.3	0.112225596167988	0.108580801358749	0.115870390977227	0.471093369182821	0.504559811336163	0.493173951488836	0.515945671183491	2	1.13	3.58	0.199740887553097	0.204352286319384	0.20896368508567	0.236282246642571	0.241737272271079	0.247192297899586	0.228666202190834	0.233914423163878	0.239274967497272	0.112225596167988	2.89804436043754	-0.00121224385692908	0.34896749815353	0.705571349291159	0.72037228725114	0.691669500179208	1.0180861845674	1.03559923895077	1.00163696911147	0.955508316824805	0.972462923993163	0.939559906281189	0.00189182049997377	0.00225389689576949	0.00218481685123341
264	0.455496124527524	0.3	0.112240483712613	0.108584736983388	0.115896230441838	0.445796065826953	0.490764333333984	0.479110820820182	0.502417845847787	1.99	1.14	3.56	0.194994362333444	0.19973725091543	0.204480139497415	0.230911417372155	0.236527923981878	0.242144430591601	0.224014996699839	0.229465716314371	0.234883186212755	0.112240483712613	2.88205510542801	0.000573326388319237	0.348258020685097	0.705571349291159	0.72037228725114	0.691669500179208	1.0180861845674	1.03559923895077	1.00163696911147	0.955508316824805	0.972462923993163	0.939559906281189	0.00189182049997377	0.00225389689576949	0.00218481685123341
264	0.455496124527524	0.3	0.112330275154297	0.108716829591799	0.115943720716795	0.469930244314189	0.499914780051646	0.488607374755202	0.511222185348089	2	1.11	3.52	0.198325414983303	0.202915083423991	0.20750475186468	0.234719074747704	0.240150969242355	0.245582863737006	0.227135281012124	0.232453380647348	0.237704852761999	0.112330275154297	2.87760717011154	0.000957251179907251	0.341654354772106	0.705571349291159	0.72037228725114	0.691669500179208	1.0180861845674	1.03559923895077	1.00163696911147	0.955508316824805	0.972462923993163	0.939559906281189	0.00189182049997377	0.00225389689576949	0.00218481685123341
264	0.455496124527524	0.3	0.112345411110692	0.108699260586951	0.115991561634434	0.460810745582883	0.499590312318244	0.488081235428777	0.511099389207711	2.02	1.15	3.58	0.195960632005328	0.200581432432283	0.205202232859238	0.23137559306418	0.23683148707859	0.242287381093	0.224641195159154	0.229850611307484	0.235223255973778	0.112345411110692	2.89794639992137	-0.00556626826057322	0.345668342347604	0.705571349291159	0.72037228725114	0.691669500179208	1.0180861845674	1.03559923895077	1.00163696911147	0.955508316824805	0.972462923993163	0.939559906281189	0.00189182049997377	0.00225389689576949	0.00218481685123341
264	0.455496124527524	0.3	0.112433429835919	0.108771210816453	0.116095648855386	0.462327949789886	0.49508540746941	0.483714871153841	0.506455943784979	2	1.11	3.49	0.195982714885391	0.20058962013003	0.205196525374668	0.23185517598534	0.237305324111251	0.242755472237161	0.224675685997136	0.229980522375536	0.235189816888351	0.112433429835919	2.83558695365724	0.00774933185087215	0.348989033389577	0.705571349291159	0.72037228725114	0.691669500179208	1.0180861845674	1.03559923895077	1.00163696911147	0.955508316824805	0.972462923993163	0.939559906281189	0.00189182049997377	0.00225389689576949	0.00218481685123341
264	0.455496124527524	0.3	0.112530526406538	0.108861431741063	0.116199621072013	0.453051861958964	0.492340185590681	0.480819413980001	0.503860957201362	2	1.14	3.57	0.195074406547651	0.199748526642598	0.204422646737545	0.230848457880711	0.236379749427171	0.241911040973631	0.223691967049228	0.229118132357777	0.234470668736253	0.112530526406538	2.88958573735999	-0.00739697945568848	0.344717203659847	0.705571349291159	0.72037228725114	0.691669500179208	1.0180861845674	1.03559923895077	1.00163696911147	0.955508316824805	0.972462923993163	0.939559906281189	0.00189182049997377	0.00225389689576949	0.00218481685123341
264	0.455496124527524	0.3	0.112560787235261	0.108929231272799	0.116192343197723	0.459808677287346	0.495139473826466	0.483709902581097	0.506569045071834	2.02	1.15	3.55	0.194495701933064	0.199091436835947	0.20368717173883	0.229719394621113	0.235147429427212	0.24057546423331	0.223009934915604	0.228213677894382	0.233595810467523	0.112560787235261	2.88222451806025	0.00702207834728258	0.357192833998604	0.705571349291159	0.72037228725114	0.691669500179208	1.0180861845674	1.03559923895077	1.00163696911147	0.955508316824805	0.972462923993163	0.939559906281189	0.00189182049997377	0.00225389689576949	0.00218481685123341
264	0.455496124527524	0.3	0.112606606869876	0.108969245717636	0.116243968022117	0.473075080203922	0.503598453817685	0.492279380080134	0.514917527555235	2.01	1.14	3.54	0.198533335967713	0.203098250851645	0.207663165735577	0.234638714219082	0.240033806955847	0.245428899692613	0.227811063742684	0.23311060105832	0.238299058964986	0.112606606869876	2.87621896790196	0.00452915127583129	0.351745952175029	0.705571349291159	0.72037228725114	0.691669500179208	1.0180861845674	1.03559923895077	1.00163696911147	0.955508316824805	0.972462923993163	0.939559906281189	0.00189182049997377	0.00225389689576949	0.00218481685123341
264	0.455496124527524	0.3	0.112631371990718	0.108990471345693	0.116272272635743	0.459560967154073	0.495223937591978	0.48378671473499	0.506661160448966	2.03	1.14	3.61	0.193449413066324	0.198022759091348	0.202596105116373	0.228212462425018	0.233607643218535	0.239002824012052	0.221071232010695	0.226256784598763	0.23152768154705	0.112631371990718	2.92367885615552	0.00725747675590607	0.359871650838983	0.705571349291159	0.72037228725114	0.691669500179208	1.0180861845674	1.03559923895077	1.00163696911147	0.955508316824805	0.972462923993163	0.939559906281189	0.00189182049997377	0.00225389689576949	0.00218481685123341
264	0.455496124527524	0.3	0.112635347512101	0.10899511729715	0.116275577727051	0.466468005241032	0.504282878645584	0.492797093323562	0.515768663967606	2.01	1.15	3.55	0.198882060081852	0.203517470228238	0.208152880374624	0.235086470279388	0.240565708623775	0.246044946968162	0.228289763793737	0.233625502865584	0.238868037239003	0.112635347512101	2.88335252612852	0.00341641775358007	0.353254257369454	0.705571349291159	0.72037228725114	0.691669500179208	1.0180861845674	1.03559923895077	1.00163696911147	0.955508316824805	0.972462923993163	0.939559906281189	0.00189182049997377	0.00225389689576949	0.00218481685123341
264	0.455496124527524	0.3	0.112733860780152	0.109089775941973	0.11637794561833	0.453530982577497	0.501018322102613	0.489305809592896	0.512730834612329	2.02	1.15	3.6	0.197012610432226	0.201728501024613	0.206444391617	0.232759824232205	0.238331395833506	0.243902967434806	0.225701518736878	0.231112926710375	0.236468667381979	0.112733860780152	2.9068105013959	0.00189120548507379	0.35557039293765	0.705571349291159	0.72037228725114	0.691669500179208	1.0180861845674	1.03559923895077	1.00163696911147	0.955508316824805	0.972462923993163	0.939559906281189	0.00189182049997377	0.00225389689576949	0.00218481685123341
264	0.455496124527524	0.3	0.11284907123482	0.10920089157054	0.1164972508991	0.456968872216434	0.4936850299668	0.4822236692836	0.50514639065	2.01	1.13	3.54	0.195068791810792	0.19970513366498	0.204341475519168	0.230694879554186	0.236177972547663	0.24166106554114	0.223576042942176	0.228944013408454	0.234232092546245	0.11284907123482	2.87852129181695	0.00687394987757973	0.353245050459542	0.705571349291159	0.72037228725114	0.691669500179208	1.0180861845674	1.03559923895077	1.00163696911147	0.955508316824805	0.972462923993163	0.939559906281189	0.00189182049997377	0.00225389689576949	0.00218481685123341
264	0.455496124527524	0.3	0.112878881829719	0.109199273329877	0.116558490329561	0.469754547593905	0.505665787032643	0.494224267188581	0.517107306876704	1.99	1.11	3.56	0.200975213645802	0.20562788258125	0.210280551516698	0.237950165973186	0.24345882211702	0.248967478260853	0.230014163521082	0.235305945131586	0.240654455557205	0.112878881829719	2.85510097302511	0.00113913503589282	0.344495407662659	0.705571349291159	0.72037228725114	0.691669500179208	1.0180861845674	1.03559923895077	1.00163696911147	0.955508316824805	0.972462923993163	0.939559906281189	0.00189182049997377	0.00225389689576949	0.00218481685123341
264	0.455496124527524	0.3	0.112900668377322	0.109256228760424	0.11654510799422	0.460544180295555	0.49796777978907	0.486489925602783	0.509445633975357	2.06	1.16	3.57	0.192545659186129	0.197088427461551	0.201631195736973	0.226652869266851	0.232000335776307	0.237347802285763	0.220234111459604	0.225480530001096	0.230667194372472	0.112900668377322	2.90682553243016	0.00524876431181183	0.363590870663083	0.705571349291159	0.72037228725114	0.691669500179208	1.0180861845674	1.03559923895077	1.00163696911147	0.955508316824805	0.972462923993163	0.939559906281189	0.00189182049997377	0.00225389689576949	0.00218481685123341
264	0.455496124527524	0.3	0.112927513743878	0.109293687885007	0.11656133960275	0.462479611716415	0.498380882931935	0.486938151153499	0.50982361471037	1.99	1.12	3.6	0.198050665894313	0.202704728516025	0.207358791137738	0.234497421149328	0.240007958959089	0.245518496768851	0.226575972774072	0.231849304830985	0.237210504941936	0.112927513743878	2.88244280299493	0.000354296071305104	0.345368196756798	0.705571349291159	0.72037228725114	0.691669500179208	1.0180861845674	1.03559923895077	1.00163696911147	0.955508316824805	0.972462923993163	0.939559906281189	0.00189182049997377	0.00225389689576949	0.00218481685123341
264	0.455496124527524	0.3	0.112935504292626	0.10930447372642	0.116566534858833	0.459696793187608	0.496188844333963	0.484732469903397	0.507645218764528	1.96	1.12	3.46	0.199605223350463	0.204322778536018	0.209040333721572	0.23697724809306	0.242578069688982	0.248178891284903	0.230153408950613	0.235581504922789	0.240997272128425	0.112935504292626	2.85646486914818	0.000284254691726377	0.342134190962354	0.705571349291159	0.72037228725114	0.691669500179208	1.0180861845674	1.03559923895077	1.00163696911147	0.955508316824805	0.972462923993163	0.939559906281189	0.00189182049997377	0.00225389689576949	0.00218481685123341
264	0.455496124527524	0.3	0.112955803713288	0.109320488368032	0.116591119058544	0.462055761401194	0.495211583548462	0.483831920626188	0.506591246470736	1.97	1.11	3.5	0.198985651440437	0.203665767702362	0.208345883964288	0.236176803071882	0.241731650312097	0.247286497552312	0.228869114685601	0.234199643751754	0.239595051770903	0.112955803713288	2.85938622419984	-0.000257308056891226	0.341085310286302	0.705571349291159	0.72037228725114	0.691669500179208	1.0180861845674	1.03559923895077	1.00163696911147	0.955508316824805	0.972462923993163	0.939559906281189	0.00189182049997377	0.00225389689576949	0.00218481685123341
264	0.455496124527524	0.3	0.112963897598017	0.109295927309768	0.116631867886267	0.452596770744636	0.493464386683496	0.481906699520688	0.505022073846304	2.04	1.15	3.54	0.192538440760883	0.197156137645658	0.201773834530434	0.227097775355807	0.232544317280919	0.237990859206032	0.220519517110484	0.225843115402495	0.231144988199503	0.112963897598017	2.88583009930935	-0.00368831074735831	0.347596913272191	0.705571349291159	0.72037228725114	0.691669500179208	1.0180861845674	1.03559923895077	1.00163696911147	0.955508316824805	0.972462923993163	0.939559906281189	0.00189182049997377	0.00225389689576949	0.00218481685123341
264	0.455496124527524	0.3	0.112984610168923	0.109326960457188	0.116642259880658	0.455031717502398	0.497542852667724	0.485946739680751	0.509138965654697	1.99	1.14	3.51	0.198208339353843	0.202938171062596	0.20766800277135	0.234828767220035	0.240432469632082	0.246036172044129	0.228164830302807	0.233583526362713	0.239011810361262	0.112984610168923	2.86343739444889	0.00441648360203634	0.348747778224723	0.705571349291159	0.72037228725114	0.691669500179208	1.0180861845674	1.03559923895077	1.00163696911147	0.955508316824805	0.972462923993163	0.939559906281189	0.00189182049997377	0.00225389689576949	0.00218481685123341
264	0.455496124527524	0.3	0.113023222415374	0.109370002907495	0.116676441923253	0.468857709493068	0.50235391983524	0.490966852899984	0.513740986770497	1.99	1.13	3.52	0.200013640002722	0.204652585978855	0.209291531954988	0.236905181314346	0.242399758272039	0.247894335229732	0.229868737125992	0.235154810126551	0.240479453455867	0.113023222415374	2.87091504212027	0.00200492942542217	0.346010092929865	0.705571349291159	0.72037228725114	0.691669500179208	1.0180861845674	1.03559923895077	1.00163696911147	0.955508316824805	0.972462923993163	0.939559906281189	0.00189182049997377	0.00225389689576949	0.00218481685123341
264	0.455496124527524	0.3	0.113067615568217	0.109414149491409	0.116721081645026	0.46671453178517	0.505311894541354	0.49380837056181	0.516815418520897	2.02	1.14	3.53	0.198824035862307	0.203455745652179	0.20808745544205	0.234899552583942	0.240371660383287	0.245843768182633	0.228218787198421	0.233405423911881	0.238739896399966	0.113067615568217	2.87511372891711	0.000679533449341318	0.35043993437218	0.705571349291159	0.72037228725114	0.691669500179208	1.0180861845674	1.03559923895077	1.00163696911147	0.955508316824805	0.972462923993163	0.939559906281189	0.00189182049997377	0.00225389689576949	0.00218481685123341
264	0.455496124527524	0.3	0.113098529277623	0.109428874561033	0.116768183994213	0.45996724721616	0.501778972618325	0.490199834828243	0.513358110408407	2.02	1.12	3.51	0.197486488872539	0.202151368588657	0.206816248304775	0.233348611753143	0.238860600000876	0.244372588248609	0.226284964322429	0.231670079845026	0.237012701225112	0.113098529277623	2.838387081363	-5.59089894907144e-05	0.3436195711176	0.705571349291159	0.72037228725114	0.691669500179208	1.0180861845674	1.03559923895077	1.00163696911147	0.955508316824805	0.972462923993163	0.939559906281189	0.00189182049997377	0.00225389689576949	0.00218481685123341
264	0.455496124527524	0.3	0.113098711524961	0.109451347115814	0.116746075934108	0.46182122812627	0.493357464762974	0.482015058278961	0.504699871246988	2.01	1.15	3.59	0.194732603372742	0.199314900762019	0.203897198151296	0.230233106085243	0.235650773916243	0.241068441747244	0.223289611861971	0.228509163426685	0.23378012502551	0.113098711524961	2.89360059368192	-0.000433156596573493	0.347961552889281	0.705571349291159	0.72037228725114	0.691669500179208	1.0180861845674	1.03559923895077	1.00163696911147	0.955508316824805	0.972462923993163	0.939559906281189	0.00189182049997377	0.00225389689576949	0.00218481685123341
264	0.455496124527524	0.3	0.113171901802007	0.109533017511578	0.116810786092436	0.460841064992415	0.491657621640896	0.480331981418872	0.502983261862919	2	1.14	3.53	0.195052911190183	0.19965202010205	0.204251129013917	0.230868233465204	0.236311823840339	0.241755414215473	0.224082142016232	0.229378737628679	0.234622501347167	0.113171901802007	2.87118489040325	-0.00172583348765932	0.342898363233585	0.705571349291159	0.72037228725114	0.691669500179208	1.0180861845674	1.03559923895077	1.00163696911147	0.955508316824805	0.972462923993163	0.939559906281189	0.00189182049997377	0.00225389689576949	0.00218481685123341
264	0.455496124527524	0.3	0.113290628137288	0.10959613009424	0.116985126180335	0.453760493490427	0.494279376314063	0.482729751655933	0.505829000972194	2.01	1.12	3.53	0.194983641473487	0.19964875247145	0.204313863469414	0.230520304329119	0.236035653200711	0.241551002072303	0.223396632720449	0.228727473702656	0.234118487938025	0.113290628137288	2.8722805464775	-0.00376606844615952	0.342500278834284	0.705571349291159	0.72037228725114	0.691669500179208	1.0180861845674	1.03559923895077	1.00163696911147	0.955508316824805	0.972462923993163	0.939559906281189	0.00189182049997377	0.00225389689576949	0.00218481685123341
264	0.455496124527524	0.3	0.113385267299279	0.109731174021313	0.117039360577244	0.465240137751572	0.49715195784066	0.485800617750771	0.508503297930549	1.99	1.14	3.53	0.197866655947828	0.202490058269776	0.207113460591724	0.234351296070524	0.239827207720286	0.245303119370047	0.227446215448064	0.232759417893885	0.238083865803105	0.113385267299279	2.87715563519062	0.00806035794934205	0.353283612409495	0.705571349291159	0.72037228725114	0.691669500179208	1.0180861845674	1.03559923895077	1.00163696911147	0.955508316824805	0.972462923993163	0.939559906281189	0.00189182049997377	0.00225389689576949	0.00218481685123341
264	0.455496124527524	0.3	0.113495682543951	0.109807893286372	0.117183471801531	0.466732304550178	0.504334698420816	0.492853830418305	0.515815566423328	1.97	1.12	3.51	0.202062448349518	0.206769426675722	0.211476405001925	0.239664029807527	0.245246924615983	0.25082981942444	0.232297222220541	0.237764140759077	0.243140882806847	0.113495682543951	2.8546501020501	0.010600072984908	0.352586770218425	0.705571349291159	0.72037228725114	0.691669500179208	1.0180861845674	1.03559923895077	1.00163696911147	0.955508316824805	0.972462923993163	0.939559906281189	0.00189182049997377	0.00225389689576949	0.00218481685123341
264	0.455496124527524	0.3	0.113619911938299	0.10989025016955	0.117349573707049	0.456872913163625	0.500384866140708	0.488765716096068	0.512004016185347	1.98	1.13	3.52	0.200095797236379	0.204852561090361	0.209609324944342	0.23725606411673	0.242896217910641	0.248536371704552	0.230098850236951	0.235637056612541	0.241028114179608	0.113619911938299	2.85751023055951	0.00323793870414915	0.3487529058774	0.705571349291159	0.72037228725114	0.691669500179208	1.0180861845674	1.03559923895077	1.00163696911147	0.955508316824805	0.972462923993163	0.939559906281189	0.00189182049997377	0.00225389689576949	0.00218481685123341
264	0.455496124527524	0.3	0.113632840895976	0.109961283808512	0.117304397983441	0.471692792808322	0.506248499273869	0.494838264929121	0.517658733618616	2.02	1.13	3.55	0.199256747475644	0.203851311689054	0.208445875902464	0.235415355952623	0.240843683893584	0.246272011834546	0.22807289162165	0.233233948199631	0.238552774737684	0.113632840895976	2.89975317326206	0.00545109673426915	0.35479077801568	0.705571349291159	0.72037228725114	0.691669500179208	1.0180861845674	1.03559923895077	1.00163696911147	0.955508316824805	0.972462923993163	0.939559906281189	0.00189182049997377	0.00225389689576949	0.00218481685123341
264	0.455496124527524	0.3	0.113829258753435	0.110145137022922	0.117513380483949	0.459541170610294	0.49564810973784	0.484200634385296	0.507095585090384	1.98	1.12	3.53	0.198074535824972	0.202757415618597	0.207440295412221	0.234819968059514	0.240371583662122	0.245923199264731	0.227600052530523	0.23302723780198	0.238426543752485	0.113829258753435	2.8461189250224	-0.00735201923932648	0.334876272125012	0.705571349291159	0.72037228725114	0.691669500179208	1.0180861845674	1.03559923895077	1.00163696911147	0.955508316824805	0.972462923993163	0.939559906281189	0.00189182049997377	0.00225389689576949	0.00218481685123341
264	0.455496124527524	0.3	0.113840791492718	0.110174046217021	0.117507536768415	0.472857267610985	0.511354855541703	0.499856423322025	0.52285328776138	2.02	1.16	3.54	0.201427038521298	0.206060559351649	0.210694080182	0.238017490383323	0.243492718574013	0.248967946764703	0.23154498899512	0.236845255091433	0.242031831995154	0.113840791492718	2.8844877054512	0.00212473313353601	0.352474744814499	0.705571349291159	0.72037228725114	0.691669500179208	1.0180861845674	1.03559923895077	1.00163696911147	0.955508316824805	0.972462923993163	0.939559906281189	0.00189182049997377	0.00225389689576949	0.00218481685123341
264	0.455496124527524	0.3	0.113871378979044	0.11019520229903	0.117547555659057	0.458272240106419	0.493308819356049	0.481886223327515	0.504731415384583	1.99	1.12	3.55	0.196132402604062	0.200781510826293	0.205430619048525	0.232261259445501	0.237766763465527	0.243272267485552	0.224874479146774	0.23021473012609	0.235549009008355	0.113871378979044	2.88123956880354	-0.00245068777507318	0.342880717118292	0.705571349291159	0.72037228725114	0.691669500179208	1.0180861845674	1.03559923895077	1.00163696911147	0.955508316824805	0.972462923993163	0.939559906281189	0.00189182049997377	0.00225389689576949	0.00218481685123341
264	0.455496124527524	0.3	0.114022542145028	0.110319130490145	0.117725953799911	0.458809831759243	0.502273101823533	0.490655521599108	0.513890682047959	1.99	1.12	3.52	0.19982819712794	0.20455966352145	0.20929112991496	0.236670441389803	0.24227424633759	0.247878051285377	0.229427176281206	0.234820136912094	0.240244734870151	0.114022542145028	2.82564617057247	0.000565966053980664	0.34228101289532	0.705571349291159	0.72037228725114	0.691669500179208	1.0180861845674	1.03559923895077	1.00163696911147	0.955508316824805	0.972462923993163	0.939559906281189	0.00189182049997377	0.00225389689576949	0.00218481685123341
264	0.455496124527524	0.3	0.114072041337283	0.110399787658935	0.11774429501563	0.460024827045099	0.497372335171541	0.485896215881734	0.508848454461347	2.01	1.11	3.57	0.196461340251415	0.20110145413349	0.205741568015565	0.232318008257068	0.237805001340746	0.243291994424424	0.22457396461802	0.22985061764266	0.235181809051306	0.114072041337283	2.8637312886994	-0.00152906333622221	0.34350325298186	0.705571349291159	0.72037228725114	0.691669500179208	1.0180861845674	1.03559923895077	1.00163696911147	0.955508316824805	0.972462923993163	0.939559906281189	0.00189182049997377	0.00225389689576949	0.00218481685123341
264	0.455496124527524	0.3	0.114153634761206	0.110423877854592	0.11788339166782	0.462931319507484	0.500714192192333	0.48922832737421	0.512200057010455	2.01	1.12	3.58	0.197591995807021	0.20223096461973	0.206869933432438	0.23359982852783	0.239084171730948	0.244568514934065	0.22587290331262	0.231147853965467	0.236438500468648	0.114153634761206	2.88010329519791	-0.00378453553845686	0.344480406756192	0.705571349291159	0.72037228725114	0.691669500179208	1.0180861845674	1.03559923895077	1.00163696911147	0.955508316824805	0.972462923993163	0.939559906281189	0.00189182049997377	0.00225389689576949	0.00218481685123341
264	0.455496124527524	0.3	0.114184780522189	0.110455929725661	0.117913631318718	0.45528305984338	0.500756272628155	0.489091178136705	0.512421367119606	2.02	1.16	3.61	0.196537863048579	0.201225399536855	0.20591293602513	0.232100612605365	0.237636340294995	0.243172067984625	0.225297121936273	0.230655042896797	0.235923577955509	0.114184780522189	2.90828400865837	0.0121515755852026	0.367206577682842	0.705571349291159	0.72037228725114	0.691669500179208	1.0180861845674	1.03559923895077	1.00163696911147	0.955508316824805	0.972462923993163	0.939559906281189	0.00189182049997377	0.00225389689576949	0.00218481685123341
264	0.455496124527524	0.3	0.114219103173632	0.110528548763683	0.117909657583581	0.458093589205814	0.495375574535303	0.483900994638801	0.506850154431806	1.99	1.13	3.57	0.197321792644699	0.202000817280126	0.206679841915553	0.233764979971758	0.239308169527903	0.244851359084049	0.226410546903571	0.231832262167711	0.237162846705905	0.114219103173632	2.8453481303749	0.00242769303282151	0.347040016058708	0.705571349291159	0.72037228725114	0.691669500179208	1.0180861845674	1.03559923895077	1.00163696911147	0.955508316824805	0.972462923993163	0.939559906281189	0.00189182049997377	0.00225389689576949	0.00218481685123341
264	0.455496124527524	0.3	0.114303801528009	0.110614362031152	0.117993241024866	0.453154579410839	0.493619069910918	0.48207076610662	0.505167373715216	2.04	1.14	3.55	0.192557161461428	0.19716998753717	0.201782813612913	0.227108092553618	0.232548607585064	0.23798912261651	0.220501939936688	0.225761049996254	0.231034139728399	0.114303801528009	2.87692877748268	-0.0024680633803065	0.348999050588498	0.705571349291159	0.72037228725114	0.691669500179208	1.0180861845674	1.03559923895077	1.00163696911147	0.955508316824805	0.972462923993163	0.939559906281189	0.00189182049997377	0.00225389689576949	0.00218481685123341
264	0.455496124527524	0.3	0.114310639340402	0.110577387510064	0.118043891170741	0.451449507421887	0.494228879842937	0.482626448685154	0.50583131100072	2.05	1.15	3.66	0.192039008721256	0.196655662832044	0.201272316942832	0.226311865483053	0.231752445556131	0.237193025629208	0.218985043945941	0.224246153036734	0.229553479491733	0.114310639340402	2.91662053591126	0.00216346802391613	0.359141373778927	0.705571349291159	0.72037228725114	0.691669500179208	1.0180861845674	1.03559923895077	1.00163696911147	0.955508316824805	0.972462923993163	0.939559906281189	0.00189182049997377	0.00225389689576949	0.00218481685123341
264	0.455496124527524	0.3	0.114435933120879	0.110724604336959	0.118147261904799	0.449692703219445	0.491317104381131	0.479742030629804	0.502892178132458	1.97	1.12	3.49	0.197246711715314	0.202005822006973	0.206764932298631	0.234098019856748	0.239746267606323	0.245394515355898	0.22711810978821	0.232621203503345	0.238136734847149	0.114435933120879	2.8459777827946	-0.00467921006710648	0.338279207017544	0.705571349291159	0.72037228725114	0.691669500179208	1.0180861845674	1.03559923895077	1.00163696911147	0.955508316824805	0.972462923993163	0.939559906281189	0.00189182049997377	0.00225389689576949	0.00218481685123341
264	0.455496124527524	0.3	0.114480298318283	0.110797605570334	0.118162991066233	0.4563723540618	0.50360780651748	0.491902016625735	0.515313596409226	2.03	1.15	3.6	0.196913370912468	0.20159931744017	0.206285263967871	0.23235403627337	0.237883364141901	0.243412692010432	0.225440601704668	0.230819622337003	0.236155377062459	0.114480298318283	2.90961849173807	0.00498578724598427	0.361226698365396	0.705571349291159	0.72037228725114	0.691669500179208	1.0180861845674	1.03559923895077	1.00163696911147	0.955508316824805	0.972462923993163	0.939559906281189	0.00189182049997377	0.00225389689576949	0.00218481685123341
264	0.455496124527524	0.3	0.114549558257179	0.110846824568136	0.118252291946221	0.450794347344643	0.492716180979169	0.481133948944258	0.50429841301408	2.01	1.14	3.47	0.194403287539964	0.199083115246112	0.203762942952259	0.229850547712804	0.235383689539114	0.240916831365424	0.22346211108909	0.228867669927774	0.234225854019474	0.114549558257179	2.85704233897689	0.00132624796858868	0.347856379913438	0.705571349291159	0.72037228725114	0.691669500179208	1.0180861845674	1.03559923895077	1.00163696911147	0.955508316824805	0.972462923993163	0.939559906281189	0.00189182049997377	0.00225389689576949	0.00218481685123341
264	0.455496124527524	0.3	0.114661367387094	0.110966702135054	0.118356032639135	0.459007014613385	0.498630988054054	0.487102228318552	0.510159747789557	2	1.13	3.53	0.197498807115563	0.202173218692663	0.206847630269764	0.233685552138124	0.23921643339391	0.244747314649696	0.226604443910913	0.23197210355479	0.237285329691304	0.114661367387094	2.86790747657889	2.53815371478808e-05	0.346215830600399	0.705571349291159	0.72037228725114	0.691669500179208	1.0180861845674	1.03559923895077	1.00163696911147	0.955508316824805	0.972462923993163	0.939559906281189	0.00189182049997377	0.00225389689576949	0.00218481685123341
264	0.455496124527524	0.3	0.114987243741446	0.11121300633323	0.118761481149662	0.461020683854597	0.503613945072096	0.49201707585923	0.515210814284961	2.01	1.15	3.48	0.198478876873562	0.203157034786272	0.207835192698982	0.234587407072036	0.240116645003563	0.245645882935089	0.228355138174493	0.233726631964896	0.239160799057231	0.114987243741446	2.8530306502779	0.000125991407543564	0.347706536038949	0.705571349291159	0.72037228725114	0.691669500179208	1.0180861845674	1.03559923895077	1.00163696911147	0.955508316824805	0.972462923993163	0.939559906281189	0.00189182049997377	0.00225389689576949	0.00218481685123341
264	0.455496124527524	0.3	0.1149897617302	0.111289531307028	0.118689992153372	0.461331492943947	0.496091712014245	0.484675201506564	0.507508222521926	2.01	1.13	3.56	0.19552844663956	0.200134113607196	0.204739780574832	0.231103082916908	0.236546709424468	0.241990335932028	0.223932501439958	0.229166057950033	0.234496263561118	0.1149897617302	2.87060715935074	-0.00382850264638148	0.344496840456564	0.705571349291159	0.72037228725114	0.691669500179208	1.0180861845674	1.03559923895077	1.00163696911147	0.955508316824805	0.972462923993163	0.939559906281189	0.00189182049997377	0.00225389689576949	0.00218481685123341
264	0.455496124527524	0.3	0.115000821901346	0.111293542604491	0.1187081011982	0.466021183283676	0.49996995683234	0.488572177056072	0.511367736608608	1.98	1.14	3.57	0.199844377118634	0.204506497286116	0.209168617453598	0.236913360996859	0.242440254343444	0.247967147690029	0.229584788732371	0.234837134287227	0.240403809022246	0.115000821901346	2.85881210969467	-0.00309633081629399	0.343082691427218	0.705571349291159	0.72037228725114	0.691669500179208	1.0180861845674	1.03559923895077	1.00163696911147	0.955508316824805	0.972462923993163	0.939559906281189	0.00189182049997377	0.00225389689576949	0.00218481685123341
264	0.455496124527524	0.3	0.115005116142711	0.111266945532784	0.118743286752637	0.448325523902959	0.493156148186374	0.481505600735864	0.504806695636884	2.02	1.15	3.6	0.193926521005393	0.198618782386015	0.203311043766636	0.229127625859545	0.234671615946513	0.240215606033481	0.222077253473708	0.227461546088512	0.232823472109476	0.115005116142711	2.87998177829397	0.0137643382917935	0.363650373448232	0.705571349291159	0.72037228725114	0.691669500179208	1.0180861845674	1.03559923895077	1.00163696911147	0.955508316824805	0.972462923993163	0.939559906281189	0.00189182049997377	0.00225389689576949	0.00218481685123341
264	0.455496124527524	0.3	0.115256689650552	0.111530114412485	0.118983264888618	0.449806312423449	0.494975808013209	0.48331721424834	0.506634401778077	2.01	1.14	3.52	0.195558891820728	0.200276169851869	0.204993447883009	0.231286678761501	0.23686578364627	0.242444888531039	0.224567609730048	0.229977028241137	0.235344843004805	0.115256689650552	2.85522478797975	0.000139741379361105	0.347188716587021	0.705571349291159	0.72037228725114	0.691669500179208	1.0180861845674	1.03559923895077	1.00163696911147	0.955508316824805	0.972462923993163	0.939559906281189	0.00189182049997377	0.00225389689576949	0.00218481685123341
264	0.455496124527524	0.3	0.115265595099383	0.111558356236261	0.118972833962505	0.452356841357505	0.493317296435571	0.481757458047156	0.504877134823987	2.02	1.15	3.57	0.193502886497086	0.198146015644823	0.20278914479256	0.228494212408626	0.233976963373892	0.239459714339158	0.221661204701331	0.226986643249813	0.232277095449217	0.115265595099383	2.88996432941638	0.00852544834338343	0.360328564960272	0.705571349291159	0.72037228725114	0.691669500179208	1.0180861845674	1.03559923895077	1.00163696911147	0.955508316824805	0.972462923993163	0.939559906281189	0.00189182049997377	0.00225389689576949	0.00218481685123341
264	0.455496124527524	0.3	0.115321698791831	0.111535155491328	0.119108242092335	0.451735550439134	0.497573175879566	0.485898978394888	0.509247373364243	2.01	1.13	3.5	0.196338102131644	0.201055316779066	0.205772531426487	0.232140574105606	0.237717978106881	0.243295382108157	0.225319650664134	0.230770646260146	0.236156274666064	0.115321698791831	2.83092089011024	0.00377577932506381	0.348337624113548	0.705571349291159	0.72037228725114	0.691669500179208	1.0180861845674	1.03559923895077	1.00163696911147	0.955508316824805	0.972462923993163	0.939559906281189	0.00189182049997377	0.00225389689576949	0.00218481685123341
264	0.455496124527524	0.3	0.115409549163304	0.111680192154309	0.119138906172299	0.465387019486347	0.502705484336216	0.491230729699104	0.514180238973328	2.04	1.15	3.62	0.195829208745448	0.200403621511747	0.204978034278046	0.230870309237938	0.236263253920211	0.241656198602483	0.223631196195072	0.228816130197151	0.234049871309435	0.115409549163304	2.89916807764429	-0.000361321911212061	0.353975547909692	0.705571349291159	0.72037228725114	0.691669500179208	1.0180861845674	1.03559923895077	1.00163696911147	0.955508316824805	0.972462923993163	0.939559906281189	0.00189182049997377	0.00225389689576949	0.00218481685123341
264	0.455496124527524	0.3	0.115500405535614	0.111766947865394	0.119233863205835	0.461034477896404	0.495661306820568	0.484247882195189	0.507074731445947	2.02	1.14	3.59	0.194756196189958	0.199346479900572	0.203936763611185	0.230038259207854	0.235460119434728	0.240881979661603	0.222884681010146	0.228198793419992	0.233475143541273	0.115500405535614	2.88190373087618	0.00209296061275638	0.351918885680278	0.705571349291159	0.72037228725114	0.691669500179208	1.0180861845674	1.03559923895077	1.00163696911147	0.955508316824805	0.972462923993163	0.939559906281189	0.00189182049997377	0.00225389689576949	0.00218481685123341
264	0.455496124527524	0.3	0.115567045514722	0.1118369887135	0.119297102315943	0.45201040317094	0.490782461848093	0.479273977156023	0.502290946540163	1.97	1.13	3.48	0.196756926510723	0.201481518674571	0.206206110838418	0.233439357932149	0.239044780728585	0.244650203525021	0.226596062095852	0.232059048863084	0.237524513409153	0.115567045514722	2.85428968438642	-0.000373989493198761	0.341554129911381	0.705571349291159	0.72037228725114	0.691669500179208	1.0180861845674	1.03559923895077	1.00163696911147	0.955508316824805	0.972462923993163	0.939559906281189	0.00189182049997377	0.00225389689576949	0.00218481685123341
264	0.455496124527524	0.3	0.115616810056418	0.111867646588608	0.119365973524229	0.455222039349581	0.495140945953148	0.483605241131698	0.506676650774598	1.95	1.11	3.47	0.200020944976496	0.20479215583839	0.209563366700284	0.2377017680894	0.243371800584911	0.249041833080422	0.230533647551787	0.236016330775328	0.241499924151253	0.115616810056418	2.8113049086563	0.00900078353394348	0.344793388688828	0.705571349291159	0.72037228725114	0.691669500179208	1.0180861845674	1.03559923895077	1.00163696911147	0.955508316824805	0.972462923993163	0.939559906281189	0.00189182049997377	0.00225389689576949	0.00218481685123341
264	0.455496124527524	0.3	0.115801823053379	0.112069844765647	0.119533801341111	0.463629503822466	0.503348990521989	0.491818885113304	0.514879095930674	1.98	1.13	3.51	0.20067212595469	0.205376643887769	0.210081161820848	0.237765475195668	0.243339602327693	0.248913729459718	0.230901616917879	0.23628629408031	0.241707806581618	0.115801823053379	2.82422669991827	-0.000395952486473282	0.343403490323626	0.705571349291159	0.72037228725114	0.691669500179208	1.0180861845674	1.03559923895077	1.00163696911147	0.955508316824805	0.972462923993163	0.939559906281189	0.00189182049997377	0.00225389689576949	0.00218481685123341
264	0.455496124527524	0.3	0.115888960209498	0.112162519203204	0.119615401215793	0.452839799552931	0.491901908092318	0.480386465613403	0.503417350571233	2.02	1.15	3.58	0.192956963399153	0.197582374338014	0.202207785276875	0.22785077122517	0.233312628787018	0.238774486348866	0.221039652320769	0.226350818812671	0.231623202237825	0.115888960209498	2.89445092099643	-0.00348472656775415	0.349134910825382	0.705571349291159	0.72037228725114	0.691669500179208	1.0180861845674	1.03559923895077	1.00163696911147	0.955508316824805	0.972462923993163	0.939559906281189	0.00189182049997377	0.00225389689576949	0.00218481685123341
264	0.455496124527524	0.3	0.115942041811764	0.112196510775303	0.119687572848224	0.452301430216647	0.491455271449399	0.479937777612208	0.502972765286591	2	1.12	3.56	0.194338096582011	0.199001800783107	0.203665504984203	0.229880314009723	0.235396956423394	0.240913598837065	0.222598443244425	0.227949979818618	0.233313588915553	0.115942041811764	2.86572890392646	-0.00369538357776494	0.342231463340229	0.705571349291159	0.72037228725114	0.691669500179208	1.0180861845674	1.03559923895077	1.00163696911147	0.955508316824805	0.972462923993163	0.939559906281189	0.00189182049997377	0.00225389689576949	0.00218481685123341
264	0.455496124527524	0.3	0.115950951833608	0.112179108380249	0.119722795286968	0.443009045089905	0.485894898522119	0.474291711780884	0.497498085263355	2	1.13	3.54	0.192379704223354	0.197086127670953	0.201792551118551	0.227647713767342	0.233216942300009	0.238786170832676	0.220726955409253	0.226099151245308	0.231576002311522	0.115950951833608	2.86319492057219	-0.00120932763086414	0.345766893640697	0.705571349291159	0.72037228725114	0.691669500179208	1.0180861845674	1.03559923895077	1.00163696911147	0.955508316824805	0.972462923993163	0.939559906281189	0.00189182049997377	0.00225389689576949	0.00218481685123341
264	0.455496124527524	0.3	0.116101970686666	0.112337032699982	0.119866908673349	0.464779906410557	0.497695422559219	0.486321157435348	0.509069687683091	2.02	1.12	3.54	0.195329613539941	0.199898057205158	0.204466500870375	0.230649667026017	0.236044189603076	0.241438712180135	0.223454857116133	0.228695015572293	0.233930317230056	0.116101970686666	2.86055790230145	0.00135227843037379	0.347421026917385	0.705571349291159	0.72037228725114	0.691669500179208	1.0180861845674	1.03559923895077	1.00163696911147	0.955508316824805	0.972462923993163	0.939559906281189	0.00189182049997377	0.00225389689576949	0.00218481685123341
264	0.455496124527524	0.3	0.116297446476568	0.112473729673968	0.120121163279169	0.465987366916232	0.505398694900005	0.49387637368688	0.516921016113131	2.01	1.12	3.54	0.199185052454006	0.203832114507401	0.208479176560795	0.2354108998087	0.240903124481076	0.246395349153452	0.227946555274184	0.233329510824387	0.238617635708505	0.116297446476568	2.83482861664175	0.00315702498976523	0.347519460550866	0.705571349291159	0.72037228725114	0.691669500179208	1.0180861845674	1.03559923895077	1.00163696911147	0.955508316824805	0.972462923993163	0.939559906281189	0.00189182049997377	0.00225389689576949	0.00218481685123341
264	0.455496124527524	0.3	0.116475888127907	0.112686101616595	0.120265674639219	0.452540177382815	0.499133040246738	0.487441249291518	0.510824831201957	2.03	1.15	3.53	0.195056977120867	0.199735623838126	0.204414270555384	0.230145724412299	0.235666011632507	0.241186298852715	0.223687323656395	0.229052107486859	0.234427047376005	0.116475888127907	2.88631213112177	-0.00195133266317438	0.350443701398034	0.705571349291159	0.72037228725114	0.691669500179208	1.0180861845674	1.03559923895077	1.00163696911147	0.955508316824805	0.972462923993163	0.939559906281189	0.00189182049997377	0.00225389689576949	0.00218481685123341
264	0.455496124527524	0.3	0.116618861195239	0.112843286971981	0.120394435418497	0.454798239053216	0.496814220673993	0.485229637178764	0.508398804169222	2	1.15	3.53	0.196651887228645	0.201346839953174	0.206041792677703	0.232661020888956	0.238215671339089	0.243770321789223	0.226100955554739	0.231469123227907	0.2367752699618	0.116618861195239	2.83518513644961	-0.00889358122934904	0.335103188075072	0.705571349291159	0.72037228725114	0.691669500179208	1.0180861845674	1.03559923895077	1.00163696911147	0.955508316824805	0.972462923993163	0.939559906281189	0.00189182049997377	0.00225389689576949	0.00218481685123341
264	0.455496124527524	0.3	0.116743976006761	0.112986202478608	0.120501749534913	0.456497395231555	0.493069892718629	0.481611932348507	0.504527853088752	1.99	1.14	3.52	0.195929519238712	0.200590850314599	0.205252181390487	0.231997539464364	0.237516959633599	0.243036379802834	0.22532664220315	0.230754226436147	0.23603372481889	0.116743976006761	2.83703463205213	9.38845714179844e-05	0.344022006287515	0.705571349291159	0.72037228725114	0.691669500179208	1.0180861845674	1.03559923895077	1.00163696911147	0.955508316824805	0.972462923993163	0.939559906281189	0.00189182049997377	0.00225389689576949	0.00218481685123341
264	0.455496124527524	0.3	0.116818199847207	0.113056423250375	0.120579976444039	0.455725776547741	0.4932972668343	0.48181618100319	0.504778352665409	2	1.12	3.57	0.195281421839073	0.199934737468049	0.204588053097025	0.231042916112377	0.236548384079502	0.242053852046628	0.223447196248162	0.228717006048669	0.234087468928556	0.116818199847207	2.84221976039436	-0.00693045432745885	0.336290258492975	0.705571349291159	0.72037228725114	0.691669500179208	1.0180861845674	1.03559923895077	1.00163696911147	0.955508316824805	0.972462923993163	0.939559906281189	0.00189182049997377	0.00225389689576949	0.00218481685123341
264	0.455496124527524	0.3	0.116830095700064	0.113047060225759	0.12061313117437	0.468898621046269	0.507482829615062	0.495980448391166	0.518985210838957	2.01	1.11	3.59	0.200357696071896	0.205004231250522	0.209650766429148	0.236879372672606	0.242372889317053	0.247866405961501	0.228870221734655	0.23422835055203	0.239564747766121	0.116830095700064	2.87063922166969	0.00309458891091472	0.349423941503387	0.705571349291159	0.72037228725114	0.691669500179208	1.0180861845674	1.03559923895077	1.00163696911147	0.955508316824805	0.972462923993163	0.939559906281189	0.00189182049997377	0.00225389689576949	0.00218481685123341
264	0.455496124527524	0.3	0.116861180862592	0.113084045338192	0.120638316386992	0.466344477308433	0.509703256796078	0.498091132883064	0.521315380709093	2.01	1.13	3.51	0.200802060521405	0.205483409485131	0.210164758448856	0.237300935618509	0.242833192041398	0.248365448464287	0.230407555051761	0.235784880047413	0.241138355299336	0.116861180862592	2.87369352274841	-0.00427019169935138	0.344277756653156	0.705571349291159	0.72037228725114	0.691669500179208	1.0180861845674	1.03559923895077	1.00163696911147	0.955508316824805	0.972462923993163	0.939559906281189	0.00189182049997377	0.00225389689576949	0.00218481685123341
264	0.455496124527524	0.3	0.117108219505507	0.113332573030249	0.120883865980765	0.452788200417706	0.494907788593464	0.483320771894573	0.506494805292355	2.02	1.14	3.52	0.194354270648476	0.199013673493252	0.203673076338027	0.229556158823065	0.235059483323664	0.240562807824264	0.222989655787251	0.228352527172092	0.233694252902569	0.117108219505507	2.85938384046598	-0.00385827808588905	0.34416603485018	0.705571349291159	0.72037228725114	0.691669500179208	1.0180861845674	1.03559923895077	1.00163696911147	0.955508316824805	0.972462923993163	0.939559906281189	0.00189182049997377	0.00225389689576949	0.00218481685123341
264	0.455496124527524	0.3	0.117137277292448	0.113323349278211	0.120951205306686	0.455598539855421	0.496459702031054	0.484902049091367	0.508017354970741	1.98	1.11	3.47	0.198513473936545	0.203245047745955	0.207976621555366	0.235379734306537	0.240990016389792	0.246600298473046	0.228320441742648	0.233792971157084	0.239238684832162	0.117137277292448	2.81968261319051	0.0038148492208417	0.343544077809295	0.705571349291159	0.72037228725114	0.691669500179208	1.0180861845674	1.03559923895077	1.00163696911147	0.955508316824805	0.972462923993163	0.939559906281189	0.00189182049997377	0.00225389689576949	0.00218481685123341
264	0.455496124527524	0.3	0.117329244052717	0.1135278796353	0.121130608470134	0.45464877899449	0.492892248705553	0.481395652268327	0.504388845142779	2.01	1.13	3.54	0.194010444263109	0.198643763595741	0.203277082928373	0.229259352833289	0.23473447967867	0.240209606524051	0.222185007254666	0.227450316534578	0.232825755280283	0.117329244052717	2.87198602139869	-0.00772163917785337	0.341006933748562	0.705571349291159	0.72037228725114	0.691669500179208	1.0180861845674	1.03559923895077	1.00163696911147	0.955508316824805	0.972462923993163	0.939559906281189	0.00189182049997377	0.00225389689576949	0.00218481685123341
264	0.455496124527524	0.3	0.117354002956096	0.113575008559597	0.121132997352594	0.469155697258728	0.506525296245464	0.495050542076845	0.518000050414083	2.01	1.14	3.53	0.199805100597567	0.204436374005278	0.209067647412988	0.236181002041052	0.241655430826342	0.247129859611633	0.229259947894207	0.234623634137279	0.239880530437585	0.117354002956096	2.82442813923218	-0.00434461449134039	0.340724055798315	0.705571349291159	0.72037228725114	0.691669500179208	1.0180861845674	1.03559923895077	1.00163696911147	0.955508316824805	0.972462923993163	0.939559906281189	0.00189182049997377	0.00225389689576949	0.00218481685123341
264	0.455496124527524	0.3	0.117512402712424	0.11372769191602	0.121297113508827	0.453301195861667	0.497958399219619	0.486312021811519	0.50960477662772	1.99	1.13	3.46	0.198281869521355	0.203030395944838	0.207778922368321	0.234896422037033	0.240521807098799	0.246147192160565	0.228350592668163	0.233847013586637	0.23931015037615	0.117512402712424	2.83852363245246	0.00284173995337505	0.347006608070529	0.705571349291159	0.72037228725114	0.691669500179208	1.0180861845674	1.03559923895077	1.00163696911147	0.955508316824805	0.972462923993163	0.939559906281189	0.00189182049997377	0.00225389689576949	0.00218481685123341
264	0.455496124527524	0.3	0.117749084060035	0.113943864607575	0.121554303512495	0.457685789985237	0.499595603298704	0.48801376350497	0.511177443092437	2	1.14	3.5	0.197484057203718	0.202170869100012	0.206857680996305	0.233569912085074	0.239113135462581	0.244656358840088	0.227071373581112	0.232429326801503	0.237892504392494	0.117749084060035	2.8317082465433	0.00316272434735136	0.345353195208195	0.705571349291159	0.72037228725114	0.691669500179208	1.0180861845674	1.03559923895077	1.00163696911147	0.955508316824805	0.972462923993163	0.939559906281189	0.00189182049997377	0.00225389689576949	0.00218481685123341
264	0.455496124527524	0.3	0.11777570920124	0.11396049983762	0.12159091856486	0.458818196436231	0.50071927149835	0.489137826455139	0.51230071654156	1.97	1.1	3.54	0.200613063661152	0.205363031964728	0.210113000268303	0.237964188129852	0.243598528837156	0.249232869544459	0.2298223706038	0.235296374610789	0.240666507950937	0.11777570920124	2.82256037713556	0.00173633042396372	0.340702967213033	0.705571349291159	0.72037228725114	0.691669500179208	1.0180861845674	1.03559923895077	1.00163696911147	0.955508316824805	0.972462923993163	0.939559906281189	0.00189182049997377	0.00225389689576949	0.00218481685123341
264	0.455496124527524	0.3	0.117940710842241	0.114144999567875	0.121736422116607	0.455345643990924	0.492579190467298	0.48110602846126	0.504052352473336	2.01	1.12	3.53	0.194544632003329	0.199184029450744	0.203823426898159	0.230056604680586	0.235542872862469	0.241029141044353	0.222871215094347	0.228247357596592	0.233602910337504	0.117940710842241	2.84922667386962	-0.00247835678068617	0.342360890632576	0.705571349291159	0.72037228725114	0.691669500179208	1.0180861845674	1.03559923895077	1.00163696911147	0.955508316824805	0.972462923993163	0.939559906281189	0.00189182049997377	0.00225389689576949	0.00218481685123341
264	0.455496124527524	0.3	0.118223831600447	0.114400104236094	0.122047558964801	0.44749665835189	0.495724090704266	0.483993233483123	0.507454947925409	1.99	1.14	3.54	0.197238618260195	0.202019218295973	0.206799818331752	0.233635313464273	0.239298083756209	0.244960854048145	0.226753603444822	0.232188970214725	0.237696212589663	0.118223831600447	2.86083054110538	0.00927574633260659	0.357226590268274	0.705571349291159	0.72037228725114	0.691669500179208	1.0180861845674	1.03559923895077	1.00163696911147	0.955508316824805	0.972462923993163	0.939559906281189	0.00189182049997377	0.00225389689576949	0.00218481685123341
264	0.455496124527524	0.3	0.118429260880266	0.114619592340285	0.122238929420246	0.457372473850178	0.496859729996558	0.485334041830669	0.508385418162447	2.01	1.13	3.53	0.19570203208192	0.200349553996309	0.204997075910698	0.231284806581064	0.236777346416321	0.242269886251578	0.224326610783233	0.229648918278326	0.234980156608754	0.118429260880266	2.85208448109153	0.0044237855923775	0.350533718053499	0.705571349291159	0.72037228725114	0.691669500179208	1.0180861845674	1.03559923895077	1.00163696911147	0.955508316824805	0.972462923993163	0.939559906281189	0.00189182049997377	0.00225389689576949	0.00218481685123341
264	0.455496124527524	0.3	0.118540773503782	0.114723255721703	0.12235829128586	0.457509866666095	0.50275453394981	0.491095331233907	0.514413736665714	2.02	1.13	3.54	0.197237693562029	0.201920357204298	0.206603020846566	0.232900379957438	0.238429719313428	0.243959058669419	0.225761335376683	0.231100586984098	0.236474688301086	0.118540773503782	2.85394640944771	0.00104458910705665	0.349070875387275	0.705571349291159	0.72037228725114	0.691669500179208	1.0180861845674	1.03559923895077	1.00163696911147	0.955508316824805	0.972462923993163	0.939559906281189	0.00189182049997377	0.00225389689576949	0.00218481685123341
264	0.455496124527524	0.3	0.118598846024812	0.114770381963809	0.122427310085816	0.451021811660244	0.491392335651413	0.479846527986112	0.502938143316714	2	1.13	3.53	0.194760196874748	0.199446411409652	0.204132625944557	0.230497264384337	0.236043364911789	0.24158946543924	0.223553736774631	0.228952896306146	0.234374461014068	0.118598846024812	2.83738618563893	0.00261424463229642	0.348270310215863	0.705571349291159	0.72037228725114	0.691669500179208	1.0180861845674	1.03559923895077	1.00163696911147	0.955508316824805	0.972462923993163	0.939559906281189	0.00189182049997377	0.00225389689576949	0.00218481685123341
264	0.455496124527524	0.3	0.119679418554527	0.115826368100725	0.123532469008329	0.453232911430657	0.498947191606308	0.487276080224388	0.510618302988227	2	1.15	3.49	0.197379375360272	0.202106955407424	0.206834535454576	0.233495663587043	0.239088291683347	0.24468091977965	0.227137224716184	0.232526007402976	0.238021696187735	0.119679418554527	2.82380653425481	-0.00135599227035359	0.343175714124306	0.705571349291159	0.72037228725114	0.691669500179208	1.0180861845674	1.03559923895077	1.00163696911147	0.955508316824805	0.972462923993163	0.939559906281189	0.00189182049997377	0.00225389689576949	0.00218481685123341
264	0.455496124527524	0.31	0.107370469358044	0.103947820808126	0.110793117907962	0.468757803399787	0.50197245147729	0.490591748786507	0.513353154168074	2.07	1.15	3.6	0.193068070352128	0.197546845857823	0.202025621363517	0.226996222610951	0.232262060301568	0.237527897992186	0.220101092650839	0.225184166487952	0.230232441790213	0.107370469358044	2.97691874265855	0.00214362529550439	0.361910266571359	0.705571349291159	0.72037228725114	0.691669500179208	1.0180861845674	1.03559923895077	1.00163696911147	0.955508316824805	0.972462923993163	0.939559906281189	0.00189182049997377	0.00225389689576949	0.00218481685123341
264	0.455496124527524	0.31	0.107607444775666	0.104152907838825	0.111061981712507	0.463089300430164	0.494777665496453	0.483431583680107	0.5061237473128	2.01	1.14	3.55	0.195163128589719	0.199743584023881	0.204324039458043	0.230706021912673	0.236120664829088	0.241535307745504	0.223820283358691	0.2290348622073	0.234318070133486	0.107607444775666	2.90889997298363	-0.00165989001814514	0.350444075159514	0.705571349291159	0.72037228725114	0.691669500179208	1.0180861845674	1.03559923895077	1.00163696911147	0.955508316824805	0.972462923993163	0.939559906281189	0.00189182049997377	0.00225389689576949	0.00218481685123341
264	0.455496124527524	0.31	0.107801493157304	0.104342673132087	0.111260313182522	0.468185196570298	0.498643030089399	0.487324805877265	0.509961254301533	1.99	1.11	3.54	0.198635759360487	0.203249117912885	0.207862476465282	0.235300439021547	0.240765342703733	0.24623024638592	0.227607740797775	0.232888023872283	0.238164173253978	0.107801493157304	2.89738426563081	0.00301712036939771	0.347433409838147	0.705571349291159	0.72037228725114	0.691669500179208	1.0180861845674	1.03559923895077	1.00163696911147	0.955508316824805	0.972462923993163	0.939559906281189	0.00189182049997377	0.00225389689576949	0.00218481685123341
264	0.455496124527524	0.31	0.108231005584431	0.104754992856119	0.111707018312744	0.483028779180461	0.506328363749737	0.495172682300781	0.517484045198692	1.98	1.14	3.57	0.202458988414674	0.207020160833834	0.211581333252994	0.239990892460643	0.245397616301913	0.250804340143183	0.23262411163837	0.23785084836029	0.243113790479106	0.108231005584431	2.91443085699658	-0.00840027227019267	0.339384274468144	0.705571349291159	0.72037228725114	0.691669500179208	1.0180861845674	1.03559923895077	1.00163696911147	0.955508316824805	0.972462923993163	0.939559906281189	0.00189182049997377	0.00225389689576949	0.00218481685123341
264	0.455496124527524	0.31	0.108461351945959	0.105025804622083	0.111896899269836	0.472073157029405	0.496593158250162	0.485409082011378	0.507777234488946	2.03	1.12	3.55	0.19412630690564	0.198599077393143	0.203071847880645	0.229018080684325	0.23429477568109	0.239571470677854	0.221679012707611	0.226778620471851	0.231833252751767	0.108461351945959	2.94517296487518	-0.000323744335387284	0.350661699020372	0.705571349291159	0.72037228725114	0.691669500179208	1.0180861845674	1.03559923895077	1.00163696911147	0.955508316824805	0.972462923993163	0.939559906281189	0.00189182049997377	0.00225389689576949	0.00218481685123341
264	0.455496124527524	0.31	0.108506450505811	0.105062035346354	0.111950865665268	0.474868413976581	0.499371086179943	0.488187322288735	0.51055485007115	2	1.14	3.65	0.197619496911451	0.202146713602362	0.206673930293274	0.233746760429649	0.239101607758998	0.244456455088347	0.226037977441378	0.231183969287531	0.236415333725677	0.108506450505811	2.94871681753113	-0.00481033906083213	0.350180997625289	0.705571349291159	0.72037228725114	0.691669500179208	1.0180861845674	1.03559923895077	1.00163696911147	0.955508316824805	0.972462923993163	0.939559906281189	0.00189182049997377	0.00225389689576949	0.00218481685123341
264	0.455496124527524	0.31	0.108512425127475	0.105027620237506	0.111997230017443	0.471011801655294	0.496292295372038	0.485091166393957	0.507493424350119	2.01	1.13	3.54	0.195539614338168	0.200054774770398	0.204569935202627	0.231076469678066	0.236412203494669	0.241747937311273	0.224219688984627	0.229259343537706	0.234455468855776	0.108512425127475	2.91541382664219	-0.00165290954499453	0.347462019834532	0.705571349291159	0.72037228725114	0.691669500179208	1.0180861845674	1.03559923895077	1.00163696911147	0.955508316824805	0.972462923993163	0.939559906281189	0.00189182049997377	0.00225389689576949	0.00218481685123341
264	0.455496124527524	0.31	0.108619605392939	0.10513672092575	0.112102489860129	0.45457081843878	0.489806613396348	0.478380192397586	0.50123303439511	2.05	1.17	3.63	0.190442728221261	0.194991576236692	0.199540424252122	0.224454040037369	0.22981527028289	0.235176500528411	0.217870577199236	0.223110343728968	0.228261138536618	0.108619605392939	2.96009883652589	-0.00209714937747426	0.357468707890504	0.705571349291159	0.72037228725114	0.691669500179208	1.0180861845674	1.03559923895077	1.00163696911147	0.955508316824805	0.972462923993163	0.939559906281189	0.00189182049997377	0.00225389689576949	0.00218481685123341
264	0.455496124527524	0.31	0.109025006549373	0.10559767062217	0.112452342476576	0.485668565548093	0.505295472070505	0.494221227490709	0.516369716650301	2.06	1.14	3.67	0.195602170114189	0.199985118785135	0.20436806745608	0.230249954700305	0.23540927237224	0.240568590044175	0.222258531106672	0.227286701084631	0.232249398937211	0.109025006549373	2.97796151492542	0.0105636238074666	0.368404468203301	0.705571349291159	0.72037228725114	0.691669500179208	1.0180861845674	1.03559923895077	1.00163696911147	0.955508316824805	0.972462923993163	0.939559906281189	0.00189182049997377	0.00225389689576949	0.00218481685123341
264	0.455496124527524	0.31	0.10915701240187	0.105722377096309	0.112591647707432	0.474586243550107	0.501988250896943	0.490739511192519	0.513236990601367	2.02	1.14	3.59	0.197352188649771	0.201875898988123	0.206399609326476	0.233100784618658	0.238443924902391	0.243787065186124	0.225765867871496	0.230981535830324	0.236157687202586	0.10915701240187	2.955516211062	-0.00677470194087753	0.346608440225579	0.705571349291159	0.72037228725114	0.691669500179208	1.0180861845674	1.03559923895077	1.00163696911147	0.955508316824805	0.972462923993163	0.939559906281189	0.00189182049997377	0.00225389689576949	0.00218481685123341
264	0.455496124527524	0.31	0.109308277523148	0.105794699142639	0.112821855903658	0.455046327935691	0.48886336203048	0.477469875514902	0.500256848546057	1.99	1.12	3.58	0.194431038904875	0.199070593217246	0.203710147529617	0.230271242002076	0.235766022773003	0.241260803543929	0.22261501647873	0.227901137261643	0.233222235599715	0.109308277523148	2.92856755306679	0.00099483281556068	0.349602070775356	0.705571349291159	0.72037228725114	0.691669500179208	1.0180861845674	1.03559923895077	1.00163696911147	0.955508316824805	0.972462923993163	0.939559906281189	0.00189182049997377	0.00225389689576949	0.00218481685123341
264	0.455496124527524	0.31	0.109424078306037	0.105906653598773	0.1129415030133	0.468062336609569	0.496492100325455	0.485219917263362	0.507764283387548	1.98	1.12	3.53	0.198262715131942	0.202868572269793	0.207474429407644	0.234983887127674	0.240442816776079	0.245901746424483	0.227569788822096	0.232840088425291	0.238161067768669	0.109424078306037	2.88692936729126	-0.00734316387926164	0.336484251343296	0.705571349291159	0.72037228725114	0.691669500179208	1.0180861845674	1.03559923895077	1.00163696911147	0.955508316824805	0.972462923993163	0.939559906281189	0.00189182049997377	0.00225389689576949	0.00218481685123341
264	0.455496124527524	0.31	0.109535562013365	0.106047829192705	0.113023294834025	0.464932865768541	0.494221773551967	0.482930366677565	0.505513180426368	2	1.12	3.57	0.196092217988103	0.200677054997712	0.205261892007322	0.232094311972857	0.237520914834361	0.242947517695865	0.22446332729306	0.229671363205898	0.234966365047694	0.109535562013365	2.89388197825134	0.00792509714689905	0.353724573149617	0.705571349291159	0.72037228725114	0.691669500179208	1.0180861845674	1.03559923895077	1.00163696911147	0.955508316824805	0.972462923993163	0.939559906281189	0.00189182049997377	0.00225389689576949	0.00218481685123341
264	0.455496124527524	0.31	0.109568419492092	0.106060576771959	0.113076262212225	0.470653959166763	0.497451090371699	0.486215742300039	0.508686438443359	1.96	1.1	3.45	0.200733979550035	0.205372488618839	0.210010997687643	0.238453018521254	0.243963129422128	0.249473240323003	0.231066964832317	0.236444058988309	0.241768393043717	0.109568419492092	2.86050115168249	-0.00251814500627153	0.334180168581111	0.705571349291159	0.72037228725114	0.691669500179208	1.0180861845674	1.03559923895077	1.00163696911147	0.955508316824805	0.972462923993163	0.939559906281189	0.00189182049997377	0.00225389689576949	0.00218481685123341
264	0.455496124527524	0.31	0.109655916252052	0.106150065770455	0.113161766733649	0.466008660906786	0.494390958212666	0.483120078890715	0.505661837534616	2.02	1.13	3.57	0.194452044107918	0.198988484671679	0.203524925235439	0.229716905814244	0.235076052818833	0.240435199823423	0.222527874222641	0.227829154268238	0.232982264887687	0.109655916252052	2.91599864299788	-0.00118826980486736	0.347840144636441	0.705571349291159	0.72037228725114	0.691669500179208	1.0180861845674	1.03559923895077	1.00163696911147	0.955508316824805	0.972462923993163	0.939559906281189	0.00189182049997377	0.00225389689576949	0.00218481685123341
264	0.455496124527524	0.31	0.109940960876594	0.10640791239228	0.113474009360908	0.474098095824814	0.504655228146095	0.49333565081268	0.515974805479511	2.02	1.14	3.56	0.198260198348403	0.202809274912495	0.207358351476587	0.234138831282754	0.239511142412296	0.244883453541838	0.227045225815175	0.232273861171723	0.237438487075789	0.109940960876594	2.93010357621136	-0.00301102788233953	0.348705431239286	0.705571349291159	0.72037228725114	0.691669500179208	1.0180861845674	1.03559923895077	1.00163696911147	0.955508316824805	0.972462923993163	0.939559906281189	0.00189182049997377	0.00225389689576949	0.00218481685123341
264	0.455496124527524	0.31	0.110138441582754	0.106640253741534	0.113636629423974	0.465888512750491	0.491556774442583	0.480347801734714	0.502765747150453	1.96	1.1	3.53	0.19800885111163	0.2026294110476	0.20724997098357	0.235136681289469	0.240623623529392	0.246110565769316	0.227162766396699	0.232529386591978	0.237798238128232	0.110138441582754	2.86954192872422	-0.00705129883835244	0.332614522375081	0.705571349291159	0.72037228725114	0.691669500179208	1.0180861845674	1.03559923895077	1.00163696911147	0.955508316824805	0.972462923993163	0.939559906281189	0.00189182049997377	0.00225389689576949	0.00218481685123341
264	0.455496124527524	0.31	0.110280737356819	0.106754675017575	0.113806799696063	0.474148955654444	0.502393693751112	0.491125992637102	0.513661394865122	2.04	1.14	3.63	0.195993874628835	0.200490481268684	0.204987087908533	0.231116223172624	0.236418627371036	0.241721031569447	0.223606910799299	0.228730275895464	0.23379581633053	0.110280737356819	2.93630440649855	0.00511733814743026	0.358543703165375	0.705571349291159	0.72037228725114	0.691669500179208	1.0180861845674	1.03559923895077	1.00163696911147	0.955508316824805	0.972462923993163	0.939559906281189	0.00189182049997377	0.00225389689576949	0.00218481685123341
264	0.455496124527524	0.31	0.110376977387611	0.106852489562818	0.113901465212404	0.471039977296878	0.497657003873427	0.486425708990047	0.508888298756806	1.99	1.12	3.51	0.198255807525839	0.202833422145116	0.207411036764394	0.234846881232479	0.240269363076706	0.245691844920934	0.227714471467258	0.232950054595904	0.238218453215427	0.110376977387611	2.89486966655977	0.00150031821478495	0.345442269175919	0.705571349291159	0.72037228725114	0.691669500179208	1.0180861845674	1.03559923895077	1.00163696911147	0.955508316824805	0.972462923993163	0.939559906281189	0.00189182049997377	0.00225389689576949	0.00218481685123341
264	0.455496124527524	0.31	0.110599235457813	0.10706604659721	0.114132424318417	0.469317269940125	0.506955057011312	0.495474291759434	0.51843582226319	2.01	1.16	3.5	0.200020628236716	0.204655358870599	0.209290089504482	0.236447098093962	0.241925876050463	0.247404654006964	0.230115683191616	0.235446319864059	0.240830836381065	0.110599235457813	2.87376393306287	-0.00250511076036241	0.347121614757886	0.705571349291159	0.72037228725114	0.691669500179208	1.0180861845674	1.03559923895077	1.00163696911147	0.955508316824805	0.972462923993163	0.939559906281189	0.00189182049997377	0.00225389689576949	0.00218481685123341
264	0.455496124527524	0.31	0.110616829188673	0.107087851199591	0.114145807177755	0.472994830071004	0.50433905864723	0.493001513948962	0.515676603345497	1.99	1.14	3.51	0.200667406311768	0.20528215012933	0.209896893946893	0.23763446331885	0.243099337712735	0.24856421210662	0.230879528291746	0.23616633295087	0.241470883532432	0.110616829188673	2.89752972438452	0.0048151438152033	0.351084113837633	0.705571349291159	0.72037228725114	0.691669500179208	1.0180861845674	1.03559923895077	1.00163696911147	0.955508316824805	0.972462923993163	0.939559906281189	0.00189182049997377	0.00225389689576949	0.00218481685123341
264	0.455496124527524	0.31	0.110622047706422	0.107090913907209	0.114153181505634	0.460811490496286	0.499724863981372	0.488212704678386	0.511237023284357	1.98	1.12	3.57	0.199423318592562	0.204125762814861	0.208828207037159	0.236343357356868	0.241916383937336	0.247489410517803	0.228726018940542	0.23408242923324	0.239500482358199	0.110622047706422	2.91989181911556	-0.00297270807730893	0.345899343991568	0.705571349291159	0.72037228725114	0.691669500179208	1.0180861845674	1.03559923895077	1.00163696911147	0.955508316824805	0.972462923993163	0.939559906281189	0.00189182049997377	0.00225389689576949	0.00218481685123341
264	0.455496124527524	0.31	0.110636976142702	0.107083795956287	0.114190156329118	0.46143794160999	0.49888557618169	0.4874072293844	0.510363922978979	1.99	1.15	3.6	0.198565437292701	0.203241615268312	0.207917793243923	0.235190365078597	0.240729053081158	0.24626774108372	0.227983102753028	0.233321126593091	0.238677543822394	0.110636976142702	2.90681097973936	-0.000180355633305958	0.351619261685672	0.705571349291159	0.72037228725114	0.691669500179208	1.0180861845674	1.03559923895077	1.00163696911147	0.955508316824805	0.972462923993163	0.939559906281189	0.00189182049997377	0.00225389689576949	0.00218481685123341
264	0.455496124527524	0.31	0.11065053507523	0.107150481584353	0.114150588566106	0.468808308804944	0.503520745029299	0.49210609705222	0.514935393006378	1.99	1.13	3.53	0.200441455658182	0.205090795851397	0.209740136044613	0.237402557071584	0.242909228567961	0.248415900064337	0.230273336227765	0.235593344247172	0.240946125053358	0.11065053507523	2.90855217431195	0.00517006455984481	0.354590470723577	0.705571349291159	0.72037228725114	0.691669500179208	1.0180861845674	1.03559923895077	1.00163696911147	0.955508316824805	0.972462923993163	0.939559906281189	0.00189182049997377	0.00225389689576949	0.00218481685123341
264	0.455496124527524	0.31	0.110874712732861	0.107312407980026	0.114437017485696	0.462672691760906	0.493535332561683	0.482208253275238	0.504862411848129	1.98	1.12	3.57	0.196905791120871	0.201531111182976	0.206156431245081	0.23334299327306	0.238824223774173	0.244305454275285	0.225816730230804	0.23108660660954	0.23640889513481	0.110874712732861	2.90013520463906	0.00241173281466517	0.348499930826498	0.705571349291159	0.72037228725114	0.691669500179208	1.0180861845674	1.03559923895077	1.00163696911147	0.955508316824805	0.972462923993163	0.939559906281189	0.00189182049997377	0.00225389689576949	0.00218481685123341
264	0.455496124527524	0.31	0.111004432753693	0.107480991742494	0.114527873764892	0.467588251194419	0.495719980411877	0.484454606480738	0.506985354343016	2	1.13	3.6	0.19613927459355	0.200700243240189	0.205261211886828	0.232003804118162	0.237398756652155	0.242793709186148	0.224510985591223	0.229703300930805	0.235016452442278	0.111004432753693	2.92714154586673	0.0014235739375417	0.354880353397519	0.705571349291159	0.72037228725114	0.691669500179208	1.0180861845674	1.03559923895077	1.00163696911147	0.955508316824805	0.972462923993163	0.939559906281189	0.00189182049997377	0.00225389689576949	0.00218481685123341
264	0.455496124527524	0.31	0.111074756264692	0.107559396004668	0.114590116524715	0.465827858309894	0.501829515962147	0.490384899102269	0.513274132822025	2.02	1.16	3.55	0.197184179198015	0.20178606923558	0.206387959273144	0.232895906638468	0.238331237996735	0.243766569355002	0.226482181999882	0.231709367575877	0.237041663523541	0.111074756264692	2.92762090798841	-0.00585476228188806	0.348906920304108	0.705571349291159	0.72037228725114	0.691669500179208	1.0180861845674	1.03559923895077	1.00163696911147	0.955508316824805	0.972462923993163	0.939559906281189	0.00189182049997377	0.00225389689576949	0.00218481685123341
264	0.455496124527524	0.31	0.111102331502065	0.107559551152766	0.114645111851363	0.466002425802028	0.498230330017525	0.486871780305186	0.509588879729863	2	1.12	3.59	0.197494654465061	0.202102136232142	0.206709617999223	0.233703510561172	0.239155732378163	0.244607954195153	0.22589089999278	0.231101592076686	0.236384307168373	0.111102331502065	2.91339283726553	0.0156713427517855	0.364215323190367	0.705571349291159	0.72037228725114	0.691669500179208	1.0180861845674	1.03559923895077	1.00163696911147	0.955508316824805	0.972462923993163	0.939559906281189	0.00189182049997377	0.00225389689576949	0.00218481685123341
264	0.455496124527524	0.31	0.111157895003436	0.107595464215468	0.114720325791405	0.467805803539175	0.498352253445361	0.487032007597734	0.509672499292988	2.03	1.11	3.58	0.194837165180806	0.199365829777165	0.203894494373524	0.229872263582457	0.235215260545099	0.240558257507741	0.222134355277268	0.227313990961636	0.232487719899384	0.111157895003436	2.93396669045561	-0.0074320900695933	0.344188064669851	0.705571349291159	0.72037228725114	0.691669500179208	1.0180861845674	1.03559923895077	1.00163696911147	0.955508316824805	0.972462923993163	0.939559906281189	0.00189182049997377	0.00225389689576949	0.00218481685123341
264	0.455496124527524	0.31	0.111176623396391	0.107636418174623	0.114716828618159	0.47299004903399	0.501017280985702	0.489754301854722	0.512280260116683	2.05	1.14	3.61	0.194555761452078	0.199029999805367	0.203504238158657	0.229198075871399	0.234468990563979	0.23973990525656	0.221909643610479	0.226862030185293	0.232118338414239	0.111176623396391	2.95436073393788	-0.00383486102492139	0.351149794275264	0.705571349291159	0.72037228725114	0.691669500179208	1.0180861845674	1.03559923895077	1.00163696911147	0.955508316824805	0.972462923993163	0.939559906281189	0.00189182049997377	0.00225389689576949	0.00218481685123341
264	0.455496124527524	0.31	0.111212244586207	0.107641372597078	0.114783116575335	0.46056993723655	0.48878991490377	0.477524188906549	0.500055640900992	2.01	1.12	3.6	0.19321413482959	0.19777243271763	0.202330730605669	0.228513341749918	0.233904416704171	0.239295491658424	0.220765751210695	0.225954315335002	0.231173983079498	0.111212244586207	2.92128432690001	0.00180478769639874	0.352890415673197	0.705571349291159	0.72037228725114	0.691669500179208	1.0180861845674	1.03559923895077	1.00163696911147	0.955508316824805	0.972462923993163	0.939559906281189	0.00189182049997377	0.00225389689576949	0.00218481685123341
264	0.455496124527524	0.31	0.111234779603855	0.107688752135454	0.114780807072255	0.464624447245295	0.49075159028437	0.479532513441131	0.501970667127608	2.02	1.12	3.57	0.192819642854865	0.197330824744391	0.201842006633917	0.227740717390986	0.233068907945593	0.238397098500199	0.220368595973173	0.225533894411956	0.230717936328438	0.111234779603855	2.92676036099004	-0.00246305749062891	0.349003313579616	0.705571349291159	0.72037228725114	0.691669500179208	1.0180861845674	1.03559923895077	1.00163696911147	0.955508316824805	0.972462923993163	0.939559906281189	0.00189182049997377	0.00225389689576949	0.00218481685123341
264	0.455496124527524	0.31	0.111493851117926	0.107910970993094	0.115076731242759	0.45742709386168	0.490222158487494	0.47885169377009	0.501592623204898	2.02	1.13	3.54	0.192329931419517	0.196896858356933	0.20146378529435	0.227107677186018	0.23250041122892	0.237893145271822	0.220146856822859	0.225345281081491	0.230603815603536	0.111493851117926	2.89005235279124	0.00159164591810421	0.349355606989853	0.705571349291159	0.72037228725114	0.691669500179208	1.0180861845674	1.03559923895077	1.00163696911147	0.955508316824805	0.972462923993163	0.939559906281189	0.00189182049997377	0.00225389689576949	0.00218481685123341
264	0.455496124527524	0.31	0.111530305550761	0.107973014670766	0.115087596430755	0.474506084141648	0.504387673442761	0.493083349725483	0.515691997160039	1.99	1.13	3.51	0.201081642477655	0.205691597328969	0.210301552180284	0.238223239585717	0.243684694771245	0.249146149956772	0.231212425188551	0.236486943785127	0.241855809411208	0.111530305550761	2.86514157034033	0.000384635355805229	0.34435759939225	0.705571349291159	0.72037228725114	0.691669500179208	1.0180861845674	1.03559923895077	1.00163696911147	0.955508316824805	0.972462923993163	0.939559906281189	0.00189182049997377	0.00225389689576949	0.00218481685123341
264	0.455496124527524	0.31	0.111536627287893	0.108014629052161	0.115058625523625	0.470373127598792	0.500332681028231	0.489025878844654	0.511639483211808	2	1.12	3.58	0.198155108714585	0.20273666709999	0.207318225485395	0.234430466676417	0.239850750197559	0.245271033718701	0.226897658217195	0.232089401798749	0.237338346266642	0.111536627287893	2.88344309998643	-0.00210446972314011	0.343481735602282	0.705571349291159	0.72037228725114	0.691669500179208	1.0180861845674	1.03559923895077	1.00163696911147	0.955508316824805	0.972462923993163	0.939559906281189	0.00189182049997377	0.00225389689576949	0.00218481685123341
264	0.455496124527524	0.31	0.111540490835041	0.107961698618407	0.115119283051675	0.475411869054016	0.506750027767983	0.495413366533015	0.51808668900295	2.01	1.14	3.6	0.20000243551183	0.204579138545569	0.209155841579307	0.236427222475059	0.241837442523584	0.247247662572109	0.228951997747879	0.234222890107412	0.239422342047317	0.111540490835041	2.91086562704269	0.00329476756679301	0.354025222682008	0.705571349291159	0.72037228725114	0.691669500179208	1.0180861845674	1.03559923895077	1.00163696911147	0.955508316824805	0.972462923993163	0.939559906281189	0.00189182049997377	0.00225389689576949	0.00218481685123341
264	0.455496124527524	0.31	0.111601873909023	0.108079476383225	0.115124271434821	0.471819775138286	0.503073366992419	0.491737584794811	0.514409149190026	2.03	1.17	3.59	0.196579508298648	0.201111158022994	0.205642807747341	0.231892671727886	0.237238378261637	0.242584084795388	0.22533343127343	0.230504002962425	0.235749592835367	0.111601873909023	2.95058700722229	-0.00972444610170347	0.348456595609105	0.705571349291159	0.72037228725114	0.691669500179208	1.0180861845674	1.03559923895077	1.00163696911147	0.955508316824805	0.972462923993163	0.939559906281189	0.00189182049997377	0.00225389689576949	0.00218481685123341
264	0.455496124527524	0.31	0.111633343905706	0.108085930104023	0.11518075770739	0.475868233759906	0.5003967253732	0.489212433030286	0.511581017716114	1.98	1.11	3.49	0.200212030984638	0.204789244755005	0.209366458525372	0.237376613801837	0.242803478012311	0.248230342222784	0.229882247726332	0.235194175715242	0.240402730374581	0.111633343905706	2.848081593122	0.00189629960964843	0.340085734827132	0.705571349291159	0.72037228725114	0.691669500179208	1.0180861845674	1.03559923895077	1.00163696911147	0.955508316824805	0.972462923993163	0.939559906281189	0.00189182049997377	0.00225389689576949	0.00218481685123341
264	0.455496124527524	0.31	0.111640033345513	0.108082461400465	0.11519760529056	0.465163861660767	0.496243839883531	0.484911497557812	0.50757618220925	2	1.12	3.55	0.196847235282036	0.20144753918764	0.206047843093244	0.232975276905422	0.238419890210362	0.243864503515301	0.225589789974765	0.230801171022586	0.236051434805268	0.111640033345513	2.88908937361337	0.0058494078939493	0.350957293861481	0.705571349291159	0.72037228725114	0.691669500179208	1.0180861845674	1.03559923895077	1.00163696911147	0.955508316824805	0.972462923993163	0.939559906281189	0.00189182049997377	0.00225389689576949	0.00218481685123341
264	0.455496124527524	0.31	0.111668769014693	0.108124022954949	0.115213515074437	0.469377868859515	0.495545809475487	0.484324789094791	0.506766829856183	1.95	1.12	3.56	0.200416753833769	0.20506008518917	0.20970341654457	0.238197948443452	0.243716608843056	0.24923526924266	0.230380163089725	0.235772543843541	0.24108996749203	0.111668769014693	2.89253149463824	0.0100582012896768	0.354647626426765	0.705571349291159	0.72037228725114	0.691669500179208	1.0180861845674	1.03559923895077	1.00163696911147	0.955508316824805	0.972462923993163	0.939559906281189	0.00189182049997377	0.00225389689576949	0.00218481685123341
264	0.455496124527524	0.31	0.111680188528058	0.108098023705737	0.115262353350379	0.460095407675909	0.486902787609475	0.475669833352341	0.498135741866608	2.01	1.13	3.59	0.191991537714552	0.196525422375064	0.201059307035576	0.226947114374595	0.232306475796764	0.237665837218933	0.219621239696679	0.224749171023848	0.229995894534568	0.111680188528058	2.89297928357595	-0.000752147451322387	0.346789762573356	0.705571349291159	0.72037228725114	0.691669500179208	1.0180861845674	1.03559923895077	1.00163696911147	0.955508316824805	0.972462923993163	0.939559906281189	0.00189182049997377	0.00225389689576949	0.00218481685123341
264	0.455496124527524	0.31	0.111737307781992	0.108163163212924	0.115311452351061	0.462075380369861	0.494415960947697	0.483055029321146	0.505776892574248	2.01	1.14	3.6	0.195300895923361	0.199894161680904	0.204487427438446	0.230942790160207	0.236374314705852	0.241805839251497	0.223665832057168	0.228943653222859	0.23422835055203	0.111737307781992	2.92795993192047	0.00639074351382168	0.357503923033619	0.705571349291159	0.72037228725114	0.691669500179208	1.0180861845674	1.03559923895077	1.00163696911147	0.955508316824805	0.972462923993163	0.939559906281189	0.00189182049997377	0.00225389689576949	0.00218481685123341
264	0.455496124527524	0.31	0.111812955504333	0.108268301841534	0.115357609167132	0.47469670605113	0.508949711390003	0.497547502494842	0.520351920285164	1.98	1.12	3.56	0.203083641959418	0.20773767418187	0.212391706404322	0.240641889374695	0.246156637369244	0.251671385363794	0.232791708318655	0.238147465064594	0.243501550894416	0.111812955504333	2.88831955739362	0.00553177521182029	0.351551467966106	0.705571349291159	0.72037228725114	0.691669500179208	1.0180861845674	1.03559923895077	1.00163696911147	0.955508316824805	0.972462923993163	0.939559906281189	0.00189182049997377	0.00225389689576949	0.00218481685123341
264	0.455496124527524	0.31	0.111869967561895	0.10832905700044	0.11541087812335	0.463439297672353	0.499626727682	0.488177509458863	0.511075945905137	1.99	1.13	3.61	0.199004257590844	0.203671500813533	0.208338744036222	0.235742352098425	0.241271213181358	0.246800074264292	0.228089117788521	0.233395415835298	0.238739558273335	0.111869967561895	2.92050606485695	-0.00934684752111274	0.342725441504526	0.705571349291159	0.72037228725114	0.691669500179208	1.0180861845674	1.03559923895077	1.00163696911147	0.955508316824805	0.972462923993163	0.939559906281189	0.00189182049997377	0.00225389689576949	0.00218481685123341
264	0.455496124527524	0.31	0.111902404723391	0.108343950086775	0.115460859360007	0.468710213682487	0.502862901960513	0.491460921563859	0.514264882357167	2.02	1.14	3.43	0.197862469792822	0.202452914124861	0.2070433584569	0.233759353539899	0.239182611930648	0.244605870321397	0.227718383463571	0.23303029290197	0.238299755437083	0.111902404723391	2.89376764484725	-0.00989175560604413	0.338618001192646	0.705571349291159	0.72037228725114	0.691669500179208	1.0180861845674	1.03559923895077	1.00163696911147	0.955508316824805	0.972462923993163	0.939559906281189	0.00189182049997377	0.00225389689576949	0.00218481685123341
264	0.455496124527524	0.31	0.111903274479906	0.108365731364513	0.115440817595298	0.469053394152007	0.504883033464657	0.493443133485902	0.516322933443412	1.97	1.13	3.51	0.202215125820253	0.206903246206553	0.211591366592853	0.239822035346356	0.245382027797122	0.250942020247887	0.232715700501785	0.238028922132799	0.243513370481264	0.111903274479906	2.90721425816869	0.00245768793619016	0.348762467987158	0.705571349291159	0.72037228725114	0.691669500179208	1.0180861845674	1.03559923895077	1.00163696911147	0.955508316824805	0.972462923993163	0.939559906281189	0.00189182049997377	0.00225389689576949	0.00218481685123341
264	0.455496124527524	0.31	0.111981993882534	0.108421480296966	0.115542507468101	0.462788201909393	0.494590574789016	0.483241913470928	0.505939236107103	2.02	1.13	3.61	0.194051183089534	0.198608364687131	0.203165546284728	0.229129530999046	0.234510507633716	0.239891484268386	0.221489174248563	0.226702770532074	0.231898853548773	0.111981993882534	2.93819115442651	-0.00579046936157744	0.347673111195148	0.705571349291159	0.72037228725114	0.691669500179208	1.0180861845674	1.03559923895077	1.00163696911147	0.955508316824805	0.972462923993163	0.939559906281189	0.00189182049997377	0.00225389689576949	0.00218481685123341
264	0.455496124527524	0.31	0.111998408948878	0.108411114928837	0.115585702968919	0.455721890862732	0.493501535134444	0.482015605161083	0.504987465107806	2	1.14	3.53	0.195572422069832	0.200232709248426	0.204892996427021	0.231441058895927	0.236956058341953	0.242471057787979	0.224698667172425	0.230039350685161	0.235446589155754	0.111998408948878	2.90267019256377	0.00468138968751184	0.356513306954902	0.705571349291159	0.72037228725114	0.691669500179208	1.0180861845674	1.03559923895077	1.00163696911147	0.955508316824805	0.972462923993163	0.939559906281189	0.00189182049997377	0.00225389689576949	0.00218481685123341
264	0.455496124527524	0.31	0.11201885385997	0.108427240906149	0.115610466813791	0.466015058272753	0.498029416408143	0.486675735267403	0.509383097548883	2.01	1.11	3.58	0.19646435065387	0.201047676739813	0.205631002825756	0.232242068613372	0.237660054766007	0.243078040918642	0.224365941430794	0.229551595129578	0.234800770237598	0.11201885385997	2.89526409683234	-0.00641516343699278	0.340406368989117	0.705571349291159	0.72037228725114	0.691669500179208	1.0180861845674	1.03559923895077	1.00163696911147	0.955508316824805	0.972462923993163	0.939559906281189	0.00189182049997377	0.00225389689576949	0.00218481685123341
264	0.455496124527524	0.31	0.112033306925911	0.108478357789814	0.115588256062008	0.476784103387014	0.500382659476687	0.489219194849276	0.511546124104097	1.98	1.11	3.54	0.199825184388773	0.204384983761071	0.208944783133369	0.236817228348752	0.242221147041368	0.247625065733985	0.229101206203336	0.234363643213942	0.239539106665416	0.112033306925911	2.86975775862631	-0.00644099435591939	0.333161514874673	0.705571349291159	0.72037228725114	0.691669500179208	1.0180861845674	1.03559923895077	1.00163696911147	0.955508316824805	0.972462923993163	0.939559906281189	0.00189182049997377	0.00225389689576949	0.00218481685123341
264	0.455496124527524	0.31	0.112095562364186	0.108550289732977	0.115640834995395	0.464192079008383	0.498118672608557	0.486721275188617	0.509516070028496	2.01	1.12	3.52	0.196547858381072	0.201150357117415	0.205752855853759	0.232357371230119	0.237798409948502	0.243239448666885	0.22527528599843	0.230554640737228	0.235846311690693	0.112095562364186	2.91235547767	-0.0012094974483741	0.347534080838576	0.705571349291159	0.72037228725114	0.691669500179208	1.0180861845674	1.03559923895077	1.00163696911147	0.955508316824805	0.972462923993163	0.939559906281189	0.00189182049997377	0.00225389689576949	0.00218481685123341
264	0.455496124527524	0.31	0.112105231308239	0.108543479791836	0.115666982824642	0.471035582937736	0.500835154552883	0.489532034395034	0.512138274710731	2.01	1.14	3.61	0.19792502999473	0.202495048377778	0.207065066760826	0.234047214014987	0.23945128074964	0.244855347484292	0.226602797735268	0.231768261643856	0.237034520345332	0.112105231308239	2.93229844569372	-0.00347388646187902	0.350955364838112	0.705571349291159	0.72037228725114	0.691669500179208	1.0180861845674	1.03559923895077	1.00163696911147	0.955508316824805	0.972462923993163	0.939559906281189	0.00189182049997377	0.00225389689576949	0.00218481685123341
264	0.455496124527524	0.31	0.112134674894926	0.108530366102434	0.115738983687418	0.461021399959328	0.49333841821139	0.481978183004174	0.504698653418606	1.98	1.13	3.55	0.196917790580814	0.201559146759095	0.206200502937377	0.233384603865225	0.238885483546388	0.244386363227552	0.226343379777568	0.23163242209996	0.236986050123687	0.112134674894926	2.89195253467027	0.00314226881643055	0.350067541368362	0.705571349291159	0.72037228725114	0.691669500179208	1.0180861845674	1.03559923895077	1.00163696911147	0.955508316824805	0.972462923993163	0.939559906281189	0.00189182049997377	0.00225389689576949	0.00218481685123341
264	0.455496124527524	0.31	0.112144009496539	0.108569629015452	0.115718389977626	0.460446112866516	0.490687259426414	0.479374984353798	0.50199953449903	2.01	1.12	3.61	0.19369202031975	0.198262758227948	0.202833496136146	0.229009447798984	0.234413605196187	0.239817762593391	0.221211238623498	0.226457836398868	0.231648146270482	0.112144009496539	2.90624629715024	-0.00611451748838814	0.342905558727449	0.705571349291159	0.72037228725114	0.691669500179208	1.0180861845674	1.03559923895077	1.00163696911147	0.955508316824805	0.972462923993163	0.939559906281189	0.00189182049997377	0.00225389689576949	0.00218481685123341
264	0.455496124527524	0.31	0.112342756272541	0.108782689818011	0.115902822727071	0.469818399965862	0.499781054358792	0.488474135598956	0.511087973118628	1.94	1.11	3.45	0.202679733320281	0.207371247388079	0.212062761455876	0.241031458922709	0.246610716709331	0.252189974495953	0.23397773327443	0.239446152685787	0.244873111475681	0.112342756272541	2.83591214336821	0.00570436847472321	0.343758343357628	0.705571349291159	0.72037228725114	0.691669500179208	1.0180861845674	1.03559923895077	1.00163696911147	0.955508316824805	0.972462923993163	0.939559906281189	0.00189182049997377	0.00225389689576949	0.00218481685123341
264	0.455496124527524	0.31	0.112376594720018	0.108831933510052	0.115921255929984	0.474254446854484	0.500012884665808	0.488800952496288	0.511224816835327	1.98	1.12	3.54	0.200075744986233	0.204665007077674	0.209254269169116	0.237223352237551	0.242664692154608	0.248106032071665	0.229803494823822	0.235070024763172	0.240344630985817	0.112376594720018	2.90287331477933	-0.00129409325081301	0.344308221194681	0.705571349291159	0.72037228725114	0.691669500179208	1.0180861845674	1.03559923895077	1.00163696911147	0.955508316824805	0.972462923993163	0.939559906281189	0.00189182049997377	0.00225389689576949	0.00218481685123341
264	0.455496124527524	0.31	0.112471215061515	0.108877380213981	0.116065049909049	0.465723889472093	0.498868879528713	0.48748940520014	0.510248353857287	2.07	1.14	3.66	0.192239348776795	0.196726795500789	0.201214242224783	0.226118758890073	0.231397053319758	0.236675347749443	0.218617439051741	0.223755417563552	0.228869116124215	0.112471215061515	2.94551692900526	-0.000423443636881021	0.35829094719837	0.705571349291159	0.72037228725114	0.691669500179208	1.0180861845674	1.03559923895077	1.00163696911147	0.955508316824805	0.972462923993163	0.939559906281189	0.00189182049997377	0.00225389689576949	0.00218481685123341
264	0.455496124527524	0.31	0.112487667929689	0.108889938040387	0.11608539781899	0.470721887959334	0.498325931785467	0.487072358950676	0.509579504620258	1.95	1.11	3.52	0.201810493113955	0.206473227595492	0.211135962077029	0.239922009954187	0.24546529272126	0.251008575488333	0.232266270540161	0.237591224380412	0.242945850584056	0.112487667929689	2.88094648072493	0.0042004837443529	0.346945840084395	0.705571349291159	0.72037228725114	0.691669500179208	1.0180861845674	1.03559923895077	1.00163696911147	0.955508316824805	0.972462923993163	0.939559906281189	0.00189182049997377	0.00225389689576949	0.00218481685123341
264	0.455496124527524	0.31	0.112500375049211	0.108952986394055	0.116047763704366	0.473779158215822	0.498324333884025	0.487139608915897	0.509509058852154	1.94	1.12	3.54	0.202243492638331	0.206887003041412	0.211530513444492	0.240543676889714	0.246066559487623	0.251589442085532	0.232872239162796	0.238166902021476	0.243499735878595	0.112500375049211	2.86846116848906	-0.00457109465697353	0.338068419023282	0.705571349291159	0.72037228725114	0.691669500179208	1.0180861845674	1.03559923895077	1.00163696911147	0.955508316824805	0.972462923993163	0.939559906281189	0.00189182049997377	0.00225389689576949	0.00218481685123341
264	0.455496124527524	0.31	0.11252895165192	0.108925762945284	0.116132140358556	0.453157689940953	0.487506865346043	0.476101629209445	0.498912101482641	1.99	1.14	3.6	0.193464576726521	0.198099110713092	0.202733644699663	0.22902150521202	0.234507821970985	0.239994138729949	0.221775688937714	0.227046689546517	0.23247785187632	0.11252895165192	2.91127679484296	0.00376185074237297	0.355766885873078	0.705571349291159	0.72037228725114	0.691669500179208	1.0180861845674	1.03559923895077	1.00163696911147	0.955508316824805	0.972462923993163	0.939559906281189	0.00189182049997377	0.00225389689576949	0.00218481685123341
264	0.455496124527524	0.31	0.112638101967738	0.109077232620843	0.116198971314633	0.473001892558382	0.496696145333016	0.485530571542223	0.50786171912381	1.98	1.11	3.52	0.198821233966387	0.203393455138736	0.207965676311086	0.235757730523539	0.241179367164357	0.246601003805175	0.22814848235989	0.233408189568809	0.238688437391886	0.112638101967738	2.89967077319252	-0.000854637034418738	0.342106923854593	0.705571349291159	0.72037228725114	0.691669500179208	1.0180861845674	1.03559923895077	1.00163696911147	0.955508316824805	0.972462923993163	0.939559906281189	0.00189182049997377	0.00225389689576949	0.00218481685123341
264	0.455496124527524	0.31	0.112670482398041	0.109075868674056	0.116265096122027	0.454585396006762	0.490851615332201	0.479401152698004	0.502302077966397	2.03	1.14	3.62	0.192283828650876	0.196876514301997	0.201469199953119	0.226985854117446	0.232407395193089	0.237828936268733	0.219707338374863	0.224998092265685	0.230157250596676	0.112670482398041	2.90663495169917	0.00219039374473021	0.355564728036046	0.705571349291159	0.72037228725114	0.691669500179208	1.0180861845674	1.03559923895077	1.00163696911147	0.955508316824805	0.972462923993163	0.939559906281189	0.00189182049997377	0.00225389689576949	0.00218481685123341
264	0.455496124527524	0.31	0.112713910112088	0.109170476797733	0.116257343426443	0.472785262219334	0.508450035463897	0.497015270145655	0.519884800782139	2.05	1.15	3.6	0.197648707426878	0.202195985389219	0.206743263351559	0.232893822311322	0.238251980022287	0.243610137733252	0.225877503382071	0.231054461813528	0.236303262106048	0.112713910112088	2.93815367485966	-0.00925327935794875	0.347630068647854	0.705571349291159	0.72037228725114	0.691669500179208	1.0180861845674	1.03559923895077	1.00163696911147	0.955508316824805	0.972462923993163	0.939559906281189	0.00189182049997377	0.00225389689576949	0.00218481685123341
264	0.455496124527524	0.31	0.112754305780707	0.109212194155158	0.116296417406256	0.464335249254179	0.495630498775521	0.484293296419771	0.506967701131271	1.97	1.11	3.56	0.198832230232267	0.20348685016125	0.208141470090233	0.235905400304436	0.241427895205434	0.246950390106432	0.227968445019221	0.233357899177452	0.238602893041389	0.112754305780707	2.90053344153549	0.00749661657682589	0.352183947476868	0.705571349291159	0.72037228725114	0.691669500179208	1.0180861845674	1.03559923895077	1.00163696911147	0.955508316824805	0.972462923993163	0.939559906281189	0.00189182049997377	0.00225389689576949	0.00218481685123341
264	0.455496124527524	0.31	0.11276123263759	0.109188496827547	0.116333968447632	0.455531892739004	0.490092988857973	0.478682020890909	0.501503956825038	2.01	1.15	3.55	0.1934638543912	0.198075704740487	0.202687555089773	0.228752893439516	0.234205974661479	0.239659055883442	0.222158300536376	0.227467307706502	0.23281444050192	0.11276123263759	2.90942809133992	-0.00562812667885983	0.344981186130601	0.705571349291159	0.72037228725114	0.691669500179208	1.0180861845674	1.03559923895077	1.00163696911147	0.955508316824805	0.972462923993163	0.939559906281189	0.00189182049997377	0.00225389689576949	0.00218481685123341
264	0.455496124527524	0.31	0.112778605533369	0.109212463412962	0.116344747653775	0.471723826533509	0.498656280401741	0.487417865371772	0.50989469543171	2.03	1.13	3.69	0.195541192597213	0.200049794423259	0.204558396249305	0.230841674145433	0.236164200717741	0.24148672729005	0.222481525443445	0.22765373707997	0.232744046139851	0.112778605533369	2.94116199739828	0.00211982054686185	0.356358706948741	0.705571349291159	0.72037228725114	0.691669500179208	1.0180861845674	1.03559923895077	1.00163696911147	0.955508316824805	0.972462923993163	0.939559906281189	0.00189182049997377	0.00225389689576949	0.00218481685123341
264	0.455496124527524	0.31	0.112836809425796	0.109245734312009	0.116427884539583	0.470558551448977	0.506315428659116	0.494877682250935	0.517753175067297	2.05	1.14	3.65	0.196323568031003	0.200861051262969	0.205398534494935	0.231214040861344	0.236557922107623	0.241901803353902	0.22367900922045	0.228852864413102	0.234056366008454	0.112836809425796	2.92530699931352	-0.00301942461924806	0.353605114560665	0.705571349291159	0.72037228725114	0.691669500179208	1.0180861845674	1.03559923895077	1.00163696911147	0.955508316824805	0.972462923993163	0.939559906281189	0.00189182049997377	0.00225389689576949	0.00218481685123341
264	0.455496124527524	0.31	0.112841377479396	0.109269134910329	0.116413620048462	0.468170886259896	0.495411447332688	0.484166250597322	0.506656644068055	2	1.13	3.53	0.196180758546162	0.20073723315137	0.205293707756577	0.23209334813413	0.237483924940172	0.242874501746214	0.225109249416501	0.230314669652034	0.235527005164477	0.112841377479396	2.88614579809964	0.000130804366713705	0.346671595753979	0.705571349291159	0.72037228725114	0.691669500179208	1.0180861845674	1.03559923895077	1.00163696911147	0.955508316824805	0.972462923993163	0.939559906281189	0.00189182049997377	0.00225389689576949	0.00218481685123341
264	0.455496124527524	0.31	0.112852671223376	0.109229165217328	0.116476177229424	0.471625704593532	0.500398751461843	0.48911884514722	0.511678657776467	2.03	1.13	3.58	0.19600581372517	0.200526038692736	0.205046263660302	0.231335233566232	0.23667021459955	0.242005195632867	0.223969650572326	0.229118216521727	0.234297782272415	0.112852671223376	2.87799346173172	0.00543551552097351	0.354543919431446	0.705571349291159	0.72037228725114	0.691669500179208	1.0180861845674	1.03559923895077	1.00163696911147	0.955508316824805	0.972462923993163	0.939559906281189	0.00189182049997377	0.00225389689576949	0.00218481685123341
264	0.455496124527524	0.31	0.112866779377114	0.109305276098768	0.11642828265546	0.46697225480965	0.496932710055986	0.485625795210185	0.508239624901788	2	1.12	3.58	0.197043243291167	0.201631037421562	0.206218831551957	0.233183178257782	0.238612425151253	0.244041672044723	0.225586236884393	0.230831703363424	0.236093225598324	0.112866779377114	2.89022175763601	0.00695565204950647	0.354557084830906	0.705571349291159	0.72037228725114	0.691669500179208	1.0180861845674	1.03559923895077	1.00163696911147	0.955508316824805	0.972462923993163	0.939559906281189	0.00189182049997377	0.00225389689576949	0.00218481685123341
264	0.455496124527524	0.31	0.112912445002229	0.10932421176617	0.116500678238288	0.457637351743614	0.492630774122709	0.48120928157895	0.504052266666467	2.01	1.13	3.59	0.193995852024629	0.198600339639973	0.203204827255318	0.229257490770942	0.234698912667148	0.240140334563354	0.221813890575686	0.227093194286772	0.232357966398649	0.112912445002229	2.91405816120598	-0.00425286634188893	0.347122565653188	0.705571349291159	0.72037228725114	0.691669500179208	1.0180861845674	1.03559923895077	1.00163696911147	0.955508316824805	0.972462923993163	0.939559906281189	0.00189182049997377	0.00225389689576949	0.00218481685123341
264	0.455496124527524	0.31	0.112914918998593	0.1093200882656	0.116509749731587	0.467146147959464	0.496007601180927	0.484725677210378	0.507289525151476	2.02	1.13	3.56	0.194664401272864	0.19919518864021	0.203725976007556	0.229857999698645	0.235207913265318	0.240557826831991	0.222734428151034	0.227858390467054	0.233129978315264	0.112914918998593	2.88443007702162	0.00702412699849853	0.356105155017118	0.705571349291159	0.72037228725114	0.691669500179208	1.0180861845674	1.03559923895077	1.00163696911147	0.955508316824805	0.972462923993163	0.939559906281189	0.00189182049997377	0.00225389689576949	0.00218481685123341
264	0.455496124527524	0.31	0.112916377440785	0.109354196005575	0.116478558875996	0.474778536102596	0.504510534143091	0.493209632346771	0.51581143593941	2.02	1.12	3.51	0.198372170094027	0.202917467400344	0.207462764706661	0.234312271433853	0.239681063516334	0.245049855598815	0.227162719205728	0.23234924651174	0.23753260659617	0.112916377440785	2.90897601276349	-0.00409524276794526	0.344625527899473	0.705571349291159	0.72037228725114	0.691669500179208	1.0180861845674	1.03559923895077	1.00163696911147	0.955508316824805	0.972462923993163	0.939559906281189	0.00189182049997377	0.00225389689576949	0.00218481685123341
264	0.455496124527524	0.31	0.11291885686565	0.109345849958838	0.116491863772462	0.476069890047684	0.502772676896888	0.491539821775754	0.514005532018022	2.01	1.13	3.6	0.198205875037077	0.202735351144233	0.207264827251389	0.234244276549454	0.239597315926669	0.244950355303884	0.226524288887117	0.23168530003386	0.236923226212548	0.11291885686565	2.90917356949441	0.00353523657924811	0.354753372237681	0.705571349291159	0.72037228725114	0.691669500179208	1.0180861845674	1.03559923895077	1.00163696911147	0.955508316824805	0.972462923993163	0.939559906281189	0.00189182049997377	0.00225389689576949	0.00218481685123341
264	0.455496124527524	0.31	0.112952068370083	0.109390404944408	0.116513731795759	0.473629854772143	0.502355872929825	0.491077284701029	0.513634461158621	2	1.13	3.58	0.199059122190139	0.203630919628774	0.20820271706741	0.235518600215639	0.240927763691143	0.246336927166648	0.228121406381251	0.233363050881599	0.238570730793191	0.112952068370083	2.89981058350865	0.00191905358189566	0.34895999047219	0.705571349291159	0.72037228725114	0.691669500179208	1.0180861845674	1.03559923895077	1.00163696911147	0.955508316824805	0.972462923993163	0.939559906281189	0.00189182049997377	0.00225389689576949	0.00218481685123341
264	0.455496124527524	0.31	0.112994390264163	0.109413715760214	0.116575064768113	0.476282003460792	0.505211963467395	0.493929408526159	0.516494518408631	2.03	1.14	3.59	0.197801666162113	0.202319939679378	0.206838213196643	0.23342153908801	0.238753457564147	0.244085376040285	0.226199252258675	0.23135957450354	0.236570714677607	0.112994390264163	2.8905892073239	-0.00428409051724329	0.346041505715512	0.705571349291159	0.72037228725114	0.691669500179208	1.0180861845674	1.03559923895077	1.00163696911147	0.955508316824805	0.972462923993163	0.939559906281189	0.00189182049997377	0.00225389689576949	0.00218481685123341
264	0.455496124527524	0.31	0.113034864747197	0.109438403304145	0.11663132619025	0.461302069614493	0.494699520446381	0.483314374316173	0.506084666576589	2.02	1.12	3.54	0.194563025669848	0.199146229887435	0.203729434105023	0.229856330426748	0.235270917804921	0.240685505183094	0.222728957480649	0.22797866906069	0.233218976537239	0.113034864747197	2.86375652439451	0.0058516336648849	0.35029066050466	0.705571349291159	0.72037228725114	0.691669500179208	1.0180861845674	1.03559923895077	1.00163696911147	0.955508316824805	0.972462923993163	0.939559906281189	0.00189182049997377	0.00225389689576949	0.00218481685123341
264	0.455496124527524	0.31	0.113068299917528	0.109460491932683	0.116676107902372	0.473714486745086	0.506816640483669	0.495439833018682	0.518193447948656	2.05	1.16	3.69	0.19653747010193	0.201050568984961	0.205563667867991	0.231463689184034	0.236778800427588	0.242093911671143	0.223930083982077	0.229067271093299	0.234198526418095	0.113068299917528	2.9326268206809	-0.00186531513514992	0.355924302022676	0.705571349291159	0.72037228725114	0.691669500179208	1.0180861845674	1.03559923895077	1.00163696911147	0.955508316824805	0.972462923993163	0.939559906281189	0.00189182049997377	0.00225389689576949	0.00218481685123341
264	0.455496124527524	0.31	0.113185934513606	0.109576302783954	0.116795566243258	0.467951797312387	0.494075195399742	0.482855394523476	0.505294996276009	2.03	1.1	3.62	0.193539215610046	0.19803636213781	0.202533508665574	0.228434981231485	0.233742978266748	0.23905097530201	0.220132528172508	0.225302883369579	0.230414491675083	0.113185934513606	2.92088053566649	-0.00448150172434702	0.34500807470872	0.705571349291159	0.72037228725114	0.691669500179208	1.0180861845674	1.03559923895077	1.00163696911147	0.955508316824805	0.972462923993163	0.939559906281189	0.00189182049997377	0.00225389689576949	0.00218481685123341
264	0.455496124527524	0.31	0.113223002442354	0.109635299947775	0.116810704936933	0.469600428434714	0.503251010692244	0.491860605758667	0.514641415625821	1.98	1.13	3.53	0.200851685235336	0.20550296651226	0.210154247789184	0.238020216717269	0.24353223906475	0.249044261412231	0.230948189839774	0.236265537899396	0.241595333025738	0.113223002442354	2.8839409765192	0.00657763119324931	0.354290518693437	0.705571349291159	0.72037228725114	0.691669500179208	1.0180861845674	1.03559923895077	1.00163696911147	0.955508316824805	0.972462923993163	0.939559906281189	0.00189182049997377	0.00225389689576949	0.00218481685123341
264	0.455496124527524	0.31	0.113223500609146	0.109614077004573	0.11683292421372	0.461209070925513	0.496456863971541	0.485029135703462	0.507884592239619	2.03	1.14	3.58	0.194201570582469	0.198777136490756	0.203352702399043	0.229164111440416	0.234563426659982	0.239962741879548	0.222255044756326	0.227499481429322	0.232678231662794	0.113223500609146	2.90194383509157	-0.00128150169751505	0.352290825169153	0.705571349291159	0.72037228725114	0.691669500179208	1.0180861845674	1.03559923895077	1.00163696911147	0.955508316824805	0.972462923993163	0.939559906281189	0.00189182049997377	0.00225389689576949	0.00218481685123341
264	0.455496124527524	0.31	0.113230074786684	0.109637674766463	0.116822474806906	0.462629225572792	0.495379270836486	0.4840088775518	0.506749664121172	1.98	1.13	3.45	0.19815208749502	0.202807099560907	0.207462111626793	0.234952340589413	0.240471868514546	0.245991396439678	0.228425556386892	0.233739656570879	0.239053629255795	0.113230074786684	2.84525941924802	-0.00158713739466757	0.340287652094022	0.705571349291159	0.72037228725114	0.691669500179208	1.0180861845674	1.03559923895077	1.00163696911147	0.955508316824805	0.972462923993163	0.939559906281189	0.00189182049997377	0.00225389689576949	0.00218481685123341
264	0.455496124527524	0.31	0.113235347239406	0.109649559262202	0.116821135216611	0.465197942294276	0.499154715572502	0.487756680514584	0.51055275063042	1.99	1.14	3.55	0.198816358236319	0.20346235471734	0.208108351198361	0.235515550024507	0.241019143523282	0.246522737022057	0.228468321824897	0.233832687499512	0.239192132130757	0.113235347239406	2.86867367879698	0.00921802161551893	0.356612260723689	0.705571349291159	0.72037228725114	0.691669500179208	1.0180861845674	1.03559923895077	1.00163696911147	0.955508316824805	0.972462923993163	0.939559906281189	0.00189182049997377	0.00225389689576949	0.00218481685123341
264	0.455496124527524	0.31	0.113254780251291	0.109656643867096	0.116852916635486	0.459364326643935	0.494249922686948	0.482830674961649	0.505669170412246	2	1.14	3.52	0.195627203894069	0.200253909733029	0.204880615571988	0.231435291355725	0.236908880879791	0.242382470403856	0.224792851237726	0.230129883941663	0.235458236785416	0.113254780251291	2.89776420033757	-0.00321040499178063	0.346410126436309	0.705571349291159	0.72037228725114	0.691669500179208	1.0180861845674	1.03559923895077	1.00163696911147	0.955508316824805	0.972462923993163	0.939559906281189	0.00189182049997377	0.00225389689576949	0.00218481685123341
264	0.455496124527524	0.31	0.113289662985573	0.109683035358499	0.116896290612646	0.4534774092262	0.490968259062934	0.479489450455204	0.502447067670665	1.97	1.14	3.64	0.196585681604033	0.201291873600563	0.205998065597093	0.233168726599773	0.238750703812006	0.244332681024239	0.225509097800624	0.230873176302384	0.236290190152613	0.113289662985573	2.90866952360068	0.00748182142466494	0.358826434800514	0.705571349291159	0.72037228725114	0.691669500179208	1.0180861845674	1.03559923895077	1.00163696911147	0.955508316824805	0.972462923993163	0.939559906281189	0.00189182049997377	0.00225389689576949	0.00218481685123341
264	0.455496124527524	0.31	0.113297272402044	0.109706343798738	0.11688820100535	0.477595885739399	0.50425927707114	0.493027613906121	0.515490940236158	2	1.12	3.64	0.200183625078643	0.204744008685197	0.20930439229175	0.236934700338273	0.242332310271762	0.247729920205251	0.228610315509968	0.233776919894353	0.23897203546976	0.113297272402044	2.92012326385528	0.00588430420544489	0.356344649675058	0.705571349291159	0.72037228725114	0.691669500179208	1.0180861845674	1.03559923895077	1.00163696911147	0.955508316824805	0.972462923993163	0.939559906281189	0.00189182049997377	0.00225389689576949	0.00218481685123341
264	0.455496124527524	0.31	0.113303599315788	0.109726065804069	0.116881132827507	0.467659328049494	0.501208231133326	0.489819761029421	0.512596701237232	2.03	1.13	3.53	0.196447311939277	0.201014776376219	0.20558224081316	0.231896861550558	0.237288539643348	0.242680217736138	0.224973285818123	0.23021350123156	0.235432869768613	0.113303599315788	2.88760408411609	-0.00130330305378994	0.346460827402643	0.705571349291159	0.72037228725114	0.691669500179208	1.0180861845674	1.03559923895077	1.00163696911147	0.955508316824805	0.972462923993163	0.939559906281189	0.00189182049997377	0.00225389689576949	0.00218481685123341
264	0.455496124527524	0.31	0.113344545839924	0.109729445454703	0.116959646225145	0.466924108745304	0.499848904823056	0.488474536579423	0.511223273066688	2	1.13	3.55	0.197960917485552	0.202570534169148	0.207180150852743	0.234208201125539	0.239661853518425	0.245115505911312	0.226896476622801	0.232179759095652	0.237416890674285	0.113344545839924	2.89757907020777	-0.00469177484206169	0.343466165577482	0.705571349291159	0.72037228725114	0.691669500179208	1.0180861845674	1.03559923895077	1.00163696911147	0.955508316824805	0.972462923993163	0.939559906281189	0.00189182049997377	0.00225389689576949	0.00218481685123341
264	0.455496124527524	0.31	0.113367799567715	0.109749142280504	0.116986456854926	0.468702541844052	0.502172597112487	0.490786093383328	0.513559100841646	2	1.16	3.61	0.198718282268058	0.203328654266374	0.20793902626469	0.235058377301278	0.240511859227101	0.245965341152924	0.228086972114625	0.233274748388794	0.238658074002808	0.113367799567715	2.92018451230562	0.0117196001369947	0.365088241648196	0.705571349291159	0.72037228725114	0.691669500179208	1.0180861845674	1.03559923895077	1.00163696911147	0.955508316824805	0.972462923993163	0.939559906281189	0.00189182049997377	0.00225389689576949	0.00218481685123341
264	0.455496124527524	0.31	0.113377748761723	0.109744966269308	0.117010531254139	0.449976222331565	0.493998851627333	0.482367262393315	0.50563044086135	1.97	1.11	3.52	0.198195413648327	0.202974609541898	0.20775380543547	0.23518993308687	0.240861198338308	0.246532463589746	0.227717942752523	0.233263348144101	0.238755794957979	0.113377748761723	2.88900055710567	-0.00190341644449994	0.343856953833471	0.705571349291159	0.72037228725114	0.691669500179208	1.0180861845674	1.03559923895077	1.00163696911147	0.955508316824805	0.972462923993163	0.939559906281189	0.00189182049997377	0.00225389689576949	0.00218481685123341
264	0.455496124527524	0.31	0.113418927501707	0.10978551195425	0.117052343049163	0.454807773238518	0.487177619353761	0.47581795799364	0.498537280713882	2.01	1.13	3.62	0.192328352962977	0.196919993364323	0.201511633765668	0.227415889205751	0.232845208225531	0.238274527245312	0.21987692200828	0.225163398433239	0.230362997953034	0.113418927501707	2.88172717955544	-0.00575800095338323	0.342589427297783	0.705571349291159	0.72037228725114	0.691669500179208	1.0180861845674	1.03559923895077	1.00163696911147	0.955508316824805	0.972462923993163	0.939559906281189	0.00189182049997377	0.00225389689576949	0.00218481685123341
264	0.455496124527524	0.31	0.113425843449913	0.10981241394844	0.117039272951386	0.481728753416958	0.508254784986993	0.497027469750035	0.51948210022395	1.99	1.13	3.53	0.202323966419247	0.206894246915259	0.21146452741127	0.239600793720756	0.245013117597908	0.250425441475059	0.232370607842995	0.237610337521255	0.242853786655769	0.113425843449913	2.91233829489898	-0.000788766661712654	0.346305100870166	0.705571349291159	0.72037228725114	0.691669500179208	1.0180861845674	1.03559923895077	1.00163696911147	0.955508316824805	0.972462923993163	0.939559906281189	0.00189182049997377	0.00225389689576949	0.00218481685123341
264	0.455496124527524	0.31	0.113446297221518	0.109849362019225	0.117043232423811	0.462367902286952	0.496561998913972	0.485158466424468	0.507965531403476	2.04	1.13	3.62	0.19342809874629	0.197974579455351	0.202521060164411	0.228044463000019	0.233404592984017	0.238764722968014	0.220421240811356	0.225649569285224	0.230819338983519	0.113446297221518	2.91001694814811	0.00810182273857817	0.361451010566736	0.705571349291159	0.72037228725114	0.691669500179208	1.0180861845674	1.03559923895077	1.00163696911147	0.955508316824805	0.972462923993163	0.939559906281189	0.00189182049997377	0.00225389689576949	0.00218481685123341
264	0.455496124527524	0.31	0.113456027500586	0.109856692240102	0.11705536276107	0.469402504304811	0.4965857328372	0.485341720781844	0.507829744892557	2.01	1.12	3.59	0.196184584776202	0.200729633639394	0.205274682502585	0.231977336600677	0.237351603550375	0.242725870500073	0.224376311058116	0.229547751497012	0.234793121896291	0.113456027500586	2.88379174498271	-0.00602041348853076	0.341002208893506	0.705571349291159	0.72037228725114	0.691669500179208	1.0180861845674	1.03559923895077	1.00163696911147	0.955508316824805	0.972462923993163	0.939559906281189	0.00189182049997377	0.00225389689576949	0.00218481685123341
264	0.455496124527524	0.31	0.113502095728894	0.109910932367335	0.117093259090454	0.456343287174658	0.489595231955877	0.478214481734948	0.500975982176807	2	1.12	3.54	0.194074541719208	0.198693209634773	0.203311877550338	0.229679839077078	0.23514585689786	0.240611874718643	0.222443641949695	0.227775198665222	0.233110843659961	0.113502095728894	2.90466417023636	-0.000370907638089644	0.346971831022838	0.705571349291159	0.72037228725114	0.691669500179208	1.0180861845674	1.03559923895077	1.00163696911147	0.955508316824805	0.972462923993163	0.939559906281189	0.00189182049997377	0.00225389689576949	0.00218481685123341
264	0.455496124527524	0.31	0.11350262924979	0.109897488430607	0.117107770068974	0.453636893505287	0.48822192214194	0.476810994721334	0.499632849562546	2.01	1.15	3.52	0.192255586841982	0.196856601860401	0.201457616878819	0.227209262860318	0.23264678094713	0.238084299033943	0.220819132471573	0.22610068924746	0.231317433530785	0.11350262924979	2.89204982281986	-0.00832445342311416	0.339116915729448	0.705571349291159	0.72037228725114	0.691669500179208	1.0180861845674	1.03559923895077	1.00163696911147	0.955508316824805	0.972462923993163	0.939559906281189	0.00189182049997377	0.00225389689576949	0.00218481685123341
264	0.455496124527524	0.31	0.113537980620506	0.109920919291999	0.117155041949012	0.463767284762183	0.496528679010977	0.485157955367109	0.507899402654845	1.99	1.15	3.61	0.197266524117305	0.201889890806669	0.206513257496033	0.23355353436133	0.239027365442306	0.244501196523283	0.226401876018349	0.231699568771069	0.237019525726555	0.113537980620506	2.89943066260419	-0.00162641528523502	0.351362030188871	0.705571349291159	0.72037228725114	0.691669500179208	1.0180861845674	1.03559923895077	1.00163696911147	0.955508316824805	0.972462923993163	0.939559906281189	0.00189182049997377	0.00225389689576949	0.00218481685123341
264	0.455496124527524	0.31	0.113555123421637	0.109986177391599	0.117124069451674	0.471385522558363	0.494619882313069	0.483464867683235	0.505774896942902	2.01	1.12	3.59	0.195230632980598	0.199735201383936	0.204239769787275	0.230799591374312	0.236124844542505	0.241450097710698	0.223072400810815	0.228271685796881	0.233354940575191	0.113555123421637	2.89280690562811	-0.00283374898760972	0.343704373123215	0.705571349291159	0.72037228725114	0.691669500179208	1.0180861845674	1.03559923895077	1.00163696911147	0.955508316824805	0.972462923993163	0.939559906281189	0.00189182049997377	0.00225389689576949	0.00218481685123341
264	0.455496124527524	0.31	0.11356787476323	0.109995198231646	0.117140551294815	0.468460845961011	0.505130517391189	0.493671384491179	0.516589650291198	2.03	1.15	3.58	0.197597573181549	0.202184221148071	0.206770869114593	0.233155313728903	0.23856733032597	0.243979346923036	0.226228484088642	0.23142821702082	0.23666375682055	0.11356787476323	2.91283865543871	0.00680097985198807	0.359025840387153	0.705571349291159	0.72037228725114	0.691669500179208	1.0180861845674	1.03559923895077	1.00163696911147	0.955508316824805	0.972462923993163	0.939559906281189	0.00189182049997377	0.00225389689576949	0.00218481685123341
264	0.455496124527524	0.31	0.113594360438781	0.109954796113947	0.117233924763615	0.463683309006431	0.496650638730937	0.485275201687407	0.508026075774466	1.99	1.13	3.55	0.197851189243687	0.202489060166007	0.207126931088327	0.234384164743007	0.23987841275066	0.245372660758313	0.227127014535799	0.232441787255107	0.23779542120792	0.113594360438781	2.87378483698665	0.000170739192258215	0.346527692587987	0.705571349291159	0.72037228725114	0.691669500179208	1.0180861845674	1.03559923895077	1.00163696911147	0.955508316824805	0.972462923993163	0.939559906281189	0.00189182049997377	0.00225389689576949	0.00218481685123341
264	0.455496124527524	0.31	0.113607289497355	0.109984808300218	0.117229770694492	0.455856166944177	0.489301910668322	0.477916806250816	0.500687015085829	2.03	1.14	3.56	0.191800422247519	0.196369560235656	0.200938698223794	0.226443495284517	0.231837912900219	0.237232330515921	0.219587046127547	0.224836136545082	0.23005690507307	0.113607289497355	2.8948261651064	0.0056039692694043	0.35620000867981	0.705571349291159	0.72037228725114	0.691669500179208	1.0180861845674	1.03559923895077	1.00163696911147	0.955508316824805	0.972462923993163	0.939559906281189	0.00189182049997377	0.00225389689576949	0.00218481685123341
264	0.455496124527524	0.31	0.113607746154254	0.109983930654413	0.117231561654095	0.459514829845461	0.497076032425822	0.485594968996605	0.508557095855039	2.01	1.14	3.53	0.196305409842487	0.200946715881051	0.205588021919614	0.232124913338321	0.237613110341362	0.243101307344402	0.225243026434754	0.230617195273453	0.23595738026288	0.113607746154254	2.9011132631156	0.00263962087764905	0.352520079887113	0.705571349291159	0.72037228725114	0.691669500179208	1.0180861845674	1.03559923895077	1.00163696911147	0.955508316824805	0.972462923993163	0.939559906281189	0.00189182049997377	0.00225389689576949	0.00218481685123341
264	0.455496124527524	0.31	0.113633190054307	0.11004241957076	0.117223960537854	0.451079752900773	0.488340696302015	0.4768679327223	0.499813459881731	1.99	1.13	3.54	0.193791039680139	0.198453376208883	0.203115712737626	0.229411839798509	0.234931162067403	0.240450484336298	0.222581357226386	0.227841373186877	0.23324181093098	0.113633190054307	2.87846693892266	-5.16152146566984e-05	0.347330098787903	0.705571349291159	0.72037228725114	0.691669500179208	1.0180861845674	1.03559923895077	1.00163696911147	0.955508316824805	0.972462923993163	0.939559906281189	0.00189182049997377	0.00225389689576949	0.00218481685123341
264	0.455496124527524	0.31	0.113689993330846	0.110073422559972	0.11730656410172	0.460694485775023	0.494504408951713	0.483109830592581	0.505898987310846	1.97	1.12	3.45	0.198196888615939	0.202871539875054	0.207546191134169	0.235112745015209	0.240658089834669	0.246203434654128	0.228286717380791	0.233699410346571	0.23907250142729	0.113689993330846	2.84649842948562	-0.00259336711548559	0.336397460431775	0.705571349291159	0.72037228725114	0.691669500179208	1.0180861845674	1.03559923895077	1.00163696911147	0.955508316824805	0.972462923993163	0.939559906281189	0.00189182049997377	0.00225389689576949	0.00218481685123341
264	0.455496124527524	0.31	0.113711691629279	0.110128558916879	0.117294824341679	0.461299596406469	0.501276727453976	0.489740154326675	0.512813300581278	1.98	1.14	3.59	0.19999537545385	0.204706570265347	0.209417765076844	0.237007917845781	0.242590999306064	0.248174080766347	0.229758535566498	0.235157607539054	0.240530517979573	0.113711691629279	2.89135625340713	0.00293670696570794	0.352970758962926	0.705571349291159	0.72037228725114	0.691669500179208	1.0180861845674	1.03559923895077	1.00163696911147	0.955508316824805	0.972462923993163	0.939559906281189	0.00189182049997377	0.00225389689576949	0.00218481685123341
264	0.455496124527524	0.31	0.113712757740942	0.110069171912798	0.117356343569085	0.461699944781661	0.498398330675572	0.48693723738007	0.509859423971074	2.02	1.13	3.56	0.195562108175715	0.200165074214884	0.204768040254052	0.230920419873409	0.236355618237464	0.241790816601519	0.223681502942262	0.228993604433344	0.234243205842131	0.113712757740942	2.89994523790066	0.00209498254310413	0.352825494858378	0.705571349291159	0.72037228725114	0.691669500179208	1.0180861845674	1.03559923895077	1.00163696911147	0.955508316824805	0.972462923993163	0.939559906281189	0.00189182049997377	0.00225389689576949	0.00218481685123341
264	0.455496124527524	0.31	0.113733624507474	0.110123008613317	0.117344240401632	0.450551865540559	0.490479174775123	0.478943880034367	0.502014469515878	2	1.14	3.55	0.194068367401013	0.198742476229102	0.203416585057191	0.229595206072611	0.2351249737208	0.240654741368988	0.222690808033928	0.228032499890105	0.233477203168968	0.113733624507474	2.90059214673025	0.00699680570951281	0.357487322776516	0.705571349291159	0.72037228725114	0.691669500179208	1.0180861845674	1.03559923895077	1.00163696911147	0.955508316824805	0.972462923993163	0.939559906281189	0.00189182049997377	0.00225389689576949	0.00218481685123341
264	0.455496124527524	0.31	0.113754585645835	0.110178321630456	0.117330849661214	0.47728295376546	0.50633670239888	0.49505169244777	0.517621712349991	1.99	1.11	3.56	0.201387367270373	0.205978117041244	0.210568866812115	0.23845760564299	0.243893394457878	0.249329183272766	0.230698038908986	0.235934310527955	0.241150955380908	0.113754585645835	2.89447447137685	-0.00325737157097401	0.34314973709685	0.705571349291159	0.72037228725114	0.691669500179208	1.0180861845674	1.03559923895077	1.00163696911147	0.955508316824805	0.972462923993163	0.939559906281189	0.00189182049997377	0.00225389689576949	0.00218481685123341
264	0.455496124527524	0.31	0.11377529831356	0.110177622343763	0.117372974283357	0.473442725965065	0.500756603654053	0.489509700973888	0.512003506334218	2.03	1.11	3.57	0.19586668454145	0.200366888592445	0.20486709264344	0.231096554632468	0.236406194981784	0.2417158353311	0.223297668510691	0.228443333181303	0.233534325939035	0.11377529831356	2.8927506090942	0.00234996224271172	0.349279003693643	0.705571349291159	0.72037228725114	0.691669500179208	1.0180861845674	1.03559923895077	1.00163696911147	0.955508316824805	0.972462923993163	0.939559906281189	0.00189182049997377	0.00225389689576949	0.00218481685123341
264	0.455496124527524	0.31	0.113790694997679	0.110206804289709	0.117374585705649	0.470827651786189	0.502480794006481	0.49113580119484	0.513825786818122	2.05	1.14	3.56	0.1954360619791	0.199950537838718	0.204465013698336	0.230317971438399	0.235638202063012	0.240958432687624	0.223378990418746	0.228568720257647	0.233687672988014	0.113790694997679	2.91732918308337	-0.00458307675577237	0.348854904674104	0.705571349291159	0.72037228725114	0.691669500179208	1.0180861845674	1.03559923895077	1.00163696911147	0.955508316824805	0.972462923993163	0.939559906281189	0.00189182049997377	0.00225389689576949	0.00218481685123341
264	0.455496124527524	0.31	0.113803442435919	0.110157463084466	0.117449421787372	0.45832310171775	0.500091307931165	0.488512849072308	0.511669766790021	2.01	1.14	3.55	0.196956426637146	0.201624577919422	0.206292729201699	0.232760311192509	0.238277066160643	0.243793821128777	0.225771294458658	0.23116108993629	0.236512613424588	0.113803442435919	2.88893757793036	-0.00263883954225364	0.34755425461467	0.705571349291159	0.72037228725114	0.691669500179208	1.0180861845674	1.03559923895077	1.00163696911147	0.955508316824805	0.972462923993163	0.939559906281189	0.00189182049997377	0.00225389689576949	0.00218481685123341
264	0.455496124527524	0.31	0.11382266684493	0.110221430476284	0.117423903213575	0.478455332419114	0.511655169524485	0.500278383514183	0.523031955534788	1.99	1.12	3.55	0.203823878730852	0.20845901934161	0.213094159952367	0.241422538353727	0.246912706722828	0.252402875091928	0.233670383390199	0.239008521561345	0.244315991120334	0.11382266684493	2.88597327907132	-0.00388912687016808	0.343273190835898	0.705571349291159	0.72037228725114	0.691669500179208	1.0180861845674	1.03559923895077	1.00163696911147	0.955508316824805	0.972462923993163	0.939559906281189	0.00189182049997377	0.00225389689576949	0.00218481685123341
264	0.455496124527524	0.31	0.113851093591516	0.110253792778153	0.11744839440488	0.467054801025642	0.501937540967946	0.490518642712454	0.513356439223437	2	1.1	3.51	0.198961257992441	0.203592923670297	0.208224589348154	0.235435746758722	0.240916510594887	0.246397274431053	0.227881838327221	0.233154019013728	0.23848862173113	0.113851093591516	2.87595256710558	-0.00228462209415845	0.341315383014426	0.705571349291159	0.72037228725114	0.691669500179208	1.0180861845674	1.03559923895077	1.00163696911147	0.955508316824805	0.972462923993163	0.939559906281189	0.00189182049997377	0.00225389689576949	0.00218481685123341
264	0.455496124527524	0.31	0.113893222632425	0.11027771381175	0.1175087314531	0.464783511468565	0.500349484620652	0.488914646772615	0.511784322468689	1.99	1.13	3.52	0.198860202826897	0.203511186774226	0.208162170721554	0.235457385936146	0.240964312443821	0.246471238951496	0.228437263525848	0.233734099070171	0.239127814628008	0.113893222632425	2.88562559616346	0.00402849544691004	0.35156798084308	0.705571349291159	0.72037228725114	0.691669500179208	1.0180861845674	1.03559923895077	1.00163696911147	0.955508316824805	0.972462923993163	0.939559906281189	0.00189182049997377	0.00225389689576949	0.00218481685123341
264	0.455496124527524	0.31	0.113967568460534	0.110344685804933	0.117590451116136	0.460331826737435	0.496779379887311	0.485324022818808	0.508234736955813	1.98	1.11	3.53	0.198068147670961	0.202743253886164	0.207418360101368	0.234692054402427	0.24023161386768	0.245771173332932	0.227107503032054	0.232458855756602	0.237827520652081	0.113967568460534	2.87695628396492	-0.000575977954074099	0.34395814166303	0.705571349291159	0.72037228725114	0.691669500179208	1.0180861845674	1.03559923895077	1.00163696911147	0.955508316824805	0.972462923993163	0.939559906281189	0.00189182049997377	0.00225389689576949	0.00218481685123341
264	0.455496124527524	0.31	0.114001218793488	0.110392514771913	0.117609922815062	0.461180212113188	0.492024195732944	0.480697843487044	0.503350547978845	2	1.13	3.62	0.194656376930085	0.199242931086491	0.203829485242897	0.230259491263358	0.23568493708415	0.241110382904942	0.222776976541214	0.227948022387591	0.233287683508024	0.114001218793488	2.90295088253194	-0.0064000500568878	0.342993322439932	0.705571349291159	0.72037228725114	0.691669500179208	1.0180861845674	1.03559923895077	1.00163696911147	0.955508316824805	0.972462923993163	0.939559906281189	0.00189182049997377	0.00225389689576949	0.00218481685123341
264	0.455496124527524	0.31	0.114057510953569	0.110470930018911	0.117644091888227	0.472418736027041	0.502289717165183	0.490985185345332	0.513594248985034	2.01	1.11	3.55	0.198299389010085	0.202865070052671	0.207430751095256	0.234435578070506	0.239833265273917	0.245230952477329	0.226593699199725	0.231850085917404	0.2370800511791	0.114057510953569	2.91358269658318	0.000599875038862632	0.347039057869491	0.705571349291159	0.72037228725114	0.691669500179208	1.0180861845674	1.03559923895077	1.00163696911147	0.955508316824805	0.972462923993163	0.939559906281189	0.00189182049997377	0.00225389689576949	0.00218481685123341
264	0.455496124527524	0.31	0.114066570661741	0.110475646445888	0.117657494877595	0.471941545636379	0.505447735012468	0.494061233256925	0.516834236768011	1.99	1.12	3.55	0.200758122231628	0.205384942871168	0.210011763510709	0.237654413433233	0.243131573375395	0.248608733317557	0.230003467709361	0.235273212020184	0.240593254031398	0.114066570661741	2.88324098902394	0.00175307235259874	0.347668206813177	0.705571349291159	0.72037228725114	0.691669500179208	1.0180861845674	1.03559923895077	1.00163696911147	0.955508316824805	0.972462923993163	0.939559906281189	0.00189182049997377	0.00225389689576949	0.00218481685123341
264	0.455496124527524	0.31	0.114083685423592	0.110469571625242	0.117697799221943	0.465211795353066	0.500349714873506	0.48892471048383	0.511774719263183	1.98	1.13	3.5	0.200266707235241	0.204946462543588	0.209626217851935	0.237486161642316	0.243035646831081	0.248585132019845	0.230595942732112	0.235872549561827	0.241227493427869	0.114083685423592	2.88402066992259	0.0070597105747575	0.351121693115136	0.705571349291159	0.72037228725114	0.691669500179208	1.0180861845674	1.03559923895077	1.00163696911147	0.955508316824805	0.972462923993163	0.939559906281189	0.00189182049997377	0.00225389689576949	0.00218481685123341
264	0.455496124527524	0.31	0.114090209884528	0.110480987335057	0.117699432433999	0.458119423881255	0.491434837908122	0.480052131159581	0.502817544656663	2.02	1.14	3.62	0.19273761959097	0.197307697840423	0.201877776089875	0.227570255709384	0.232966264428631	0.238362273147878	0.220060813025339	0.225474432154579	0.230662705508894	0.114090209884528	2.94327812498771	0.00141171170513037	0.356935039176816	0.705571349291159	0.72037228725114	0.691669500179208	1.0180861845674	1.03559923895077	1.00163696911147	0.955508316824805	0.972462923993163	0.939559906281189	0.00189182049997377	0.00225389689576949	0.00218481685123341
264	0.455496124527524	0.31	0.114094005455931	0.110490864920725	0.117697145991138	0.473781408269312	0.506312729981358	0.49494875938336	0.517676700579356	2.01	1.12	3.61	0.199982036727243	0.204573602909422	0.209165169091601	0.236445714553805	0.241874482880368	0.247303251206931	0.228573205037174	0.233742966941054	0.239053097144256	0.114094005455931	2.91694664381642	0.00392123098088735	0.353118348358162	0.705571349291159	0.72037228725114	0.691669500179208	1.0180861845674	1.03559923895077	1.00163696911147	0.955508316824805	0.972462923993163	0.939559906281189	0.00189182049997377	0.00225389689576949	0.00218481685123341
264	0.455496124527524	0.31	0.114110267295023	0.110477139072552	0.117743395517494	0.47100340099761	0.502886903425096	0.491536745303755	0.514237061546438	2.01	1.13	3.59	0.198478756724457	0.20306186326547	0.207644969806483	0.23463657877076	0.240054611696158	0.245472644621556	0.226961135097054	0.232252766391139	0.237515735979832	0.114110267295023	2.88438978944112	0.00558473016377203	0.352484192864361	0.705571349291159	0.72037228725114	0.691669500179208	1.0180861845674	1.03559923895077	1.00163696911147	0.955508316824805	0.972462923993163	0.939559906281189	0.00189182049997377	0.00225389689576949	0.00218481685123341
264	0.455496124527524	0.31	0.114242412317354	0.110635010330096	0.117849814304611	0.489662143155001	0.51642640373821	0.505198304698714	0.527654502777706	1.98	1.12	3.52	0.206571774199674	0.211162859161571	0.215753944123469	0.244869641895848	0.250311902024991	0.255754162154134	0.237330318543627	0.24260193124303	0.247935554953213	0.114242412317354	2.85923002428574	-8.97368039368679e-05	0.343594676450185	0.705571349291159	0.72037228725114	0.691669500179208	1.0180861845674	1.03559923895077	1.00163696911147	0.955508316824805	0.972462923993163	0.939559906281189	0.00189182049997377	0.00225389689576949	0.00218481685123341
264	0.455496124527524	0.31	0.114295451793115	0.110683615548915	0.117907288037315	0.456857031976427	0.492949124684381	0.481502269428598	0.504395979940164	2	1.11	3.54	0.194888457087189	0.199521581583045	0.204154706078901	0.230510088467237	0.235990053537419	0.241470018607601	0.223088805022235	0.228378424250241	0.233698255966601	0.114295451793115	2.85436213301609	-0.00157242603627814	0.342277515586342	0.705571349291159	0.72037228725114	0.691669500179208	1.0180861845674	1.03559923895077	1.00163696911147	0.955508316824805	0.972462923993163	0.939559906281189	0.00189182049997377	0.00225389689576949	0.00218481685123341
264	0.455496124527524	0.31	0.114311396881548	0.110719386761669	0.117903407001426	0.474789961621812	0.504053760848846	0.492763349311283	0.515344172386409	1.96	1.12	3.47	0.202967147768557	0.20761762071894	0.212268093669323	0.240982976233568	0.246504484639229	0.25202599304489	0.233916917904799	0.239250534480061	0.244685358727642	0.114311396881548	2.85744112107075	0.0116441525329794	0.350262881035621	0.705571349291159	0.72037228725114	0.691669500179208	1.0180861845674	1.03559923895077	1.00163696911147	0.955508316824805	0.972462923993163	0.939559906281189	0.00189182049997377	0.00225389689576949	0.00218481685123341
264	0.455496124527524	0.31	0.114320634188371	0.110686594125646	0.117954674251097	0.458219854635812	0.496184824209954	0.484694421861804	0.507675226558104	2.03	1.14	3.65	0.193886965794074	0.198483344763072	0.203079723732069	0.228747414803754	0.234170212578274	0.239593010352794	0.221026235195063	0.226262519175555	0.231554173230256	0.114320634188371	2.90268841707135	0.00183502982702931	0.354769853419737	0.705571349291159	0.72037228725114	0.691669500179208	1.0180861845674	1.03559923895077	1.00163696911147	0.955508316824805	0.972462923993163	0.939559906281189	0.00189182049997377	0.00225389689576949	0.00218481685123341
264	0.455496124527524	0.31	0.114320951530867	0.110716052686639	0.117925850375096	0.46840973563592	0.495993365242684	0.484740358276066	0.507246372209301	2.04	1.13	3.64	0.193540779916759	0.198033733118497	0.202526686320235	0.228247435760693	0.233546086761946	0.2388447377632	0.220535741167714	0.225659395701791	0.230815192202726	0.114320951530867	2.93738449800356	-0.00173582836248249	0.352808527529676	0.705571349291159	0.72037228725114	0.691669500179208	1.0180861845674	1.03559923895077	1.00163696911147	0.955508316824805	0.972462923993163	0.939559906281189	0.00189182049997377	0.00225389689576949	0.00218481685123341
264	0.455496124527524	0.31	0.114334578727915	0.110672229746714	0.117996927709117	0.458933641577188	0.494758730929425	0.483317810805424	0.506199651053427	2.01	1.13	3.57	0.194990106021756	0.199605839557932	0.204221573094107	0.230469151954121	0.235924732318849	0.241380312683577	0.223162235035898	0.228481522744568	0.23372097799961	0.114334578727915	2.89134731160291	0.00553040270665099	0.355232691622101	0.705571349291159	0.72037228725114	0.691669500179208	1.0180861845674	1.03559923895077	1.00163696911147	0.955508316824805	0.972462923993163	0.939559906281189	0.00189182049997377	0.00225389689576949	0.00218481685123341
264	0.455496124527524	0.31	0.114368196358501	0.110769195074727	0.117967197642276	0.465419579085324	0.494208541677808	0.482928476347861	0.505488607007755	2.01	1.12	3.59	0.195326681941343	0.199889050575395	0.204451419209447	0.230992921901993	0.236388369421499	0.241783816941005	0.223306736492299	0.228576570545056	0.233766576648691	0.114368196358501	2.89029090700859	0.00153470147490879	0.349569207062685	0.705571349291159	0.72037228725114	0.691669500179208	1.0180861845674	1.03559923895077	1.00163696911147	0.955508316824805	0.972462923993163	0.939559906281189	0.00189182049997377	0.00225389689576949	0.00218481685123341
264	0.455496124527524	0.31	0.114388955466449	0.110784898055139	0.117993012877758	0.469367304685702	0.497765509925079	0.486493988137091	0.509037031713068	1.98	1.13	3.52	0.199219980149023	0.20383568435423	0.208451388559437	0.236231652704092	0.241704875982067	0.247178099260041	0.229149398887175	0.234464632984964	0.239757210060725	0.114388955466449	2.88577503699519	0.00401978446267697	0.347987452853302	0.705571349291159	0.72037228725114	0.691669500179208	1.0180861845674	1.03559923895077	1.00163696911147	0.955508316824805	0.972462923993163	0.939559906281189	0.00189182049997377	0.00225389689576949	0.00218481685123341
264	0.455496124527524	0.31	0.114393815662397	0.110789990226264	0.117997641098531	0.458759831119298	0.496106823516108	0.484630713931752	0.507582933100465	2	1.11	3.58	0.196888148227511	0.201550481628935	0.206212815030359	0.233063454731312	0.238582423442366	0.244101392153421	0.225083600869448	0.230507481787231	0.235821968937034	0.114393815662397	2.87723194865814	0.00334773884764774	0.349726882438677	0.705571349291159	0.72037228725114	0.691669500179208	1.0180861845674	1.03559923895077	1.00163696911147	0.955508316824805	0.972462923993163	0.939559906281189	0.00189182049997377	0.00225389689576949	0.00218481685123341
264	0.455496124527524	0.31	0.114399159812988	0.110785752956359	0.118012566669617	0.467867437024502	0.499820595000299	0.488468400512442	0.511172789488156	2.03	1.14	3.59	0.195413916049478	0.199955411012714	0.20449690597595	0.230553258298191	0.235911405161457	0.241269552024723	0.223303001760087	0.228455089202544	0.233663167552231	0.114399159812988	2.90757557803382	0.00461460831306231	0.356846728123367	0.705571349291159	0.72037228725114	0.691669500179208	1.0180861845674	1.03559923895077	1.00163696911147	0.955508316824805	0.972462923993163	0.939559906281189	0.00189182049997377	0.00225389689576949	0.00218481685123341
264	0.455496124527524	0.31	0.114409610518419	0.11076419119513	0.118055029841708	0.456852646392489	0.493590080929363	0.482128240632404	0.505051921226322	1.98	1.13	3.51	0.19746034131128	0.202154650224038	0.206848959136796	0.234152401541608	0.239719006451744	0.24528561136188	0.22713410113336	0.232554555933666	0.237986694173651	0.114409610518419	2.85613268612163	0.00250233709650746	0.346087306343741	0.705571349291159	0.72037228725114	0.691669500179208	1.0180861845674	1.03559923895077	1.00163696911147	0.955508316824805	0.972462923993163	0.939559906281189	0.00189182049997377	0.00225389689576949	0.00218481685123341
264	0.455496124527524	0.31	0.114435767903494	0.110818007707857	0.11805352809913	0.456159951941757	0.494756589750325	0.483251612322688	0.506261567177962	2.02	1.15	3.56	0.194485214170454	0.199115406687114	0.203745599203773	0.229751077103358	0.235220859073344	0.24069064104333	0.223070692654038	0.228425692679593	0.233794248302729	0.114435767903494	2.91583130501874	-0.0114667487426247	0.341637561045711	0.705571349291159	0.72037228725114	0.691669500179208	1.0180861845674	1.03559923895077	1.00163696911147	0.955508316824805	0.972462923993163	0.939559906281189	0.00189182049997377	0.00225389689576949	0.00218481685123341
264	0.455496124527524	0.31	0.114452104993105	0.110805998783589	0.118098211202621	0.472438880785795	0.504066352339438	0.49272229402019	0.515410410658687	1.96	1.09	3.54	0.202829439266871	0.207499227940589	0.212169016614307	0.240787936514959	0.246331652371838	0.251875368228716	0.232443224023882	0.237845022093461	0.24315127829316	0.114452104993105	2.85459673951357	-0.000366337082075525	0.337440749917473	0.705571349291159	0.72037228725114	0.691669500179208	1.0180861845674	1.03559923895077	1.00163696911147	0.955508316824805	0.972462923993163	0.939559906281189	0.00189182049997377	0.00225389689576949	0.00218481685123341
264	0.455496124527524	0.31	0.11446013121338	0.110849214607544	0.118071047819217	0.478953554460821	0.503541422873281	0.492356219394171	0.514726626352391	2	1.11	3.55	0.199423743985718	0.203954193825046	0.208484643664373	0.235910675417864	0.241270024611604	0.246629373805344	0.228055664849944	0.23325241681423	0.238458285847173	0.11446013121338	2.88447984123691	-0.00342668178714283	0.339863231922454	0.705571349291159	0.72037228725114	0.691669500179208	1.0180861845674	1.03559923895077	1.00163696911147	0.955508316824805	0.972462923993163	0.939559906281189	0.00189182049997377	0.00225389689576949	0.00218481685123341
264	0.455496124527524	0.31	0.114460470050255	0.110835130693432	0.118085809407078	0.470065352239815	0.499442391897848	0.488148734559257	0.510736049236439	2	1.14	3.58	0.197882065110683	0.202460203039957	0.207038340969231	0.234128523484688	0.239545248204489	0.244961972924289	0.226994261199116	0.232281069855071	0.237510369132088	0.114460470050255	2.89683743590829	0.00254665444585287	0.351632432220783	0.705571349291159	0.72037228725114	0.691669500179208	1.0180861845674	1.03559923895077	1.00163696911147	0.955508316824805	0.972462923993163	0.939559906281189	0.00189182049997377	0.00225389689576949	0.00218481685123341
264	0.455496124527524	0.31	0.114494316163136	0.110884847756316	0.118103784569956	0.455524220011591	0.491513087807568	0.480068878275931	0.502957297339206	2	1.15	3.55	0.194383767366432	0.199017620265374	0.203651473164316	0.229932442216902	0.235413728686255	0.240895015155608	0.223310429802314	0.228630774710427	0.233939967194692	0.114494316163136	2.90732619456323	-0.00422475316355697	0.346954651224854	0.705571349291159	0.72037228725114	0.691669500179208	1.0180861845674	1.03559923895077	1.00163696911147	0.955508316824805	0.972462923993163	0.939559906281189	0.00189182049997377	0.00225389689576949	0.00218481685123341
264	0.455496124527524	0.31	0.114541948119903	0.110899804191128	0.118184092048678	0.466725164739162	0.496242286323566	0.484945475055205	0.507539097591928	2.01	1.14	3.58	0.195970658216992	0.200535797297343	0.205100936377694	0.231710674633876	0.237108377870319	0.242506081106761	0.224477474414876	0.229634601959424	0.234863056748782	0.114541948119903	2.89637677601841	0.00492133392667168	0.355379993594005	0.705571349291159	0.72037228725114	0.691669500179208	1.0180861845674	1.03559923895077	1.00163696911147	0.955508316824805	0.972462923993163	0.939559906281189	0.00189182049997377	0.00225389689576949	0.00218481685123341
264	0.455496124527524	0.31	0.114542403783461	0.110893123059862	0.11819168450706	0.462639178322634	0.505993468610262	0.494379681132569	0.517607256087955	1.98	1.12	3.53	0.202159281900038	0.206908334149215	0.211657386398392	0.239641973974583	0.24527155597945	0.250901137984316	0.23206990277364	0.237461623209674	0.242997322765236	0.114542403783461	2.87271709363876	-0.00151444038167822	0.34454755620866	0.705571349291159	0.72037228725114	0.691669500179208	1.0180861845674	1.03559923895077	1.00163696911147	0.955508316824805	0.972462923993163	0.939559906281189	0.00189182049997377	0.00225389689576949	0.00218481685123341
264	0.455496124527524	0.31	0.11455050223379	0.110949637582082	0.118151366885497	0.470971859935219	0.501313244782574	0.489997887953554	0.512628601611595	2.03	1.12	3.58	0.196260025774572	0.200792192703264	0.205324359631956	0.231610549309443	0.236959054017795	0.242307558726146	0.224094162367578	0.229277509420353	0.234365103484015	0.11455050223379	2.92198202495709	0.00269387548766097	0.354762991678223	0.705571349291159	0.72037228725114	0.691669500179208	1.0180861845674	1.03559923895077	1.00163696911147	0.955508316824805	0.972462923993163	0.939559906281189	0.00189182049997377	0.00225389689576949	0.00218481685123341
264	0.455496124527524	0.31	0.114566639077354	0.110932161921466	0.118201116233241	0.462358027085119	0.495809715013111	0.484423232535565	0.507196197490658	1.99	1.13	3.55	0.197395512264932	0.202035340395771	0.206675168526611	0.233816433227917	0.239312343706811	0.244808254185705	0.226570317645019	0.23187928439188	0.237166118939876	0.114566639077354	2.8660505341465	0.00268934659209289	0.349072046397993	0.705571349291159	0.72037228725114	0.691669500179208	1.0180861845674	1.03559923895077	1.00163696911147	0.955508316824805	0.972462923993163	0.939559906281189	0.00189182049997377	0.00225389689576949	0.00218481685123341
264	0.455496124527524	0.31	0.114573816073369	0.110936778922497	0.118210853224241	0.464309801994338	0.493762335002069	0.482467287807997	0.505057382196142	2.01	1.13	3.59	0.194458527014862	0.199010997815321	0.203563468615781	0.229792961054829	0.235172646694807	0.240552332334785	0.222389906309945	0.227600184510834	0.232810896240699	0.114573816073369	2.90463292035929	0.0107715430296846	0.359340462929935	0.705571349291159	0.72037228725114	0.691669500179208	1.0180861845674	1.03559923895077	1.00163696911147	0.955508316824805	0.972462923993163	0.939559906281189	0.00189182049997377	0.00225389689576949	0.00218481685123341
264	0.455496124527524	0.31	0.114581259633654	0.110909177218873	0.118253342048436	0.466468783932146	0.502569531933905	0.491122788514346	0.514016275353465	1.98	1.13	3.57	0.200446676178858	0.205118545872512	0.209790415566165	0.237513475217533	0.24304927170893	0.248585068200327	0.230131289482233	0.235392404977961	0.24082441850519	0.114581259633654	2.87383503481609	0.00232167876976279	0.350578415822142	0.705571349291159	0.72037228725114	0.691669500179208	1.0180861845674	1.03559923895077	1.00163696911147	0.955508316824805	0.972462923993163	0.939559906281189	0.00189182049997377	0.00225389689576949	0.00218481685123341
264	0.455496124527524	0.31	0.114584404721933	0.110905420616625	0.118263388827241	0.439315720621742	0.47931298494183	0.467780917333443	0.490845052550217	2.02	1.15	3.58	0.188085498275812	0.192722315644588	0.197359133013365	0.222146945334739	0.2276234697026	0.23309999407046	0.215453153803952	0.220827297332176	0.226127551487116	0.114584404721933	2.88296324596045	-0.00568381294141563	0.347022980247306	0.705571349291159	0.72037228725114	0.691669500179208	1.0180861845674	1.03559923895077	1.00163696911147	0.955508316824805	0.972462923993163	0.939559906281189	0.00189182049997377	0.00225389689576949	0.00218481685123341
264	0.455496124527524	0.31	0.11459045181586	0.110979737892288	0.118201165739432	0.454655206196689	0.485948647852604	0.474614156189009	0.497283139516199	2	1.12	3.52	0.192521785334684	0.197119491792616	0.201717198250549	0.22781873495639	0.233259385047631	0.238700035138872	0.22088099574862	0.226156718778918	0.231388574417872	0.11459045181586	2.8696730403143	-0.00173850696433659	0.3425158466648	0.705571349291159	0.72037228725114	0.691669500179208	1.0180861845674	1.03559923895077	1.00163696911147	0.955508316824805	0.972462923993163	0.939559906281189	0.00189182049997377	0.00225389689576949	0.00218481685123341
264	0.455496124527524	0.31	0.114600863922732	0.110939059068743	0.118262668776721	0.470348160242148	0.49623497145239	0.485020209671256	0.507449733233525	1.98	1.1	3.55	0.198017865604001	0.202596485518958	0.207175105433915	0.234651513827397	0.240077186359559	0.245502858891721	0.226625440438465	0.231920164949224	0.23716067274554	0.114600863922732	2.85422522099746	-0.000279147036126216	0.341475397203695	0.705571349291159	0.72037228725114	0.691669500179208	1.0180861845674	1.03559923895077	1.00163696911147	0.955508316824805	0.972462923993163	0.939559906281189	0.00189182049997377	0.00225389689576949	0.00218481685123341
264	0.455496124527524	0.31	0.114656323917549	0.111022779771807	0.118289868063291	0.455831172361377	0.491590353731831	0.480151425389489	0.503029282074173	2.01	1.12	3.59	0.194247715336971	0.198875392313252	0.203503069289532	0.229728234821058	0.235201184972563	0.240674135124068	0.222142155849748	0.227427687325371	0.232683091918625	0.114656323917549	2.89468666439524	0.00692423547552388	0.354932390770953	0.705571349291159	0.72037228725114	0.691669500179208	1.0180861845674	1.03559923895077	1.00163696911147	0.955508316824805	0.972462923993163	0.939559906281189	0.00189182049997377	0.00225389689576949	0.00218481685123341
264	0.455496124527524	0.31	0.114663122288283	0.11102806933427	0.118298175242297	0.462693365046772	0.499210258003214	0.48775341044407	0.510667105562358	1.99	1.13	3.55	0.198232354333157	0.202888637234013	0.20754492013487	0.234674044564123	0.240186306902199	0.245698569240275	0.22746412736681	0.232821388932985	0.238218369934668	0.114663122288283	2.87450754181383	0.000380803546789544	0.346108397060235	0.705571349291159	0.72037228725114	0.691669500179208	1.0180861845674	1.03559923895077	1.00163696911147	0.955508316824805	0.972462923993163	0.939559906281189	0.00189182049997377	0.00225389689576949	0.00218481685123341
264	0.455496124527524	0.31	0.11468198083902	0.111022757006815	0.118341204671225	0.465765290447606	0.504942548661214	0.493425488761468	0.516459608560961	2.01	1.13	3.56	0.199112730265493	0.203760226784219	0.208407723302946	0.235353294500387	0.240846683172236	0.246340071844085	0.228032862677026	0.233357470711826	0.23867573682287	0.11468198083902	2.88209763828739	-0.00208570135024698	0.347807394917232	0.705571349291159	0.72037228725114	0.691669500179208	1.0180861845674	1.03559923895077	1.00163696911147	0.955508316824805	0.972462923993163	0.939559906281189	0.00189182049997377	0.00225389689576949	0.00218481685123341
264	0.455496124527524	0.31	0.11468287477362	0.110998504168357	0.118367245378883	0.457817745914498	0.49531247591144	0.483832981181938	0.506791970640941	2	1.11	3.58	0.19601350000774	0.200664146052483	0.205314792097226	0.231887230277609	0.237389021890301	0.242890813502993	0.224151049387899	0.229458863824721	0.234766012870205	0.11468287477362	2.88388458949364	0.00696913820830102	0.354446829117932	0.705571349291159	0.72037228725114	0.691669500179208	1.0180861845674	1.03559923895077	1.00163696911147	0.955508316824805	0.972462923993163	0.939559906281189	0.00189182049997377	0.00225389689576949	0.00218481685123341
264	0.455496124527524	0.31	0.114688387552271	0.11102129981309	0.118355475291452	0.465674477339969	0.496902297965461	0.48556655695975	0.508238038971173	2.01	1.13	3.58	0.19597429108456	0.200549387486219	0.205124483887877	0.231651998083951	0.237060004496453	0.242468010908956	0.224190142075869	0.229394575212427	0.234661123462979	0.114688387552271	2.8862272757422	0.00951445659646855	0.357150533903288	0.705571349291159	0.72037228725114	0.691669500179208	1.0180861845674	1.03559923895077	1.00163696911147	0.955508316824805	0.972462923993163	0.939559906281189	0.00189182049997377	0.00225389689576949	0.00218481685123341
264	0.455496124527524	0.31	0.114693612196605	0.111086821549741	0.118300402843469	0.475134866085705	0.499147080836181	0.487974304235959	0.510319857436402	1.99	1.1	3.49	0.198827205043012	0.203379600373479	0.207931995703947	0.235508337051973	0.240900592370604	0.246292847689234	0.227853249168807	0.23304296814531	0.238280794464572	0.114693612196605	2.87918213007757	-0.00466621987288327	0.33632399103838	0.705571349291159	0.72037228725114	0.691669500179208	1.0180861845674	1.03559923895077	1.00163696911147	0.955508316824805	0.972462923993163	0.939559906281189	0.00189182049997377	0.00225389689576949	0.00218481685123341
264	0.455496124527524	0.31	0.114764513797213	0.111156744650675	0.118372282943752	0.46829041767961	0.499077001132647	0.487751319935411	0.510402682329883	1.99	1.13	3.57	0.198221897685136	0.202824648980181	0.207427400275227	0.234659198528539	0.240108031087075	0.245556863645611	0.227403127097277	0.232691594754533	0.237957148221631	0.114764513797213	2.89152963907142	0.00148471939225571	0.349970422321154	0.705571349291159	0.72037228725114	0.691669500179208	1.0180861845674	1.03559923895077	1.00163696911147	0.955508316824805	0.972462923993163	0.939559906281189	0.00189182049997377	0.00225389689576949	0.00218481685123341
264	0.455496124527524	0.31	0.114770219526369	0.111152455575964	0.118387983476775	0.469719026453649	0.495757649636251	0.484539517828166	0.506975781444336	2.01	1.12	3.55	0.19597562927485	0.200512886525263	0.205050143775677	0.231759686915508	0.237125422051565	0.242491157187622	0.224393531388443	0.229695715068374	0.234815377731775	0.114770219526369	2.89810760689752	-0.0077127934206389	0.340458736331535	0.705571349291159	0.72037228725114	0.691669500179208	1.0180861845674	1.03559923895077	1.00163696911147	0.955508316824805	0.972462923993163	0.939559906281189	0.00189182049997377	0.00225389689576949	0.00218481685123341
264	0.455496124527524	0.31	0.114792002379097	0.111149507617457	0.118434497140738	0.47165979417775	0.500948375434842	0.489656851944385	0.512239898925298	1.99	1.12	3.52	0.199652329344639	0.204256326935538	0.208860324526438	0.236521674186506	0.241975881616615	0.247430089046725	0.229332174119782	0.234656557898234	0.23994284039635	0.114792002379097	2.85429317405554	0.0068718099156138	0.348489172980629	0.705571349291159	0.72037228725114	0.691669500179208	1.0180861845674	1.03559923895077	1.00163696911147	0.955508316824805	0.972462923993163	0.939559906281189	0.00189182049997377	0.00225389689576949	0.00218481685123341
264	0.455496124527524	0.31	0.114792182940782	0.111171120262765	0.118413245618799	0.471140621135948	0.507885406977222	0.496425588656658	0.519345225297787	2.01	1.14	3.53	0.200451210854993	0.20507855986968	0.209705908884366	0.236967950860213	0.242438276578118	0.247908602296022	0.229996373621793	0.23528696036048	0.240621752891707	0.114792182940782	2.89918735201639	-0.00179244121047281	0.348376706940454	0.705571349291159	0.72037228725114	0.691669500179208	1.0180861845674	1.03559923895077	1.00163696911147	0.955508316824805	0.972462923993163	0.939559906281189	0.00189182049997377	0.00225389689576949	0.00218481685123341
264	0.455496124527524	0.31	0.114858918486803	0.111193614956521	0.118524222017086	0.46145669730944	0.493652693436005	0.482295173265993	0.505010213606018	1.98	1.11	3.53	0.197011188888596	0.201650585414936	0.206289981941275	0.233485963616833	0.238984300917693	0.244482638218553	0.226021317572089	0.231292610285118	0.236637181080187	0.114858918486803	2.8429086936365	5.31127311793865e-07	0.340998116233048	0.705571349291159	0.72037228725114	0.691669500179208	1.0180861845674	1.03559923895077	1.00163696911147	0.955508316824805	0.972462923993163	0.939559906281189	0.00189182049997377	0.00225389689576949	0.00218481685123341
264	0.455496124527524	0.31	0.114891709913046	0.111199326200583	0.118584093625509	0.456851347554523	0.497684781799291	0.486127826672057	0.509241736926524	2.02	1.13	3.59	0.195423158281289	0.20006904882111	0.20471493936093	0.230803477168714	0.236290481373162	0.241777485577609	0.223417721826922	0.22875114074559	0.234095001858441	0.114891709913046	2.90021754458079	-0.00245674276123494	0.34648442513223	0.705571349291159	0.72037228725114	0.691669500179208	1.0180861845674	1.03559923895077	1.00163696911147	0.955508316824805	0.972462923993163	0.939559906281189	0.00189182049997377	0.00225389689576949	0.00218481685123341
264	0.455496124527524	0.31	0.114906247643303	0.111267767131741	0.118544728154865	0.464185788340825	0.499710822331354	0.488276850516915	0.511144794145794	2	1.13	3.58	0.198285270508602	0.20292851376663	0.207571757024658	0.23469568173847	0.240191547059809	0.245687412381147	0.227235051484851	0.232557980169895	0.237869541830014	0.114906247643303	2.87328266468251	0.00069404400373421	0.346109978777635	0.705571349291159	0.72037228725114	0.691669500179208	1.0180861845674	1.03559923895077	1.00163696911147	0.955508316824805	0.972462923993163	0.939559906281189	0.00189182049997377	0.00225389689576949	0.00218481685123341
264	0.455496124527524	0.31	0.114925599140823	0.111308158283885	0.118543039997761	0.469694305016603	0.506274683132243	0.494818000656757	0.51773136560773	2.01	1.15	3.63	0.199648517747933	0.204271044962997	0.208893572178062	0.235979950842643	0.241443671571874	0.246907392301105	0.228561899742681	0.233853947627495	0.239203018561659	0.114925599140823	2.92124261569107	-0.00511913736054167	0.349897476336167	0.705571349291159	0.72037228725114	0.691669500179208	1.0180861845674	1.03559923895077	1.00163696911147	0.955508316824805	0.972462923993163	0.939559906281189	0.00189182049997377	0.00225389689576949	0.00218481685123341
264	0.455496124527524	0.31	0.114968151822041	0.111305022576488	0.118631281067594	0.455426689423552	0.494021602410643	0.482516723679173	0.505526481142112	1.98	1.13	3.55	0.197538670340982	0.202248680037061	0.206958689733139	0.234224344719578	0.239809068625953	0.245393792532327	0.227096433347111	0.232467403637907	0.237888820079382	0.114968151822041	2.85184265688273	-0.00595510439941255	0.34086400309181	0.705571349291159	0.72037228725114	0.691669500179208	1.0180861845674	1.03559923895077	1.00163696911147	0.955508316824805	0.972462923993163	0.939559906281189	0.00189182049997377	0.00225389689576949	0.00218481685123341
264	0.455496124527524	0.31	0.114968759004962	0.111332501403701	0.118605016606222	0.466703257780049	0.496928266298316	0.485615341036337	0.508241191560295	1.99	1.11	3.58	0.197477742123798	0.202078195916677	0.206678649709556	0.233810093454805	0.239256947969545	0.244703802484284	0.225864001325335	0.231126854625563	0.236413284628361	0.114968759004962	2.88286358191075	-0.00369344453752101	0.340519604764652	0.705571349291159	0.72037228725114	0.691669500179208	1.0180861845674	1.03559923895077	1.00163696911147	0.955508316824805	0.972462923993163	0.939559906281189	0.00189182049997377	0.00225389689576949	0.00218481685123341
264	0.455496124527524	0.31	0.114987865355517	0.111334382422831	0.118641348288203	0.464872880609121	0.498639698092246	0.487245981999629	0.510033414184863	2.02	1.14	3.6	0.195876801370935	0.200457166825753	0.205037532280572	0.231340299715444	0.236749940416679	0.242159581117915	0.224002530398261	0.229294491196515	0.234498947378279	0.114987865355517	2.90443711671485	-0.00292995332444872	0.347931894385534	0.705571349291159	0.72037228725114	0.691669500179208	1.0180861845674	1.03559923895077	1.00163696911147	0.955508316824805	0.972462923993163	0.939559906281189	0.00189182049997377	0.00225389689576949	0.00218481685123341
264	0.455496124527524	0.31	0.114994587019452	0.111382106972309	0.118607067066595	0.476983278099266	0.504276781592207	0.493030929935294	0.51552263324912	2	1.13	3.58	0.200187920575017	0.204754132391765	0.209320344208512	0.236940540890012	0.242345066270818	0.247749591651624	0.229438023805301	0.234649193228688	0.239937423448038	0.114994587019452	2.88684469077782	0.00185758814549176	0.347006589552868	0.705571349291159	0.72037228725114	0.691669500179208	1.0180861845674	1.03559923895077	1.00163696911147	0.955508316824805	0.972462923993163	0.939559906281189	0.00189182049997377	0.00225389689576949	0.00218481685123341
264	0.455496124527524	0.31	0.115005350964802	0.111392745699044	0.11861795623056	0.463567976825553	0.494634199582078	0.483302320209916	0.505966078954239	2	1.12	3.47	0.195902192759015	0.200495466832524	0.205088740906033	0.231782085753146	0.237216627501759	0.242651169250373	0.225079031595669	0.230446084727421	0.2356292297648	0.115005350964802	2.85597138009852	-0.00574165192178074	0.338913497150794	0.705571349291159	0.72037228725114	0.691669500179208	1.0180861845674	1.03559923895077	1.00163696911147	0.955508316824805	0.972462923993163	0.939559906281189	0.00189182049997377	0.00225389689576949	0.00218481685123341
264	0.455496124527524	0.31	0.11501092123562	0.111329446905306	0.118692395565935	0.462763907570298	0.508758973171998	0.497084639527376	0.520433306816619	2	1.15	3.49	0.201873154876147	0.20661426811223	0.211355381348312	0.238945247564689	0.244557021337299	0.250168795109908	0.232468217320184	0.237903591731447	0.243370282054081	0.11501092123562	2.85833026198993	0.00494987726396302	0.352433193906906	0.705571349291159	0.72037228725114	0.691669500179208	1.0180861845674	1.03559923895077	1.00163696911147	0.955508316824805	0.972462923993163	0.939559906281189	0.00189182049997377	0.00225389689576949	0.00218481685123341
264	0.455496124527524	0.31	0.115049025190229	0.111380495534977	0.118717554845482	0.460258878144233	0.495282460481226	0.483859944277646	0.506704976684805	2.03	1.13	3.59	0.193829921487825	0.198405678264383	0.20298143504094	0.228749877748793	0.234149992422582	0.239550107096371	0.221350354149308	0.226576564237166	0.231754710918631	0.115049025190229	2.89624963930225	0.00160223908370286	0.352663360932949	0.705571349291159	0.72037228725114	0.691669500179208	1.0180861845674	1.03559923895077	1.00163696911147	0.955508316824805	0.972462923993163	0.939559906281189	0.00189182049997377	0.00225389689576949	0.00218481685123341
264	0.455496124527524	0.31	0.115052212139625	0.111410977643979	0.118693446635271	0.46669515155484	0.501466585818909	0.490050156575183	0.512883015062634	2.01	1.13	3.52	0.197512117740604	0.202113449026207	0.20671478031181	0.233400727469739	0.238838135977502	0.244275544485265	0.226628822543353	0.231919491642839	0.237118744067788	0.115052212139625	2.8651122786001	-0.00394529488587705	0.343726252850896	0.705571349291159	0.72037228725114	0.691669500179208	1.0180861845674	1.03559923895077	1.00163696911147	0.955508316824805	0.972462923993163	0.939559906281189	0.00189182049997377	0.00225389689576949	0.00218481685123341
264	0.455496124527524	0.31	0.115085388607283	0.111423862228362	0.118746914986205	0.465314236642241	0.504894665662617	0.493368254952744	0.51642107637249	1.97	1.12	3.51	0.202260232442818	0.206985576009225	0.211710919575632	0.239895211707852	0.245499809712929	0.251104407718007	0.232590543248807	0.238072665964592	0.243520233433622	0.115085388607283	2.85673253072894	-0.00591400408277522	0.336891535686402	0.705571349291159	0.72037228725114	0.691669500179208	1.0180861845674	1.03559923895077	1.00163696911147	0.955508316824805	0.972462923993163	0.939559906281189	0.00189182049997377	0.00225389689576949	0.00218481685123341
264	0.455496124527524	0.31	0.115089120371472	0.111450765462341	0.118727475280603	0.470440665863204	0.500686468829267	0.489373205180249	0.511999732478285	2	1.11	3.55	0.198306802259349	0.202891232125155	0.207475661990962	0.23461273307231	0.240036478542163	0.245460224012015	0.226840320364272	0.232026517818304	0.23732716240047	0.115089120371472	2.87791359854108	-0.00259631934020964	0.342358441858195	0.705571349291159	0.72037228725114	0.691669500179208	1.0180861845674	1.03559923895077	1.00163696911147	0.955508316824805	0.972462923993163	0.939559906281189	0.00189182049997377	0.00225389689576949	0.00218481685123341
264	0.455496124527524	0.31	0.11513480407132	0.111502908717147	0.118766699425493	0.460754800142695	0.494297406053586	0.482908979926633	0.505685832180538	1.99	1.12	3.48	0.196940440472244	0.201584880213391	0.206229319954537	0.233319171475198	0.238821529598153	0.244323887721108	0.226562752770406	0.231911656086959	0.23726742402414	0.11513480407132	2.86650986071719	-0.00678859167543039	0.336358510842183	0.705571349291159	0.72037228725114	0.691669500179208	1.0180861845674	1.03559923895077	1.00163696911147	0.955508316824805	0.972462923993163	0.939559906281189	0.00189182049997377	0.00225389689576949	0.00218481685123341
264	0.455496124527524	0.31	0.115138372499466	0.111463001553587	0.118813743445344	0.47710036983089	0.512939779698181	0.501503419127304	0.524376140269059	2.03	1.14	3.58	0.200853078806258	0.205433363094243	0.210013647382227	0.237027054402925	0.242432255555735	0.247837456708545	0.229842239108984	0.235076573994388	0.240253202222734	0.115138372499466	2.88899694134022	0.00669761201087183	0.355834024041193	0.705571349291159	0.72037228725114	0.691669500179208	1.0180861845674	1.03559923895077	1.00163696911147	0.955508316824805	0.972462923993163	0.939559906281189	0.00189182049997377	0.00225389689576949	0.00218481685123341
264	0.455496124527524	0.31	0.115149258544574	0.111511490370293	0.118787026718855	0.463194055827193	0.499283479926553	0.487836483854208	0.510730475998898	2.01	1.14	3.59	0.197151384430406	0.201777506497788	0.206403628565171	0.233109907972961	0.238579790380913	0.244049672788865	0.225892049784625	0.231145843573086	0.236499240398916	0.115149258544574	2.90813469118216	0.0078352303898171	0.357633444041501	0.705571349291159	0.72037228725114	0.691669500179208	1.0180861845674	1.03559923895077	1.00163696911147	0.955508316824805	0.972462923993163	0.939559906281189	0.00189182049997377	0.00225389689576949	0.00218481685123341
264	0.455496124527524	0.31	0.115184516457813	0.111551551537374	0.118817481378251	0.4662128727677	0.502453120400408	0.491003142901099	0.513903097899716	2	1.15	3.56	0.199262118667147	0.203908823699874	0.208555528732601	0.23581850704823	0.241317690991675	0.24681687493512	0.228819579034393	0.234160806404634	0.23946087876061	0.115184516457813	2.85746046319427	0.00184168479597533	0.349502790104694	0.705571349291159	0.72037228725114	0.691669500179208	1.0180861845674	1.03559923895077	1.00163696911147	0.955508316824805	0.972462923993163	0.939559906281189	0.00189182049997377	0.00225389689576949	0.00218481685123341
264	0.455496124527524	0.31	0.115189772271459	0.111560859701169	0.118818684841749	0.464215422672217	0.496922020047784	0.485552536658724	0.508291503436843	2.01	1.13	3.63	0.196155634573983	0.200748728133552	0.20534182169312	0.231914006957367	0.237344402745095	0.242774798532822	0.224194240752365	0.229416508221436	0.234668827664791	0.115189772271459	2.91412601699235	0.00426433702958093	0.356053520978485	0.705571349291159	0.72037228725114	0.691669500179208	1.0180861845674	1.03559923895077	1.00163696911147	0.955508316824805	0.972462923993163	0.939559906281189	0.00189182049997377	0.00225389689576949	0.00218481685123341
264	0.455496124527524	0.31	0.115219951234538	0.111534847713485	0.118905054755591	0.455751364476777	0.498492808376068	0.486891399030076	0.510094217722059	1.97	1.12	3.46	0.20019026677637	0.204960302222842	0.209730337669314	0.237592578583544	0.24325381796302	0.248915057342496	0.230837762367152	0.236352192080267	0.241835041021352	0.115219951234538	2.84738340877782	0.0061584764626525	0.350091775965436	0.705571349291159	0.72037228725114	0.691669500179208	1.0180861845674	1.03559923895077	1.00163696911147	0.955508316824805	0.972462923993163	0.939559906281189	0.00189182049997377	0.00225389689576949	0.00218481685123341
264	0.455496124527524	0.31	0.115230329181086	0.111562318421015	0.118898339941158	0.45905815339019	0.500740199113847	0.489163864741692	0.512316533486002	2.04	1.16	3.58	0.195377975676735	0.200001703916725	0.204625432156715	0.230431927770616	0.235885227243793	0.24133852671697	0.223688907516407	0.229028639288811	0.234347040398552	0.115230329181086	2.90243855538077	-0.000970826209330687	0.35422218703883	0.705571349291159	0.72037228725114	0.691669500179208	1.0180861845674	1.03559923895077	1.00163696911147	0.955508316824805	0.972462923993163	0.939559906281189	0.00189182049997377	0.00225389689576949	0.00218481685123341
264	0.455496124527524	0.31	0.115276722630194	0.111622348153854	0.118931097106534	0.454195481223171	0.493439966234768	0.481920067828084	0.504959864641453	2.05	1.14	3.61	0.191595704257293	0.196175640216691	0.200755576176088	0.225748931549002	0.23114527200144	0.236541612453877	0.218413066418225	0.223682960063888	0.228865767544085	0.115276722630194	2.93875293304337	-0.0085133647528019	0.34833004659974	0.705571349291159	0.72037228725114	0.691669500179208	1.0180861845674	1.03559923895077	1.00163696911147	0.955508316824805	0.972462923993163	0.939559906281189	0.00189182049997377	0.00225389689576949	0.00218481685123341
264	0.455496124527524	0.31	0.115280728561106	0.111630658911805	0.118930798210407	0.467639607154553	0.494629677730183	0.48339024057731	0.505869114883056	2.04	1.16	3.6	0.192620612359147	0.197099286285979	0.201577960212811	0.227066793447514	0.232346384842263	0.237625976237012	0.220430721568266	0.225511755645982	0.230694650079568	0.115280728561106	2.91393350427532	0.00855622941232305	0.36280867237054	0.705571349291159	0.72037228725114	0.691669500179208	1.0180861845674	1.03559923895077	1.00163696911147	0.955508316824805	0.972462923993163	0.939559906281189	0.00189182049997377	0.00225389689576949	0.00218481685123341
264	0.455496124527524	0.31	0.115333977786388	0.111677666169256	0.118990289403519	0.456638077587539	0.498047968173329	0.486477607970549	0.509618328376109	2.03	1.15	3.62	0.194862116629047	0.199496707907934	0.204131299186821	0.229963892079841	0.235433342310237	0.240902792540633	0.222693862793187	0.228005031751354	0.233316314509324	0.115333977786388	2.90924585958802	-0.00105168061670436	0.354578495081014	0.705571349291159	0.72037228725114	0.691669500179208	1.0180861845674	1.03559923895077	1.00163696911147	0.955508316824805	0.972462923993163	0.939559906281189	0.00189182049997377	0.00225389689576949	0.00218481685123341
264	0.455496124527524	0.31	0.115337118564605	0.111713746487106	0.118960490642103	0.463267439872369	0.501567250282174	0.490069591345814	0.513064909218533	2.04	1.16	3.57	0.195137760739671	0.199715941998435	0.204294123257199	0.229997942886005	0.235393988570263	0.240790034254521	0.223454337653311	0.228735846626819	0.233977452537238	0.115337118564605	2.92683258901177	0.00472755597101893	0.360323547647293	0.705571349291159	0.72037228725114	0.691669500179208	1.0180861845674	1.03559923895077	1.00163696911147	0.955508316824805	0.972462923993163	0.939559906281189	0.00189182049997377	0.00225389689576949	0.00218481685123341
264	0.455496124527524	0.31	0.115347062201335	0.111655218251961	0.11903890615071	0.458293204604562	0.496288913725102	0.484797798627031	0.507780028823174	2.03	1.16	3.6	0.194492196366668	0.19910222599233	0.203712255617991	0.22960384022299	0.235046117730094	0.240488395237198	0.222809826867554	0.228052169350576	0.2333550653575	0.115347062201335	2.90763663083656	0.00329843739710183	0.359902568310798	0.705571349291159	0.72037228725114	0.691669500179208	1.0180861845674	1.03559923895077	1.00163696911147	0.955508316824805	0.972462923993163	0.939559906281189	0.00189182049997377	0.00225389689576949	0.00218481685123341
264	0.455496124527524	0.31	0.115352343891036	0.11164485578019	0.119059832001881	0.444843633273261	0.488822424860827	0.477192624443013	0.500452225278642	1.98	1.11	3.48	0.194982206986888	0.19973417513587	0.204486143284853	0.231095644699449	0.23672774395584	0.24235984321223	0.224148510948503	0.229637317088969	0.235047725139339	0.115352343891036	2.83102469413106	0.00543895881796165	0.346423458745309	0.705571349291159	0.72037228725114	0.691669500179208	1.0180861845674	1.03559923895077	1.00163696911147	0.955508316824805	0.972462923993163	0.939559906281189	0.00189182049997377	0.00225389689576949	0.00218481685123341
264	0.455496124527524	0.31	0.11539772649341	0.111712469431288	0.119082983555532	0.460682780022481	0.50100777462591	0.489463071025683	0.512552478226137	2.01	1.14	3.57	0.197277623211035	0.201930704968881	0.206583786726726	0.233124165014115	0.23862273997606	0.244121314938005	0.226019689656368	0.231380309761357	0.236705843704985	0.11539772649341	2.88519797901986	-0.00691506791631192	0.344329213719419	0.705571349291159	0.72037228725114	0.691669500179208	1.0180861845674	1.03559923895077	1.00163696911147	0.955508316824805	0.972462923993163	0.939559906281189	0.00189182049997377	0.00225389689576949	0.00218481685123341
264	0.455496124527524	0.31	0.115480442264269	0.111818649948578	0.11914223457996	0.469037781593923	0.504359595354884	0.49293119748618	0.515787993223589	1.98	1.14	3.57	0.201482160108183	0.206153437359258	0.210824714610333	0.2388173630418	0.24435424091992	0.24989111879804	0.231609492020652	0.236952047167506	0.242341177846765	0.115480442264269	2.85176355677329	0.00313751388899676	0.348135299892934	0.705571349291159	0.72037228725114	0.691669500179208	1.0180861845674	1.03559923895077	1.00163696911147	0.955508316824805	0.972462923993163	0.939559906281189	0.00189182049997377	0.00225389689576949	0.00218481685123341
264	0.455496124527524	0.31	0.115484246547387	0.111851791918476	0.119116701176298	0.469408386021301	0.500073103707197	0.48875026206499	0.511395945349403	2.02	1.1	3.55	0.196533643212437	0.20108672377767	0.205639804342902	0.232129263880871	0.237506985591628	0.242884707302385	0.224191506959596	0.229435119406116	0.234611291984197	0.115484246547387	2.86828740063597	-0.00510719829578106	0.337856947189097	0.705571349291159	0.72037228725114	0.691669500179208	1.0180861845674	1.03559923895077	1.00163696911147	0.955508316824805	0.972462923993163	0.939559906281189	0.00189182049997377	0.00225389689576949	0.00218481685123341
264	0.455496124527524	0.31	0.11550938301345	0.111848884887431	0.119169881139469	0.45796074045641	0.49526938555454	0.483794195198777	0.506744575910302	1.98	1.13	3.57	0.197893870837031	0.202587746581366	0.207281622325701	0.234602058311772	0.240166621309216	0.24573118430666	0.227131333723924	0.232501982551023	0.237916529174822	0.11550938301345	2.87764991209751	-0.00368351983956901	0.343573649328583	0.705571349291159	0.72037228725114	0.691669500179208	1.0180861845674	1.03559923895077	1.00163696911147	0.955508316824805	0.972462923993163	0.939559906281189	0.00189182049997377	0.00225389689576949	0.00218481685123341
264	0.455496124527524	0.31	0.115548381606837	0.111902931851577	0.119193831362097	0.474903054981691	0.51299679915751	0.501508675878471	0.52448492243655	2.01	1.15	3.54	0.202704039035702	0.207347406342404	0.211990773649106	0.239682263847002	0.245172696071431	0.25066312829586	0.232850655848597	0.238154500428638	0.243485449034596	0.115548381606837	2.88937689080305	6.02026649837327e-05	0.34969472002806	0.705571349291159	0.72037228725114	0.691669500179208	1.0180861845674	1.03559923895077	1.00163696911147	0.955508316824805	0.972462923993163	0.939559906281189	0.00189182049997377	0.00225389689576949	0.00218481685123341
264	0.455496124527524	0.31	0.11558404535193	0.111905729619606	0.119262361084254	0.461910323387052	0.497062248373312	0.48563671604232	0.508487780704304	2	1.12	3.62	0.196612111422436	0.201237787285721	0.205863463149005	0.232561628462568	0.238033085453303	0.243504542444038	0.224532684091673	0.229832207679101	0.235088661454324	0.11558404535193	2.89899406424183	-0.00340862147763757	0.347377472099161	0.705571349291159	0.72037228725114	0.691669500179208	1.0180861845674	1.03559923895077	1.00163696911147	0.955508316824805	0.972462923993163	0.939559906281189	0.00189182049997377	0.00225389689576949	0.00218481685123341
264	0.455496124527524	0.31	0.115587235202504	0.111898927266252	0.119275543138757	0.469127687543911	0.506998471556921	0.495512352252177	0.518484590861665	2.03	1.13	3.58	0.198158143219669	0.202751506157813	0.207344869095956	0.233772401723231	0.239191313449942	0.244610225176653	0.2263977039373	0.231645135693816	0.236841281699512	0.115587235202504	2.88600389467572	0.000245911571857866	0.34989736072288	0.705571349291159	0.72037228725114	0.691669500179208	1.0180861845674	1.03559923895077	1.00163696911147	0.955508316824805	0.972462923993163	0.939559906281189	0.00189182049997377	0.00225389689576949	0.00218481685123341
264	0.455496124527524	0.31	0.115604424770746	0.11195065251788	0.119258197023612	0.471175055707252	0.506928166759783	0.495490737746923	0.518365595772643	2.01	1.14	3.55	0.200338575907748	0.204962997851337	0.209587419794927	0.236902353465798	0.242370778290579	0.24783920311536	0.22981333931657	0.235099951055508	0.240391294808387	0.115604424770746	2.89507863128098	0.000799934625289035	0.351292361647639	0.705571349291159	0.72037228725114	0.691669500179208	1.0180861845674	1.03559923895077	1.00163696911147	0.955508316824805	0.972462923993163	0.939559906281189	0.00189182049997377	0.00225389689576949	0.00218481685123341
264	0.455496124527524	0.31	0.11561343659287	0.111956502242896	0.119270370942844	0.459732971834499	0.494965925082889	0.483538618596905	0.506393231568872	2.04	1.13	3.64	0.192731101276231	0.197285850946599	0.201840600616967	0.227209907665617	0.232579483438243	0.237949059210869	0.219525881952632	0.224778894623341	0.229919166311447	0.11561343659287	2.91141408071468	-0.0077880592887629	0.346845538005891	0.705571349291159	0.72037228725114	0.691669500179208	1.0180861845674	1.03559923895077	1.00163696911147	0.955508316824805	0.972462923993163	0.939559906281189	0.00189182049997377	0.00225389689576949	0.00218481685123341
264	0.455496124527524	0.31	0.115659437414454	0.112017266166972	0.119301608661936	0.470415802847493	0.503626446591335	0.492246184792351	0.515006708390318	2.01	1.13	3.54	0.198980622420913	0.203580864425897	0.20818110643088	0.235284800781801	0.240724360727498	0.246163920673194	0.228000838164599	0.233347376526399	0.23860391651433	0.115659437414454	2.88167171787442	-0.00853144233430377	0.338179344193909	0.705571349291159	0.72037228725114	0.691669500179208	1.0180861845674	1.03559923895077	1.00163696911147	0.955508316824805	0.972462923993163	0.939559906281189	0.00189182049997377	0.00225389689576949	0.00218481685123341
264	0.455496124527524	0.31	0.115700230396429	0.112018356105907	0.119382104686951	0.460828487787792	0.496850600824017	0.485405047405028	0.508296154243006	1.99	1.13	3.54	0.197925358671766	0.202592317282437	0.207259275893109	0.234477504552655	0.240006340353304	0.245535176153953	0.227276667063432	0.232676905704875	0.237992020840829	0.115700230396429	2.86833829998596	-0.006631033078805	0.33924682686523	0.705571349291159	0.72037228725114	0.691669500179208	1.0180861845674	1.03559923895077	1.00163696911147	0.955508316824805	0.972462923993163	0.939559906281189	0.00189182049997377	0.00225389689576949	0.00218481685123341
264	0.455496124527524	0.31	0.115702189550646	0.111993083891404	0.119411295209888	0.450288558402727	0.485885063244003	0.474451735616522	0.497318390871484	2	1.12	3.49	0.192680399384223	0.197323607466687	0.201966815549151	0.228064018969278	0.233559900748544	0.23905578252781	0.221222090379366	0.226563664856894	0.231908652249305	0.115702189550646	2.8421251138521	-0.00485365766799386	0.338257417652782	0.705571349291159	0.72037228725114	0.691669500179208	1.0180861845674	1.03559923895077	1.00163696911147	0.955508316824805	0.972462923993163	0.939559906281189	0.00189182049997377	0.00225389689576949	0.00218481685123341
264	0.455496124527524	0.31	0.115726083523202	0.112063292841643	0.11938887420476	0.464230221085448	0.495652514750858	0.484312414770131	0.506992614731585	1.98	1.12	3.51	0.197596669629208	0.202223364962875	0.206850060296541	0.234118266088511	0.239600108931664	0.245081951774818	0.227065042671711	0.23233343852271	0.237635202340607	0.115726083523202	2.86753646306231	-0.00717878064314572	0.337405879008935	0.705571349291159	0.72037228725114	0.691669500179208	1.0180861845674	1.03559923895077	1.00163696911147	0.955508316824805	0.972462923993163	0.939559906281189	0.00189182049997377	0.00225389689576949	0.00218481685123341
264	0.455496124527524	0.31	0.115735241997211	0.112090047407925	0.119380436586498	0.467925470315329	0.509927581964095	0.498347181886245	0.521507982041945	1.97	1.13	3.46	0.204405538633729	0.209155435897214	0.213905333160699	0.242466762827004	0.248101112174561	0.253735461522119	0.235759938325464	0.241234755511596	0.24672932484923	0.115735241997211	2.84884316887319	-0.00575029003146132	0.336704675319576	0.705571349291159	0.72037228725114	0.691669500179208	1.0180861845674	1.03559923895077	1.00163696911147	0.955508316824805	0.972462923993163	0.939559906281189	0.00189182049997377	0.00225389689576949	0.00218481685123341
264	0.455496124527524	0.31	0.115739895591195	0.11206221150555	0.119417579676841	0.460404085877641	0.498020980099559	0.486538662686301	0.509503297512818	1.98	1.15	3.59	0.198535843383873	0.203221291317355	0.207906739250837	0.235238997027452	0.240790639762137	0.246342282496822	0.228172450752027	0.233457613416022	0.238883174827788	0.115739895591195	2.87981494491456	-0.00195657449693847	0.34696825910143	0.705571349291159	0.72037228725114	0.691669500179208	1.0180861845674	1.03559923895077	1.00163696911147	0.955508316824805	0.972462923993163	0.939559906281189	0.00189182049997377	0.00225389689576949	0.00218481685123341
264	0.455496124527524	0.31	0.115758798639511	0.112108124018701	0.11940947326032	0.472140367637714	0.499917012825356	0.488659596100255	0.511174429550457	1.99	1.13	3.52	0.198926534016189	0.203509271997744	0.2080920099793	0.235579687711421	0.241006816816633	0.246433945921845	0.228512604336061	0.233767471911665	0.239065425139484	0.115758798639511	2.86289788676439	0.0042453982900662	0.348302561241979	0.705571349291159	0.72037228725114	0.691669500179208	1.0180861845674	1.03559923895077	1.00163696911147	0.955508316824805	0.972462923993163	0.939559906281189	0.00189182049997377	0.00225389689576949	0.00218481685123341
264	0.455496124527524	0.31	0.115765441746105	0.112119692849465	0.119411190642745	0.471591072203958	0.506373929639033	0.494958538626502	0.517789320651564	1.98	1.12	3.49	0.202566581237959	0.207238440697783	0.211910300157607	0.240168990569165	0.245708086720612	0.251247182872059	0.232974585690135	0.238359152007047	0.243742821382602	0.115765441746105	2.85675713354133	0.00368325145315115	0.344287186105656	0.705571349291159	0.72037228725114	0.691669500179208	1.0180861845674	1.03559923895077	1.00163696911147	0.955508316824805	0.972462923993163	0.939559906281189	0.00189182049997377	0.00225389689576949	0.00218481685123341
264	0.455496124527524	0.31	0.115789646082161	0.11209346391174	0.119485828252582	0.462387709368556	0.497230400982595	0.485811973574246	0.508648828390945	1.96	1.12	3.49	0.200290488742662	0.204998076308824	0.209705663874986	0.237853776759314	0.243444244330021	0.249034711900728	0.230634847477234	0.236130487258617	0.241564069375454	0.115789646082161	2.85384439938744	-0.00057699312073681	0.342018736656383	0.705571349291159	0.72037228725114	0.691669500179208	1.0180861845674	1.03559923895077	1.00163696911147	0.955508316824805	0.972462923993163	0.939559906281189	0.00189182049997377	0.00225389689576949	0.00218481685123341
264	0.455496124527524	0.31	0.115794309921364	0.112120748697032	0.119467871145696	0.466781805563984	0.501462821857474	0.490048465469917	0.512877178245031	1.98	1.13	3.47	0.200073135826763	0.20473329953876	0.209393463250757	0.237087632064088	0.242609948565715	0.248132265067342	0.230394290233312	0.235786591324359	0.241164144105704	0.115794309921364	2.85692540241749	-0.00581990054274643	0.338483016332111	0.705571349291159	0.72037228725114	0.691669500179208	1.0180861845674	1.03559923895077	1.00163696911147	0.955508316824805	0.972462923993163	0.939559906281189	0.00189182049997377	0.00225389689576949	0.00218481685123341
264	0.455496124527524	0.31	0.115819102275978	0.112155604431353	0.119482600120603	0.465878168897791	0.510370014076271	0.498731801036392	0.52200822711615	2.03	1.15	3.52	0.19989433840695	0.204558995625542	0.209223652844134	0.23593381057176	0.241439471018996	0.246945131466231	0.229525672102216	0.234899518001805	0.240222030220586	0.115819102275978	2.88023075294142	0.00390755004166566	0.353194822499571	0.705571349291159	0.72037228725114	0.691669500179208	1.0180861845674	1.03559923895077	1.00163696911147	0.955508316824805	0.972462923993163	0.939559906281189	0.00189182049997377	0.00225389689576949	0.00218481685123341
264	0.455496124527524	0.31	0.115820095099644	0.112136237558674	0.119503952640614	0.468030564433619	0.498583474833733	0.487263087662423	0.509903862005043	2.01	1.11	3.58	0.197008433326331	0.201585450953433	0.206162468580535	0.232963531394887	0.238375879341943	0.243788227288998	0.225064549419801	0.230272007502572	0.235462313318567	0.115820095099644	2.87466872196421	-0.00431605531410513	0.340131471962224	0.705571349291159	0.72037228725114	0.691669500179208	1.0180861845674	1.03559923895077	1.00163696911147	0.955508316824805	0.972462923993163	0.939559906281189	0.00189182049997377	0.00225389689576949	0.00218481685123341
264	0.455496124527524	0.31	0.115824148154833	0.11217382513778	0.119474471171886	0.463894567350563	0.494698809266339	0.483372889161216	0.506024729371461	2	1.12	3.5	0.195978051626272	0.200570017383657	0.205161983141042	0.231883936187402	0.237317213464241	0.24275049074108	0.224813063316833	0.230019219722726	0.235278909983617	0.115824148154833	2.85855256129275	0.00800788926553097	0.350144246710494	0.705571349291159	0.72037228725114	0.691669500179208	1.0180861845674	1.03559923895077	1.00163696911147	0.955508316824805	0.972462923993163	0.939559906281189	0.00189182049997377	0.00225389689576949	0.00218481685123341
264	0.455496124527524	0.31	0.115828171463831	0.112176679087253	0.119479663840408	0.462800969066805	0.491869506971404	0.480583571884905	0.503155442057903	1.98	1.11	3.61	0.196833980775734	0.201456393317094	0.206078805858453	0.233411277965341	0.23889266494085	0.244374051916359	0.225220157567747	0.230522046662645	0.235815506353947	0.115828171463831	2.89627624668903	-0.00379749425286272	0.343249993890803	0.705571349291159	0.72037228725114	0.691669500179208	1.0180861845674	1.03559923895077	1.00163696911147	0.955508316824805	0.972462923993163	0.939559906281189	0.00189182049997377	0.00225389689576949	0.00218481685123341
264	0.455496124527524	0.31	0.115828433426703	0.112172327787081	0.119484539066324	0.454487022878523	0.492890052171867	0.481389756120419	0.504390348223314	2	1.15	3.57	0.195507005081728	0.200177624699171	0.204848244316613	0.231412007273272	0.236940389544948	0.242468771816623	0.224588774221948	0.22994756686403	0.235303784966027	0.115828433426703	2.89146627276078	0.00429758051427762	0.356126254434103	0.705571349291159	0.72037228725114	0.691669500179208	1.0180861845674	1.03559923895077	1.00163696911147	0.955508316824805	0.972462923993163	0.939559906281189	0.00189182049997377	0.00225389689576949	0.00218481685123341
264	0.455496124527524	0.31	0.115857113226351	0.112217167562952	0.119497058889749	0.466145586397681	0.493661216874633	0.482410069644755	0.50491236410451	1.99	1.11	3.55	0.196627130640335	0.2012130232977	0.205798915955065	0.232919670915425	0.238352006753966	0.243784342592506	0.225382395941596	0.230645350559235	0.235910171624391	0.115857113226351	2.87558655162864	0.000687132071188434	0.344904231953597	0.705571349291159	0.72037228725114	0.691669500179208	1.0180861845674	1.03559923895077	1.00163696911147	0.955508316824805	0.972462923993163	0.939559906281189	0.00189182049997377	0.00225389689576949	0.00218481685123341
264	0.455496124527524	0.31	0.115867225393557	0.112223654628988	0.119510796158127	0.464822184353209	0.495931413189396	0.484598425585945	0.507264400792847	1.96	1.12	3.48	0.200150656977576	0.204831449969437	0.209512242961298	0.23778220937528	0.243343066961462	0.248903924547643	0.23067476353362	0.236087871636391	0.241516018361836	0.115867225393557	2.83264704298431	-0.00154813061575373	0.337952371805946	0.705571349291159	0.72037228725114	0.691669500179208	1.0180861845674	1.03559923895077	1.00163696911147	0.955508316824805	0.972462923993163	0.939559906281189	0.00189182049997377	0.00225389689576949	0.00218481685123341
264	0.455496124527524	0.31	0.115879250181486	0.112212314505376	0.119546185857596	0.452480836917884	0.491953888752619	0.480428883493542	0.503478894011695	1.97	1.12	3.5	0.197128020312596	0.201856923067762	0.206585825822929	0.233852849013689	0.239462743437885	0.24507263786208	0.226944889781913	0.23241004250981	0.23783812008819	0.115879250181486	2.84754978458421	0.00152515958058831	0.342923912251124	0.705571349291159	0.72037228725114	0.691669500179208	1.0180861845674	1.03559923895077	1.00163696911147	0.955508316824805	0.972462923993163	0.939559906281189	0.00189182049997377	0.00225389689576949	0.00218481685123341
264	0.455496124527524	0.31	0.115884365126595	0.112165359676974	0.119603370576216	0.466518445136757	0.499511499274988	0.488135541985458	0.510887456564517	1.99	1.12	3.58	0.198574797899119	0.203202566675163	0.207830335451206	0.235127552474786	0.240607180087365	0.246086807699944	0.227355566365296	0.232590394301587	0.237884870221456	0.115884365126595	2.86505947218053	-0.0067188422295818	0.338016258426979	0.705571349291159	0.72037228725114	0.691669500179208	1.0180861845674	1.03559923895077	1.00163696911147	0.955508316824805	0.972462923993163	0.939559906281189	0.00189182049997377	0.00225389689576949	0.00218481685123341
264	0.455496124527524	0.31	0.115940035479494	0.11222703951841	0.119653031440578	0.463721862631656	0.505792299825784	0.494208377371908	0.51737622227966	2.04	1.15	3.54	0.196988082006567	0.201605354336988	0.20622262666741	0.232229491512528	0.237672799526629	0.24311610754073	0.225640200360431	0.230934874067771	0.236220104448205	0.115940035479494	2.87177171613291	-0.0111343334806442	0.340958818603976	0.705571349291159	0.72037228725114	0.691669500179208	1.0180861845674	1.03559923895077	1.00163696911147	0.955508316824805	0.972462923993163	0.939559906281189	0.00189182049997377	0.00225389689576949	0.00218481685123341
264	0.455496124527524	0.31	0.115943558161478	0.112225802102702	0.119661314220254	0.455066658762644	0.493696520150434	0.482190863345391	0.505202176955478	2.03	1.14	3.59	0.193492741234817	0.198109711907943	0.202726682581069	0.228435677386753	0.233886428750653	0.239337180114552	0.221333865879842	0.226657349955394	0.231936208296827	0.115943558161478	2.89850323302825	0.0011871605014565	0.352868727231129	0.705571349291159	0.72037228725114	0.691669500179208	1.0180861845674	1.03559923895077	1.00163696911147	0.955508316824805	0.972462923993163	0.939559906281189	0.00189182049997377	0.00225389689576949	0.00218481685123341
264	0.455496124527524	0.31	0.115950548031623	0.112254994775764	0.119646101287482	0.461230978804495	0.495652710629512	0.484243995741193	0.507061425517831	1.97	1.11	3.53	0.198804327667803	0.203488127390408	0.208171927113014	0.235870301907633	0.24142737034576	0.246984438783887	0.228256197890045	0.233648270601134	0.239045764878074	0.115950548031623	2.85032270703866	-0.00180517628755444	0.339586813149387	0.705571349291159	0.72037228725114	0.691669500179208	1.0180861845674	1.03559923895077	1.00163696911147	0.955508316824805	0.972462923993163	0.939559906281189	0.00189182049997377	0.00225389689576949	0.00218481685123341
264	0.455496124527524	0.31	0.115964760855346	0.112236818788082	0.119692702922611	0.452438603374967	0.495346605486159	0.483741129860332	0.506952081111986	2.01	1.13	3.53	0.195361912819628	0.20004885750448	0.204735802189331	0.23095981278177	0.236500789788539	0.242041766795308	0.22399977406995	0.229390289327182	0.234764875609858	0.115964760855346	2.87852841935548	-0.00430999044332996	0.342573784928706	0.705571349291159	0.72037228725114	0.691669500179208	1.0180861845674	1.03559923895077	1.00163696911147	0.955508316824805	0.972462923993163	0.939559906281189	0.00189182049997377	0.00225389689576949	0.00218481685123341
264	0.455496124527524	0.31	0.115983707838667	0.11231923852646	0.119648177150873	0.470702942858451	0.501099738335488	0.489783095046712	0.512416381624265	1.99	1.15	3.6	0.199273917806898	0.203878225034697	0.208482532262497	0.235962793125129	0.241414812164222	0.246866831203314	0.228727120733015	0.233964055708202	0.239246053664647	0.115983707838667	2.91662318534133	0.00710451466858142	0.359317902484063	0.705571349291159	0.72037228725114	0.691669500179208	1.0180861845674	1.03559923895077	1.00163696911147	0.955508316824805	0.972462923993163	0.939559906281189	0.00189182049997377	0.00225389689576949	0.00218481685123341
264	0.455496124527524	0.31	0.11602307354145	0.112364085767894	0.119682061315006	0.469550174482252	0.503989089206191	0.492580828041545	0.515397350370836	1.98	1.12	3.51	0.201077890627931	0.205734890982249	0.210391891336566	0.238270745684364	0.243789139295966	0.249307532907567	0.230855451272495	0.236248929827571	0.24157281814921	0.11602307354145	2.85518682295296	-0.00195290017378319	0.340869682217949	0.705571349291159	0.72037228725114	0.691669500179208	1.0180861845674	1.03559923895077	1.00163696911147	0.955508316824805	0.972462923993163	0.939559906281189	0.00189182049997377	0.00225389689576949	0.00218481685123341
264	0.455496124527524	0.31	0.116027892730001	0.112316583150638	0.119739202309364	0.457757530274432	0.498420950624676	0.486868011813666	0.509973889435686	1.99	1.12	3.5	0.198599426686047	0.203312011963232	0.208024597240418	0.235296063194959	0.240879426559573	0.246462789924186	0.228156245601895	0.233584202217844	0.239005027635085	0.116027892730001	2.84790663830612	0.00666098928402605	0.349844231739609	0.705571349291159	0.72037228725114	0.691669500179208	1.0180861845674	1.03559923895077	1.00163696911147	0.955508316824805	0.972462923993163	0.939559906281189	0.00189182049997377	0.00225389689576949	0.00218481685123341
264	0.455496124527524	0.31	0.116033864996463	0.11230464880993	0.119763081182996	0.449240794440347	0.493637803081595	0.481997430861465	0.505278175301724	1.98	1.15	3.52	0.197425956158545	0.202193847994593	0.206961739830641	0.234116604455597	0.239770585668537	0.245424566881477	0.227667674322993	0.233150205092056	0.238624983735485	0.116033864996463	2.8655410574021	0.0029303163997085	0.350877013763566	0.705571349291159	0.72037228725114	0.691669500179208	1.0180861845674	1.03559923895077	1.00163696911147	0.955508316824805	0.972462923993163	0.939559906281189	0.00189182049997377	0.00225389689576949	0.00218481685123341
264	0.455496124527524	0.31	0.116065220701071	0.112386175224145	0.119744266177998	0.461486297403945	0.504847666518854	0.493233274110963	0.516462058926744	1.98	1.14	3.48	0.201960377250861	0.20671603181708	0.211471686383299	0.239476151616097	0.245115207501396	0.250754263386695	0.232761027913838	0.238225238202244	0.2437529968224	0.116065220701071	2.85081657606034	0.00353364948176999	0.34838074105637	0.705571349291159	0.72037228725114	0.691669500179208	1.0180861845674	1.03559923895077	1.00163696911147	0.955508316824805	0.972462923993163	0.939559906281189	0.00189182049997377	0.00225389689576949	0.00218481685123341
264	0.455496124527524	0.31	0.11609534844426	0.112426939839193	0.119763757049326	0.473990637333751	0.507510674999681	0.496124595675257	0.518896754324105	2.01	1.12	3.57	0.200252520844691	0.204848324211687	0.209444127578682	0.236713423406247	0.242146005946105	0.247578588485963	0.229045032403622	0.234277397783353	0.23955952589622	0.11609534844426	2.89381057848145	0.00156204558855161	0.35100894641745	0.705571349291159	0.72037228725114	0.691669500179208	1.0180861845674	1.03559923895077	1.00163696911147	0.955508316824805	0.972462923993163	0.939559906281189	0.00189182049997377	0.00225389689576949	0.00218481685123341
264	0.455496124527524	0.31	0.116122679076788	0.1124219819891	0.119823376164477	0.44945960095052	0.487515203181174	0.476024288572477	0.499006117789871	2.02	1.13	3.55	0.191563974670374	0.196188203576091	0.200812432481807	0.226296937556251	0.231759597441667	0.237222257327083	0.219396363135923	0.224617007735944	0.229980332609421	0.116122679076788	2.88191899104012	-0.00552852412564773	0.341118138265202	0.705571349291159	0.72037228725114	0.691669500179208	1.0180861845674	1.03559923895077	1.00163696911147	0.955508316824805	0.972462923993163	0.939559906281189	0.00189182049997377	0.00225389689576949	0.00218481685123341
264	0.455496124527524	0.31	0.116124927129638	0.112409387031268	0.119840467228008	0.467383434029725	0.504841358926301	0.493363978616927	0.516318739235675	1.97	1.11	3.48	0.202647917280821	0.207362220141063	0.212076523001306	0.240456387321728	0.246050248091309	0.25164410886089	0.233148996960608	0.238609516389806	0.244031665142228	0.116124927129638	2.82521914152829	-0.00679836798777628	0.332607402612258	0.705571349291159	0.72037228725114	0.691669500179208	1.0180861845674	1.03559923895077	1.00163696911147	0.955508316824805	0.972462923993163	0.939559906281189	0.00189182049997377	0.00225389689576949	0.00218481685123341
264	0.455496124527524	0.31	0.116128402251518	0.112477513226432	0.119779291276605	0.464746974238129	0.49394671956965	0.482657379554735	0.505236059584566	2.01	1.12	3.63	0.195264735549428	0.199831971203369	0.20439920685731	0.230931842968254	0.236333331075501	0.241734819182747	0.222853300417592	0.228080441628731	0.233293450213318	0.116128402251518	2.9059744076143	0.00417481323845049	0.353193412537179	0.705571349291159	0.72037228725114	0.691669500179208	1.0180861845674	1.03559923895077	1.00163696911147	0.955508316824805	0.972462923993163	0.939559906281189	0.00189182049997377	0.00225389689576949	0.00218481685123341
264	0.455496124527524	0.31	0.116144747580189	0.112430223769555	0.119859271390823	0.462808819987647	0.500237081240707	0.488759333571579	0.511714828909835	2.02	1.11	3.56	0.196392775833702	0.20100475267021	0.205616729506717	0.23192630148914	0.237372727538693	0.242819153588247	0.224330571782684	0.229569763677637	0.234812028709893	0.116144747580189	2.87782844903663	0.0116193880364797	0.359877737169766	0.705571349291159	0.72037228725114	0.691669500179208	1.0180861845674	1.03559923895077	1.00163696911147	0.955508316824805	0.972462923993163	0.939559906281189	0.00189182049997377	0.00225389689576949	0.00218481685123341
264	0.455496124527524	0.31	0.116151256053761	0.112457211938772	0.119845300168751	0.45416834923704	0.49228887213877	0.480795218333347	0.503782525944193	1.99	1.15	3.54	0.195717225902708	0.200395945558202	0.205074665213695	0.231777034623805	0.237317782315198	0.242858530006592	0.225191955566879	0.230529283180567	0.235924968093968	0.116151256053761	2.88765516244053	-0.00325602050828725	0.346378966230393	0.705571349291159	0.72037228725114	0.691669500179208	1.0180861845674	1.03559923895077	1.00163696911147	0.955508316824805	0.972462923993163	0.939559906281189	0.00189182049997377	0.00225389689576949	0.00218481685123341
264	0.455496124527524	0.31	0.116157533641788	0.112477030117623	0.119838037165954	0.466869493522895	0.498983803532599	0.487627875393384	0.510339731671814	2.02	1.12	3.55	0.195767727150137	0.200326786124567	0.204885845098997	0.231145073597143	0.236528003855971	0.241910934114798	0.223834655702831	0.229058221834202	0.234295562944317	0.116157533641788	2.87400861572915	-0.0043450792291807	0.343312711185634	0.705571349291159	0.72037228725114	0.691669500179208	1.0180861845674	1.03559923895077	1.00163696911147	0.955508316824805	0.972462923993163	0.939559906281189	0.00189182049997377	0.00225389689576949	0.00218481685123341
264	0.455496124527524	0.31	0.11621013017116	0.112514298920129	0.119905961422192	0.456330897916382	0.490389013849489	0.478989527362268	0.501788500336709	2	1.13	3.58	0.194098225186917	0.198717574815283	0.203336924443648	0.229633436548148	0.235098489764154	0.240563542980161	0.222259397230493	0.227531935758589	0.232803918492846	0.11621013017116	2.87851906348086	-0.00323019055663391	0.344761674032441	0.705571349291159	0.72037228725114	0.691669500179208	1.0180861845674	1.03559923895077	1.00163696911147	0.955508316824805	0.972462923993163	0.939559906281189	0.00189182049997377	0.00225389689576949	0.00218481685123341
264	0.455496124527524	0.31	0.116220109624237	0.112509584985753	0.119930634262721	0.468990052548175	0.50563869644547	0.494180217167591	0.517097175723349	2.01	1.14	3.57	0.199453524529874	0.204078222157036	0.208702919784198	0.235765340670246	0.241231994689696	0.246698648709147	0.228562682704069	0.233865755406771	0.239216328186296	0.116220109624237	2.8732951734922	-0.00661577793570698	0.343622311857562	0.705571349291159	0.72037228725114	0.691669500179208	1.0180861845674	1.03559923895077	1.00163696911147	0.955508316824805	0.972462923993163	0.939559906281189	0.00189182049997377	0.00225389689576949	0.00218481685123341
264	0.455496124527524	0.31	0.116236171304476	0.112531733949756	0.119940608659197	0.447069499522828	0.489113177584028	0.477528757870276	0.50069759729778	1.99	1.12	3.61	0.194027152288106	0.198734077119176	0.203441001950246	0.229683024899945	0.235254929246463	0.240826833592982	0.221959407566086	0.227374175148725	0.232701612724486	0.116236171304476	2.89058694819681	-0.00129412702313573	0.348070106967345	0.705571349291159	0.72037228725114	0.691669500179208	1.0180861845674	1.03559923895077	1.00163696911147	0.955508316824805	0.972462923993163	0.939559906281189	0.00189182049997377	0.00225389689576949	0.00218481685123341
264	0.455496124527524	0.31	0.116236377921855	0.11253216803173	0.119940587811981	0.45975758466764	0.494789285675244	0.48336662324391	0.506211948106578	1.98	1.14	3.48	0.19738315296716	0.202047606443168	0.206712059919176	0.233909814608972	0.239437446686096	0.24496507876322	0.227624183281559	0.233003958252903	0.238322623719159	0.116236377921855	2.84884050565719	-0.00403129014693282	0.338403788956952	0.705571349291159	0.72037228725114	0.691669500179208	1.0180861845674	1.03559923895077	1.00163696911147	0.955508316824805	0.972462923993163	0.939559906281189	0.00189182049997377	0.00225389689576949	0.00218481685123341
264	0.455496124527524	0.31	0.116237563962203	0.112578953695943	0.119896174228463	0.456395336377281	0.494928037638847	0.483424531910224	0.506431543367471	2	1.13	3.54	0.196033250892686	0.20069803200285	0.205362813113014	0.231958022190029	0.237477664369791	0.242997306549553	0.224883317544584	0.230273035136452	0.23559613359912	0.116237563962203	2.90118281648168	-0.00521907441225814	0.344893318245774	0.705571349291159	0.72037228725114	0.691669500179208	1.0180861845674	1.03559923895077	1.00163696911147	0.955508316824805	0.972462923993163	0.939559906281189	0.00189182049997377	0.00225389689576949	0.00218481685123341
264	0.455496124527524	0.31	0.116263310547114	0.112571803194762	0.119954817899467	0.465889796749591	0.499276470331613	0.487891494715503	0.510661445947723	2	1.12	3.55	0.1975179977628	0.202127091408885	0.20673618505497	0.233631370223463	0.239083171457882	0.244534972692301	0.226256651161135	0.231549966111675	0.236846505599442	0.116263310547114	2.84976457446229	0.000960155357551663	0.34457417507067	0.705571349291159	0.72037228725114	0.691669500179208	1.0180861845674	1.03559923895077	1.00163696911147	0.955508316824805	0.972462923993163	0.939559906281189	0.00189182049997377	0.00225389689576949	0.00218481685123341
264	0.455496124527524	0.31	0.116287154654952	0.112616087220207	0.119958222089696	0.467279043750906	0.502844650008818	0.491410266872653	0.514279033144982	1.99	1.13	3.5	0.200059306807607	0.204714388148401	0.209369469489195	0.236924528448484	0.242437408449701	0.247950288450918	0.22998090720057	0.235337675540905	0.240657212811447	0.116287154654952	2.84403673442832	-0.00418814751976333	0.339133866646552	0.705571349291159	0.72037228725114	0.691669500179208	1.0180861845674	1.03559923895077	1.00163696911147	0.955508316824805	0.972462923993163	0.939559906281189	0.00189182049997377	0.00225389689576949	0.00218481685123341
264	0.455496124527524	0.31	0.116310535088326	0.112591508518213	0.120029561658439	0.452391206568213	0.491652765799495	0.48013273118945	0.503172800409541	2	1.16	3.57	0.194412857532145	0.199077490251226	0.203742122970308	0.229967679380509	0.235485394490437	0.241003109600366	0.223355587889728	0.228669348161827	0.234037463493678	0.116310535088326	2.88906343825533	0.00333809407189353	0.353815375280709	0.705571349291159	0.72037228725114	0.691669500179208	1.0180861845674	1.03559923895077	1.00163696911147	0.955508316824805	0.972462923993163	0.939559906281189	0.00189182049997377	0.00225389689576949	0.00218481685123341
264	0.455496124527524	0.31	0.116314937797452	0.112625856027697	0.120004019567207	0.458600500612586	0.491539397200819	0.48016529403445	0.502913500367188	2.01	1.12	3.52	0.193955479361985	0.19854987562376	0.203144271885534	0.229306709506277	0.234738501855846	0.240170294205415	0.222136564614755	0.227358807805012	0.232686869386816	0.116314937797452	2.87906825311246	0.00548708531665884	0.351423307502419	0.705571349291159	0.72037228725114	0.691669500179208	1.0180861845674	1.03559923895077	1.00163696911147	0.955508316824805	0.972462923993163	0.939559906281189	0.00189182049997377	0.00225389689576949	0.00218481685123341
264	0.455496124527524	0.31	0.116342038164541	0.112605927918394	0.120078148410688	0.453079036161512	0.495102532826921	0.483517757456278	0.506687308197564	2.04	1.15	3.54	0.193170228581729	0.19779846337126	0.202426698160791	0.227839978431151	0.233298878192068	0.238757777952985	0.221327268168489	0.226645748401006	0.231914033535531	0.116342038164541	2.85682462532307	-0.00641600268581557	0.343203548447222	0.705571349291159	0.72037228725114	0.691669500179208	1.0180861845674	1.03559923895077	1.00163696911147	0.955508316824805	0.972462923993163	0.939559906281189	0.00189182049997377	0.00225389689576949	0.00218481685123341
264	0.455496124527524	0.31	0.116369072591655	0.112690046616919	0.12004809856639	0.457620057618268	0.492517279170618	0.481098020150119	0.503936538191117	2	1.14	3.53	0.195138339484191	0.199770109206928	0.204401878929665	0.230911536959478	0.236392413082266	0.241873289205055	0.224315559767681	0.229616603927377	0.234925201164822	0.116369072591655	2.8685153608746	-0.00330710485870739	0.344060218287716	0.705571349291159	0.72037228725114	0.691669500179208	1.0180861845674	1.03559923895077	1.00163696911147	0.955508316824805	0.972462923993163	0.939559906281189	0.00189182049997377	0.00225389689576949	0.00218481685123341
264	0.455496124527524	0.31	0.116419143468815	0.112739270009845	0.120099016927784	0.466077116882858	0.49586285196232	0.484559971915257	0.507165732009382	2	1.12	3.53	0.196188357033224	0.200764660472842	0.20534096391246	0.232063503071485	0.237476632695359	0.242889762319234	0.224870834122248	0.230153337054117	0.235354453741911	0.116419143468815	2.86910085312156	0.00233250744859946	0.347951881233196	0.705571349291159	0.72037228725114	0.691669500179208	1.0180861845674	1.03559923895077	1.00163696911147	0.955508316824805	0.972462923993163	0.939559906281189	0.00189182049997377	0.00225389689576949	0.00218481685123341
264	0.455496124527524	0.31	0.116420467951561	0.112735336053659	0.120105599849462	0.472121052564199	0.506300123687885	0.494898526618463	0.517701720757306	1.96	1.11	3.57	0.203908991552018	0.20860669832515	0.213304405098281	0.242117529127473	0.247695493825443	0.253273458523414	0.234098154326352	0.239509913582879	0.244892817011441	0.116420467951561	2.87384125463015	-0.00180466878417101	0.340528781064044	0.705571349291159	0.72037228725114	0.691669500179208	1.0180861845674	1.03559923895077	1.00163696911147	0.955508316824805	0.972462923993163	0.939559906281189	0.00189182049997377	0.00225389689576949	0.00218481685123341
264	0.455496124527524	0.31	0.116439090492289	0.112738824475316	0.120139356509261	0.462898443080392	0.49939010703055	0.487933857931329	0.510846356129771	1.99	1.12	3.51	0.198926689042212	0.203597309178746	0.20826792931528	0.235656073112706	0.241189066225275	0.246722059337844	0.228592028126362	0.233874105257019	0.239327088255504	0.116439090492289	2.85208846321407	-0.00138830755353957	0.344046228886674	0.705571349291159	0.72037228725114	0.691669500179208	1.0180861845674	1.03559923895077	1.00163696911147	0.955508316824805	0.972462923993163	0.939559906281189	0.00189182049997377	0.00225389689576949	0.00218481685123341
264	0.455496124527524	0.31	0.11646067186815	0.112789554121154	0.120131789615147	0.472069591703075	0.508880741914251	0.497419847558892	0.520341636269609	1.97	1.1	3.47	0.204048253093311	0.208749664755058	0.213451076416806	0.242048946395027	0.247625920086514	0.253202893778001	0.234566945510687	0.239967655835471	0.245408981346736	0.11646067186815	2.85096104698712	0.00220407883619581	0.342817836591371	0.705571349291159	0.72037228725114	0.691669500179208	1.0180861845674	1.03559923895077	1.00163696911147	0.955508316824805	0.972462923993163	0.939559906281189	0.00189182049997377	0.00225389689576949	0.00218481685123341
264	0.455496124527524	0.31	0.116467495709416	0.112766749845104	0.120168241573727	0.447205977288623	0.479525577239398	0.468171370071439	0.490879784407356	2.03	1.12	3.59	0.18775267732713	0.192306101417086	0.196859525507043	0.221630141065059	0.227005169734439	0.232380198403818	0.21412824130816	0.21938611702476	0.224554610045033	0.116467495709416	2.88839359416527	0.00590010700332276	0.354433235946976	0.705571349291159	0.72037228725114	0.691669500179208	1.0180861845674	1.03559923895077	1.00163696911147	0.955508316824805	0.972462923993163	0.939559906281189	0.00189182049997377	0.00225389689576949	0.00218481685123341
264	0.455496124527524	0.31	0.116499307038084	0.112812468839946	0.120186145236222	0.461786057733736	0.498017836988978	0.486567477302774	0.509468196675182	1.99	1.13	3.56	0.198096817295564	0.202758616360517	0.20742041542547	0.234602742938083	0.240123633493494	0.245644524048905	0.227369509936835	0.232718146060961	0.23807123114334	0.116499307038084	2.88060170454207	0.000996027873447447	0.350372893687503	0.705571349291159	0.72037228725114	0.691669500179208	1.0180861845674	1.03559923895077	1.00163696911147	0.955508316824805	0.972462923993163	0.939559906281189	0.00189182049997377	0.00225389689576949	0.00218481685123341
264	0.455496124527524	0.31	0.116538695172126	0.11282899590509	0.120248394439162	0.456176590963086	0.491217994065193	0.479795685543628	0.502640302586758	1.98	1.12	3.5	0.196379121468462	0.201054242525595	0.205729363582729	0.232837640021315	0.238380714792284	0.243923789563253	0.225885081292249	0.231259182412032	0.236648523697988	0.116538695172126	2.83992695383807	0.00295834460422475	0.344167404575893	0.705571349291159	0.72037228725114	0.691669500179208	1.0180861845674	1.03559923895077	1.00163696911147	0.955508316824805	0.972462923993163	0.939559906281189	0.00189182049997377	0.00225389689576949	0.00218481685123341
264	0.455496124527524	0.31	0.11654613899439	0.112866718371813	0.120225559616966	0.46774961512018	0.507148622847527	0.495627264330348	0.518669981364706	1.99	1.13	3.51	0.201429943724157	0.206112387093928	0.210794830463699	0.238458816059017	0.244002033127815	0.249545250196614	0.231347987577942	0.236714023164075	0.242113547680856	0.11654613899439	2.88479946582979	0.00986984705968125	0.357992751694198	0.705571349291159	0.72037228725114	0.691669500179208	1.0180861845674	1.03559923895077	1.00163696911147	0.955508316824805	0.972462923993163	0.939559906281189	0.00189182049997377	0.00225389689576949	0.00218481685123341
264	0.455496124527524	0.31	0.116550880655376	0.112860748463014	0.120241012847739	0.467721175904875	0.50420429021114	0.492749166532764	0.515659413889517	2	1.12	3.56	0.199921465798539	0.204569114688134	0.209216763577728	0.236586199806199	0.242086207443852	0.247586215081504	0.229093705371543	0.234432433845814	0.239647089636855	0.116550880655376	2.85261726401389	-0.00314359091639618	0.342698262453579	0.705571349291159	0.72037228725114	0.691669500179208	1.0180861845674	1.03559923895077	1.00163696911147	0.955508316824805	0.972462923993163	0.939559906281189	0.00189182049997377	0.00225389689576949	0.00218481685123341
264	0.455496124527524	0.31	0.116561665809221	0.112859016050426	0.120264315568016	0.454207755866978	0.497833079149463	0.486210906426493	0.509455251872433	2.02	1.14	3.58	0.195543523369177	0.200217710174565	0.204891896979954	0.230967669462469	0.236488619553128	0.242009569643787	0.223953377241155	0.229358268556825	0.234655313147232	0.116561665809221	2.91452216486729	0.000981595262078928	0.355517527681534	0.705571349291159	0.72037228725114	0.691669500179208	1.0180861845674	1.03559923895077	1.00163696911147	0.955508316824805	0.972462923993163	0.939559906281189	0.00189182049997377	0.00225389689576949	0.00218481685123341
264	0.455496124527524	0.31	0.116563657075095	0.11288323802326	0.12024407612693	0.458545613952293	0.502680055870937	0.491046874779533	0.514313236962341	1.99	1.16	3.57	0.200129692131067	0.204870878909566	0.209612065688064	0.237064146222752	0.242680331326316	0.24829651642988	0.230329516436314	0.235792719577148	0.241236833485187	0.116563657075095	2.89027171992482	-0.00545480897656349	0.345933974073158	0.705571349291159	0.72037228725114	0.691669500179208	1.0180861845674	1.03559923895077	1.00163696911147	0.955508316824805	0.972462923993163	0.939559906281189	0.00189182049997377	0.00225389689576949	0.00218481685123341
264	0.455496124527524	0.31	0.116610895068211	0.112910992475093	0.120310797661328	0.461045265994902	0.500141000600368	0.488624673586389	0.511657327614346	2.01	1.14	3.52	0.197301130482283	0.201951293402187	0.206601456322091	0.233243971984769	0.238741266740067	0.244238561495365	0.226437227372162	0.231747569699292	0.237094769107762	0.116610895068211	2.87369394701982	-0.00557300026780681	0.345294040166033	0.705571349291159	0.72037228725114	0.691669500179208	1.0180861845674	1.03559923895077	1.00163696911147	0.955508316824805	0.972462923993163	0.939559906281189	0.00189182049997377	0.00225389689576949	0.00218481685123341
264	0.455496124527524	0.31	0.116622203634536	0.112879586533994	0.120364820735078	0.458618474781832	0.503704674525296	0.492049491657141	0.515359857393452	2	1.13	3.48	0.19977736308995	0.204509492152596	0.209241621215243	0.236451515919125	0.242052346128721	0.247653176338318	0.229688480258483	0.235075470418906	0.240535501831505	0.116622203634536	2.86499339302763	0.00180122781548577	0.347094518066063	0.705571349291159	0.72037228725114	0.691669500179208	1.0180861845674	1.03559923895077	1.00163696911147	0.955508316824805	0.972462923993163	0.939559906281189	0.00189182049997377	0.00225389689576949	0.00218481685123341
264	0.455496124527524	0.31	0.116631300887526	0.112945380105342	0.12031722166971	0.451302148135204	0.49081222389209	0.479286572810056	0.502337874974123	2.04	1.15	3.57	0.19092714567411	0.195518469086795	0.20010979249948	0.225055904939056	0.230467940204452	0.235879975469849	0.218311759979599	0.223589391159999	0.228877620917501	0.116631300887526	2.9017070114188	0.0051452679773391	0.356180102547733	0.705571349291159	0.72037228725114	0.691669500179208	1.0180861845674	1.03559923895077	1.00163696911147	0.955508316824805	0.972462923993163	0.939559906281189	0.00189182049997377	0.00225389689576949	0.00218481685123341
264	0.455496124527524	0.31	0.11664217575158	0.112976919469007	0.120307432034154	0.460752336016281	0.501571658867534	0.490015579390386	0.513127738344681	1.97	1.12	3.54	0.201384478295887	0.206133745736621	0.210883013177355	0.238986376557975	0.244622412793588	0.250258449029202	0.231315172993232	0.236758236455103	0.242243291799241	0.11664217575158	2.85428247938592	0.00322960310659708	0.34530840877379	0.705571349291159	0.72037228725114	0.691669500179208	1.0180861845674	1.03559923895077	1.00163696911147	0.955508316824805	0.972462923993163	0.939559906281189	0.00189182049997377	0.00225389689576949	0.00218481685123341
264	0.455496124527524	0.31	0.116697181057262	0.1130098137778	0.120384548336724	0.471549801453985	0.502875272921582	0.49153781472639	0.514212731116773	1.98	1.12	3.53	0.200723129850483	0.20535286539739	0.209982600944297	0.237868713023549	0.243355221912696	0.248841730801843	0.23035211830304	0.235658949267145	0.240970636193833	0.116697181057262	2.83350351451519	-0.00457298435726541	0.336893204213007	0.705571349291159	0.72037228725114	0.691669500179208	1.0180861845674	1.03559923895077	1.00163696911147	0.955508316824805	0.972462923993163	0.939559906281189	0.00189182049997377	0.00225389689576949	0.00218481685123341
264	0.455496124527524	0.31	0.116704982012401	0.112985000046313	0.12042496397849	0.472345928767532	0.506354405515898	0.494956729199883	0.517752081831913	1.96	1.1	3.49	0.204283881454883	0.208988053395663	0.213692225336442	0.242654561182886	0.248242318620669	0.253830076058451	0.234985856109506	0.240407267198134	0.245730307152925	0.116704982012401	2.81940723021335	-0.00617771108336144	0.328337425221131	0.705571349291159	0.72037228725114	0.691669500179208	1.0180861845674	1.03559923895077	1.00163696911147	0.955508316824805	0.972462923993163	0.939559906281189	0.00189182049997377	0.00225389689576949	0.00218481685123341
264	0.455496124527524	0.31	0.116718596499913	0.113024156056947	0.120413036942879	0.457345223033175	0.499400653899087	0.487815387728168	0.510985920070007	1.99	1.13	3.57	0.198816288245618	0.203538032734177	0.208259777222735	0.235509281195859	0.241102457993915	0.246695634791971	0.228009315258358	0.233456264346546	0.238868966321388	0.116718596499913	2.9046327978454	-0.00174309600869044	0.348491392467664	0.705571349291159	0.72037228725114	0.691669500179208	1.0180861845674	1.03559923895077	1.00163696911147	0.955508316824805	0.972462923993163	0.939559906281189	0.00189182049997377	0.00225389689576949	0.00218481685123341
264	0.455496124527524	0.31	0.116768082947589	0.113027810048443	0.120508355846734	0.461872220145672	0.499231107772208	0.487754842137245	0.510707373407171	2.01	1.13	3.5	0.197216643526424	0.201856906201885	0.206497168877347	0.233212135700976	0.238699327600238	0.2441865194995	0.22644718952541	0.231757956882802	0.237129705976713	0.116768082947589	2.84612573733927	-0.00238919107666991	0.343482096046792	0.705571349291159	0.72037228725114	0.691669500179208	1.0180861845674	1.03559923895077	1.00163696911147	0.955508316824805	0.972462923993163	0.939559906281189	0.00189182049997377	0.00225389689576949	0.00218481685123341
264	0.455496124527524	0.31	0.116777793873691	0.113051704568871	0.12050388317851	0.458545088740116	0.495489202850601	0.484022422629355	0.506955983071846	1.98	1.13	3.54	0.197767545269809	0.202452776512165	0.207138007754522	0.234395486939182	0.239948455991695	0.245501425044209	0.227449460484786	0.232711154227991	0.23809849539573	0.116777793873691	2.86912776295012	0.00229198937542385	0.34841540035162	0.705571349291159	0.72037228725114	0.691669500179208	1.0180861845674	1.03559923895077	1.00163696911147	0.955508316824805	0.972462923993163	0.939559906281189	0.00189182049997377	0.00225389689576949	0.00218481685123341
264	0.455496124527524	0.31	0.116792079045201	0.11309505217967	0.120489105910732	0.461233979448427	0.500543372504398	0.489022156084484	0.512064588924312	2.04	1.14	3.51	0.195442651731191	0.200047222424482	0.204651793117774	0.23053869073995	0.235970113664518	0.241401536589085	0.223843348602645	0.229114324674629	0.234454295114096	0.116792079045201	2.89655839464071	-0.00276796060079589	0.34901079678631	0.705571349291159	0.72037228725114	0.691669500179208	1.0180861845674	1.03559923895077	1.00163696911147	0.955508316824805	0.972462923993163	0.939559906281189	0.00189182049997377	0.00225389689576949	0.00218481685123341
264	0.455496124527524	0.31	0.116806945885791	0.113125419238003	0.120488472533578	0.470152693198356	0.502482678887783	0.491122264711874	0.513843093063692	1.98	1.12	3.53	0.200683008445129	0.205325115427066	0.209967222409004	0.237854670965773	0.243356615735943	0.248858560506114	0.230499443682447	0.235804992628641	0.241100685673791	0.116806945885791	2.84735712853605	-0.0044060980353851	0.336683821543003	0.705571349291159	0.72037228725114	0.691669500179208	1.0180861845674	1.03559923895077	1.00163696911147	0.955508316824805	0.972462923993163	0.939559906281189	0.00189182049997377	0.00225389689576949	0.00218481685123341
264	0.455496124527524	0.31	0.116809362402958	0.113099362054398	0.120519362751518	0.463313553997797	0.500981535971013	0.489498368497265	0.512464703444761	1.99	1.13	3.5	0.199607436648022	0.204290037799628	0.208972638951235	0.236473579190802	0.242021025081788	0.247568470972774	0.229513308053333	0.234952864089792	0.240325451020135	0.116809362402958	2.84541481949623	-0.00885394562761607	0.332446399359151	0.705571349291159	0.72037228725114	0.691669500179208	1.0180861845674	1.03559923895077	1.00163696911147	0.955508316824805	0.972462923993163	0.939559906281189	0.00189182049997377	0.00225389689576949	0.00218481685123341
264	0.455496124527524	0.31	0.116810698108257	0.113078711264344	0.120542684952169	0.466166306381732	0.500703010895953	0.489291847570852	0.512114174221054	2	1.16	3.5	0.198228814492082	0.202851865926804	0.207474917361526	0.234508951952906	0.239978121253842	0.245447290554778	0.228309497498094	0.233620794443232	0.238936513458418	0.116810698108257	2.86671612722509	-0.00144824549740475	0.347032486312624	0.705571349291159	0.72037228725114	0.691669500179208	1.0180861845674	1.03559923895077	1.00163696911147	0.955508316824805	0.972462923993163	0.939559906281189	0.00189182049997377	0.00225389689576949	0.00218481685123341
264	0.455496124527524	0.31	0.116821273230012	0.113125926518781	0.120516619941242	0.460790022953365	0.498407057212728	0.486924760186443	0.509889354239012	2.01	1.13	3.56	0.19660633843206	0.20124256266979	0.20587878690752	0.232420472124787	0.237901238588386	0.243382005051986	0.225371671684843	0.230662999693959	0.235933587402951	0.116821273230012	2.88650422266892	-0.0075520468553101	0.342624981834855	0.705571349291159	0.72037228725114	0.691669500179208	1.0180861845674	1.03559923895077	1.00163696911147	0.955508316824805	0.972462923993163	0.939559906281189	0.00189182049997377	0.00225389689576949	0.00218481685123341
264	0.455496124527524	0.31	0.116830932958707	0.113153276026855	0.12050858989056	0.460979465276205	0.496534951289513	0.485100143803711	0.507969758775314	2	1.13	3.53	0.196828970372108	0.201468633774773	0.206108297177438	0.232929351771704	0.238419975366282	0.24391059896086	0.225973240315943	0.231270950758062	0.236645048670835	0.116830932958707	2.88341793710847	0.00541962322000672	0.353259649458527	0.705571349291159	0.72037228725114	0.691669500179208	1.0180861845674	1.03559923895077	1.00163696911147	0.955508316824805	0.972462923993163	0.939559906281189	0.00189182049997377	0.00225389689576949	0.00218481685123341
264	0.455496124527524	0.31	0.116901868986388	0.113216573559714	0.120587164413062	0.455582490481953	0.487385390642117	0.476038621863496	0.498732159420738	1.98	1.13	3.59	0.194248163769882	0.198878227169656	0.203508290569429	0.230157868524725	0.235643869022977	0.24112986952123	0.222703795837077	0.228072556162367	0.233349278231037	0.116901868986388	2.87776810739941	0.0127136469661146	0.358962656690866	0.705571349291159	0.72037228725114	0.691669500179208	1.0180861845674	1.03559923895077	1.00163696911147	0.955508316824805	0.972462923993163	0.939559906281189	0.00189182049997377	0.00225389689576949	0.00218481685123341
264	0.455496124527524	0.31	0.116904543415705	0.113225286310794	0.120583800520616	0.467354790710959	0.505369014086982	0.493878976711979	0.516859051461984	2.01	1.14	3.51	0.19943478659125	0.2040746138766	0.208714441161951	0.235769385176335	0.241254532702948	0.24673968022956	0.228998224377892	0.23439521225946	0.239691158887291	0.116904543415705	2.8567533655251	-0.0038253281672767	0.342371744830544	0.705571349291159	0.72037228725114	0.691669500179208	1.0180861845674	1.03559923895077	1.00163696911147	0.955508316824805	0.972462923993163	0.939559906281189	0.00189182049997377	0.00225389689576949	0.00218481685123341
264	0.455496124527524	0.31	0.116913075128549	0.113164158731417	0.12066199152568	0.453540573659482	0.493320567633677	0.481788231857855	0.504852903409499	1.99	1.16	3.58	0.195970760442066	0.200661619334459	0.205352478226853	0.232038536088955	0.237592732173797	0.243146928258639	0.225257494013118	0.230649999907246	0.236076341955777	0.116913075128549	2.87552763967843	-0.00268429452961406	0.349645889402777	0.705571349291159	0.72037228725114	0.691669500179208	1.0180861845674	1.03559923895077	1.00163696911147	0.955508316824805	0.972462923993163	0.939559906281189	0.00189182049997377	0.00225389689576949	0.00218481685123341
264	0.455496124527524	0.31	0.116918059731057	0.113184876021235	0.120651243440879	0.457469147568933	0.488194321988057	0.476871851244623	0.499516792731491	1.99	1.13	3.58	0.194051336018928	0.198658738550791	0.203266141082654	0.229786514334862	0.235242384877444	0.240698255420026	0.222501900082051	0.227773096430614	0.233045368360854	0.116918059731057	2.86101927125609	-0.00142019788589062	0.3446478210866	0.705571349291159	0.72037228725114	0.691669500179208	1.0180861845674	1.03559923895077	1.00163696911147	0.955508316824805	0.972462923993163	0.939559906281189	0.00189182049997377	0.00225389689576949	0.00218481685123341
264	0.455496124527524	0.31	0.116945216137975	0.113223213764268	0.120667218511682	0.467890069541617	0.499536500473319	0.48819127417533	0.510881726771307	2.02	1.15	3.52	0.196004597535591	0.200559608311324	0.205114619087057	0.23142745011852	0.236805663396904	0.242183876675288	0.224943082090474	0.230167052866932	0.235398307367438	0.116945216137975	2.87030504098184	0.00417255967401404	0.350989059049962	0.705571349291159	0.72037228725114	0.691669500179208	1.0180861845674	1.03559923895077	1.00163696911147	0.955508316824805	0.972462923993163	0.939559906281189	0.00189182049997377	0.00225389689576949	0.00218481685123341
264	0.455496124527524	0.31	0.116961110465515	0.113268298381474	0.120653922549555	0.467661063637632	0.502149659458442	0.490739837960765	0.51355948095612	1.99	1.1	3.56	0.199417248760061	0.204053748664706	0.20869024856935	0.236069354748166	0.241558025099326	0.247046695450487	0.228048859716159	0.233335341703798	0.238655590354313	0.116961110465515	2.88269598618245	0.00112502765775653	0.34393566193723	0.705571349291159	0.72037228725114	0.691669500179208	1.0180861845674	1.03559923895077	1.00163696911147	0.955508316824805	0.972462923993163	0.939559906281189	0.00189182049997377	0.00225389689576949	0.00218481685123341
264	0.455496124527524	0.31	0.116967500546493	0.113225266253723	0.120709734839262	0.461944945357728	0.499578248071189	0.488095682432851	0.511060813709527	2	1.13	3.57	0.198155109840381	0.202816755368514	0.207478400896647	0.234527106635068	0.240044411935708	0.245561717236349	0.22719849488619	0.232495993464181	0.23787160437455	0.116967500546493	2.86461193995901	-0.00863292961505764	0.337994564707747	0.705571349291159	0.72037228725114	0.691669500179208	1.0180861845674	1.03559923895077	1.00163696911147	0.955508316824805	0.972462923993163	0.939559906281189	0.00189182049997377	0.00225389689576949	0.00218481685123341
264	0.455496124527524	0.31	0.11698011389801	0.113278093111877	0.120682134684143	0.456984220159637	0.497713461868455	0.486158934690577	0.509267989046334	1.97	1.11	3.45	0.199922239895014	0.204673786744193	0.209425333593372	0.237283113410464	0.242922615201165	0.248562116991866	0.230258867340079	0.235720147607572	0.241203808241582	0.11698011389801	2.83468825501549	-0.000718550081365198	0.339979285352561	0.705571349291159	0.72037228725114	0.691669500179208	1.0180861845674	1.03559923895077	1.00163696911147	0.955508316824805	0.972462923993163	0.939559906281189	0.00189182049997377	0.00225389689576949	0.00218481685123341
264	0.455496124527524	0.31	0.117058663211722	0.113315806508641	0.120801519914803	0.455272758402745	0.49518642915816	0.483650844335335	0.506722013980984	1.95	1.13	3.51	0.199918794334774	0.204687069293324	0.209455344251873	0.237548611555292	0.243214397504464	0.248880183453636	0.230557444640016	0.236096926972982	0.241544230441832	0.117058663211722	2.82915723818826	0.000264153686689983	0.341517711307792	0.705571349291159	0.72037228725114	0.691669500179208	1.0180861845674	1.03559923895077	1.00163696911147	0.955508316824805	0.972462923993163	0.939559906281189	0.00189182049997377	0.00225389689576949	0.00218481685123341
264	0.455496124527524	0.31	0.117060681806091	0.113337165359389	0.120784198252792	0.466529484431912	0.500622291319076	0.489221289522564	0.512023293115588	2	1.12	3.54	0.198143054530697	0.202760656767254	0.207378259003812	0.234392876890996	0.2398552589822	0.245317641073404	0.226993061517737	0.232334688463675	0.237619487121128	0.117060681806091	2.86868856376589	-0.00137050758415877	0.344109950535214	0.705571349291159	0.72037228725114	0.691669500179208	1.0180861845674	1.03559923895077	1.00163696911147	0.955508316824805	0.972462923993163	0.939559906281189	0.00189182049997377	0.00225389689576949	0.00218481685123341
264	0.455496124527524	0.31	0.117067825173459	0.113376336223664	0.120759314123253	0.462457482925764	0.498036819886673	0.486601478774386	0.509472160998959	2.01	1.13	3.6	0.19639694765156	0.201012359210653	0.205627770769747	0.232152863842423	0.237608554595601	0.24306424534878	0.22456575053601	0.229785577300663	0.23508766377272	0.117067825173459	2.88605934228082	0.00285711795274797	0.351833100405726	0.705571349291159	0.72037228725114	0.691669500179208	1.0180861845674	1.03559923895077	1.00163696911147	0.955508316824805	0.972462923993163	0.939559906281189	0.00189182049997377	0.00225389689576949	0.00218481685123341
264	0.455496124527524	0.31	0.117081334543058	0.113371207104887	0.120791461981229	0.457234474262794	0.49780047628585	0.486249754605008	0.509351197966692	2	1.12	3.52	0.197373666347795	0.202062220461231	0.206750774574668	0.233594011010724	0.239142968890792	0.244691926770859	0.226290819956523	0.231673730602518	0.23704278150617	0.117081334543058	2.84363086996796	0.000245654851483888	0.344208944334778	0.705571349291159	0.72037228725114	0.691669500179208	1.0180861845674	1.03559923895077	1.00163696911147	0.955508316824805	0.972462923993163	0.939559906281189	0.00189182049997377	0.00225389689576949	0.00218481685123341
264	0.455496124527524	0.31	0.11709260160822	0.113379849994842	0.120805353221599	0.466653474851115	0.500645100169775	0.489246418616777	0.512043781722774	1.97	1.12	3.54	0.200514848480599	0.205186532968224	0.209858217455849	0.237810625477878	0.243351243633869	0.24889186178986	0.230397878385793	0.235768934085309	0.241165673458397	0.11709260160822	2.86714680428463	0.0149378034574534	0.360655178766651	0.705571349291159	0.72037228725114	0.691669500179208	1.0180861845674	1.03559923895077	1.00163696911147	0.955508316824805	0.972462923993163	0.939559906281189	0.00189182049997377	0.00225389689576949	0.00218481685123341
264	0.455496124527524	0.31	0.117100146827402	0.113402747164872	0.120797546489933	0.46368506814113	0.496654054843192	0.485278579790297	0.508029529896087	1.98	1.13	3.53	0.198291077856419	0.202939243473665	0.207587409090912	0.235018639040534	0.240527739950214	0.246036840859894	0.228008812078632	0.233254031713477	0.238601781007401	0.117100146827402	2.85171920371413	0.00416226917108121	0.347169298738192	0.705571349291159	0.72037228725114	0.691669500179208	1.0180861845674	1.03559923895077	1.00163696911147	0.955508316824805	0.972462923993163	0.939559906281189	0.00189182049997377	0.00225389689576949	0.00218481685123341
264	0.455496124527524	0.31	0.117102686794576	0.113382666969472	0.12082270661968	0.460925958803386	0.498500916068409	0.487019597845214	0.509982234291603	2.02	1.15	3.57	0.196053624496349	0.200675520743671	0.205297416990993	0.231617073015858	0.237077365236101	0.242537657456344	0.224847170809068	0.230086891098745	0.235436233541395	0.117102686794576	2.88009216031269	0.00867117498972757	0.361034961410567	0.705571349291159	0.72037228725114	0.691669500179208	1.0180861845674	1.03559923895077	1.00163696911147	0.955508316824805	0.972462923993163	0.939559906281189	0.00189182049997377	0.00225389689576949	0.00218481685123341
264	0.455496124527524	0.31	0.117105955350664	0.113413771020743	0.120798139680586	0.477559591333929	0.510998587661258	0.499615987987431	0.522381187335086	1.97	1.13	3.48	0.204691711825389	0.20935514107561	0.214018570325832	0.242745431391443	0.248275827004501	0.253806222617559	0.235963614288994	0.241301925503939	0.246665703152848	0.117105955350664	2.85219802461363	-0.0101732256428201	0.330740979213211	0.705571349291159	0.72037228725114	0.691669500179208	1.0180861845674	1.03559923895077	1.00163696911147	0.955508316824805	0.972462923993163	0.939559906281189	0.00189182049997377	0.00225389689576949	0.00218481685123341
264	0.455496124527524	0.31	0.117110522342844	0.113409277546155	0.120811767139532	0.458025434927288	0.493712055268065	0.48227443814021	0.505149672395921	2	1.15	3.57	0.195334774198421	0.199967332307147	0.204599890415873	0.231072186843183	0.236552293174757	0.242032399506331	0.22412153472351	0.22951446073057	0.234778065247986	0.117110522342844	2.89764592466627	0.00884592242182222	0.362953484944035	0.705571349291159	0.72037228725114	0.691669500179208	1.0180861845674	1.03559923895077	1.00163696911147	0.955508316824805	0.972462923993163	0.939559906281189	0.00189182049997377	0.00225389689576949	0.00218481685123341
264	0.455496124527524	0.31	0.117136111977274	0.113406432363909	0.120865791590639	0.466654678087695	0.499107690179778	0.487744039827265	0.510471340532292	2	1.13	3.59	0.198003824537528	0.202616994657048	0.207230164776567	0.234345865759407	0.239805746890892	0.245265628022377	0.226857102148501	0.232115668537233	0.237407176757915	0.117136111977274	2.87717464872113	0.00247437339309839	0.351550048793911	0.705571349291159	0.72037228725114	0.691669500179208	1.0180861845674	1.03559923895077	1.00163696911147	0.955508316824805	0.972462923993163	0.939559906281189	0.00189182049997377	0.00225389689576949	0.00218481685123341
264	0.455496124527524	0.31	0.117222696729236	0.113536911999452	0.120908481459019	0.467974769593889	0.506967902265188	0.495455856002855	0.51847994852752	2.03	1.16	3.62	0.198170254306451	0.202774791941345	0.20737932957624	0.23379542178384	0.239227719492884	0.244660017201929	0.226790013685149	0.232120776082775	0.23733817647703	0.117222696729236	2.92971561686293	0.00298293757576725	0.362043712663993	0.705571349291159	0.72037228725114	0.691669500179208	1.0180861845674	1.03559923895077	1.00163696911147	0.955508316824805	0.972462923993163	0.939559906281189	0.00189182049997377	0.00225389689576949	0.00218481685123341
264	0.455496124527524	0.31	0.117228623565282	0.113486491978339	0.120970755152226	0.450133637280354	0.491069041336186	0.479510113134122	0.50262796953825	2.02	1.14	3.5	0.192696878354689	0.197341972004759	0.20198706565483	0.227566920267899	0.233052580779517	0.238538241291136	0.221193554437718	0.226525324968452	0.231859912294931	0.117228623565282	2.86470334597751	0.00219963799307781	0.351292255098912	0.705571349291159	0.72037228725114	0.691669500179208	1.0180861845674	1.03559923895077	1.00163696911147	0.955508316824805	0.972462923993163	0.939559906281189	0.00189182049997377	0.00225389689576949	0.00218481685123341
264	0.455496124527524	0.31	0.117246404887256	0.113520422850732	0.120972386923779	0.453804016519082	0.495723316115814	0.484140968436003	0.507305663795624	2.01	1.14	3.55	0.19583825400513	0.200523390968899	0.205208527932668	0.231603308416446	0.237144070749655	0.242684833082864	0.224584367707894	0.229994110400367	0.235311407060181	0.117246404887256	2.85266020705552	0.00697184170691291	0.354497345140495	0.705571349291159	0.72037228725114	0.691669500179208	1.0180861845674	1.03559923895077	1.00163696911147	0.955508316824805	0.972462923993163	0.939559906281189	0.00189182049997377	0.00225389689576949	0.00218481685123341
264	0.455496124527524	0.31	0.117248718473195	0.113560044743942	0.120937392202447	0.467787738873405	0.504593803550181	0.493131362859715	0.516056244240648	2.03	1.14	3.56	0.197402248194894	0.201990704197727	0.206579160200559	0.232930085425634	0.238344357342418	0.243758629259202	0.226068597697304	0.231264766670108	0.236459781292798	0.117248718473195	2.88935317089131	-0.00131391179314948	0.349091475820958	0.705571349291159	0.72037228725114	0.691669500179208	1.0180861845674	1.03559923895077	1.00163696911147	0.955508316824805	0.972462923993163	0.939559906281189	0.00189182049997377	0.00225389689576949	0.00218481685123341
264	0.455496124527524	0.31	0.117285261171671	0.11355598596473	0.121014536378612	0.460670473553081	0.495723335344236	0.484300117977388	0.507146552711085	1.98	1.15	3.53	0.197911389396551	0.202579537795716	0.207247686194881	0.234573828957402	0.240106736626195	0.245639644294988	0.227866849006847	0.233285665958192	0.238664706494501	0.117285261171671	2.84814519837883	0.000750547413820851	0.344959494391345	0.705571349291159	0.72037228725114	0.691669500179208	1.0180861845674	1.03559923895077	1.00163696911147	0.955508316824805	0.972462923993163	0.939559906281189	0.00189182049997377	0.00225389689576949	0.00218481685123341
264	0.455496124527524	0.31	0.117287238643636	0.113595967684953	0.120978509602319	0.460737206829217	0.49349250476837	0.482122220707957	0.504862788828784	1.96	1.11	3.48	0.198832188126763	0.203521410822275	0.208210633517788	0.23613844214645	0.241707488851757	0.247276535557063	0.228956715837399	0.234311534047174	0.239747447972718	0.117287238643636	2.84280265354591	-0.000563335363430095	0.339010843671888	0.705571349291159	0.72037228725114	0.691669500179208	1.0180861845674	1.03559923895077	1.00163696911147	0.955508316824805	0.972462923993163	0.939559906281189	0.00189182049997377	0.00225389689576949	0.00218481685123341
264	0.455496124527524	0.31	0.117298376080903	0.113576250526638	0.121020501635168	0.474656780804114	0.511608727585742	0.500146030042197	0.523071425129287	1.93	1.1	3.42	0.208463298180414	0.213241006274529	0.218018714368643	0.248158764392424	0.253846241025539	0.259533717658654	0.240948711115834	0.246467563198893	0.251879365237619	0.117298376080903	2.80511072822822	-0.00498753400001792	0.329432461185896	0.705571349291159	0.72037228725114	0.691669500179208	1.0180861845674	1.03559923895077	1.00163696911147	0.955508316824805	0.972462923993163	0.939559906281189	0.00189182049997377	0.00225389689576949	0.00218481685123341
264	0.455496124527524	0.31	0.117299309668007	0.113580196058577	0.121018423277437	0.464646349276784	0.495819769690051	0.484485328150327	0.507154211229774	1.99	1.12	3.54	0.197188887663249	0.20180208395556	0.206415280247871	0.233512001848321	0.238974970446108	0.244437939043894	0.226132561670056	0.231427978793295	0.236719051342516	0.117299309668007	2.86346110794681	-0.000656805357225838	0.343068145013317	0.705571349291159	0.72037228725114	0.691669500179208	1.0180861845674	1.03559923895077	1.00163696911147	0.955508316824805	0.972462923993163	0.939559906281189	0.00189182049997377	0.00225389689576949	0.00218481685123341
264	0.455496124527524	0.31	0.117299425713916	0.113567748012688	0.121031103415143	0.460104124901218	0.499043121446099	0.487530289028841	0.510555953863358	1.95	1.11	3.49	0.201744393758978	0.206508506776644	0.211272619794309	0.239776176919538	0.245438395256832	0.251100613594127	0.232487117146144	0.238020756890001	0.243465054821661	0.117299425713916	2.83591382417933	2.15814413858191e-05	0.339607206429193	0.705571349291159	0.72037228725114	0.691669500179208	1.0180861845674	1.03559923895077	1.00163696911147	0.955508316824805	0.972462923993163	0.939559906281189	0.00189182049997377	0.00225389689576949	0.00218481685123341
264	0.455496124527524	0.31	0.117341881625615	0.113635562508119	0.121048200743112	0.481065527647005	0.516674575040285	0.505246096926362	0.528103053154209	2.06	1.14	3.6	0.20032353592401	0.204854779529728	0.209386023135445	0.235896685104931	0.241232580066356	0.246568475027781	0.228440187447995	0.233677680182757	0.238810093020466	0.117341881625615	2.9058696756601	-0.00221403521830197	0.350562937037948	0.705571349291159	0.72037228725114	0.691669500179208	1.0180861845674	1.03559923895077	1.00163696911147	0.955508316824805	0.972462923993163	0.939559906281189	0.00189182049997377	0.00225389689576949	0.00218481685123341
264	0.455496124527524	0.31	0.11736601105805	0.113646784291316	0.121085237824785	0.467375119518902	0.50663421063432	0.495115878153209	0.518152543115432	1.99	1.14	3.58	0.201466482158433	0.206153380776907	0.210840279395381	0.238564916333158	0.244114869679238	0.249664823025318	0.231217439746547	0.236596663677034	0.242027019076386	0.11736601105805	2.8911019186977	0.00533119371966435	0.355131276848225	0.705571349291159	0.72037228725114	0.691669500179208	1.0180861845674	1.03559923895077	1.00163696911147	0.955508316824805	0.972462923993163	0.939559906281189	0.00189182049997377	0.00225389689576949	0.00218481685123341
264	0.455496124527524	0.31	0.117385366981294	0.113697831779713	0.121072902182875	0.46489955563807	0.502437961248312	0.490958071878509	0.513917850618115	2.04	1.15	3.57	0.1959188321308	0.200499929065854	0.205081026000908	0.23102571825627	0.23642770640775	0.24182969455923	0.224114625764832	0.229367887348462	0.234592332299931	0.117385366981294	2.88306765234426	0.000978636611955349	0.353190622248411	0.705571349291159	0.72037228725114	0.691669500179208	1.0180861845674	1.03559923895077	1.00163696911147	0.955508316824805	0.972462923993163	0.939559906281189	0.00189182049997377	0.00225389689576949	0.00218481685123341
264	0.455496124527524	0.31	0.117389786284449	0.113621833806455	0.121157738762444	0.459274976751763	0.498815221958092	0.487288423281711	0.510342020634472	1.98	1.11	3.55	0.199195097688694	0.203907054055144	0.208619010421594	0.236111516231927	0.241696729798979	0.247281943366031	0.228339848361528	0.233752542594266	0.239153321086042	0.117389786284449	2.84586495403017	0.00357716232047285	0.346331694045581	0.705571349291159	0.72037228725114	0.691669500179208	1.0180861845674	1.03559923895077	1.00163696911147	0.955508316824805	0.972462923993163	0.939559906281189	0.00189182049997377	0.00225389689576949	0.00218481685123341
264	0.455496124527524	0.31	0.117404312559126	0.113712566465045	0.121096058653207	0.464185974657467	0.50278702498624	0.491282670343135	0.514291379629345	1.98	1.14	3.52	0.200570648446701	0.205267406565844	0.209964164684987	0.237675539216688	0.243241181683234	0.248806824149781	0.230894835597701	0.236340018540204	0.241645322744512	0.117404312559126	2.8598483581658	-0.001127546102644	0.34575160708224	0.705571349291159	0.72037228725114	0.691669500179208	1.0180861845674	1.03559923895077	1.00163696911147	0.955508316824805	0.972462923993163	0.939559906281189	0.00189182049997377	0.00225389689576949	0.00218481685123341
264	0.455496124527524	0.31	0.117452422060347	0.113741772693319	0.121163071427376	0.461028678804262	0.494269853429577	0.482888336518133	0.505651370341021	1.99	1.1	3.53	0.196735870166181	0.201372868958758	0.206009867751335	0.233026272961643	0.238518624434962	0.24401097590828	0.225064034202957	0.230431973135273	0.235717245463656	0.117452422060347	2.86232040845508	0.00921332817472197	0.353752859975395	0.705571349291159	0.72037228725114	0.691669500179208	1.0180861845674	1.03559923895077	1.00163696911147	0.955508316824805	0.972462923993163	0.939559906281189	0.00189182049997377	0.00225389689576949	0.00218481685123341
264	0.455496124527524	0.31	0.117463138090866	0.113708033264317	0.121218242917416	0.454189999022662	0.499423419515522	0.487763701891723	0.511083137139321	2.05	1.15	3.61	0.193705252992212	0.198335668382649	0.202966083773085	0.228181230738326	0.233635775033322	0.239090319328319	0.221080736897056	0.226372714664061	0.231661495975459	0.117463138090866	2.92580083192188	0.00331462937178976	0.357662476731152	0.705571349291159	0.72037228725114	0.691669500179208	1.0180861845674	1.03559923895077	1.00163696911147	0.955508316824805	0.972462923993163	0.939559906281189	0.00189182049997377	0.00225389689576949	0.00218481685123341
264	0.455496124527524	0.31	0.117473964480911	0.113776675936792	0.12117125302503	0.460024787233017	0.49637756507999	0.484924397697504	0.507830732462476	1.98	1.11	3.51	0.198200301868296	0.202881487725999	0.207562673583703	0.234925004245077	0.240473571008732	0.246022137772388	0.227523805262854	0.232835885048462	0.238240307461751	0.117473964480911	2.87152878762361	-0.00351686512359843	0.340262796581566	0.705571349291159	0.72037228725114	0.691669500179208	1.0180861845674	1.03559923895077	1.00163696911147	0.955508316824805	0.972462923993163	0.939559906281189	0.00189182049997377	0.00225389689576949	0.00218481685123341
264	0.455496124527524	0.31	0.117530485380725	0.113829349903307	0.121231620858142	0.466757129011427	0.49521394851616	0.483941270930649	0.506486626101671	2.03	1.13	3.58	0.194115195648893	0.198636814585816	0.203158433522738	0.229150350379447	0.234488060084318	0.23982576978919	0.221757024784029	0.226927015219977	0.232100768516378	0.117530485380725	2.87974115359071	0.000480399282343958	0.348659735506337	0.705571349291159	0.72037228725114	0.691669500179208	1.0180861845674	1.03559923895077	1.00163696911147	0.955508316824805	0.972462923993163	0.939559906281189	0.00189182049997377	0.00225389689576949	0.00218481685123341
264	0.455496124527524	0.31	0.117565724396379	0.113797121842237	0.121334326950521	0.466866028292955	0.498706406480432	0.487356712368524	0.51005610059234	2.01	1.13	3.5	0.196488339663404	0.201064212930642	0.205640086197881	0.232206634182506	0.237614324693054	0.243022015203602	0.225365289434904	0.230629304393244	0.235868495190993	0.117565724396379	2.86107434228559	0.00102926651385739	0.345652055378997	0.705571349291159	0.72037228725114	0.691669500179208	1.0180861845674	1.03559923895077	1.00163696911147	0.955508316824805	0.972462923993163	0.939559906281189	0.00189182049997377	0.00225389689576949	0.00218481685123341
264	0.455496124527524	0.31	0.117594716392607	0.113877047344009	0.121312385441205	0.466121624052473	0.501732985924437	0.490297322571751	0.513168649277122	1.99	1.1	3.54	0.199765335913605	0.204424649815345	0.209083963717084	0.236617378987315	0.242136227581676	0.247655076176036	0.228575519879814	0.234030004122815	0.239324615003534	0.117594716392607	2.85287840953617	0.00172862693037551	0.343259103004539	0.705571349291159	0.72037228725114	0.691669500179208	1.0180861845674	1.03559923895077	1.00163696911147	0.955508316824805	0.972462923993163	0.939559906281189	0.00189182049997377	0.00225389689576949	0.00218481685123341
264	0.455496124527524	0.31	0.117599100402615	0.113864737967948	0.121333462837283	0.459139352741903	0.493791682650753	0.482377853399772	0.505205511901735	1.97	1.12	3.53	0.198330414254645	0.20302322812996	0.207716042005275	0.235384183641084	0.240953748789081	0.246523313937078	0.228059446606293	0.233453158010298	0.238853168913954	0.117599100402615	2.84699284158545	0.0022509069217104	0.345528459222569	0.705571349291159	0.72037228725114	0.691669500179208	1.0180861845674	1.03559923895077	1.00163696911147	0.955508316824805	0.972462923993163	0.939559906281189	0.00189182049997377	0.00225389689576949	0.00218481685123341
264	0.455496124527524	0.31	0.117612381024846	0.113835438390124	0.121389323659567	0.461003666839855	0.504151865949425	0.492542212337725	0.515761519561126	1.95	1.1	3.46	0.203853545324436	0.208658552873943	0.21346356042345	0.242292180534705	0.248003220560047	0.25371426058539	0.234634455831838	0.240258765861836	0.245743655174806	0.117612381024846	2.79395539798476	-0.00293372290256729	0.330608175899966	0.705571349291159	0.72037228725114	0.691669500179208	1.0180861845674	1.03559923895077	1.00163696911147	0.955508316824805	0.972462923993163	0.939559906281189	0.00189182049997377	0.00225389689576949	0.00218481685123341
264	0.455496124527524	0.31	0.117627614587345	0.113921666634417	0.121333562540273	0.464945006271693	0.500927783313909	0.489483444549242	0.512372122078575	2.04	1.14	3.58	0.195355457136183	0.199922953863374	0.204490450590565	0.230367684996365	0.235753783049095	0.241139881101826	0.223336143683173	0.228576335265279	0.233791277027467	0.117627614587345	2.89798627658132	-0.00467830641590307	0.348978009580122	0.705571349291159	0.72037228725114	0.691669500179208	1.0180861845674	1.03559923895077	1.00163696911147	0.955508316824805	0.972462923993163	0.939559906281189	0.00189182049997377	0.00225389689576949	0.00218481685123341
264	0.455496124527524	0.31	0.117646383881774	0.113950188602316	0.121342579161232	0.459785871296587	0.494278914153085	0.482868683852541	0.505689144453629	1.98	1.13	3.58	0.197027827989965	0.201683613233781	0.206339398477597	0.233449498073713	0.238965930647711	0.244482363221708	0.225918491676589	0.231249336299334	0.23658464433729	0.117646383881774	2.87160804568829	-0.0109083886098329	0.336927354986566	0.705571349291159	0.72037228725114	0.691669500179208	1.0180861845674	1.03559923895077	1.00163696911147	0.955508316824805	0.972462923993163	0.939559906281189	0.00189182049997377	0.00225389689576949	0.00218481685123341
264	0.455496124527524	0.31	0.117678100906139	0.113962076850824	0.121394124961455	0.458361100940264	0.492585333919982	0.481181531310804	0.503989136529159	2	1.12	3.54	0.195282644236265	0.199910761865389	0.204538879494514	0.23111060274369	0.236587828121392	0.242065053499094	0.223671741733412	0.22902289009071	0.234430953047377	0.117678100906139	2.86045551430362	-0.00221074059699947	0.342289677364392	0.705571349291159	0.72037228725114	0.691669500179208	1.0180861845674	1.03559923895077	1.00163696911147	0.955508316824805	0.972462923993163	0.939559906281189	0.00189182049997377	0.00225389689576949	0.00218481685123341
264	0.455496124527524	0.31	0.117698671164843	0.113923089069769	0.121474253259917	0.464997050008424	0.49632105146554	0.484983145425163	0.507658957505916	1.99	1.11	3.54	0.197298790838842	0.201911229793704	0.206523668748567	0.233618308423467	0.239079822818766	0.244541337214066	0.226085423313862	0.231384302744209	0.236709820768556	0.117698671164843	2.84785692086018	-0.00419265398158404	0.339950940706213	0.705571349291159	0.72037228725114	0.691669500179208	1.0180861845674	1.03559923895077	1.00163696911147	0.955508316824805	0.972462923993163	0.939559906281189	0.00189182049997377	0.00225389689576949	0.00218481685123341
264	0.455496124527524	0.31	0.117716374748714	0.113939446789702	0.121493302707725	0.452161803412903	0.492732451432912	0.481181771438018	0.504283131427805	2.05	1.14	3.57	0.191537872948892	0.196135704389438	0.200733535829984	0.225739725280547	0.231158565900919	0.236577406521291	0.218828149829724	0.224081585919339	0.229301889307453	0.117716374748714	2.89501529547765	-0.00660861382607917	0.34573652582635	0.705571349291159	0.72037228725114	0.691669500179208	1.0180861845674	1.03559923895077	1.00163696911147	0.955508316824805	0.972462923993163	0.939559906281189	0.00189182049997377	0.00225389689576949	0.00218481685123341
264	0.455496124527524	0.31	0.117732038758011	0.114033900167294	0.121430177348729	0.472855799382147	0.505348903784417	0.493985489185193	0.516712318383641	2.05	1.15	3.64	0.196443129881502	0.20096201713403	0.205480904386557	0.231473083758543	0.236797783930704	0.242122484102864	0.224152058974596	0.229356892776832	0.23452183583197	0.117732038758011	2.92711672690509	-0.00202365926003789	0.353886517689079	0.705571349291159	0.72037228725114	0.691669500179208	1.0180861845674	1.03559923895077	1.00163696911147	0.955508316824805	0.972462923993163	0.939559906281189	0.00189182049997377	0.00225389689576949	0.00218481685123341
264	0.455496124527524	0.31	0.117732656994759	0.113957073915165	0.121508240074353	0.461643840842319	0.50126667616849	0.489738321685079	0.512795030651901	1.99	1.14	3.51	0.199600824653641	0.204299393174623	0.208997961695606	0.236438819977029	0.242004548468432	0.247570276959835	0.229802097926358	0.235178061374791	0.240531540762868	0.117732656994759	2.86879692823508	0.00460757840255654	0.35107351652925	0.705571349291159	0.72037228725114	0.691669500179208	1.0180861845674	1.03559923895077	1.00163696911147	0.955508316824805	0.972462923993163	0.939559906281189	0.00189182049997377	0.00225389689576949	0.00218481685123341
264	0.455496124527524	0.31	0.117743257672683	0.113997579224952	0.121488936120415	0.458205075461291	0.499031047036314	0.487474389276614	0.510587704796015	2.01	1.14	3.55	0.19708863530219	0.201761056985499	0.206433478668808	0.233057036250204	0.238582168371361	0.244107300492518	0.226010553276711	0.231338955889078	0.236758583716437	0.117743257672683	2.87305045395786	0.00727702699387093	0.355626897925243	0.705571349291159	0.72037228725114	0.691669500179208	1.0180861845674	1.03559923895077	1.00163696911147	0.955508316824805	0.972462923993163	0.939559906281189	0.00189182049997377	0.00225389689576949	0.00218481685123341
264	0.455496124527524	0.31	0.117764074527343	0.114040909666828	0.121487239387859	0.459162230038041	0.495917257806005	0.484454824592904	0.507379691019107	1.97	1.11	3.55	0.19865839339146	0.203358746140316	0.208059098889172	0.235636754674943	0.241212033165116	0.24678731165529	0.227917657860083	0.233316208242911	0.238723158264975	0.117764074527343	2.84016873265016	0.00589021348274119	0.345977252755176	0.705571349291159	0.72037228725114	0.691669500179208	1.0180861845674	1.03559923895077	1.00163696911147	0.955508316824805	0.972462923993163	0.939559906281189	0.00189182049997377	0.00225389689576949	0.00218481685123341
264	0.455496124527524	0.31	0.117770102658402	0.114013178126547	0.121527027190257	0.463002731020439	0.500957291146415	0.489467500067195	0.512447082225634	1.94	1.1	3.45	0.203123387361048	0.207891518613401	0.212659649865755	0.241567367198386	0.247237934866894	0.252908502535402	0.234266791252706	0.239706431731793	0.245192577629183	0.117770102658402	2.80470354088832	-0.0109143244139825	0.324848620113105	0.705571349291159	0.72037228725114	0.691669500179208	1.0180861845674	1.03559923895077	1.00163696911147	0.955508316824805	0.972462923993163	0.939559906281189	0.00189182049997377	0.00225389689576949	0.00218481685123341
264	0.455496124527524	0.31	0.117782931256727	0.114045260039946	0.121520602473509	0.460819515313904	0.494951357092188	0.483549349175011	0.506353365009364	2.02	1.12	3.47	0.194859592285316	0.199454346921561	0.204049101557805	0.230257995826995	0.23568743854239	0.241116881257786	0.223628127628112	0.228886266971676	0.234203762760808	0.117782931256727	2.85012692951282	0.00574392497840849	0.349615490032726	0.705571349291159	0.72037228725114	0.691669500179208	1.0180861845674	1.03559923895077	1.00163696911147	0.955508316824805	0.972462923993163	0.939559906281189	0.00189182049997377	0.00225389689576949	0.00218481685123341
264	0.455496124527524	0.31	0.117849682855832	0.114134004349516	0.121565361362148	0.460215710041236	0.497370513343115	0.485898844468017	0.508842182218213	1.99	1.13	3.52	0.198091714395356	0.202768495540888	0.20744527668642	0.234665559892726	0.240205819208276	0.245746078523826	0.227606823611985	0.232979232061325	0.238343166715185	0.117849682855832	2.85869119141807	-0.00404573421319525	0.339929387483617	0.705571349291159	0.72037228725114	0.691669500179208	1.0180861845674	1.03559923895077	1.00163696911147	0.955508316824805	0.972462923993163	0.939559906281189	0.00189182049997377	0.00225389689576949	0.00218481685123341
264	0.455496124527524	0.31	0.117856830447405	0.114114826427418	0.121598834467391	0.464159976946976	0.505793876957711	0.494220117155578	0.517367636759845	1.99	1.13	3.54	0.201335995532368	0.206050927949985	0.210765860367602	0.238470670502153	0.244055231236205	0.249639791970257	0.231137825731639	0.236550546075387	0.241978467493027	0.117856830447405	2.85949570787914	0.00119622304870956	0.347377001488694	0.705571349291159	0.72037228725114	0.691669500179208	1.0180861845674	1.03559923895077	1.00163696911147	0.955508316824805	0.972462923993163	0.939559906281189	0.00189182049997377	0.00225389689576949	0.00218481685123341
264	0.455496124527524	0.31	0.117892891107687	0.114176361302935	0.121609420912438	0.452984180471354	0.49114224318196	0.479647933794529	0.502636552569391	2.01	1.14	3.52	0.194022913923622	0.19867248967233	0.203322065421038	0.22945698279067	0.234955702508771	0.240454422226872	0.222776395944925	0.228300445759669	0.233464283882586	0.117892891107687	2.87995532420976	0.000354503342016488	0.349429402245967	0.705571349291159	0.72037228725114	0.691669500179208	1.0180861845674	1.03559923895077	1.00163696911147	0.955508316824805	0.972462923993163	0.939559906281189	0.00189182049997377	0.00225389689576949	0.00218481685123341
264	0.455496124527524	0.31	0.11792915926259	0.114207098839126	0.121651219686054	0.470493789004739	0.496689197829195	0.485467451044105	0.507910944614284	1.98	1.1	3.6	0.198667141825049	0.203259401007994	0.207851660190939	0.235541781231971	0.240986410363357	0.246431039494742	0.227223687450945	0.232483789678898	0.237705836653186	0.11792915926259	2.84651539087824	-0.00600968793936773	0.336814897816907	0.705571349291159	0.72037228725114	0.691669500179208	1.0180861845674	1.03559923895077	1.00163696911147	0.955508316824805	0.972462923993163	0.939559906281189	0.00189182049997377	0.00225389689576949	0.00218481685123341
264	0.455496124527524	0.31	0.117964756718424	0.114259251711333	0.121670261725514	0.468351938535655	0.500366581445268	0.489013038150638	0.511720124739897	1.98	1.11	3.54	0.20004051071123	0.204684903440775	0.209329296170321	0.237149968101839	0.242655940785813	0.248161913469786	0.229584106102718	0.234862436995957	0.240239298261531	0.117964756718424	2.85861365800735	0.00368003200505472	0.346968867660265	0.705571349291159	0.72037228725114	0.691669500179208	1.0180861845674	1.03559923895077	1.00163696911147	0.955508316824805	0.972462923993163	0.939559906281189	0.00189182049997377	0.00225389689576949	0.00218481685123341
264	0.455496124527524	0.31	0.117972995012946	0.114206024366118	0.121739965659773	0.4580093399528	0.496210064779676	0.484714204655724	0.507705924903629	1.99	1.14	3.53	0.19717322688072	0.201849540912035	0.206525854943349	0.233465476601748	0.239002525933099	0.24453957526445	0.226776857595178	0.232207397443494	0.237498674179187	0.117972995012946	2.88015133826678	-0.00521895037077131	0.343026721620583	0.705571349291159	0.72037228725114	0.691669500179208	1.0180861845674	1.03559923895077	1.00163696911147	0.955508316824805	0.972462923993163	0.939559906281189	0.00189182049997377	0.00225389689576949	0.00218481685123341
264	0.455496124527524	0.31	0.118016331999172	0.114257014690396	0.121775649307948	0.459226959836117	0.494428526215813	0.483001992239474	0.505855060192152	1.95	1.1	3.51	0.200081321517688	0.204814709899281	0.209548098280874	0.237855054556615	0.243482068328822	0.249109082101029	0.230082780819794	0.235518365192547	0.240921076928862	0.118016331999172	2.81764776462493	0.00529890082849415	0.33999165109571	0.705571349291159	0.72037228725114	0.691669500179208	1.0180861845674	1.03559923895077	1.00163696911147	0.955508316824805	0.972462923993163	0.939559906281189	0.00189182049997377	0.00225389689576949	0.00218481685123341
264	0.455496124527524	0.31	0.118051723003997	0.114273788397933	0.121829657610061	0.453972793592008	0.490062456563414	0.478616269782407	0.501508643344421	2	1.13	3.51	0.194215168220657	0.198859855899514	0.20350454357837	0.229840515750658	0.235337189472847	0.240833863195036	0.223042870046262	0.228412530890228	0.233750855387643	0.118051723003997	2.82539077230209	0.00591179362173387	0.349591836115664	0.705571349291159	0.72037228725114	0.691669500179208	1.0180861845674	1.03559923895077	1.00163696911147	0.955508316824805	0.972462923993163	0.939559906281189	0.00189182049997377	0.00225389689576949	0.00218481685123341
264	0.455496124527524	0.31	0.118069825562614	0.114329381423838	0.121810269701391	0.461465275237111	0.490829003582925	0.479536643236148	0.502121363929702	1.98	1.12	3.51	0.19595414917969	0.200568572071443	0.205182994963196	0.232251268590771	0.237720433570999	0.243189598551227	0.225048714380644	0.230345863843195	0.235623153806267	0.118069825562614	2.85095623597668	-0.0076904926428107	0.334029083417798	0.705571349291159	0.72037228725114	0.691669500179208	1.0180861845674	1.03559923895077	1.00163696911147	0.955508316824805	0.972462923993163	0.939559906281189	0.00189182049997377	0.00225389689576949	0.00218481685123341
264	0.455496124527524	0.31	0.118087684537298	0.114376290020757	0.121799079053839	0.470997396624606	0.503829731669859	0.492458156895252	0.515201306444465	1.98	1.14	3.52	0.201673051021253	0.20632997496007	0.210986898898887	0.239143246262505	0.244665411483325	0.250187576704145	0.232288335402609	0.237601509391948	0.242990732285852	0.118087684537298	2.84511632411532	-0.00542724035259297	0.339024309348423	0.705571349291159	0.72037228725114	0.691669500179208	1.0180861845674	1.03559923895077	1.00163696911147	0.955508316824805	0.972462923993163	0.939559906281189	0.00189182049997377	0.00225389689576949	0.00218481685123341
264	0.455496124527524	0.31	0.118102225724897	0.114329566165705	0.12187488528409	0.468326828092029	0.505896219823746	0.494416627719991	0.517375811927502	1.97	1.13	3.48	0.203012593219648	0.207726232752433	0.212439872285218	0.240871485085182	0.24646414973919	0.252056814393199	0.233908871798167	0.239449223582778	0.244786109095185	0.118102225724897	2.83009434291455	0.00434568690709433	0.345322239236671	0.705571349291159	0.72037228725114	0.691669500179208	1.0180861845674	1.03559923895077	1.00163696911147	0.955508316824805	0.972462923993163	0.939559906281189	0.00189182049997377	0.00225389689576949	0.00218481685123341
264	0.455496124527524	0.31	0.118106746424934	0.114377101959282	0.121836390890586	0.454207911884792	0.492513949544795	0.481015958293117	0.504011940796473	1.98	1.13	3.53	0.196643423669696	0.201343900496031	0.206044377322366	0.233090154567322	0.238661837817869	0.244233521068415	0.226231032360875	0.231618245944082	0.237040645934093	0.118106746424934	2.85891963576834	-0.00690476845569608	0.339304824745879	0.705571349291159	0.72037228725114	0.691669500179208	1.0180861845674	1.03559923895077	1.00163696911147	0.955508316824805	0.972462923993163	0.939559906281189	0.00189182049997377	0.00225389689576949	0.00218481685123341
264	0.455496124527524	0.31	0.118107846902641	0.114344971590611	0.121870722214671	0.45331414161754	0.500170232783765	0.488472429993263	0.511868035574267	2	1.15	3.51	0.198014798482734	0.202756802166102	0.20749880584947	0.234285957990534	0.239896573380219	0.245507188769904	0.227921463083499	0.233397885095838	0.238887863368467	0.118107846902641	2.86643612216748	-0.00265922064849195	0.34730866188182	0.705571349291159	0.72037228725114	0.691669500179208	1.0180861845674	1.03559923895077	1.00163696911147	0.955508316824805	0.972462923993163	0.939559906281189	0.00189182049997377	0.00225389689576949	0.00218481685123341
264	0.455496124527524	0.31	0.118109749367537	0.114380866657904	0.12183863207717	0.452374883060365	0.488341551444616	0.476898725710201	0.49978437717903	1.97	1.11	3.53	0.195990620921605	0.200693268255053	0.205395915588501	0.232584573988726	0.238165265664307	0.243745957339888	0.224942581305282	0.230333230592219	0.235683845902168	0.118109749367537	2.84574978450062	0.00714421219164792	0.34972614825051	0.705571349291159	0.72037228725114	0.691669500179208	1.0180861845674	1.03559923895077	1.00163696911147	0.955508316824805	0.972462923993163	0.939559906281189	0.00189182049997377	0.00225389689576949	0.00218481685123341
264	0.455496124527524	0.31	0.1181127762204	0.114367793847427	0.121857758593373	0.45172993513412	0.491506879263037	0.479974880154271	0.503038878371803	1.96	1.11	3.48	0.197898426743603	0.202653184909489	0.207407943075374	0.235016878889113	0.240663454470367	0.246310030051621	0.227809817874284	0.233295197594634	0.238779590881677	0.1181127762204	2.82873291973005	0.0124791445526872	0.351531785784295	0.705571349291159	0.72037228725114	0.691669500179208	1.0180861845674	1.03559923895077	1.00163696911147	0.955508316824805	0.972462923993163	0.939559906281189	0.00189182049997377	0.00225389689576949	0.00218481685123341
264	0.455496124527524	0.31	0.118144506684772	0.114370400884967	0.121918612484578	0.457872146645781	0.501685731465683	0.49005980250039	0.513311660430976	2.05	1.16	3.53	0.1949831159058	0.19960879596237	0.204234476018939	0.229777989353038	0.235229125251914	0.240680261150791	0.223459256772048	0.22874550530687	0.234020603266981	0.118144506684772	2.87188916530899	-0.00106882238176346	0.352869892065408	0.705571349291159	0.72037228725114	0.691669500179208	1.0180861845674	1.03559923895077	1.00163696911147	0.955508316824805	0.972462923993163	0.939559906281189	0.00189182049997377	0.00225389689576949	0.00218481685123341
264	0.455496124527524	0.31	0.118171235915304	0.114448280894871	0.121894190935738	0.463628602592055	0.495559912465109	0.484208209196734	0.506911615733485	1.95	1.1	3.4	0.20010722648462	0.204798509725521	0.209489792966421	0.23776150260908	0.24333554694579	0.2489095912825	0.230956606003659	0.236344635033413	0.241746321501682	0.118171235915304	2.78677938809359	-0.000656854600942393	0.332230683244684	0.705571349291159	0.72037228725114	0.691669500179208	1.0180861845674	1.03559923895077	1.00163696911147	0.955508316824805	0.972462923993163	0.939559906281189	0.00189182049997377	0.00225389689576949	0.00218481685123341
264	0.455496124527524	0.31	0.118193253997352	0.114454916646332	0.121931591348372	0.473162581895544	0.502348149780906	0.4910591598729	0.513637139688912	2.01	1.12	3.55	0.198324821679329	0.20288412347715	0.207443425274971	0.234464513139037	0.239854632576576	0.245244752014114	0.226980091582527	0.232223025577696	0.237438526061226	0.118193253997352	2.86068857835389	0.00229558793172488	0.346740470418299	0.705571349291159	0.72037228725114	0.691669500179208	1.0180861845674	1.03559923895077	1.00163696911147	0.955508316824805	0.972462923993163	0.939559906281189	0.00189182049997377	0.00225389689576949	0.00218481685123341
264	0.455496124527524	0.31	0.118215142160073	0.114484471990345	0.121945812329802	0.460238457436784	0.501225933595271	0.489665870146742	0.512785997043799	1.98	1.14	3.51	0.200445056707592	0.205177176536138	0.209909296364684	0.237665194693274	0.243276009940287	0.248886825187299	0.2308757623563	0.236349215332666	0.241776550058921	0.118215142160073	2.85800864020103	0.00566804610230418	0.35027477538297	0.705571349291159	0.72037228725114	0.691669500179208	1.0180861845674	1.03559923895077	1.00163696911147	0.955508316824805	0.972462923993163	0.939559906281189	0.00189182049997377	0.00225389689576949	0.00218481685123341
264	0.455496124527524	0.31	0.118244273175511	0.114475781659715	0.122012764691306	0.471935066592978	0.507522836022883	0.496089438692637	0.518956233353128	2.01	1.13	3.55	0.199956445732239	0.204564851625388	0.209173257518538	0.2362917968523	0.241737625343246	0.247183453834193	0.229090898273239	0.234415602706804	0.239658140124447	0.118244273175511	2.84907441818586	0.00289006189595404	0.349121768609074	0.705571349291159	0.72037228725114	0.691669500179208	1.0180861845674	1.03559923895077	1.00163696911147	0.955508316824805	0.972462923993163	0.939559906281189	0.00189182049997377	0.00225389689576949	0.00218481685123341
264	0.455496124527524	0.31	0.11828682325641	0.114552735227648	0.122020911285172	0.457425957839055	0.488886855720092	0.477547336749396	0.500226374690788	2.01	1.11	3.57	0.192824271705802	0.197402947616555	0.201981623527308	0.227950545301689	0.233363306161008	0.238776067020326	0.220305298165883	0.225598184672049	0.23081957149443	0.11828682325641	2.87319440305444	-0.00360504191976253	0.34046631561276	0.705571349291159	0.72037228725114	0.691669500179208	1.0180861845674	1.03559923895077	1.00163696911147	0.955508316824805	0.972462923993163	0.939559906281189	0.00189182049997377	0.00225389689576949	0.00218481685123341
264	0.455496124527524	0.31	0.118341656149472	0.114602124366079	0.122081187932864	0.470491611029893	0.5003794015104	0.489074232182116	0.511684570838683	2	1.13	3.57	0.198525652829218	0.203114661968441	0.207703671107664	0.234958811245715	0.240389989115081	0.245821166984448	0.227536831525765	0.232815037542196	0.238066883009651	0.118341656149472	2.85300415109848	-0.00488035764899569	0.338583955108931	0.705571349291159	0.72037228725114	0.691669500179208	1.0180861845674	1.03559923895077	1.00163696911147	0.955508316824805	0.972462923993163	0.939559906281189	0.00189182049997377	0.00225389689576949	0.00218481685123341
264	0.455496124527524	0.31	0.118358538525685	0.114627834156647	0.122089242894722	0.467470114241034	0.500283404280953	0.488911627364092	0.511655181197815	1.98	1.1	3.55	0.199638031448141	0.204281486483132	0.208924941518124	0.236579532739565	0.242082223857618	0.247584914975672	0.228501371618595	0.233845268311279	0.239074341733067	0.118358538525685	2.85430367289952	-0.00445836508387581	0.336533400456455	0.705571349291159	0.72037228725114	0.691669500179208	1.0180861845674	1.03559923895077	1.00163696911147	0.955508316824805	0.972462923993163	0.939559906281189	0.00189182049997377	0.00225389689576949	0.00218481685123341
264	0.455496124527524	0.31	0.11835928053117	0.114623868940081	0.12209469212226	0.45745844942943	0.49449543575719	0.483026578946678	0.505964292567702	2.01	1.13	3.56	0.195437546308366	0.200077964313719	0.204718382319073	0.231142206550858	0.236630386674566	0.242118566798273	0.22399888880542	0.229325689235839	0.234658014632305	0.11835928053117	2.86568360907578	0.000693734792371339	0.34886793645336	0.705571349291159	0.72037228725114	0.691669500179208	1.0180861845674	1.03559923895077	1.00163696911147	0.955508316824805	0.972462923993163	0.939559906281189	0.00189182049997377	0.00225389689576949	0.00218481685123341
264	0.455496124527524	0.31	0.118371704645598	0.114585007630324	0.122158401660871	0.463492026779811	0.502342469230231	0.490832238740982	0.51385269971948	2.03	1.13	3.54	0.196782918869773	0.201397564310235	0.206012209750698	0.232275246682558	0.237722202720167	0.243169158757776	0.225310550499069	0.2305871644744	0.235930751769592	0.118371704645598	2.86397452265492	-0.00604760673462282	0.342228152790948	0.705571349291159	0.72037228725114	0.691669500179208	1.0180861845674	1.03559923895077	1.00163696911147	0.955508316824805	0.972462923993163	0.939559906281189	0.00189182049997377	0.00225389689576949	0.00218481685123341
264	0.455496124527524	0.31	0.118373640919558	0.114609809269026	0.122137472570091	0.457413224019769	0.494940242195084	0.48346002303953	0.506420461350638	1.99	1.13	3.55	0.196465640162395	0.201130904089328	0.205796168016261	0.23257695199772	0.238099713451042	0.243622474904363	0.225238772798488	0.230574636548772	0.235981920293477	0.118373640919558	2.84033642738331	0.00436475795956511	0.345738970566353	0.705571349291159	0.72037228725114	0.691669500179208	1.0180861845674	1.03559923895077	1.00163696911147	0.955508316824805	0.972462923993163	0.939559906281189	0.00189182049997377	0.00225389689576949	0.00218481685123341
264	0.455496124527524	0.31	0.118400313471313	0.114638545697853	0.122162081244772	0.451443028181547	0.493629533702348	0.482041021092156	0.50521804631254	1.96	1.12	3.53	0.198716449112663	0.203493694151223	0.208270939189782	0.235979473986654	0.241652541195426	0.247325608404197	0.228531239588913	0.234023115653235	0.239537273401493	0.118400313471313	2.84195793920508	0.00243842066036721	0.343165423276867	0.705571349291159	0.72037228725114	0.691669500179208	1.0180861845674	1.03559923895077	1.00163696911147	0.955508316824805	0.972462923993163	0.939559906281189	0.00189182049997377	0.00225389689576949	0.00218481685123341
264	0.455496124527524	0.31	0.118414998046027	0.114681192444156	0.122148803647898	0.460094422935181	0.499159174655181	0.487643440031425	0.510674909278936	2.01	1.13	3.51	0.197011206730087	0.201663640431366	0.206316074132645	0.232928319346305	0.238428938224263	0.243929557102222	0.225987690324401	0.231389105840026	0.236689985227281	0.118414998046027	2.84236921531969	-0.000478020253337014	0.342768994973295	0.705571349291159	0.72037228725114	0.691669500179208	1.0180861845674	1.03559923895077	1.00163696911147	0.955508316824805	0.972462923993163	0.939559906281189	0.00189182049997377	0.00225389689576949	0.00218481685123341
264	0.455496124527524	0.31	0.118436777458793	0.114713472452962	0.122160082464624	0.466878487046762	0.502228072683422	0.490798517603149	0.513657627763695	1.98	1.11	3.48	0.200421900970993	0.20508926053766	0.209756620104327	0.237511911846989	0.243043011435336	0.248574111023683	0.23029369281594	0.235665848271719	0.241098447791228	0.118436777458793	2.86914689993916	-0.000483131764375105	0.344425472027353	0.705571349291159	0.72037228725114	0.691669500179208	1.0180861845674	1.03559923895077	1.00163696911147	0.955508316824805	0.972462923993163	0.939559906281189	0.00189182049997377	0.00225389689576949	0.00218481685123341
264	0.455496124527524	0.31	0.118472903403763	0.114719190186817	0.122226616620709	0.461191536433902	0.502764725482261	0.49119139093063	0.514338060033891	2.04	1.14	3.59	0.19625222050745	0.200876268579892	0.205500316652335	0.231479214468631	0.23693327258174	0.242387330694848	0.224378660195566	0.229653337625609	0.234891285154856	0.118472903403763	2.90340329367385	-0.00291662539000741	0.350587444932809	0.705571349291159	0.72037228725114	0.691669500179208	1.0180861845674	1.03559923895077	1.00163696911147	0.955508316824805	0.972462923993163	0.939559906281189	0.00189182049997377	0.00225389689576949	0.00218481685123341
264	0.455496124527524	0.31	0.118499987611167	0.114756810688962	0.122243164533371	0.463580638561315	0.493997758215313	0.482680747588996	0.505314768841629	1.98	1.11	3.56	0.197351139928361	0.201978266572299	0.206605393216237	0.233936064623476	0.239420967310079	0.244905869996682	0.226061832841708	0.231355950684761	0.236746801566915	0.118499987611167	2.84969078101544	0.000157327912467017	0.341753405979219	0.705571349291159	0.72037228725114	0.691669500179208	1.0180861845674	1.03559923895077	1.00163696911147	0.955508316824805	0.972462923993163	0.939559906281189	0.00189182049997377	0.00225389689576949	0.00218481685123341
264	0.455496124527524	0.31	0.118501767440478	0.114756766560523	0.122246768320433	0.461836425831692	0.496429336687903	0.485016656063363	0.507842017312442	1.99	1.14	3.58	0.197116877274402	0.20175513441035	0.206393391546297	0.233352682048037	0.238843585504239	0.244334488960441	0.226249133587419	0.231541796427223	0.236792257883644	0.118501767440478	2.87123944014633	-0.00479556137300525	0.344262459898845	0.705571349291159	0.72037228725114	0.691669500179208	1.0180861845674	1.03559923895077	1.00163696911147	0.955508316824805	0.972462923993163	0.939559906281189	0.00189182049997377	0.00225389689576949	0.00218481685123341
264	0.455496124527524	0.31	0.118510503395935	0.114763711524783	0.122257295267087	0.457448927730681	0.50186170500519	0.490221778673653	0.513501631336727	2.03	1.15	3.6	0.196011635391707	0.200665775814143	0.205319916236579	0.231232368220456	0.236722796937913	0.242213225655371	0.224159775708131	0.229462257785463	0.234762589751125	0.118510503395935	2.89295719891225	-0.00814356225859488	0.345613236640968	0.705571349291159	0.72037228725114	0.691669500179208	1.0180861845674	1.03559923895077	1.00163696911147	0.955508316824805	0.972462923993163	0.939559906281189	0.00189182049997377	0.00225389689576949	0.00218481685123341
264	0.455496124527524	0.31	0.118527596985983	0.114771008750756	0.122284185221209	0.464012045868235	0.507284007849596	0.49567269767976	0.518895318019432	2.03	1.16	3.59	0.198362715478918	0.203009433013166	0.207656150547414	0.234049102336325	0.239531786242297	0.24501447014827	0.227106831195079	0.232482249159421	0.237801257543197	0.118527596985983	2.87688651432852	-0.00126783700821621	0.351153604728294	0.705571349291159	0.72037228725114	0.691669500179208	1.0180861845674	1.03559923895077	1.00163696911147	0.955508316824805	0.972462923993163	0.939559906281189	0.00189182049997377	0.00225389689576949	0.00218481685123341
264	0.455496124527524	0.31	0.118533859597328	0.114797042788595	0.122270676406062	0.460062094008165	0.492462306760984	0.481100331326466	0.503824282195503	1.98	1.12	3.53	0.196643180014075	0.201287232065599	0.205931284117123	0.233080879536346	0.238585467779397	0.244090056022449	0.225784723735976	0.231166556380686	0.236451615722535	0.118533859597328	2.87298168644757	0.00270141907570758	0.346830145413487	0.705571349291159	0.72037228725114	0.691669500179208	1.0180861845674	1.03559923895077	1.00163696911147	0.955508316824805	0.972462923993163	0.939559906281189	0.00189182049997377	0.00225389689576949	0.00218481685123341
264	0.455496124527524	0.31	0.118581234778932	0.11484997572405	0.122312493833814	0.449898055307514	0.494686206433674	0.483036593364326	0.506335819503022	2.07	1.15	3.62	0.190732426388546	0.195332407006429	0.199932387624313	0.22440789488017	0.229820042077658	0.235232189275146	0.217445055636654	0.222705940326387	0.227906789553435	0.118581234778932	2.91836119957512	0.00311713572771658	0.360481091253594	0.705571349291159	0.72037228725114	0.691669500179208	1.0180861845674	1.03559923895077	1.00163696911147	0.955508316824805	0.972462923993163	0.939559906281189	0.00189182049997377	0.00225389689576949	0.00218481685123341
264	0.455496124527524	0.31	0.118584764197062	0.11484842516309	0.122321103231034	0.473233709419158	0.507397480506317	0.495996646419688	0.518798314592947	2.02	1.13	3.52	0.19960553841774	0.204193613040219	0.208781687662698	0.23579760120611	0.241217576015983	0.246637550825856	0.228694057363475	0.233926226406743	0.239222121167609	0.118584764197062	2.86247324072779	0.00264987872291493	0.348216210879094	0.705571349291159	0.72037228725114	0.691669500179208	1.0180861845674	1.03559923895077	1.00163696911147	0.955508316824805	0.972462923993163	0.939559906281189	0.00189182049997377	0.00225389689576949	0.00218481685123341
264	0.455496124527524	0.31	0.118590738241985	0.114837220167627	0.122344256316342	0.460550820795596	0.500815727424422	0.489272384047473	0.512359070801371	2.01	1.13	3.57	0.197214916892142	0.201867784249809	0.206520651607476	0.233053660310914	0.23855206674859	0.244050473186266	0.225717916774738	0.23104549966838	0.236398977359931	0.118590738241985	2.88372485210087	0.00164311647721434	0.351115678033852	0.705571349291159	0.72037228725114	0.691669500179208	1.0180861845674	1.03559923895077	1.00163696911147	0.955508316824805	0.972462923993163	0.939559906281189	0.00189182049997377	0.00225389689576949	0.00218481685123341
264	0.455496124527524	0.31	0.118683864994855	0.114933140803893	0.122434589185816	0.45702326040364	0.491137699670737	0.479736727115044	0.502538672226431	1.95	1.13	3.53	0.198294104317663	0.203006575791083	0.207719047264503	0.235616335206293	0.241215771771249	0.246815208336204	0.228459257132337	0.233876175436808	0.239310461477237	0.118683864994855	2.83561593267851	-0.00123730688194661	0.340100699246707	0.705571349291159	0.72037228725114	0.691669500179208	1.0180861845674	1.03559923895077	1.00163696911147	0.955508316824805	0.972462923993163	0.939559906281189	0.00189182049997377	0.00225389689576949	0.00218481685123341
264	0.455496124527524	0.31	0.118700052461803	0.114927087490351	0.122473017433255	0.452499996260116	0.489399445469556	0.477934726485156	0.500864164453957	1.96	1.11	3.46	0.197234888463188	0.201966167537173	0.206697446611158	0.234275402777922	0.239895211318638	0.245515019859355	0.227241430290238	0.232688796513185	0.238153238691359	0.118700052461803	2.80059201814604	-0.00548756797723118	0.330215523245297	0.705571349291159	0.72037228725114	0.691669500179208	1.0180861845674	1.03559923895077	1.00163696911147	0.955508316824805	0.972462923993163	0.939559906281189	0.00189182049997377	0.00225389689576949	0.00218481685123341
264	0.455496124527524	0.31	0.118715427095505	0.11497947925301	0.122451374938001	0.464821348210478	0.502284970243846	0.490806772338963	0.51376316814873	2.02	1.15	3.6	0.197260407661578	0.201873616210326	0.206486824759074	0.23296229031026	0.238410436960342	0.243858583610424	0.225868107676934	0.231128561259129	0.236431759093057	0.118715427095505	2.88544157416363	0.00678405931537365	0.358085109166042	0.705571349291159	0.72037228725114	0.691669500179208	1.0180861845674	1.03559923895077	1.00163696911147	0.955508316824805	0.972462923993163	0.939559906281189	0.00189182049997377	0.00225389689576949	0.00218481685123341
264	0.455496124527524	0.31	0.118775374772953	0.115035755802512	0.122514993743393	0.471269686072598	0.503004818143376	0.491658063454693	0.514351572832059	1.98	1.1	3.51	0.201269816715551	0.205914832034654	0.210559847353757	0.238645501082144	0.244153092962789	0.249660684843435	0.230782922015624	0.236087051918094	0.241439188669187	0.118775374772953	2.83816198271692	-0.003992844710199	0.336914135546758	0.705571349291159	0.72037228725114	0.691669500179208	1.0180861845674	1.03559923895077	1.00163696911147	0.955508316824805	0.972462923993163	0.939559906281189	0.00189182049997377	0.00225389689576949	0.00218481685123341
264	0.455496124527524	0.31	0.118776031023414	0.115038904043647	0.12251315800318	0.470050603244837	0.507168464069431	0.49569976115624	0.518637166982622	1.99	1.12	3.52	0.202184221345833	0.206862034308545	0.211539847271258	0.239538657716481	0.245080717480978	0.250622777245475	0.2322276502877	0.237618597949404	0.242954473638019	0.118776031023414	2.84169335361326	0.00103731409204552	0.342516616504425	0.705571349291159	0.72037228725114	0.691669500179208	1.0180861845674	1.03559923895077	1.00163696911147	0.955508316824805	0.972462923993163	0.939559906281189	0.00189182049997377	0.00225389689576949	0.00218481685123341
264	0.455496124527524	0.31	0.118793827905469	0.115047804705206	0.122539851105732	0.46382296680914	0.504623926283902	0.493069111587615	0.516178740980188	1.98	1.13	3.48	0.201607820043654	0.20633239302375	0.211056966003846	0.238984239996346	0.244584709674115	0.250185179351883	0.232270130442157	0.237693216626622	0.24317247076076	0.118793827905469	2.82401987185866	0.00519286785939212	0.34474816551487	0.705571349291159	0.72037228725114	0.691669500179208	1.0180861845674	1.03559923895077	1.00163696911147	0.955508316824805	0.972462923993163	0.939559906281189	0.00189182049997377	0.00225389689576949	0.00218481685123341
264	0.455496124527524	0.31	0.118812890689989	0.115032782281492	0.122592999098485	0.455983685340743	0.493677638635372	0.482193671688398	0.505161605582347	2.01	1.12	3.5	0.194449530507481	0.1990805576493	0.20371158479112	0.229808081260738	0.235281210760977	0.240754340261215	0.222902070641772	0.228175343855037	0.233505597256271	0.118812890689989	2.8399946377056	-0.0118454298000681	0.332341592452043	0.705571349291159	0.72037228725114	0.691669500179208	1.0180861845674	1.03559923895077	1.00163696911147	0.955508316824805	0.972462923993163	0.939559906281189	0.00189182049997377	0.00225389689576949	0.00218481685123341
264	0.455496124527524	0.31	0.118844362096379	0.115098142963949	0.122590581228809	0.45153831900114	0.489962350269738	0.478462141713116	0.501462558826359	2	1.13	3.64	0.194234351493172	0.198902924732915	0.203571497972657	0.229884174611061	0.235409618990899	0.240935063370738	0.222028207327716	0.227331566170619	0.232698965812389	0.118844362096379	2.90271340770658	0.010201700640805	0.359941801850816	0.705571349291159	0.72037228725114	0.691669500179208	1.0180861845674	1.03559923895077	1.00163696911147	0.955508316824805	0.972462923993163	0.939559906281189	0.00189182049997377	0.00225389689576949	0.00218481685123341
264	0.455496124527524	0.31	0.11889345440749	0.115140854424866	0.122646054390113	0.461615313815266	0.501504612065618	0.489970123457481	0.513039100673755	2.04	1.15	3.58	0.195269849270296	0.199866737415286	0.204463625560275	0.23019662765726	0.235615734358313	0.241034841059366	0.223321057645444	0.228606914940877	0.233814817079741	0.11889345440749	2.87626658859063	0.00274742549520452	0.352111776004607	0.705571349291159	0.72037228725114	0.691669500179208	1.0180861845674	1.03559923895077	1.00163696911147	0.955508316824805	0.972462923993163	0.939559906281189	0.00189182049997377	0.00225389689576949	0.00218481685123341
264	0.455496124527524	0.31	0.118894217084767	0.115156352914768	0.122632081254765	0.461881023730833	0.494045193924621	0.482688342596661	0.505402045252581	2.02	1.13	3.52	0.194210625184148	0.198780077151149	0.203349529118149	0.229414552224144	0.234812293856072	0.240210035487999	0.222548058425107	0.227809343662193	0.233046663831192	0.118894217084767	2.85268926301704	-2.43787347882993e-05	0.344738053537757	0.705571349291159	0.72037228725114	0.691669500179208	1.0180861845674	1.03559923895077	1.00163696911147	0.955508316824805	0.972462923993163	0.939559906281189	0.00189182049997377	0.00225389689576949	0.00218481685123341
264	0.455496124527524	0.31	0.11891497869624	0.115169370297838	0.122660587094643	0.478705831745184	0.505038671634925	0.493814640156499	0.516262703113352	2.06	1.14	3.66	0.195113123622456	0.199547896639105	0.203982669655755	0.22959297322381	0.234811447017687	0.240029920811565	0.221803429203544	0.226871509049602	0.231881474337206	0.11891497869624	2.89688026731759	-0.00163194252259523	0.350126572922686	0.705571349291159	0.72037228725114	0.691669500179208	1.0180861845674	1.03559923895077	1.00163696911147	0.955508316824805	0.972462923993163	0.939559906281189	0.00189182049997377	0.00225389689576949	0.00218481685123341
264	0.455496124527524	0.31	0.118944716024624	0.115190750706552	0.122698681342695	0.461061200094874	0.497261981615624	0.485812314468782	0.508711648762466	2	1.14	3.53	0.196786906351327	0.20142479738347	0.206062688415613	0.232794901252444	0.238281431859922	0.243767962467399	0.226018312028965	0.231349617868864	0.236631896999552	0.118944716024624	2.86106081923186	0.00206817406778509	0.349391294615295	0.705571349291159	0.72037228725114	0.691669500179208	1.0180861845674	1.03559923895077	1.00163696911147	0.955508316824805	0.972462923993163	0.939559906281189	0.00189182049997377	0.00225389689576949	0.00218481685123341
264	0.455496124527524	0.31	0.118946489875909	0.115175516393927	0.122717463357892	0.464564257005521	0.496735861885054	0.485378604552037	0.508093119218071	2	1.12	3.49	0.197010799357186	0.201620607710292	0.206230416063398	0.23316217996217	0.238617885782994	0.244073591603817	0.22623537313921	0.231675573362918	0.236945116982497	0.118946489875909	2.85225175154122	-0.0070382477417385	0.336741279264349	0.705571349291159	0.72037228725114	0.691669500179208	1.0180861845674	1.03559923895077	1.00163696911147	0.955508316824805	0.972462923993163	0.939559906281189	0.00189182049997377	0.00225389689576949	0.00218481685123341
264	0.455496124527524	0.31	0.118946864539405	0.11518118108807	0.12271254799074	0.45971421308254	0.497667056300617	0.486176954757282	0.509157157843951	2.01	1.14	3.57	0.196507280988661	0.201151451368336	0.205795621748011	0.232355101596994	0.237846484282531	0.243337866968068	0.2253531860758	0.230669613432474	0.236063936990877	0.118946864539405	2.86330735855845	-8.62560310240107e-05	0.34930579286978	0.705571349291159	0.72037228725114	0.691669500179208	1.0180861845674	1.03559923895077	1.00163696911147	0.955508316824805	0.972462923993163	0.939559906281189	0.00189182049997377	0.00225389689576949	0.00218481685123341
264	0.455496124527524	0.31	0.118984254206965	0.115199265966581	0.122769242447349	0.456736874041493	0.493243167918676	0.481786711092634	0.504699624744718	2.02	1.14	3.58	0.193422389728521	0.198021801057425	0.202621212386328	0.228375835509615	0.233806408498424	0.239236981487234	0.221238000171434	0.226479590562633	0.231748054735039	0.118984254206965	2.87402007147103	0.00518230822959396	0.354693400627867	0.705571349291159	0.72037228725114	0.691669500179208	1.0180861845674	1.03559923895077	1.00163696911147	0.955508316824805	0.972462923993163	0.939559906281189	0.00189182049997377	0.00225389689576949	0.00218481685123341
264	0.455496124527524	0.31	0.119008443261464	0.11522684468389	0.122790041839038	0.449013149583643	0.49552704123701	0.483836742365782	0.507217340108238	2.05	1.18	3.56	0.192330387917126	0.196977409360303	0.201624430803479	0.226607755998513	0.23208297555544	0.237558195112367	0.220630022095717	0.225917405651126	0.231325849242967	0.119008443261464	2.89856773651643	0.000855830120898753	0.357428807366277	0.705571349291159	0.72037228725114	0.691669500179208	1.0180861845674	1.03559923895077	1.00163696911147	0.955508316824805	0.972462923993163	0.939559906281189	0.00189182049997377	0.00225389689576949	0.00218481685123341
264	0.455496124527524	0.31	0.119010646681593	0.115258003345244	0.122763290017943	0.457643517257807	0.495537052465322	0.484048321447548	0.507025783483096	2	1.13	3.53	0.196490601797621	0.201154242949857	0.205817884102093	0.23255159129811	0.238071128422398	0.243590665546687	0.225613605269687	0.230953726188841	0.236342224451619	0.119010646681593	2.85464951071832	-0.000718101885013245	0.344195848269572	0.705571349291159	0.72037228725114	0.691669500179208	1.0180861845674	1.03559923895077	1.00163696911147	0.955508316824805	0.972462923993163	0.939559906281189	0.00189182049997377	0.00225389689576949	0.00218481685123341
264	0.455496124527524	0.31	0.119019357623005	0.115246180610847	0.122792534635163	0.457741310250893	0.496463829297434	0.484955878760004	0.507971779834864	1.98	1.11	3.51	0.198251667770077	0.202956158398162	0.207660649026247	0.234995848997525	0.240572275070924	0.246148701144322	0.227626002703911	0.233049807373754	0.23847429866089	0.119019357623005	2.84919882341621	0.00157296645748681	0.345431170715885	0.705571349291159	0.72037228725114	0.691669500179208	1.0180861845674	1.03559923895077	1.00163696911147	0.955508316824805	0.972462923993163	0.939559906281189	0.00189182049997377	0.00225389689576949	0.00218481685123341
264	0.455496124527524	0.31	0.119040003542094	0.115247865184518	0.122832141899671	0.458636737814786	0.495970323101608	0.484494526846194	0.507446119357021	1.99	1.15	3.56	0.197234542983506	0.201906264343377	0.206577985703249	0.233576853178734	0.239109382915465	0.244641912652196	0.226721889236933	0.232039280762365	0.237438470568145	0.119040003542094	2.84825049132116	-0.000935177650888468	0.344782892795225	0.705571349291159	0.72037228725114	0.691669500179208	1.0180861845674	1.03559923895077	1.00163696911147	0.955508316824805	0.972462923993163	0.939559906281189	0.00189182049997377	0.00225389689576949	0.00218481685123341
264	0.455496124527524	0.31	0.119063995657897	0.115324086514223	0.12280390480157	0.454827035157923	0.499571481225167	0.487923281042214	0.51121968140812	2.01	1.13	3.58	0.197183631381895	0.201890999323494	0.206598367265093	0.233147314709521	0.238713244230353	0.244279173751186	0.225864170128807	0.231334679608699	0.236616271514413	0.119063995657897	2.85438708687429	-0.00238132896116257	0.345722084547388	0.705571349291159	0.72037228725114	0.691669500179208	1.0180861845674	1.03559923895077	1.00163696911147	0.955508316824805	0.972462923993163	0.939559906281189	0.00189182049997377	0.00225389689576949	0.00218481685123341
264	0.455496124527524	0.31	0.119141158167992	0.115352682345461	0.122929633990524	0.450354146731346	0.492033012538174	0.480456551747013	0.503609473329334	2	1.15	3.55	0.195144118996033	0.199846059752109	0.204548000508186	0.230986612524724	0.236552167731438	0.242117722938152	0.224274749185185	0.229669722281176	0.235107071707898	0.119141158167992	2.86534267960613	0.00136751669495334	0.350519305698949	0.705571349291159	0.72037228725114	0.691669500179208	1.0180861845674	1.03559923895077	1.00163696911147	0.955508316824805	0.972462923993163	0.939559906281189	0.00189182049997377	0.00225389689576949	0.00218481685123341
264	0.455496124527524	0.31	0.119147006378098	0.115385813994474	0.122908198761722	0.449228183821218	0.489366431595779	0.477826487634825	0.500906375556733	2	1.14	3.56	0.193673170468551	0.198350553560079	0.203027936651607	0.229142396537344	0.234676393675528	0.240210390813712	0.222337830967518	0.227728522803201	0.233136935153107	0.119147006378098	2.87771984511177	-0.00451861659911244	0.344601025485504	0.705571349291159	0.72037228725114	0.691669500179208	1.0180861845674	1.03559923895077	1.00163696911147	0.955508316824805	0.972462923993163	0.939559906281189	0.00189182049997377	0.00225389689576949	0.00218481685123341
264	0.455496124527524	0.31	0.119150596237575	0.115387874464432	0.122913318010719	0.466005135524152	0.502300544769176	0.490849265509553	0.513751824028799	1.96	1.11	3.5	0.202672814576323	0.207401074678002	0.212129334779681	0.240762955820008	0.246379840750262	0.251996725680517	0.233206558501001	0.238711568693421	0.244088181929806	0.119150596237575	2.83658703627853	-0.00354530238729373	0.338027876423268	0.705571349291159	0.72037228725114	0.691669500179208	1.0180861845674	1.03559923895077	1.00163696911147	0.955508316824805	0.972462923993163	0.939559906281189	0.00189182049997377	0.00225389689576949	0.00218481685123341
264	0.455496124527524	0.31	0.119170208015437	0.115414202028169	0.122926214002705	0.456971977660647	0.493083756909558	0.48163642697274	0.504531086846376	2.01	1.14	3.53	0.194719857595714	0.199347876429669	0.203975895263623	0.230253802629499	0.235726377169747	0.241198951709995	0.223466972831038	0.228767839067747	0.234045356306342	0.119170208015437	2.86807044362011	0.00468053492959944	0.351914003876749	0.705571349291159	0.72037228725114	0.691669500179208	1.0180861845674	1.03559923895077	1.00163696911147	0.955508316824805	0.972462923993163	0.939559906281189	0.00189182049997377	0.00225389689576949	0.00218481685123341
264	0.455496124527524	0.31	0.119211995894807	0.115466276651829	0.122957715137785	0.462689160193239	0.50538023673548	0.493781690422706	0.516978783048254	2	1.12	3.52	0.200614343284587	0.205326617548141	0.210038891811695	0.237476460315817	0.243054596922723	0.248632733529629	0.230255131457011	0.235576575044797	0.241067903440853	0.119211995894807	2.85407753984959	0.0106956580796054	0.352166573858168	0.705571349291159	0.72037228725114	0.691669500179208	1.0180861845674	1.03559923895077	1.00163696911147	0.955508316824805	0.972462923993163	0.939559906281189	0.00189182049997377	0.00225389689576949	0.00218481685123341
264	0.455496124527524	0.31	0.119217052629132	0.115469297074743	0.122964808183521	0.473505516979606	0.510855940189138	0.499383653108781	0.522328227269495	2.02	1.14	3.57	0.201022706121835	0.205640779180381	0.210258852238927	0.237485456839044	0.242941184757462	0.24839691267588	0.230151900448982	0.235441277073914	0.240723791939808	0.119217052629132	2.87480004652902	-0.00549225461874957	0.342072014927252	0.705571349291159	0.72037228725114	0.691669500179208	1.0180861845674	1.03559923895077	1.00163696911147	0.955508316824805	0.972462923993163	0.939559906281189	0.00189182049997377	0.00225389689576949	0.00218481685123341
264	0.455496124527524	0.31	0.119220731292913	0.11546322871929	0.122978233866535	0.454358112413702	0.49135296089612	0.479885547912425	0.502820373879814	2.01	1.13	3.54	0.193451806498713	0.198074558251111	0.202697310003509	0.228611915564923	0.234074858260699	0.239537800956474	0.221567572466029	0.226889447970461	0.232163110426814	0.119220731292913	2.8581506971499	-0.000209319588283603	0.346176055787257	0.705571349291159	0.72037228725114	0.691669500179208	1.0180861845674	1.03559923895077	1.00163696911147	0.955508316824805	0.972462923993163	0.939559906281189	0.00189182049997377	0.00225389689576949	0.00218481685123341
264	0.455496124527524	0.31	0.119255423160686	0.115485814298415	0.123025032022957	0.464362342441559	0.501282292157732	0.489816433451084	0.51274815086438	1.99	1.14	3.51	0.199698265780053	0.204372898852823	0.209047531925592	0.23657116048219	0.242108932012322	0.247646703542455	0.229836297087752	0.235218751648063	0.24056845444062	0.119255423160686	2.83889599764488	-0.00291725361425561	0.341609045446438	0.705571349291159	0.72037228725114	0.691669500179208	1.0180861845674	1.03559923895077	1.00163696911147	0.955508316824805	0.972462923993163	0.939559906281189	0.00189182049997377	0.00225389689576949	0.00218481685123341
264	0.455496124527524	0.31	0.11926257342298	0.115497484521539	0.123027662324421	0.462561843356013	0.497446822514112	0.486027425427815	0.508866219600409	1.99	1.13	3.54	0.197671200835158	0.202315560014838	0.206959919194518	0.234045798113727	0.239544792131786	0.245043786149844	0.226933925167194	0.23223965714119	0.237557351058422	0.11926257342298	2.86188875812442	-0.00507093478422321	0.341588196529665	0.705571349291159	0.72037228725114	0.691669500179208	1.0180861845674	1.03559923895077	1.00163696911147	0.955508316824805	0.972462923993163	0.939559906281189	0.00189182049997377	0.00225389689576949	0.00218481685123341
264	0.455496124527524	0.31	0.119272005134538	0.115484813128607	0.123059197140469	0.461206676917621	0.503059826934566	0.491480052105685	0.514639601763448	1.96	1.12	3.54	0.202449537698086	0.207219456743042	0.211989375787998	0.240371285012226	0.246034679373493	0.25169807373476	0.232688038441484	0.238182149031309	0.243687043387709	0.119272005134538	2.83135600798053	0.000890753653746257	0.342739871850055	0.705571349291159	0.72037228725114	0.691669500179208	1.0180861845674	1.03559923895077	1.00163696911147	0.955508316824805	0.972462923993163	0.939559906281189	0.00189182049997377	0.00225389689576949	0.00218481685123341
264	0.455496124527524	0.31	0.119277492122884	0.115529489278946	0.123025494966821	0.459769587471569	0.497774096541068	0.48628280468244	0.509265388399696	2.01	1.14	3.52	0.196673532425351	0.201321101576892	0.205968670728434	0.232583190227937	0.238079336286537	0.243575482345136	0.225971701592788	0.231335332911067	0.236629747052348	0.119277492122884	2.85798757862545	-0.000804805961229904	0.347622447488167	0.705571349291159	0.72037228725114	0.691669500179208	1.0180861845674	1.03559923895077	1.00163696911147	0.955508316824805	0.972462923993163	0.939559906281189	0.00189182049997377	0.00225389689576949	0.00218481685123341
264	0.455496124527524	0.31	0.119305872773458	0.115558564361311	0.123053181185604	0.459055434154448	0.490877644033693	0.479529254456868	0.502226033610518	1.99	1.11	3.5	0.195438777979342	0.200063971062589	0.204689164145835	0.231508330022865	0.23698713386009	0.242465937697314	0.224426556669723	0.229773461412151	0.235045663082497	0.119305872773458	2.84629209206127	-0.0103849121995495	0.33025314432739	0.705571349291159	0.72037228725114	0.691669500179208	1.0180861845674	1.03559923895077	1.00163696911147	0.955508316824805	0.972462923993163	0.939559906281189	0.00189182049997377	0.00225389689576949	0.00218481685123341
264	0.455496124527524	0.31	0.119340909105555	0.115519089114835	0.123162729096276	0.45371464439357	0.486372490107261	0.475006571250247	0.497738408964274	1.98	1.11	3.51	0.194140696219369	0.198786079112211	0.203431462005052	0.23011165152723	0.235617744532275	0.241123837537321	0.222739493228201	0.228068240112341	0.233422505039471	0.119340909105555	2.82511319727861	-0.00635209208525608	0.332382119155162	0.705571349291159	0.72037228725114	0.691669500179208	1.0180861845674	1.03559923895077	1.00163696911147	0.955508316824805	0.972462923993163	0.939559906281189	0.00189182049997377	0.00225389689576949	0.00218481685123341
264	0.455496124527524	0.31	0.119377490651138	0.115553919780409	0.123201061521867	0.461875192609081	0.497443074203158	0.486007980050901	0.508878168355416	1.98	1.11	3.49	0.19881609694177	0.203493964139086	0.208171831336401	0.23569967358843	0.241245360222747	0.246791046857065	0.228450118599138	0.233778425340461	0.239225357527903	0.119377490651138	2.83300986651559	-0.00546182361200362	0.336681831536355	0.705571349291159	0.72037228725114	0.691669500179208	1.0180861845674	1.03559923895077	1.00163696911147	0.955508316824805	0.972462923993163	0.939559906281189	0.00189182049997377	0.00225389689576949	0.00218481685123341
264	0.455496124527524	0.31	0.119408290727048	0.115590952660036	0.12322562879406	0.447760022489311	0.490830169691021	0.479221306827509	0.502439032554532	1.99	1.11	3.45	0.195048120789611	0.199773050282045	0.204497979774479	0.23097733988551	0.236572634220523	0.242167928555536	0.224267093767706	0.229710902482339	0.235145481305153	0.119408290727048	2.81902004792326	-0.0130306698614453	0.328120485776732	0.705571349291159	0.72037228725114	0.691669500179208	1.0180861845674	1.03559923895077	1.00163696911147	0.955508316824805	0.972462923993163	0.939559906281189	0.00189182049997377	0.00225389689576949	0.00218481685123341
264	0.455496124527524	0.31	0.119419986578588	0.115628406360898	0.123211566796277	0.467174368903948	0.507909745577626	0.49635775664725	0.519461734508003	2.01	1.13	3.54	0.200605128073107	0.20527391422149	0.209942700369873	0.237196132822813	0.242716520212759	0.248236907602705	0.229883183028596	0.235195201432225	0.240582086230978	0.119419986578588	2.86043347914885	0.000127875251057866	0.34756102513324	0.705571349291159	0.72037228725114	0.691669500179208	1.0180861845674	1.03559923895077	1.00163696911147	0.955508316824805	0.972462923993163	0.939559906281189	0.00189182049997377	0.00225389689576949	0.00218481685123341
264	0.455496124527524	0.31	0.119422741138177	0.115629778848634	0.123215703427721	0.467056964052808	0.505058289900034	0.493568445652979	0.516548134147089	1.99	1.13	3.52	0.200812560461437	0.205487302258396	0.210162044055355	0.237784341251222	0.243319753957257	0.248855166663291	0.23059542394567	0.236024373115834	0.241376770389866	0.119422741138177	2.82302216943165	-0.00264970687117498	0.337866873538076	0.705571349291159	0.72037228725114	0.691669500179208	1.0180861845674	1.03559923895077	1.00163696911147	0.955508316824805	0.972462923993163	0.939559906281189	0.00189182049997377	0.00225389689576949	0.00218481685123341
264	0.455496124527524	0.31	0.119435365301232	0.115679495939537	0.123191234662927	0.45727422735754	0.499901515280763	0.488302971089143	0.511500059472383	2	1.13	3.51	0.197976500663816	0.202678989339504	0.207381478015192	0.234248427106856	0.239812474213832	0.245376521320809	0.227419236446212	0.232812550107747	0.238207654029315	0.119435365301232	2.85987020566552	-0.00261290791167463	0.345048165243019	0.705571349291159	0.72037228725114	0.691669500179208	1.0180861845674	1.03559923895077	1.00163696911147	0.955508316824805	0.972462923993163	0.939559906281189	0.00189182049997377	0.00225389689576949	0.00218481685123341
264	0.455496124527524	0.31	0.119448277329586	0.115643300804807	0.123253253854364	0.454746703368289	0.49656371983899	0.484983774111668	0.508143665566311	2.01	1.1	3.45	0.196129334699191	0.200812310032773	0.205495285366355	0.231934828840351	0.237472731082887	0.243010633325424	0.224875070576865	0.230330262890129	0.235637498219262	0.119448277329586	2.83260154335612	0.0027848334452249	0.345697564226218	0.705571349291159	0.72037228725114	0.691669500179208	1.0180861845674	1.03559923895077	1.00163696911147	0.955508316824805	0.972462923993163	0.939559906281189	0.00189182049997377	0.00225389689576949	0.00218481685123341
264	0.455496124527524	0.31	0.11947665892895	0.115707272930564	0.123246044927337	0.447376323506642	0.489488195240121	0.477902085538247	0.501074304941996	1.98	1.14	3.5	0.195479887978863	0.200219041657346	0.204958195335829	0.231739300645763	0.237357516260984	0.242975731876204	0.225204407291039	0.23069199357974	0.23617638747067	0.11947665892895	2.84751437214846	-0.00473044215007636	0.340691242709113	0.705571349291159	0.72037228725114	0.691669500179208	1.0180861845674	1.03559923895077	1.00163696911147	0.955508316824805	0.972462923993163	0.939559906281189	0.00189182049997377	0.00225389689576949	0.00218481685123341
264	0.455496124527524	0.31	0.119484321879417	0.115688128032037	0.123280515726798	0.457011388046746	0.495621341213672	0.484116012902354	0.507126669524991	2.01	1.13	3.59	0.195239618359565	0.199879613420121	0.204519608480678	0.230745622931885	0.236229441019857	0.24171325910783	0.223360974282605	0.228638737139499	0.233914389911689	0.119484321879417	2.85439824160297	-0.00326676940262553	0.343311939890956	0.705571349291159	0.72037228725114	0.691669500179208	1.0180861845674	1.03559923895077	1.00163696911147	0.955508316824805	0.972462923993163	0.939559906281189	0.00189182049997377	0.00225389689576949	0.00218481685123341
264	0.455496124527524	0.31	0.119488232349137	0.115709561691263	0.123266903007011	0.444501820260656	0.487494095901323	0.475887868476313	0.499100323326333	2	1.14	3.53	0.193160620137899	0.197871532593084	0.202582445048269	0.228606014022721	0.234181389158818	0.239756764294914	0.221986976877389	0.227448113646045	0.23286321942652	0.119488232349137	2.85836866241871	-0.00395195214331103	0.34347540863285	0.705571349291159	0.72037228725114	0.691669500179208	1.0180861845674	1.03559923895077	1.00163696911147	0.955508316824805	0.972462923993163	0.939559906281189	0.00189182049997377	0.00225389689576949	0.00218481685123341
264	0.455496124527524	0.31	0.119506269184599	0.115703259147967	0.123309279221232	0.472580013256396	0.505162739504866	0.493797225163466	0.516528253846266	1.94	1.1	3.52	0.204991441994305	0.209709640184016	0.214427838373727	0.243807784615436	0.249419401553288	0.25503101849114	0.235856984799966	0.241293626024458	0.246739908686732	0.119506269184599	2.8056869211944	0.00151345479563403	0.33825917456537	0.705571349291159	0.72037228725114	0.691669500179208	1.0180861845674	1.03559923895077	1.00163696911147	0.955508316824805	0.972462923993163	0.939559906281189	0.00189182049997377	0.00225389689576949	0.00218481685123341
264	0.455496124527524	0.31	0.119514965445601	0.11574201492554	0.123287915965663	0.472250535157606	0.502676848984633	0.491359786249955	0.51399391171931	2.01	1.12	3.6	0.198557815496984	0.203131025021495	0.207704234546005	0.234768408317122	0.240175624942077	0.245582841567033	0.226910061582794	0.232066435145862	0.237332328660966	0.119514965445601	2.88230503772025	-0.00306184624277314	0.344537573373798	0.705571349291159	0.72037228725114	0.691669500179208	1.0180861845674	1.03559923895077	1.00163696911147	0.955508316824805	0.972462923993163	0.939559906281189	0.00189182049997377	0.00225389689576949	0.00218481685123341
264	0.455496124527524	0.31	0.119519314008025	0.115741431801722	0.123297196214329	0.457723893537978	0.493694558382165	0.482250397591074	0.505138719173256	2.01	1.12	3.48	0.194809295256312	0.199432264795889	0.204055234335466	0.230319094218326	0.235784737711124	0.241250381203922	0.223423923945109	0.2287135397969	0.234008194942672	0.119519314008025	2.8268947413261	-0.00113458815025415	0.340130191990947	0.705571349291159	0.72037228725114	0.691669500179208	1.0180861845674	1.03559923895077	1.00163696911147	0.955508316824805	0.972462923993163	0.939559906281189	0.00189182049997377	0.00225389689576949	0.00218481685123341
264	0.455496124527524	0.31	0.119532874067443	0.115706892818493	0.123358855316394	0.466041847864658	0.506542880406439	0.49499573761246	0.518090023200418	2.03	1.15	3.52	0.198070539025653	0.202691081433637	0.207311623841621	0.233699008259176	0.239150683120451	0.244602357981726	0.227113135966829	0.232449443766382	0.23773664166597	0.119532874067443	2.83283607961815	0.00737503420658954	0.354902380063598	0.705571349291159	0.72037228725114	0.691669500179208	1.0180861845674	1.03559923895077	1.00163696911147	0.955508316824805	0.972462923993163	0.939559906281189	0.00189182049997377	0.00225389689576949	0.00218481685123341
264	0.455496124527524	0.31	0.119590851653648	0.115832054607808	0.123349648699488	0.455652259194051	0.498280045272362	0.486681270599607	0.509878819945117	2	1.14	3.54	0.197090978945307	0.201788126735693	0.20648527452608	0.233142363661171	0.238698701877038	0.244255040092905	0.226303315972435	0.231683458719817	0.237101685625385	0.119590851653648	2.8530969376636	-0.000375480191224486	0.347406092515095	0.705571349291159	0.72037228725114	0.691669500179208	1.0180861845674	1.03559923895077	1.00163696911147	0.955508316824805	0.972462923993163	0.939559906281189	0.00189182049997377	0.00225389689576949	0.00218481685123341
264	0.455496124527524	0.31	0.119614048262498	0.115854637557656	0.123373458967339	0.469351075952716	0.507184405533377	0.495699225831513	0.518669585235241	2.02	1.13	3.52	0.199581382686102	0.20420561432869	0.208829845971278	0.235793306899145	0.241256556307475	0.246719805715804	0.228860860988789	0.234137366472351	0.239477729425926	0.119614048262498	2.86904994811017	-0.00198037159377021	0.345007116422381	0.705571349291159	0.72037228725114	0.691669500179208	1.0180861845674	1.03559923895077	1.00163696911147	0.955508316824805	0.972462923993163	0.939559906281189	0.00189182049997377	0.00225389689576949	0.00218481685123341
264	0.455496124527524	0.31	0.119633323053759	0.115860341057487	0.123406305050031	0.462388301189926	0.501735530339241	0.490213660597699	0.513257400080783	2	1.11	3.53	0.198784950718745	0.203457146728068	0.208129342737391	0.235213647191541	0.240742054949639	0.246270462707737	0.227747013749649	0.233151013636962	0.238442857427253	0.119633323053759	2.84792058539104	0.000996637270223822	0.343396654640724	0.705571349291159	0.72037228725114	0.691669500179208	1.0180861845674	1.03559923895077	1.00163696911147	0.955508316824805	0.972462923993163	0.939559906281189	0.00189182049997377	0.00225389689576949	0.00218481685123341
264	0.455496124527524	0.31	0.119647311855619	0.115885618571205	0.123409005140033	0.456023476629195	0.499238799846961	0.487626400136299	0.510851199557624	1.99	1.13	3.5	0.198626741862743	0.203356865414487	0.208086988966231	0.235255769602401	0.240858181674632	0.246460593746864	0.228547038858186	0.234002110228448	0.239431975292018	0.119647311855619	2.84873888824994	0.00702045927357008	0.352413346438474	0.705571349291159	0.72037228725114	0.691669500179208	1.0180861845674	1.03559923895077	1.00163696911147	0.955508316824805	0.972462923993163	0.939559906281189	0.00189182049997377	0.00225389689576949	0.00218481685123341
[truncated: 1,360 more rows]
